# Supplementary material for: Module-Based Polyketide Synthase Engineering for de Novo Polyketide Biosynthesis
Source: ACS Synth Biol. 2023 Oct 23;12(11):3148–55. doi: 10.1021/acssynbio.3c00282 (PMC10661043; doi:10.1021/acssynbio.3c00282)
Supplement: Supplementary file 2 — sb3c00282_si_002.zip [file sb3c00282_si_002.zip]

Archive with 147 entries (145 files):
- Final_PKS_Structures/
- Final_PKS_Structures/lipM1-ACP_lipM2-KS-AT.pdb
- Final_PKS_Structures/chumpA.pdb
- Final_PKS_Structures/lipM1.pdb
- Final_PKS_Structures/sta21.pdb
- Final_PKS_Structures/lsd14.pdb
- Final_PKS_Structures/menzella_pdbs/
- Final_PKS_Structures/menzella_pdbs/eryM3_ACP_eryM2_KSAT_dimer.pdb
- Final_PKS_Structures/menzella_pdbs/gelM3_ACP_eryM5_KSAT_dimer.pdb
- Final_PKS_Structures/menzella_pdbs/gelM3_ACP_rifM5_KSAT_dimer.pdb
- Final_PKS_Structures/menzella_pdbs/eryM2_ACP_rapM3_KSAT_dimer.pdb
- Final_PKS_Structures/menzella_pdbs/gelM3_ACP_eryM2_KSAT_dimer.pdb
- Final_PKS_Structures/menzella_pdbs/rapM3_ACP_epoM3_KSAT_dimer.pdb
- Final_PKS_Structures/menzella_pdbs/eryM3_ACP_eryM5_KSAT_dimer.pdb
- Final_PKS_Structures/menzella_pdbs/eryM6_ACP_rapM3_KSAT_dimer.pdb
- Final_PKS_Structures/menzella_pdbs/eryM3_ACP_rifM5_KSAT_dimer.pdb
- Final_PKS_Structures/menzella_pdbs/rapM2_ACP_epoM7_KSAT_dimer.pdb
- Final_PKS_Structures/menzella_pdbs/eryM2_ACP_eryM1_KSAT_dimer.pdb
- Final_PKS_Structures/menzella_pdbs/eryM6_ACP_rapM2_KSAT_dimer.pdb
- Final_PKS_Structures/menzella_pdbs/gelM3_ACP_pikM6_KSAT_dimer.pdb
- Final_PKS_Structures/menzella_pdbs/gelM3_ACP_eryM3_KSAT_dimer.pdb
- Final_PKS_Structures/menzella_pdbs/eryM2_ACP_rapM2_KSAT_dimer.pdb
- Final_PKS_Structures/menzella_pdbs/eryM6_ACP_eryM1_KSAT_dimer.pdb
- Final_PKS_Structures/menzella_pdbs/eryM2_ACP_eryM6_KSAT_dimer.pdb
- Final_PKS_Structures/menzella_pdbs/eryM2_ACP_gelM3_KSAT_dimer.pdb
- Final_PKS_Structures/menzella_pdbs/rifM5_ACP_epoM3_KSAT_dimer.pdb
- Final_PKS_Structures/menzella_pdbs/epoM7_ACP_epoM3_KSAT_dimer.pdb
- Final_PKS_Structures/menzella_pdbs/eryM5_ACP_epoM3_KSAT_dimer.pdb
- Final_PKS_Structures/menzella_pdbs/eryM3_ACP_pikM6_KSAT_dimer.pdb
- Final_PKS_Structures/menzella_pdbs/eryM6_ACP_eryM6_KSAT_dimer.pdb
- Final_PKS_Structures/menzella_pdbs/eryM3_ACP_eryM3_KSAT_dimer.pdb
- Final_PKS_Structures/menzella_pdbs/pikM6_ACP_epoM3_KSAT_dimer.pdb
- Final_PKS_Structures/menzella_pdbs/epoM3_ACP_epoM3_KSAT_dimer.pdb
- Final_PKS_Structures/menzella_pdbs/eryM6_ACP_gelM3_KSAT_dimer.pdb
- Final_PKS_Structures/menzella_pdbs/eryM1_ACP_epoM3_KSAT_dimer.pdb
- Final_PKS_Structures/menzella_pdbs/eryM3_ACP_rapM2_KSAT_dimer.pdb
- Final_PKS_Structures/menzella_pdbs/gelM3_ACP_gelM3_KSAT_dimer.pdb
- Final_PKS_Structures/menzella_pdbs/rapM3_ACP_epoM7_KSAT_dimer.pdb
- Final_PKS_Structures/menzella_pdbs/eryM3_ACP_eryM1_KSAT_dimer.pdb
- Final_PKS_Structures/menzella_pdbs/gelM3_ACP_eryM6_KSAT_dimer.pdb
- Final_PKS_Structures/menzella_pdbs/eryM2_ACP_eryM3_KSAT_dimer.pdb
- Final_PKS_Structures/menzella_pdbs/gelM3_ACP_rapM2_KSAT_dimer.pdb
- Final_PKS_Structures/menzella_pdbs/eryM2_ACP_pikM6_KSAT_dimer.pdb
- Final_PKS_Structures/menzella_pdbs/eryM3_ACP_gelM3_KSAT_dimer.pdb
- Final_PKS_Structures/menzella_pdbs/gelM3_ACP_eryM1_KSAT_dimer.pdb
- Final_PKS_Structures/menzella_pdbs/eryM3_ACP_eryM6_KSAT_dimer.pdb
- Final_PKS_Structures/menzella_pdbs/eryM1_ACP_epoM7_KSAT_dimer.pdb
- Final_PKS_Structures/menzella_pdbs/epoM3_ACP_epoM7_KSAT_dimer.pdb
- Final_PKS_Structures/menzella_pdbs/pikM6_ACP_epoM7_KSAT_dimer.pdb
- Final_PKS_Structures/menzella_pdbs/eryM6_ACP_eryM2_KSAT_dimer.pdb
- Final_PKS_Structures/menzella_pdbs/eryM5_ACP_epoM7_KSAT_dimer.pdb
- Final_PKS_Structures/menzella_pdbs/rifM5_ACP_epoM7_KSAT_dimer.pdb
- Final_PKS_Structures/menzella_pdbs/epoM7_ACP_epoM7_KSAT_dimer.pdb
- Final_PKS_Structures/menzella_pdbs/gelM3_ACP_rapM3_KSAT_dimer.pdb
- Final_PKS_Structures/menzella_pdbs/eryM2_ACP_eryM2_KSAT_dimer.pdb
- Final_PKS_Structures/menzella_pdbs/eryM2_ACP_rifM5_KSAT_dimer.pdb
- Final_PKS_Structures/menzella_pdbs/eryM6_ACP_eryM5_KSAT_dimer.pdb
- Final_PKS_Structures/menzella_pdbs/rapM2_ACP_epoM3_KSAT_dimer.pdb
- Final_PKS_Structures/menzella_pdbs/eryM2_ACP_eryM5_KSAT_dimer.pdb
- Final_PKS_Structures/menzella_pdbs/eryM6_ACP_rifM5_KSAT_dimer.pdb
- Final_PKS_Structures/menzella_pdbs/eryM3_ACP_rapM3_KSAT_dimer.pdb
- Final_PKS_Structures/menzella_pdbs/epoM3_ACP_eryM6_KSAT_dimer.pdb
- Final_PKS_Structures/menzella_pdbs/pikM6_ACP_gelM3_KSAT_dimer.pdb
- Final_PKS_Structures/menzella_pdbs/eryM1_ACP_eryM6_KSAT_dimer.pdb
- Final_PKS_Structures/menzella_pdbs/epoM3_ACP_gelM3_KSAT_dimer.pdb
- Final_PKS_Structures/menzella_pdbs/rapM2_ACP_rifM5_KSAT_dimer.pdb
- Final_PKS_Structures/menzella_pdbs/pikM6_ACP_eryM6_KSAT_dimer.pdb
- Final_PKS_Structures/menzella_pdbs/eryM1_ACP_gelM3_KSAT_dimer.pdb
- Final_PKS_Structures/menzella_pdbs/rifM5_ACP_eryM6_KSAT_dimer.pdb
- Final_PKS_Structures/menzella_pdbs/eryM5_ACP_eryM6_KSAT_dimer.pdb
- Final_PKS_Structures/menzella_pdbs/rifM5_ACP_gelM3_KSAT_dimer.pdb
- Final_PKS_Structures/menzella_pdbs/eryM2_ACP_epoM3_KSAT_dimer.pdb
- Final_PKS_Structures/menzella_pdbs/rapM2_ACP_eryM5_KSAT_dimer.pdb
- Final_PKS_Structures/menzella_pdbs/epoM7_ACP_gelM3_KSAT_dimer.pdb
- Final_PKS_Structures/menzella_pdbs/rapM3_ACP_rapM3_KSAT_dimer.pdb
- Final_PKS_Structures/menzella_pdbs/eryM5_ACP_gelM3_KSAT_dimer.pdb
- Final_PKS_Structures/menzella_pdbs/eryM5_ACP_rapM2_KSAT_dimer.pdb
- Final_PKS_Structures/menzella_pdbs/epoM3_ACP_eryM1_KSAT_dimer.pdb
- Final_PKS_Structures/menzella_pdbs/rifM5_ACP_rapM2_KSAT_dimer.pdb
- Final_PKS_Structures/menzella_pdbs/epoM7_ACP_rapM2_KSAT_dimer.pdb
- Final_PKS_Structures/menzella_pdbs/pikM6_ACP_eryM1_KSAT_dimer.pdb
- Final_PKS_Structures/menzella_pdbs/eryM1_ACP_rapM2_KSAT_dimer.pdb
- Final_PKS_Structures/menzella_pdbs/eryM5_ACP_eryM1_KSAT_dimer.pdb
- Final_PKS_Structures/menzella_pdbs/epoM3_ACP_rapM2_KSAT_dimer.pdb
- Final_PKS_Structures/menzella_pdbs/epoM7_ACP_eryM1_KSAT_dimer.pdb
- Final_PKS_Structures/menzella_pdbs/rifM5_ACP_eryM1_KSAT_dimer.pdb
- Final_PKS_Structures/menzella_pdbs/pikM6_ACP_rapM2_KSAT_dimer.pdb
- Final_PKS_Structures/menzella_pdbs/rapM2_ACP_eryM2_KSAT_dimer.pdb
- Final_PKS_Structures/menzella_pdbs/epoM3_ACP_rapM3_KSAT_dimer.pdb
- Final_PKS_Structures/menzella_pdbs/eryM1_ACP_rapM3_KSAT_dimer.pdb
- Final_PKS_Structures/menzella_pdbs/rapM2_ACP_eryM3_KSAT_dimer.pdb
- Final_PKS_Structures/menzella_pdbs/pikM6_ACP_rapM3_KSAT_dimer.pdb
- Final_PKS_Structures/menzella_pdbs/rifM5_ACP_rapM3_KSAT_dimer.pdb
- Final_PKS_Structures/menzella_pdbs/rapM2_ACP_pikM6_KSAT_dimer.pdb
- Final_PKS_Structures/menzella_pdbs/epoM7_ACP_rapM3_KSAT_dimer.pdb
- Final_PKS_Structures/menzella_pdbs/eryM5_ACP_rapM3_KSAT_dimer.pdb
- Final_PKS_Structures/menzella_pdbs/rapM3_ACP_gelM3_KSAT_dimer.pdb
- Final_PKS_Structures/menzella_pdbs/rapM3_ACP_eryM6_KSAT_dimer.pdb
- Final_PKS_Structures/menzella_pdbs/gelM3_ACP_epoM7_KSAT_dimer.pdb
- Final_PKS_Structures/menzella_pdbs/rapM3_ACP_rapM2_KSAT_dimer.pdb
- Final_PKS_Structures/menzella_pdbs/eryM3_ACP_epoM7_KSAT_dimer.pdb
- Final_PKS_Structures/menzella_pdbs/rapM3_ACP_eryM1_KSAT_dimer.pdb
- Final_PKS_Structures/menzella_pdbs/rapM2_ACP_eryM6_KSAT_dimer.pdb
- Final_PKS_Structures/menzella_pdbs/pikM6_ACP_rifM5_KSAT_dimer.pdb
- Final_PKS_Structures/menzella_pdbs/epoM3_ACP_rifM5_KSAT_dimer.pdb
- Final_PKS_Structures/menzella_pdbs/epoM7_ACP_eryM5_KSAT_dimer.pdb
- Final_PKS_Structures/menzella_pdbs/rapM2_ACP_gelM3_KSAT_dimer.pdb
- Final_PKS_Structures/menzella_pdbs/rifM5_ACP_eryM5_KSAT_dimer.pdb
- Final_PKS_Structures/menzella_pdbs/eryM1_ACP_rifM5_KSAT_dimer.pdb
- Final_PKS_Structures/menzella_pdbs/rapM3_ACP_pikM6_KSAT_dimer.pdb
- Final_PKS_Structures/menzella_pdbs/eryM5_ACP_eryM5_KSAT_dimer.pdb
- Final_PKS_Structures/menzella_pdbs/pikM6_ACP_eryM5_KSAT_dimer.pdb
- Final_PKS_Structures/menzella_pdbs/rapM3_ACP_eryM3_KSAT_dimer.pdb
- Final_PKS_Structures/menzella_pdbs/epoM3_ACP_eryM5_KSAT_dimer.pdb
- Final_PKS_Structures/menzella_pdbs/rifM5_ACP_rifM5_KSAT_dimer.pdb
- Final_PKS_Structures/menzella_pdbs/epoM7_ACP_rifM5_KSAT_dimer.pdb
- Final_PKS_Structures/menzella_pdbs/eryM1_ACP_eryM5_KSAT_dimer.pdb
- Final_PKS_Structures/menzella_pdbs/eryM5_ACP_rifM5_KSAT_dimer.pdb
- Final_PKS_Structures/menzella_pdbs/eryM2_ACP_epoM7_KSAT_dimer.pdb
- Final_PKS_Structures/menzella_pdbs/rapM2_ACP_eryM1_KSAT_dimer.pdb
- Final_PKS_Structures/menzella_pdbs/eryM5_ACP_eryM2_KSAT_dimer.pdb
- Final_PKS_Structures/menzella_pdbs/rifM5_ACP_eryM2_KSAT_dimer.pdb
- Final_PKS_Structures/menzella_pdbs/epoM7_ACP_eryM2_KSAT_dimer.pdb
- Final_PKS_Structures/menzella_pdbs/pikM6_ACP_eryM2_KSAT_dimer.pdb
- Final_PKS_Structures/menzella_pdbs/eryM6_ACP_epoM7_KSAT_dimer.pdb
- Final_PKS_Structures/menzella_pdbs/rapM2_ACP_rapM2_KSAT_dimer.pdb
- Final_PKS_Structures/menzella_pdbs/eryM1_ACP_eryM2_KSAT_dimer.pdb
- Final_PKS_Structures/menzella_pdbs/epoM3_ACP_eryM2_KSAT_dimer.pdb
- Final_PKS_Structures/menzella_pdbs/epoM7_ACP_pikM6_KSAT_dimer.pdb
- Final_PKS_Structures/menzella_pdbs/rapM2_ACP_rapM3_KSAT_dimer.pdb
- Final_PKS_Structures/menzella_pdbs/rifM5_ACP_pikM6_KSAT_dimer.pdb
- Final_PKS_Structures/menzella_pdbs/eryM5_ACP_pikM6_KSAT_dimer.pdb
- Final_PKS_Structures/menzella_pdbs/pikM6_ACP_eryM3_KSAT_dimer.pdb
- Final_PKS_Structures/menzella_pdbs/eryM3_ACP_epoM3_KSAT_dimer.pdb
- Final_PKS_Structures/menzella_pdbs/rapM3_ACP_eryM5_KSAT_dimer.pdb
- Final_PKS_Structures/menzella_pdbs/epoM3_ACP_eryM3_KSAT_dimer.pdb
- Final_PKS_Structures/menzella_pdbs/eryM1_ACP_eryM3_KSAT_dimer.pdb
- Final_PKS_Structures/menzella_pdbs/epoM3_ACP_pikM6_KSAT_dimer.pdb
- Final_PKS_Structures/menzella_pdbs/rapM3_ACP_rifM5_KSAT_dimer.pdb
- Final_PKS_Structures/menzella_pdbs/eryM1_ACP_pikM6_KSAT_dimer.pdb
- Final_PKS_Structures/menzella_pdbs/rifM5_ACP_eryM3_KSAT_dimer.pdb
- Final_PKS_Structures/menzella_pdbs/epoM7_ACP_eryM3_KSAT_dimer.pdb
- Final_PKS_Structures/menzella_pdbs/pikM6_ACP_pikM6_KSAT_dimer.pdb
- Final_PKS_Structures/menzella_pdbs/eryM5_ACP_eryM3_KSAT_dimer.pdb
- Final_PKS_Structures/menzella_pdbs/gelM3_ACP_epoM3_KSAT_dimer.pdb
- Final_PKS_Structures/menzella_pdbs/rapM3_ACP_eryM2_KSAT_dimer.pdb
- Final_PKS_Structures/epoM7-ACP_epoM7-KSAT.pdb
