# Supplementary material for: Module-Based Polyketide Synthase Engineering for de Novo Polyketide Biosynthesis
Source: ACS Synth Biol. 2023 Oct 23;12(11):3148–55. doi: 10.1021/acssynbio.3c00282 (PMC10661043; doi:10.1021/acssynbio.3c00282)
Supplement: Supplementary file 2 — sb3c00282_si_002.zip [file sb3c00282_si_002.zip › Final_PKS_Structures/lipM1-ACP_lipM2-KS-AT.pdb]

MODEL     1
ATOM      1  N   LEU A   1       0.315  -0.310  51.837  1.00 63.23           N  
ATOM      2  CA  LEU A   1      -0.855  -0.308  50.966  1.00 63.23           C  
ATOM      3  C   LEU A   1      -1.732  -1.528  51.231  1.00 63.23           C  
ATOM      4  CB  LEU A   1      -0.430  -0.281  49.496  1.00 63.23           C  
ATOM      5  O   LEU A   1      -2.956  -1.460  51.093  1.00 63.23           O  
ATOM      6  CG  LEU A   1       0.059   1.065  48.957  1.00 63.23           C  
ATOM      7  CD1 LEU A   1       0.801   0.869  47.638  1.00 63.23           C  
ATOM      8  CD2 LEU A   1      -1.111   2.027  48.780  1.00 63.23           C  
ATOM      9  N   GLY A   2      -1.111  -2.662  51.824  1.00 57.18           N  
ATOM     10  CA  GLY A   2      -1.765  -3.910  52.182  1.00 57.18           C  
ATOM     11  C   GLY A   2      -2.640  -3.793  53.416  1.00 57.18           C  
ATOM     12  O   GLY A   2      -3.597  -4.553  53.579  1.00 57.18           O  
ATOM     13  N   ASP A   3      -2.547  -2.720  54.226  1.00 66.51           N  
ATOM     14  CA  ASP A   3      -3.344  -2.512  55.431  1.00 66.51           C  
ATOM     15  C   ASP A   3      -4.537  -1.601  55.150  1.00 66.51           C  
ATOM     16  CB  ASP A   3      -2.483  -1.922  56.549  1.00 66.51           C  
ATOM     17  O   ASP A   3      -5.436  -1.472  55.983  1.00 66.51           O  
ATOM     18  CG  ASP A   3      -1.463  -2.906  57.094  1.00 66.51           C  
ATOM     19  OD1 ASP A   3      -1.672  -4.132  56.971  1.00 66.51           O  
ATOM     20  OD2 ASP A   3      -0.442  -2.451  57.654  1.00 66.51           O  
ATOM     21  N   LEU A   4      -4.569  -1.019  53.793  1.00 55.31           N  
ATOM     22  CA  LEU A   4      -5.687  -0.149  53.447  1.00 55.31           C  
ATOM     23  C   LEU A   4      -6.843  -0.955  52.863  1.00 55.31           C  
ATOM     24  CB  LEU A   4      -5.243   0.923  52.449  1.00 55.31           C  
ATOM     25  O   LEU A   4      -6.626  -1.994  52.234  1.00 55.31           O  
ATOM     26  CG  LEU A   4      -4.325   2.018  52.994  1.00 55.31           C  
ATOM     27  CD1 LEU A   4      -3.615   2.733  51.849  1.00 55.31           C  
ATOM     28  CD2 LEU A   4      -5.116   3.008  53.841  1.00 55.31           C  
ATOM     29  N   PRO A   5      -8.096  -0.698  53.312  1.00 56.33           N  
ATOM     30  CA  PRO A   5      -9.277  -1.252  52.646  1.00 56.33           C  
ATOM     31  C   PRO A   5      -9.247  -1.055  51.132  1.00 56.33           C  
ATOM     32  CB  PRO A   5     -10.434  -0.472  53.275  1.00 56.33           C  
ATOM     33  O   PRO A   5      -8.637  -0.102  50.642  1.00 56.33           O  
ATOM     34  CG  PRO A   5      -9.838   0.199  54.470  1.00 56.33           C  
ATOM     35  CD  PRO A   5      -8.349   0.269  54.284  1.00 56.33           C  
ATOM     36  N   LEU A   6      -9.619  -2.138  50.277  1.00 49.76           N  
ATOM     37  CA  LEU A   6      -9.660  -2.192  48.819  1.00 49.76           C  
ATOM     38  C   LEU A   6     -10.180  -0.881  48.241  1.00 49.76           C  
ATOM     39  CB  LEU A   6     -10.538  -3.355  48.351  1.00 49.76           C  
ATOM     40  O   LEU A   6      -9.692  -0.416  47.208  1.00 49.76           O  
ATOM     41  CG  LEU A   6      -9.941  -4.756  48.493  1.00 49.76           C  
ATOM     42  CD1 LEU A   6     -11.007  -5.815  48.231  1.00 49.76           C  
ATOM     43  CD2 LEU A   6      -8.760  -4.933  47.544  1.00 49.76           C  
ATOM     44  N   THR A   7     -11.018  -0.113  48.980  1.00 58.97           N  
ATOM     45  CA  THR A   7     -11.639   1.109  48.482  1.00 58.97           C  
ATOM     46  C   THR A   7     -10.686   2.294  48.615  1.00 58.97           C  
ATOM     47  CB  THR A   7     -12.950   1.415  49.231  1.00 58.97           C  
ATOM     48  O   THR A   7     -10.791   3.268  47.868  1.00 58.97           O  
ATOM     49  CG2 THR A   7     -14.086   0.525  48.737  1.00 58.97           C  
ATOM     50  OG1 THR A   7     -12.756   1.190  50.633  1.00 58.97           O  
ATOM     51  N   ASP A   8      -9.665   2.214  49.464  1.00 68.95           N  
ATOM     52  CA  ASP A   8      -8.738   3.318  49.690  1.00 68.95           C  
ATOM     53  C   ASP A   8      -7.454   3.130  48.886  1.00 68.95           C  
ATOM     54  CB  ASP A   8      -8.411   3.448  51.180  1.00 68.95           C  
ATOM     55  O   ASP A   8      -6.624   4.039  48.810  1.00 68.95           O  
ATOM     56  CG  ASP A   8      -9.577   3.971  51.999  1.00 68.95           C  
ATOM     57  OD1 ASP A   8     -10.491   4.604  51.426  1.00 68.95           O  
ATOM     58  OD2 ASP A   8      -9.581   3.752  53.230  1.00 68.95           O  
ATOM     59  N   ARG A   9      -7.380   2.061  48.197  1.00 75.54           N  
ATOM     60  CA  ARG A   9      -6.144   1.715  47.501  1.00 75.54           C  
ATOM     61  C   ARG A   9      -5.966   2.565  46.247  1.00 75.54           C  
ATOM     62  CB  ARG A   9      -6.132   0.230  47.133  1.00 75.54           C  
ATOM     63  O   ARG A   9      -4.861   3.026  45.954  1.00 75.54           O  
ATOM     64  CG  ARG A   9      -5.945  -0.697  48.323  1.00 75.54           C  
ATOM     65  CD  ARG A   9      -5.927  -2.160  47.901  1.00 75.54           C  
ATOM     66  NE  ARG A   9      -5.839  -3.052  49.054  1.00 75.54           N  
ATOM     67  NH1 ARG A   9      -5.972  -4.999  47.817  1.00 75.54           N  
ATOM     68  NH2 ARG A   9      -5.775  -5.096  50.099  1.00 75.54           N  
ATOM     69  CZ  ARG A   9      -5.862  -4.380  48.987  1.00 75.54           C  
ATOM     70  N   ASP A  10      -7.152   2.877  45.624  1.00 75.15           N  
ATOM     71  CA  ASP A  10      -7.106   3.663  44.395  1.00 75.15           C  
ATOM     72  C   ASP A  10      -6.662   5.097  44.677  1.00 75.15           C  
ATOM     73  CB  ASP A  10      -8.471   3.661  43.705  1.00 75.15           C  
ATOM     74  O   ASP A  10      -5.784   5.627  43.993  1.00 75.15           O  
ATOM     75  CG  ASP A  10      -8.793   2.339  43.031  1.00 75.15           C  
ATOM     76  OD1 ASP A  10      -7.915   1.450  42.980  1.00 75.15           O  
ATOM     77  OD2 ASP A  10      -9.934   2.184  42.545  1.00 75.15           O  
ATOM     78  N   SER A  11      -7.250   5.641  45.742  1.00 78.56           N  
ATOM     79  CA  SER A  11      -6.921   7.009  46.128  1.00 78.56           C  
ATOM     80  C   SER A  11      -5.491   7.107  46.651  1.00 78.56           C  
ATOM     81  CB  SER A  11      -7.897   7.516  47.191  1.00 78.56           C  
ATOM     82  O   SER A  11      -4.787   8.078  46.369  1.00 78.56           O  
ATOM     83  OG  SER A  11      -9.218   7.563  46.679  1.00 78.56           O  
ATOM     84  N   ALA A  12      -5.119   6.092  47.369  1.00 82.21           N  
ATOM     85  CA  ALA A  12      -3.766   6.053  47.919  1.00 82.21           C  
ATOM     86  C   ALA A  12      -2.726   5.935  46.809  1.00 82.21           C  
ATOM     87  CB  ALA A  12      -3.625   4.893  48.902  1.00 82.21           C  
ATOM     88  O   ALA A  12      -1.690   6.602  46.848  1.00 82.21           O  
ATOM     89  N   LEU A  13      -3.096   5.066  45.831  1.00 89.99           N  
ATOM     90  CA  LEU A  13      -2.180   4.885  44.710  1.00 89.99           C  
ATOM     91  C   LEU A  13      -2.084   6.157  43.875  1.00 89.99           C  
ATOM     92  CB  LEU A  13      -2.633   3.716  43.831  1.00 89.99           C  
ATOM     93  O   LEU A  13      -0.994   6.546  43.451  1.00 89.99           O  
ATOM     94  CG  LEU A  13      -2.301   2.314  44.343  1.00 89.99           C  
ATOM     95  CD1 LEU A  13      -3.045   1.261  43.528  1.00 89.99           C  
ATOM     96  CD2 LEU A  13      -0.796   2.069  44.295  1.00 89.99           C  
ATOM     97  N   LEU A  14      -3.262   6.773  43.645  1.00 92.31           N  
ATOM     98  CA  LEU A  14      -3.252   8.032  42.908  1.00 92.31           C  
ATOM     99  C   LEU A  14      -2.483   9.104  43.673  1.00 92.31           C  
ATOM    100  CB  LEU A  14      -4.683   8.508  42.640  1.00 92.31           C  
ATOM    101  O   LEU A  14      -1.698   9.851  43.084  1.00 92.31           O  
ATOM    102  CG  LEU A  14      -4.828   9.803  41.840  1.00 92.31           C  
ATOM    103  CD1 LEU A  14      -4.148   9.665  40.482  1.00 92.31           C  
ATOM    104  CD2 LEU A  14      -6.300  10.166  41.672  1.00 92.31           C  
ATOM    105  N   ALA A  15      -2.704   9.230  44.992  1.00 89.29           N  
ATOM    106  CA  ALA A  15      -1.981  10.185  45.827  1.00 89.29           C  
ATOM    107  C   ALA A  15      -0.477   9.931  45.775  1.00 89.29           C  
ATOM    108  CB  ALA A  15      -2.479  10.116  47.269  1.00 89.29           C  
ATOM    109  O   ALA A  15       0.317  10.873  45.727  1.00 89.29           O  
ATOM    110  N   LEU A  16      -0.124   8.661  45.815  1.00 91.99           N  
ATOM    111  CA  LEU A  16       1.274   8.260  45.698  1.00 91.99           C  
ATOM    112  C   LEU A  16       1.868   8.737  44.377  1.00 91.99           C  
ATOM    113  CB  LEU A  16       1.407   6.739  45.811  1.00 91.99           C  
ATOM    114  O   LEU A  16       2.944   9.339  44.356  1.00 91.99           O  
ATOM    115  CG  LEU A  16       2.808   6.163  45.601  1.00 91.99           C  
ATOM    116  CD1 LEU A  16       3.731   6.584  46.740  1.00 91.99           C  
ATOM    117  CD2 LEU A  16       2.751   4.644  45.486  1.00 91.99           C  
ATOM    118  N   VAL A  17       1.128   8.412  43.235  1.00 94.04           N  
ATOM    119  CA  VAL A  17       1.612   8.770  41.905  1.00 94.04           C  
ATOM    120  C   VAL A  17       1.712  10.289  41.784  1.00 94.04           C  
ATOM    121  CB  VAL A  17       0.694   8.206  40.797  1.00 94.04           C  
ATOM    122  O   VAL A  17       2.714  10.813  41.292  1.00 94.04           O  
ATOM    123  CG1 VAL A  17       1.114   8.736  39.427  1.00 94.04           C  
ATOM    124  CG2 VAL A  17       0.717   6.679  40.813  1.00 94.04           C  
ATOM    125  N   ARG A  18       0.797  11.036  42.242  1.00 93.62           N  
ATOM    126  CA  ARG A  18       0.806  12.495  42.185  1.00 93.62           C  
ATOM    127  C   ARG A  18       1.916  13.070  43.059  1.00 93.62           C  
ATOM    128  CB  ARG A  18      -0.548  13.059  42.619  1.00 93.62           C  
ATOM    129  O   ARG A  18       2.594  14.021  42.665  1.00 93.62           O  
ATOM    130  CG  ARG A  18      -1.634  12.936  41.561  1.00 93.62           C  
ATOM    131  CD  ARG A  18      -2.937  13.580  42.014  1.00 93.62           C  
ATOM    132  NE  ARG A  18      -2.850  15.038  42.003  1.00 93.62           N  
ATOM    133  NH1 ARG A  18      -4.865  15.372  43.081  1.00 93.62           N  
ATOM    134  NH2 ARG A  18      -3.588  17.167  42.447  1.00 93.62           N  
ATOM    135  CZ  ARG A  18      -3.768  15.856  42.511  1.00 93.62           C  
ATOM    136  N   GLY A  19       1.994  12.447  44.251  1.00 89.14           N  
ATOM    137  CA  GLY A  19       3.048  12.871  45.158  1.00 89.14           C  
ATOM    138  C   GLY A  19       4.440  12.691  44.581  1.00 89.14           C  
ATOM    139  O   GLY A  19       5.268  13.602  44.649  1.00 89.14           O  
ATOM    140  N   GLU A  20       4.660  11.549  43.957  1.00 92.85           N  
ATOM    141  CA  GLU A  20       5.963  11.266  43.364  1.00 92.85           C  
ATOM    142  C   GLU A  20       6.189  12.097  42.104  1.00 92.85           C  
ATOM    143  CB  GLU A  20       6.096   9.776  43.043  1.00 92.85           C  
ATOM    144  O   GLU A  20       7.305  12.552  41.846  1.00 92.85           O  
ATOM    145  CG  GLU A  20       6.131   8.882  44.274  1.00 92.85           C  
ATOM    146  CD  GLU A  20       7.289   9.193  45.209  1.00 92.85           C  
ATOM    147  OE1 GLU A  20       7.194   8.881  46.417  1.00 92.85           O  
ATOM    148  OE2 GLU A  20       8.299   9.755  44.729  1.00 92.85           O  
ATOM    149  N   SER A  21       5.105  12.293  41.372  1.00 90.02           N  
ATOM    150  CA  SER A  21       5.183  13.123  40.175  1.00 90.02           C  
ATOM    151  C   SER A  21       5.497  14.573  40.527  1.00 90.02           C  
ATOM    152  CB  SER A  21       3.875  13.053  39.387  1.00 90.02           C  
ATOM    153  O   SER A  21       6.342  15.204  39.888  1.00 90.02           O  
ATOM    154  OG  SER A  21       3.612  11.726  38.966  1.00 90.02           O  
ATOM    155  N   ALA A  22       4.825  15.157  41.592  1.00 87.56           N  
ATOM    156  CA  ALA A  22       5.047  16.521  42.063  1.00 87.56           C  
ATOM    157  C   ALA A  22       6.477  16.701  42.565  1.00 87.56           C  
ATOM    158  CB  ALA A  22       4.051  16.872  43.165  1.00 87.56           C  
ATOM    159  O   ALA A  22       7.108  17.728  42.305  1.00 87.56           O  
ATOM    160  N   SER A  23       6.972  15.702  43.221  1.00 81.01           N  
ATOM    161  CA  SER A  23       8.340  15.720  43.728  1.00 81.01           C  
ATOM    162  C   SER A  23       9.352  15.767  42.589  1.00 81.01           C  
ATOM    163  CB  SER A  23       8.603  14.495  44.605  1.00 81.01           C  
ATOM    164  O   SER A  23      10.319  16.529  42.642  1.00 81.01           O  
ATOM    165  OG  SER A  23       9.911  14.537  45.149  1.00 81.01           O  
ATOM    166  N   VAL A  24       9.066  14.984  41.501  1.00 83.86           N  
ATOM    167  CA  VAL A  24       9.957  14.930  40.346  1.00 83.86           C  
ATOM    168  C   VAL A  24       9.923  16.264  39.604  1.00 83.86           C  
ATOM    169  CB  VAL A  24       9.576  13.778  39.390  1.00 83.86           C  
ATOM    170  O   VAL A  24      10.959  16.755  39.151  1.00 83.86           O  
ATOM    171  CG1 VAL A  24      10.356  13.882  38.081  1.00 83.86           C  
ATOM    172  CG2 VAL A  24       9.825  12.426  40.057  1.00 83.86           C  
ATOM    173  N   LEU A  25       8.868  16.954  39.657  1.00 83.12           N  
ATOM    174  CA  LEU A  25       8.678  18.201  38.923  1.00 83.12           C  
ATOM    175  C   LEU A  25       9.028  19.403  39.794  1.00 83.12           C  
ATOM    176  CB  LEU A  25       7.233  18.317  38.430  1.00 83.12           C  
ATOM    177  O   LEU A  25       9.127  20.527  39.297  1.00 83.12           O  
ATOM    178  CG  LEU A  25       6.829  17.383  37.288  1.00 83.12           C  
ATOM    179  CD1 LEU A  25       5.325  17.459  37.048  1.00 83.12           C  
ATOM    180  CD2 LEU A  25       7.597  17.729  36.017  1.00 83.12           C  
ATOM    181  N   GLY A  26       9.203  19.280  41.094  1.00 75.14           N  
ATOM    182  CA  GLY A  26       9.481  20.377  42.007  1.00 75.14           C  
ATOM    183  C   GLY A  26       8.231  21.109  42.458  1.00 75.14           C  
ATOM    184  O   GLY A  26       8.283  22.300  42.771  1.00 75.14           O  
ATOM    185  N   TYR A  27       7.028  20.558  42.350  1.00 76.33           N  
ATOM    186  CA  TYR A  27       5.810  21.161  42.880  1.00 76.33           C  
ATOM    187  C   TYR A  27       5.704  20.942  44.385  1.00 76.33           C  
ATOM    188  CB  TYR A  27       4.576  20.584  42.181  1.00 76.33           C  
ATOM    189  O   TYR A  27       6.048  19.871  44.889  1.00 76.33           O  
ATOM    190  CG  TYR A  27       4.392  21.079  40.767  1.00 76.33           C  
ATOM    191  CD1 TYR A  27       4.605  22.417  40.443  1.00 76.33           C  
ATOM    192  CD2 TYR A  27       4.005  20.211  39.751  1.00 76.33           C  
ATOM    193  CE1 TYR A  27       4.436  22.879  39.142  1.00 76.33           C  
ATOM    194  CE2 TYR A  27       3.833  20.661  38.447  1.00 76.33           C  
ATOM    195  OH  TYR A  27       3.881  22.446  36.862  1.00 76.33           O  
ATOM    196  CZ  TYR A  27       4.051  21.995  38.152  1.00 76.33           C  
ATOM    197  N   GLU A  28       5.404  22.120  45.214  1.00 69.02           N  
ATOM    198  CA  GLU A  28       5.260  22.109  46.667  1.00 69.02           C  
ATOM    199  C   GLU A  28       4.048  21.287  47.095  1.00 69.02           C  
ATOM    200  CB  GLU A  28       5.144  23.537  47.206  1.00 69.02           C  
ATOM    201  O   GLU A  28       4.105  20.558  48.087  1.00 69.02           O  
ATOM    202  CG  GLU A  28       6.482  24.175  47.551  1.00 69.02           C  
ATOM    203  CD  GLU A  28       6.345  25.549  48.188  1.00 69.02           C  
ATOM    204  OE1 GLU A  28       7.381  26.182  48.493  1.00 69.02           O  
ATOM    205  OE2 GLU A  28       5.193  25.996  48.383  1.00 69.02           O  
ATOM    206  N   ARG A  29       2.990  21.176  46.177  1.00 70.10           N  
ATOM    207  CA  ARG A  29       1.750  20.462  46.465  1.00 70.10           C  
ATOM    208  C   ARG A  29       1.386  19.516  45.326  1.00 70.10           C  
ATOM    209  CB  ARG A  29       0.607  21.449  46.712  1.00 70.10           C  
ATOM    210  O   ARG A  29       1.342  19.924  44.163  1.00 70.10           O  
ATOM    211  CG  ARG A  29       0.747  22.244  48.001  1.00 70.10           C  
ATOM    212  CD  ARG A  29      -0.498  23.070  48.292  1.00 70.10           C  
ATOM    213  NE  ARG A  29      -0.220  24.152  49.232  1.00 70.10           N  
ATOM    214  NH1 ARG A  29      -2.273  25.180  48.977  1.00 70.10           N  
ATOM    215  NH2 ARG A  29      -0.712  26.064  50.405  1.00 70.10           N  
ATOM    216  CZ  ARG A  29      -1.069  25.129  49.536  1.00 70.10           C  
ATOM    217  N   PRO A  30       1.125  18.077  45.534  1.00 69.66           N  
ATOM    218  CA  PRO A  30       0.756  17.067  44.539  1.00 69.66           C  
ATOM    219  C   PRO A  30      -0.563  17.383  43.838  1.00 69.66           C  
ATOM    220  CB  PRO A  30       0.642  15.783  45.365  1.00 69.66           C  
ATOM    221  O   PRO A  30      -0.782  16.954  42.703  1.00 69.66           O  
ATOM    222  CG  PRO A  30       1.258  16.121  46.684  1.00 69.66           C  
ATOM    223  CD  PRO A  30       1.341  17.616  46.803  1.00 69.66           C  
ATOM    224  N   ASP A  31      -1.465  18.286  44.429  1.00 77.28           N  
ATOM    225  CA  ASP A  31      -2.808  18.515  43.904  1.00 77.28           C  
ATOM    226  C   ASP A  31      -2.775  19.463  42.708  1.00 77.28           C  
ATOM    227  CB  ASP A  31      -3.722  19.077  44.995  1.00 77.28           C  
ATOM    228  O   ASP A  31      -3.789  19.655  42.033  1.00 77.28           O  
ATOM    229  CG  ASP A  31      -3.170  20.335  45.642  1.00 77.28           C  
ATOM    230  OD1 ASP A  31      -1.935  20.526  45.650  1.00 77.28           O  
ATOM    231  OD2 ASP A  31      -3.978  21.142  46.150  1.00 77.28           O  
ATOM    232  N   ARG A  32      -1.514  20.057  42.421  1.00 74.46           N  
ATOM    233  CA  ARG A  32      -1.349  20.897  41.239  1.00 74.46           C  
ATOM    234  C   ARG A  32      -1.302  20.054  39.969  1.00 74.46           C  
ATOM    235  CB  ARG A  32      -0.079  21.744  41.354  1.00 74.46           C  
ATOM    236  O   ARG A  32      -1.459  20.578  38.864  1.00 74.46           O  
ATOM    237  CG  ARG A  32      -0.185  22.880  42.359  1.00 74.46           C  
ATOM    238  CD  ARG A  32      -0.242  24.237  41.671  1.00 74.46           C  
ATOM    239  NE  ARG A  32      -0.445  25.319  42.630  1.00 74.46           N  
ATOM    240  NH1 ARG A  32       0.124  27.007  41.160  1.00 74.46           N  
ATOM    241  NH2 ARG A  32      -0.480  27.512  43.313  1.00 74.46           N  
ATOM    242  CZ  ARG A  32      -0.267  26.610  42.366  1.00 74.46           C  
ATOM    243  N   LEU A  33      -1.114  18.738  40.169  1.00 73.94           N  
ATOM    244  CA  LEU A  33      -1.052  17.827  39.031  1.00 73.94           C  
ATOM    245  C   LEU A  33      -2.405  17.167  38.789  1.00 73.94           C  
ATOM    246  CB  LEU A  33       0.018  16.755  39.261  1.00 73.94           C  
ATOM    247  O   LEU A  33      -2.926  16.471  39.663  1.00 73.94           O  
ATOM    248  CG  LEU A  33       1.472  17.209  39.123  1.00 73.94           C  
ATOM    249  CD1 LEU A  33       2.406  16.205  39.791  1.00 73.94           C  
ATOM    250  CD2 LEU A  33       1.838  17.392  37.654  1.00 73.94           C  
ATOM    251  N   ASP A  34      -3.066  17.616  37.665  1.00 77.06           N  
ATOM    252  CA  ASP A  34      -4.305  17.007  37.189  1.00 77.06           C  
ATOM    253  C   ASP A  34      -4.123  15.511  36.946  1.00 77.06           C  
ATOM    254  CB  ASP A  34      -4.783  17.694  35.908  1.00 77.06           C  
ATOM    255  O   ASP A  34      -3.243  15.102  36.186  1.00 77.06           O  
ATOM    256  CG  ASP A  34      -6.140  17.199  35.441  1.00 77.06           C  
ATOM    257  OD1 ASP A  34      -6.637  16.185  35.976  1.00 77.06           O  
ATOM    258  OD2 ASP A  34      -6.717  17.828  34.527  1.00 77.06           O  
ATOM    259  N   PRO A  35      -4.912  14.608  37.546  1.00 76.19           N  
ATOM    260  CA  PRO A  35      -4.726  13.160  37.421  1.00 76.19           C  
ATOM    261  C   PRO A  35      -4.919  12.662  35.991  1.00 76.19           C  
ATOM    262  CB  PRO A  35      -5.800  12.585  38.349  1.00 76.19           C  
ATOM    263  O   PRO A  35      -4.422  11.591  35.634  1.00 76.19           O  
ATOM    264  CG  PRO A  35      -6.690  13.743  38.667  1.00 76.19           C  
ATOM    265  CD  PRO A  35      -5.955  15.013  38.342  1.00 76.19           C  
ATOM    266  N   ASP A  36      -5.579  13.469  35.170  1.00 73.86           N  
ATOM    267  CA  ASP A  36      -5.909  13.043  33.814  1.00 73.86           C  
ATOM    268  C   ASP A  36      -5.000  13.717  32.790  1.00 73.86           C  
ATOM    269  CB  ASP A  36      -7.375  13.348  33.498  1.00 73.86           C  
ATOM    270  O   ASP A  36      -5.054  13.400  31.599  1.00 73.86           O  
ATOM    271  CG  ASP A  36      -8.341  12.418  34.210  1.00 73.86           C  
ATOM    272  OD1 ASP A  36      -8.081  11.197  34.269  1.00 73.86           O  
ATOM    273  OD2 ASP A  36      -9.374  12.911  34.714  1.00 73.86           O  
ATOM    274  N   ARG A  37      -4.305  14.758  33.345  1.00 72.98           N  
ATOM    275  CA  ARG A  37      -3.380  15.463  32.463  1.00 72.98           C  
ATOM    276  C   ARG A  37      -2.099  14.662  32.259  1.00 72.98           C  
ATOM    277  CB  ARG A  37      -3.049  16.847  33.027  1.00 72.98           C  
ATOM    278  O   ARG A  37      -1.568  14.078  33.206  1.00 72.98           O  
ATOM    279  CG  ARG A  37      -2.350  17.764  32.037  1.00 72.98           C  
ATOM    280  CD  ARG A  37      -2.229  19.184  32.572  1.00 72.98           C  
ATOM    281  NE  ARG A  37      -1.607  20.077  31.597  1.00 72.98           N  
ATOM    282  NH1 ARG A  37      -1.696  21.950  32.947  1.00 72.98           N  
ATOM    283  NH2 ARG A  37      -0.798  22.089  30.842  1.00 72.98           N  
ATOM    284  CZ  ARG A  37      -1.369  21.370  31.798  1.00 72.98           C  
ATOM    285  N   ALA A  38      -1.828  14.518  31.021  1.00 74.27           N  
ATOM    286  CA  ALA A  38      -0.619  13.782  30.661  1.00 74.27           C  
ATOM    287  C   ALA A  38       0.617  14.411  31.298  1.00 74.27           C  
ATOM    288  CB  ALA A  38      -0.461  13.729  29.143  1.00 74.27           C  
ATOM    289  O   ALA A  38       0.769  15.635  31.297  1.00 74.27           O  
ATOM    290  N   LEU A  39       1.437  13.638  32.020  1.00 75.89           N  
ATOM    291  CA  LEU A  39       2.640  14.074  32.720  1.00 75.89           C  
ATOM    292  C   LEU A  39       3.599  14.779  31.767  1.00 75.89           C  
ATOM    293  CB  LEU A  39       3.340  12.882  33.377  1.00 75.89           C  
ATOM    294  O   LEU A  39       4.331  15.685  32.173  1.00 75.89           O  
ATOM    295  CG  LEU A  39       2.660  12.294  34.615  1.00 75.89           C  
ATOM    296  CD1 LEU A  39       3.323  10.978  35.009  1.00 75.89           C  
ATOM    297  CD2 LEU A  39       2.703  13.287  35.771  1.00 75.89           C  
ATOM    298  N   ARG A  40       3.471  14.682  30.498  1.00 59.40           N  
ATOM    299  CA  ARG A  40       4.308  15.396  29.540  1.00 59.40           C  
ATOM    300  C   ARG A  40       3.903  16.863  29.444  1.00 59.40           C  
ATOM    301  CB  ARG A  40       4.226  14.739  28.160  1.00 59.40           C  
ATOM    302  O   ARG A  40       4.750  17.733  29.232  1.00 59.40           O  
ATOM    303  CG  ARG A  40       4.827  15.576  27.042  1.00 59.40           C  
ATOM    304  CD  ARG A  40       4.708  14.883  25.692  1.00 59.40           C  
ATOM    305  NE  ARG A  40       5.088  15.770  24.596  1.00 59.40           N  
ATOM    306  NH1 ARG A  40       5.041  14.125  22.975  1.00 59.40           N  
ATOM    307  NH2 ARG A  40       5.585  16.280  22.413  1.00 59.40           N  
ATOM    308  CZ  ARG A  40       5.237  15.390  23.330  1.00 59.40           C  
ATOM    309  N   ASP A  41       2.611  17.006  29.463  1.00 64.93           N  
ATOM    310  CA  ASP A  41       2.119  18.374  29.330  1.00 64.93           C  
ATOM    311  C   ASP A  41       2.572  19.237  30.505  1.00 64.93           C  
ATOM    312  CB  ASP A  41       0.593  18.388  29.224  1.00 64.93           C  
ATOM    313  O   ASP A  41       2.509  20.467  30.440  1.00 64.93           O  
ATOM    314  CG  ASP A  41       0.081  17.740  27.950  1.00 64.93           C  
ATOM    315  OD1 ASP A  41       0.829  17.685  26.950  1.00 64.93           O  
ATOM    316  OD2 ASP A  41      -1.082  17.282  27.945  1.00 64.93           O  
ATOM    317  N   VAL A  42       3.089  18.589  31.585  1.00 72.71           N  
ATOM    318  CA  VAL A  42       3.502  19.365  32.749  1.00 72.71           C  
ATOM    319  C   VAL A  42       5.021  19.311  32.894  1.00 72.71           C  
ATOM    320  CB  VAL A  42       2.825  18.855  34.041  1.00 72.71           C  
ATOM    321  O   VAL A  42       5.566  19.693  33.932  1.00 72.71           O  
ATOM    322  CG1 VAL A  42       1.355  19.269  34.079  1.00 72.71           C  
ATOM    323  CG2 VAL A  42       2.960  17.338  34.150  1.00 72.71           C  
ATOM    324  N   GLY A  43       5.782  18.837  31.848  1.00 68.28           N  
ATOM    325  CA  GLY A  43       7.227  18.995  31.839  1.00 68.28           C  
ATOM    326  C   GLY A  43       7.972  17.687  32.028  1.00 68.28           C  
ATOM    327  O   GLY A  43       9.185  17.683  32.246  1.00 68.28           O  
ATOM    328  N   PHE A  44       7.244  16.429  32.025  1.00 69.99           N  
ATOM    329  CA  PHE A  44       7.918  15.142  32.152  1.00 69.99           C  
ATOM    330  C   PHE A  44       8.610  14.761  30.849  1.00 69.99           C  
ATOM    331  CB  PHE A  44       6.923  14.050  32.557  1.00 69.99           C  
ATOM    332  O   PHE A  44       8.030  14.900  29.769  1.00 69.99           O  
ATOM    333  CG  PHE A  44       6.846  13.818  34.042  1.00 69.99           C  
ATOM    334  CD1 PHE A  44       7.356  12.655  34.605  1.00 69.99           C  
ATOM    335  CD2 PHE A  44       6.263  14.765  34.875  1.00 69.99           C  
ATOM    336  CE1 PHE A  44       7.286  12.438  35.980  1.00 69.99           C  
ATOM    337  CE2 PHE A  44       6.190  14.555  36.249  1.00 69.99           C  
ATOM    338  CZ  PHE A  44       6.701  13.391  36.799  1.00 69.99           C  
ATOM    339  N   ASP A  45       9.988  14.595  30.822  1.00 66.90           N  
ATOM    340  CA  ASP A  45      10.786  14.009  29.749  1.00 66.90           C  
ATOM    341  C   ASP A  45      11.222  12.588  30.102  1.00 66.90           C  
ATOM    342  CB  ASP A  45      12.011  14.877  29.456  1.00 66.90           C  
ATOM    343  O   ASP A  45      10.723  12.001  31.064  1.00 66.90           O  
ATOM    344  CG  ASP A  45      12.934  15.025  30.654  1.00 66.90           C  
ATOM    345  OD1 ASP A  45      12.875  14.184  31.576  1.00 66.90           O  
ATOM    346  OD2 ASP A  45      13.724  15.993  30.676  1.00 66.90           O  
ATOM    347  N   SER A  46      11.939  11.873  29.197  1.00 60.09           N  
ATOM    348  CA  SER A  46      12.353  10.484  29.372  1.00 60.09           C  
ATOM    349  C   SER A  46      13.071  10.285  30.703  1.00 60.09           C  
ATOM    350  CB  SER A  46      13.260  10.046  28.223  1.00 60.09           C  
ATOM    351  O   SER A  46      12.842   9.291  31.395  1.00 60.09           O  
ATOM    352  OG  SER A  46      12.572  10.110  26.985  1.00 60.09           O  
ATOM    353  N   LEU A  47      13.976  11.334  31.125  1.00 59.36           N  
ATOM    354  CA  LEU A  47      14.753  11.241  32.357  1.00 59.36           C  
ATOM    355  C   LEU A  47      13.850  11.367  33.580  1.00 59.36           C  
ATOM    356  CB  LEU A  47      15.834  12.325  32.392  1.00 59.36           C  
ATOM    357  O   LEU A  47      13.991  10.608  34.541  1.00 59.36           O  
ATOM    358  CG  LEU A  47      17.189  11.950  31.789  1.00 59.36           C  
ATOM    359  CD1 LEU A  47      17.827  13.165  31.124  1.00 59.36           C  
ATOM    360  CD2 LEU A  47      18.110  11.375  32.860  1.00 59.36           C  
ATOM    361  N   THR A  48      12.847  12.290  33.552  1.00 73.83           N  
ATOM    362  CA  THR A  48      11.915  12.508  34.653  1.00 73.83           C  
ATOM    363  C   THR A  48      10.930  11.348  34.766  1.00 73.83           C  
ATOM    364  CB  THR A  48      11.141  13.827  34.477  1.00 73.83           C  
ATOM    365  O   THR A  48      10.524  10.976  35.869  1.00 73.83           O  
ATOM    366  CG2 THR A  48      12.062  15.031  34.642  1.00 73.83           C  
ATOM    367  OG1 THR A  48      10.558  13.861  33.168  1.00 73.83           O  
ATOM    368  N   ALA A  49      10.557  10.770  33.594  1.00 75.59           N  
ATOM    369  CA  ALA A  49       9.665   9.614  33.583  1.00 75.59           C  
ATOM    370  C   ALA A  49      10.318   8.411  34.257  1.00 75.59           C  
ATOM    371  CB  ALA A  49       9.263   9.265  32.152  1.00 75.59           C  
ATOM    372  O   ALA A  49       9.669   7.691  35.020  1.00 75.59           O  
ATOM    373  N   MET A  50      11.643   8.282  33.906  1.00 69.22           N  
ATOM    374  CA  MET A  50      12.414   7.196  34.504  1.00 69.22           C  
ATOM    375  C   MET A  50      12.540   7.384  36.012  1.00 69.22           C  
ATOM    376  CB  MET A  50      13.803   7.110  33.869  1.00 69.22           C  
ATOM    377  O   MET A  50      12.413   6.424  36.774  1.00 69.22           O  
ATOM    378  CG  MET A  50      14.445   5.737  33.983  1.00 69.22           C  
ATOM    379  SD  MET A  50      15.797   5.490  32.767  1.00 69.22           S  
ATOM    380  CE  MET A  50      17.002   6.702  33.378  1.00 69.22           C  
ATOM    381  N   GLU A  51      12.815   8.573  36.422  1.00 75.77           N  
ATOM    382  CA  GLU A  51      12.911   8.912  37.839  1.00 75.77           C  
ATOM    383  C   GLU A  51      11.603   8.616  38.567  1.00 75.77           C  
ATOM    384  CB  GLU A  51      13.289  10.385  38.015  1.00 75.77           C  
ATOM    385  O   GLU A  51      11.610   8.052  39.663  1.00 75.77           O  
ATOM    386  CG  GLU A  51      13.488  10.800  39.465  1.00 75.77           C  
ATOM    387  CD  GLU A  51      14.703  11.690  39.673  1.00 75.77           C  
ATOM    388  OE1 GLU A  51      15.067  11.957  40.841  1.00 75.77           O  
ATOM    389  OE2 GLU A  51      15.294  12.126  38.660  1.00 75.77           O  
ATOM    390  N   LEU A  52      10.452   9.048  37.936  1.00 89.42           N  
ATOM    391  CA  LEU A  52       9.141   8.767  38.511  1.00 89.42           C  
ATOM    392  C   LEU A  52       8.918   7.265  38.647  1.00 89.42           C  
ATOM    393  CB  LEU A  52       8.035   9.383  37.650  1.00 89.42           C  
ATOM    394  O   LEU A  52       8.438   6.796  39.682  1.00 89.42           O  
ATOM    395  CG  LEU A  52       6.598   9.127  38.107  1.00 89.42           C  
ATOM    396  CD1 LEU A  52       6.379   9.689  39.508  1.00 89.42           C  
ATOM    397  CD2 LEU A  52       5.606   9.733  37.121  1.00 89.42           C  
ATOM    398  N   ARG A  53       9.185   6.578  37.573  1.00 89.41           N  
ATOM    399  CA  ARG A  53       9.089   5.122  37.586  1.00 89.41           C  
ATOM    400  C   ARG A  53       9.892   4.530  38.740  1.00 89.41           C  
ATOM    401  CB  ARG A  53       9.573   4.539  36.257  1.00 89.41           C  
ATOM    402  O   ARG A  53       9.398   3.666  39.468  1.00 89.41           O  
ATOM    403  CG  ARG A  53       9.498   3.022  36.186  1.00 89.41           C  
ATOM    404  CD  ARG A  53      10.838   2.375  36.509  1.00 89.41           C  
ATOM    405  NE  ARG A  53      11.150   1.291  35.582  1.00 89.41           N  
ATOM    406  NH1 ARG A  53      12.970   0.517  36.776  1.00 89.41           N  
ATOM    407  NH2 ARG A  53      12.349  -0.516  34.826  1.00 89.41           N  
ATOM    408  CZ  ARG A  53      12.155   0.433  35.730  1.00 89.41           C  
ATOM    409  N   ASN A  54      11.252   4.928  38.864  1.00 78.23           N  
ATOM    410  CA  ASN A  54      12.128   4.416  39.912  1.00 78.23           C  
ATOM    411  C   ASN A  54      11.575   4.715  41.302  1.00 78.23           C  
ATOM    412  CB  ASN A  54      13.536   4.997  39.765  1.00 78.23           C  
ATOM    413  O   ASN A  54      11.605   3.856  42.185  1.00 78.23           O  
ATOM    414  CG  ASN A  54      14.284   4.423  38.578  1.00 78.23           C  
ATOM    415  ND2 ASN A  54      15.334   5.113  38.148  1.00 78.23           N  
ATOM    416  OD1 ASN A  54      13.921   3.369  38.051  1.00 78.23           O  
ATOM    417  N   ARG A  55      11.003   5.821  41.395  1.00 89.58           N  
ATOM    418  CA  ARG A  55      10.447   6.234  42.680  1.00 89.58           C  
ATOM    419  C   ARG A  55       9.198   5.428  43.021  1.00 89.58           C  
ATOM    420  CB  ARG A  55      10.120   7.729  42.669  1.00 89.58           C  
ATOM    421  O   ARG A  55       9.014   5.015  44.168  1.00 89.58           O  
ATOM    422  CG  ARG A  55      11.345   8.628  42.666  1.00 89.58           C  
ATOM    423  CD  ARG A  55      10.970  10.094  42.831  1.00 89.58           C  
ATOM    424  NE  ARG A  55      12.146  10.958  42.805  1.00 89.58           N  
ATOM    425  NH1 ARG A  55      11.237  12.585  44.170  1.00 89.58           N  
ATOM    426  NH2 ARG A  55      13.364  12.828  43.350  1.00 89.58           N  
ATOM    427  CZ  ARG A  55      12.246  12.122  43.442  1.00 89.58           C  
ATOM    428  N   LEU A  56       8.384   5.205  41.980  1.00 91.82           N  
ATOM    429  CA  LEU A  56       7.176   4.415  42.188  1.00 91.82           C  
ATOM    430  C   LEU A  56       7.522   2.957  42.474  1.00 91.82           C  
ATOM    431  CB  LEU A  56       6.260   4.504  40.965  1.00 91.82           C  
ATOM    432  O   LEU A  56       6.875   2.312  43.302  1.00 91.82           O  
ATOM    433  CG  LEU A  56       5.546   5.839  40.748  1.00 91.82           C  
ATOM    434  CD1 LEU A  56       4.824   5.842  39.405  1.00 91.82           C  
ATOM    435  CD2 LEU A  56       4.570   6.115  41.886  1.00 91.82           C  
ATOM    436  N   ALA A  57       8.517   2.474  41.714  1.00 82.77           N  
ATOM    437  CA  ALA A  57       9.000   1.113  41.935  1.00 82.77           C  
ATOM    438  C   ALA A  57       9.506   0.936  43.363  1.00 82.77           C  
ATOM    439  CB  ALA A  57      10.104   0.772  40.936  1.00 82.77           C  
ATOM    440  O   ALA A  57       9.222  -0.077  44.008  1.00 82.77           O  
ATOM    441  N   THR A  58      10.268   1.936  43.844  1.00 83.02           N  
ATOM    442  CA  THR A  58      10.789   1.936  45.206  1.00 83.02           C  
ATOM    443  C   THR A  58       9.651   2.006  46.221  1.00 83.02           C  
ATOM    444  CB  THR A  58      11.757   3.113  45.434  1.00 83.02           C  
ATOM    445  O   THR A  58       9.639   1.258  47.200  1.00 83.02           O  
ATOM    446  CG2 THR A  58      12.322   3.094  46.850  1.00 83.02           C  
ATOM    447  OG1 THR A  58      12.838   3.022  44.498  1.00 83.02           O  
ATOM    448  N   ALA A  59       8.668   2.853  45.884  1.00 82.42           N  
ATOM    449  CA  ALA A  59       7.570   3.083  46.818  1.00 82.42           C  
ATOM    450  C   ALA A  59       6.657   1.863  46.903  1.00 82.42           C  
ATOM    451  CB  ALA A  59       6.769   4.316  46.405  1.00 82.42           C  
ATOM    452  O   ALA A  59       6.126   1.551  47.971  1.00 82.42           O  
ATOM    453  N   THR A  60       6.511   1.157  45.799  1.00 85.54           N  
ATOM    454  CA  THR A  60       5.530   0.079  45.732  1.00 85.54           C  
ATOM    455  C   THR A  60       6.206  -1.279  45.896  1.00 85.54           C  
ATOM    456  CB  THR A  60       4.752   0.112  44.404  1.00 85.54           C  
ATOM    457  O   THR A  60       5.554  -2.265  46.247  1.00 85.54           O  
ATOM    458  CG2 THR A  60       4.011   1.434  44.233  1.00 85.54           C  
ATOM    459  OG1 THR A  60       5.670  -0.052  43.316  1.00 85.54           O  
ATOM    460  N   GLY A  61       7.477  -1.392  45.729  1.00 78.95           N  
ATOM    461  CA  GLY A  61       8.180  -2.664  45.680  1.00 78.95           C  
ATOM    462  C   GLY A  61       7.927  -3.438  44.400  1.00 78.95           C  
ATOM    463  O   GLY A  61       8.266  -4.619  44.305  1.00 78.95           O  
ATOM    464  N   LEU A  62       7.149  -2.852  43.382  1.00 79.93           N  
ATOM    465  CA  LEU A  62       6.852  -3.479  42.098  1.00 79.93           C  
ATOM    466  C   LEU A  62       8.008  -3.289  41.121  1.00 79.93           C  
ATOM    467  CB  LEU A  62       5.566  -2.900  41.503  1.00 79.93           C  
ATOM    468  O   LEU A  62       8.804  -2.358  41.267  1.00 79.93           O  
ATOM    469  CG  LEU A  62       4.273  -3.197  42.266  1.00 79.93           C  
ATOM    470  CD1 LEU A  62       3.115  -2.398  41.676  1.00 79.93           C  
ATOM    471  CD2 LEU A  62       3.968  -4.691  42.239  1.00 79.93           C  
ATOM    472  N   THR A  63       8.236  -4.344  40.418  1.00 73.54           N  
ATOM    473  CA  THR A  63       9.005  -4.144  39.195  1.00 73.54           C  
ATOM    474  C   THR A  63       8.163  -3.439  38.136  1.00 73.54           C  
ATOM    475  CB  THR A  63       9.524  -5.481  38.636  1.00 73.54           C  
ATOM    476  O   THR A  63       7.186  -4.002  37.637  1.00 73.54           O  
ATOM    477  CG2 THR A  63      10.514  -5.255  37.498  1.00 73.54           C  
ATOM    478  OG1 THR A  63      10.176  -6.210  39.684  1.00 73.54           O  
ATOM    479  N   LEU A  64       8.409  -2.135  37.953  1.00 81.88           N  
ATOM    480  CA  LEU A  64       7.649  -1.332  37.001  1.00 81.88           C  
ATOM    481  C   LEU A  64       8.413  -1.174  35.691  1.00 81.88           C  
ATOM    482  CB  LEU A  64       7.336   0.045  37.592  1.00 81.88           C  
ATOM    483  O   LEU A  64       9.642  -1.071  35.693  1.00 81.88           O  
ATOM    484  CG  LEU A  64       6.481   0.061  38.860  1.00 81.88           C  
ATOM    485  CD1 LEU A  64       6.385   1.477  39.418  1.00 81.88           C  
ATOM    486  CD2 LEU A  64       5.093  -0.503  38.576  1.00 81.88           C  
ATOM    487  N   PRO A  65       7.593  -1.368  34.585  1.00 65.60           N  
ATOM    488  CA  PRO A  65       8.213  -1.212  33.267  1.00 65.60           C  
ATOM    489  C   PRO A  65       8.758   0.195  33.034  1.00 65.60           C  
ATOM    490  CB  PRO A  65       7.067  -1.520  32.299  1.00 65.60           C  
ATOM    491  O   PRO A  65       8.248   1.162  33.606  1.00 65.60           O  
ATOM    492  CG  PRO A  65       5.824  -1.340  33.110  1.00 65.60           C  
ATOM    493  CD  PRO A  65       6.184  -1.443  34.564  1.00 65.60           C  
ATOM    494  N   ALA A  66       9.965   0.245  32.355  1.00 58.91           N  
ATOM    495  CA  ALA A  66      10.612   1.502  31.986  1.00 58.91           C  
ATOM    496  C   ALA A  66       9.641   2.425  31.255  1.00 58.91           C  
ATOM    497  CB  ALA A  66      11.840   1.233  31.119  1.00 58.91           C  
ATOM    498  O   ALA A  66       9.765   3.650  31.329  1.00 58.91           O  
ATOM    499  N   ALA A  67       8.555   1.866  30.661  1.00 63.88           N  
ATOM    500  CA  ALA A  67       7.633   2.653  29.845  1.00 63.88           C  
ATOM    501  C   ALA A  67       6.428   3.108  30.662  1.00 63.88           C  
ATOM    502  CB  ALA A  67       7.175   1.846  28.632  1.00 63.88           C  
ATOM    503  O   ALA A  67       5.444   3.602  30.107  1.00 63.88           O  
ATOM    504  N   LEU A  68       6.404   2.787  32.019  1.00 80.19           N  
ATOM    505  CA  LEU A  68       5.224   2.996  32.851  1.00 80.19           C  
ATOM    506  C   LEU A  68       4.586   4.350  32.560  1.00 80.19           C  
ATOM    507  CB  LEU A  68       5.590   2.899  34.335  1.00 80.19           C  
ATOM    508  O   LEU A  68       3.384   4.430  32.294  1.00 80.19           O  
ATOM    509  CG  LEU A  68       4.468   3.199  35.330  1.00 80.19           C  
ATOM    510  CD1 LEU A  68       3.413   2.098  35.287  1.00 80.19           C  
ATOM    511  CD2 LEU A  68       5.030   3.352  36.739  1.00 80.19           C  
ATOM    512  N   VAL A  69       5.353   5.417  32.702  1.00 75.56           N  
ATOM    513  CA  VAL A  69       4.824   6.769  32.554  1.00 75.56           C  
ATOM    514  C   VAL A  69       4.379   6.996  31.112  1.00 75.56           C  
ATOM    515  CB  VAL A  69       5.867   7.834  32.964  1.00 75.56           C  
ATOM    516  O   VAL A  69       3.405   7.710  30.861  1.00 75.56           O  
ATOM    517  CG1 VAL A  69       5.349   9.240  32.664  1.00 75.56           C  
ATOM    518  CG2 VAL A  69       6.218   7.695  34.444  1.00 75.56           C  
ATOM    519  N   PHE A  70       4.967   6.052  30.232  1.00 60.79           N  
ATOM    520  CA  PHE A  70       4.716   6.198  28.803  1.00 60.79           C  
ATOM    521  C   PHE A  70       3.484   5.404  28.386  1.00 60.79           C  
ATOM    522  CB  PHE A  70       5.933   5.743  27.992  1.00 60.79           C  
ATOM    523  O   PHE A  70       2.715   5.845  27.530  1.00 60.79           O  
ATOM    524  CG  PHE A  70       7.175   6.551  28.257  1.00 60.79           C  
ATOM    525  CD1 PHE A  70       7.266   7.871  27.832  1.00 60.79           C  
ATOM    526  CD2 PHE A  70       8.252   5.990  28.930  1.00 60.79           C  
ATOM    527  CE1 PHE A  70       8.414   8.621  28.076  1.00 60.79           C  
ATOM    528  CE2 PHE A  70       9.403   6.733  29.177  1.00 60.79           C  
ATOM    529  CZ  PHE A  70       9.482   8.048  28.748  1.00 60.79           C  
ATOM    530  N   ASP A  71       3.277   4.282  28.946  1.00 58.43           N  
ATOM    531  CA  ASP A  71       2.116   3.434  28.693  1.00 58.43           C  
ATOM    532  C   ASP A  71       0.875   3.979  29.395  1.00 58.43           C  
ATOM    533  CB  ASP A  71       2.390   1.999  29.148  1.00 58.43           C  
ATOM    534  O   ASP A  71      -0.250   3.757  28.940  1.00 58.43           O  
ATOM    535  CG  ASP A  71       3.346   1.258  28.231  1.00 58.43           C  
ATOM    536  OD1 ASP A  71       3.561   1.705  27.083  1.00 58.43           O  
ATOM    537  OD2 ASP A  71       3.888   0.215  28.658  1.00 58.43           O  
ATOM    538  N   HIS A  72       1.143   4.725  30.488  1.00 79.46           N  
ATOM    539  CA  HIS A  72       0.108   5.314  31.330  1.00 79.46           C  
ATOM    540  C   HIS A  72       0.403   6.781  31.622  1.00 79.46           C  
ATOM    541  CB  HIS A  72      -0.025   4.535  32.640  1.00 79.46           C  
ATOM    542  O   HIS A  72       0.988   7.107  32.657  1.00 79.46           O  
ATOM    543  CG  HIS A  72      -0.181   3.060  32.447  1.00 79.46           C  
ATOM    544  CD2 HIS A  72       0.690   2.041  32.635  1.00 79.46           C  
ATOM    545  ND1 HIS A  72      -1.355   2.488  32.005  1.00 79.46           N  
ATOM    546  CE1 HIS A  72      -1.197   1.177  31.930  1.00 79.46           C  
ATOM    547  NE2 HIS A  72       0.035   0.880  32.306  1.00 79.46           N  
ATOM    548  N   PRO A  73       0.053   7.644  30.634  1.00 72.05           N  
ATOM    549  CA  PRO A  73       0.592   9.004  30.565  1.00 72.05           C  
ATOM    550  C   PRO A  73       0.012   9.923  31.637  1.00 72.05           C  
ATOM    551  CB  PRO A  73       0.187   9.473  29.166  1.00 72.05           C  
ATOM    552  O   PRO A  73       0.548  11.008  31.881  1.00 72.05           O  
ATOM    553  CG  PRO A  73      -0.981   8.616  28.799  1.00 72.05           C  
ATOM    554  CD  PRO A  73      -0.849   7.300  29.509  1.00 72.05           C  
ATOM    555  N   THR A  74      -0.999   9.470  32.301  1.00 80.62           N  
ATOM    556  CA  THR A  74      -1.597  10.330  33.316  1.00 80.62           C  
ATOM    557  C   THR A  74      -1.415   9.732  34.708  1.00 80.62           C  
ATOM    558  CB  THR A  74      -3.096  10.555  33.044  1.00 80.62           C  
ATOM    559  O   THR A  74      -1.237   8.521  34.851  1.00 80.62           O  
ATOM    560  CG2 THR A  74      -3.327  11.067  31.625  1.00 80.62           C  
ATOM    561  OG1 THR A  74      -3.798   9.317  33.213  1.00 80.62           O  
ATOM    562  N   PRO A  75      -1.253  10.540  35.686  1.00 87.28           N  
ATOM    563  CA  PRO A  75      -1.173  10.029  37.056  1.00 87.28           C  
ATOM    564  C   PRO A  75      -2.257   8.999  37.366  1.00 87.28           C  
ATOM    565  CB  PRO A  75      -1.354  11.285  37.912  1.00 87.28           C  
ATOM    566  O   PRO A  75      -1.986   7.993  38.028  1.00 87.28           O  
ATOM    567  CG  PRO A  75      -0.855  12.405  37.056  1.00 87.28           C  
ATOM    568  CD  PRO A  75      -1.191  12.098  35.625  1.00 87.28           C  
ATOM    569  N   LEU A  76      -3.479   9.195  36.796  1.00 81.77           N  
ATOM    570  CA  LEU A  76      -4.593   8.280  37.021  1.00 81.77           C  
ATOM    571  C   LEU A  76      -4.338   6.936  36.348  1.00 81.77           C  
ATOM    572  CB  LEU A  76      -5.899   8.886  36.499  1.00 81.77           C  
ATOM    573  O   LEU A  76      -4.609   5.884  36.931  1.00 81.77           O  
ATOM    574  CG  LEU A  76      -7.174   8.089  36.775  1.00 81.77           C  
ATOM    575  CD1 LEU A  76      -7.421   7.985  38.276  1.00 81.77           C  
ATOM    576  CD2 LEU A  76      -8.368   8.730  36.075  1.00 81.77           C  
ATOM    577  N   ALA A  77      -3.881   6.940  35.193  1.00 75.61           N  
ATOM    578  CA  ALA A  77      -3.581   5.723  34.443  1.00 75.61           C  
ATOM    579  C   ALA A  77      -2.463   4.929  35.113  1.00 75.61           C  
ATOM    580  CB  ALA A  77      -3.198   6.065  33.005  1.00 75.61           C  
ATOM    581  O   ALA A  77      -2.502   3.697  35.144  1.00 75.61           O  
ATOM    582  N   ILE A  78      -1.406   5.656  35.611  1.00 87.60           N  
ATOM    583  CA  ILE A  78      -0.306   5.004  36.314  1.00 87.60           C  
ATOM    584  C   ILE A  78      -0.827   4.344  37.588  1.00 87.60           C  
ATOM    585  CB  ILE A  78       0.821   6.005  36.651  1.00 87.60           C  
ATOM    586  O   ILE A  78      -0.448   3.215  37.910  1.00 87.60           O  
ATOM    587  CG1 ILE A  78       1.486   6.514  35.367  1.00 87.60           C  
ATOM    588  CG2 ILE A  78       1.852   5.363  37.585  1.00 87.60           C  
ATOM    589  CD1 ILE A  78       2.522   7.606  35.597  1.00 87.60           C  
ATOM    590  N   ALA A  79      -1.778   5.012  38.275  1.00 89.42           N  
ATOM    591  CA  ALA A  79      -2.383   4.469  39.489  1.00 89.42           C  
ATOM    592  C   ALA A  79      -3.176   3.201  39.187  1.00 89.42           C  
ATOM    593  CB  ALA A  79      -3.284   5.512  40.146  1.00 89.42           C  
ATOM    594  O   ALA A  79      -3.103   2.223  39.935  1.00 89.42           O  
ATOM    595  N   ALA A  80      -3.897   3.287  38.127  1.00 76.78           N  
ATOM    596  CA  ALA A  80      -4.698   2.140  37.706  1.00 76.78           C  
ATOM    597  C   ALA A  80      -3.810   0.947  37.361  1.00 76.78           C  
ATOM    598  CB  ALA A  80      -5.573   2.511  36.511  1.00 76.78           C  
ATOM    599  O   ALA A  80      -4.136  -0.194  37.696  1.00 76.78           O  
ATOM    600  N   TYR A  81      -2.712   1.286  36.626  1.00 81.01           N  
ATOM    601  CA  TYR A  81      -1.727   0.265  36.286  1.00 81.01           C  
ATOM    602  C   TYR A  81      -1.128  -0.356  37.542  1.00 81.01           C  
ATOM    603  CB  TYR A  81      -0.615   0.860  35.416  1.00 81.01           C  
ATOM    604  O   TYR A  81      -1.010  -1.579  37.642  1.00 81.01           O  
ATOM    605  CG  TYR A  81       0.527  -0.093  35.156  1.00 81.01           C  
ATOM    606  CD1 TYR A  81       1.685  -0.051  35.931  1.00 81.01           C  
ATOM    607  CD2 TYR A  81       0.452  -1.035  34.136  1.00 81.01           C  
ATOM    608  CE1 TYR A  81       2.740  -0.925  35.694  1.00 81.01           C  
ATOM    609  CE2 TYR A  81       1.501  -1.914  33.890  1.00 81.01           C  
ATOM    610  OH  TYR A  81       3.682  -2.720  34.434  1.00 81.01           O  
ATOM    611  CZ  TYR A  81       2.639  -1.852  34.673  1.00 81.01           C  
ATOM    612  N   LEU A  82      -0.735   0.416  38.464  1.00 87.56           N  
ATOM    613  CA  LEU A  82      -0.149  -0.047  39.717  1.00 87.56           C  
ATOM    614  C   LEU A  82      -1.136  -0.914  40.491  1.00 87.56           C  
ATOM    615  CB  LEU A  82       0.287   1.142  40.577  1.00 87.56           C  
ATOM    616  O   LEU A  82      -0.747  -1.913  41.101  1.00 87.56           O  
ATOM    617  CG  LEU A  82       1.463   1.966  40.050  1.00 87.56           C  
ATOM    618  CD1 LEU A  82       1.712   3.171  40.950  1.00 87.56           C  
ATOM    619  CD2 LEU A  82       2.716   1.102  39.944  1.00 87.56           C  
ATOM    620  N   LYS A  83      -2.378  -0.555  40.285  1.00 81.78           N  
ATOM    621  CA  LYS A  83      -3.426  -1.334  40.938  1.00 81.78           C  
ATOM    622  C   LYS A  83      -3.507  -2.743  40.356  1.00 81.78           C  
ATOM    623  CB  LYS A  83      -4.779  -0.633  40.804  1.00 81.78           C  
ATOM    624  O   LYS A  83      -3.590  -3.723  41.099  1.00 81.78           O  
ATOM    625  CG  LYS A  83      -5.927  -1.369  41.480  1.00 81.78           C  
ATOM    626  CD  LYS A  83      -7.256  -0.660  41.251  1.00 81.78           C  
ATOM    627  CE  LYS A  83      -8.422  -1.466  41.807  1.00 81.78           C  
ATOM    628  NZ  LYS A  83      -9.730  -0.788  41.562  1.00 81.78           N  
ATOM    629  N   ALA A  84      -3.602  -2.697  39.099  1.00 74.71           N  
ATOM    630  CA  ALA A  84      -3.682  -3.971  38.390  1.00 74.71           C  
ATOM    631  C   ALA A  84      -2.483  -4.856  38.714  1.00 74.71           C  
ATOM    632  CB  ALA A  84      -3.775  -3.736  36.884  1.00 74.71           C  
ATOM    633  O   ALA A  84      -2.624  -6.072  38.868  1.00 74.71           O  
ATOM    634  N   GLU A  85      -1.313  -4.260  38.843  1.00 75.93           N  
ATOM    635  CA  GLU A  85      -0.088  -5.003  39.122  1.00 75.93           C  
ATOM    636  C   GLU A  85      -0.044  -5.470  40.574  1.00 75.93           C  
ATOM    637  CB  GLU A  85       1.143  -4.149  38.806  1.00 75.93           C  
ATOM    638  O   GLU A  85       0.475  -6.549  40.870  1.00 75.93           O  
ATOM    639  CG  GLU A  85       1.418  -3.994  37.318  1.00 75.93           C  
ATOM    640  CD  GLU A  85       1.730  -5.311  36.625  1.00 75.93           C  
ATOM    641  OE1 GLU A  85       1.246  -5.530  35.491  1.00 75.93           O  
ATOM    642  OE2 GLU A  85       2.463  -6.131  37.221  1.00 75.93           O  
ATOM    643  N   LEU A  86      -0.606  -4.750  41.419  1.00 77.69           N  
ATOM    644  CA  LEU A  86      -0.583  -5.052  42.846  1.00 77.69           C  
ATOM    645  C   LEU A  86      -1.707  -6.015  43.215  1.00 77.69           C  
ATOM    646  CB  LEU A  86      -0.706  -3.767  43.668  1.00 77.69           C  
ATOM    647  O   LEU A  86      -1.516  -6.913  44.039  1.00 77.69           O  
ATOM    648  CG  LEU A  86       0.553  -2.904  43.768  1.00 77.69           C  
ATOM    649  CD1 LEU A  86       0.201  -1.510  44.276  1.00 77.69           C  
ATOM    650  CD2 LEU A  86       1.584  -3.565  44.677  1.00 77.69           C  
ATOM    651  N   TYR A  87      -2.881  -5.982  42.333  1.00 76.57           N  
ATOM    652  CA  TYR A  87      -4.034  -6.706  42.857  1.00 76.57           C  
ATOM    653  C   TYR A  87      -4.718  -7.511  41.759  1.00 76.57           C  
ATOM    654  CB  TYR A  87      -5.034  -5.737  43.495  1.00 76.57           C  
ATOM    655  O   TYR A  87      -5.631  -8.293  42.031  1.00 76.57           O  
ATOM    656  CG  TYR A  87      -4.431  -4.860  44.565  1.00 76.57           C  
ATOM    657  CD1 TYR A  87      -4.041  -5.392  45.792  1.00 76.57           C  
ATOM    658  CD2 TYR A  87      -4.251  -3.497  44.352  1.00 76.57           C  
ATOM    659  CE1 TYR A  87      -3.487  -4.587  46.782  1.00 76.57           C  
ATOM    660  CE2 TYR A  87      -3.698  -2.683  45.335  1.00 76.57           C  
ATOM    661  OH  TYR A  87      -2.771  -2.434  47.520  1.00 76.57           O  
ATOM    662  CZ  TYR A  87      -3.319  -3.236  46.544  1.00 76.57           C  
ATOM    663  N   GLY A  88      -4.363  -7.530  40.290  1.00 46.68           N  
ATOM    664  CA  GLY A  88      -4.964  -8.303  39.215  1.00 46.68           C  
ATOM    665  C   GLY A  88      -6.197  -7.646  38.624  1.00 46.68           C  
ATOM    666  O   GLY A  88      -6.785  -6.754  39.238  1.00 46.68           O  
ATOM    667  N   PRO A  89      -6.753  -8.011  37.185  1.00 38.32           N  
ATOM    668  CA  PRO A  89      -7.786  -7.360  36.377  1.00 38.32           C  
ATOM    669  C   PRO A  89      -9.179  -7.934  36.625  1.00 38.32           C  
ATOM    670  CB  PRO A  89      -7.332  -7.630  34.940  1.00 38.32           C  
ATOM    671  O   PRO A  89      -9.313  -9.109  36.976  1.00 38.32           O  
ATOM    672  CG  PRO A  89      -6.289  -8.693  35.062  1.00 38.32           C  
ATOM    673  CD  PRO A  89      -5.910  -8.825  36.510  1.00 38.32           C  
ATOM    674  N   ASP A  90     -10.386  -7.117  36.633  1.00 35.93           N  
ATOM    675  CA  ASP A  90     -11.825  -7.303  36.787  1.00 35.93           C  
ATOM    676  C   ASP A  90     -12.518  -7.373  35.428  1.00 35.93           C  
ATOM    677  CB  ASP A  90     -12.426  -6.173  37.625  1.00 35.93           C  
ATOM    678  O   ASP A  90     -12.282  -6.530  34.560  1.00 35.93           O  
ATOM    679  CG  ASP A  90     -13.283  -6.677  38.773  1.00 35.93           C  
ATOM    680  OD1 ASP A  90     -13.534  -7.899  38.856  1.00 35.93           O  
ATOM    681  OD2 ASP A  90     -13.714  -5.845  39.600  1.00 35.93           O  
ATOM    682  N   PRO A  91     -13.501  -8.418  35.096  1.00 33.96           N  
ATOM    683  CA  PRO A  91     -14.261  -8.824  33.911  1.00 33.96           C  
ATOM    684  C   PRO A  91     -15.734  -8.432  33.993  1.00 33.96           C  
ATOM    685  CB  PRO A  91     -14.101 -10.347  33.895  1.00 33.96           C  
ATOM    686  O   PRO A  91     -16.329  -8.474  35.073  1.00 33.96           O  
ATOM    687  CG  PRO A  91     -13.549 -10.688  35.241  1.00 33.96           C  
ATOM    688  CD  PRO A  91     -13.413  -9.421  36.036  1.00 33.96           C  
ATOM    689  N   GLY A  92     -16.502  -7.748  32.969  1.00 36.49           N  
ATOM    690  CA  GLY A  92     -17.863  -8.062  32.563  1.00 36.49           C  
ATOM    691  C   GLY A  92     -18.575  -6.894  31.908  1.00 36.49           C  
ATOM    692  O   GLY A  92     -18.487  -5.760  32.384  1.00 36.49           O  
ATOM    693  N   ASP A  93     -19.356  -7.138  30.680  1.00 35.67           N  
ATOM    694  CA  ASP A  93     -20.593  -6.535  30.192  1.00 35.67           C  
ATOM    695  C   ASP A  93     -21.180  -7.342  29.037  1.00 35.67           C  
ATOM    696  CB  ASP A  93     -20.349  -5.090  29.754  1.00 35.67           C  
ATOM    697  O   ASP A  93     -20.503  -7.585  28.035  1.00 35.67           O  
ATOM    698  CG  ASP A  93     -21.600  -4.232  29.815  1.00 35.67           C  
ATOM    699  OD1 ASP A  93     -22.633  -4.696  30.345  1.00 35.67           O  
ATOM    700  OD2 ASP A  93     -21.554  -3.082  29.326  1.00 35.67           O  
ATOM    701  N   ASP A  94     -22.617  -7.938  29.016  1.00 34.55           N  
ATOM    702  CA  ASP A  94     -23.429  -8.681  28.057  1.00 34.55           C  
ATOM    703  C   ASP A  94     -24.911  -8.351  28.220  1.00 34.55           C  
ATOM    704  CB  ASP A  94     -23.205 -10.186  28.217  1.00 34.55           C  
ATOM    705  O   ASP A  94     -25.533  -8.734  29.213  1.00 34.55           O  
ATOM    706  CG  ASP A  94     -21.961 -10.680  27.500  1.00 34.55           C  
ATOM    707  OD1 ASP A  94     -21.382  -9.923  26.692  1.00 34.55           O  
ATOM    708  OD2 ASP A  94     -21.558 -11.838  27.742  1.00 34.55           O  
ATOM    709  N   SER A  95     -25.716  -7.281  27.735  1.00 30.62           N  
ATOM    710  CA  SER A  95     -27.146  -7.015  27.619  1.00 30.62           C  
ATOM    711  C   SER A  95     -27.499  -6.481  26.235  1.00 30.62           C  
ATOM    712  CB  SER A  95     -27.595  -6.018  28.689  1.00 30.62           C  
ATOM    713  O   SER A  95     -28.669  -6.223  25.943  1.00 30.62           O  
ATOM    714  OG  SER A  95     -27.326  -4.688  28.280  1.00 30.62           O  
ATOM    715  N   SER A  96     -27.304  -6.904  24.950  1.00 47.34           N  
ATOM    716  CA  SER A  96     -27.629  -6.507  23.584  1.00 47.34           C  
ATOM    717  C   SER A  96     -28.363  -7.621  22.845  1.00 47.34           C  
ATOM    718  CB  SER A  96     -26.361  -6.126  22.819  1.00 47.34           C  
ATOM    719  O   SER A  96     -29.223  -7.353  22.003  1.00 47.34           O  
ATOM    720  OG  SER A  96     -26.236  -6.897  21.636  1.00 47.34           O  
ATOM    721  N   VAL A  97     -28.870  -8.754  23.306  1.00 54.09           N  
ATOM    722  CA  VAL A  97     -29.393  -9.877  22.535  1.00 54.09           C  
ATOM    723  C   VAL A  97     -30.902  -9.988  22.742  1.00 54.09           C  
ATOM    724  CB  VAL A  97     -28.703 -11.204  22.926  1.00 54.09           C  
ATOM    725  O   VAL A  97     -31.645 -10.266  21.798  1.00 54.09           O  
ATOM    726  CG1 VAL A  97     -29.464 -12.398  22.353  1.00 54.09           C  
ATOM    727  CG2 VAL A  97     -27.252 -11.211  22.447  1.00 54.09           C  
ATOM    728  N   LEU A  98     -31.493  -9.572  23.810  1.00 59.76           N  
ATOM    729  CA  LEU A  98     -32.917  -9.694  24.104  1.00 59.76           C  
ATOM    730  C   LEU A  98     -33.721  -8.643  23.346  1.00 59.76           C  
ATOM    731  CB  LEU A  98     -33.167  -9.558  25.608  1.00 59.76           C  
ATOM    732  O   LEU A  98     -34.834  -8.916  22.891  1.00 59.76           O  
ATOM    733  CG  LEU A  98     -32.663 -10.705  26.486  1.00 59.76           C  
ATOM    734  CD1 LEU A  98     -32.814 -10.348  27.961  1.00 59.76           C  
ATOM    735  CD2 LEU A  98     -33.411 -11.994  26.163  1.00 59.76           C  
ATOM    736  N   THR A  99     -33.114  -7.523  23.035  1.00 53.73           N  
ATOM    737  CA  THR A  99     -33.775  -6.456  22.293  1.00 53.73           C  
ATOM    738  C   THR A  99     -33.922  -6.832  20.821  1.00 53.73           C  
ATOM    739  CB  THR A  99     -33.001  -5.130  22.412  1.00 53.73           C  
ATOM    740  O   THR A  99     -34.951  -6.551  20.203  1.00 53.73           O  
ATOM    741  CG2 THR A  99     -33.834  -3.959  21.902  1.00 53.73           C  
ATOM    742  OG1 THR A  99     -32.666  -4.901  23.787  1.00 53.73           O  
ATOM    743  N   GLU A 100     -33.148  -7.621  20.275  1.00 53.91           N  
ATOM    744  CA  GLU A 100     -33.128  -8.063  18.883  1.00 53.91           C  
ATOM    745  C   GLU A 100     -34.172  -9.148  18.634  1.00 53.91           C  
ATOM    746  CB  GLU A 100     -31.737  -8.573  18.501  1.00 53.91           C  
ATOM    747  O   GLU A 100     -34.819  -9.164  17.584  1.00 53.91           O  
ATOM    748  CG  GLU A 100     -30.805  -7.487  17.982  1.00 53.91           C  
ATOM    749  CD  GLU A 100     -29.427  -8.009  17.604  1.00 53.91           C  
ATOM    750  OE1 GLU A 100     -28.518  -7.189  17.344  1.00 53.91           O  
ATOM    751  OE2 GLU A 100     -29.257  -9.248  17.567  1.00 53.91           O  
ATOM    752  N   LEU A 101     -34.435 -10.076  19.654  1.00 66.64           N  
ATOM    753  CA  LEU A 101     -35.454 -11.110  19.520  1.00 66.64           C  
ATOM    754  C   LEU A 101     -36.851 -10.497  19.495  1.00 66.64           C  
ATOM    755  CB  LEU A 101     -35.348 -12.119  20.666  1.00 66.64           C  
ATOM    756  O   LEU A 101     -37.722 -10.957  18.754  1.00 66.64           O  
ATOM    757  CG  LEU A 101     -34.374 -13.281  20.458  1.00 66.64           C  
ATOM    758  CD1 LEU A 101     -33.970 -13.880  21.801  1.00 66.64           C  
ATOM    759  CD2 LEU A 101     -34.994 -14.344  19.557  1.00 66.64           C  
ATOM    760  N   ASP A 102     -37.034  -9.327  20.170  1.00 67.98           N  
ATOM    761  CA  ASP A 102     -38.323  -8.641  20.148  1.00 67.98           C  
ATOM    762  C   ASP A 102     -38.557  -7.954  18.805  1.00 67.98           C  
ATOM    763  CB  ASP A 102     -38.406  -7.619  21.284  1.00 67.98           C  
ATOM    764  O   ASP A 102     -39.678  -7.946  18.293  1.00 67.98           O  
ATOM    765  CG  ASP A 102     -38.556  -8.263  22.651  1.00 67.98           C  
ATOM    766  OD1 ASP A 102     -38.972  -9.439  22.730  1.00 67.98           O  
ATOM    767  OD2 ASP A 102     -38.258  -7.586  23.660  1.00 67.98           O  
ATOM    768  N   GLY A 103     -37.347  -7.519  18.135  1.00 57.01           N  
ATOM    769  CA  GLY A 103     -37.403  -6.929  16.807  1.00 57.01           C  
ATOM    770  C   GLY A 103     -37.739  -7.933  15.721  1.00 57.01           C  
ATOM    771  O   GLY A 103     -38.504  -7.630  14.803  1.00 57.01           O  
ATOM    772  N   LEU A 104     -37.221  -9.099  15.831  1.00 59.82           N  
ATOM    773  CA  LEU A 104     -37.493 -10.185  14.895  1.00 59.82           C  
ATOM    774  C   LEU A 104     -38.940 -10.652  15.011  1.00 59.82           C  
ATOM    775  CB  LEU A 104     -36.544 -11.359  15.145  1.00 59.82           C  
ATOM    776  O   LEU A 104     -39.599 -10.901  13.999  1.00 59.82           O  
ATOM    777  CG  LEU A 104     -36.646 -12.534  14.171  1.00 59.82           C  
ATOM    778  CD1 LEU A 104     -36.150 -12.121  12.789  1.00 59.82           C  
ATOM    779  CD2 LEU A 104     -35.859 -13.731  14.692  1.00 59.82           C  
ATOM    780  N   SER A 105     -39.615 -10.741  16.222  1.00 63.13           N  
ATOM    781  CA  SER A 105     -41.008 -11.124  16.432  1.00 63.13           C  
ATOM    782  C   SER A 105     -41.960 -10.124  15.785  1.00 63.13           C  
ATOM    783  CB  SER A 105     -41.313 -11.238  17.926  1.00 63.13           C  
ATOM    784  O   SER A 105     -42.943 -10.515  15.153  1.00 63.13           O  
ATOM    785  OG  SER A 105     -42.573 -11.852  18.137  1.00 63.13           O  
ATOM    786  N   GLN A 106     -41.670  -8.830  15.750  1.00 58.18           N  
ATOM    787  CA  GLN A 106     -42.510  -7.779  15.184  1.00 58.18           C  
ATOM    788  C   GLN A 106     -42.452  -7.791  13.659  1.00 58.18           C  
ATOM    789  CB  GLN A 106     -42.087  -6.409  15.715  1.00 58.18           C  
ATOM    790  O   GLN A 106     -43.474  -7.619  12.993  1.00 58.18           O  
ATOM    791  CG  GLN A 106     -42.989  -5.871  16.817  1.00 58.18           C  
ATOM    792  CD  GLN A 106     -42.464  -4.587  17.431  1.00 58.18           C  
ATOM    793  NE2 GLN A 106     -42.997  -4.224  18.593  1.00 58.18           N  
ATOM    794  OE1 GLN A 106     -41.585  -3.927  16.867  1.00 58.18           O  
ATOM    795  N   ARG A 107     -41.306  -8.221  12.955  1.00 61.20           N  
ATOM    796  CA  ARG A 107     -41.128  -8.168  11.507  1.00 61.20           C  
ATOM    797  C   ARG A 107     -41.621  -9.451  10.847  1.00 61.20           C  
ATOM    798  CB  ARG A 107     -39.658  -7.928  11.155  1.00 61.20           C  
ATOM    799  O   ARG A 107     -42.153  -9.418   9.736  1.00 61.20           O  
ATOM    800  CG  ARG A 107     -39.209  -6.487  11.332  1.00 61.20           C  
ATOM    801  CD  ARG A 107     -37.806  -6.262  10.787  1.00 61.20           C  
ATOM    802  NE  ARG A 107     -36.794  -6.897  11.627  1.00 61.20           N  
ATOM    803  NH1 ARG A 107     -35.375  -5.075  11.654  1.00 61.20           N  
ATOM    804  NH2 ARG A 107     -34.811  -6.988  12.783  1.00 61.20           N  
ATOM    805  CZ  ARG A 107     -35.662  -6.319  12.019  1.00 61.20           C  
ATOM    806  N   LEU A 108     -41.509 -10.540  11.732  1.00 64.00           N  
ATOM    807  CA  LEU A 108     -42.100 -11.779  11.238  1.00 64.00           C  
ATOM    808  C   LEU A 108     -43.623 -11.707  11.273  1.00 64.00           C  
ATOM    809  CB  LEU A 108     -41.615 -12.972  12.066  1.00 64.00           C  
ATOM    810  O   LEU A 108     -44.296 -12.274  10.409  1.00 64.00           O  
ATOM    811  CG  LEU A 108     -40.242 -13.538  11.699  1.00 64.00           C  
ATOM    812  CD1 LEU A 108     -39.753 -14.488  12.788  1.00 64.00           C  
ATOM    813  CD2 LEU A 108     -40.298 -14.247  10.350  1.00 64.00           C  
ATOM    814  N   ALA A 109     -44.320 -10.900  12.310  1.00 58.64           N  
ATOM    815  CA  ALA A 109     -45.773 -10.763  12.349  1.00 58.64           C  
ATOM    816  C   ALA A 109     -46.275  -9.902  11.193  1.00 58.64           C  
ATOM    817  CB  ALA A 109     -46.217 -10.169  13.683  1.00 58.64           C  
ATOM    818  O   ALA A 109     -47.412 -10.057  10.743  1.00 58.64           O  
ATOM    819  N   ALA A 110     -45.354  -9.178  10.333  1.00 56.59           N  
ATOM    820  CA  ALA A 110     -45.766  -8.288   9.251  1.00 56.59           C  
ATOM    821  C   ALA A 110     -45.565  -8.949   7.891  1.00 56.59           C  
ATOM    822  CB  ALA A 110     -44.993  -6.973   9.320  1.00 56.59           C  
ATOM    823  O   ALA A 110     -46.003  -8.420   6.866  1.00 56.59           O  
ATOM    824  N   ILE A 111     -44.974 -10.123   7.801  1.00 54.92           N  
ATOM    825  CA  ILE A 111     -44.583 -10.780   6.558  1.00 54.92           C  
ATOM    826  C   ILE A 111     -45.616 -11.843   6.190  1.00 54.92           C  
ATOM    827  CB  ILE A 111     -43.178 -11.413   6.671  1.00 54.92           C  
ATOM    828  O   ILE A 111     -46.064 -12.606   7.050  1.00 54.92           O  
ATOM    829  CG1 ILE A 111     -42.127 -10.333   6.952  1.00 54.92           C  
ATOM    830  CG2 ILE A 111     -42.835 -12.194   5.399  1.00 54.92           C  
ATOM    831  CD1 ILE A 111     -40.744 -10.884   7.269  1.00 54.92           C  
ATOM    832  N   ASP A 112     -46.527 -11.535   5.097  1.00 43.35           N  
ATOM    833  CA  ASP A 112     -47.321 -12.621   4.530  1.00 43.35           C  
ATOM    834  C   ASP A 112     -46.490 -13.462   3.564  1.00 43.35           C  
ATOM    835  CB  ASP A 112     -48.556 -12.068   3.817  1.00 43.35           C  
ATOM    836  O   ASP A 112     -46.311 -13.088   2.403  1.00 43.35           O  
ATOM    837  CG  ASP A 112     -49.671 -13.090   3.684  1.00 43.35           C  
ATOM    838  OD1 ASP A 112     -49.502 -14.241   4.142  1.00 43.35           O  
ATOM    839  OD2 ASP A 112     -50.727 -12.742   3.112  1.00 43.35           O  
ATOM    840  N   PRO A 113     -45.442 -14.248   3.927  1.00 52.42           N  
ATOM    841  CA  PRO A 113     -44.383 -14.928   3.178  1.00 52.42           C  
ATOM    842  C   PRO A 113     -44.868 -16.207   2.499  1.00 52.42           C  
ATOM    843  CB  PRO A 113     -43.338 -15.242   4.251  1.00 52.42           C  
ATOM    844  O   PRO A 113     -45.908 -16.754   2.876  1.00 52.42           O  
ATOM    845  CG  PRO A 113     -44.075 -15.130   5.546  1.00 52.42           C  
ATOM    846  CD  PRO A 113     -45.358 -14.388   5.303  1.00 52.42           C  
ATOM    847  N   ASP A 114     -44.469 -16.348   1.189  1.00 56.43           N  
ATOM    848  CA  ASP A 114     -44.632 -17.554   0.383  1.00 56.43           C  
ATOM    849  C   ASP A 114     -44.144 -18.789   1.138  1.00 56.43           C  
ATOM    850  CB  ASP A 114     -43.881 -17.419  -0.944  1.00 56.43           C  
ATOM    851  O   ASP A 114     -43.519 -18.671   2.194  1.00 56.43           O  
ATOM    852  CG  ASP A 114     -42.373 -17.378  -0.771  1.00 56.43           C  
ATOM    853  OD1 ASP A 114     -41.859 -17.925   0.229  1.00 56.43           O  
ATOM    854  OD2 ASP A 114     -41.693 -16.791  -1.640  1.00 56.43           O  
ATOM    855  N   THR A 115     -44.778 -19.959   0.879  1.00 40.68           N  
ATOM    856  CA  THR A 115     -44.660 -21.227   1.591  1.00 40.68           C  
ATOM    857  C   THR A 115     -43.194 -21.596   1.800  1.00 40.68           C  
ATOM    858  CB  THR A 115     -45.375 -22.361   0.835  1.00 40.68           C  
ATOM    859  O   THR A 115     -42.811 -22.051   2.879  1.00 40.68           O  
ATOM    860  CG2 THR A 115     -45.568 -23.583   1.728  1.00 40.68           C  
ATOM    861  OG1 THR A 115     -46.658 -21.899   0.393  1.00 40.68           O  
ATOM    862  N   ASN A 116     -41.999 -21.087   0.871  1.00 46.70           N  
ATOM    863  CA  ASN A 116     -40.583 -21.425   0.972  1.00 46.70           C  
ATOM    864  C   ASN A 116     -39.865 -20.535   1.982  1.00 46.70           C  
ATOM    865  CB  ASN A 116     -39.908 -21.327  -0.397  1.00 46.70           C  
ATOM    866  O   ASN A 116     -39.023 -21.009   2.746  1.00 46.70           O  
ATOM    867  CG  ASN A 116     -39.987 -22.621  -1.182  1.00 46.70           C  
ATOM    868  ND2 ASN A 116     -39.713 -22.546  -2.479  1.00 46.70           N  
ATOM    869  OD1 ASN A 116     -40.294 -23.680  -0.628  1.00 46.70           O  
ATOM    870  N   THR A 117     -40.155 -19.276   2.053  1.00 52.31           N  
ATOM    871  CA  THR A 117     -39.591 -18.350   3.030  1.00 52.31           C  
ATOM    872  C   THR A 117     -40.144 -18.634   4.424  1.00 52.31           C  
ATOM    873  CB  THR A 117     -39.883 -16.888   2.647  1.00 52.31           C  
ATOM    874  O   THR A 117     -39.404 -18.601   5.409  1.00 52.31           O  
ATOM    875  CG2 THR A 117     -39.172 -15.920   3.587  1.00 52.31           C  
ATOM    876  OG1 THR A 117     -39.433 -16.652   1.307  1.00 52.31           O  
ATOM    877  N   ARG A 118     -41.494 -19.028   4.453  1.00 53.20           N  
ATOM    878  CA  ARG A 118     -42.088 -19.381   5.738  1.00 53.20           C  
ATOM    879  C   ARG A 118     -41.429 -20.626   6.323  1.00 53.20           C  
ATOM    880  CB  ARG A 118     -43.595 -19.606   5.591  1.00 53.20           C  
ATOM    881  O   ARG A 118     -41.134 -20.674   7.519  1.00 53.20           O  
ATOM    882  CG  ARG A 118     -44.339 -19.682   6.915  1.00 53.20           C  
ATOM    883  CD  ARG A 118     -45.832 -19.899   6.711  1.00 53.20           C  
ATOM    884  NE  ARG A 118     -46.509 -18.664   6.326  1.00 53.20           N  
ATOM    885  NH1 ARG A 118     -48.477 -19.696   5.696  1.00 53.20           N  
ATOM    886  NH2 ARG A 118     -48.268 -17.419   5.533  1.00 53.20           N  
ATOM    887  CZ  ARG A 118     -47.750 -18.596   5.852  1.00 53.20           C  
ATOM    888  N   LEU A 119     -41.187 -21.602   5.439  1.00 49.74           N  
ATOM    889  CA  LEU A 119     -40.527 -22.841   5.834  1.00 49.74           C  
ATOM    890  C   LEU A 119     -39.084 -22.579   6.253  1.00 49.74           C  
ATOM    891  CB  LEU A 119     -40.561 -23.856   4.688  1.00 49.74           C  
ATOM    892  O   LEU A 119     -38.620 -23.112   7.264  1.00 49.74           O  
ATOM    893  CG  LEU A 119     -40.098 -25.274   5.024  1.00 49.74           C  
ATOM    894  CD1 LEU A 119     -41.128 -25.973   5.907  1.00 49.74           C  
ATOM    895  CD2 LEU A 119     -39.850 -26.072   3.749  1.00 49.74           C  
ATOM    896  N   GLU A 120     -38.237 -21.631   5.528  1.00 55.83           N  
ATOM    897  CA  GLU A 120     -36.857 -21.260   5.829  1.00 55.83           C  
ATOM    898  C   GLU A 120     -36.770 -20.473   7.134  1.00 55.83           C  
ATOM    899  CB  GLU A 120     -36.256 -20.445   4.681  1.00 55.83           C  
ATOM    900  O   GLU A 120     -35.868 -20.700   7.943  1.00 55.83           O  
ATOM    901  CG  GLU A 120     -34.925 -20.982   4.176  1.00 55.83           C  
ATOM    902  CD  GLU A 120     -34.464 -20.326   2.885  1.00 55.83           C  
ATOM    903  OE1 GLU A 120     -33.402 -20.718   2.350  1.00 55.83           O  
ATOM    904  OE2 GLU A 120     -35.170 -19.411   2.404  1.00 55.83           O  
ATOM    905  N   ILE A 121     -37.752 -19.717   7.462  1.00 65.49           N  
ATOM    906  CA  ILE A 121     -37.791 -18.949   8.701  1.00 65.49           C  
ATOM    907  C   ILE A 121     -38.118 -19.874   9.871  1.00 65.49           C  
ATOM    908  CB  ILE A 121     -38.823 -17.801   8.622  1.00 65.49           C  
ATOM    909  O   ILE A 121     -37.492 -19.789  10.931  1.00 65.49           O  
ATOM    910  CG1 ILE A 121     -38.349 -16.725   7.638  1.00 65.49           C  
ATOM    911  CG2 ILE A 121     -39.072 -17.202  10.009  1.00 65.49           C  
ATOM    912  CD1 ILE A 121     -39.366 -15.619   7.393  1.00 65.49           C  
ATOM    913  N   THR A 122     -39.161 -20.866   9.693  1.00 61.61           N  
ATOM    914  CA  THR A 122     -39.538 -21.826  10.725  1.00 61.61           C  
ATOM    915  C   THR A 122     -38.363 -22.737  11.071  1.00 61.61           C  
ATOM    916  CB  THR A 122     -40.739 -22.680  10.281  1.00 61.61           C  
ATOM    917  O   THR A 122     -38.084 -22.979  12.247  1.00 61.61           O  
ATOM    918  CG2 THR A 122     -41.152 -23.660  11.375  1.00 61.61           C  
ATOM    919  OG1 THR A 122     -41.846 -21.820   9.984  1.00 61.61           O  
ATOM    920  N   LEU A 123     -37.538 -23.159  10.015  1.00 58.66           N  
ATOM    921  CA  LEU A 123     -36.386 -24.032  10.211  1.00 58.66           C  
ATOM    922  C   LEU A 123     -35.269 -23.300  10.947  1.00 58.66           C  
ATOM    923  CB  LEU A 123     -35.872 -24.552   8.866  1.00 58.66           C  
ATOM    924  O   LEU A 123     -34.604 -23.880  11.809  1.00 58.66           O  
ATOM    925  CG  LEU A 123     -36.733 -25.610   8.175  1.00 58.66           C  
ATOM    926  CD1 LEU A 123     -36.219 -25.871   6.763  1.00 58.66           C  
ATOM    927  CD2 LEU A 123     -36.753 -26.899   8.989  1.00 58.66           C  
ATOM    928  N   ARG A 124     -35.016 -21.998  10.698  1.00 60.76           N  
ATOM    929  CA  ARG A 124     -33.982 -21.172  11.315  1.00 60.76           C  
ATOM    930  C   ARG A 124     -34.337 -20.840  12.760  1.00 60.76           C  
ATOM    931  CB  ARG A 124     -33.775 -19.884  10.516  1.00 60.76           C  
ATOM    932  O   ARG A 124     -33.465 -20.827  13.632  1.00 60.76           O  
ATOM    933  CG  ARG A 124     -33.039 -20.085   9.202  1.00 60.76           C  
ATOM    934  CD  ARG A 124     -32.265 -18.840   8.792  1.00 60.76           C  
ATOM    935  NE  ARG A 124     -31.667 -18.987   7.468  1.00 60.76           N  
ATOM    936  NH1 ARG A 124     -29.829 -17.664   7.923  1.00 60.76           N  
ATOM    937  NH2 ARG A 124     -30.071 -18.627   5.857  1.00 60.76           N  
ATOM    938  CZ  ARG A 124     -30.524 -18.426   7.086  1.00 60.76           C  
ATOM    939  N   LEU A 125     -35.755 -20.697  13.156  1.00 71.35           N  
ATOM    940  CA  LEU A 125     -36.178 -20.438  14.527  1.00 71.35           C  
ATOM    941  C   LEU A 125     -36.058 -21.697  15.380  1.00 71.35           C  
ATOM    942  CB  LEU A 125     -37.620 -19.924  14.555  1.00 71.35           C  
ATOM    943  O   LEU A 125     -35.629 -21.632  16.534  1.00 71.35           O  
ATOM    944  CG  LEU A 125     -37.826 -18.461  14.161  1.00 71.35           C  
ATOM    945  CD1 LEU A 125     -39.310 -18.171  13.958  1.00 71.35           C  
ATOM    946  CD2 LEU A 125     -37.234 -17.534  15.217  1.00 71.35           C  
ATOM    947  N   ARG A 126     -36.233 -22.872  14.716  1.00 65.78           N  
ATOM    948  CA  ARG A 126     -36.101 -24.147  15.413  1.00 65.78           C  
ATOM    949  C   ARG A 126     -34.638 -24.467  15.700  1.00 65.78           C  
ATOM    950  CB  ARG A 126     -36.733 -25.276  14.595  1.00 65.78           C  
ATOM    951  O   ARG A 126     -34.303 -24.947  16.785  1.00 65.78           O  
ATOM    952  CG  ARG A 126     -38.191 -25.541  14.935  1.00 65.78           C  
ATOM    953  CD  ARG A 126     -38.750 -26.715  14.144  1.00 65.78           C  
ATOM    954  NE  ARG A 126     -40.148 -26.972  14.476  1.00 65.78           N  
ATOM    955  NH1 ARG A 126     -40.512 -28.431  12.721  1.00 65.78           N  
ATOM    956  NH2 ARG A 126     -42.209 -27.943  14.183  1.00 65.78           N  
ATOM    957  CZ  ARG A 126     -40.953 -27.781  13.793  1.00 65.78           C  
ATOM    958  N   SER A 127     -33.775 -24.156  14.688  1.00 64.75           N  
ATOM    959  CA  SER A 127     -32.334 -24.329  14.838  1.00 64.75           C  
ATOM    960  C   SER A 127     -31.783 -23.441  15.948  1.00 64.75           C  
ATOM    961  CB  SER A 127     -31.617 -24.019  13.523  1.00 64.75           C  
ATOM    962  O   SER A 127     -30.957 -23.882  16.750  1.00 64.75           O  
ATOM    963  OG  SER A 127     -30.211 -24.058  13.695  1.00 64.75           O  
ATOM    964  N   LEU A 128     -32.215 -22.299  16.089  1.00 63.20           N  
ATOM    965  CA  LEU A 128     -31.753 -21.400  17.142  1.00 63.20           C  
ATOM    966  C   LEU A 128     -32.231 -21.875  18.510  1.00 63.20           C  
ATOM    967  CB  LEU A 128     -32.244 -19.974  16.883  1.00 63.20           C  
ATOM    968  O   LEU A 128     -31.478 -21.829  19.485  1.00 63.20           O  
ATOM    969  CG  LEU A 128     -31.395 -19.126  15.934  1.00 63.20           C  
ATOM    970  CD1 LEU A 128     -32.200 -17.934  15.425  1.00 63.20           C  
ATOM    971  CD2 LEU A 128     -30.121 -18.660  16.629  1.00 63.20           C  
ATOM    972  N   LEU A 129     -33.463 -22.457  18.706  1.00 66.86           N  
ATOM    973  CA  LEU A 129     -33.969 -22.962  19.978  1.00 66.86           C  
ATOM    974  C   LEU A 129     -33.222 -24.224  20.397  1.00 66.86           C  
ATOM    975  CB  LEU A 129     -35.469 -23.251  19.881  1.00 66.86           C  
ATOM    976  O   LEU A 129     -32.877 -24.385  21.570  1.00 66.86           O  
ATOM    977  CG  LEU A 129     -36.192 -23.529  21.200  1.00 66.86           C  
ATOM    978  CD1 LEU A 129     -36.352 -22.240  21.999  1.00 66.86           C  
ATOM    979  CD2 LEU A 129     -37.549 -24.174  20.940  1.00 66.86           C  
ATOM    980  N   THR A 130     -32.780 -25.075  19.404  1.00 62.98           N  
ATOM    981  CA  THR A 130     -32.060 -26.308  19.701  1.00 62.98           C  
ATOM    982  C   THR A 130     -30.623 -26.008  20.119  1.00 62.98           C  
ATOM    983  CB  THR A 130     -32.056 -27.258  18.489  1.00 62.98           C  
ATOM    984  O   THR A 130     -30.098 -26.630  21.045  1.00 62.98           O  
ATOM    985  CG2 THR A 130     -31.811 -28.700  18.921  1.00 62.98           C  
ATOM    986  OG1 THR A 130     -33.323 -27.179  17.823  1.00 62.98           O  
ATOM    987  N   GLN A 131     -29.969 -25.136  19.511  1.00 61.16           N  
ATOM    988  CA  GLN A 131     -28.605 -24.766  19.875  1.00 61.16           C  
ATOM    989  C   GLN A 131     -28.555 -24.152  21.271  1.00 61.16           C  
ATOM    990  CB  GLN A 131     -28.022 -23.790  18.851  1.00 61.16           C  
ATOM    991  O   GLN A 131     -27.600 -24.372  22.018  1.00 61.16           O  
ATOM    992  CG  GLN A 131     -27.319 -24.470  17.684  1.00 61.16           C  
ATOM    993  CD  GLN A 131     -26.773 -23.481  16.671  1.00 61.16           C  
ATOM    994  NE2 GLN A 131     -26.380 -23.983  15.505  1.00 61.16           N  
ATOM    995  OE1 GLN A 131     -26.707 -22.276  16.933  1.00 61.16           O  
ATOM    996  N   TRP A 132     -29.561 -23.694  21.808  1.00 60.07           N  
ATOM    997  CA  TRP A 132     -29.477 -22.964  23.069  1.00 60.07           C  
ATOM    998  C   TRP A 132     -30.102 -23.766  24.205  1.00 60.07           C  
ATOM    999  CB  TRP A 132     -30.165 -21.602  22.949  1.00 60.07           C  
ATOM   1000  O   TRP A 132     -29.737 -23.592  25.370  1.00 60.07           O  
ATOM   1001  CG  TRP A 132     -29.321 -20.450  23.405  1.00 60.07           C  
ATOM   1002  CD1 TRP A 132     -28.404 -20.451  24.420  1.00 60.07           C  
ATOM   1003  CD2 TRP A 132     -29.319 -19.125  22.865  1.00 60.07           C  
ATOM   1004  CE2 TRP A 132     -28.375 -18.375  23.600  1.00 60.07           C  
ATOM   1005  CE3 TRP A 132     -30.025 -18.500  21.828  1.00 60.07           C  
ATOM   1006  NE1 TRP A 132     -27.832 -19.206  24.542  1.00 60.07           N  
ATOM   1007  CH2 TRP A 132     -28.823 -16.441  22.312  1.00 60.07           C  
ATOM   1008  CZ2 TRP A 132     -28.119 -17.028  23.331  1.00 60.07           C  
ATOM   1009  CZ3 TRP A 132     -29.768 -17.160  21.562  1.00 60.07           C  
ATOM   1010  N   SER A 133     -30.914 -24.816  24.170  1.00 53.22           N  
ATOM   1011  CA  SER A 133     -31.473 -25.647  25.231  1.00 53.22           C  
ATOM   1012  C   SER A 133     -30.525 -26.783  25.601  1.00 53.22           C  
ATOM   1013  CB  SER A 133     -32.827 -26.220  24.807  1.00 53.22           C  
ATOM   1014  O   SER A 133     -30.750 -27.490  26.586  1.00 53.22           O  
ATOM   1015  OG  SER A 133     -33.627 -25.221  24.199  1.00 53.22           O  
ATOM   1016  N   GLU A 134     -29.168 -26.807  25.326  1.00 37.68           N  
ATOM   1017  CA  GLU A 134     -28.327 -27.910  25.779  1.00 37.68           C  
ATOM   1018  C   GLU A 134     -27.585 -27.548  27.062  1.00 37.68           C  
ATOM   1019  CB  GLU A 134     -27.329 -28.308  24.689  1.00 37.68           C  
ATOM   1020  O   GLU A 134     -26.902 -26.523  27.123  1.00 37.68           O  
ATOM   1021  CG  GLU A 134     -27.914 -29.222  23.622  1.00 37.68           C  
ATOM   1022  CD  GLU A 134     -26.858 -30.003  22.856  1.00 37.68           C  
ATOM   1023  OE1 GLU A 134     -27.225 -30.884  22.045  1.00 37.68           O  
ATOM   1024  OE2 GLU A 134     -25.655 -29.733  23.069  1.00 37.68           O  
ATOM   1025  N   PRO A 135     -27.937 -27.975  28.399  1.00 36.30           N  
ATOM   1026  CA  PRO A 135     -27.184 -27.752  29.636  1.00 36.30           C  
ATOM   1027  C   PRO A 135     -25.931 -28.619  29.728  1.00 36.30           C  
ATOM   1028  CB  PRO A 135     -28.187 -28.125  30.731  1.00 36.30           C  
ATOM   1029  O   PRO A 135     -25.928 -29.760  29.258  1.00 36.30           O  
ATOM   1030  CG  PRO A 135     -29.263 -28.882  30.022  1.00 36.30           C  
ATOM   1031  CD  PRO A 135     -28.906 -28.967  28.565  1.00 36.30           C  
ATOM   1032  N   ASP A 136     -24.643 -27.872  29.686  1.00 32.48           N  
ATOM   1033  CA  ASP A 136     -23.355 -28.027  30.355  1.00 32.48           C  
ATOM   1034  C   ASP A 136     -23.236 -29.404  31.004  1.00 32.48           C  
ATOM   1035  CB  ASP A 136     -23.160 -26.932  31.406  1.00 32.48           C  
ATOM   1036  O   ASP A 136     -24.168 -29.868  31.664  1.00 32.48           O  
ATOM   1037  CG  ASP A 136     -22.523 -25.675  30.841  1.00 32.48           C  
ATOM   1038  OD1 ASP A 136     -22.024 -25.705  29.696  1.00 32.48           O  
ATOM   1039  OD2 ASP A 136     -22.516 -24.645  31.550  1.00 32.48           O  
ATOM   1040  N   GLY A 137     -22.447 -30.290  30.319  1.00 29.35           N  
ATOM   1041  CA  GLY A 137     -21.266 -31.065  30.663  1.00 29.35           C  
ATOM   1042  C   GLY A 137     -21.262 -31.537  32.105  1.00 29.35           C  
ATOM   1043  O   GLY A 137     -21.321 -30.724  33.030  1.00 29.35           O  
ATOM   1044  N   GLY A 138     -22.149 -32.429  32.503  1.00 24.51           N  
ATOM   1045  CA  GLY A 138     -21.818 -33.315  33.608  1.00 24.51           C  
ATOM   1046  C   GLY A 138     -22.700 -34.547  33.670  1.00 24.51           C  
ATOM   1047  O   GLY A 138     -23.905 -34.468  33.421  1.00 24.51           O  
ATOM   1048  N   ARG A 139     -22.218 -35.707  33.027  1.00 25.89           N  
ATOM   1049  CA  ARG A 139     -22.286 -37.120  33.385  1.00 25.89           C  
ATOM   1050  C   ARG A 139     -23.384 -37.372  34.414  1.00 25.89           C  
ATOM   1051  CB  ARG A 139     -20.939 -37.603  33.927  1.00 25.89           C  
ATOM   1052  O   ARG A 139     -23.470 -36.668  35.422  1.00 25.89           O  
ATOM   1053  CG  ARG A 139     -20.046 -38.243  32.876  1.00 25.89           C  
ATOM   1054  CD  ARG A 139     -18.733 -38.729  33.472  1.00 25.89           C  
ATOM   1055  NE  ARG A 139     -17.980 -39.547  32.525  1.00 25.89           N  
ATOM   1056  NH1 ARG A 139     -15.956 -39.314  33.614  1.00 25.89           N  
ATOM   1057  NH2 ARG A 139     -16.094 -40.562  31.696  1.00 25.89           N  
ATOM   1058  CZ  ARG A 139     -16.679 -39.806  32.614  1.00 25.89           C  
ATOM   1059  N   THR A 140     -24.694 -37.558  34.069  1.00 21.64           N  
ATOM   1060  CA  THR A 140     -25.657 -38.400  34.770  1.00 21.64           C  
ATOM   1061  C   THR A 140     -27.038 -38.289  34.132  1.00 21.64           C  
ATOM   1062  CB  THR A 140     -25.746 -38.024  36.261  1.00 21.64           C  
ATOM   1063  O   THR A 140     -27.444 -37.207  33.701  1.00 21.64           O  
ATOM   1064  CG2 THR A 140     -24.553 -38.571  37.038  1.00 21.64           C  
ATOM   1065  OG1 THR A 140     -25.770 -36.597  36.387  1.00 21.64           O  
ATOM   1066  N   THR A 141     -27.554 -39.401  33.383  1.00 21.80           N  
ATOM   1067  CA  THR A 141     -28.716 -40.281  33.323  1.00 21.80           C  
ATOM   1068  C   THR A 141     -29.948 -39.519  32.845  1.00 21.80           C  
ATOM   1069  CB  THR A 141     -29.004 -40.920  34.694  1.00 21.80           C  
ATOM   1070  O   THR A 141     -30.213 -38.406  33.305  1.00 21.80           O  
ATOM   1071  CG2 THR A 141     -27.941 -41.953  35.054  1.00 21.80           C  
ATOM   1072  OG1 THR A 141     -29.019 -39.896  35.698  1.00 21.80           O  
ATOM   1073  N   ALA A 142     -30.369 -39.763  31.558  1.00 23.20           N  
ATOM   1074  CA  ALA A 142     -31.631 -40.314  31.071  1.00 23.20           C  
ATOM   1075  C   ALA A 142     -32.812 -39.455  31.514  1.00 23.20           C  
ATOM   1076  CB  ALA A 142     -31.808 -41.750  31.558  1.00 23.20           C  
ATOM   1077  O   ALA A 142     -32.897 -39.060  32.680  1.00 23.20           O  
ATOM   1078  N   GLU A 143     -33.499 -38.724  30.556  1.00 23.22           N  
ATOM   1079  CA  GLU A 143     -34.912 -38.724  30.188  1.00 23.22           C  
ATOM   1080  C   GLU A 143     -35.568 -37.385  30.512  1.00 23.22           C  
ATOM   1081  CB  GLU A 143     -35.653 -39.859  30.900  1.00 23.22           C  
ATOM   1082  O   GLU A 143     -35.409 -36.862  31.617  1.00 23.22           O  
ATOM   1083  CG  GLU A 143     -35.697 -41.157  30.108  1.00 23.22           C  
ATOM   1084  CD  GLU A 143     -36.424 -42.278  30.833  1.00 23.22           C  
ATOM   1085  OE1 GLU A 143     -36.535 -43.392  30.272  1.00 23.22           O  
ATOM   1086  OE2 GLU A 143     -36.888 -42.041  31.970  1.00 23.22           O  
ATOM   1087  N   THR A 144     -35.746 -36.439  29.500  1.00 22.12           N  
ATOM   1088  CA  THR A 144     -36.961 -35.762  29.061  1.00 22.12           C  
ATOM   1089  C   THR A 144     -36.646 -34.351  28.571  1.00 22.12           C  
ATOM   1090  CB  THR A 144     -38.003 -35.695  30.192  1.00 22.12           C  
ATOM   1091  O   THR A 144     -35.895 -33.617  29.217  1.00 22.12           O  
ATOM   1092  CG2 THR A 144     -38.853 -36.961  30.231  1.00 22.12           C  
ATOM   1093  OG1 THR A 144     -37.329 -35.546  31.447  1.00 22.12           O  
ATOM   1094  N   ALA A 145     -36.525 -34.133  27.193  1.00 24.61           N  
ATOM   1095  CA  ALA A 145     -37.341 -33.348  26.270  1.00 24.61           C  
ATOM   1096  C   ALA A 145     -36.507 -32.271  25.582  1.00 24.61           C  
ATOM   1097  CB  ALA A 145     -38.518 -32.714  27.008  1.00 24.61           C  
ATOM   1098  O   ALA A 145     -36.006 -31.352  26.235  1.00 24.61           O  
ATOM   1099  N   THR A 146     -35.901 -32.583  24.355  1.00 25.48           N  
ATOM   1100  CA  THR A 146     -35.594 -31.701  23.234  1.00 25.48           C  
ATOM   1101  C   THR A 146     -35.834 -32.412  21.905  1.00 25.48           C  
ATOM   1102  CB  THR A 146     -34.139 -31.203  23.298  1.00 25.48           C  
ATOM   1103  O   THR A 146     -35.212 -33.438  21.623  1.00 25.48           O  
ATOM   1104  CG2 THR A 146     -33.965 -30.150  24.387  1.00 25.48           C  
ATOM   1105  OG1 THR A 146     -33.273 -32.310  23.576  1.00 25.48           O  
ATOM   1106  N   ALA A 147     -36.978 -32.270  21.150  1.00 25.06           N  
ATOM   1107  CA  ALA A 147     -37.465 -32.783  19.872  1.00 25.06           C  
ATOM   1108  C   ALA A 147     -37.997 -31.654  18.994  1.00 25.06           C  
ATOM   1109  CB  ALA A 147     -38.550 -33.833  20.099  1.00 25.06           C  
ATOM   1110  O   ALA A 147     -38.723 -30.778  19.470  1.00 25.06           O  
ATOM   1111  N   THR A 148     -37.328 -31.099  17.890  1.00 31.90           N  
ATOM   1112  CA  THR A 148     -38.010 -31.079  16.600  1.00 31.90           C  
ATOM   1113  C   THR A 148     -37.376 -30.050  15.669  1.00 31.90           C  
ATOM   1114  CB  THR A 148     -39.510 -30.770  16.766  1.00 31.90           C  
ATOM   1115  O   THR A 148     -37.125 -28.912  16.071  1.00 31.90           O  
ATOM   1116  CG2 THR A 148     -40.324 -32.052  16.901  1.00 31.90           C  
ATOM   1117  OG1 THR A 148     -39.700 -29.970  17.939  1.00 31.90           O  
ATOM   1118  N   SER A 149     -36.216 -30.379  14.765  1.00 31.77           N  
ATOM   1119  CA  SER A 149     -36.210 -30.199  13.317  1.00 31.77           C  
ATOM   1120  C   SER A 149     -34.837 -30.501  12.727  1.00 31.77           C  
ATOM   1121  CB  SER A 149     -36.629 -28.775  12.952  1.00 31.77           C  
ATOM   1122  O   SER A 149     -34.716 -30.777  11.532  1.00 31.77           O  
ATOM   1123  OG  SER A 149     -35.555 -28.074  12.348  1.00 31.77           O  
ATOM   1124  N   THR A 150     -33.709 -30.960  13.335  1.00 29.22           N  
ATOM   1125  CA  THR A 150     -32.669 -31.856  12.840  1.00 29.22           C  
ATOM   1126  C   THR A 150     -32.979 -33.303  13.212  1.00 29.22           C  
ATOM   1127  CB  THR A 150     -31.286 -31.465  13.393  1.00 29.22           C  
ATOM   1128  O   THR A 150     -32.713 -34.220  12.433  1.00 29.22           O  
ATOM   1129  CG2 THR A 150     -30.626 -30.401  12.523  1.00 29.22           C  
ATOM   1130  OG1 THR A 150     -31.437 -30.953  14.723  1.00 29.22           O  
ATOM   1131  N   THR A 151     -34.059 -33.469  14.106  1.00 38.36           N  
ATOM   1132  CA  THR A 151     -34.654 -34.799  14.164  1.00 38.36           C  
ATOM   1133  C   THR A 151     -35.808 -34.919  13.173  1.00 38.36           C  
ATOM   1134  CB  THR A 151     -35.157 -35.125  15.583  1.00 38.36           C  
ATOM   1135  O   THR A 151     -36.173 -36.024  12.767  1.00 38.36           O  
ATOM   1136  CG2 THR A 151     -34.005 -35.541  16.492  1.00 38.36           C  
ATOM   1137  OG1 THR A 151     -35.793 -33.966  16.136  1.00 38.36           O  
ATOM   1138  N   ALA A 152     -36.249 -33.779  12.446  1.00 43.31           N  
ATOM   1139  CA  ALA A 152     -37.373 -34.043  11.552  1.00 43.31           C  
ATOM   1140  C   ALA A 152     -36.894 -34.629  10.227  1.00 43.31           C  
ATOM   1141  CB  ALA A 152     -38.171 -32.765  11.308  1.00 43.31           C  
ATOM   1142  O   ALA A 152     -37.578 -35.460   9.625  1.00 43.31           O  
ATOM   1143  N   LEU A 153     -35.537 -34.369   9.752  1.00 41.17           N  
ATOM   1144  CA  LEU A 153     -35.063 -35.182   8.638  1.00 41.17           C  
ATOM   1145  C   LEU A 153     -34.536 -36.526   9.130  1.00 41.17           C  
ATOM   1146  CB  LEU A 153     -33.967 -34.444   7.864  1.00 41.17           C  
ATOM   1147  O   LEU A 153     -34.663 -37.539   8.439  1.00 41.17           O  
ATOM   1148  CG  LEU A 153     -34.399 -33.755   6.569  1.00 41.17           C  
ATOM   1149  CD1 LEU A 153     -33.847 -32.334   6.515  1.00 41.17           C  
ATOM   1150  CD2 LEU A 153     -33.940 -34.558   5.356  1.00 41.17           C  
ATOM   1151  N   GLU A 154     -34.161 -36.572  10.544  1.00 44.21           N  
ATOM   1152  CA  GLU A 154     -33.818 -37.900  11.044  1.00 44.21           C  
ATOM   1153  C   GLU A 154     -35.071 -38.702  11.387  1.00 44.21           C  
ATOM   1154  CB  GLU A 154     -32.909 -37.794  12.272  1.00 44.21           C  
ATOM   1155  O   GLU A 154     -35.075 -39.930  11.285  1.00 44.21           O  
ATOM   1156  CG  GLU A 154     -31.468 -37.434  11.941  1.00 44.21           C  
ATOM   1157  CD  GLU A 154     -30.560 -37.413  13.160  1.00 44.21           C  
ATOM   1158  OE1 GLU A 154     -29.333 -37.224  12.999  1.00 44.21           O  
ATOM   1159  OE2 GLU A 154     -31.080 -37.588  14.284  1.00 44.21           O  
ATOM   1160  N   SER A 155     -36.284 -37.969  11.504  1.00 50.36           N  
ATOM   1161  CA  SER A 155     -37.521 -38.723  11.673  1.00 50.36           C  
ATOM   1162  C   SER A 155     -38.399 -38.632  10.429  1.00 50.36           C  
ATOM   1163  CB  SER A 155     -38.295 -38.218  12.891  1.00 50.36           C  
ATOM   1164  O   SER A 155     -39.525 -39.135  10.419  1.00 50.36           O  
ATOM   1165  OG  SER A 155     -38.672 -36.863  12.721  1.00 50.36           O  
ATOM   1166  N   ALA A 156     -37.963 -37.850   9.265  1.00 51.69           N  
ATOM   1167  CA  ALA A 156     -38.724 -37.667   8.031  1.00 51.69           C  
ATOM   1168  C   ALA A 156     -38.765 -38.956   7.216  1.00 51.69           C  
ATOM   1169  CB  ALA A 156     -38.126 -36.534   7.200  1.00 51.69           C  
ATOM   1170  O   ALA A 156     -37.824 -39.753   7.254  1.00 51.69           O  
ATOM   1171  N   SER A 157     -40.073 -39.341   6.934  1.00 59.82           N  
ATOM   1172  CA  SER A 157     -40.293 -40.496   6.069  1.00 59.82           C  
ATOM   1173  C   SER A 157     -39.617 -40.309   4.715  1.00 59.82           C  
ATOM   1174  CB  SER A 157     -41.789 -40.741   5.872  1.00 59.82           C  
ATOM   1175  O   SER A 157     -39.241 -39.193   4.352  1.00 59.82           O  
ATOM   1176  OG  SER A 157     -42.350 -39.761   5.015  1.00 59.82           O  
ATOM   1177  N   ALA A 158     -39.035 -41.386   4.082  1.00 55.96           N  
ATOM   1178  CA  ALA A 158     -38.429 -41.416   2.754  1.00 55.96           C  
ATOM   1179  C   ALA A 158     -39.189 -40.516   1.783  1.00 55.96           C  
ATOM   1180  CB  ALA A 158     -38.382 -42.847   2.222  1.00 55.96           C  
ATOM   1181  O   ALA A 158     -38.581 -39.778   1.006  1.00 55.96           O  
ATOM   1182  N   ASP A 159     -40.553 -40.385   1.893  1.00 59.04           N  
ATOM   1183  CA  ASP A 159     -41.403 -39.588   1.014  1.00 59.04           C  
ATOM   1184  C   ASP A 159     -41.283 -38.100   1.334  1.00 59.04           C  
ATOM   1185  CB  ASP A 159     -42.862 -40.035   1.128  1.00 59.04           C  
ATOM   1186  O   ASP A 159     -41.269 -37.264   0.429  1.00 59.04           O  
ATOM   1187  CG  ASP A 159     -43.127 -41.370   0.456  1.00 59.04           C  
ATOM   1188  OD1 ASP A 159     -42.352 -41.767  -0.441  1.00 59.04           O  
ATOM   1189  OD2 ASP A 159     -44.123 -42.030   0.824  1.00 59.04           O  
ATOM   1190  N   GLU A 160     -41.026 -37.703   2.559  1.00 60.15           N  
ATOM   1191  CA  GLU A 160     -40.851 -36.333   3.034  1.00 60.15           C  
ATOM   1192  C   GLU A 160     -39.485 -35.781   2.637  1.00 60.15           C  
ATOM   1193  CB  GLU A 160     -41.024 -36.265   4.554  1.00 60.15           C  
ATOM   1194  O   GLU A 160     -39.358 -34.599   2.310  1.00 60.15           O  
ATOM   1195  CG  GLU A 160     -42.468 -36.392   5.015  1.00 60.15           C  
ATOM   1196  CD  GLU A 160     -42.612 -36.459   6.527  1.00 60.15           C  
ATOM   1197  OE1 GLU A 160     -43.716 -36.172   7.045  1.00 60.15           O  
ATOM   1198  OE2 GLU A 160     -41.613 -36.799   7.199  1.00 60.15           O  
ATOM   1199  N   VAL A 161     -38.488 -36.720   2.694  1.00 57.53           N  
ATOM   1200  CA  VAL A 161     -37.128 -36.369   2.298  1.00 57.53           C  
ATOM   1201  C   VAL A 161     -37.075 -36.126   0.791  1.00 57.53           C  
ATOM   1202  CB  VAL A 161     -36.119 -37.470   2.696  1.00 57.53           C  
ATOM   1203  O   VAL A 161     -36.473 -35.151   0.335  1.00 57.53           O  
ATOM   1204  CG1 VAL A 161     -34.746 -37.189   2.089  1.00 57.53           C  
ATOM   1205  CG2 VAL A 161     -36.022 -37.579   4.217  1.00 57.53           C  
ATOM   1206  N   LEU A 162     -37.839 -37.000  -0.011  1.00 59.16           N  
ATOM   1207  CA  LEU A 162     -37.906 -36.888  -1.464  1.00 59.16           C  
ATOM   1208  C   LEU A 162     -38.660 -35.629  -1.878  1.00 59.16           C  
ATOM   1209  CB  LEU A 162     -38.582 -38.123  -2.066  1.00 59.16           C  
ATOM   1210  O   LEU A 162     -38.258 -34.941  -2.819  1.00 59.16           O  
ATOM   1211  CG  LEU A 162     -37.759 -39.412  -2.071  1.00 59.16           C  
ATOM   1212  CD1 LEU A 162     -38.642 -40.603  -2.427  1.00 59.16           C  
ATOM   1213  CD2 LEU A 162     -36.590 -39.296  -3.044  1.00 59.16           C  
ATOM   1214  N   ALA A 163     -39.719 -35.264  -1.205  1.00 60.41           N  
ATOM   1215  CA  ALA A 163     -40.479 -34.039  -1.443  1.00 60.41           C  
ATOM   1216  C   ALA A 163     -39.655 -32.805  -1.088  1.00 60.41           C  
ATOM   1217  CB  ALA A 163     -41.778 -34.056  -0.642  1.00 60.41           C  
ATOM   1218  O   ALA A 163     -39.700 -31.796  -1.796  1.00 60.41           O  
ATOM   1219  N   PHE A 164     -38.910 -32.846  -0.029  1.00 59.05           N  
ATOM   1220  CA  PHE A 164     -38.009 -31.778   0.390  1.00 59.05           C  
ATOM   1221  C   PHE A 164     -36.926 -31.542  -0.656  1.00 59.05           C  
ATOM   1222  CB  PHE A 164     -37.370 -32.112   1.742  1.00 59.05           C  
ATOM   1223  O   PHE A 164     -36.633 -30.397  -1.005  1.00 59.05           O  
ATOM   1224  CG  PHE A 164     -36.376 -31.086   2.213  1.00 59.05           C  
ATOM   1225  CD1 PHE A 164     -35.013 -31.275   2.017  1.00 59.05           C  
ATOM   1226  CD2 PHE A 164     -36.804 -29.930   2.853  1.00 59.05           C  
ATOM   1227  CE1 PHE A 164     -34.091 -30.327   2.453  1.00 59.05           C  
ATOM   1228  CE2 PHE A 164     -35.889 -28.978   3.291  1.00 59.05           C  
ATOM   1229  CZ  PHE A 164     -34.533 -29.178   3.091  1.00 59.05           C  
ATOM   1230  N   ILE A 165     -36.291 -32.628  -1.238  1.00 55.66           N  
ATOM   1231  CA  ILE A 165     -35.255 -32.565  -2.263  1.00 55.66           C  
ATOM   1232  C   ILE A 165     -35.849 -32.032  -3.565  1.00 55.66           C  
ATOM   1233  CB  ILE A 165     -34.605 -33.947  -2.496  1.00 55.66           C  
ATOM   1234  O   ILE A 165     -35.240 -31.196  -4.236  1.00 55.66           O  
ATOM   1235  CG1 ILE A 165     -33.813 -34.381  -1.257  1.00 55.66           C  
ATOM   1236  CG2 ILE A 165     -33.709 -33.920  -3.738  1.00 55.66           C  
ATOM   1237  CD1 ILE A 165     -33.260 -35.797  -1.341  1.00 55.66           C  
ATOM   1238  N   ASP A 166     -37.131 -32.400  -3.947  1.00 55.84           N  
ATOM   1239  CA  ASP A 166     -37.773 -31.914  -5.165  1.00 55.84           C  
ATOM   1240  C   ASP A 166     -38.153 -30.441  -5.035  1.00 55.84           C  
ATOM   1241  CB  ASP A 166     -39.012 -32.751  -5.488  1.00 55.84           C  
ATOM   1242  O   ASP A 166     -37.973 -29.663  -5.975  1.00 55.84           O  
ATOM   1243  CG  ASP A 166     -38.700 -33.970  -6.338  1.00 55.84           C  
ATOM   1244  OD1 ASP A 166     -37.569 -34.076  -6.860  1.00 55.84           O  
ATOM   1245  OD2 ASP A 166     -39.593 -34.831  -6.490  1.00 55.84           O  
ATOM   1246  N   THR A 167     -38.529 -30.034  -3.837  1.00 50.59           N  
ATOM   1247  CA  THR A 167     -39.033 -28.686  -3.604  1.00 50.59           C  
ATOM   1248  C   THR A 167     -37.884 -27.717  -3.338  1.00 50.59           C  
ATOM   1249  CB  THR A 167     -40.018 -28.655  -2.421  1.00 50.59           C  
ATOM   1250  O   THR A 167     -37.855 -26.614  -3.887  1.00 50.59           O  
ATOM   1251  CG2 THR A 167     -40.878 -27.395  -2.454  1.00 50.59           C  
ATOM   1252  OG1 THR A 167     -40.872 -29.804  -2.487  1.00 50.59           O  
ATOM   1253  N   GLU A 168     -36.796 -28.100  -2.592  1.00 46.61           N  
ATOM   1254  CA  GLU A 168     -35.767 -27.153  -2.176  1.00 46.61           C  
ATOM   1255  C   GLU A 168     -34.555 -27.213  -3.101  1.00 46.61           C  
ATOM   1256  CB  GLU A 168     -35.339 -27.425  -0.731  1.00 46.61           C  
ATOM   1257  O   GLU A 168     -33.880 -26.203  -3.314  1.00 46.61           O  
ATOM   1258  CG  GLU A 168     -36.405 -27.085   0.300  1.00 46.61           C  
ATOM   1259  CD  GLU A 168     -36.662 -25.592   0.428  1.00 46.61           C  
ATOM   1260  OE1 GLU A 168     -37.743 -25.202   0.925  1.00 46.61           O  
ATOM   1261  OE2 GLU A 168     -35.775 -24.805   0.028  1.00 46.61           O  
ATOM   1262  N   LEU A 169     -34.241 -28.499  -3.760  1.00 47.79           N  
ATOM   1263  CA  LEU A 169     -33.109 -28.597  -4.675  1.00 47.79           C  
ATOM   1264  C   LEU A 169     -33.578 -28.574  -6.125  1.00 47.79           C  
ATOM   1265  CB  LEU A 169     -32.310 -29.874  -4.404  1.00 47.79           C  
ATOM   1266  O   LEU A 169     -32.762 -28.475  -7.045  1.00 47.79           O  
ATOM   1267  CG  LEU A 169     -31.581 -29.947  -3.062  1.00 47.79           C  
ATOM   1268  CD1 LEU A 169     -31.039 -31.353  -2.828  1.00 47.79           C  
ATOM   1269  CD2 LEU A 169     -30.456 -28.919  -3.007  1.00 47.79           C  
ATOM   1270  N   GLY A 170     -34.879 -28.433  -6.466  1.00 44.02           N  
ATOM   1271  CA  GLY A 170     -35.415 -28.424  -7.818  1.00 44.02           C  
ATOM   1272  C   GLY A 170     -35.007 -29.640  -8.628  1.00 44.02           C  
ATOM   1273  O   GLY A 170     -34.682 -29.523  -9.812  1.00 44.02           O  
ATOM   1274  N   ILE A 171     -34.803 -30.907  -8.034  1.00 38.27           N  
ATOM   1275  CA  ILE A 171     -34.662 -32.141  -8.800  1.00 38.27           C  
ATOM   1276  C   ILE A 171     -36.042 -32.709  -9.122  1.00 38.27           C  
ATOM   1277  CB  ILE A 171     -33.817 -33.186  -8.039  1.00 38.27           C  
ATOM   1278  O   ILE A 171     -36.963 -32.620  -8.307  1.00 38.27           O  
ATOM   1279  CG1 ILE A 171     -32.489 -32.569  -7.584  1.00 38.27           C  
ATOM   1280  CG2 ILE A 171     -33.576 -34.423  -8.909  1.00 38.27           C  
ATOM   1281  CD1 ILE A 171     -31.688 -33.453  -6.638  1.00 38.27           C  
TER
ATOM   1282  N   LEU B   1     -15.304 -10.979 -45.777  1.00 60.64           N  
ATOM   1283  CA  LEU B   1     -14.866 -11.731 -44.607  1.00 60.64           C  
ATOM   1284  C   LEU B   1     -16.024 -12.518 -44.001  1.00 60.64           C  
ATOM   1285  CB  LEU B   1     -14.270 -10.790 -43.557  1.00 60.64           C  
ATOM   1286  O   LEU B   1     -15.818 -13.589 -43.426  1.00 60.64           O  
ATOM   1287  CG  LEU B   1     -12.837 -10.316 -43.806  1.00 60.64           C  
ATOM   1288  CD1 LEU B   1     -12.537  -9.073 -42.975  1.00 60.64           C  
ATOM   1289  CD2 LEU B   1     -11.843 -11.429 -43.491  1.00 60.64           C  
ATOM   1290  N   GLY B   2     -17.347 -12.096 -44.388  1.00 50.71           N  
ATOM   1291  CA  GLY B   2     -18.605 -12.683 -43.955  1.00 50.71           C  
ATOM   1292  C   GLY B   2     -18.926 -13.989 -44.657  1.00 50.71           C  
ATOM   1293  O   GLY B   2     -19.626 -14.841 -44.106  1.00 50.71           O  
ATOM   1294  N   ASP B   3     -18.191 -14.405 -45.694  1.00 56.42           N  
ATOM   1295  CA  ASP B   3     -18.413 -15.659 -46.407  1.00 56.42           C  
ATOM   1296  C   ASP B   3     -17.363 -16.701 -46.028  1.00 56.42           C  
ATOM   1297  CB  ASP B   3     -18.401 -15.426 -47.919  1.00 56.42           C  
ATOM   1298  O   ASP B   3     -17.487 -17.874 -46.386  1.00 56.42           O  
ATOM   1299  CG  ASP B   3     -19.628 -14.681 -48.414  1.00 56.42           C  
ATOM   1300  OD1 ASP B   3     -20.677 -14.712 -47.734  1.00 56.42           O  
ATOM   1301  OD2 ASP B   3     -19.547 -14.058 -49.495  1.00 56.42           O  
ATOM   1302  N   LEU B   4     -16.376 -16.294 -45.003  1.00 50.43           N  
ATOM   1303  CA  LEU B   4     -15.360 -17.250 -44.576  1.00 50.43           C  
ATOM   1304  C   LEU B   4     -15.772 -17.938 -43.279  1.00 50.43           C  
ATOM   1305  CB  LEU B   4     -14.011 -16.550 -44.389  1.00 50.43           C  
ATOM   1306  O   LEU B   4     -16.445 -17.336 -42.439  1.00 50.43           O  
ATOM   1307  CG  LEU B   4     -13.295 -16.107 -45.666  1.00 50.43           C  
ATOM   1308  CD1 LEU B   4     -12.237 -15.057 -45.344  1.00 50.43           C  
ATOM   1309  CD2 LEU B   4     -12.668 -17.305 -46.371  1.00 50.43           C  
ATOM   1310  N   PRO B   5     -15.638 -19.256 -43.228  1.00 46.88           N  
ATOM   1311  CA  PRO B   5     -15.788 -19.975 -41.961  1.00 46.88           C  
ATOM   1312  C   PRO B   5     -14.987 -19.343 -40.825  1.00 46.88           C  
ATOM   1313  CB  PRO B   5     -15.262 -21.376 -42.287  1.00 46.88           C  
ATOM   1314  O   PRO B   5     -13.956 -18.711 -41.069  1.00 46.88           O  
ATOM   1315  CG  PRO B   5     -15.128 -21.397 -43.775  1.00 46.88           C  
ATOM   1316  CD  PRO B   5     -15.115 -19.980 -44.274  1.00 46.88           C  
ATOM   1317  N   LEU B   6     -15.576 -19.306 -39.555  1.00 43.77           N  
ATOM   1318  CA  LEU B   6     -15.035 -18.730 -38.329  1.00 43.77           C  
ATOM   1319  C   LEU B   6     -13.562 -19.085 -38.165  1.00 43.77           C  
ATOM   1320  CB  LEU B   6     -15.828 -19.216 -37.113  1.00 43.77           C  
ATOM   1321  O   LEU B   6     -12.765 -18.258 -37.717  1.00 43.77           O  
ATOM   1322  CG  LEU B   6     -17.202 -18.580 -36.901  1.00 43.77           C  
ATOM   1323  CD1 LEU B   6     -17.987 -19.352 -35.845  1.00 43.77           C  
ATOM   1324  CD2 LEU B   6     -17.058 -17.115 -36.501  1.00 43.77           C  
ATOM   1325  N   THR B   7     -13.074 -20.193 -38.782  1.00 56.94           N  
ATOM   1326  CA  THR B   7     -11.691 -20.619 -38.598  1.00 56.94           C  
ATOM   1327  C   THR B   7     -10.771 -19.916 -39.592  1.00 56.94           C  
ATOM   1328  CB  THR B   7     -11.551 -22.144 -38.754  1.00 56.94           C  
ATOM   1329  O   THR B   7      -9.580 -19.743 -39.328  1.00 56.94           O  
ATOM   1330  CG2 THR B   7     -12.033 -22.872 -37.504  1.00 56.94           C  
ATOM   1331  OG1 THR B   7     -12.330 -22.577 -39.876  1.00 56.94           O  
ATOM   1332  N   ASP B   8     -11.245 -19.293 -40.691  1.00 65.63           N  
ATOM   1333  CA  ASP B   8     -10.448 -18.658 -41.737  1.00 65.63           C  
ATOM   1334  C   ASP B   8     -10.410 -17.143 -41.554  1.00 65.63           C  
ATOM   1335  CB  ASP B   8     -11.001 -19.008 -43.120  1.00 65.63           C  
ATOM   1336  O   ASP B   8      -9.649 -16.449 -42.232  1.00 65.63           O  
ATOM   1337  CG  ASP B   8     -10.767 -20.459 -43.503  1.00 65.63           C  
ATOM   1338  OD1 ASP B   8      -9.832 -21.089 -42.964  1.00 65.63           O  
ATOM   1339  OD2 ASP B   8     -11.523 -20.976 -44.353  1.00 65.63           O  
ATOM   1340  N   ARG B   9     -11.108 -16.639 -40.651  1.00 69.80           N  
ATOM   1341  CA  ARG B   9     -11.241 -15.197 -40.471  1.00 69.80           C  
ATOM   1342  C   ARG B   9      -9.984 -14.606 -39.841  1.00 69.80           C  
ATOM   1343  CB  ARG B   9     -12.462 -14.873 -39.608  1.00 69.80           C  
ATOM   1344  O   ARG B   9      -9.533 -13.529 -40.235  1.00 69.80           O  
ATOM   1345  CG  ARG B   9     -13.791 -15.094 -40.312  1.00 69.80           C  
ATOM   1346  CD  ARG B   9     -14.970 -14.761 -39.410  1.00 69.80           C  
ATOM   1347  NE  ARG B   9     -16.245 -15.055 -40.058  1.00 69.80           N  
ATOM   1348  NH1 ARG B   9     -17.539 -14.510 -38.224  1.00 69.80           N  
ATOM   1349  NH2 ARG B   9     -18.533 -15.224 -40.162  1.00 69.80           N  
ATOM   1350  CZ  ARG B   9     -17.436 -14.929 -39.480  1.00 69.80           C  
ATOM   1351  N   ASP B  10      -9.316 -15.423 -39.098  1.00 69.01           N  
ATOM   1352  CA  ASP B  10      -8.107 -14.964 -38.420  1.00 69.01           C  
ATOM   1353  C   ASP B  10      -6.947 -14.823 -39.403  1.00 69.01           C  
ATOM   1354  CB  ASP B  10      -7.727 -15.925 -37.292  1.00 69.01           C  
ATOM   1355  O   ASP B  10      -6.242 -13.811 -39.399  1.00 69.01           O  
ATOM   1356  CG  ASP B  10      -8.640 -15.811 -36.084  1.00 69.01           C  
ATOM   1357  OD1 ASP B  10      -9.482 -14.888 -36.040  1.00 69.01           O  
ATOM   1358  OD2 ASP B  10      -8.515 -16.651 -35.166  1.00 69.01           O  
ATOM   1359  N   SER B  11      -6.807 -15.778 -40.296  1.00 79.55           N  
ATOM   1360  CA  SER B  11      -5.740 -15.793 -41.291  1.00 79.55           C  
ATOM   1361  C   SER B  11      -5.957 -14.717 -42.350  1.00 79.55           C  
ATOM   1362  CB  SER B  11      -5.648 -17.165 -41.959  1.00 79.55           C  
ATOM   1363  O   SER B  11      -5.001 -14.086 -42.806  1.00 79.55           O  
ATOM   1364  OG  SER B  11      -5.338 -18.168 -41.006  1.00 79.55           O  
ATOM   1365  N   ALA B  12      -7.133 -14.488 -42.723  1.00 82.31           N  
ATOM   1366  CA  ALA B  12      -7.497 -13.470 -43.705  1.00 82.31           C  
ATOM   1367  C   ALA B  12      -7.228 -12.068 -43.167  1.00 82.31           C  
ATOM   1368  CB  ALA B  12      -8.965 -13.613 -44.100  1.00 82.31           C  
ATOM   1369  O   ALA B  12      -6.725 -11.205 -43.891  1.00 82.31           O  
ATOM   1370  N   LEU B  13      -7.556 -11.890 -41.900  1.00 86.14           N  
ATOM   1371  CA  LEU B  13      -7.314 -10.594 -41.275  1.00 86.14           C  
ATOM   1372  C   LEU B  13      -5.818 -10.324 -41.145  1.00 86.14           C  
ATOM   1373  CB  LEU B  13      -7.977 -10.532 -39.896  1.00 86.14           C  
ATOM   1374  O   LEU B  13      -5.361  -9.206 -41.394  1.00 86.14           O  
ATOM   1375  CG  LEU B  13      -9.484 -10.270 -39.880  1.00 86.14           C  
ATOM   1376  CD1 LEU B  13     -10.050 -10.518 -38.486  1.00 86.14           C  
ATOM   1377  CD2 LEU B  13      -9.785  -8.848 -40.340  1.00 86.14           C  
ATOM   1378  N   LEU B  14      -5.079 -11.330 -40.824  1.00 91.33           N  
ATOM   1379  CA  LEU B  14      -3.632 -11.178 -40.719  1.00 91.33           C  
ATOM   1380  C   LEU B  14      -3.016 -10.888 -42.083  1.00 91.33           C  
ATOM   1381  CB  LEU B  14      -3.003 -12.438 -40.118  1.00 91.33           C  
ATOM   1382  O   LEU B  14      -2.132 -10.037 -42.201  1.00 91.33           O  
ATOM   1383  CG  LEU B  14      -1.488 -12.406 -39.911  1.00 91.33           C  
ATOM   1384  CD1 LEU B  14      -1.101 -11.237 -39.011  1.00 91.33           C  
ATOM   1385  CD2 LEU B  14      -1.001 -13.725 -39.321  1.00 91.33           C  
ATOM   1386  N   ALA B  15      -3.398 -11.549 -43.149  1.00 89.61           N  
ATOM   1387  CA  ALA B  15      -2.930 -11.315 -44.512  1.00 89.61           C  
ATOM   1388  C   ALA B  15      -3.230  -9.886 -44.958  1.00 89.61           C  
ATOM   1389  CB  ALA B  15      -3.570 -12.314 -45.473  1.00 89.61           C  
ATOM   1390  O   ALA B  15      -2.406  -9.250 -45.619  1.00 89.61           O  
ATOM   1391  N   LEU B  16      -4.339  -9.448 -44.717  1.00 90.53           N  
ATOM   1392  CA  LEU B  16      -4.741  -8.074 -44.997  1.00 90.53           C  
ATOM   1393  C   LEU B  16      -3.797  -7.084 -44.322  1.00 90.53           C  
ATOM   1394  CB  LEU B  16      -6.177  -7.829 -44.527  1.00 90.53           C  
ATOM   1395  O   LEU B  16      -3.321  -6.142 -44.958  1.00 90.53           O  
ATOM   1396  CG  LEU B  16      -6.708  -6.403 -44.683  1.00 90.53           C  
ATOM   1397  CD1 LEU B  16      -6.864  -6.054 -46.159  1.00 90.53           C  
ATOM   1398  CD2 LEU B  16      -8.033  -6.242 -43.947  1.00 90.53           C  
ATOM   1399  N   VAL B  17      -3.565  -7.270 -42.976  1.00 93.44           N  
ATOM   1400  CA  VAL B  17      -2.715  -6.372 -42.200  1.00 93.44           C  
ATOM   1401  C   VAL B  17      -1.291  -6.405 -42.751  1.00 93.44           C  
ATOM   1402  CB  VAL B  17      -2.714  -6.745 -40.701  1.00 93.44           C  
ATOM   1403  O   VAL B  17      -0.665  -5.358 -42.933  1.00 93.44           O  
ATOM   1404  CG1 VAL B  17      -1.695  -5.903 -39.936  1.00 93.44           C  
ATOM   1405  CG2 VAL B  17      -4.111  -6.568 -40.108  1.00 93.44           C  
ATOM   1406  N   ARG B  18      -0.807  -7.431 -43.089  1.00 93.56           N  
ATOM   1407  CA  ARG B  18       0.537  -7.574 -43.638  1.00 93.56           C  
ATOM   1408  C   ARG B  18       0.631  -6.950 -45.027  1.00 93.56           C  
ATOM   1409  CB  ARG B  18       0.939  -9.049 -43.699  1.00 93.56           C  
ATOM   1410  O   ARG B  18       1.622  -6.293 -45.352  1.00 93.56           O  
ATOM   1411  CG  ARG B  18       1.316  -9.641 -42.350  1.00 93.56           C  
ATOM   1412  CD  ARG B  18       1.772 -11.088 -42.476  1.00 93.56           C  
ATOM   1413  NE  ARG B  18       3.096 -11.186 -43.084  1.00 93.56           N  
ATOM   1414  NH1 ARG B  18       3.032 -13.479 -43.351  1.00 93.56           N  
ATOM   1415  NH2 ARG B  18       4.874 -12.293 -44.026  1.00 93.56           N  
ATOM   1416  CZ  ARG B  18       3.664 -12.319 -43.486  1.00 93.56           C  
ATOM   1417  N   GLY B  19      -0.363  -7.280 -45.807  1.00 89.50           N  
ATOM   1418  CA  GLY B  19      -0.427  -6.704 -47.141  1.00 89.50           C  
ATOM   1419  C   GLY B  19      -0.419  -5.187 -47.137  1.00 89.50           C  
ATOM   1420  O   GLY B  19       0.320  -4.563 -47.902  1.00 89.50           O  
ATOM   1421  N   GLU B  20      -1.134  -4.601 -46.260  1.00 91.39           N  
ATOM   1422  CA  GLU B  20      -1.214  -3.147 -46.161  1.00 91.39           C  
ATOM   1423  C   GLU B  20       0.047  -2.567 -45.525  1.00 91.39           C  
ATOM   1424  CB  GLU B  20      -2.448  -2.730 -45.357  1.00 91.39           C  
ATOM   1425  O   GLU B  20       0.502  -1.488 -45.909  1.00 91.39           O  
ATOM   1426  CG  GLU B  20      -3.767  -3.076 -46.032  1.00 91.39           C  
ATOM   1427  CD  GLU B  20      -3.941  -2.411 -47.388  1.00 91.39           C  
ATOM   1428  OE1 GLU B  20      -4.756  -2.899 -48.203  1.00 91.39           O  
ATOM   1429  OE2 GLU B  20      -3.255  -1.395 -47.638  1.00 91.39           O  
ATOM   1430  N   SER B  21       0.577  -3.305 -44.621  1.00 90.43           N  
ATOM   1431  CA  SER B  21       1.818  -2.895 -43.971  1.00 90.43           C  
ATOM   1432  C   SER B  21       2.986  -2.909 -44.951  1.00 90.43           C  
ATOM   1433  CB  SER B  21       2.127  -3.806 -42.783  1.00 90.43           C  
ATOM   1434  O   SER B  21       3.789  -1.974 -44.982  1.00 90.43           O  
ATOM   1435  OG  SER B  21       1.106  -3.720 -41.803  1.00 90.43           O  
ATOM   1436  N   ALA B  22       3.104  -3.927 -45.837  1.00 89.18           N  
ATOM   1437  CA  ALA B  22       4.126  -4.060 -46.872  1.00 89.18           C  
ATOM   1438  C   ALA B  22       3.996  -2.955 -47.916  1.00 89.18           C  
ATOM   1439  CB  ALA B  22       4.034  -5.431 -47.538  1.00 89.18           C  
ATOM   1440  O   ALA B  22       5.000  -2.400 -48.370  1.00 89.18           O  
ATOM   1441  N   SER B  23       2.836  -2.692 -48.319  1.00 82.03           N  
ATOM   1442  CA  SER B  23       2.551  -1.629 -49.277  1.00 82.03           C  
ATOM   1443  C   SER B  23       3.016  -0.274 -48.754  1.00 82.03           C  
ATOM   1444  CB  SER B  23       1.055  -1.576 -49.591  1.00 82.03           C  
ATOM   1445  O   SER B  23       3.606   0.514 -49.495  1.00 82.03           O  
ATOM   1446  OG  SER B  23       0.777  -0.571 -50.551  1.00 82.03           O  
ATOM   1447  N   VAL B  24       2.848  -0.008 -47.428  1.00 85.88           N  
ATOM   1448  CA  VAL B  24       3.225   1.253 -46.797  1.00 85.88           C  
ATOM   1449  C   VAL B  24       4.746   1.347 -46.701  1.00 85.88           C  
ATOM   1450  CB  VAL B  24       2.593   1.397 -45.394  1.00 85.88           C  
ATOM   1451  O   VAL B  24       5.322   2.418 -46.909  1.00 85.88           O  
ATOM   1452  CG1 VAL B  24       3.193   2.589 -44.651  1.00 85.88           C  
ATOM   1453  CG2 VAL B  24       1.076   1.542 -45.506  1.00 85.88           C  
ATOM   1454  N   LEU B  25       5.412   0.378 -46.598  1.00 86.56           N  
ATOM   1455  CA  LEU B  25       6.860   0.340 -46.430  1.00 86.56           C  
ATOM   1456  C   LEU B  25       7.560   0.200 -47.777  1.00 86.56           C  
ATOM   1457  CB  LEU B  25       7.264  -0.814 -45.509  1.00 86.56           C  
ATOM   1458  O   LEU B  25       8.788   0.284 -47.856  1.00 86.56           O  
ATOM   1459  CG  LEU B  25       6.928  -0.647 -44.026  1.00 86.56           C  
ATOM   1460  CD1 LEU B  25       7.201  -1.944 -43.271  1.00 86.56           C  
ATOM   1461  CD2 LEU B  25       7.723   0.506 -43.424  1.00 86.56           C  
ATOM   1462  N   GLY B  26       6.833   0.155 -48.870  1.00 75.88           N  
ATOM   1463  CA  GLY B  26       7.428  -0.021 -50.186  1.00 75.88           C  
ATOM   1464  C   GLY B  26       7.973  -1.419 -50.411  1.00 75.88           C  
ATOM   1465  O   GLY B  26       8.901  -1.609 -51.200  1.00 75.88           O  
ATOM   1466  N   TYR B  27       7.516  -2.365 -49.596  1.00 74.45           N  
ATOM   1467  CA  TYR B  27       7.872  -3.760 -49.833  1.00 74.45           C  
ATOM   1468  C   TYR B  27       7.024  -4.356 -50.951  1.00 74.45           C  
ATOM   1469  CB  TYR B  27       7.702  -4.583 -48.553  1.00 74.45           C  
ATOM   1470  O   TYR B  27       5.827  -4.079 -51.046  1.00 74.45           O  
ATOM   1471  CG  TYR B  27       8.741  -4.288 -47.499  1.00 74.45           C  
ATOM   1472  CD1 TYR B  27      10.064  -4.030 -47.850  1.00 74.45           C  
ATOM   1473  CD2 TYR B  27       8.403  -4.268 -46.150  1.00 74.45           C  
ATOM   1474  CE1 TYR B  27      11.026  -3.759 -46.882  1.00 74.45           C  
ATOM   1475  CE2 TYR B  27       9.356  -3.998 -45.174  1.00 74.45           C  
ATOM   1476  OH  TYR B  27      11.611  -3.478 -44.586  1.00 74.45           O  
ATOM   1477  CZ  TYR B  27      10.663  -3.745 -45.549  1.00 74.45           C  
ATOM   1478  N   GLU B  28       7.713  -4.847 -52.074  1.00 64.15           N  
ATOM   1479  CA  GLU B  28       7.066  -5.467 -53.227  1.00 64.15           C  
ATOM   1480  C   GLU B  28       6.248  -6.686 -52.811  1.00 64.15           C  
ATOM   1481  CB  GLU B  28       8.106  -5.864 -54.278  1.00 64.15           C  
ATOM   1482  O   GLU B  28       5.169  -6.930 -53.354  1.00 64.15           O  
ATOM   1483  CG  GLU B  28       8.366  -4.789 -55.322  1.00 64.15           C  
ATOM   1484  CD  GLU B  28       9.337  -5.228 -56.407  1.00 64.15           C  
ATOM   1485  OE1 GLU B  28       9.640  -4.421 -57.314  1.00 64.15           O  
ATOM   1486  OE2 GLU B  28       9.797  -6.391 -56.349  1.00 64.15           O  
ATOM   1487  N   ARG B  29       6.433  -7.195 -51.425  1.00 54.84           N  
ATOM   1488  CA  ARG B  29       5.694  -8.347 -50.918  1.00 54.84           C  
ATOM   1489  C   ARG B  29       5.400  -8.197 -49.429  1.00 54.84           C  
ATOM   1490  CB  ARG B  29       6.474  -9.639 -51.170  1.00 54.84           C  
ATOM   1491  O   ARG B  29       6.306  -7.939 -48.635  1.00 54.84           O  
ATOM   1492  CG  ARG B  29       6.580 -10.019 -52.639  1.00 54.84           C  
ATOM   1493  CD  ARG B  29       7.177 -11.407 -52.821  1.00 54.84           C  
ATOM   1494  NE  ARG B  29       7.778 -11.566 -54.142  1.00 54.84           N  
ATOM   1495  NH1 ARG B  29       8.679 -13.649 -53.709  1.00 54.84           N  
ATOM   1496  NH2 ARG B  29       8.981 -12.668 -55.759  1.00 54.84           N  
ATOM   1497  CZ  ARG B  29       8.478 -12.627 -54.534  1.00 54.84           C  
ATOM   1498  N   PRO B  30       4.086  -8.496 -48.843  1.00 61.90           N  
ATOM   1499  CA  PRO B  30       3.655  -8.355 -47.450  1.00 61.90           C  
ATOM   1500  C   PRO B  30       4.295  -9.390 -46.527  1.00 61.90           C  
ATOM   1501  CB  PRO B  30       2.140  -8.556 -47.529  1.00 61.90           C  
ATOM   1502  O   PRO B  30       4.450  -9.141 -45.329  1.00 61.90           O  
ATOM   1503  CG  PRO B  30       1.831  -8.570 -48.991  1.00 61.90           C  
ATOM   1504  CD  PRO B  30       3.122  -8.687 -49.749  1.00 61.90           C  
ATOM   1505  N   ASP B  31       4.869 -10.479 -47.070  1.00 75.75           N  
ATOM   1506  CA  ASP B  31       5.347 -11.545 -46.195  1.00 75.75           C  
ATOM   1507  C   ASP B  31       6.722 -11.209 -45.621  1.00 75.75           C  
ATOM   1508  CB  ASP B  31       5.403 -12.875 -46.949  1.00 75.75           C  
ATOM   1509  O   ASP B  31       7.239 -11.935 -44.769  1.00 75.75           O  
ATOM   1510  CG  ASP B  31       6.209 -12.794 -48.234  1.00 75.75           C  
ATOM   1511  OD1 ASP B  31       6.294 -11.701 -48.833  1.00 75.75           O  
ATOM   1512  OD2 ASP B  31       6.761 -13.835 -48.653  1.00 75.75           O  
ATOM   1513  N   ARG B  32       7.414 -10.097 -46.125  1.00 72.76           N  
ATOM   1514  CA  ARG B  32       8.660  -9.644 -45.516  1.00 72.76           C  
ATOM   1515  C   ARG B  32       8.417  -9.098 -44.113  1.00 72.76           C  
ATOM   1516  CB  ARG B  32       9.327  -8.575 -46.385  1.00 72.76           C  
ATOM   1517  O   ARG B  32       9.361  -8.908 -43.343  1.00 72.76           O  
ATOM   1518  CG  ARG B  32       9.954  -9.121 -47.658  1.00 72.76           C  
ATOM   1519  CD  ARG B  32      11.468  -8.961 -47.654  1.00 72.76           C  
ATOM   1520  NE  ARG B  32      12.090  -9.693 -48.754  1.00 72.76           N  
ATOM   1521  NH1 ARG B  32      14.066  -8.497 -48.706  1.00 72.76           N  
ATOM   1522  NH2 ARG B  32      13.778 -10.182 -50.233  1.00 72.76           N  
ATOM   1523  CZ  ARG B  32      13.310  -9.456 -49.228  1.00 72.76           C  
ATOM   1524  N   LEU B  33       7.171  -8.975 -43.752  1.00 73.07           N  
ATOM   1525  CA  LEU B  33       6.826  -8.439 -42.440  1.00 73.07           C  
ATOM   1526  C   LEU B  33       6.398  -9.555 -41.492  1.00 73.07           C  
ATOM   1527  CB  LEU B  33       5.708  -7.400 -42.562  1.00 73.07           C  
ATOM   1528  O   LEU B  33       5.431 -10.270 -41.765  1.00 73.07           O  
ATOM   1529  CG  LEU B  33       6.119  -6.019 -43.074  1.00 73.07           C  
ATOM   1530  CD1 LEU B  33       4.913  -5.289 -43.657  1.00 73.07           C  
ATOM   1531  CD2 LEU B  33       6.756  -5.201 -41.956  1.00 73.07           C  
ATOM   1532  N   ASP B  34       7.347  -9.900 -40.532  1.00 80.91           N  
ATOM   1533  CA  ASP B  34       7.057 -10.808 -39.426  1.00 80.91           C  
ATOM   1534  C   ASP B  34       5.796 -10.379 -38.679  1.00 80.91           C  
ATOM   1535  CB  ASP B  34       8.243 -10.874 -38.462  1.00 80.91           C  
ATOM   1536  O   ASP B  34       5.713  -9.251 -38.188  1.00 80.91           O  
ATOM   1537  CG  ASP B  34       8.058 -11.908 -37.365  1.00 80.91           C  
ATOM   1538  OD1 ASP B  34       6.953 -12.481 -37.247  1.00 80.91           O  
ATOM   1539  OD2 ASP B  34       9.024 -12.150 -36.610  1.00 80.91           O  
ATOM   1540  N   PRO B  35       4.763 -11.310 -38.569  1.00 79.91           N  
ATOM   1541  CA  PRO B  35       3.504 -10.942 -37.916  1.00 79.91           C  
ATOM   1542  C   PRO B  35       3.686 -10.588 -36.442  1.00 79.91           C  
ATOM   1543  CB  PRO B  35       2.645 -12.199 -38.074  1.00 79.91           C  
ATOM   1544  O   PRO B  35       2.858  -9.876 -35.868  1.00 79.91           O  
ATOM   1545  CG  PRO B  35       3.607 -13.272 -38.470  1.00 79.91           C  
ATOM   1546  CD  PRO B  35       4.839 -12.624 -39.035  1.00 79.91           C  
ATOM   1547  N   ASP B  36       4.867 -11.039 -35.887  1.00 79.69           N  
ATOM   1548  CA  ASP B  36       5.084 -10.847 -34.456  1.00 79.69           C  
ATOM   1549  C   ASP B  36       6.070  -9.709 -34.199  1.00 79.69           C  
ATOM   1550  CB  ASP B  36       5.592 -12.139 -33.812  1.00 79.69           C  
ATOM   1551  O   ASP B  36       6.279  -9.310 -33.051  1.00 79.69           O  
ATOM   1552  CG  ASP B  36       4.528 -13.219 -33.730  1.00 79.69           C  
ATOM   1553  OD1 ASP B  36       3.361 -12.903 -33.412  1.00 79.69           O  
ATOM   1554  OD2 ASP B  36       4.859 -14.397 -33.984  1.00 79.69           O  
ATOM   1555  N   ARG B  37       6.768  -9.292 -35.372  1.00 78.16           N  
ATOM   1556  CA  ARG B  37       7.730  -8.200 -35.261  1.00 78.16           C  
ATOM   1557  C   ARG B  37       7.024  -6.849 -35.219  1.00 78.16           C  
ATOM   1558  CB  ARG B  37       8.723  -8.237 -36.425  1.00 78.16           C  
ATOM   1559  O   ARG B  37       6.043  -6.633 -35.935  1.00 78.16           O  
ATOM   1560  CG  ARG B  37       9.934  -7.340 -36.230  1.00 78.16           C  
ATOM   1561  CD  ARG B  37      10.986  -7.571 -37.306  1.00 78.16           C  
ATOM   1562  NE  ARG B  37      12.171  -6.747 -37.087  1.00 78.16           N  
ATOM   1563  NH1 ARG B  37      13.307  -7.522 -38.943  1.00 78.16           N  
ATOM   1564  NH2 ARG B  37      14.270  -5.953 -37.577  1.00 78.16           N  
ATOM   1565  CZ  ARG B  37      13.247  -6.742 -37.870  1.00 78.16           C  
ATOM   1566  N   ALA B  38       7.512  -6.132 -34.253  1.00 81.06           N  
ATOM   1567  CA  ALA B  38       6.961  -4.789 -34.095  1.00 81.06           C  
ATOM   1568  C   ALA B  38       7.203  -3.946 -35.344  1.00 81.06           C  
ATOM   1569  CB  ALA B  38       7.567  -4.106 -32.871  1.00 81.06           C  
ATOM   1570  O   ALA B  38       8.306  -3.946 -35.896  1.00 81.06           O  
ATOM   1571  N   LEU B  39       6.093  -3.353 -35.867  1.00 78.67           N  
ATOM   1572  CA  LEU B  39       6.135  -2.521 -37.064  1.00 78.67           C  
ATOM   1573  C   LEU B  39       7.100  -1.355 -36.882  1.00 78.67           C  
ATOM   1574  CB  LEU B  39       4.737  -1.994 -37.401  1.00 78.67           C  
ATOM   1575  O   LEU B  39       7.706  -0.888 -37.849  1.00 78.67           O  
ATOM   1576  CG  LEU B  39       3.751  -3.009 -37.981  1.00 78.67           C  
ATOM   1577  CD1 LEU B  39       2.343  -2.426 -38.005  1.00 78.67           C  
ATOM   1578  CD2 LEU B  39       4.183  -3.435 -39.380  1.00 78.67           C  
ATOM   1579  N   ARG B  40       7.593  -0.982 -35.691  1.00 67.72           N  
ATOM   1580  CA  ARG B  40       8.579   0.067 -35.456  1.00 67.72           C  
ATOM   1581  C   ARG B  40       9.978  -0.399 -35.845  1.00 67.72           C  
ATOM   1582  CB  ARG B  40       8.561   0.503 -33.989  1.00 67.72           C  
ATOM   1583  O   ARG B  40      10.807   0.403 -36.280  1.00 67.72           O  
ATOM   1584  CG  ARG B  40       9.020  -0.575 -33.020  1.00 67.72           C  
ATOM   1585  CD  ARG B  40       9.108  -0.051 -31.594  1.00 67.72           C  
ATOM   1586  NE  ARG B  40       9.529  -1.093 -30.662  1.00 67.72           N  
ATOM   1587  NH1 ARG B  40       9.604   0.297 -28.818  1.00 67.72           N  
ATOM   1588  NH2 ARG B  40      10.135  -1.922 -28.607  1.00 67.72           N  
ATOM   1589  CZ  ARG B  40       9.755  -0.904 -29.365  1.00 67.72           C  
ATOM   1590  N   ASP B  41      10.209  -1.650 -35.521  1.00 71.35           N  
ATOM   1591  CA  ASP B  41      11.543  -2.175 -35.795  1.00 71.35           C  
ATOM   1592  C   ASP B  41      11.792  -2.285 -37.297  1.00 71.35           C  
ATOM   1593  CB  ASP B  41      11.730  -3.540 -35.129  1.00 71.35           C  
ATOM   1594  O   ASP B  41      12.933  -2.457 -37.732  1.00 71.35           O  
ATOM   1595  CG  ASP B  41      11.713  -3.467 -33.612  1.00 71.35           C  
ATOM   1596  OD1 ASP B  41      11.997  -2.387 -33.050  1.00 71.35           O  
ATOM   1597  OD2 ASP B  41      11.417  -4.500 -32.973  1.00 71.35           O  
ATOM   1598  N   VAL B  42      10.697  -2.173 -38.104  1.00 77.38           N  
ATOM   1599  CA  VAL B  42      10.921  -2.303 -39.540  1.00 77.38           C  
ATOM   1600  C   VAL B  42      10.719  -0.950 -40.219  1.00 77.38           C  
ATOM   1601  CB  VAL B  42       9.985  -3.359 -40.168  1.00 77.38           C  
ATOM   1602  O   VAL B  42      10.612  -0.874 -41.445  1.00 77.38           O  
ATOM   1603  CG1 VAL B  42      10.454  -4.771 -39.820  1.00 77.38           C  
ATOM   1604  CG2 VAL B  42       8.546  -3.141 -39.702  1.00 77.38           C  
ATOM   1605  N   GLY B  43      10.714   0.130 -39.548  1.00 75.42           N  
ATOM   1606  CA  GLY B  43      10.778   1.454 -40.146  1.00 75.42           C  
ATOM   1607  C   GLY B  43       9.457   2.197 -40.094  1.00 75.42           C  
ATOM   1608  O   GLY B  43       9.280   3.209 -40.775  1.00 75.42           O  
ATOM   1609  N   PHE B  44       8.354   1.671 -39.331  1.00 76.46           N  
ATOM   1610  CA  PHE B  44       7.094   2.390 -39.187  1.00 76.46           C  
ATOM   1611  C   PHE B  44       7.244   3.559 -38.222  1.00 76.46           C  
ATOM   1612  CB  PHE B  44       5.988   1.447 -38.702  1.00 76.46           C  
ATOM   1613  O   PHE B  44       7.758   3.394 -37.113  1.00 76.46           O  
ATOM   1614  CG  PHE B  44       5.220   0.788 -39.815  1.00 76.46           C  
ATOM   1615  CD1 PHE B  44       3.922   1.186 -40.112  1.00 76.46           C  
ATOM   1616  CD2 PHE B  44       5.795  -0.229 -40.565  1.00 76.46           C  
ATOM   1617  CE1 PHE B  44       3.208   0.578 -41.143  1.00 76.46           C  
ATOM   1618  CE2 PHE B  44       5.088  -0.841 -41.596  1.00 76.46           C  
ATOM   1619  CZ  PHE B  44       3.794  -0.437 -41.882  1.00 76.46           C  
ATOM   1620  N   ASP B  45       7.126   4.836 -38.798  1.00 77.14           N  
ATOM   1621  CA  ASP B  45       6.978   6.054 -38.007  1.00 77.14           C  
ATOM   1622  C   ASP B  45       5.521   6.511 -37.971  1.00 77.14           C  
ATOM   1623  CB  ASP B  45       7.865   7.169 -38.567  1.00 77.14           C  
ATOM   1624  O   ASP B  45       4.624   5.777 -38.390  1.00 77.14           O  
ATOM   1625  CG  ASP B  45       7.514   7.544 -39.996  1.00 77.14           C  
ATOM   1626  OD1 ASP B  45       6.387   7.247 -40.446  1.00 77.14           O  
ATOM   1627  OD2 ASP B  45       8.375   8.140 -40.680  1.00 77.14           O  
ATOM   1628  N   SER B  46       5.223   7.595 -37.251  1.00 68.61           N  
ATOM   1629  CA  SER B  46       3.873   8.107 -37.040  1.00 68.61           C  
ATOM   1630  C   SER B  46       3.135   8.281 -38.362  1.00 68.61           C  
ATOM   1631  CB  SER B  46       3.916   9.440 -36.291  1.00 68.61           C  
ATOM   1632  O   SER B  46       1.948   7.962 -38.463  1.00 68.61           O  
ATOM   1633  OG  SER B  46       4.466   9.271 -34.995  1.00 68.61           O  
ATOM   1634  N   LEU B  47       3.860   8.775 -39.526  1.00 65.91           N  
ATOM   1635  CA  LEU B  47       3.257   9.029 -40.830  1.00 65.91           C  
ATOM   1636  C   LEU B  47       2.912   7.722 -41.535  1.00 65.91           C  
ATOM   1637  CB  LEU B  47       4.200   9.860 -41.704  1.00 65.91           C  
ATOM   1638  O   LEU B  47       1.833   7.590 -42.116  1.00 65.91           O  
ATOM   1639  CG  LEU B  47       3.925  11.364 -41.759  1.00 65.91           C  
ATOM   1640  CD1 LEU B  47       5.232  12.145 -41.673  1.00 65.91           C  
ATOM   1641  CD2 LEU B  47       3.165  11.722 -43.032  1.00 65.91           C  
ATOM   1642  N   THR B  48       3.814   6.626 -41.424  1.00 78.40           N  
ATOM   1643  CA  THR B  48       3.602   5.323 -42.046  1.00 78.40           C  
ATOM   1644  C   THR B  48       2.544   4.527 -41.288  1.00 78.40           C  
ATOM   1645  CB  THR B  48       4.911   4.514 -42.107  1.00 78.40           C  
ATOM   1646  O   THR B  48       1.779   3.771 -41.890  1.00 78.40           O  
ATOM   1647  CG2 THR B  48       5.896   5.135 -43.092  1.00 78.40           C  
ATOM   1648  OG1 THR B  48       5.509   4.485 -40.805  1.00 78.40           O  
ATOM   1649  N   ALA B  49       2.477   4.718 -39.981  1.00 81.42           N  
ATOM   1650  CA  ALA B  49       1.473   4.077 -39.135  1.00 81.42           C  
ATOM   1651  C   ALA B  49       0.072   4.577 -39.472  1.00 81.42           C  
ATOM   1652  CB  ALA B  49       1.783   4.324 -37.661  1.00 81.42           C  
ATOM   1653  O   ALA B  49      -0.879   3.793 -39.522  1.00 81.42           O  
ATOM   1654  N   MET B  50       0.006   5.960 -39.712  1.00 77.24           N  
ATOM   1655  CA  MET B  50      -1.252   6.582 -40.118  1.00 77.24           C  
ATOM   1656  C   MET B  50      -1.702   6.062 -41.479  1.00 77.24           C  
ATOM   1657  CB  MET B  50      -1.111   8.104 -40.160  1.00 77.24           C  
ATOM   1658  O   MET B  50      -2.886   5.789 -41.683  1.00 77.24           O  
ATOM   1659  CG  MET B  50      -2.439   8.842 -40.211  1.00 77.24           C  
ATOM   1660  SD  MET B  50      -2.241  10.659 -40.049  1.00 77.24           S  
ATOM   1661  CE  MET B  50      -1.467  11.040 -41.646  1.00 77.24           C  
ATOM   1662  N   GLU B  51      -0.813   5.897 -42.426  1.00 81.14           N  
ATOM   1663  CA  GLU B  51      -1.066   5.376 -43.766  1.00 81.14           C  
ATOM   1664  C   GLU B  51      -1.565   3.935 -43.713  1.00 81.14           C  
ATOM   1665  CB  GLU B  51       0.199   5.463 -44.625  1.00 81.14           C  
ATOM   1666  O   GLU B  51      -2.509   3.574 -44.419  1.00 81.14           O  
ATOM   1667  CG  GLU B  51      -0.012   5.049 -46.074  1.00 81.14           C  
ATOM   1668  CD  GLU B  51       0.776   5.895 -47.061  1.00 81.14           C  
ATOM   1669  OE1 GLU B  51       0.568   5.749 -48.287  1.00 81.14           O  
ATOM   1670  OE2 GLU B  51       1.608   6.710 -46.604  1.00 81.14           O  
ATOM   1671  N   LEU B  52      -0.918   3.024 -42.823  1.00 90.70           N  
ATOM   1672  CA  LEU B  52      -1.335   1.640 -42.628  1.00 90.70           C  
ATOM   1673  C   LEU B  52      -2.741   1.572 -42.043  1.00 90.70           C  
ATOM   1674  CB  LEU B  52      -0.352   0.908 -41.710  1.00 90.70           C  
ATOM   1675  O   LEU B  52      -3.569   0.777 -42.495  1.00 90.70           O  
ATOM   1676  CG  LEU B  52      -0.695  -0.542 -41.368  1.00 90.70           C  
ATOM   1677  CD1 LEU B  52      -0.752  -1.387 -42.636  1.00 90.70           C  
ATOM   1678  CD2 LEU B  52       0.320  -1.114 -40.383  1.00 90.70           C  
ATOM   1679  N   ARG B  53      -2.979   2.328 -41.049  1.00 90.44           N  
ATOM   1680  CA  ARG B  53      -4.301   2.450 -40.443  1.00 90.44           C  
ATOM   1681  C   ARG B  53      -5.351   2.809 -41.489  1.00 90.44           C  
ATOM   1682  CB  ARG B  53      -4.288   3.501 -39.331  1.00 90.44           C  
ATOM   1683  O   ARG B  53      -6.423   2.202 -41.534  1.00 90.44           O  
ATOM   1684  CG  ARG B  53      -5.640   3.714 -38.669  1.00 90.44           C  
ATOM   1685  CD  ARG B  53      -6.275   5.030 -39.096  1.00 90.44           C  
ATOM   1686  NE  ARG B  53      -7.249   5.501 -38.115  1.00 90.44           N  
ATOM   1687  NH1 ARG B  53      -8.117   7.160 -39.468  1.00 90.44           N  
ATOM   1688  NH2 ARG B  53      -8.945   6.849 -37.353  1.00 90.44           N  
ATOM   1689  CZ  ARG B  53      -8.101   6.502 -38.314  1.00 90.44           C  
ATOM   1690  N   ASN B  54      -5.157   3.940 -42.308  1.00 82.56           N  
ATOM   1691  CA  ASN B  54      -6.095   4.388 -43.333  1.00 82.56           C  
ATOM   1692  C   ASN B  54      -6.368   3.292 -44.359  1.00 82.56           C  
ATOM   1693  CB  ASN B  54      -5.570   5.647 -44.027  1.00 82.56           C  
ATOM   1694  O   ASN B  54      -7.511   3.100 -44.778  1.00 82.56           O  
ATOM   1695  CG  ASN B  54      -5.665   6.879 -43.150  1.00 82.56           C  
ATOM   1696  ND2 ASN B  54      -4.919   7.919 -43.505  1.00 82.56           N  
ATOM   1697  OD1 ASN B  54      -6.402   6.897 -42.160  1.00 82.56           O  
ATOM   1698  N   ARG B  55      -5.390   2.541 -44.599  1.00 89.94           N  
ATOM   1699  CA  ARG B  55      -5.516   1.472 -45.585  1.00 89.94           C  
ATOM   1700  C   ARG B  55      -6.317   0.302 -45.025  1.00 89.94           C  
ATOM   1701  CB  ARG B  55      -4.135   0.993 -46.038  1.00 89.94           C  
ATOM   1702  O   ARG B  55      -7.145  -0.283 -45.726  1.00 89.94           O  
ATOM   1703  CG  ARG B  55      -3.391   1.993 -46.908  1.00 89.94           C  
ATOM   1704  CD  ARG B  55      -2.121   1.394 -47.497  1.00 89.94           C  
ATOM   1705  NE  ARG B  55      -1.397   2.362 -48.316  1.00 89.94           N  
ATOM   1706  NH1 ARG B  55      -0.552   0.795 -49.788  1.00 89.94           N  
ATOM   1707  NH2 ARG B  55      -0.051   3.016 -50.058  1.00 89.94           N  
ATOM   1708  CZ  ARG B  55      -0.669   2.056 -49.386  1.00 89.94           C  
ATOM   1709  N   LEU B  56      -6.114  -0.044 -43.709  1.00 91.31           N  
ATOM   1710  CA  LEU B  56      -6.840  -1.124 -43.049  1.00 91.31           C  
ATOM   1711  C   LEU B  56      -8.297  -0.736 -42.817  1.00 91.31           C  
ATOM   1712  CB  LEU B  56      -6.177  -1.480 -41.716  1.00 91.31           C  
ATOM   1713  O   LEU B  56      -9.195  -1.570 -42.955  1.00 91.31           O  
ATOM   1714  CG  LEU B  56      -4.848  -2.233 -41.800  1.00 91.31           C  
ATOM   1715  CD1 LEU B  56      -4.214  -2.345 -40.417  1.00 91.31           C  
ATOM   1716  CD2 LEU B  56      -5.053  -3.614 -42.413  1.00 91.31           C  
ATOM   1717  N   ALA B  57      -8.491   0.527 -42.416  1.00 85.21           N  
ATOM   1718  CA  ALA B  57      -9.840   1.062 -42.256  1.00 85.21           C  
ATOM   1719  C   ALA B  57     -10.621   0.980 -43.565  1.00 85.21           C  
ATOM   1720  CB  ALA B  57      -9.786   2.505 -41.762  1.00 85.21           C  
ATOM   1721  O   ALA B  57     -11.794   0.600 -43.573  1.00 85.21           O  
ATOM   1722  N   THR B  58      -9.992   1.325 -44.686  1.00 83.34           N  
ATOM   1723  CA  THR B  58     -10.591   1.256 -46.014  1.00 83.34           C  
ATOM   1724  C   THR B  58     -10.874  -0.192 -46.405  1.00 83.34           C  
ATOM   1725  CB  THR B  58      -9.682   1.908 -47.073  1.00 83.34           C  
ATOM   1726  O   THR B  58     -11.951  -0.503 -46.917  1.00 83.34           O  
ATOM   1727  CG2 THR B  58     -10.327   1.863 -48.454  1.00 83.34           C  
ATOM   1728  OG1 THR B  58      -9.443   3.274 -46.712  1.00 83.34           O  
ATOM   1729  N   ALA B  59      -9.960  -1.106 -46.013  1.00 81.40           N  
ATOM   1730  CA  ALA B  59     -10.079  -2.503 -46.423  1.00 81.40           C  
ATOM   1731  C   ALA B  59     -11.141  -3.228 -45.601  1.00 81.40           C  
ATOM   1732  CB  ALA B  59      -8.733  -3.212 -46.291  1.00 81.40           C  
ATOM   1733  O   ALA B  59     -11.830  -4.115 -46.109  1.00 81.40           O  
ATOM   1734  N   THR B  60     -11.343  -2.877 -44.376  1.00 83.32           N  
ATOM   1735  CA  THR B  60     -12.217  -3.612 -43.468  1.00 83.32           C  
ATOM   1736  C   THR B  60     -13.556  -2.898 -43.310  1.00 83.32           C  
ATOM   1737  CB  THR B  60     -11.561  -3.792 -42.086  1.00 83.32           C  
ATOM   1738  O   THR B  60     -14.542  -3.503 -42.883  1.00 83.32           O  
ATOM   1739  CG2 THR B  60     -10.251  -4.564 -42.195  1.00 83.32           C  
ATOM   1740  OG1 THR B  60     -11.298  -2.503 -41.517  1.00 83.32           O  
ATOM   1741  N   GLY B  61     -13.702  -1.718 -43.672  1.00 74.63           N  
ATOM   1742  CA  GLY B  61     -14.870  -0.901 -43.382  1.00 74.63           C  
ATOM   1743  C   GLY B  61     -14.994  -0.538 -41.914  1.00 74.63           C  
ATOM   1744  O   GLY B  61     -16.033  -0.039 -41.479  1.00 74.63           O  
ATOM   1745  N   LEU B  62     -14.000  -0.928 -41.085  1.00 73.99           N  
ATOM   1746  CA  LEU B  62     -13.967  -0.616 -39.661  1.00 73.99           C  
ATOM   1747  C   LEU B  62     -13.425   0.790 -39.425  1.00 73.99           C  
ATOM   1748  CB  LEU B  62     -13.112  -1.638 -38.907  1.00 73.99           C  
ATOM   1749  O   LEU B  62     -12.703   1.331 -40.266  1.00 73.99           O  
ATOM   1750  CG  LEU B  62     -13.652  -3.068 -38.857  1.00 73.99           C  
ATOM   1751  CD1 LEU B  62     -12.603  -4.011 -38.277  1.00 73.99           C  
ATOM   1752  CD2 LEU B  62     -14.939  -3.125 -38.041  1.00 73.99           C  
ATOM   1753  N   THR B  63     -14.042   1.453 -38.671  1.00 76.78           N  
ATOM   1754  CA  THR B  63     -13.357   2.603 -38.090  1.00 76.78           C  
ATOM   1755  C   THR B  63     -12.228   2.151 -37.169  1.00 76.78           C  
ATOM   1756  CB  THR B  63     -14.335   3.498 -37.308  1.00 76.78           C  
ATOM   1757  O   THR B  63     -12.474   1.516 -36.141  1.00 76.78           O  
ATOM   1758  CG2 THR B  63     -13.683   4.824 -36.928  1.00 76.78           C  
ATOM   1759  OG1 THR B  63     -15.487   3.761 -38.119  1.00 76.78           O  
ATOM   1760  N   LEU B  64     -10.945   2.376 -37.657  1.00 80.74           N  
ATOM   1761  CA  LEU B  64      -9.762   1.954 -36.916  1.00 80.74           C  
ATOM   1762  C   LEU B  64      -9.096   3.143 -36.232  1.00 80.74           C  
ATOM   1763  CB  LEU B  64      -8.764   1.262 -37.848  1.00 80.74           C  
ATOM   1764  O   LEU B  64      -9.089   4.251 -36.772  1.00 80.74           O  
ATOM   1765  CG  LEU B  64      -9.254  -0.010 -38.542  1.00 80.74           C  
ATOM   1766  CD1 LEU B  64      -8.217  -0.497 -39.549  1.00 80.74           C  
ATOM   1767  CD2 LEU B  64      -9.562  -1.095 -37.516  1.00 80.74           C  
ATOM   1768  N   PRO B  65      -8.732   3.022 -34.973  1.00 68.20           N  
ATOM   1769  CA  PRO B  65      -8.070   4.070 -34.192  1.00 68.20           C  
ATOM   1770  C   PRO B  65      -6.721   4.480 -34.778  1.00 68.20           C  
ATOM   1771  CB  PRO B  65      -7.893   3.425 -32.815  1.00 68.20           C  
ATOM   1772  O   PRO B  65      -6.056   3.671 -35.429  1.00 68.20           O  
ATOM   1773  CG  PRO B  65      -8.025   1.956 -33.061  1.00 68.20           C  
ATOM   1774  CD  PRO B  65      -8.742   1.754 -34.365  1.00 68.20           C  
ATOM   1775  N   ALA B  66      -6.410   5.877 -34.721  1.00 65.72           N  
ATOM   1776  CA  ALA B  66      -5.151   6.463 -35.175  1.00 65.72           C  
ATOM   1777  C   ALA B  66      -3.957   5.747 -34.552  1.00 65.72           C  
ATOM   1778  CB  ALA B  66      -5.108   7.953 -34.844  1.00 65.72           C  
ATOM   1779  O   ALA B  66      -2.891   5.654 -35.166  1.00 65.72           O  
ATOM   1780  N   ALA B  67      -4.153   5.075 -33.388  1.00 73.04           N  
ATOM   1781  CA  ALA B  67      -3.029   4.450 -32.695  1.00 73.04           C  
ATOM   1782  C   ALA B  67      -2.929   2.967 -33.040  1.00 73.04           C  
ATOM   1783  CB  ALA B  67      -3.165   4.634 -31.186  1.00 73.04           C  
ATOM   1784  O   ALA B  67      -2.193   2.221 -32.390  1.00 73.04           O  
ATOM   1785  N   LEU B  68      -3.810   2.419 -33.950  1.00 81.14           N  
ATOM   1786  CA  LEU B  68      -3.924   0.997 -34.255  1.00 81.14           C  
ATOM   1787  C   LEU B  68      -2.552   0.332 -34.270  1.00 81.14           C  
ATOM   1788  CB  LEU B  68      -4.618   0.792 -35.604  1.00 81.14           C  
ATOM   1789  O   LEU B  68      -2.342  -0.683 -33.602  1.00 81.14           O  
ATOM   1790  CG  LEU B  68      -4.734  -0.652 -36.095  1.00 81.14           C  
ATOM   1791  CD1 LEU B  68      -5.706  -1.434 -35.218  1.00 81.14           C  
ATOM   1792  CD2 LEU B  68      -5.174  -0.688 -37.554  1.00 81.14           C  
ATOM   1793  N   VAL B  69      -1.603   0.858 -35.003  1.00 76.44           N  
ATOM   1794  CA  VAL B  69      -0.297   0.236 -35.194  1.00 76.44           C  
ATOM   1795  C   VAL B  69       0.508   0.317 -33.899  1.00 76.44           C  
ATOM   1796  CB  VAL B  69       0.485   0.899 -36.350  1.00 76.44           C  
ATOM   1797  O   VAL B  69       1.274  -0.595 -33.579  1.00 76.44           O  
ATOM   1798  CG1 VAL B  69       1.904   0.341 -36.433  1.00 76.44           C  
ATOM   1799  CG2 VAL B  69      -0.250   0.699 -37.674  1.00 76.44           C  
ATOM   1800  N   PHE B  70       0.047   1.245 -33.016  1.00 64.70           N  
ATOM   1801  CA  PHE B  70       0.788   1.464 -31.780  1.00 64.70           C  
ATOM   1802  C   PHE B  70       0.225   0.608 -30.652  1.00 64.70           C  
ATOM   1803  CB  PHE B  70       0.752   2.944 -31.385  1.00 64.70           C  
ATOM   1804  O   PHE B  70       0.972   0.135 -29.792  1.00 64.70           O  
ATOM   1805  CG  PHE B  70       1.427   3.853 -32.375  1.00 64.70           C  
ATOM   1806  CD1 PHE B  70       2.810   3.858 -32.506  1.00 64.70           C  
ATOM   1807  CD2 PHE B  70       0.677   4.705 -33.176  1.00 64.70           C  
ATOM   1808  CE1 PHE B  70       3.437   4.699 -33.422  1.00 64.70           C  
ATOM   1809  CE2 PHE B  70       1.297   5.548 -34.094  1.00 64.70           C  
ATOM   1810  CZ  PHE B  70       2.677   5.544 -34.215  1.00 64.70           C  
ATOM   1811  N   ASP B  71      -1.042   0.374 -30.669  1.00 56.58           N  
ATOM   1812  CA  ASP B  71      -1.732  -0.461 -29.690  1.00 56.58           C  
ATOM   1813  C   ASP B  71      -1.526  -1.944 -29.991  1.00 56.58           C  
ATOM   1814  CB  ASP B  71      -3.226  -0.133 -29.662  1.00 56.58           C  
ATOM   1815  O   ASP B  71      -1.562  -2.778 -29.084  1.00 56.58           O  
ATOM   1816  CG  ASP B  71      -3.527   1.206 -29.011  1.00 56.58           C  
ATOM   1817  OD1 ASP B  71      -2.654   1.747 -28.298  1.00 56.58           O  
ATOM   1818  OD2 ASP B  71      -4.647   1.723 -29.211  1.00 56.58           O  
ATOM   1819  N   HIS B  72      -1.326  -2.165 -31.294  1.00 82.99           N  
ATOM   1820  CA  HIS B  72      -1.095  -3.515 -31.795  1.00 82.99           C  
ATOM   1821  C   HIS B  72       0.133  -3.565 -32.698  1.00 82.99           C  
ATOM   1822  CB  HIS B  72      -2.324  -4.024 -32.552  1.00 82.99           C  
ATOM   1823  O   HIS B  72       0.016  -3.447 -33.920  1.00 82.99           O  
ATOM   1824  CG  HIS B  72      -3.603  -3.863 -31.794  1.00 82.99           C  
ATOM   1825  CD2 HIS B  72      -4.623  -2.986 -31.948  1.00 82.99           C  
ATOM   1826  ND1 HIS B  72      -3.944  -4.669 -30.729  1.00 82.99           N  
ATOM   1827  CE1 HIS B  72      -5.122  -4.294 -30.260  1.00 82.99           C  
ATOM   1828  NE2 HIS B  72      -5.556  -3.275 -30.982  1.00 82.99           N  
ATOM   1829  N   PRO B  73       1.282  -3.567 -31.924  1.00 78.12           N  
ATOM   1830  CA  PRO B  73       2.547  -3.229 -32.581  1.00 78.12           C  
ATOM   1831  C   PRO B  73       2.979  -4.276 -33.605  1.00 78.12           C  
ATOM   1832  CB  PRO B  73       3.541  -3.160 -31.419  1.00 78.12           C  
ATOM   1833  O   PRO B  73       3.876  -4.021 -34.413  1.00 78.12           O  
ATOM   1834  CG  PRO B  73       2.929  -3.998 -30.343  1.00 78.12           C  
ATOM   1835  CD  PRO B  73       1.436  -3.962 -30.501  1.00 78.12           C  
ATOM   1836  N   THR B  74       2.231  -5.361 -33.625  1.00 85.00           N  
ATOM   1837  CA  THR B  74       2.604  -6.388 -34.591  1.00 85.00           C  
ATOM   1838  C   THR B  74       1.464  -6.648 -35.571  1.00 85.00           C  
ATOM   1839  CB  THR B  74       2.991  -7.702 -33.889  1.00 85.00           C  
ATOM   1840  O   THR B  74       0.301  -6.373 -35.267  1.00 85.00           O  
ATOM   1841  CG2 THR B  74       4.069  -7.466 -32.836  1.00 85.00           C  
ATOM   1842  OG1 THR B  74       1.832  -8.258 -33.255  1.00 85.00           O  
ATOM   1843  N   PRO B  75       1.723  -6.977 -36.724  1.00 89.36           N  
ATOM   1844  CA  PRO B  75       0.683  -7.350 -37.685  1.00 89.36           C  
ATOM   1845  C   PRO B  75      -0.325  -8.341 -37.109  1.00 89.36           C  
ATOM   1846  CB  PRO B  75       1.474  -7.982 -38.833  1.00 89.36           C  
ATOM   1847  O   PRO B  75      -1.526  -8.227 -37.368  1.00 89.36           O  
ATOM   1848  CG  PRO B  75       2.821  -7.337 -38.769  1.00 89.36           C  
ATOM   1849  CD  PRO B  75       3.160  -7.084 -37.328  1.00 89.36           C  
ATOM   1850  N   LEU B  76       0.122  -9.327 -36.220  1.00 82.13           N  
ATOM   1851  CA  LEU B  76      -0.738 -10.328 -35.598  1.00 82.13           C  
ATOM   1852  C   LEU B  76      -1.691  -9.680 -34.599  1.00 82.13           C  
ATOM   1853  CB  LEU B  76       0.103 -11.398 -34.899  1.00 82.13           C  
ATOM   1854  O   LEU B  76      -2.870 -10.034 -34.539  1.00 82.13           O  
ATOM   1855  CG  LEU B  76      -0.662 -12.585 -34.310  1.00 82.13           C  
ATOM   1856  CD1 LEU B  76      -1.368 -13.362 -35.416  1.00 82.13           C  
ATOM   1857  CD2 LEU B  76       0.280 -13.494 -33.528  1.00 82.13           C  
ATOM   1858  N   ALA B  77      -1.188  -8.820 -33.898  1.00 75.53           N  
ATOM   1859  CA  ALA B  77      -1.983  -8.098 -32.908  1.00 75.53           C  
ATOM   1860  C   ALA B  77      -3.041  -7.230 -33.582  1.00 75.53           C  
ATOM   1861  CB  ALA B  77      -1.081  -7.241 -32.023  1.00 75.53           C  
ATOM   1862  O   ALA B  77      -4.161  -7.105 -33.082  1.00 75.53           O  
ATOM   1863  N   ILE B  78      -2.660  -6.564 -34.677  1.00 89.16           N  
ATOM   1864  CA  ILE B  78      -3.613  -5.762 -35.435  1.00 89.16           C  
ATOM   1865  C   ILE B  78      -4.716  -6.660 -35.992  1.00 89.16           C  
ATOM   1866  CB  ILE B  78      -2.919  -4.992 -36.581  1.00 89.16           C  
ATOM   1867  O   ILE B  78      -5.895  -6.299 -35.960  1.00 89.16           O  
ATOM   1868  CG1 ILE B  78      -1.965  -3.935 -36.013  1.00 89.16           C  
ATOM   1869  CG2 ILE B  78      -3.956  -4.352 -37.508  1.00 89.16           C  
ATOM   1870  CD1 ILE B  78      -1.148  -3.206 -37.071  1.00 89.16           C  
ATOM   1871  N   ALA B  79      -4.454  -7.928 -36.343  1.00 89.21           N  
ATOM   1872  CA  ALA B  79      -5.420  -8.892 -36.862  1.00 89.21           C  
ATOM   1873  C   ALA B  79      -6.388  -9.341 -35.771  1.00 89.21           C  
ATOM   1874  CB  ALA B  79      -4.699 -10.099 -37.459  1.00 89.21           C  
ATOM   1875  O   ALA B  79      -7.593  -9.454 -36.010  1.00 89.21           O  
ATOM   1876  N   ALA B  80      -5.888  -9.653 -34.660  1.00 70.80           N  
ATOM   1877  CA  ALA B  80      -6.684 -10.085 -33.514  1.00 70.80           C  
ATOM   1878  C   ALA B  80      -7.664  -8.996 -33.085  1.00 70.80           C  
ATOM   1879  CB  ALA B  80      -5.775 -10.467 -32.348  1.00 70.80           C  
ATOM   1880  O   ALA B  80      -8.812  -9.286 -32.741  1.00 70.80           O  
ATOM   1881  N   TYR B  81      -7.062  -7.752 -33.072  1.00 78.76           N  
ATOM   1882  CA  TYR B  81      -7.889  -6.586 -32.780  1.00 78.76           C  
ATOM   1883  C   TYR B  81      -9.030  -6.462 -33.783  1.00 78.76           C  
ATOM   1884  CB  TYR B  81      -7.043  -5.310 -32.790  1.00 78.76           C  
ATOM   1885  O   TYR B  81     -10.177  -6.221 -33.400  1.00 78.76           O  
ATOM   1886  CG  TYR B  81      -7.854  -4.042 -32.681  1.00 78.76           C  
ATOM   1887  CD1 TYR B  81      -8.197  -3.312 -33.817  1.00 78.76           C  
ATOM   1888  CD2 TYR B  81      -8.279  -3.572 -31.443  1.00 78.76           C  
ATOM   1889  CE1 TYR B  81      -8.944  -2.142 -33.721  1.00 78.76           C  
ATOM   1890  CE2 TYR B  81      -9.026  -2.403 -31.335  1.00 78.76           C  
ATOM   1891  OH  TYR B  81     -10.092  -0.539 -32.377  1.00 78.76           O  
ATOM   1892  CZ  TYR B  81      -9.353  -1.697 -32.478  1.00 78.76           C  
ATOM   1893  N   LEU B  82      -8.850  -6.634 -34.920  1.00 85.16           N  
ATOM   1894  CA  LEU B  82      -9.860  -6.569 -35.971  1.00 85.16           C  
ATOM   1895  C   LEU B  82     -10.897  -7.673 -35.798  1.00 85.16           C  
ATOM   1896  CB  LEU B  82      -9.206  -6.679 -37.351  1.00 85.16           C  
ATOM   1897  O   LEU B  82     -12.086  -7.459 -36.045  1.00 85.16           O  
ATOM   1898  CG  LEU B  82      -8.339  -5.496 -37.787  1.00 85.16           C  
ATOM   1899  CD1 LEU B  82      -7.663  -5.797 -39.120  1.00 85.16           C  
ATOM   1900  CD2 LEU B  82      -9.177  -4.225 -37.881  1.00 85.16           C  
ATOM   1901  N   LYS B  83     -10.552  -8.762 -35.130  1.00 77.64           N  
ATOM   1902  CA  LYS B  83     -11.413  -9.917 -34.897  1.00 77.64           C  
ATOM   1903  C   LYS B  83     -12.406  -9.646 -33.771  1.00 77.64           C  
ATOM   1904  CB  LYS B  83     -10.576 -11.155 -34.570  1.00 77.64           C  
ATOM   1905  O   LYS B  83     -13.594  -9.951 -33.896  1.00 77.64           O  
ATOM   1906  CG  LYS B  83     -11.396 -12.417 -34.351  1.00 77.64           C  
ATOM   1907  CD  LYS B  83     -10.513 -13.598 -33.968  1.00 77.64           C  
ATOM   1908  CE  LYS B  83     -11.342 -14.824 -33.611  1.00 77.64           C  
ATOM   1909  NZ  LYS B  83     -10.481 -15.979 -33.216  1.00 77.64           N  
ATOM   1910  N   ALA B  84     -11.892  -9.271 -32.724  1.00 64.07           N  
ATOM   1911  CA  ALA B  84     -12.664  -8.911 -31.537  1.00 64.07           C  
ATOM   1912  C   ALA B  84     -13.670  -7.808 -31.850  1.00 64.07           C  
ATOM   1913  CB  ALA B  84     -11.732  -8.473 -30.410  1.00 64.07           C  
ATOM   1914  O   ALA B  84     -14.794  -7.822 -31.344  1.00 64.07           O  
ATOM   1915  N   GLU B  85     -13.259  -6.903 -32.677  1.00 68.08           N  
ATOM   1916  CA  GLU B  85     -14.156  -5.833 -33.103  1.00 68.08           C  
ATOM   1917  C   GLU B  85     -15.235  -6.359 -34.044  1.00 68.08           C  
ATOM   1918  CB  GLU B  85     -13.368  -4.709 -33.781  1.00 68.08           C  
ATOM   1919  O   GLU B  85     -16.354  -5.840 -34.066  1.00 68.08           O  
ATOM   1920  CG  GLU B  85     -12.580  -3.839 -32.813  1.00 68.08           C  
ATOM   1921  CD  GLU B  85     -13.463  -3.076 -31.838  1.00 68.08           C  
ATOM   1922  OE1 GLU B  85     -13.096  -2.964 -30.646  1.00 68.08           O  
ATOM   1923  OE2 GLU B  85     -14.531  -2.586 -32.269  1.00 68.08           O  
ATOM   1924  N   LEU B  86     -15.062  -7.510 -34.387  1.00 68.33           N  
ATOM   1925  CA  LEU B  86     -16.005  -8.088 -35.339  1.00 68.33           C  
ATOM   1926  C   LEU B  86     -16.897  -9.122 -34.661  1.00 68.33           C  
ATOM   1927  CB  LEU B  86     -15.258  -8.731 -36.510  1.00 68.33           C  
ATOM   1928  O   LEU B  86     -18.078  -9.242 -34.994  1.00 68.33           O  
ATOM   1929  CG  LEU B  86     -14.699  -7.774 -37.565  1.00 68.33           C  
ATOM   1930  CD1 LEU B  86     -13.680  -8.492 -38.444  1.00 68.33           C  
ATOM   1931  CD2 LEU B  86     -15.827  -7.193 -38.411  1.00 68.33           C  
ATOM   1932  N   TYR B  87     -16.665  -9.711 -33.149  1.00 57.51           N  
ATOM   1933  CA  TYR B  87     -17.506 -10.852 -32.807  1.00 57.51           C  
ATOM   1934  C   TYR B  87     -17.623 -11.010 -31.295  1.00 57.51           C  
ATOM   1935  CB  TYR B  87     -16.947 -12.138 -33.424  1.00 57.51           C  
ATOM   1936  O   TYR B  87     -18.400 -11.835 -30.809  1.00 57.51           O  
ATOM   1937  CG  TYR B  87     -16.784 -12.070 -34.923  1.00 57.51           C  
ATOM   1938  CD1 TYR B  87     -17.894 -12.053 -35.764  1.00 57.51           C  
ATOM   1939  CD2 TYR B  87     -15.520 -12.024 -35.501  1.00 57.51           C  
ATOM   1940  CE1 TYR B  87     -17.748 -11.993 -37.146  1.00 57.51           C  
ATOM   1941  CE2 TYR B  87     -15.362 -11.964 -36.882  1.00 57.51           C  
ATOM   1942  OH  TYR B  87     -16.330 -11.888 -39.062  1.00 57.51           O  
ATOM   1943  CZ  TYR B  87     -16.480 -11.948 -37.695  1.00 57.51           C  
ATOM   1944  N   GLY B  88     -17.530 -10.348 -29.894  1.00 40.83           N  
ATOM   1945  CA  GLY B  88     -17.970  -9.928 -28.573  1.00 40.83           C  
ATOM   1946  C   GLY B  88     -17.785 -10.998 -27.514  1.00 40.83           C  
ATOM   1947  O   GLY B  88     -17.685 -12.184 -27.834  1.00 40.83           O  
ATOM   1948  N   PRO B  89     -18.450 -10.884 -25.747  1.00 35.22           N  
ATOM   1949  CA  PRO B  89     -18.195 -11.807 -24.639  1.00 35.22           C  
ATOM   1950  C   PRO B  89     -19.279 -11.753 -23.564  1.00 35.22           C  
ATOM   1951  CB  PRO B  89     -16.852 -11.328 -24.083  1.00 35.22           C  
ATOM   1952  O   PRO B  89     -20.065 -10.803 -23.522  1.00 35.22           O  
ATOM   1953  CG  PRO B  89     -16.772  -9.886 -24.467  1.00 35.22           C  
ATOM   1954  CD  PRO B  89     -17.977  -9.546 -25.296  1.00 35.22           C  
ATOM   1955  N   ASP B  90     -19.597 -12.707 -22.366  1.00 30.91           N  
ATOM   1956  CA  ASP B  90     -20.660 -13.152 -21.469  1.00 30.91           C  
ATOM   1957  C   ASP B  90     -20.223 -13.054 -20.009  1.00 30.91           C  
ATOM   1958  CB  ASP B  90     -21.075 -14.587 -21.799  1.00 30.91           C  
ATOM   1959  O   ASP B  90     -19.122 -13.481 -19.656  1.00 30.91           O  
ATOM   1960  CG  ASP B  90     -22.576 -14.745 -21.972  1.00 30.91           C  
ATOM   1961  OD1 ASP B  90     -23.321 -13.766 -21.756  1.00 30.91           O  
ATOM   1962  OD2 ASP B  90     -23.017 -15.860 -22.325  1.00 30.91           O  
ATOM   1963  N   PRO B  91     -21.369 -13.149 -18.749  1.00 34.44           N  
ATOM   1964  CA  PRO B  91     -21.468 -12.332 -17.538  1.00 34.44           C  
ATOM   1965  C   PRO B  91     -22.149 -13.065 -16.385  1.00 34.44           C  
ATOM   1966  CB  PRO B  91     -22.303 -11.131 -17.990  1.00 34.44           C  
ATOM   1967  O   PRO B  91     -22.850 -14.056 -16.607  1.00 34.44           O  
ATOM   1968  CG  PRO B  91     -23.103 -11.636 -19.147  1.00 34.44           C  
ATOM   1969  CD  PRO B  91     -22.717 -13.064 -19.407  1.00 34.44           C  
ATOM   1970  N   GLY B  92     -22.501 -12.747 -14.875  1.00 34.75           N  
ATOM   1971  CA  GLY B  92     -23.626 -12.368 -14.036  1.00 34.75           C  
ATOM   1972  C   GLY B  92     -23.438 -12.745 -12.579  1.00 34.75           C  
ATOM   1973  O   GLY B  92     -22.799 -13.754 -12.271  1.00 34.75           O  
ATOM   1974  N   ASP B  93     -24.550 -12.275 -11.376  1.00 34.47           N  
ATOM   1975  CA  ASP B  93     -25.781 -12.181 -10.598  1.00 34.47           C  
ATOM   1976  C   ASP B  93     -25.485 -12.169  -9.100  1.00 34.47           C  
ATOM   1977  CB  ASP B  93     -26.721 -13.340 -10.938  1.00 34.47           C  
ATOM   1978  O   ASP B  93     -24.650 -12.939  -8.620  1.00 34.47           O  
ATOM   1979  CG  ASP B  93     -28.188 -12.952 -10.877  1.00 34.47           C  
ATOM   1980  OD1 ASP B  93     -28.495 -11.748 -10.746  1.00 34.47           O  
ATOM   1981  OD2 ASP B  93     -29.044 -13.860 -10.957  1.00 34.47           O  
ATOM   1982  N   ASP B  94     -26.783 -11.992  -7.791  1.00 30.39           N  
ATOM   1983  CA  ASP B  94     -27.694 -11.251  -6.923  1.00 30.39           C  
ATOM   1984  C   ASP B  94     -28.045 -12.059  -5.677  1.00 30.39           C  
ATOM   1985  CB  ASP B  94     -28.968 -10.872  -7.681  1.00 30.39           C  
ATOM   1986  O   ASP B  94     -28.204 -13.280  -5.747  1.00 30.39           O  
ATOM   1987  CG  ASP B  94     -28.967  -9.432  -8.161  1.00 30.39           C  
ATOM   1988  OD1 ASP B  94     -28.026  -8.679  -7.830  1.00 30.39           O  
ATOM   1989  OD2 ASP B  94     -29.918  -9.045  -8.874  1.00 30.39           O  
ATOM   1990  N   SER B  95     -28.903 -11.647  -4.062  1.00 27.89           N  
ATOM   1991  CA  SER B  95     -30.046 -11.963  -3.211  1.00 27.89           C  
ATOM   1992  C   SER B  95     -29.779 -11.574  -1.761  1.00 27.89           C  
ATOM   1993  CB  SER B  95     -30.381 -13.453  -3.295  1.00 27.89           C  
ATOM   1994  O   SER B  95     -28.689 -11.818  -1.238  1.00 27.89           O  
ATOM   1995  OG  SER B  95     -29.697 -14.180  -2.289  1.00 27.89           O  
ATOM   1996  N   SER B  96     -30.457 -11.093  -0.428  1.00 24.90           N  
ATOM   1997  CA  SER B  96     -30.496 -10.218   0.740  1.00 24.90           C  
ATOM   1998  C   SER B  96     -31.682 -10.549   1.639  1.00 24.90           C  
ATOM   1999  CB  SER B  96     -30.565  -8.752   0.310  1.00 24.90           C  
ATOM   2000  O   SER B  96     -31.568 -10.509   2.866  1.00 24.90           O  
ATOM   2001  OG  SER B  96     -31.558  -8.059   1.045  1.00 24.90           O  
ATOM   2002  N   VAL B  97     -32.264 -11.460   2.386  1.00 30.80           N  
ATOM   2003  CA  VAL B  97     -33.053 -11.534   3.611  1.00 30.80           C  
ATOM   2004  C   VAL B  97     -32.747 -12.837   4.346  1.00 30.80           C  
ATOM   2005  CB  VAL B  97     -34.567 -11.430   3.318  1.00 30.80           C  
ATOM   2006  O   VAL B  97     -32.684 -12.863   5.577  1.00 30.80           O  
ATOM   2007  CG1 VAL B  97     -35.383 -11.852   4.538  1.00 30.80           C  
ATOM   2008  CG2 VAL B  97     -34.931 -10.009   2.892  1.00 30.80           C  
ATOM   2009  N   LEU B  98     -32.044 -13.713   3.969  1.00 43.78           N  
ATOM   2010  CA  LEU B  98     -31.431 -14.868   4.617  1.00 43.78           C  
ATOM   2011  C   LEU B  98     -30.152 -14.468   5.344  1.00 43.78           C  
ATOM   2012  CB  LEU B  98     -31.127 -15.961   3.589  1.00 43.78           C  
ATOM   2013  O   LEU B  98     -29.814 -15.047   6.379  1.00 43.78           O  
ATOM   2014  CG  LEU B  98     -32.336 -16.659   2.964  1.00 43.78           C  
ATOM   2015  CD1 LEU B  98     -31.889 -17.593   1.845  1.00 43.78           C  
ATOM   2016  CD2 LEU B  98     -33.120 -17.424   4.025  1.00 43.78           C  
ATOM   2017  N   THR B  99     -29.774 -13.377   5.008  1.00 49.53           N  
ATOM   2018  CA  THR B  99     -28.556 -12.854   5.618  1.00 49.53           C  
ATOM   2019  C   THR B  99     -28.829 -12.368   7.038  1.00 49.53           C  
ATOM   2020  CB  THR B  99     -27.964 -11.704   4.784  1.00 49.53           C  
ATOM   2021  O   THR B  99     -28.013 -12.574   7.939  1.00 49.53           O  
ATOM   2022  CG2 THR B  99     -26.560 -11.344   5.261  1.00 49.53           C  
ATOM   2023  OG1 THR B  99     -27.901 -12.101   3.408  1.00 49.53           O  
ATOM   2024  N   GLU B 100     -29.952 -12.225   7.452  1.00 42.25           N  
ATOM   2025  CA  GLU B 100     -30.192 -11.610   8.754  1.00 42.25           C  
ATOM   2026  C   GLU B 100     -30.531 -12.662   9.807  1.00 42.25           C  
ATOM   2027  CB  GLU B 100     -31.317 -10.576   8.662  1.00 42.25           C  
ATOM   2028  O   GLU B 100     -30.106 -12.554  10.959  1.00 42.25           O  
ATOM   2029  CG  GLU B 100     -30.833  -9.165   8.360  1.00 42.25           C  
ATOM   2030  CD  GLU B 100     -31.963  -8.156   8.239  1.00 42.25           C  
ATOM   2031  OE1 GLU B 100     -31.707  -7.006   7.814  1.00 42.25           O  
ATOM   2032  OE2 GLU B 100     -33.114  -8.517   8.572  1.00 42.25           O  
ATOM   2033  N   LEU B 101     -31.219 -13.829   9.580  1.00 45.40           N  
ATOM   2034  CA  LEU B 101     -31.375 -14.917  10.540  1.00 45.40           C  
ATOM   2035  C   LEU B 101     -30.044 -15.621  10.783  1.00 45.40           C  
ATOM   2036  CB  LEU B 101     -32.416 -15.924  10.044  1.00 45.40           C  
ATOM   2037  O   LEU B 101     -29.746 -16.022  11.911  1.00 45.40           O  
ATOM   2038  CG  LEU B 101     -33.870 -15.638  10.423  1.00 45.40           C  
ATOM   2039  CD1 LEU B 101     -34.817 -16.314   9.437  1.00 45.40           C  
ATOM   2040  CD2 LEU B 101     -34.152 -16.101  11.848  1.00 45.40           C  
ATOM   2041  N   ASP B 102     -29.100 -15.425   9.800  1.00 56.93           N  
ATOM   2042  CA  ASP B 102     -27.758 -15.972   9.980  1.00 56.93           C  
ATOM   2043  C   ASP B 102     -26.923 -15.087  10.903  1.00 56.93           C  
ATOM   2044  CB  ASP B 102     -27.058 -16.132   8.629  1.00 56.93           C  
ATOM   2045  O   ASP B 102     -26.137 -15.589  11.709  1.00 56.93           O  
ATOM   2046  CG  ASP B 102     -27.623 -17.272   7.800  1.00 56.93           C  
ATOM   2047  OD1 ASP B 102     -28.274 -18.176   8.368  1.00 56.93           O  
ATOM   2048  OD2 ASP B 102     -27.412 -17.269   6.568  1.00 56.93           O  
ATOM   2049  N   GLY B 103     -27.363 -13.892  10.874  1.00 53.84           N  
ATOM   2050  CA  GLY B 103     -26.700 -12.993  11.806  1.00 53.84           C  
ATOM   2051  C   GLY B 103     -27.106 -13.225  13.249  1.00 53.84           C  
ATOM   2052  O   GLY B 103     -26.267 -13.174  14.151  1.00 53.84           O  
ATOM   2053  N   LEU B 104     -28.338 -13.634  13.604  1.00 56.11           N  
ATOM   2054  CA  LEU B 104     -28.749 -13.875  14.983  1.00 56.11           C  
ATOM   2055  C   LEU B 104     -28.192 -15.200  15.493  1.00 56.11           C  
ATOM   2056  CB  LEU B 104     -30.276 -13.872  15.095  1.00 56.11           C  
ATOM   2057  O   LEU B 104     -27.737 -15.289  16.635  1.00 56.11           O  
ATOM   2058  CG  LEU B 104     -30.852 -13.972  16.509  1.00 56.11           C  
ATOM   2059  CD1 LEU B 104     -30.629 -12.666  17.265  1.00 56.11           C  
ATOM   2060  CD2 LEU B 104     -32.336 -14.320  16.458  1.00 56.11           C  
ATOM   2061  N   SER B 105     -27.982 -16.187  14.764  1.00 56.67           N  
ATOM   2062  CA  SER B 105     -27.394 -17.465  15.149  1.00 56.67           C  
ATOM   2063  C   SER B 105     -25.916 -17.312  15.494  1.00 56.67           C  
ATOM   2064  CB  SER B 105     -27.560 -18.492  14.028  1.00 56.67           C  
ATOM   2065  O   SER B 105     -25.444 -17.870  16.487  1.00 56.67           O  
ATOM   2066  OG  SER B 105     -27.217 -19.791  14.480  1.00 56.67           O  
ATOM   2067  N   GLN B 106     -25.168 -16.548  14.742  1.00 57.94           N  
ATOM   2068  CA  GLN B 106     -23.745 -16.319  14.971  1.00 57.94           C  
ATOM   2069  C   GLN B 106     -23.516 -15.514  16.247  1.00 57.94           C  
ATOM   2070  CB  GLN B 106     -23.117 -15.600  13.777  1.00 57.94           C  
ATOM   2071  O   GLN B 106     -22.600 -15.809  17.018  1.00 57.94           O  
ATOM   2072  CG  GLN B 106     -22.289 -16.508  12.878  1.00 57.94           C  
ATOM   2073  CD  GLN B 106     -21.794 -15.805  11.628  1.00 57.94           C  
ATOM   2074  NE2 GLN B 106     -21.341 -16.582  10.650  1.00 57.94           N  
ATOM   2075  OE1 GLN B 106     -21.819 -14.573  11.542  1.00 57.94           O  
ATOM   2076  N   ARG B 107     -24.442 -14.825  16.628  1.00 59.05           N  
ATOM   2077  CA  ARG B 107     -24.184 -14.001  17.804  1.00 59.05           C  
ATOM   2078  C   ARG B 107     -24.676 -14.688  19.073  1.00 59.05           C  
ATOM   2079  CB  ARG B 107     -24.851 -12.631  17.657  1.00 59.05           C  
ATOM   2080  O   ARG B 107     -24.077 -14.535  20.140  1.00 59.05           O  
ATOM   2081  CG  ARG B 107     -24.103 -11.676  16.741  1.00 59.05           C  
ATOM   2082  CD  ARG B 107     -24.710 -10.281  16.764  1.00 59.05           C  
ATOM   2083  NE  ARG B 107     -25.926 -10.208  15.957  1.00 59.05           N  
ATOM   2084  NH1 ARG B 107     -25.648  -7.992  15.366  1.00 59.05           N  
ATOM   2085  NH2 ARG B 107     -27.464  -9.167  14.607  1.00 59.05           N  
ATOM   2086  CZ  ARG B 107     -26.343  -9.122  15.312  1.00 59.05           C  
ATOM   2087  N   LEU B 108     -25.787 -15.556  18.936  1.00 55.82           N  
ATOM   2088  CA  LEU B 108     -26.154 -16.346  20.106  1.00 55.82           C  
ATOM   2089  C   LEU B 108     -25.084 -17.387  20.417  1.00 55.82           C  
ATOM   2090  CB  LEU B 108     -27.503 -17.036  19.885  1.00 55.82           C  
ATOM   2091  O   LEU B 108     -24.823 -17.686  21.584  1.00 55.82           O  
ATOM   2092  CG  LEU B 108     -28.749 -16.179  20.119  1.00 55.82           C  
ATOM   2093  CD1 LEU B 108     -29.985 -16.878  19.562  1.00 55.82           C  
ATOM   2094  CD2 LEU B 108     -28.921 -15.879  21.604  1.00 55.82           C  
ATOM   2095  N   ALA B 109     -24.248 -17.776  19.421  1.00 58.22           N  
ATOM   2096  CA  ALA B 109     -23.166 -18.721  19.684  1.00 58.22           C  
ATOM   2097  C   ALA B 109     -21.977 -18.026  20.341  1.00 58.22           C  
ATOM   2098  CB  ALA B 109     -22.730 -19.405  18.390  1.00 58.22           C  
ATOM   2099  O   ALA B 109     -21.206 -18.656  21.069  1.00 58.22           O  
ATOM   2100  N   ALA B 110     -21.864 -16.735  20.343  1.00 57.90           N  
ATOM   2101  CA  ALA B 110     -20.728 -16.002  20.895  1.00 57.90           C  
ATOM   2102  C   ALA B 110     -21.031 -15.501  22.304  1.00 57.90           C  
ATOM   2103  CB  ALA B 110     -20.356 -14.833  19.987  1.00 57.90           C  
ATOM   2104  O   ALA B 110     -20.141 -15.003  22.998  1.00 57.90           O  
ATOM   2105  N   ILE B 111     -22.238 -15.890  22.807  1.00 48.89           N  
ATOM   2106  CA  ILE B 111     -22.601 -15.334  24.106  1.00 48.89           C  
ATOM   2107  C   ILE B 111     -22.579 -16.436  25.164  1.00 48.89           C  
ATOM   2108  CB  ILE B 111     -23.990 -14.660  24.065  1.00 48.89           C  
ATOM   2109  O   ILE B 111     -23.016 -17.560  24.907  1.00 48.89           O  
ATOM   2110  CG1 ILE B 111     -24.001 -13.523  23.036  1.00 48.89           C  
ATOM   2111  CG2 ILE B 111     -24.383 -14.146  25.453  1.00 48.89           C  
ATOM   2112  CD1 ILE B 111     -25.385 -12.949  22.763  1.00 48.89           C  
ATOM   2113  N   ASP B 112     -21.693 -16.420  26.301  1.00 55.57           N  
ATOM   2114  CA  ASP B 112     -21.775 -17.248  27.500  1.00 55.57           C  
ATOM   2115  C   ASP B 112     -22.766 -16.664  28.504  1.00 55.57           C  
ATOM   2116  CB  ASP B 112     -20.396 -17.395  28.146  1.00 55.57           C  
ATOM   2117  O   ASP B 112     -22.387 -15.870  29.368  1.00 55.57           O  
ATOM   2118  CG  ASP B 112     -20.331 -18.529  29.153  1.00 55.57           C  
ATOM   2119  OD1 ASP B 112     -21.328 -19.268  29.306  1.00 55.57           O  
ATOM   2120  OD2 ASP B 112     -19.274 -18.684  29.803  1.00 55.57           O  
ATOM   2121  N   PRO B 113     -24.062 -16.667  28.331  1.00 54.73           N  
ATOM   2122  CA  PRO B 113     -25.000 -15.901  29.155  1.00 54.73           C  
ATOM   2123  C   PRO B 113     -25.304 -16.581  30.488  1.00 54.73           C  
ATOM   2124  CB  PRO B 113     -26.255 -15.824  28.283  1.00 54.73           C  
ATOM   2125  O   PRO B 113     -25.028 -17.772  30.655  1.00 54.73           O  
ATOM   2126  CG  PRO B 113     -26.121 -16.960  27.320  1.00 54.73           C  
ATOM   2127  CD  PRO B 113     -24.674 -17.353  27.245  1.00 54.73           C  
ATOM   2128  N   ASP B 114     -25.384 -15.932  31.649  1.00 63.03           N  
ATOM   2129  CA  ASP B 114     -25.832 -16.432  32.945  1.00 63.03           C  
ATOM   2130  C   ASP B 114     -27.177 -17.145  32.823  1.00 63.03           C  
ATOM   2131  CB  ASP B 114     -25.933 -15.289  33.956  1.00 63.03           C  
ATOM   2132  O   ASP B 114     -27.822 -17.090  31.774  1.00 63.03           O  
ATOM   2133  CG  ASP B 114     -27.029 -14.293  33.619  1.00 63.03           C  
ATOM   2134  OD1 ASP B 114     -27.969 -14.649  32.876  1.00 63.03           O  
ATOM   2135  OD2 ASP B 114     -26.950 -13.141  34.098  1.00 63.03           O  
ATOM   2136  N   THR B 115     -27.482 -18.225  33.638  1.00 56.17           N  
ATOM   2137  CA  THR B 115     -28.595 -19.167  33.678  1.00 56.17           C  
ATOM   2138  C   THR B 115     -29.920 -18.449  33.437  1.00 56.17           C  
ATOM   2139  CB  THR B 115     -28.649 -19.911  35.025  1.00 56.17           C  
ATOM   2140  O   THR B 115     -30.770 -18.938  32.690  1.00 56.17           O  
ATOM   2141  CG2 THR B 115     -29.590 -21.109  34.955  1.00 56.17           C  
ATOM   2142  OG1 THR B 115     -27.334 -20.369  35.365  1.00 56.17           O  
ATOM   2143  N   ASN B 116     -30.163 -17.149  33.868  1.00 51.55           N  
ATOM   2144  CA  ASN B 116     -31.423 -16.422  33.748  1.00 51.55           C  
ATOM   2145  C   ASN B 116     -31.620 -15.870  32.340  1.00 51.55           C  
ATOM   2146  CB  ASN B 116     -31.490 -15.291  34.777  1.00 51.55           C  
ATOM   2147  O   ASN B 116     -32.729 -15.910  31.803  1.00 51.55           O  
ATOM   2148  CG  ASN B 116     -32.117 -15.728  36.086  1.00 51.55           C  
ATOM   2149  ND2 ASN B 116     -31.998 -14.890  37.109  1.00 51.55           N  
ATOM   2150  OD1 ASN B 116     -32.703 -16.810  36.177  1.00 51.55           O  
ATOM   2151  N   THR B 117     -30.513 -15.369  31.615  1.00 58.43           N  
ATOM   2152  CA  THR B 117     -30.528 -14.881  30.240  1.00 58.43           C  
ATOM   2153  C   THR B 117     -30.776 -16.027  29.263  1.00 58.43           C  
ATOM   2154  CB  THR B 117     -29.207 -14.175  29.884  1.00 58.43           C  
ATOM   2155  O   THR B 117     -31.526 -15.874  28.297  1.00 58.43           O  
ATOM   2156  CG2 THR B 117     -29.281 -13.538  28.500  1.00 58.43           C  
ATOM   2157  OG1 THR B 117     -28.940 -13.155  30.854  1.00 58.43           O  
ATOM   2158  N   ARG B 118     -30.235 -17.180  29.652  1.00 63.27           N  
ATOM   2159  CA  ARG B 118     -30.443 -18.367  28.829  1.00 63.27           C  
ATOM   2160  C   ARG B 118     -31.910 -18.783  28.828  1.00 63.27           C  
ATOM   2161  CB  ARG B 118     -29.571 -19.523  29.322  1.00 63.27           C  
ATOM   2162  O   ARG B 118     -32.467 -19.111  27.779  1.00 63.27           O  
ATOM   2163  CG  ARG B 118     -29.548 -20.721  28.386  1.00 63.27           C  
ATOM   2164  CD  ARG B 118     -28.607 -21.809  28.885  1.00 63.27           C  
ATOM   2165  NE  ARG B 118     -27.211 -21.483  28.609  1.00 63.27           N  
ATOM   2166  NH1 ARG B 118     -26.342 -23.020  30.099  1.00 63.27           N  
ATOM   2167  NH2 ARG B 118     -24.939 -21.691  28.866  1.00 63.27           N  
ATOM   2168  CZ  ARG B 118     -26.167 -22.065  29.192  1.00 63.27           C  
ATOM   2169  N   LEU B 119     -32.618 -18.785  30.110  1.00 64.77           N  
ATOM   2170  CA  LEU B 119     -34.024 -19.144  30.261  1.00 64.77           C  
ATOM   2171  C   LEU B 119     -34.919 -18.168  29.504  1.00 64.77           C  
ATOM   2172  CB  LEU B 119     -34.415 -19.170  31.741  1.00 64.77           C  
ATOM   2173  O   LEU B 119     -35.858 -18.582  28.821  1.00 64.77           O  
ATOM   2174  CG  LEU B 119     -35.824 -19.672  32.062  1.00 64.77           C  
ATOM   2175  CD1 LEU B 119     -35.938 -21.162  31.755  1.00 64.77           C  
ATOM   2176  CD2 LEU B 119     -36.172 -19.393  33.520  1.00 64.77           C  
ATOM   2177  N   GLU B 120     -34.526 -16.892  29.420  1.00 64.27           N  
ATOM   2178  CA  GLU B 120     -35.321 -15.847  28.783  1.00 64.27           C  
ATOM   2179  C   GLU B 120     -35.210 -15.918  27.262  1.00 64.27           C  
ATOM   2180  CB  GLU B 120     -34.888 -14.464  29.277  1.00 64.27           C  
ATOM   2181  O   GLU B 120     -36.205 -15.759  26.553  1.00 64.27           O  
ATOM   2182  CG  GLU B 120     -36.049 -13.543  29.621  1.00 64.27           C  
ATOM   2183  CD  GLU B 120     -35.622 -12.298  30.382  1.00 64.27           C  
ATOM   2184  OE1 GLU B 120     -36.498 -11.488  30.763  1.00 64.27           O  
ATOM   2185  OE2 GLU B 120     -34.401 -12.130  30.599  1.00 64.27           O  
ATOM   2186  N   ILE B 121     -34.083 -16.149  26.697  1.00 70.45           N  
ATOM   2187  CA  ILE B 121     -33.834 -16.335  25.272  1.00 70.45           C  
ATOM   2188  C   ILE B 121     -34.584 -17.569  24.774  1.00 70.45           C  
ATOM   2189  CB  ILE B 121     -32.324 -16.470  24.974  1.00 70.45           C  
ATOM   2190  O   ILE B 121     -35.224 -17.531  23.720  1.00 70.45           O  
ATOM   2191  CG1 ILE B 121     -31.611 -15.135  25.219  1.00 70.45           C  
ATOM   2192  CG2 ILE B 121     -32.098 -16.956  23.540  1.00 70.45           C  
ATOM   2193  CD1 ILE B 121     -30.095 -15.212  25.099  1.00 70.45           C  
ATOM   2194  N   THR B 122     -34.613 -18.622  25.687  1.00 77.04           N  
ATOM   2195  CA  THR B 122     -35.290 -19.867  25.340  1.00 77.04           C  
ATOM   2196  C   THR B 122     -36.800 -19.660  25.267  1.00 77.04           C  
ATOM   2197  CB  THR B 122     -34.970 -20.978  26.357  1.00 77.04           C  
ATOM   2198  O   THR B 122     -37.450 -20.126  24.329  1.00 77.04           O  
ATOM   2199  CG2 THR B 122     -35.654 -22.287  25.976  1.00 77.04           C  
ATOM   2200  OG1 THR B 122     -33.553 -21.187  26.398  1.00 77.04           O  
ATOM   2201  N   LEU B 123     -37.446 -18.938  26.289  1.00 70.98           N  
ATOM   2202  CA  LEU B 123     -38.880 -18.680  26.349  1.00 70.98           C  
ATOM   2203  C   LEU B 123     -39.330 -17.831  25.165  1.00 70.98           C  
ATOM   2204  CB  LEU B 123     -39.245 -17.980  27.661  1.00 70.98           C  
ATOM   2205  O   LEU B 123     -40.395 -18.072  24.591  1.00 70.98           O  
ATOM   2206  CG  LEU B 123     -39.231 -18.849  28.920  1.00 70.98           C  
ATOM   2207  CD1 LEU B 123     -39.391 -17.983  30.164  1.00 70.98           C  
ATOM   2208  CD2 LEU B 123     -40.328 -19.906  28.852  1.00 70.98           C  
ATOM   2209  N   ARG B 124     -38.414 -16.884  24.476  1.00 70.35           N  
ATOM   2210  CA  ARG B 124     -38.751 -15.957  23.400  1.00 70.35           C  
ATOM   2211  C   ARG B 124     -38.649 -16.638  22.040  1.00 70.35           C  
ATOM   2212  CB  ARG B 124     -37.840 -14.729  23.442  1.00 70.35           C  
ATOM   2213  O   ARG B 124     -39.466 -16.389  21.151  1.00 70.35           O  
ATOM   2214  CG  ARG B 124     -38.152 -13.768  24.578  1.00 70.35           C  
ATOM   2215  CD  ARG B 124     -37.475 -12.420  24.378  1.00 70.35           C  
ATOM   2216  NE  ARG B 124     -37.615 -11.567  25.555  1.00 70.35           N  
ATOM   2217  NH1 ARG B 124     -37.736  -9.591  24.364  1.00 70.35           N  
ATOM   2218  NH2 ARG B 124     -37.858  -9.564  26.653  1.00 70.35           N  
ATOM   2219  CZ  ARG B 124     -37.736 -10.242  25.521  1.00 70.35           C  
ATOM   2220  N   LEU B 125     -37.699 -17.490  21.923  1.00 73.76           N  
ATOM   2221  CA  LEU B 125     -37.556 -18.285  20.708  1.00 73.76           C  
ATOM   2222  C   LEU B 125     -38.716 -19.263  20.559  1.00 73.76           C  
ATOM   2223  CB  LEU B 125     -36.228 -19.047  20.719  1.00 73.76           C  
ATOM   2224  O   LEU B 125     -39.236 -19.453  19.457  1.00 73.76           O  
ATOM   2225  CG  LEU B 125     -34.971 -18.225  20.430  1.00 73.76           C  
ATOM   2226  CD1 LEU B 125     -33.721 -19.052  20.709  1.00 73.76           C  
ATOM   2227  CD2 LEU B 125     -34.978 -17.726  18.989  1.00 73.76           C  
ATOM   2228  N   ARG B 126     -39.227 -19.853  21.778  1.00 75.96           N  
ATOM   2229  CA  ARG B 126     -40.371 -20.758  21.777  1.00 75.96           C  
ATOM   2230  C   ARG B 126     -41.650 -20.024  21.389  1.00 75.96           C  
ATOM   2231  CB  ARG B 126     -40.540 -21.414  23.149  1.00 75.96           C  
ATOM   2232  O   ARG B 126     -42.469 -20.550  20.632  1.00 75.96           O  
ATOM   2233  CG  ARG B 126     -39.783 -22.724  23.303  1.00 75.96           C  
ATOM   2234  CD  ARG B 126     -40.034 -23.364  24.661  1.00 75.96           C  
ATOM   2235  NE  ARG B 126     -39.324 -24.632  24.799  1.00 75.96           N  
ATOM   2236  NH1 ARG B 126     -39.714 -24.842  27.066  1.00 75.96           N  
ATOM   2237  NH2 ARG B 126     -38.522 -26.451  25.950  1.00 75.96           N  
ATOM   2238  CZ  ARG B 126     -39.189 -25.306  25.938  1.00 75.96           C  
ATOM   2239  N   SER B 127     -41.826 -18.832  21.918  1.00 71.29           N  
ATOM   2240  CA  SER B 127     -42.985 -18.001  21.607  1.00 71.29           C  
ATOM   2241  C   SER B 127     -43.024 -17.640  20.126  1.00 71.29           C  
ATOM   2242  CB  SER B 127     -42.972 -16.726  22.451  1.00 71.29           C  
ATOM   2243  O   SER B 127     -44.084 -17.685  19.498  1.00 71.29           O  
ATOM   2244  OG  SER B 127     -44.036 -15.867  22.080  1.00 71.29           O  
ATOM   2245  N   LEU B 128     -41.828 -17.279  19.314  1.00 66.96           N  
ATOM   2246  CA  LEU B 128     -41.727 -16.928  17.902  1.00 66.96           C  
ATOM   2247  C   LEU B 128     -42.052 -18.128  17.019  1.00 66.96           C  
ATOM   2248  CB  LEU B 128     -40.324 -16.407  17.579  1.00 66.96           C  
ATOM   2249  O   LEU B 128     -42.734 -17.988  16.001  1.00 66.96           O  
ATOM   2250  CG  LEU B 128     -40.080 -14.918  17.830  1.00 66.96           C  
ATOM   2251  CD1 LEU B 128     -38.584 -14.634  17.916  1.00 66.96           C  
ATOM   2252  CD2 LEU B 128     -40.727 -14.077  16.736  1.00 66.96           C  
ATOM   2253  N   LEU B 129     -41.690 -19.261  17.454  1.00 70.31           N  
ATOM   2254  CA  LEU B 129     -41.938 -20.492  16.710  1.00 70.31           C  
ATOM   2255  C   LEU B 129     -43.413 -20.873  16.766  1.00 70.31           C  
ATOM   2256  CB  LEU B 129     -41.082 -21.634  17.263  1.00 70.31           C  
ATOM   2257  O   LEU B 129     -43.994 -21.273  15.755  1.00 70.31           O  
ATOM   2258  CG  LEU B 129     -41.080 -22.932  16.454  1.00 70.31           C  
ATOM   2259  CD1 LEU B 129     -40.370 -22.725  15.121  1.00 70.31           C  
ATOM   2260  CD2 LEU B 129     -40.421 -24.056  17.248  1.00 70.31           C  
ATOM   2261  N   THR B 130     -44.189 -20.744  18.084  1.00 68.83           N  
ATOM   2262  CA  THR B 130     -45.604 -21.067  18.223  1.00 68.83           C  
ATOM   2263  C   THR B 130     -46.462 -20.101  17.411  1.00 68.83           C  
ATOM   2264  CB  THR B 130     -46.042 -21.032  19.699  1.00 68.83           C  
ATOM   2265  O   THR B 130     -47.445 -20.508  16.789  1.00 68.83           O  
ATOM   2266  CG2 THR B 130     -47.081 -22.110  19.990  1.00 68.83           C  
ATOM   2267  OG1 THR B 130     -44.899 -21.246  20.536  1.00 68.83           O  
ATOM   2268  N   GLN B 131     -46.132 -18.890  17.180  1.00 62.80           N  
ATOM   2269  CA  GLN B 131     -46.896 -17.899  16.430  1.00 62.80           C  
ATOM   2270  C   GLN B 131     -46.811 -18.159  14.929  1.00 62.80           C  
ATOM   2271  CB  GLN B 131     -46.401 -16.487  16.747  1.00 62.80           C  
ATOM   2272  O   GLN B 131     -47.780 -17.939  14.199  1.00 62.80           O  
ATOM   2273  CG  GLN B 131     -47.087 -15.850  17.948  1.00 62.80           C  
ATOM   2274  CD  GLN B 131     -46.557 -14.462  18.259  1.00 62.80           C  
ATOM   2275  NE2 GLN B 131     -46.875 -13.959  19.446  1.00 62.80           N  
ATOM   2276  OE1 GLN B 131     -45.867 -13.849  17.438  1.00 62.80           O  
ATOM   2277  N   TRP B 132     -45.819 -18.877  14.253  1.00 63.31           N  
ATOM   2278  CA  TRP B 132     -45.565 -18.941  12.817  1.00 63.31           C  
ATOM   2279  C   TRP B 132     -45.859 -20.335  12.274  1.00 63.31           C  
ATOM   2280  CB  TRP B 132     -44.116 -18.554  12.509  1.00 63.31           C  
ATOM   2281  O   TRP B 132     -46.044 -20.512  11.067  1.00 63.31           O  
ATOM   2282  CG  TRP B 132     -43.978 -17.507  11.445  1.00 63.31           C  
ATOM   2283  CD1 TRP B 132     -44.856 -17.243  10.431  1.00 63.31           C  
ATOM   2284  CD2 TRP B 132     -42.894 -16.587  11.288  1.00 63.31           C  
ATOM   2285  CE2 TRP B 132     -43.181 -15.792  10.156  1.00 63.31           C  
ATOM   2286  CE3 TRP B 132     -41.707 -16.356  11.996  1.00 63.31           C  
ATOM   2287  NE1 TRP B 132     -44.383 -16.212   9.652  1.00 63.31           N  
ATOM   2288  CH2 TRP B 132     -41.168 -14.577  10.426  1.00 63.31           C  
ATOM   2289  CZ2 TRP B 132     -42.323 -14.782   9.716  1.00 63.31           C  
ATOM   2290  CZ3 TRP B 132     -40.854 -15.351  11.556  1.00 63.31           C  
ATOM   2291  N   SER B 133     -46.206 -21.424  13.020  1.00 53.69           N  
ATOM   2292  CA  SER B 133     -46.421 -22.806  12.603  1.00 53.69           C  
ATOM   2293  C   SER B 133     -47.906 -23.109  12.440  1.00 53.69           C  
ATOM   2294  CB  SER B 133     -45.802 -23.773  13.612  1.00 53.69           C  
ATOM   2295  O   SER B 133     -48.278 -24.197  11.996  1.00 53.69           O  
ATOM   2296  OG  SER B 133     -44.477 -23.386  13.933  1.00 53.69           O  
ATOM   2297  N   GLU B 134     -48.993 -22.199  12.001  1.00 34.86           N  
ATOM   2298  CA  GLU B 134     -50.246 -22.755  11.499  1.00 34.86           C  
ATOM   2299  C   GLU B 134     -50.299 -22.709   9.975  1.00 34.86           C  
ATOM   2300  CB  GLU B 134     -51.443 -22.004  12.090  1.00 34.86           C  
ATOM   2301  O   GLU B 134     -49.995 -21.680   9.369  1.00 34.86           O  
ATOM   2302  CG  GLU B 134     -51.838 -22.476  13.482  1.00 34.86           C  
ATOM   2303  CD  GLU B 134     -53.292 -22.187  13.822  1.00 34.86           C  
ATOM   2304  OE1 GLU B 134     -53.769 -22.647  14.884  1.00 34.86           O  
ATOM   2305  OE2 GLU B 134     -53.959 -21.496  13.020  1.00 34.86           O  
ATOM   2306  N   PRO B 135     -50.592 -23.796   9.057  1.00 35.32           N  
ATOM   2307  CA  PRO B 135     -50.259 -24.327   7.733  1.00 35.32           C  
ATOM   2308  C   PRO B 135     -51.196 -23.818   6.640  1.00 35.32           C  
ATOM   2309  CB  PRO B 135     -50.401 -25.840   7.913  1.00 35.32           C  
ATOM   2310  O   PRO B 135     -52.409 -23.732   6.853  1.00 35.32           O  
ATOM   2311  CG  PRO B 135     -51.269 -26.001   9.120  1.00 35.32           C  
ATOM   2312  CD  PRO B 135     -51.615 -24.637   9.644  1.00 35.32           C  
ATOM   2313  N   ASP B 136     -50.695 -22.991   5.562  1.00 29.92           N  
ATOM   2314  CA  ASP B 136     -51.389 -23.007   4.278  1.00 29.92           C  
ATOM   2315  C   ASP B 136     -50.408 -22.827   3.121  1.00 29.92           C  
ATOM   2316  CB  ASP B 136     -52.460 -21.915   4.233  1.00 29.92           C  
ATOM   2317  O   ASP B 136     -49.538 -21.955   3.169  1.00 29.92           O  
ATOM   2318  CG  ASP B 136     -53.817 -22.397   4.716  1.00 29.92           C  
ATOM   2319  OD1 ASP B 136     -54.013 -23.622   4.864  1.00 29.92           O  
ATOM   2320  OD2 ASP B 136     -54.700 -21.543   4.947  1.00 29.92           O  
ATOM   2321  N   GLY B 137     -50.205 -23.864   1.959  1.00 25.84           N  
ATOM   2322  CA  GLY B 137     -50.380 -24.325   0.591  1.00 25.84           C  
ATOM   2323  C   GLY B 137     -49.788 -23.380  -0.438  1.00 25.84           C  
ATOM   2324  O   GLY B 137     -49.934 -22.161  -0.326  1.00 25.84           O  
ATOM   2325  N   GLY B 138     -48.680 -23.708  -1.359  1.00 23.72           N  
ATOM   2326  CA  GLY B 138     -48.574 -23.878  -2.799  1.00 23.72           C  
ATOM   2327  C   GLY B 138     -47.446 -23.071  -3.414  1.00 23.72           C  
ATOM   2328  O   GLY B 138     -47.205 -21.929  -3.017  1.00 23.72           O  
ATOM   2329  N   ARG B 139     -46.465 -23.647  -4.384  1.00 22.69           N  
ATOM   2330  CA  ARG B 139     -45.928 -24.053  -5.678  1.00 22.69           C  
ATOM   2331  C   ARG B 139     -45.052 -22.956  -6.276  1.00 22.69           C  
ATOM   2332  CB  ARG B 139     -47.060 -24.404  -6.645  1.00 22.69           C  
ATOM   2333  O   ARG B 139     -45.409 -21.777  -6.233  1.00 22.69           O  
ATOM   2334  CG  ARG B 139     -47.278 -25.898  -6.822  1.00 22.69           C  
ATOM   2335  CD  ARG B 139     -48.406 -26.191  -7.802  1.00 22.69           C  
ATOM   2336  NE  ARG B 139     -48.456 -27.606  -8.158  1.00 22.69           N  
ATOM   2337  NH1 ARG B 139     -50.666 -27.571  -8.832  1.00 22.69           N  
ATOM   2338  NH2 ARG B 139     -49.465 -29.521  -8.929  1.00 22.69           N  
ATOM   2339  CZ  ARG B 139     -49.529 -28.229  -8.639  1.00 22.69           C  
ATOM   2340  N   THR B 140     -43.835 -23.220  -7.055  1.00 27.60           N  
ATOM   2341  CA  THR B 140     -43.029 -23.653  -8.191  1.00 27.60           C  
ATOM   2342  C   THR B 140     -42.090 -22.539  -8.644  1.00 27.60           C  
ATOM   2343  CB  THR B 140     -43.916 -24.092  -9.371  1.00 27.60           C  
ATOM   2344  O   THR B 140     -42.453 -21.361  -8.610  1.00 27.60           O  
ATOM   2345  CG2 THR B 140     -44.463 -25.499  -9.154  1.00 27.60           C  
ATOM   2346  OG1 THR B 140     -45.013 -23.179  -9.502  1.00 27.60           O  
ATOM   2347  N   THR B 141     -40.760 -22.831  -9.388  1.00 27.30           N  
ATOM   2348  CA  THR B 141     -39.877 -23.259 -10.468  1.00 27.30           C  
ATOM   2349  C   THR B 141     -38.662 -22.342 -10.568  1.00 27.30           C  
ATOM   2350  CB  THR B 141     -40.617 -23.283 -11.818  1.00 27.30           C  
ATOM   2351  O   THR B 141     -38.788 -21.120 -10.461  1.00 27.30           O  
ATOM   2352  CG2 THR B 141     -41.637 -24.416 -11.866  1.00 27.30           C  
ATOM   2353  OG1 THR B 141     -41.297 -22.036 -12.007  1.00 27.30           O  
ATOM   2354  N   ALA B 142     -37.371 -22.841 -11.015  1.00 27.30           N  
ATOM   2355  CA  ALA B 142     -36.321 -23.490 -11.797  1.00 27.30           C  
ATOM   2356  C   ALA B 142     -35.348 -22.463 -12.368  1.00 27.30           C  
ATOM   2357  CB  ALA B 142     -36.933 -24.322 -12.922  1.00 27.30           C  
ATOM   2358  O   ALA B 142     -35.762 -21.397 -12.830  1.00 27.30           O  
ATOM   2359  N   GLU B 143     -33.958 -23.014 -12.655  1.00 26.65           N  
ATOM   2360  CA  GLU B 143     -33.084 -23.330 -13.780  1.00 26.65           C  
ATOM   2361  C   GLU B 143     -31.617 -23.321 -13.360  1.00 26.65           C  
ATOM   2362  CB  GLU B 143     -33.308 -22.344 -14.929  1.00 26.65           C  
ATOM   2363  O   GLU B 143     -31.163 -22.389 -12.692  1.00 26.65           O  
ATOM   2364  CG  GLU B 143     -34.325 -22.817 -15.957  1.00 26.65           C  
ATOM   2365  CD  GLU B 143     -34.531 -21.831 -17.096  1.00 26.65           C  
ATOM   2366  OE1 GLU B 143     -35.329 -22.124 -18.015  1.00 26.65           O  
ATOM   2367  OE2 GLU B 143     -33.889 -20.758 -17.069  1.00 26.65           O  
ATOM   2368  N   THR B 144     -30.635 -24.369 -13.865  1.00 29.19           N  
ATOM   2369  CA  THR B 144     -29.652 -25.377 -14.245  1.00 29.19           C  
ATOM   2370  C   THR B 144     -28.418 -24.724 -14.860  1.00 29.19           C  
ATOM   2371  CB  THR B 144     -30.248 -26.391 -15.239  1.00 29.19           C  
ATOM   2372  O   THR B 144     -28.536 -23.834 -15.705  1.00 29.19           O  
ATOM   2373  CG2 THR B 144     -30.994 -27.503 -14.508  1.00 29.19           C  
ATOM   2374  OG1 THR B 144     -31.159 -25.716 -16.114  1.00 29.19           O  
ATOM   2375  N   ALA B 145     -27.166 -25.174 -14.581  1.00 32.42           N  
ATOM   2376  CA  ALA B 145     -25.816 -25.631 -14.261  1.00 32.42           C  
ATOM   2377  C   ALA B 145     -25.326 -26.651 -15.284  1.00 32.42           C  
ATOM   2378  CB  ALA B 145     -25.775 -26.228 -12.857  1.00 32.42           C  
ATOM   2379  O   ALA B 145     -26.094 -27.502 -15.740  1.00 32.42           O  
ATOM   2380  N   THR B 146     -24.064 -26.684 -15.692  1.00 28.95           N  
ATOM   2381  CA  THR B 146     -23.245 -27.667 -16.391  1.00 28.95           C  
ATOM   2382  C   THR B 146     -21.810 -27.643 -15.872  1.00 28.95           C  
ATOM   2383  CB  THR B 146     -23.248 -27.418 -17.911  1.00 28.95           C  
ATOM   2384  O   THR B 146     -21.260 -26.574 -15.600  1.00 28.95           O  
ATOM   2385  CG2 THR B 146     -24.572 -27.844 -18.535  1.00 28.95           C  
ATOM   2386  OG1 THR B 146     -23.042 -26.022 -18.160  1.00 28.95           O  
ATOM   2387  N   ALA B 147     -21.112 -28.911 -15.750  1.00 28.55           N  
ATOM   2388  CA  ALA B 147     -20.414 -30.131 -16.150  1.00 28.55           C  
ATOM   2389  C   ALA B 147     -18.904 -29.974 -15.994  1.00 28.55           C  
ATOM   2390  CB  ALA B 147     -20.763 -30.496 -17.591  1.00 28.55           C  
ATOM   2391  O   ALA B 147     -18.342 -28.934 -16.344  1.00 28.55           O  
ATOM   2392  N   THR B 148     -18.229 -31.003 -15.313  1.00 30.56           N  
ATOM   2393  CA  THR B 148     -17.124 -31.919 -15.575  1.00 30.56           C  
ATOM   2394  C   THR B 148     -16.479 -32.376 -14.270  1.00 30.56           C  
ATOM   2395  CB  THR B 148     -16.060 -31.266 -16.477  1.00 30.56           C  
ATOM   2396  O   THR B 148     -16.248 -31.567 -13.369  1.00 30.56           O  
ATOM   2397  CG2 THR B 148     -16.377 -31.489 -17.952  1.00 30.56           C  
ATOM   2398  OG1 THR B 148     -16.020 -29.857 -16.215  1.00 30.56           O  
ATOM   2399  N   SER B 149     -16.764 -33.643 -13.769  1.00 29.22           N  
ATOM   2400  CA  SER B 149     -16.196 -34.869 -13.217  1.00 29.22           C  
ATOM   2401  C   SER B 149     -17.250 -35.681 -12.473  1.00 29.22           C  
ATOM   2402  CB  SER B 149     -15.033 -34.545 -12.278  1.00 29.22           C  
ATOM   2403  O   SER B 149     -16.929 -36.678 -11.823  1.00 29.22           O  
ATOM   2404  OG  SER B 149     -15.177 -35.229 -11.045  1.00 29.22           O  
ATOM   2405  N   THR B 150     -18.529 -35.795 -12.928  1.00 36.62           N  
ATOM   2406  CA  THR B 150     -19.600 -36.674 -12.472  1.00 36.62           C  
ATOM   2407  C   THR B 150     -19.738 -37.883 -13.393  1.00 36.62           C  
ATOM   2408  CB  THR B 150     -20.944 -35.925 -12.399  1.00 36.62           C  
ATOM   2409  O   THR B 150     -20.479 -38.819 -13.089  1.00 36.62           O  
ATOM   2410  CG2 THR B 150     -21.092 -35.189 -11.071  1.00 36.62           C  
ATOM   2411  OG1 THR B 150     -21.014 -34.975 -13.469  1.00 36.62           O  
ATOM   2412  N   THR B 151     -18.795 -38.323 -14.213  1.00 42.32           N  
ATOM   2413  CA  THR B 151     -19.197 -39.486 -14.995  1.00 42.32           C  
ATOM   2414  C   THR B 151     -18.927 -40.776 -14.225  1.00 42.32           C  
ATOM   2415  CB  THR B 151     -18.464 -39.530 -16.348  1.00 42.32           C  
ATOM   2416  O   THR B 151     -19.683 -41.743 -14.338  1.00 42.32           O  
ATOM   2417  CG2 THR B 151     -19.146 -38.629 -17.373  1.00 42.32           C  
ATOM   2418  OG1 THR B 151     -17.112 -39.090 -16.167  1.00 42.32           O  
ATOM   2419  N   ALA B 152     -18.288 -40.783 -13.060  1.00 50.66           N  
ATOM   2420  CA  ALA B 152     -18.123 -42.087 -12.424  1.00 50.66           C  
ATOM   2421  C   ALA B 152     -19.251 -42.362 -11.434  1.00 50.66           C  
ATOM   2422  CB  ALA B 152     -16.770 -42.167 -11.720  1.00 50.66           C  
ATOM   2423  O   ALA B 152     -19.680 -43.507 -11.274  1.00 50.66           O  
ATOM   2424  N   LEU B 153     -20.092 -41.283 -11.015  1.00 50.66           N  
ATOM   2425  CA  LEU B 153     -21.183 -41.546 -10.084  1.00 50.66           C  
ATOM   2426  C   LEU B 153     -22.493 -41.773 -10.831  1.00 50.66           C  
ATOM   2427  CB  LEU B 153     -21.338 -40.384  -9.098  1.00 50.66           C  
ATOM   2428  O   LEU B 153     -23.345 -42.541 -10.379  1.00 50.66           O  
ATOM   2429  CG  LEU B 153     -20.609 -40.527  -7.761  1.00 50.66           C  
ATOM   2430  CD1 LEU B 153     -19.991 -39.195  -7.350  1.00 50.66           C  
ATOM   2431  CD2 LEU B 153     -21.562 -41.036  -6.685  1.00 50.66           C  
ATOM   2432  N   GLU B 154     -22.520 -41.349 -12.196  1.00 51.06           N  
ATOM   2433  CA  GLU B 154     -23.797 -41.550 -12.876  1.00 51.06           C  
ATOM   2434  C   GLU B 154     -23.954 -42.996 -13.338  1.00 51.06           C  
ATOM   2435  CB  GLU B 154     -23.927 -40.600 -14.069  1.00 51.06           C  
ATOM   2436  O   GLU B 154     -25.070 -43.516 -13.397  1.00 51.06           O  
ATOM   2437  CG  GLU B 154     -24.268 -39.168 -13.680  1.00 51.06           C  
ATOM   2438  CD  GLU B 154     -24.475 -38.255 -14.878  1.00 51.06           C  
ATOM   2439  OE1 GLU B 154     -24.847 -37.075 -14.684  1.00 51.06           O  
ATOM   2440  OE2 GLU B 154     -24.263 -38.722 -16.019  1.00 51.06           O  
ATOM   2441  N   SER B 155     -22.779 -43.797 -13.377  1.00 56.78           N  
ATOM   2442  CA  SER B 155     -22.915 -45.194 -13.778  1.00 56.78           C  
ATOM   2443  C   SER B 155     -22.727 -46.131 -12.590  1.00 56.78           C  
ATOM   2444  CB  SER B 155     -21.905 -45.538 -14.874  1.00 56.78           C  
ATOM   2445  O   SER B 155     -22.739 -47.353 -12.749  1.00 56.78           O  
ATOM   2446  OG  SER B 155     -20.578 -45.365 -14.407  1.00 56.78           O  
ATOM   2447  N   ALA B 156     -22.560 -45.606 -11.305  1.00 56.49           N  
ATOM   2448  CA  ALA B 156     -22.286 -46.391 -10.104  1.00 56.49           C  
ATOM   2449  C   ALA B 156     -23.560 -47.039  -9.570  1.00 56.49           C  
ATOM   2450  CB  ALA B 156     -21.648 -45.515  -9.029  1.00 56.49           C  
ATOM   2451  O   ALA B 156     -24.655 -46.494  -9.729  1.00 56.49           O  
ATOM   2452  N   SER B 157     -23.406 -48.440  -9.339  1.00 65.39           N  
ATOM   2453  CA  SER B 157     -24.467 -49.188  -8.672  1.00 65.39           C  
ATOM   2454  C   SER B 157     -24.765 -48.614  -7.291  1.00 65.39           C  
ATOM   2455  CB  SER B 157     -24.087 -50.664  -8.549  1.00 65.39           C  
ATOM   2456  O   SER B 157     -23.970 -47.843  -6.749  1.00 65.39           O  
ATOM   2457  OG  SER B 157     -23.083 -50.844  -7.564  1.00 65.39           O  
ATOM   2458  N   ALA B 158     -26.072 -48.582  -6.741  1.00 57.21           N  
ATOM   2459  CA  ALA B 158     -26.493 -48.166  -5.406  1.00 57.21           C  
ATOM   2460  C   ALA B 158     -25.454 -48.554  -4.358  1.00 57.21           C  
ATOM   2461  CB  ALA B 158     -27.847 -48.779  -5.060  1.00 57.21           C  
ATOM   2462  O   ALA B 158     -25.130 -47.759  -3.472  1.00 57.21           O  
ATOM   2463  N   ASP B 159     -24.803 -49.793  -4.494  1.00 63.85           N  
ATOM   2464  CA  ASP B 159     -23.805 -50.279  -3.545  1.00 63.85           C  
ATOM   2465  C   ASP B 159     -22.495 -49.507  -3.683  1.00 63.85           C  
ATOM   2466  CB  ASP B 159     -23.558 -51.775  -3.746  1.00 63.85           C  
ATOM   2467  O   ASP B 159     -21.837 -49.207  -2.685  1.00 63.85           O  
ATOM   2468  CG  ASP B 159     -24.694 -52.639  -3.226  1.00 63.85           C  
ATOM   2469  OD1 ASP B 159     -25.451 -52.183  -2.342  1.00 63.85           O  
ATOM   2470  OD2 ASP B 159     -24.831 -53.786  -3.702  1.00 63.85           O  
ATOM   2471  N   GLU B 160     -22.194 -49.089  -4.870  1.00 64.28           N  
ATOM   2472  CA  GLU B 160     -20.997 -48.300  -5.145  1.00 64.28           C  
ATOM   2473  C   GLU B 160     -21.137 -46.879  -4.607  1.00 64.28           C  
ATOM   2474  CB  GLU B 160     -20.708 -48.268  -6.648  1.00 64.28           C  
ATOM   2475  O   GLU B 160     -20.167 -46.298  -4.116  1.00 64.28           O  
ATOM   2476  CG  GLU B 160     -20.157 -49.576  -7.197  1.00 64.28           C  
ATOM   2477  CD  GLU B 160     -20.007 -49.576  -8.710  1.00 64.28           C  
ATOM   2478  OE1 GLU B 160     -19.221 -50.392  -9.243  1.00 64.28           O  
ATOM   2479  OE2 GLU B 160     -20.682 -48.753  -9.369  1.00 64.28           O  
ATOM   2480  N   VAL B 161     -22.383 -46.280  -4.750  1.00 59.44           N  
ATOM   2481  CA  VAL B 161     -22.681 -44.934  -4.273  1.00 59.44           C  
ATOM   2482  C   VAL B 161     -22.593 -44.893  -2.749  1.00 59.44           C  
ATOM   2483  CB  VAL B 161     -24.077 -44.463  -4.739  1.00 59.44           C  
ATOM   2484  O   VAL B 161     -22.004 -43.972  -2.179  1.00 59.44           O  
ATOM   2485  CG1 VAL B 161     -24.461 -43.152  -4.056  1.00 59.44           C  
ATOM   2486  CG2 VAL B 161     -24.107 -44.306  -6.258  1.00 59.44           C  
ATOM   2487  N   LEU B 162     -23.080 -46.028  -2.111  1.00 61.52           N  
ATOM   2488  CA  LEU B 162     -23.051 -46.143  -0.656  1.00 61.52           C  
ATOM   2489  C   LEU B 162     -21.624 -46.331  -0.154  1.00 61.52           C  
ATOM   2490  CB  LEU B 162     -23.926 -47.310  -0.194  1.00 61.52           C  
ATOM   2491  O   LEU B 162     -21.237 -45.749   0.862  1.00 61.52           O  
ATOM   2492  CG  LEU B 162     -25.439 -47.090  -0.254  1.00 61.52           C  
ATOM   2493  CD1 LEU B 162     -26.175 -48.414  -0.078  1.00 61.52           C  
ATOM   2494  CD2 LEU B 162     -25.875 -46.085   0.807  1.00 61.52           C  
ATOM   2495  N   ALA B 163     -20.879 -47.187  -0.801  1.00 64.72           N  
ATOM   2496  CA  ALA B 163     -19.466 -47.374  -0.481  1.00 64.72           C  
ATOM   2497  C   ALA B 163     -18.683 -46.080  -0.681  1.00 64.72           C  
ATOM   2498  CB  ALA B 163     -18.870 -48.491  -1.335  1.00 64.72           C  
ATOM   2499  O   ALA B 163     -17.798 -45.754   0.114  1.00 64.72           O  
ATOM   2500  N   PHE B 164     -18.995 -45.371  -1.696  1.00 61.05           N  
ATOM   2501  CA  PHE B 164     -18.368 -44.084  -1.974  1.00 61.05           C  
ATOM   2502  C   PHE B 164     -18.676 -43.081  -0.869  1.00 61.05           C  
ATOM   2503  CB  PHE B 164     -18.838 -43.537  -3.326  1.00 61.05           C  
ATOM   2504  O   PHE B 164     -17.783 -42.371  -0.401  1.00 61.05           O  
ATOM   2505  CG  PHE B 164     -18.276 -42.182  -3.660  1.00 61.05           C  
ATOM   2506  CD1 PHE B 164     -19.016 -41.030  -3.423  1.00 61.05           C  
ATOM   2507  CD2 PHE B 164     -17.007 -42.059  -4.212  1.00 61.05           C  
ATOM   2508  CE1 PHE B 164     -18.499 -39.774  -3.732  1.00 61.05           C  
ATOM   2509  CE2 PHE B 164     -16.484 -40.808  -4.522  1.00 61.05           C  
ATOM   2510  CZ  PHE B 164     -17.232 -39.666  -4.283  1.00 61.05           C  
ATOM   2511  N   ILE B 165     -19.871 -42.911  -0.372  1.00 59.40           N  
ATOM   2512  CA  ILE B 165     -20.319 -42.013   0.686  1.00 59.40           C  
ATOM   2513  C   ILE B 165     -19.634 -42.381   2.000  1.00 59.40           C  
ATOM   2514  CB  ILE B 165     -21.855 -42.055   0.852  1.00 59.40           C  
ATOM   2515  O   ILE B 165     -19.184 -41.503   2.740  1.00 59.40           O  
ATOM   2516  CG1 ILE B 165     -22.542 -41.466  -0.385  1.00 59.40           C  
ATOM   2517  CG2 ILE B 165     -22.282 -41.314   2.122  1.00 59.40           C  
ATOM   2518  CD1 ILE B 165     -24.058 -41.609  -0.378  1.00 59.40           C  
ATOM   2519  N   ASP B 166     -19.436 -43.720   2.267  1.00 61.56           N  
ATOM   2520  CA  ASP B 166     -18.781 -44.166   3.493  1.00 61.56           C  
ATOM   2521  C   ASP B 166     -17.289 -43.839   3.468  1.00 61.56           C  
ATOM   2522  CB  ASP B 166     -18.987 -45.668   3.696  1.00 61.56           C  
ATOM   2523  O   ASP B 166     -16.729 -43.392   4.471  1.00 61.56           O  
ATOM   2524  CG  ASP B 166     -20.105 -45.987   4.672  1.00 61.56           C  
ATOM   2525  OD1 ASP B 166     -20.718 -45.049   5.225  1.00 61.56           O  
ATOM   2526  OD2 ASP B 166     -20.374 -47.188   4.893  1.00 61.56           O  
ATOM   2527  N   THR B 167     -16.677 -44.023   2.301  1.00 56.33           N  
ATOM   2528  CA  THR B 167     -15.236 -43.846   2.159  1.00 56.33           C  
ATOM   2529  C   THR B 167     -14.879 -42.365   2.073  1.00 56.33           C  
ATOM   2530  CB  THR B 167     -14.703 -44.579   0.913  1.00 56.33           C  
ATOM   2531  O   THR B 167     -13.932 -41.911   2.718  1.00 56.33           O  
ATOM   2532  CG2 THR B 167     -13.204 -44.837   1.026  1.00 56.33           C  
ATOM   2533  OG1 THR B 167     -15.384 -45.832   0.776  1.00 56.33           O  
ATOM   2534  N   GLU B 168     -15.603 -41.484   1.410  1.00 50.17           N  
ATOM   2535  CA  GLU B 168     -15.198 -40.102   1.171  1.00 50.17           C  
ATOM   2536  C   GLU B 168     -15.833 -39.158   2.188  1.00 50.17           C  
ATOM   2537  CB  GLU B 168     -15.568 -39.671  -0.250  1.00 50.17           C  
ATOM   2538  O   GLU B 168     -15.246 -38.134   2.543  1.00 50.17           O  
ATOM   2539  CG  GLU B 168     -14.732 -40.337  -1.333  1.00 50.17           C  
ATOM   2540  CD  GLU B 168     -13.276 -39.900  -1.320  1.00 50.17           C  
ATOM   2541  OE1 GLU B 168     -12.410 -40.658  -1.813  1.00 50.17           O  
ATOM   2542  OE2 GLU B 168     -12.998 -38.791  -0.812  1.00 50.17           O  
ATOM   2543  N   LEU B 169     -17.039 -39.521   2.782  1.00 52.74           N  
ATOM   2544  CA  LEU B 169     -17.685 -38.613   3.724  1.00 52.74           C  
ATOM   2545  C   LEU B 169     -17.503 -39.099   5.158  1.00 52.74           C  
ATOM   2546  CB  LEU B 169     -19.176 -38.480   3.403  1.00 52.74           C  
ATOM   2547  O   LEU B 169     -17.842 -38.387   6.107  1.00 52.74           O  
ATOM   2548  CG  LEU B 169     -19.527 -37.793   2.082  1.00 52.74           C  
ATOM   2549  CD1 LEU B 169     -21.016 -37.938   1.789  1.00 52.74           C  
ATOM   2550  CD2 LEU B 169     -19.125 -36.323   2.121  1.00 52.74           C  
ATOM   2551  N   GLY B 170     -16.736 -40.271   5.432  1.00 44.54           N  
ATOM   2552  CA  GLY B 170     -16.569 -40.774   6.787  1.00 44.54           C  
ATOM   2553  C   GLY B 170     -17.886 -41.014   7.500  1.00 44.54           C  
ATOM   2554  O   GLY B 170     -18.036 -40.664   8.672  1.00 44.54           O  
ATOM   2555  N   ILE B 171     -18.999 -41.363   6.809  1.00 42.79           N  
ATOM   2556  CA  ILE B 171     -20.230 -41.824   7.442  1.00 42.79           C  
ATOM   2557  C   ILE B 171     -20.159 -43.332   7.669  1.00 42.79           C  
ATOM   2558  CB  ILE B 171     -21.470 -41.467   6.592  1.00 42.79           C  
ATOM   2559  O   ILE B 171     -19.592 -44.064   6.854  1.00 42.79           O  
ATOM   2560  CG1 ILE B 171     -21.434 -39.988   6.190  1.00 42.79           C  
ATOM   2561  CG2 ILE B 171     -22.758 -41.797   7.352  1.00 42.79           C  
ATOM   2562  CD1 ILE B 171     -22.493 -39.599   5.168  1.00 42.79           C  
TER
ATOM   2563  N   MET C   1     -35.376 -53.793   2.850  1.00 38.95           N  
ATOM   2564  CA  MET C   1     -35.931 -52.694   3.635  1.00 38.95           C  
ATOM   2565  C   MET C   1     -34.839 -51.991   4.434  1.00 38.95           C  
ATOM   2566  CB  MET C   1     -37.023 -53.204   4.577  1.00 38.95           C  
ATOM   2567  O   MET C   1     -34.917 -50.784   4.670  1.00 38.95           O  
ATOM   2568  CG  MET C   1     -38.418 -53.165   3.976  1.00 38.95           C  
ATOM   2569  SD  MET C   1     -39.691 -53.845   5.110  1.00 38.95           S  
ATOM   2570  CE  MET C   1     -40.287 -52.313   5.878  1.00 38.95           C  
ATOM   2571  N   ALA C   2     -33.689 -52.718   4.826  1.00 48.21           N  
ATOM   2572  CA  ALA C   2     -32.492 -52.242   5.516  1.00 48.21           C  
ATOM   2573  C   ALA C   2     -31.676 -51.314   4.621  1.00 48.21           C  
ATOM   2574  CB  ALA C   2     -31.638 -53.421   5.975  1.00 48.21           C  
ATOM   2575  O   ALA C   2     -31.134 -50.309   5.088  1.00 48.21           O  
ATOM   2576  N   ASP C   3     -31.689 -51.462   3.211  1.00 59.47           N  
ATOM   2577  CA  ASP C   3     -30.942 -50.652   2.254  1.00 59.47           C  
ATOM   2578  C   ASP C   3     -31.671 -49.344   1.954  1.00 59.47           C  
ATOM   2579  CB  ASP C   3     -30.708 -51.432   0.959  1.00 59.47           C  
ATOM   2580  O   ASP C   3     -31.039 -48.297   1.794  1.00 59.47           O  
ATOM   2581  CG  ASP C   3     -29.348 -52.106   0.910  1.00 59.47           C  
ATOM   2582  OD1 ASP C   3     -28.505 -51.842   1.794  1.00 59.47           O  
ATOM   2583  OD2 ASP C   3     -29.116 -52.905  -0.023  1.00 59.47           O  
ATOM   2584  N   HIS C   4     -32.989 -49.299   2.015  1.00 64.81           N  
ATOM   2585  CA  HIS C   4     -33.853 -48.148   1.780  1.00 64.81           C  
ATOM   2586  C   HIS C   4     -33.754 -47.142   2.922  1.00 64.81           C  
ATOM   2587  CB  HIS C   4     -35.305 -48.596   1.600  1.00 64.81           C  
ATOM   2588  O   HIS C   4     -33.629 -45.938   2.686  1.00 64.81           O  
ATOM   2589  CG  HIS C   4     -36.219 -47.503   1.146  1.00 64.81           C  
ATOM   2590  CD2 HIS C   4     -37.102 -46.740   1.832  1.00 64.81           C  
ATOM   2591  ND1 HIS C   4     -36.289 -47.090  -0.167  1.00 64.81           N  
ATOM   2592  CE1 HIS C   4     -37.178 -46.116  -0.269  1.00 64.81           C  
ATOM   2593  NE2 HIS C   4     -37.686 -45.885   0.930  1.00 64.81           N  
ATOM   2594  N   ASP C   5     -33.804 -47.492   4.216  1.00 67.72           N  
ATOM   2595  CA  ASP C   5     -33.677 -46.645   5.398  1.00 67.72           C  
ATOM   2596  C   ASP C   5     -32.285 -46.020   5.478  1.00 67.72           C  
ATOM   2597  CB  ASP C   5     -33.967 -47.447   6.668  1.00 67.72           C  
ATOM   2598  O   ASP C   5     -32.141 -44.862   5.876  1.00 67.72           O  
ATOM   2599  CG  ASP C   5     -35.450 -47.676   6.899  1.00 67.72           C  
ATOM   2600  OD1 ASP C   5     -36.279 -46.974   6.281  1.00 67.72           O  
ATOM   2601  OD2 ASP C   5     -35.793 -48.564   7.709  1.00 67.72           O  
ATOM   2602  N   LYS C   6     -31.317 -46.748   5.078  1.00 69.65           N  
ATOM   2603  CA  LYS C   6     -29.947 -46.246   5.033  1.00 69.65           C  
ATOM   2604  C   LYS C   6     -29.797 -45.149   3.983  1.00 69.65           C  
ATOM   2605  CB  LYS C   6     -28.967 -47.384   4.745  1.00 69.65           C  
ATOM   2606  O   LYS C   6     -29.138 -44.136   4.225  1.00 69.65           O  
ATOM   2607  CG  LYS C   6     -28.624 -48.229   5.963  1.00 69.65           C  
ATOM   2608  CD  LYS C   6     -27.530 -49.242   5.652  1.00 69.65           C  
ATOM   2609  CE  LYS C   6     -27.275 -50.172   6.830  1.00 69.65           C  
ATOM   2610  NZ  LYS C   6     -26.224 -51.186   6.518  1.00 69.65           N  
ATOM   2611  N   LEU C   7     -30.359 -45.316   2.780  1.00 71.18           N  
ATOM   2612  CA  LEU C   7     -30.312 -44.343   1.694  1.00 71.18           C  
ATOM   2613  C   LEU C   7     -30.983 -43.037   2.104  1.00 71.18           C  
ATOM   2614  CB  LEU C   7     -30.988 -44.906   0.441  1.00 71.18           C  
ATOM   2615  O   LEU C   7     -30.465 -41.954   1.825  1.00 71.18           O  
ATOM   2616  CG  LEU C   7     -30.179 -45.922  -0.368  1.00 71.18           C  
ATOM   2617  CD1 LEU C   7     -31.075 -46.628  -1.380  1.00 71.18           C  
ATOM   2618  CD2 LEU C   7     -29.009 -45.239  -1.067  1.00 71.18           C  
ATOM   2619  N   VAL C   8     -32.080 -43.157   2.791  1.00 72.36           N  
ATOM   2620  CA  VAL C   8     -32.824 -41.995   3.265  1.00 72.36           C  
ATOM   2621  C   VAL C   8     -31.998 -41.243   4.307  1.00 72.36           C  
ATOM   2622  CB  VAL C   8     -34.191 -42.401   3.861  1.00 72.36           C  
ATOM   2623  O   VAL C   8     -31.927 -40.012   4.281  1.00 72.36           O  
ATOM   2624  CG1 VAL C   8     -34.860 -41.207   4.539  1.00 72.36           C  
ATOM   2625  CG2 VAL C   8     -35.095 -42.978   2.773  1.00 72.36           C  
ATOM   2626  N   ASP C   9     -31.381 -41.937   5.222  1.00 72.63           N  
ATOM   2627  CA  ASP C   9     -30.533 -41.337   6.248  1.00 72.63           C  
ATOM   2628  C   ASP C   9     -29.333 -40.628   5.622  1.00 72.63           C  
ATOM   2629  CB  ASP C   9     -30.057 -42.400   7.240  1.00 72.63           C  
ATOM   2630  O   ASP C   9     -28.978 -39.521   6.031  1.00 72.63           O  
ATOM   2631  CG  ASP C   9     -29.523 -41.808   8.532  1.00 72.63           C  
ATOM   2632  OD1 ASP C   9     -30.197 -40.943   9.131  1.00 72.63           O  
ATOM   2633  OD2 ASP C   9     -28.416 -42.208   8.954  1.00 72.63           O  
ATOM   2634  N   TYR C  10     -28.705 -41.246   4.626  1.00 73.12           N  
ATOM   2635  CA  TYR C  10     -27.587 -40.640   3.911  1.00 73.12           C  
ATOM   2636  C   TYR C  10     -28.029 -39.381   3.175  1.00 73.12           C  
ATOM   2637  CB  TYR C  10     -26.978 -41.637   2.920  1.00 73.12           C  
ATOM   2638  O   TYR C  10     -27.331 -38.364   3.197  1.00 73.12           O  
ATOM   2639  CG  TYR C  10     -25.947 -42.551   3.536  1.00 73.12           C  
ATOM   2640  CD1 TYR C  10     -24.727 -42.052   3.990  1.00 73.12           C  
ATOM   2641  CD2 TYR C  10     -26.188 -43.914   3.665  1.00 73.12           C  
ATOM   2642  CE1 TYR C  10     -23.773 -42.891   4.556  1.00 73.12           C  
ATOM   2643  CE2 TYR C  10     -25.241 -44.762   4.229  1.00 73.12           C  
ATOM   2644  OH  TYR C  10     -23.098 -45.077   5.231  1.00 73.12           O  
ATOM   2645  CZ  TYR C  10     -24.039 -44.242   4.672  1.00 73.12           C  
ATOM   2646  N   LEU C  11     -29.073 -39.489   2.498  1.00 75.61           N  
ATOM   2647  CA  LEU C  11     -29.617 -38.345   1.776  1.00 75.61           C  
ATOM   2648  C   LEU C  11     -29.878 -37.178   2.722  1.00 75.61           C  
ATOM   2649  CB  LEU C  11     -30.912 -38.732   1.056  1.00 75.61           C  
ATOM   2650  O   LEU C  11     -29.579 -36.028   2.394  1.00 75.61           O  
ATOM   2651  CG  LEU C  11     -31.522 -37.671   0.139  1.00 75.61           C  
ATOM   2652  CD1 LEU C  11     -30.551 -37.319  -0.984  1.00 75.61           C  
ATOM   2653  CD2 LEU C  11     -32.852 -38.154  -0.429  1.00 75.61           C  
ATOM   2654  N   LYS C  12     -30.386 -37.423   3.939  1.00 76.34           N  
ATOM   2655  CA  LYS C  12     -30.634 -36.396   4.946  1.00 76.34           C  
ATOM   2656  C   LYS C  12     -29.333 -35.724   5.377  1.00 76.34           C  
ATOM   2657  CB  LYS C  12     -31.342 -36.995   6.162  1.00 76.34           C  
ATOM   2658  O   LYS C  12     -29.262 -34.497   5.469  1.00 76.34           O  
ATOM   2659  CG  LYS C  12     -32.804 -37.338   5.919  1.00 76.34           C  
ATOM   2660  CD  LYS C  12     -33.450 -37.945   7.158  1.00 76.34           C  
ATOM   2661  CE  LYS C  12     -34.912 -38.294   6.914  1.00 76.34           C  
ATOM   2662  NZ  LYS C  12     -35.537 -38.929   8.113  1.00 76.34           N  
ATOM   2663  N   ARG C  13     -28.387 -36.465   5.660  1.00 74.36           N  
ATOM   2664  CA  ARG C  13     -27.102 -35.968   6.140  1.00 74.36           C  
ATOM   2665  C   ARG C  13     -26.387 -35.163   5.059  1.00 74.36           C  
ATOM   2666  CB  ARG C  13     -26.216 -37.126   6.603  1.00 74.36           C  
ATOM   2667  O   ARG C  13     -25.860 -34.082   5.329  1.00 74.36           O  
ATOM   2668  CG  ARG C  13     -26.533 -37.623   8.004  1.00 74.36           C  
ATOM   2669  CD  ARG C  13     -25.606 -38.755   8.425  1.00 74.36           C  
ATOM   2670  NE  ARG C  13     -26.024 -39.353   9.689  1.00 74.36           N  
ATOM   2671  NH1 ARG C  13     -24.051 -40.502  10.037  1.00 74.36           N  
ATOM   2672  NH2 ARG C  13     -25.756 -40.656  11.561  1.00 74.36           N  
ATOM   2673  CZ  ARG C  13     -25.276 -40.169  10.426  1.00 74.36           C  
ATOM   2674  N   VAL C  14     -26.320 -35.694   3.800  1.00 76.93           N  
ATOM   2675  CA  VAL C  14     -25.649 -35.042   2.680  1.00 76.93           C  
ATOM   2676  C   VAL C  14     -26.350 -33.724   2.354  1.00 76.93           C  
ATOM   2677  CB  VAL C  14     -25.616 -35.951   1.431  1.00 76.93           C  
ATOM   2678  O   VAL C  14     -25.695 -32.723   2.054  1.00 76.93           O  
ATOM   2679  CG1 VAL C  14     -25.038 -35.200   0.232  1.00 76.93           C  
ATOM   2680  CG2 VAL C  14     -24.807 -37.215   1.714  1.00 76.93           C  
ATOM   2681  N   THR C  15     -27.611 -33.686   2.418  1.00 76.13           N  
ATOM   2682  CA  THR C  15     -28.378 -32.475   2.148  1.00 76.13           C  
ATOM   2683  C   THR C  15     -28.096 -31.409   3.204  1.00 76.13           C  
ATOM   2684  CB  THR C  15     -29.888 -32.768   2.101  1.00 76.13           C  
ATOM   2685  O   THR C  15     -27.927 -30.233   2.876  1.00 76.13           O  
ATOM   2686  CG2 THR C  15     -30.680 -31.519   1.728  1.00 76.13           C  
ATOM   2687  OG1 THR C  15     -30.141 -33.789   1.127  1.00 76.13           O  
ATOM   2688  N   ALA C  16     -28.023 -31.804   4.499  1.00 73.77           N  
ATOM   2689  CA  ALA C  16     -27.682 -30.894   5.589  1.00 73.77           C  
ATOM   2690  C   ALA C  16     -26.284 -30.312   5.400  1.00 73.77           C  
ATOM   2691  CB  ALA C  16     -27.778 -31.613   6.933  1.00 73.77           C  
ATOM   2692  O   ALA C  16     -26.073 -29.112   5.591  1.00 73.77           O  
ATOM   2693  N   ASP C  17     -25.356 -31.155   5.062  1.00 75.01           N  
ATOM   2694  CA  ASP C  17     -23.987 -30.719   4.803  1.00 75.01           C  
ATOM   2695  C   ASP C  17     -23.933 -29.750   3.625  1.00 75.01           C  
ATOM   2696  CB  ASP C  17     -23.081 -31.923   4.536  1.00 75.01           C  
ATOM   2697  O   ASP C  17     -23.189 -28.767   3.656  1.00 75.01           O  
ATOM   2698  CG  ASP C  17     -22.636 -32.624   5.808  1.00 75.01           C  
ATOM   2699  OD1 ASP C  17     -22.978 -32.154   6.915  1.00 75.01           O  
ATOM   2700  OD2 ASP C  17     -21.934 -33.653   5.702  1.00 75.01           O  
ATOM   2701  N   LEU C  18     -24.594 -30.015   2.503  1.00 80.05           N  
ATOM   2702  CA  LEU C  18     -24.638 -29.141   1.336  1.00 80.05           C  
ATOM   2703  C   LEU C  18     -25.138 -27.752   1.716  1.00 80.05           C  
ATOM   2704  CB  LEU C  18     -25.536 -29.740   0.250  1.00 80.05           C  
ATOM   2705  O   LEU C  18     -24.555 -26.744   1.309  1.00 80.05           O  
ATOM   2706  CG  LEU C  18     -25.746 -28.888  -1.003  1.00 80.05           C  
ATOM   2707  CD1 LEU C  18     -24.410 -28.612  -1.685  1.00 80.05           C  
ATOM   2708  CD2 LEU C  18     -26.710 -29.577  -1.963  1.00 80.05           C  
ATOM   2709  N   GLN C  19     -26.122 -27.727   2.499  1.00 75.55           N  
ATOM   2710  CA  GLN C  19     -26.685 -26.436   2.879  1.00 75.55           C  
ATOM   2711  C   GLN C  19     -25.695 -25.628   3.713  1.00 75.55           C  
ATOM   2712  CB  GLN C  19     -27.991 -26.626   3.652  1.00 75.55           C  
ATOM   2713  O   GLN C  19     -25.538 -24.423   3.504  1.00 75.55           O  
ATOM   2714  CG  GLN C  19     -29.193 -26.922   2.766  1.00 75.55           C  
ATOM   2715  CD  GLN C  19     -30.505 -26.897   3.528  1.00 75.55           C  
ATOM   2716  NE2 GLN C  19     -31.597 -26.633   2.820  1.00 75.55           N  
ATOM   2717  OE1 GLN C  19     -30.536 -27.114   4.744  1.00 75.55           O  
ATOM   2718  N   GLN C  20     -25.056 -26.269   4.697  1.00 70.83           N  
ATOM   2719  CA  GLN C  20     -24.040 -25.616   5.516  1.00 70.83           C  
ATOM   2720  C   GLN C  20     -22.888 -25.102   4.657  1.00 70.83           C  
ATOM   2721  CB  GLN C  20     -23.512 -26.576   6.583  1.00 70.83           C  
ATOM   2722  O   GLN C  20     -22.408 -23.985   4.857  1.00 70.83           O  
ATOM   2723  CG  GLN C  20     -22.563 -25.925   7.580  1.00 70.83           C  
ATOM   2724  CD  GLN C  20     -22.087 -26.887   8.652  1.00 70.83           C  
ATOM   2725  NE2 GLN C  20     -21.369 -26.365   9.641  1.00 70.83           N  
ATOM   2726  OE1 GLN C  20     -22.362 -28.090   8.592  1.00 70.83           O  
ATOM   2727  N   THR C  21     -22.443 -25.876   3.705  1.00 73.20           N  
ATOM   2728  CA  THR C  21     -21.342 -25.527   2.815  1.00 73.20           C  
ATOM   2729  C   THR C  21     -21.732 -24.367   1.902  1.00 73.20           C  
ATOM   2730  CB  THR C  21     -20.910 -26.733   1.960  1.00 73.20           C  
ATOM   2731  O   THR C  21     -20.934 -23.456   1.672  1.00 73.20           O  
ATOM   2732  CG2 THR C  21     -19.671 -26.406   1.134  1.00 73.20           C  
ATOM   2733  OG1 THR C  21     -20.618 -27.840   2.821  1.00 73.20           O  
ATOM   2734  N   ARG C  22     -22.877 -24.316   1.327  1.00 81.54           N  
ATOM   2735  CA  ARG C  22     -23.343 -23.227   0.474  1.00 81.54           C  
ATOM   2736  C   ARG C  22     -23.376 -21.908   1.239  1.00 81.54           C  
ATOM   2737  CB  ARG C  22     -24.731 -23.542  -0.089  1.00 81.54           C  
ATOM   2738  O   ARG C  22     -23.054 -20.855   0.685  1.00 81.54           O  
ATOM   2739  CG  ARG C  22     -24.711 -24.458  -1.302  1.00 81.54           C  
ATOM   2740  CD  ARG C  22     -26.108 -24.683  -1.862  1.00 81.54           C  
ATOM   2741  NE  ARG C  22     -26.066 -25.319  -3.176  1.00 81.54           N  
ATOM   2742  NH1 ARG C  22     -28.200 -26.196  -3.048  1.00 81.54           N  
ATOM   2743  NH2 ARG C  22     -26.916 -26.558  -4.913  1.00 81.54           N  
ATOM   2744  CZ  ARG C  22     -27.061 -26.023  -3.709  1.00 81.54           C  
ATOM   2745  N   GLN C  23     -23.725 -22.070   2.448  1.00 72.55           N  
ATOM   2746  CA  GLN C  23     -23.758 -20.872   3.280  1.00 72.55           C  
ATOM   2747  C   GLN C  23     -22.355 -20.311   3.493  1.00 72.55           C  
ATOM   2748  CB  GLN C  23     -24.415 -21.172   4.628  1.00 72.55           C  
ATOM   2749  O   GLN C  23     -22.141 -19.102   3.386  1.00 72.55           O  
ATOM   2750  CG  GLN C  23     -24.583 -19.946   5.516  1.00 72.55           C  
ATOM   2751  CD  GLN C  23     -25.328 -20.251   6.802  1.00 72.55           C  
ATOM   2752  NE2 GLN C  23     -25.603 -19.216   7.588  1.00 72.55           N  
ATOM   2753  OE1 GLN C  23     -25.656 -21.408   7.086  1.00 72.55           O  
ATOM   2754  N   ARG C  24     -21.524 -21.080   3.865  1.00 74.86           N  
ATOM   2755  CA  ARG C  24     -20.136 -20.660   4.035  1.00 74.86           C  
ATOM   2756  C   ARG C  24     -19.581 -20.069   2.743  1.00 74.86           C  
ATOM   2757  CB  ARG C  24     -19.270 -21.838   4.487  1.00 74.86           C  
ATOM   2758  O   ARG C  24     -18.870 -19.063   2.770  1.00 74.86           O  
ATOM   2759  CG  ARG C  24     -19.462 -22.218   5.947  1.00 74.86           C  
ATOM   2760  CD  ARG C  24     -18.610 -23.420   6.333  1.00 74.86           C  
ATOM   2761  NE  ARG C  24     -17.195 -23.070   6.423  1.00 74.86           N  
ATOM   2762  NH1 ARG C  24     -16.486 -25.211   6.924  1.00 74.86           N  
ATOM   2763  NH2 ARG C  24     -14.965 -23.504   6.759  1.00 74.86           N  
ATOM   2764  CZ  ARG C  24     -16.219 -23.929   6.702  1.00 74.86           C  
ATOM   2765  N   LEU C  25     -19.834 -20.723   1.617  1.00 78.66           N  
ATOM   2766  CA  LEU C  25     -19.410 -20.230   0.311  1.00 78.66           C  
ATOM   2767  C   LEU C  25     -19.957 -18.830   0.055  1.00 78.66           C  
ATOM   2768  CB  LEU C  25     -19.869 -21.181  -0.797  1.00 78.66           C  
ATOM   2769  O   LEU C  25     -19.226 -17.947  -0.402  1.00 78.66           O  
ATOM   2770  CG  LEU C  25     -19.519 -20.774  -2.229  1.00 78.66           C  
ATOM   2771  CD1 LEU C  25     -18.010 -20.620  -2.382  1.00 78.66           C  
ATOM   2772  CD2 LEU C  25     -20.062 -21.794  -3.223  1.00 78.66           C  
ATOM   2773  N   ARG C  26     -21.162 -18.626   0.292  1.00 78.02           N  
ATOM   2774  CA  ARG C  26     -21.778 -17.321   0.074  1.00 78.02           C  
ATOM   2775  C   ARG C  26     -21.111 -16.250   0.931  1.00 78.02           C  
ATOM   2776  CB  ARG C  26     -23.277 -17.376   0.377  1.00 78.02           C  
ATOM   2777  O   ARG C  26     -20.903 -15.124   0.475  1.00 78.02           O  
ATOM   2778  CG  ARG C  26     -24.119 -17.906  -0.773  1.00 78.02           C  
ATOM   2779  CD  ARG C  26     -25.600 -17.931  -0.422  1.00 78.02           C  
ATOM   2780  NE  ARG C  26     -26.371 -18.702  -1.393  1.00 78.02           N  
ATOM   2781  NH1 ARG C  26     -28.386 -18.473  -0.286  1.00 78.02           N  
ATOM   2782  NH2 ARG C  26     -28.278 -19.656  -2.247  1.00 78.02           N  
ATOM   2783  CZ  ARG C  26     -27.676 -18.942  -1.307  1.00 78.02           C  
ATOM   2784  N   GLU C  27     -20.755 -16.611   2.171  1.00 74.59           N  
ATOM   2785  CA  GLU C  27     -20.050 -15.682   3.050  1.00 74.59           C  
ATOM   2786  C   GLU C  27     -18.715 -15.256   2.446  1.00 74.59           C  
ATOM   2787  CB  GLU C  27     -19.828 -16.311   4.428  1.00 74.59           C  
ATOM   2788  O   GLU C  27     -18.385 -14.068   2.434  1.00 74.59           O  
ATOM   2789  CG  GLU C  27     -21.091 -16.405   5.272  1.00 74.59           C  
ATOM   2790  CD  GLU C  27     -20.887 -17.165   6.573  1.00 74.59           C  
ATOM   2791  OE1 GLU C  27     -21.865 -17.333   7.337  1.00 74.59           O  
ATOM   2792  OE2 GLU C  27     -19.741 -17.594   6.831  1.00 74.59           O  
ATOM   2793  N   TYR C  28     -18.062 -16.173   1.917  1.00 75.96           N  
ATOM   2794  CA  TYR C  28     -16.769 -15.876   1.312  1.00 75.96           C  
ATOM   2795  C   TYR C  28     -16.939 -15.070   0.029  1.00 75.96           C  
ATOM   2796  CB  TYR C  28     -16.002 -17.169   1.018  1.00 75.96           C  
ATOM   2797  O   TYR C  28     -16.171 -14.142  -0.236  1.00 75.96           O  
ATOM   2798  CG  TYR C  28     -15.190 -17.672   2.187  1.00 75.96           C  
ATOM   2799  CD1 TYR C  28     -13.989 -17.060   2.541  1.00 75.96           C  
ATOM   2800  CD2 TYR C  28     -15.621 -18.759   2.939  1.00 75.96           C  
ATOM   2801  CE1 TYR C  28     -13.237 -17.522   3.616  1.00 75.96           C  
ATOM   2802  CE2 TYR C  28     -14.877 -19.229   4.016  1.00 75.96           C  
ATOM   2803  OH  TYR C  28     -12.948 -19.065   5.412  1.00 75.96           O  
ATOM   2804  CZ  TYR C  28     -13.688 -18.605   4.347  1.00 75.96           C  
ATOM   2805  N   GLU C  29     -17.968 -15.431  -0.691  1.00 78.63           N  
ATOM   2806  CA  GLU C  29     -18.225 -14.706  -1.932  1.00 78.63           C  
ATOM   2807  C   GLU C  29     -18.627 -13.261  -1.654  1.00 78.63           C  
ATOM   2808  CB  GLU C  29     -19.313 -15.407  -2.749  1.00 78.63           C  
ATOM   2809  O   GLU C  29     -18.155 -12.339  -2.324  1.00 78.63           O  
ATOM   2810  CG  GLU C  29     -18.830 -16.654  -3.475  1.00 78.63           C  
ATOM   2811  CD  GLU C  29     -19.929 -17.359  -4.254  1.00 78.63           C  
ATOM   2812  OE1 GLU C  29     -19.614 -18.096  -5.216  1.00 78.63           O  
ATOM   2813  OE2 GLU C  29     -21.114 -17.172  -3.900  1.00 78.63           O  
ATOM   2814  N   THR C  30     -19.436 -13.091  -0.700  1.00 76.99           N  
ATOM   2815  CA  THR C  30     -19.895 -11.759  -0.322  1.00 76.99           C  
ATOM   2816  C   THR C  30     -18.743 -10.928   0.234  1.00 76.99           C  
ATOM   2817  CB  THR C  30     -21.028 -11.832   0.718  1.00 76.99           C  
ATOM   2818  O   THR C  30     -18.604  -9.749  -0.099  1.00 76.99           O  
ATOM   2819  CG2 THR C  30     -21.515 -10.438   1.100  1.00 76.99           C  
ATOM   2820  OG1 THR C  30     -22.124 -12.576   0.171  1.00 76.99           O  
ATOM   2821  N   GLN C  31     -18.002 -11.549   1.020  1.00 78.06           N  
ATOM   2822  CA  GLN C  31     -16.852 -10.851   1.586  1.00 78.06           C  
ATOM   2823  C   GLN C  31     -15.885 -10.408   0.493  1.00 78.06           C  
ATOM   2824  CB  GLN C  31     -16.128 -11.741   2.598  1.00 78.06           C  
ATOM   2825  O   GLN C  31     -15.346  -9.300   0.545  1.00 78.06           O  
ATOM   2826  CG  GLN C  31     -14.966 -11.053   3.301  1.00 78.06           C  
ATOM   2827  CD  GLN C  31     -14.252 -11.963   4.283  1.00 78.06           C  
ATOM   2828  NE2 GLN C  31     -13.284 -11.412   5.007  1.00 78.06           N  
ATOM   2829  OE1 GLN C  31     -14.569 -13.152   4.390  1.00 78.06           O  
ATOM   2830  N   SER C  32     -15.622 -11.191  -0.504  1.00 77.11           N  
ATOM   2831  CA  SER C  32     -14.644 -10.932  -1.555  1.00 77.11           C  
ATOM   2832  C   SER C  32     -15.108  -9.810  -2.478  1.00 77.11           C  
ATOM   2833  CB  SER C  32     -14.383 -12.199  -2.370  1.00 77.11           C  
ATOM   2834  O   SER C  32     -14.288  -9.120  -3.087  1.00 77.11           O  
ATOM   2835  OG  SER C  32     -13.405 -11.962  -3.369  1.00 77.11           O  
ATOM   2836  N   HIS C  33     -16.390  -9.544  -2.557  1.00 82.35           N  
ATOM   2837  CA  HIS C  33     -16.908  -8.561  -3.502  1.00 82.35           C  
ATOM   2838  C   HIS C  33     -17.839  -7.570  -2.812  1.00 82.35           C  
ATOM   2839  CB  HIS C  33     -17.640  -9.257  -4.651  1.00 82.35           C  
ATOM   2840  O   HIS C  33     -18.692  -6.960  -3.460  1.00 82.35           O  
ATOM   2841  CG  HIS C  33     -16.764 -10.156  -5.464  1.00 82.35           C  
ATOM   2842  CD2 HIS C  33     -16.677 -11.506  -5.512  1.00 82.35           C  
ATOM   2843  ND1 HIS C  33     -15.832  -9.677  -6.359  1.00 82.35           N  
ATOM   2844  CE1 HIS C  33     -15.210 -10.698  -6.926  1.00 82.35           C  
ATOM   2845  NE2 HIS C  33     -15.704 -11.819  -6.429  1.00 82.35           N  
ATOM   2846  N   GLU C  34     -17.708  -7.508  -1.445  1.00 88.89           N  
ATOM   2847  CA  GLU C  34     -18.553  -6.602  -0.673  1.00 88.89           C  
ATOM   2848  C   GLU C  34     -18.392  -5.160  -1.146  1.00 88.89           C  
ATOM   2849  CB  GLU C  34     -18.228  -6.705   0.819  1.00 88.89           C  
ATOM   2850  O   GLU C  34     -17.278  -4.632  -1.179  1.00 88.89           O  
ATOM   2851  CG  GLU C  34     -19.061  -5.780   1.695  1.00 88.89           C  
ATOM   2852  CD  GLU C  34     -19.598  -6.459   2.945  1.00 88.89           C  
ATOM   2853  OE1 GLU C  34     -20.473  -5.875   3.624  1.00 88.89           O  
ATOM   2854  OE2 GLU C  34     -19.139  -7.583   3.248  1.00 88.89           O  
ATOM   2855  N   PRO C  35     -19.515  -4.504  -1.565  1.00 94.05           N  
ATOM   2856  CA  PRO C  35     -19.435  -3.093  -1.948  1.00 94.05           C  
ATOM   2857  C   PRO C  35     -19.018  -2.190  -0.790  1.00 94.05           C  
ATOM   2858  CB  PRO C  35     -20.860  -2.771  -2.406  1.00 94.05           C  
ATOM   2859  O   PRO C  35     -19.256  -2.523   0.374  1.00 94.05           O  
ATOM   2860  CG  PRO C  35     -21.474  -4.099  -2.708  1.00 94.05           C  
ATOM   2861  CD  PRO C  35     -20.841  -5.130  -1.818  1.00 94.05           C  
ATOM   2862  N   ILE C  36     -18.395  -1.086  -1.177  1.00 97.93           N  
ATOM   2863  CA  ILE C  36     -17.860  -0.150  -0.194  1.00 97.93           C  
ATOM   2864  C   ILE C  36     -18.637   1.163  -0.256  1.00 97.93           C  
ATOM   2865  CB  ILE C  36     -16.354   0.108  -0.420  1.00 97.93           C  
ATOM   2866  O   ILE C  36     -18.843   1.720  -1.337  1.00 97.93           O  
ATOM   2867  CG1 ILE C  36     -15.577  -1.214  -0.402  1.00 97.93           C  
ATOM   2868  CG2 ILE C  36     -15.808   1.077   0.633  1.00 97.93           C  
ATOM   2869  CD1 ILE C  36     -15.703  -1.988   0.903  1.00 97.93           C  
ATOM   2870  N   ALA C  37     -19.098   1.590   0.935  1.00 97.91           N  
ATOM   2871  CA  ALA C  37     -19.882   2.819   1.031  1.00 97.91           C  
ATOM   2872  C   ALA C  37     -18.983   4.024   1.291  1.00 97.91           C  
ATOM   2873  CB  ALA C  37     -20.932   2.695   2.132  1.00 97.91           C  
ATOM   2874  O   ALA C  37     -18.074   3.961   2.121  1.00 97.91           O  
ATOM   2875  N   ILE C  38     -19.248   5.072   0.521  1.00 98.56           N  
ATOM   2876  CA  ILE C  38     -18.694   6.377   0.863  1.00 98.56           C  
ATOM   2877  C   ILE C  38     -19.632   7.102   1.825  1.00 98.56           C  
ATOM   2878  CB  ILE C  38     -18.452   7.236  -0.399  1.00 98.56           C  
ATOM   2879  O   ILE C  38     -20.749   7.471   1.453  1.00 98.56           O  
ATOM   2880  CG1 ILE C  38     -17.514   6.508  -1.369  1.00 98.56           C  
ATOM   2881  CG2 ILE C  38     -17.889   8.609  -0.018  1.00 98.56           C  
ATOM   2882  CD1 ILE C  38     -17.338   7.214  -2.707  1.00 98.56           C  
ATOM   2883  N   VAL C  39     -19.188   7.412   3.093  1.00 97.43           N  
ATOM   2884  CA  VAL C  39     -20.082   7.935   4.120  1.00 97.43           C  
ATOM   2885  C   VAL C  39     -19.691   9.370   4.465  1.00 97.43           C  
ATOM   2886  CB  VAL C  39     -20.061   7.057   5.392  1.00 97.43           C  
ATOM   2887  O   VAL C  39     -20.441  10.079   5.140  1.00 97.43           O  
ATOM   2888  CG1 VAL C  39     -20.630   5.669   5.099  1.00 97.43           C  
ATOM   2889  CG2 VAL C  39     -18.641   6.950   5.942  1.00 97.43           C  
ATOM   2890  N   GLY C  40     -18.560   9.798   4.007  1.00 97.19           N  
ATOM   2891  CA  GLY C  40     -18.106  11.166   4.207  1.00 97.19           C  
ATOM   2892  C   GLY C  40     -17.082  11.610   3.180  1.00 97.19           C  
ATOM   2893  O   GLY C  40     -16.389  10.781   2.586  1.00 97.19           O  
ATOM   2894  N   MET C  41     -17.049  12.972   2.907  1.00 98.49           N  
ATOM   2895  CA  MET C  41     -16.079  13.551   1.982  1.00 98.49           C  
ATOM   2896  C   MET C  41     -15.613  14.919   2.467  1.00 98.49           C  
ATOM   2897  CB  MET C  41     -16.679  13.670   0.579  1.00 98.49           C  
ATOM   2898  O   MET C  41     -16.368  15.641   3.120  1.00 98.49           O  
ATOM   2899  CG  MET C  41     -17.219  12.360   0.030  1.00 98.49           C  
ATOM   2900  SD  MET C  41     -17.891  12.533  -1.669  1.00 98.49           S  
ATOM   2901  CE  MET C  41     -19.262  13.679  -1.355  1.00 98.49           C  
ATOM   2902  N   GLY C  42     -14.375  15.258   2.267  1.00 98.25           N  
ATOM   2903  CA  GLY C  42     -13.781  16.566   2.491  1.00 98.25           C  
ATOM   2904  C   GLY C  42     -12.752  16.941   1.441  1.00 98.25           C  
ATOM   2905  O   GLY C  42     -12.097  16.068   0.867  1.00 98.25           O  
ATOM   2906  N   CYS C  43     -12.631  18.313   1.182  1.00 98.35           N  
ATOM   2907  CA  CYS C  43     -11.657  18.681   0.160  1.00 98.35           C  
ATOM   2908  C   CYS C  43     -11.325  20.167   0.232  1.00 98.35           C  
ATOM   2909  CB  CYS C  43     -12.182  18.333  -1.232  1.00 98.35           C  
ATOM   2910  O   CYS C  43     -12.046  20.938   0.868  1.00 98.35           O  
ATOM   2911  SG  CYS C  43     -13.621  19.304  -1.731  1.00 98.35           S  
ATOM   2912  N   ARG C  44     -10.107  20.531  -0.371  1.00 98.06           N  
ATOM   2913  CA  ARG C  44      -9.658  21.864  -0.760  1.00 98.06           C  
ATOM   2914  C   ARG C  44      -9.166  21.876  -2.204  1.00 98.06           C  
ATOM   2915  CB  ARG C  44      -8.551  22.354   0.175  1.00 98.06           C  
ATOM   2916  O   ARG C  44      -8.278  21.102  -2.569  1.00 98.06           O  
ATOM   2917  CG  ARG C  44      -8.977  22.461   1.631  1.00 98.06           C  
ATOM   2918  CD  ARG C  44      -9.931  23.627   1.854  1.00 98.06           C  
ATOM   2919  NE  ARG C  44     -10.230  23.814   3.271  1.00 98.06           N  
ATOM   2920  NH1 ARG C  44     -12.021  22.355   3.299  1.00 98.06           N  
ATOM   2921  NH2 ARG C  44     -11.399  23.450   5.214  1.00 98.06           N  
ATOM   2922  CZ  ARG C  44     -11.216  23.206   3.925  1.00 98.06           C  
ATOM   2923  N   TYR C  45      -9.788  22.737  -3.000  1.00 98.14           N  
ATOM   2924  CA  TYR C  45      -9.369  22.859  -4.391  1.00 98.14           C  
ATOM   2925  C   TYR C  45      -9.338  24.319  -4.826  1.00 98.14           C  
ATOM   2926  CB  TYR C  45     -10.303  22.061  -5.307  1.00 98.14           C  
ATOM   2927  O   TYR C  45      -9.786  25.202  -4.090  1.00 98.14           O  
ATOM   2928  CG  TYR C  45     -10.058  20.572  -5.275  1.00 98.14           C  
ATOM   2929  CD1 TYR C  45      -8.943  20.016  -5.898  1.00 98.14           C  
ATOM   2930  CD2 TYR C  45     -10.941  19.719  -4.623  1.00 98.14           C  
ATOM   2931  CE1 TYR C  45      -8.715  18.644  -5.873  1.00 98.14           C  
ATOM   2932  CE2 TYR C  45     -10.723  18.345  -4.591  1.00 98.14           C  
ATOM   2933  OH  TYR C  45      -9.387  16.460  -5.190  1.00 98.14           O  
ATOM   2934  CZ  TYR C  45      -9.609  17.818  -5.218  1.00 98.14           C  
ATOM   2935  N   PRO C  46      -8.660  24.617  -5.903  1.00 97.95           N  
ATOM   2936  CA  PRO C  46      -8.608  25.993  -6.402  1.00 97.95           C  
ATOM   2937  C   PRO C  46      -9.992  26.623  -6.541  1.00 97.95           C  
ATOM   2938  CB  PRO C  46      -7.935  25.847  -7.769  1.00 97.95           C  
ATOM   2939  O   PRO C  46     -10.978  25.914  -6.761  1.00 97.95           O  
ATOM   2940  CG  PRO C  46      -7.057  24.644  -7.637  1.00 97.95           C  
ATOM   2941  CD  PRO C  46      -7.784  23.611  -6.824  1.00 97.95           C  
ATOM   2942  N   GLY C  47     -10.055  27.986  -6.450  1.00 95.43           N  
ATOM   2943  CA  GLY C  47     -11.306  28.727  -6.500  1.00 95.43           C  
ATOM   2944  C   GLY C  47     -11.942  28.917  -5.136  1.00 95.43           C  
ATOM   2945  O   GLY C  47     -13.163  29.047  -5.027  1.00 95.43           O  
ATOM   2946  N   SER C  48     -11.083  28.717  -4.062  1.00 94.16           N  
ATOM   2947  CA  SER C  48     -11.465  28.870  -2.662  1.00 94.16           C  
ATOM   2948  C   SER C  48     -12.442  27.780  -2.234  1.00 94.16           C  
ATOM   2949  CB  SER C  48     -12.088  30.246  -2.423  1.00 94.16           C  
ATOM   2950  O   SER C  48     -13.340  28.026  -1.426  1.00 94.16           O  
ATOM   2951  OG  SER C  48     -11.160  31.276  -2.717  1.00 94.16           O  
ATOM   2952  N   VAL C  49     -12.339  26.658  -2.968  1.00 97.22           N  
ATOM   2953  CA  VAL C  49     -13.156  25.504  -2.605  1.00 97.22           C  
ATOM   2954  C   VAL C  49     -12.661  24.914  -1.287  1.00 97.22           C  
ATOM   2955  CB  VAL C  49     -13.138  24.426  -3.712  1.00 97.22           C  
ATOM   2956  O   VAL C  49     -11.493  24.537  -1.167  1.00 97.22           O  
ATOM   2957  CG1 VAL C  49     -13.815  23.144  -3.228  1.00 97.22           C  
ATOM   2958  CG2 VAL C  49     -13.818  24.948  -4.976  1.00 97.22           C  
ATOM   2959  N   ALA C  50     -13.599  24.849  -0.268  1.00 95.23           N  
ATOM   2960  CA  ALA C  50     -13.209  24.351   1.048  1.00 95.23           C  
ATOM   2961  C   ALA C  50     -14.099  23.189   1.481  1.00 95.23           C  
ATOM   2962  CB  ALA C  50     -13.265  25.474   2.080  1.00 95.23           C  
ATOM   2963  O   ALA C  50     -13.970  22.684   2.599  1.00 95.23           O  
ATOM   2964  N   SER C  51     -15.095  22.729   0.611  1.00 96.10           N  
ATOM   2965  CA  SER C  51     -15.991  21.608   0.873  1.00 96.10           C  
ATOM   2966  C   SER C  51     -16.465  20.964  -0.426  1.00 96.10           C  
ATOM   2967  CB  SER C  51     -17.198  22.065   1.694  1.00 96.10           C  
ATOM   2968  O   SER C  51     -16.374  21.571  -1.495  1.00 96.10           O  
ATOM   2969  OG  SER C  51     -18.063  22.870   0.911  1.00 96.10           O  
ATOM   2970  N   PRO C  52     -16.943  19.716  -0.357  1.00 97.71           N  
ATOM   2971  CA  PRO C  52     -17.493  19.069  -1.550  1.00 97.71           C  
ATOM   2972  C   PRO C  52     -18.634  19.864  -2.180  1.00 97.71           C  
ATOM   2973  CB  PRO C  52     -17.993  17.722  -1.022  1.00 97.71           C  
ATOM   2974  O   PRO C  52     -18.741  19.930  -3.408  1.00 97.71           O  
ATOM   2975  CG  PRO C  52     -17.122  17.426   0.156  1.00 97.71           C  
ATOM   2976  CD  PRO C  52     -16.844  18.713   0.879  1.00 97.71           C  
ATOM   2977  N   GLU C  53     -19.482  20.450  -1.435  1.00 96.05           N  
ATOM   2978  CA  GLU C  53     -20.596  21.256  -1.924  1.00 96.05           C  
ATOM   2979  C   GLU C  53     -20.098  22.480  -2.689  1.00 96.05           C  
ATOM   2980  CB  GLU C  53     -21.495  21.691  -0.764  1.00 96.05           C  
ATOM   2981  O   GLU C  53     -20.660  22.842  -3.724  1.00 96.05           O  
ATOM   2982  CG  GLU C  53     -22.274  20.549  -0.127  1.00 96.05           C  
ATOM   2983  CD  GLU C  53     -21.419  19.666   0.768  1.00 96.05           C  
ATOM   2984  OE1 GLU C  53     -21.805  18.502   1.019  1.00 96.05           O  
ATOM   2985  OE2 GLU C  53     -20.355  20.142   1.222  1.00 96.05           O  
ATOM   2986  N   GLU C  54     -19.117  23.122  -2.216  1.00 96.82           N  
ATOM   2987  CA  GLU C  54     -18.524  24.262  -2.909  1.00 96.82           C  
ATOM   2988  C   GLU C  54     -17.844  23.829  -4.204  1.00 96.82           C  
ATOM   2989  CB  GLU C  54     -17.522  24.980  -2.002  1.00 96.82           C  
ATOM   2990  O   GLU C  54     -17.853  24.565  -5.193  1.00 96.82           O  
ATOM   2991  CG  GLU C  54     -18.169  25.771  -0.874  1.00 96.82           C  
ATOM   2992  CD  GLU C  54     -17.160  26.379   0.087  1.00 96.82           C  
ATOM   2993  OE1 GLU C  54     -17.566  27.157   0.980  1.00 96.82           O  
ATOM   2994  OE2 GLU C  54     -15.954  26.076  -0.054  1.00 96.82           O  
ATOM   2995  N   LEU C  55     -17.168  22.675  -4.141  1.00 98.01           N  
ATOM   2996  CA  LEU C  55     -16.622  22.146  -5.386  1.00 98.01           C  
ATOM   2997  C   LEU C  55     -17.726  21.927  -6.415  1.00 98.01           C  
ATOM   2998  CB  LEU C  55     -15.879  20.832  -5.130  1.00 98.01           C  
ATOM   2999  O   LEU C  55     -17.560  22.262  -7.590  1.00 98.01           O  
ATOM   3000  CG  LEU C  55     -15.271  20.147  -6.355  1.00 98.01           C  
ATOM   3001  CD1 LEU C  55     -14.292  21.083  -7.055  1.00 98.01           C  
ATOM   3002  CD2 LEU C  55     -14.583  18.846  -5.954  1.00 98.01           C  
ATOM   3003  N   TRP C  56     -18.849  21.384  -5.970  1.00 97.83           N  
ATOM   3004  CA  TRP C  56     -19.984  21.151  -6.857  1.00 97.83           C  
ATOM   3005  C   TRP C  56     -20.506  22.465  -7.429  1.00 97.83           C  
ATOM   3006  CB  TRP C  56     -21.107  20.422  -6.115  1.00 97.83           C  
ATOM   3007  O   TRP C  56     -20.801  22.556  -8.623  1.00 97.83           O  
ATOM   3008  CG  TRP C  56     -22.357  20.245  -6.924  1.00 97.83           C  
ATOM   3009  CD1 TRP C  56     -23.576  20.820  -6.694  1.00 97.83           C  
ATOM   3010  CD2 TRP C  56     -22.511  19.432  -8.091  1.00 97.83           C  
ATOM   3011  CE2 TRP C  56     -23.851  19.563  -8.518  1.00 97.83           C  
ATOM   3012  CE3 TRP C  56     -21.644  18.605  -8.819  1.00 97.83           C  
ATOM   3013  NE1 TRP C  56     -24.478  20.414  -7.649  1.00 97.83           N  
ATOM   3014  CH2 TRP C  56     -23.476  18.094 -10.336  1.00 97.83           C  
ATOM   3015  CZ2 TRP C  56     -24.345  18.897  -9.642  1.00 97.83           C  
ATOM   3016  CZ3 TRP C  56     -22.138  17.943  -9.937  1.00 97.83           C  
ATOM   3017  N   ARG C  57     -20.675  23.498  -6.590  1.00 96.53           N  
ATOM   3018  CA  ARG C  57     -21.132  24.801  -7.063  1.00 96.53           C  
ATOM   3019  C   ARG C  57     -20.202  25.348  -8.141  1.00 96.53           C  
ATOM   3020  CB  ARG C  57     -21.227  25.792  -5.901  1.00 96.53           C  
ATOM   3021  O   ARG C  57     -20.661  25.918  -9.134  1.00 96.53           O  
ATOM   3022  CG  ARG C  57     -22.463  25.607  -5.035  1.00 96.53           C  
ATOM   3023  CD  ARG C  57     -22.642  26.759  -4.056  1.00 96.53           C  
ATOM   3024  NE  ARG C  57     -21.646  26.719  -2.988  1.00 96.53           N  
ATOM   3025  NH1 ARG C  57     -22.282  28.727  -2.039  1.00 96.53           N  
ATOM   3026  NH2 ARG C  57     -20.559  27.519  -1.130  1.00 96.53           N  
ATOM   3027  CZ  ARG C  57     -21.498  27.655  -2.055  1.00 96.53           C  
ATOM   3028  N   LEU C  58     -18.909  25.199  -7.898  1.00 97.62           N  
ATOM   3029  CA  LEU C  58     -17.911  25.658  -8.858  1.00 97.62           C  
ATOM   3030  C   LEU C  58     -18.059  24.925 -10.187  1.00 97.62           C  
ATOM   3031  CB  LEU C  58     -16.499  25.455  -8.303  1.00 97.62           C  
ATOM   3032  O   LEU C  58     -18.144  25.556 -11.243  1.00 97.62           O  
ATOM   3033  CG  LEU C  58     -15.352  26.005  -9.152  1.00 97.62           C  
ATOM   3034  CD1 LEU C  58     -14.208  26.472  -8.258  1.00 97.62           C  
ATOM   3035  CD2 LEU C  58     -14.867  24.952 -10.143  1.00 97.62           C  
ATOM   3036  N   VAL C  59     -18.159  23.549 -10.138  1.00 96.88           N  
ATOM   3037  CA  VAL C  59     -18.180  22.728 -11.344  1.00 96.88           C  
ATOM   3038  C   VAL C  59     -19.531  22.867 -12.041  1.00 96.88           C  
ATOM   3039  CB  VAL C  59     -17.896  21.243 -11.024  1.00 96.88           C  
ATOM   3040  O   VAL C  59     -19.592  23.044 -13.260  1.00 96.88           O  
ATOM   3041  CG1 VAL C  59     -18.065  20.379 -12.272  1.00 96.88           C  
ATOM   3042  CG2 VAL C  59     -16.491  21.081 -10.445  1.00 96.88           C  
ATOM   3043  N   HIS C  60     -20.628  22.821 -11.308  1.00 94.44           N  
ATOM   3044  CA  HIS C  60     -21.964  22.980 -11.871  1.00 94.44           C  
ATOM   3045  C   HIS C  60     -22.127  24.347 -12.526  1.00 94.44           C  
ATOM   3046  CB  HIS C  60     -23.027  22.785 -10.788  1.00 94.44           C  
ATOM   3047  O   HIS C  60     -22.779  24.468 -13.565  1.00 94.44           O  
ATOM   3048  CG  HIS C  60     -24.429  22.841 -11.308  1.00 94.44           C  
ATOM   3049  CD2 HIS C  60     -25.155  21.936 -12.004  1.00 94.44           C  
ATOM   3050  ND1 HIS C  60     -25.246  23.936 -11.128  1.00 94.44           N  
ATOM   3051  CE1 HIS C  60     -26.418  23.700 -11.693  1.00 94.44           C  
ATOM   3052  NE2 HIS C  60     -26.389  22.494 -12.232  1.00 94.44           N  
ATOM   3053  N   GLY C  61     -21.501  25.387 -11.963  1.00 95.22           N  
ATOM   3054  CA  GLY C  61     -21.583  26.746 -12.475  1.00 95.22           C  
ATOM   3055  C   GLY C  61     -20.652  26.998 -13.647  1.00 95.22           C  
ATOM   3056  O   GLY C  61     -20.699  28.064 -14.265  1.00 95.22           O  
ATOM   3057  N   GLY C  62     -19.858  25.993 -14.053  1.00 95.14           N  
ATOM   3058  CA  GLY C  62     -18.931  26.121 -15.166  1.00 95.14           C  
ATOM   3059  C   GLY C  62     -17.836  27.141 -14.917  1.00 95.14           C  
ATOM   3060  O   GLY C  62     -17.455  27.884 -15.824  1.00 95.14           O  
ATOM   3061  N   VAL C  63     -17.330  27.262 -13.652  1.00 97.06           N  
ATOM   3062  CA  VAL C  63     -16.323  28.242 -13.258  1.00 97.06           C  
ATOM   3063  C   VAL C  63     -14.927  27.682 -13.521  1.00 97.06           C  
ATOM   3064  CB  VAL C  63     -16.466  28.638 -11.771  1.00 97.06           C  
ATOM   3065  O   VAL C  63     -14.640  26.530 -13.187  1.00 97.06           O  
ATOM   3066  CG1 VAL C  63     -15.329  29.564 -11.347  1.00 97.06           C  
ATOM   3067  CG2 VAL C  63     -17.820  29.301 -11.525  1.00 97.06           C  
ATOM   3068  N   ASP C  64     -14.097  28.494 -14.179  1.00 97.03           N  
ATOM   3069  CA  ASP C  64     -12.673  28.249 -14.386  1.00 97.03           C  
ATOM   3070  C   ASP C  64     -11.846  28.811 -13.231  1.00 97.03           C  
ATOM   3071  CB  ASP C  64     -12.209  28.860 -15.710  1.00 97.03           C  
ATOM   3072  O   ASP C  64     -11.670  30.026 -13.120  1.00 97.03           O  
ATOM   3073  CG  ASP C  64     -10.745  28.590 -16.007  1.00 97.03           C  
ATOM   3074  OD1 ASP C  64     -10.020  28.104 -15.112  1.00 97.03           O  
ATOM   3075  OD2 ASP C  64     -10.310  28.869 -17.145  1.00 97.03           O  
ATOM   3076  N   ALA C  65     -11.234  27.877 -12.407  1.00 97.21           N  
ATOM   3077  CA  ALA C  65     -10.550  28.311 -11.192  1.00 97.21           C  
ATOM   3078  C   ALA C  65      -9.053  28.476 -11.434  1.00 97.21           C  
ATOM   3079  CB  ALA C  65     -10.796  27.316 -10.059  1.00 97.21           C  
ATOM   3080  O   ALA C  65      -8.277  28.625 -10.487  1.00 97.21           O  
ATOM   3081  N   VAL C  66      -8.572  28.459 -12.669  1.00 97.07           N  
ATOM   3082  CA  VAL C  66      -7.168  28.656 -13.016  1.00 97.07           C  
ATOM   3083  C   VAL C  66      -6.805  30.133 -12.885  1.00 97.07           C  
ATOM   3084  CB  VAL C  66      -6.861  28.155 -14.445  1.00 97.07           C  
ATOM   3085  O   VAL C  66      -7.547  31.004 -13.345  1.00 97.07           O  
ATOM   3086  CG1 VAL C  66      -5.418  28.477 -14.831  1.00 97.07           C  
ATOM   3087  CG2 VAL C  66      -7.125  26.655 -14.553  1.00 97.07           C  
ATOM   3088  N   GLY C  67      -5.685  30.437 -12.151  1.00 95.07           N  
ATOM   3089  CA  GLY C  67      -5.205  31.787 -11.903  1.00 95.07           C  
ATOM   3090  C   GLY C  67      -3.692  31.898 -11.937  1.00 95.07           C  
ATOM   3091  O   GLY C  67      -3.009  30.989 -12.412  1.00 95.07           O  
ATOM   3092  N   GLY C  68      -3.092  33.180 -11.568  1.00 94.92           N  
ATOM   3093  CA  GLY C  68      -1.660  33.433 -11.580  1.00 94.92           C  
ATOM   3094  C   GLY C  68      -0.897  32.595 -10.572  1.00 94.92           C  
ATOM   3095  O   GLY C  68      -1.497  31.977  -9.690  1.00 94.92           O  
ATOM   3096  N   LEU C  69       0.423  32.499 -10.691  1.00 93.37           N  
ATOM   3097  CA  LEU C  69       1.306  31.816  -9.753  1.00 93.37           C  
ATOM   3098  C   LEU C  69       1.134  32.370  -8.342  1.00 93.37           C  
ATOM   3099  CB  LEU C  69       2.766  31.953 -10.193  1.00 93.37           C  
ATOM   3100  O   LEU C  69       0.923  33.572  -8.164  1.00 93.37           O  
ATOM   3101  CG  LEU C  69       3.140  31.288 -11.518  1.00 93.37           C  
ATOM   3102  CD1 LEU C  69       4.560  31.671 -11.921  1.00 93.37           C  
ATOM   3103  CD2 LEU C  69       2.998  29.773 -11.415  1.00 93.37           C  
ATOM   3104  N   PRO C  70       1.156  31.456  -7.274  1.00 92.57           N  
ATOM   3105  CA  PRO C  70       0.984  31.928  -5.898  1.00 92.57           C  
ATOM   3106  C   PRO C  70       2.087  32.891  -5.462  1.00 92.57           C  
ATOM   3107  CB  PRO C  70       1.027  30.639  -5.074  1.00 92.57           C  
ATOM   3108  O   PRO C  70       3.244  32.729  -5.858  1.00 92.57           O  
ATOM   3109  CG  PRO C  70       1.816  29.680  -5.907  1.00 92.57           C  
ATOM   3110  CD  PRO C  70       1.588  30.006  -7.355  1.00 92.57           C  
ATOM   3111  N   THR C  71       1.763  33.919  -4.645  1.00 91.20           N  
ATOM   3112  CA  THR C  71       2.707  34.928  -4.179  1.00 91.20           C  
ATOM   3113  C   THR C  71       3.047  34.713  -2.707  1.00 91.20           C  
ATOM   3114  CB  THR C  71       2.148  36.349  -4.376  1.00 91.20           C  
ATOM   3115  O   THR C  71       3.831  35.467  -2.128  1.00 91.20           O  
ATOM   3116  CG2 THR C  71       1.956  36.664  -5.856  1.00 91.20           C  
ATOM   3117  OG1 THR C  71       0.885  36.457  -3.709  1.00 91.20           O  
ATOM   3118  N   ASP C  72       2.551  33.675  -2.162  1.00 89.60           N  
ATOM   3119  CA  ASP C  72       2.721  33.488  -0.724  1.00 89.60           C  
ATOM   3120  C   ASP C  72       3.683  32.340  -0.429  1.00 89.60           C  
ATOM   3121  CB  ASP C  72       1.370  33.229  -0.053  1.00 89.60           C  
ATOM   3122  O   ASP C  72       3.739  31.844   0.698  1.00 89.60           O  
ATOM   3123  CG  ASP C  72       0.664  31.999  -0.597  1.00 89.60           C  
ATOM   3124  OD1 ASP C  72       1.077  31.477  -1.655  1.00 89.60           O  
ATOM   3125  OD2 ASP C  72      -0.316  31.551   0.036  1.00 89.60           O  
ATOM   3126  N   ARG C  73       4.472  31.854  -1.485  1.00 88.84           N  
ATOM   3127  CA  ARG C  73       5.353  30.707  -1.284  1.00 88.84           C  
ATOM   3128  C   ARG C  73       6.816  31.137  -1.272  1.00 88.84           C  
ATOM   3129  CB  ARG C  73       5.124  29.656  -2.373  1.00 88.84           C  
ATOM   3130  O   ARG C  73       7.710  30.309  -1.081  1.00 88.84           O  
ATOM   3131  CG  ARG C  73       3.694  29.146  -2.445  1.00 88.84           C  
ATOM   3132  CD  ARG C  73       3.283  28.434  -1.164  1.00 88.84           C  
ATOM   3133  NE  ARG C  73       1.947  27.856  -1.273  1.00 88.84           N  
ATOM   3134  NH1 ARG C  73       0.850  29.715  -0.450  1.00 88.84           N  
ATOM   3135  NH2 ARG C  73      -0.341  27.858  -1.072  1.00 88.84           N  
ATOM   3136  CZ  ARG C  73       0.822  28.477  -0.932  1.00 88.84           C  
ATOM   3137  N   GLY C  74       7.070  32.509  -1.491  1.00 85.95           N  
ATOM   3138  CA  GLY C  74       8.434  33.007  -1.566  1.00 85.95           C  
ATOM   3139  C   GLY C  74       9.043  32.874  -2.950  1.00 85.95           C  
ATOM   3140  O   GLY C  74      10.261  32.976  -3.110  1.00 85.95           O  
ATOM   3141  N   TRP C  75       8.203  32.479  -3.989  1.00 89.16           N  
ATOM   3142  CA  TRP C  75       8.649  32.382  -5.374  1.00 89.16           C  
ATOM   3143  C   TRP C  75       8.913  33.765  -5.960  1.00 89.16           C  
ATOM   3144  CB  TRP C  75       7.611  31.643  -6.224  1.00 89.16           C  
ATOM   3145  O   TRP C  75       8.143  34.700  -5.730  1.00 89.16           O  
ATOM   3146  CG  TRP C  75       7.292  30.264  -5.732  1.00 89.16           C  
ATOM   3147  CD1 TRP C  75       7.910  29.587  -4.718  1.00 89.16           C  
ATOM   3148  CD2 TRP C  75       6.277  29.390  -6.237  1.00 89.16           C  
ATOM   3149  CE2 TRP C  75       6.337  28.199  -5.481  1.00 89.16           C  
ATOM   3150  CE3 TRP C  75       5.322  29.500  -7.257  1.00 89.16           C  
ATOM   3151  NE1 TRP C  75       7.340  28.344  -4.562  1.00 89.16           N  
ATOM   3152  CH2 TRP C  75       4.551  27.257  -6.717  1.00 89.16           C  
ATOM   3153  CZ2 TRP C  75       5.476  27.123  -5.713  1.00 89.16           C  
ATOM   3154  CZ3 TRP C  75       4.467  28.428  -7.486  1.00 89.16           C  
ATOM   3155  N   ASP C  76      10.130  33.930  -6.611  1.00 89.64           N  
ATOM   3156  CA  ASP C  76      10.303  35.089  -7.481  1.00 89.64           C  
ATOM   3157  C   ASP C  76       9.531  34.916  -8.787  1.00 89.64           C  
ATOM   3158  CB  ASP C  76      11.786  35.324  -7.775  1.00 89.64           C  
ATOM   3159  O   ASP C  76      10.076  34.420  -9.776  1.00 89.64           O  
ATOM   3160  CG  ASP C  76      12.055  36.662  -8.441  1.00 89.64           C  
ATOM   3161  OD1 ASP C  76      11.115  37.261  -9.007  1.00 89.64           O  
ATOM   3162  OD2 ASP C  76      13.217  37.120  -8.402  1.00 89.64           O  
ATOM   3163  N   VAL C  77       8.266  35.290  -8.811  1.00 91.73           N  
ATOM   3164  CA  VAL C  77       7.327  34.976  -9.882  1.00 91.73           C  
ATOM   3165  C   VAL C  77       7.784  35.635 -11.181  1.00 91.73           C  
ATOM   3166  CB  VAL C  77       5.892  35.429  -9.530  1.00 91.73           C  
ATOM   3167  O   VAL C  77       7.698  35.032 -12.254  1.00 91.73           O  
ATOM   3168  CG1 VAL C  77       4.949  35.202 -10.710  1.00 91.73           C  
ATOM   3169  CG2 VAL C  77       5.389  34.692  -8.290  1.00 91.73           C  
ATOM   3170  N   GLU C  78       8.415  36.839 -11.091  1.00 90.03           N  
ATOM   3171  CA  GLU C  78       8.875  37.550 -12.281  1.00 90.03           C  
ATOM   3172  C   GLU C  78      10.085  36.859 -12.903  1.00 90.03           C  
ATOM   3173  CB  GLU C  78       9.215  39.003 -11.940  1.00 90.03           C  
ATOM   3174  O   GLU C  78      10.157  36.702 -14.124  1.00 90.03           O  
ATOM   3175  CG  GLU C  78       8.001  39.857 -11.605  1.00 90.03           C  
ATOM   3176  CD  GLU C  78       6.969  39.896 -12.720  1.00 90.03           C  
ATOM   3177  OE1 GLU C  78       5.753  39.883 -12.422  1.00 90.03           O  
ATOM   3178  OE2 GLU C  78       7.379  39.939 -13.902  1.00 90.03           O  
ATOM   3179  N   ALA C  79      10.978  36.352 -12.115  1.00 90.58           N  
ATOM   3180  CA  ALA C  79      12.190  35.681 -12.580  1.00 90.58           C  
ATOM   3181  C   ALA C  79      11.878  34.280 -13.096  1.00 90.58           C  
ATOM   3182  CB  ALA C  79      13.224  35.614 -11.458  1.00 90.58           C  
ATOM   3183  O   ALA C  79      12.627  33.729 -13.906  1.00 90.58           O  
ATOM   3184  N   LEU C  80      10.796  33.722 -12.679  1.00 90.31           N  
ATOM   3185  CA  LEU C  80      10.422  32.348 -12.996  1.00 90.31           C  
ATOM   3186  C   LEU C  80       9.900  32.244 -14.425  1.00 90.31           C  
ATOM   3187  CB  LEU C  80       9.362  31.841 -12.015  1.00 90.31           C  
ATOM   3188  O   LEU C  80      10.004  31.187 -15.053  1.00 90.31           O  
ATOM   3189  CG  LEU C  80       9.866  31.399 -10.640  1.00 90.31           C  
ATOM   3190  CD1 LEU C  80       8.693  31.173  -9.693  1.00 90.31           C  
ATOM   3191  CD2 LEU C  80      10.714  30.137 -10.761  1.00 90.31           C  
ATOM   3192  N   TYR C  81       9.460  33.381 -15.022  1.00 92.94           N  
ATOM   3193  CA  TYR C  81       8.811  33.345 -16.327  1.00 92.94           C  
ATOM   3194  C   TYR C  81       9.805  33.659 -17.440  1.00 92.94           C  
ATOM   3195  CB  TYR C  81       7.644  34.337 -16.375  1.00 92.94           C  
ATOM   3196  O   TYR C  81      10.560  34.629 -17.350  1.00 92.94           O  
ATOM   3197  CG  TYR C  81       6.981  34.429 -17.727  1.00 92.94           C  
ATOM   3198  CD1 TYR C  81       7.260  35.486 -18.591  1.00 92.94           C  
ATOM   3199  CD2 TYR C  81       6.073  33.461 -18.144  1.00 92.94           C  
ATOM   3200  CE1 TYR C  81       6.649  35.576 -19.838  1.00 92.94           C  
ATOM   3201  CE2 TYR C  81       5.457  33.542 -19.388  1.00 92.94           C  
ATOM   3202  OH  TYR C  81       5.144  34.685 -21.460  1.00 92.94           O  
ATOM   3203  CZ  TYR C  81       5.751  34.601 -20.227  1.00 92.94           C  
ATOM   3204  N   ASP C  82       9.831  32.782 -18.438  1.00 90.48           N  
ATOM   3205  CA  ASP C  82      10.542  32.953 -19.702  1.00 90.48           C  
ATOM   3206  C   ASP C  82       9.756  32.345 -20.861  1.00 90.48           C  
ATOM   3207  CB  ASP C  82      11.935  32.324 -19.623  1.00 90.48           C  
ATOM   3208  O   ASP C  82       9.405  31.163 -20.828  1.00 90.48           O  
ATOM   3209  CG  ASP C  82      12.852  32.774 -20.747  1.00 90.48           C  
ATOM   3210  OD1 ASP C  82      12.400  32.852 -21.909  1.00 90.48           O  
ATOM   3211  OD2 ASP C  82      14.039  33.049 -20.467  1.00 90.48           O  
ATOM   3212  N   PRO C  83       9.491  33.191 -21.906  1.00 87.79           N  
ATOM   3213  CA  PRO C  83       8.681  32.678 -23.014  1.00 87.79           C  
ATOM   3214  C   PRO C  83       9.369  31.545 -23.772  1.00 87.79           C  
ATOM   3215  CB  PRO C  83       8.497  33.903 -23.912  1.00 87.79           C  
ATOM   3216  O   PRO C  83       8.702  30.747 -24.436  1.00 87.79           O  
ATOM   3217  CG  PRO C  83       9.613  34.824 -23.537  1.00 87.79           C  
ATOM   3218  CD  PRO C  83       9.939  34.612 -22.086  1.00 87.79           C  
ATOM   3219  N   LYS C  84      10.662  31.505 -23.640  1.00 83.88           N  
ATOM   3220  CA  LYS C  84      11.427  30.436 -24.276  1.00 83.88           C  
ATOM   3221  C   LYS C  84      11.539  29.220 -23.360  1.00 83.88           C  
ATOM   3222  CB  LYS C  84      12.821  30.930 -24.663  1.00 83.88           C  
ATOM   3223  O   LYS C  84      12.026  29.328 -22.233  1.00 83.88           O  
ATOM   3224  CG  LYS C  84      12.818  32.040 -25.704  1.00 83.88           C  
ATOM   3225  CD  LYS C  84      14.232  32.490 -26.046  1.00 83.88           C  
ATOM   3226  CE  LYS C  84      14.227  33.643 -27.041  1.00 83.88           C  
ATOM   3227  NZ  LYS C  84      15.611  34.112 -27.352  1.00 83.88           N  
ATOM   3228  N   ALA C  85      11.068  28.099 -23.767  1.00 78.09           N  
ATOM   3229  CA  ALA C  85      11.003  26.863 -22.991  1.00 78.09           C  
ATOM   3230  C   ALA C  85      12.400  26.344 -22.667  1.00 78.09           C  
ATOM   3231  CB  ALA C  85      10.207  25.802 -23.748  1.00 78.09           C  
ATOM   3232  O   ALA C  85      12.582  25.589 -21.709  1.00 78.09           O  
ATOM   3233  N   GLN C  86      13.507  27.009 -23.343  1.00 75.25           N  
ATOM   3234  CA  GLN C  86      14.835  26.407 -23.301  1.00 75.25           C  
ATOM   3235  C   GLN C  86      15.643  26.939 -22.121  1.00 75.25           C  
ATOM   3236  CB  GLN C  86      15.584  26.667 -24.609  1.00 75.25           C  
ATOM   3237  O   GLN C  86      16.674  26.368 -21.760  1.00 75.25           O  
ATOM   3238  CG  GLN C  86      14.788  26.307 -25.856  1.00 75.25           C  
ATOM   3239  CD  GLN C  86      15.665  25.814 -26.992  1.00 75.25           C  
ATOM   3240  NE2 GLN C  86      15.158  25.909 -28.216  1.00 75.25           N  
ATOM   3241  OE1 GLN C  86      16.789  25.353 -26.770  1.00 75.25           O  
ATOM   3242  N   ASN C  87      15.111  28.047 -21.470  1.00 78.65           N  
ATOM   3243  CA  ASN C  87      15.868  28.616 -20.360  1.00 78.65           C  
ATOM   3244  C   ASN C  87      15.690  27.801 -19.083  1.00 78.65           C  
ATOM   3245  CB  ASN C  87      15.460  30.072 -20.123  1.00 78.65           C  
ATOM   3246  O   ASN C  87      14.568  27.632 -18.601  1.00 78.65           O  
ATOM   3247  CG  ASN C  87      15.968  31.005 -21.205  1.00 78.65           C  
ATOM   3248  ND2 ASN C  87      15.373  32.188 -21.295  1.00 78.65           N  
ATOM   3249  OD1 ASN C  87      16.888  30.664 -21.953  1.00 78.65           O  
ATOM   3250  N   PRO C  88      16.811  27.266 -18.548  1.00 74.80           N  
ATOM   3251  CA  PRO C  88      16.754  26.443 -17.337  1.00 74.80           C  
ATOM   3252  C   PRO C  88      16.171  27.192 -16.141  1.00 74.80           C  
ATOM   3253  CB  PRO C  88      18.220  26.078 -17.091  1.00 74.80           C  
ATOM   3254  O   PRO C  88      16.465  28.374 -15.945  1.00 74.80           O  
ATOM   3255  CG  PRO C  88      18.884  26.242 -18.420  1.00 74.80           C  
ATOM   3256  CD  PRO C  88      18.149  27.300 -19.192  1.00 74.80           C  
ATOM   3257  N   GLY C  89      15.333  26.488 -15.408  1.00 79.63           N  
ATOM   3258  CA  GLY C  89      14.794  27.011 -14.163  1.00 79.63           C  
ATOM   3259  C   GLY C  89      13.620  27.950 -14.369  1.00 79.63           C  
ATOM   3260  O   GLY C  89      13.135  28.563 -13.416  1.00 79.63           O  
ATOM   3261  N   THR C  90      13.183  28.144 -15.641  1.00 89.88           N  
ATOM   3262  CA  THR C  90      12.089  29.066 -15.925  1.00 89.88           C  
ATOM   3263  C   THR C  90      10.881  28.316 -16.481  1.00 89.88           C  
ATOM   3264  CB  THR C  90      12.522  30.157 -16.922  1.00 89.88           C  
ATOM   3265  O   THR C  90      10.983  27.139 -16.833  1.00 89.88           O  
ATOM   3266  CG2 THR C  90      13.732  30.927 -16.403  1.00 89.88           C  
ATOM   3267  OG1 THR C  90      12.860  29.546 -18.173  1.00 89.88           O  
ATOM   3268  N   THR C  91       9.739  28.889 -16.462  1.00 92.05           N  
ATOM   3269  CA  THR C  91       8.507  28.369 -17.044  1.00 92.05           C  
ATOM   3270  C   THR C  91       7.894  29.382 -18.007  1.00 92.05           C  
ATOM   3271  CB  THR C  91       7.482  28.009 -15.953  1.00 92.05           C  
ATOM   3272  O   THR C  91       7.992  30.591 -17.789  1.00 92.05           O  
ATOM   3273  CG2 THR C  91       7.109  29.233 -15.123  1.00 92.05           C  
ATOM   3274  OG1 THR C  91       6.299  27.485 -16.570  1.00 92.05           O  
ATOM   3275  N   TYR C  92       7.362  28.838 -19.172  1.00 92.91           N  
ATOM   3276  CA  TYR C  92       6.674  29.710 -20.118  1.00 92.91           C  
ATOM   3277  C   TYR C  92       5.201  29.853 -19.757  1.00 92.91           C  
ATOM   3278  CB  TYR C  92       6.812  29.170 -21.545  1.00 92.91           C  
ATOM   3279  O   TYR C  92       4.462  30.589 -20.416  1.00 92.91           O  
ATOM   3280  CG  TYR C  92       6.354  27.740 -21.699  1.00 92.91           C  
ATOM   3281  CD1 TYR C  92       7.271  26.691 -21.704  1.00 92.91           C  
ATOM   3282  CD2 TYR C  92       5.005  27.434 -21.840  1.00 92.91           C  
ATOM   3283  CE1 TYR C  92       6.854  25.372 -21.848  1.00 92.91           C  
ATOM   3284  CE2 TYR C  92       4.577  26.119 -21.985  1.00 92.91           C  
ATOM   3285  OH  TYR C  92       5.089  23.792 -22.130  1.00 92.91           O  
ATOM   3286  CZ  TYR C  92       5.507  25.096 -21.987  1.00 92.91           C  
ATOM   3287  N   ALA C  93       4.679  29.216 -18.723  1.00 93.94           N  
ATOM   3288  CA  ALA C  93       3.301  29.297 -18.245  1.00 93.94           C  
ATOM   3289  C   ALA C  93       3.209  30.140 -16.976  1.00 93.94           C  
ATOM   3290  CB  ALA C  93       2.742  27.899 -17.992  1.00 93.94           C  
ATOM   3291  O   ALA C  93       3.962  29.923 -16.023  1.00 93.94           O  
ATOM   3292  N   ARG C  94       2.221  31.120 -16.902  1.00 93.18           N  
ATOM   3293  CA  ARG C  94       2.064  32.033 -15.775  1.00 93.18           C  
ATOM   3294  C   ARG C  94       0.839  31.670 -14.943  1.00 93.18           C  
ATOM   3295  CB  ARG C  94       1.954  33.479 -16.265  1.00 93.18           C  
ATOM   3296  O   ARG C  94       0.621  32.235 -13.869  1.00 93.18           O  
ATOM   3297  CG  ARG C  94       3.261  34.052 -16.790  1.00 93.18           C  
ATOM   3298  CD  ARG C  94       3.133  35.530 -17.128  1.00 93.18           C  
ATOM   3299  NE  ARG C  94       4.412  36.102 -17.542  1.00 93.18           N  
ATOM   3300  NH1 ARG C  94       4.266  37.952 -16.166  1.00 93.18           N  
ATOM   3301  NH2 ARG C  94       6.093  37.666 -17.521  1.00 93.18           N  
ATOM   3302  CZ  ARG C  94       4.920  37.239 -17.075  1.00 93.18           C  
ATOM   3303  N   GLU C  95       0.094  30.720 -15.456  1.00 95.58           N  
ATOM   3304  CA  GLU C  95      -1.166  30.415 -14.785  1.00 95.58           C  
ATOM   3305  C   GLU C  95      -1.246  28.939 -14.405  1.00 95.58           C  
ATOM   3306  CB  GLU C  95      -2.354  30.794 -15.673  1.00 95.58           C  
ATOM   3307  O   GLU C  95      -0.537  28.107 -14.974  1.00 95.58           O  
ATOM   3308  CG  GLU C  95      -2.409  32.273 -16.027  1.00 95.58           C  
ATOM   3309  CD  GLU C  95      -3.606  32.639 -16.890  1.00 95.58           C  
ATOM   3310  OE1 GLU C  95      -3.723  33.818 -17.298  1.00 95.58           O  
ATOM   3311  OE2 GLU C  95      -4.434  31.741 -17.161  1.00 95.58           O  
ATOM   3312  N   GLY C  96      -2.073  28.578 -13.336  1.00 96.11           N  
ATOM   3313  CA  GLY C  96      -2.373  27.242 -12.846  1.00 96.11           C  
ATOM   3314  C   GLY C  96      -3.454  27.225 -11.782  1.00 96.11           C  
ATOM   3315  O   GLY C  96      -4.014  28.269 -11.441  1.00 96.11           O  
ATOM   3316  N   GLY C  97      -3.866  26.033 -11.321  1.00 96.81           N  
ATOM   3317  CA  GLY C  97      -4.843  25.883 -10.255  1.00 96.81           C  
ATOM   3318  C   GLY C  97      -4.213  25.753  -8.881  1.00 96.81           C  
ATOM   3319  O   GLY C  97      -3.803  24.662  -8.482  1.00 96.81           O  
ATOM   3320  N   TYR C  98      -4.179  26.847  -8.086  1.00 96.28           N  
ATOM   3321  CA  TYR C  98      -3.462  26.863  -6.816  1.00 96.28           C  
ATOM   3322  C   TYR C  98      -4.418  27.092  -5.652  1.00 96.28           C  
ATOM   3323  CB  TYR C  98      -2.379  27.947  -6.824  1.00 96.28           C  
ATOM   3324  O   TYR C  98      -5.416  27.803  -5.792  1.00 96.28           O  
ATOM   3325  CG  TYR C  98      -1.376  27.795  -7.941  1.00 96.28           C  
ATOM   3326  CD1 TYR C  98      -0.367  26.836  -7.872  1.00 96.28           C  
ATOM   3327  CD2 TYR C  98      -1.433  28.609  -9.067  1.00 96.28           C  
ATOM   3328  CE1 TYR C  98       0.561  26.694  -8.899  1.00 96.28           C  
ATOM   3329  CE2 TYR C  98      -0.511  28.476 -10.099  1.00 96.28           C  
ATOM   3330  OH  TYR C  98       1.397  27.380 -11.025  1.00 96.28           O  
ATOM   3331  CZ  TYR C  98       0.481  27.516 -10.006  1.00 96.28           C  
ATOM   3332  N   LEU C  99      -4.187  26.404  -4.519  1.00 95.92           N  
ATOM   3333  CA  LEU C  99      -4.973  26.566  -3.300  1.00 95.92           C  
ATOM   3334  C   LEU C  99      -4.798  27.967  -2.724  1.00 95.92           C  
ATOM   3335  CB  LEU C  99      -4.569  25.519  -2.259  1.00 95.92           C  
ATOM   3336  O   LEU C  99      -3.709  28.540  -2.793  1.00 95.92           O  
ATOM   3337  CG  LEU C  99      -4.902  24.065  -2.595  1.00 95.92           C  
ATOM   3338  CD1 LEU C  99      -4.351  23.133  -1.521  1.00 95.92           C  
ATOM   3339  CD2 LEU C  99      -6.408  23.882  -2.748  1.00 95.92           C  
ATOM   3340  N   THR C 100      -5.917  28.533  -2.165  1.00 90.03           N  
ATOM   3341  CA  THR C 100      -5.854  29.748  -1.361  1.00 90.03           C  
ATOM   3342  C   THR C 100      -5.549  29.416   0.097  1.00 90.03           C  
ATOM   3343  CB  THR C 100      -7.171  30.542  -1.445  1.00 90.03           C  
ATOM   3344  O   THR C 100      -6.145  28.501   0.668  1.00 90.03           O  
ATOM   3345  CG2 THR C 100      -7.012  31.935  -0.845  1.00 90.03           C  
ATOM   3346  OG1 THR C 100      -7.559  30.667  -2.819  1.00 90.03           O  
ATOM   3347  N   GLY C 101      -4.496  30.028   0.705  1.00 86.49           N  
ATOM   3348  CA  GLY C 101      -4.170  29.839   2.109  1.00 86.49           C  
ATOM   3349  C   GLY C 101      -3.435  28.541   2.382  1.00 86.49           C  
ATOM   3350  O   GLY C 101      -3.601  27.939   3.445  1.00 86.49           O  
ATOM   3351  N   ALA C 102      -2.739  27.943   1.357  1.00 90.16           N  
ATOM   3352  CA  ALA C 102      -2.009  26.686   1.503  1.00 90.16           C  
ATOM   3353  C   ALA C 102      -1.034  26.751   2.675  1.00 90.16           C  
ATOM   3354  CB  ALA C 102      -1.265  26.350   0.213  1.00 90.16           C  
ATOM   3355  O   ALA C 102      -0.668  25.720   3.244  1.00 90.16           O  
ATOM   3356  N   THR C 103      -0.659  28.008   3.160  1.00 88.17           N  
ATOM   3357  CA  THR C 103       0.356  28.193   4.191  1.00 88.17           C  
ATOM   3358  C   THR C 103      -0.289  28.332   5.567  1.00 88.17           C  
ATOM   3359  CB  THR C 103       1.227  29.431   3.902  1.00 88.17           C  
ATOM   3360  O   THR C 103       0.407  28.375   6.583  1.00 88.17           O  
ATOM   3361  CG2 THR C 103       1.980  29.278   2.585  1.00 88.17           C  
ATOM   3362  OG1 THR C 103       0.388  30.591   3.829  1.00 88.17           O  
ATOM   3363  N   GLU C 104      -1.660  28.339   5.653  1.00 90.08           N  
ATOM   3364  CA  GLU C 104      -2.372  28.553   6.910  1.00 90.08           C  
ATOM   3365  C   GLU C 104      -2.606  27.235   7.642  1.00 90.08           C  
ATOM   3366  CB  GLU C 104      -3.706  29.260   6.659  1.00 90.08           C  
ATOM   3367  O   GLU C 104      -2.694  26.177   7.015  1.00 90.08           O  
ATOM   3368  CG  GLU C 104      -3.564  30.632   6.018  1.00 90.08           C  
ATOM   3369  CD  GLU C 104      -4.897  31.268   5.660  1.00 90.08           C  
ATOM   3370  OE1 GLU C 104      -4.904  32.370   5.064  1.00 90.08           O  
ATOM   3371  OE2 GLU C 104      -5.944  30.661   5.978  1.00 90.08           O  
ATOM   3372  N   PHE C 105      -2.623  27.283   9.026  1.00 93.18           N  
ATOM   3373  CA  PHE C 105      -2.843  26.105   9.857  1.00 93.18           C  
ATOM   3374  C   PHE C 105      -3.192  26.508  11.285  1.00 93.18           C  
ATOM   3375  CB  PHE C 105      -1.603  25.205   9.854  1.00 93.18           C  
ATOM   3376  O   PHE C 105      -2.579  27.418  11.847  1.00 93.18           O  
ATOM   3377  CG  PHE C 105      -1.766  23.945  10.660  1.00 93.18           C  
ATOM   3378  CD1 PHE C 105      -0.965  23.704  11.769  1.00 93.18           C  
ATOM   3379  CD2 PHE C 105      -2.722  23.000  10.308  1.00 93.18           C  
ATOM   3380  CE1 PHE C 105      -1.113  22.538  12.517  1.00 93.18           C  
ATOM   3381  CE2 PHE C 105      -2.876  21.833  11.051  1.00 93.18           C  
ATOM   3382  CZ  PHE C 105      -2.070  21.604  12.154  1.00 93.18           C  
ATOM   3383  N   ASP C 106      -4.259  25.864  11.877  1.00 85.92           N  
ATOM   3384  CA  ASP C 106      -4.675  26.088  13.258  1.00 85.92           C  
ATOM   3385  C   ASP C 106      -3.989  25.107  14.205  1.00 85.92           C  
ATOM   3386  CB  ASP C 106      -6.195  25.969  13.387  1.00 85.92           C  
ATOM   3387  O   ASP C 106      -4.584  24.104  14.606  1.00 85.92           O  
ATOM   3388  CG  ASP C 106      -6.717  26.451  14.729  1.00 85.92           C  
ATOM   3389  OD1 ASP C 106      -5.904  26.697  15.646  1.00 85.92           O  
ATOM   3390  OD2 ASP C 106      -7.951  26.585  14.871  1.00 85.92           O  
ATOM   3391  N   PRO C 107      -2.745  25.365  14.644  1.00 83.34           N  
ATOM   3392  CA  PRO C 107      -1.967  24.423  15.452  1.00 83.34           C  
ATOM   3393  C   PRO C 107      -2.594  24.159  16.819  1.00 83.34           C  
ATOM   3394  CB  PRO C 107      -0.612  25.121  15.599  1.00 83.34           C  
ATOM   3395  O   PRO C 107      -2.613  23.016  17.283  1.00 83.34           O  
ATOM   3396  CG  PRO C 107      -0.890  26.560  15.305  1.00 83.34           C  
ATOM   3397  CD  PRO C 107      -2.016  26.635  14.315  1.00 83.34           C  
ATOM   3398  N   GLU C 108      -3.169  25.131  17.445  1.00 77.37           N  
ATOM   3399  CA  GLU C 108      -3.743  25.006  18.782  1.00 77.37           C  
ATOM   3400  C   GLU C 108      -4.899  24.010  18.795  1.00 77.37           C  
ATOM   3401  CB  GLU C 108      -4.217  26.369  19.293  1.00 77.37           C  
ATOM   3402  O   GLU C 108      -5.013  23.196  19.714  1.00 77.37           O  
ATOM   3403  CG  GLU C 108      -4.703  26.350  20.735  1.00 77.37           C  
ATOM   3404  CD  GLU C 108      -5.132  27.718  21.242  1.00 77.37           C  
ATOM   3405  OE1 GLU C 108      -5.488  27.838  22.436  1.00 77.37           O  
ATOM   3406  OE2 GLU C 108      -5.112  28.677  20.438  1.00 77.37           O  
ATOM   3407  N   PHE C 109      -5.736  24.032  17.769  1.00 79.18           N  
ATOM   3408  CA  PHE C 109      -6.878  23.134  17.643  1.00 79.18           C  
ATOM   3409  C   PHE C 109      -6.427  21.679  17.662  1.00 79.18           C  
ATOM   3410  CB  PHE C 109      -7.653  23.427  16.354  1.00 79.18           C  
ATOM   3411  O   PHE C 109      -7.076  20.830  18.277  1.00 79.18           O  
ATOM   3412  CG  PHE C 109      -8.806  22.490  16.114  1.00 79.18           C  
ATOM   3413  CD1 PHE C 109      -8.672  21.407  15.254  1.00 79.18           C  
ATOM   3414  CD2 PHE C 109     -10.025  22.693  16.749  1.00 79.18           C  
ATOM   3415  CE1 PHE C 109      -9.738  20.538  15.030  1.00 79.18           C  
ATOM   3416  CE2 PHE C 109     -11.094  21.829  16.530  1.00 79.18           C  
ATOM   3417  CZ  PHE C 109     -10.949  20.753  15.669  1.00 79.18           C  
ATOM   3418  N   PHE C 110      -5.254  21.402  17.108  1.00 86.42           N  
ATOM   3419  CA  PHE C 110      -4.797  20.027  16.948  1.00 86.42           C  
ATOM   3420  C   PHE C 110      -3.754  19.677  18.003  1.00 86.42           C  
ATOM   3421  CB  PHE C 110      -4.219  19.810  15.546  1.00 86.42           C  
ATOM   3422  O   PHE C 110      -3.137  18.612  17.943  1.00 86.42           O  
ATOM   3423  CG  PHE C 110      -5.250  19.859  14.451  1.00 86.42           C  
ATOM   3424  CD1 PHE C 110      -6.086  18.774  14.215  1.00 86.42           C  
ATOM   3425  CD2 PHE C 110      -5.383  20.990  13.656  1.00 86.42           C  
ATOM   3426  CE1 PHE C 110      -7.041  18.816  13.201  1.00 86.42           C  
ATOM   3427  CE2 PHE C 110      -6.335  21.040  12.642  1.00 86.42           C  
ATOM   3428  CZ  PHE C 110      -7.162  19.951  12.415  1.00 86.42           C  
ATOM   3429  N   GLY C 111      -3.558  20.595  18.983  1.00 77.82           N  
ATOM   3430  CA  GLY C 111      -2.592  20.327  20.036  1.00 77.82           C  
ATOM   3431  C   GLY C 111      -1.156  20.346  19.547  1.00 77.82           C  
ATOM   3432  O   GLY C 111      -0.330  19.551  20.001  1.00 77.82           O  
ATOM   3433  N   ILE C 112      -0.880  21.149  18.518  1.00 85.14           N  
ATOM   3434  CA  ILE C 112       0.442  21.291  17.918  1.00 85.14           C  
ATOM   3435  C   ILE C 112       1.001  22.679  18.225  1.00 85.14           C  
ATOM   3436  CB  ILE C 112       0.398  21.057  16.392  1.00 85.14           C  
ATOM   3437  O   ILE C 112       0.299  23.683  18.084  1.00 85.14           O  
ATOM   3438  CG1 ILE C 112      -0.015  19.613  16.085  1.00 85.14           C  
ATOM   3439  CG2 ILE C 112       1.752  21.386  15.755  1.00 85.14           C  
ATOM   3440  CD1 ILE C 112      -0.349  19.362  14.621  1.00 85.14           C  
ATOM   3441  N   SER C 113       2.246  22.676  18.670  1.00 81.78           N  
ATOM   3442  CA  SER C 113       2.879  23.950  18.993  1.00 81.78           C  
ATOM   3443  C   SER C 113       3.143  24.771  17.735  1.00 81.78           C  
ATOM   3444  CB  SER C 113       4.189  23.722  19.747  1.00 81.78           C  
ATOM   3445  O   SER C 113       3.329  24.214  16.652  1.00 81.78           O  
ATOM   3446  OG  SER C 113       5.202  23.263  18.869  1.00 81.78           O  
ATOM   3447  N   PRO C 114       3.143  26.070  17.841  1.00 80.20           N  
ATOM   3448  CA  PRO C 114       3.443  26.929  16.693  1.00 80.20           C  
ATOM   3449  C   PRO C 114       4.796  26.615  16.059  1.00 80.20           C  
ATOM   3450  CB  PRO C 114       3.435  28.337  17.295  1.00 80.20           C  
ATOM   3451  O   PRO C 114       4.938  26.678  14.835  1.00 80.20           O  
ATOM   3452  CG  PRO C 114       2.499  28.250  18.457  1.00 80.20           C  
ATOM   3453  CD  PRO C 114       2.637  26.891  19.080  1.00 80.20           C  
ATOM   3454  N   ARG C 115       5.754  26.239  16.797  1.00 80.47           N  
ATOM   3455  CA  ARG C 115       7.081  25.905  16.291  1.00 80.47           C  
ATOM   3456  C   ARG C 115       7.043  24.627  15.459  1.00 80.47           C  
ATOM   3457  CB  ARG C 115       8.073  25.749  17.445  1.00 80.47           C  
ATOM   3458  O   ARG C 115       7.647  24.561  14.386  1.00 80.47           O  
ATOM   3459  CG  ARG C 115       8.532  27.069  18.046  1.00 80.47           C  
ATOM   3460  CD  ARG C 115       9.595  26.863  19.116  1.00 80.47           C  
ATOM   3461  NE  ARG C 115       9.836  28.084  19.878  1.00 80.47           N  
ATOM   3462  NH1 ARG C 115      10.988  27.037  21.585  1.00 80.47           N  
ATOM   3463  NH2 ARG C 115      10.655  29.305  21.643  1.00 80.47           N  
ATOM   3464  CZ  ARG C 115      10.492  28.139  21.034  1.00 80.47           C  
ATOM   3465  N   GLU C 116       6.369  23.615  16.014  1.00 85.74           N  
ATOM   3466  CA  GLU C 116       6.198  22.378  15.257  1.00 85.74           C  
ATOM   3467  C   GLU C 116       5.446  22.629  13.953  1.00 85.74           C  
ATOM   3468  CB  GLU C 116       5.461  21.331  16.097  1.00 85.74           C  
ATOM   3469  O   GLU C 116       5.817  22.098  12.904  1.00 85.74           O  
ATOM   3470  CG  GLU C 116       5.219  20.018  15.367  1.00 85.74           C  
ATOM   3471  CD  GLU C 116       4.582  18.953  16.245  1.00 85.74           C  
ATOM   3472  OE1 GLU C 116       4.283  17.847  15.739  1.00 85.74           O  
ATOM   3473  OE2 GLU C 116       4.380  19.225  17.450  1.00 85.74           O  
ATOM   3474  N   ALA C 117       4.405  23.479  14.010  1.00 89.40           N  
ATOM   3475  CA  ALA C 117       3.582  23.799  12.846  1.00 89.40           C  
ATOM   3476  C   ALA C 117       4.421  24.432  11.740  1.00 89.40           C  
ATOM   3477  CB  ALA C 117       2.439  24.730  13.243  1.00 89.40           C  
ATOM   3478  O   ALA C 117       4.219  24.144  10.558  1.00 89.40           O  
ATOM   3479  N   LEU C 118       5.432  25.232  12.064  1.00 87.47           N  
ATOM   3480  CA  LEU C 118       6.295  25.909  11.101  1.00 87.47           C  
ATOM   3481  C   LEU C 118       7.163  24.906  10.350  1.00 87.47           C  
ATOM   3482  CB  LEU C 118       7.180  26.940  11.806  1.00 87.47           C  
ATOM   3483  O   LEU C 118       7.506  25.124   9.186  1.00 87.47           O  
ATOM   3484  CG  LEU C 118       6.496  28.240  12.235  1.00 87.47           C  
ATOM   3485  CD1 LEU C 118       7.447  29.087  13.074  1.00 87.47           C  
ATOM   3486  CD2 LEU C 118       6.014  29.018  11.015  1.00 87.47           C  
ATOM   3487  N   ALA C 119       7.509  23.787  11.029  1.00 87.72           N  
ATOM   3488  CA  ALA C 119       8.370  22.764  10.441  1.00 87.72           C  
ATOM   3489  C   ALA C 119       7.558  21.774   9.612  1.00 87.72           C  
ATOM   3490  CB  ALA C 119       9.145  22.030  11.533  1.00 87.72           C  
ATOM   3491  O   ALA C 119       8.120  20.994   8.839  1.00 87.72           O  
ATOM   3492  N   MET C 120       6.182  21.906   9.772  1.00 91.79           N  
ATOM   3493  CA  MET C 120       5.298  20.933   9.136  1.00 91.79           C  
ATOM   3494  C   MET C 120       5.097  21.262   7.661  1.00 91.79           C  
ATOM   3495  CB  MET C 120       3.946  20.886   9.851  1.00 91.79           C  
ATOM   3496  O   MET C 120       4.830  22.412   7.308  1.00 91.79           O  
ATOM   3497  CG  MET C 120       3.995  20.210  11.211  1.00 91.79           C  
ATOM   3498  SD  MET C 120       2.440  20.428  12.160  1.00 91.79           S  
ATOM   3499  CE  MET C 120       1.290  19.498  11.109  1.00 91.79           C  
ATOM   3500  N   ASP C 121       5.227  20.259   6.854  1.00 92.81           N  
ATOM   3501  CA  ASP C 121       4.847  20.375   5.449  1.00 92.81           C  
ATOM   3502  C   ASP C 121       3.376  20.759   5.308  1.00 92.81           C  
ATOM   3503  CB  ASP C 121       5.121  19.063   4.709  1.00 92.81           C  
ATOM   3504  O   ASP C 121       2.508  20.159   5.945  1.00 92.81           O  
ATOM   3505  CG  ASP C 121       5.011  19.200   3.201  1.00 92.81           C  
ATOM   3506  OD1 ASP C 121       4.138  19.952   2.718  1.00 92.81           O  
ATOM   3507  OD2 ASP C 121       5.804  18.546   2.488  1.00 92.81           O  
ATOM   3508  N   PRO C 122       3.092  21.755   4.509  1.00 93.98           N  
ATOM   3509  CA  PRO C 122       1.694  22.158   4.338  1.00 93.98           C  
ATOM   3510  C   PRO C 122       0.790  20.994   3.938  1.00 93.98           C  
ATOM   3511  CB  PRO C 122       1.763  23.204   3.223  1.00 93.98           C  
ATOM   3512  O   PRO C 122      -0.408  21.009   4.233  1.00 93.98           O  
ATOM   3513  CG  PRO C 122       3.133  23.792   3.334  1.00 93.98           C  
ATOM   3514  CD  PRO C 122       4.084  22.709   3.758  1.00 93.98           C  
ATOM   3515  N   GLN C 123       1.295  20.070   3.227  1.00 95.62           N  
ATOM   3516  CA  GLN C 123       0.507  18.898   2.859  1.00 95.62           C  
ATOM   3517  C   GLN C 123       0.010  18.158   4.097  1.00 95.62           C  
ATOM   3518  CB  GLN C 123       1.328  17.955   1.978  1.00 95.62           C  
ATOM   3519  O   GLN C 123      -1.141  17.719   4.144  1.00 95.62           O  
ATOM   3520  CG  GLN C 123       1.713  18.551   0.631  1.00 95.62           C  
ATOM   3521  CD  GLN C 123       2.430  17.559  -0.266  1.00 95.62           C  
ATOM   3522  NE2 GLN C 123       3.758  17.566  -0.216  1.00 95.62           N  
ATOM   3523  OE1 GLN C 123       1.795  16.793  -0.998  1.00 95.62           O  
ATOM   3524  N   GLN C 124       0.848  18.012   5.135  1.00 95.63           N  
ATOM   3525  CA  GLN C 124       0.460  17.406   6.404  1.00 95.63           C  
ATOM   3526  C   GLN C 124      -0.651  18.205   7.079  1.00 95.63           C  
ATOM   3527  CB  GLN C 124       1.666  17.293   7.337  1.00 95.63           C  
ATOM   3528  O   GLN C 124      -1.610  17.630   7.597  1.00 95.63           O  
ATOM   3529  CG  GLN C 124       2.742  16.337   6.839  1.00 95.63           C  
ATOM   3530  CD  GLN C 124       3.863  16.141   7.841  1.00 95.63           C  
ATOM   3531  NE2 GLN C 124       5.060  15.851   7.343  1.00 95.63           N  
ATOM   3532  OE1 GLN C 124       3.656  16.250   9.054  1.00 95.63           O  
ATOM   3533  N   ARG C 125      -0.530  19.454   7.041  1.00 95.75           N  
ATOM   3534  CA  ARG C 125      -1.500  20.334   7.686  1.00 95.75           C  
ATOM   3535  C   ARG C 125      -2.876  20.198   7.041  1.00 95.75           C  
ATOM   3536  CB  ARG C 125      -1.033  21.789   7.620  1.00 95.75           C  
ATOM   3537  O   ARG C 125      -3.880  20.036   7.738  1.00 95.75           O  
ATOM   3538  CG  ARG C 125       0.295  22.042   8.317  1.00 95.75           C  
ATOM   3539  CD  ARG C 125       0.804  23.454   8.066  1.00 95.75           C  
ATOM   3540  NE  ARG C 125       2.222  23.582   8.393  1.00 95.75           N  
ATOM   3541  NH1 ARG C 125       2.443  25.710   7.521  1.00 95.75           N  
ATOM   3542  NH2 ARG C 125       4.248  24.661   8.468  1.00 95.75           N  
ATOM   3543  CZ  ARG C 125       2.967  24.651   8.126  1.00 95.75           C  
ATOM   3544  N   LEU C 126      -2.872  20.249   5.770  1.00 96.80           N  
ATOM   3545  CA  LEU C 126      -4.121  20.194   5.019  1.00 96.80           C  
ATOM   3546  C   LEU C 126      -4.805  18.842   5.198  1.00 96.80           C  
ATOM   3547  CB  LEU C 126      -3.865  20.456   3.533  1.00 96.80           C  
ATOM   3548  O   LEU C 126      -6.022  18.777   5.383  1.00 96.80           O  
ATOM   3549  CG  LEU C 126      -3.567  21.904   3.141  1.00 96.80           C  
ATOM   3550  CD1 LEU C 126      -3.077  21.973   1.699  1.00 96.80           C  
ATOM   3551  CD2 LEU C 126      -4.804  22.775   3.333  1.00 96.80           C  
ATOM   3552  N   VAL C 127      -4.032  17.771   5.127  1.00 97.66           N  
ATOM   3553  CA  VAL C 127      -4.604  16.438   5.287  1.00 97.66           C  
ATOM   3554  C   VAL C 127      -5.225  16.305   6.676  1.00 97.66           C  
ATOM   3555  CB  VAL C 127      -3.545  15.335   5.069  1.00 97.66           C  
ATOM   3556  O   VAL C 127      -6.314  15.746   6.826  1.00 97.66           O  
ATOM   3557  CG1 VAL C 127      -4.064  13.983   5.555  1.00 97.66           C  
ATOM   3558  CG2 VAL C 127      -3.148  15.260   3.596  1.00 97.66           C  
ATOM   3559  N   LEU C 128      -4.568  16.830   7.691  1.00 97.07           N  
ATOM   3560  CA  LEU C 128      -5.085  16.783   9.054  1.00 97.07           C  
ATOM   3561  C   LEU C 128      -6.404  17.541   9.162  1.00 97.07           C  
ATOM   3562  CB  LEU C 128      -4.066  17.369  10.035  1.00 97.07           C  
ATOM   3563  O   LEU C 128      -7.381  17.023   9.708  1.00 97.07           O  
ATOM   3564  CG  LEU C 128      -4.403  17.240  11.521  1.00 97.07           C  
ATOM   3565  CD1 LEU C 128      -4.603  15.775  11.894  1.00 97.07           C  
ATOM   3566  CD2 LEU C 128      -3.307  17.869  12.375  1.00 97.07           C  
ATOM   3567  N   GLU C 129      -6.468  18.696   8.606  1.00 96.13           N  
ATOM   3568  CA  GLU C 129      -7.687  19.498   8.647  1.00 96.13           C  
ATOM   3569  C   GLU C 129      -8.823  18.814   7.892  1.00 96.13           C  
ATOM   3570  CB  GLU C 129      -7.433  20.892   8.066  1.00 96.13           C  
ATOM   3571  O   GLU C 129      -9.942  18.715   8.401  1.00 96.13           O  
ATOM   3572  CG  GLU C 129      -6.569  21.779   8.951  1.00 96.13           C  
ATOM   3573  CD  GLU C 129      -6.257  23.128   8.324  1.00 96.13           C  
ATOM   3574  OE1 GLU C 129      -5.804  24.044   9.049  1.00 96.13           O  
ATOM   3575  OE2 GLU C 129      -6.467  23.272   7.099  1.00 96.13           O  
ATOM   3576  N   VAL C 130      -8.499  18.320   6.712  1.00 98.01           N  
ATOM   3577  CA  VAL C 130      -9.527  17.745   5.851  1.00 98.01           C  
ATOM   3578  C   VAL C 130      -9.983  16.401   6.415  1.00 98.01           C  
ATOM   3579  CB  VAL C 130      -9.020  17.569   4.401  1.00 98.01           C  
ATOM   3580  O   VAL C 130     -11.150  16.027   6.279  1.00 98.01           O  
ATOM   3581  CG1 VAL C 130     -10.033  16.790   3.565  1.00 98.01           C  
ATOM   3582  CG2 VAL C 130      -8.734  18.930   3.768  1.00 98.01           C  
ATOM   3583  N   ALA C 131      -9.090  15.671   7.085  1.00 98.00           N  
ATOM   3584  CA  ALA C 131      -9.499  14.447   7.769  1.00 98.00           C  
ATOM   3585  C   ALA C 131     -10.553  14.740   8.833  1.00 98.00           C  
ATOM   3586  CB  ALA C 131      -8.290  13.759   8.398  1.00 98.00           C  
ATOM   3587  O   ALA C 131     -11.571  14.048   8.915  1.00 98.00           O  
ATOM   3588  N   TRP C 132     -10.248  15.736   9.612  1.00 94.72           N  
ATOM   3589  CA  TRP C 132     -11.206  16.151  10.631  1.00 94.72           C  
ATOM   3590  C   TRP C 132     -12.542  16.529  10.000  1.00 94.72           C  
ATOM   3591  CB  TRP C 132     -10.656  17.330  11.438  1.00 94.72           C  
ATOM   3592  O   TRP C 132     -13.594  16.040  10.419  1.00 94.72           O  
ATOM   3593  CG  TRP C 132     -11.604  17.855  12.473  1.00 94.72           C  
ATOM   3594  CD1 TRP C 132     -12.601  18.773  12.288  1.00 94.72           C  
ATOM   3595  CD2 TRP C 132     -11.642  17.495  13.858  1.00 94.72           C  
ATOM   3596  CE2 TRP C 132     -12.688  18.234  14.453  1.00 94.72           C  
ATOM   3597  CE3 TRP C 132     -10.892  16.618  14.653  1.00 94.72           C  
ATOM   3598  NE1 TRP C 132     -13.256  19.005  13.475  1.00 94.72           N  
ATOM   3599  CH2 TRP C 132     -12.254  17.257  16.565  1.00 94.72           C  
ATOM   3600  CZ2 TRP C 132     -13.003  18.122  15.810  1.00 94.72           C  
ATOM   3601  CZ3 TRP C 132     -11.208  16.508  16.002  1.00 94.72           C  
ATOM   3602  N   GLU C 133     -12.523  17.305   8.955  1.00 93.94           N  
ATOM   3603  CA  GLU C 133     -13.733  17.777   8.288  1.00 93.94           C  
ATOM   3604  C   GLU C 133     -14.496  16.621   7.646  1.00 93.94           C  
ATOM   3605  CB  GLU C 133     -13.389  18.830   7.232  1.00 93.94           C  
ATOM   3606  O   GLU C 133     -15.728  16.617   7.629  1.00 93.94           O  
ATOM   3607  CG  GLU C 133     -12.863  20.135   7.814  1.00 93.94           C  
ATOM   3608  CD  GLU C 133     -12.211  21.035   6.776  1.00 93.94           C  
ATOM   3609  OE1 GLU C 133     -11.693  22.112   7.147  1.00 93.94           O  
ATOM   3610  OE2 GLU C 133     -12.219  20.660   5.582  1.00 93.94           O  
ATOM   3611  N   THR C 134     -13.772  15.709   7.082  1.00 97.68           N  
ATOM   3612  CA  THR C 134     -14.387  14.535   6.473  1.00 97.68           C  
ATOM   3613  C   THR C 134     -15.189  13.747   7.504  1.00 97.68           C  
ATOM   3614  CB  THR C 134     -13.328  13.619   5.832  1.00 97.68           C  
ATOM   3615  O   THR C 134     -16.312  13.318   7.230  1.00 97.68           O  
ATOM   3616  CG2 THR C 134     -13.970  12.371   5.235  1.00 97.68           C  
ATOM   3617  OG1 THR C 134     -12.648  14.336   4.795  1.00 97.68           O  
ATOM   3618  N   LEU C 135     -14.628  13.528   8.700  1.00 94.67           N  
ATOM   3619  CA  LEU C 135     -15.335  12.838   9.774  1.00 94.67           C  
ATOM   3620  C   LEU C 135     -16.567  13.625  10.208  1.00 94.67           C  
ATOM   3621  CB  LEU C 135     -14.407  12.619  10.972  1.00 94.67           C  
ATOM   3622  O   LEU C 135     -17.635  13.047  10.420  1.00 94.67           O  
ATOM   3623  CG  LEU C 135     -13.243  11.650  10.760  1.00 94.67           C  
ATOM   3624  CD1 LEU C 135     -12.317  11.660  11.972  1.00 94.67           C  
ATOM   3625  CD2 LEU C 135     -13.762  10.242  10.489  1.00 94.67           C  
ATOM   3626  N   GLU C 136     -16.402  14.904  10.220  1.00 87.43           N  
ATOM   3627  CA  GLU C 136     -17.539  15.749  10.573  1.00 87.43           C  
ATOM   3628  C   GLU C 136     -18.629  15.680   9.507  1.00 87.43           C  
ATOM   3629  CB  GLU C 136     -17.091  17.198  10.774  1.00 87.43           C  
ATOM   3630  O   GLU C 136     -19.817  15.609   9.830  1.00 87.43           O  
ATOM   3631  CG  GLU C 136     -16.404  17.450  12.109  1.00 87.43           C  
ATOM   3632  CD  GLU C 136     -16.146  18.923  12.383  1.00 87.43           C  
ATOM   3633  OE1 GLU C 136     -15.993  19.303  13.566  1.00 87.43           O  
ATOM   3634  OE2 GLU C 136     -16.097  19.704  11.406  1.00 87.43           O  
ATOM   3635  N   HIS C 137     -18.147  15.717   8.299  1.00 91.20           N  
ATOM   3636  CA  HIS C 137     -19.092  15.607   7.193  1.00 91.20           C  
ATOM   3637  C   HIS C 137     -19.889  14.310   7.276  1.00 91.20           C  
ATOM   3638  CB  HIS C 137     -18.361  15.690   5.853  1.00 91.20           C  
ATOM   3639  O   HIS C 137     -21.062  14.271   6.899  1.00 91.20           O  
ATOM   3640  CG  HIS C 137     -19.274  15.667   4.668  1.00 91.20           C  
ATOM   3641  CD2 HIS C 137     -19.921  16.668   4.026  1.00 91.20           C  
ATOM   3642  ND1 HIS C 137     -19.612  14.504   4.011  1.00 91.20           N  
ATOM   3643  CE1 HIS C 137     -20.430  14.792   3.012  1.00 91.20           C  
ATOM   3644  NE2 HIS C 137     -20.633  16.098   3.000  1.00 91.20           N  
ATOM   3645  N   ALA C 138     -19.351  13.271   7.829  1.00 90.36           N  
ATOM   3646  CA  ALA C 138     -19.985  11.960   7.950  1.00 90.36           C  
ATOM   3647  C   ALA C 138     -20.865  11.888   9.194  1.00 90.36           C  
ATOM   3648  CB  ALA C 138     -18.927  10.859   7.986  1.00 90.36           C  
ATOM   3649  O   ALA C 138     -21.600  10.917   9.387  1.00 90.36           O  
ATOM   3650  N   GLY C 139     -20.862  12.929  10.040  1.00 82.83           N  
ATOM   3651  CA  GLY C 139     -21.619  12.936  11.281  1.00 82.83           C  
ATOM   3652  C   GLY C 139     -21.032  12.024  12.343  1.00 82.83           C  
ATOM   3653  O   GLY C 139     -21.768  11.429  13.133  1.00 82.83           O  
ATOM   3654  N   ILE C 140     -19.706  11.772  12.241  1.00 84.90           N  
ATOM   3655  CA  ILE C 140     -19.022  10.891  13.181  1.00 84.90           C  
ATOM   3656  C   ILE C 140     -18.138  11.717  14.113  1.00 84.90           C  
ATOM   3657  CB  ILE C 140     -18.178   9.826  12.446  1.00 84.90           C  
ATOM   3658  O   ILE C 140     -17.358  12.556  13.656  1.00 84.90           O  
ATOM   3659  CG1 ILE C 140     -19.085   8.894  11.634  1.00 84.90           C  
ATOM   3660  CG2 ILE C 140     -17.326   9.032  13.440  1.00 84.90           C  
ATOM   3661  CD1 ILE C 140     -18.331   7.961  10.695  1.00 84.90           C  
ATOM   3662  N   ASP C 141     -18.321  11.476  15.397  1.00 79.58           N  
ATOM   3663  CA  ASP C 141     -17.471  12.068  16.426  1.00 79.58           C  
ATOM   3664  C   ASP C 141     -16.086  11.425  16.431  1.00 79.58           C  
ATOM   3665  CB  ASP C 141     -18.120  11.928  17.804  1.00 79.58           C  
ATOM   3666  O   ASP C 141     -15.953  10.226  16.685  1.00 79.58           O  
ATOM   3667  CG  ASP C 141     -17.307  12.576  18.911  1.00 79.58           C  
ATOM   3668  OD1 ASP C 141     -16.240  13.159  18.623  1.00 79.58           O  
ATOM   3669  OD2 ASP C 141     -17.736  12.501  20.083  1.00 79.58           O  
ATOM   3670  N   SER C 142     -15.040  12.265  16.240  1.00 83.84           N  
ATOM   3671  CA  SER C 142     -13.687  11.734  16.112  1.00 83.84           C  
ATOM   3672  C   SER C 142     -13.244  11.036  17.394  1.00 83.84           C  
ATOM   3673  CB  SER C 142     -12.703  12.851  15.764  1.00 83.84           C  
ATOM   3674  O   SER C 142     -12.473  10.076  17.349  1.00 83.84           O  
ATOM   3675  OG  SER C 142     -12.686  13.841  16.778  1.00 83.84           O  
ATOM   3676  N   ALA C 143     -13.741  11.468  18.538  1.00 76.48           N  
ATOM   3677  CA  ALA C 143     -13.350  10.895  19.823  1.00 76.48           C  
ATOM   3678  C   ALA C 143     -13.784   9.435  19.927  1.00 76.48           C  
ATOM   3679  CB  ALA C 143     -13.946  11.707  20.971  1.00 76.48           C  
ATOM   3680  O   ALA C 143     -13.129   8.633  20.595  1.00 76.48           O  
ATOM   3681  N   THR C 144     -14.868   9.097  19.256  1.00 80.63           N  
ATOM   3682  CA  THR C 144     -15.386   7.735  19.326  1.00 80.63           C  
ATOM   3683  C   THR C 144     -14.521   6.784  18.504  1.00 80.63           C  
ATOM   3684  CB  THR C 144     -16.843   7.665  18.832  1.00 80.63           C  
ATOM   3685  O   THR C 144     -14.652   5.564  18.616  1.00 80.63           O  
ATOM   3686  CG2 THR C 144     -17.731   8.640  19.599  1.00 80.63           C  
ATOM   3687  OG1 THR C 144     -16.885   7.994  17.438  1.00 80.63           O  
ATOM   3688  N   LEU C 145     -13.683   7.352  17.666  1.00 89.76           N  
ATOM   3689  CA  LEU C 145     -12.883   6.496  16.796  1.00 89.76           C  
ATOM   3690  C   LEU C 145     -11.530   6.191  17.430  1.00 89.76           C  
ATOM   3691  CB  LEU C 145     -12.683   7.157  15.430  1.00 89.76           C  
ATOM   3692  O   LEU C 145     -10.776   5.358  16.922  1.00 89.76           O  
ATOM   3693  CG  LEU C 145     -13.936   7.329  14.570  1.00 89.76           C  
ATOM   3694  CD1 LEU C 145     -13.581   7.992  13.243  1.00 89.76           C  
ATOM   3695  CD2 LEU C 145     -14.615   5.984  14.337  1.00 89.76           C  
ATOM   3696  N   ARG C 146     -11.204   6.910  18.478  1.00 86.63           N  
ATOM   3697  CA  ARG C 146      -9.928   6.669  19.143  1.00 86.63           C  
ATOM   3698  C   ARG C 146      -9.819   5.221  19.609  1.00 86.63           C  
ATOM   3699  CB  ARG C 146      -9.753   7.616  20.332  1.00 86.63           C  
ATOM   3700  O   ARG C 146     -10.724   4.705  20.268  1.00 86.63           O  
ATOM   3701  CG  ARG C 146      -9.362   9.032  19.939  1.00 86.63           C  
ATOM   3702  CD  ARG C 146      -8.945   9.858  21.147  1.00 86.63           C  
ATOM   3703  NE  ARG C 146      -8.396  11.152  20.752  1.00 86.63           N  
ATOM   3704  NH1 ARG C 146      -7.287  11.523  22.745  1.00 86.63           N  
ATOM   3705  NH2 ARG C 146      -7.176  13.074  21.061  1.00 86.63           N  
ATOM   3706  CZ  ARG C 146      -7.621  11.913  21.520  1.00 86.63           C  
ATOM   3707  N   GLY C 147      -8.782   4.510  19.189  1.00 85.55           N  
ATOM   3708  CA  GLY C 147      -8.559   3.115  19.536  1.00 85.55           C  
ATOM   3709  C   GLY C 147      -9.189   2.148  18.551  1.00 85.55           C  
ATOM   3710  O   GLY C 147      -9.016   0.933  18.670  1.00 85.55           O  
ATOM   3711  N   SER C 148      -9.913   2.719  17.604  1.00 92.71           N  
ATOM   3712  CA  SER C 148     -10.557   1.854  16.622  1.00 92.71           C  
ATOM   3713  C   SER C 148      -9.570   1.402  15.551  1.00 92.71           C  
ATOM   3714  CB  SER C 148     -11.738   2.572  15.967  1.00 92.71           C  
ATOM   3715  O   SER C 148      -8.503   1.998  15.391  1.00 92.71           O  
ATOM   3716  OG  SER C 148     -11.287   3.633  15.143  1.00 92.71           O  
ATOM   3717  N   SER C 149      -9.831   0.284  14.816  1.00 95.68           N  
ATOM   3718  CA  SER C 149      -9.010  -0.224  13.722  1.00 95.68           C  
ATOM   3719  C   SER C 149      -9.298   0.521  12.423  1.00 95.68           C  
ATOM   3720  CB  SER C 149      -9.248  -1.722  13.524  1.00 95.68           C  
ATOM   3721  O   SER C 149      -9.413  -0.094  11.361  1.00 95.68           O  
ATOM   3722  OG  SER C 149     -10.618  -1.984  13.270  1.00 95.68           O  
ATOM   3723  N   THR C 150      -9.531   1.891  12.512  1.00 98.06           N  
ATOM   3724  CA  THR C 150      -9.751   2.731  11.340  1.00 98.06           C  
ATOM   3725  C   THR C 150      -8.444   2.968  10.590  1.00 98.06           C  
ATOM   3726  CB  THR C 150     -10.373   4.084  11.732  1.00 98.06           C  
ATOM   3727  O   THR C 150      -7.436   3.344  11.193  1.00 98.06           O  
ATOM   3728  CG2 THR C 150     -10.614   4.955  10.503  1.00 98.06           C  
ATOM   3729  OG1 THR C 150     -11.624   3.855  12.394  1.00 98.06           O  
ATOM   3730  N   GLY C 151      -8.406   2.698   9.262  1.00 98.27           N  
ATOM   3731  CA  GLY C 151      -7.214   2.846   8.441  1.00 98.27           C  
ATOM   3732  C   GLY C 151      -7.087   4.223   7.816  1.00 98.27           C  
ATOM   3733  O   GLY C 151      -8.085   4.925   7.640  1.00 98.27           O  
ATOM   3734  N   VAL C 152      -5.816   4.659   7.455  1.00 98.70           N  
ATOM   3735  CA  VAL C 152      -5.513   5.921   6.788  1.00 98.70           C  
ATOM   3736  C   VAL C 152      -4.622   5.663   5.576  1.00 98.70           C  
ATOM   3737  CB  VAL C 152      -4.832   6.921   7.748  1.00 98.70           C  
ATOM   3738  O   VAL C 152      -3.484   5.210   5.719  1.00 98.70           O  
ATOM   3739  CG1 VAL C 152      -4.615   8.268   7.060  1.00 98.70           C  
ATOM   3740  CG2 VAL C 152      -5.664   7.094   9.017  1.00 98.70           C  
ATOM   3741  N   PHE C 153      -5.147   5.967   4.348  1.00 98.70           N  
ATOM   3742  CA  PHE C 153      -4.449   5.786   3.081  1.00 98.70           C  
ATOM   3743  C   PHE C 153      -4.370   7.100   2.314  1.00 98.70           C  
ATOM   3744  CB  PHE C 153      -5.148   4.722   2.228  1.00 98.70           C  
ATOM   3745  O   PHE C 153      -5.384   7.602   1.825  1.00 98.70           O  
ATOM   3746  CG  PHE C 153      -5.309   3.397   2.923  1.00 98.70           C  
ATOM   3747  CD1 PHE C 153      -4.408   2.363   2.696  1.00 98.70           C  
ATOM   3748  CD2 PHE C 153      -6.362   3.184   3.803  1.00 98.70           C  
ATOM   3749  CE1 PHE C 153      -4.554   1.136   3.337  1.00 98.70           C  
ATOM   3750  CE2 PHE C 153      -6.515   1.960   4.448  1.00 98.70           C  
ATOM   3751  CZ  PHE C 153      -5.611   0.937   4.213  1.00 98.70           C  
ATOM   3752  N   VAL C 154      -3.125   7.658   2.225  1.00 98.48           N  
ATOM   3753  CA  VAL C 154      -3.005   8.983   1.625  1.00 98.48           C  
ATOM   3754  C   VAL C 154      -2.002   8.940   0.475  1.00 98.48           C  
ATOM   3755  CB  VAL C 154      -2.577  10.041   2.667  1.00 98.48           C  
ATOM   3756  O   VAL C 154      -0.865   8.496   0.650  1.00 98.48           O  
ATOM   3757  CG1 VAL C 154      -2.425  11.413   2.012  1.00 98.48           C  
ATOM   3758  CG2 VAL C 154      -3.587  10.100   3.811  1.00 98.48           C  
ATOM   3759  N   GLY C 155      -2.507   9.324  -0.741  1.00 97.96           N  
ATOM   3760  CA  GLY C 155      -1.599   9.585  -1.846  1.00 97.96           C  
ATOM   3761  C   GLY C 155      -0.913  10.935  -1.749  1.00 97.96           C  
ATOM   3762  O   GLY C 155      -1.568  11.954  -1.519  1.00 97.96           O  
ATOM   3763  N   CYS C 156       0.316  10.935  -1.821  1.00 94.92           N  
ATOM   3764  CA  CYS C 156       1.102  12.157  -1.692  1.00 94.92           C  
ATOM   3765  C   CYS C 156       2.294  12.141  -2.642  1.00 94.92           C  
ATOM   3766  CB  CYS C 156       1.587  12.333  -0.253  1.00 94.92           C  
ATOM   3767  O   CYS C 156       2.918  11.098  -2.845  1.00 94.92           O  
ATOM   3768  SG  CYS C 156       2.536  13.847   0.015  1.00 94.92           S  
ATOM   3769  N   ASN C 157       2.498  13.239  -3.307  1.00 83.00           N  
ATOM   3770  CA  ASN C 157       3.666  13.366  -4.172  1.00 83.00           C  
ATOM   3771  C   ASN C 157       4.535  14.554  -3.769  1.00 83.00           C  
ATOM   3772  CB  ASN C 157       3.239  13.493  -5.636  1.00 83.00           C  
ATOM   3773  O   ASN C 157       4.112  15.397  -2.977  1.00 83.00           O  
ATOM   3774  CG  ASN C 157       2.410  14.735  -5.897  1.00 83.00           C  
ATOM   3775  ND2 ASN C 157       2.029  14.941  -7.152  1.00 83.00           N  
ATOM   3776  OD1 ASN C 157       2.115  15.504  -4.978  1.00 83.00           O  
ATOM   3777  N   TYR C 158       5.963  14.378  -3.829  1.00 73.08           N  
ATOM   3778  CA  TYR C 158       6.914  15.467  -3.639  1.00 73.08           C  
ATOM   3779  C   TYR C 158       7.127  15.752  -2.157  1.00 73.08           C  
ATOM   3780  CB  TYR C 158       6.429  16.735  -4.350  1.00 73.08           C  
ATOM   3781  O   TYR C 158       6.190  15.662  -1.360  1.00 73.08           O  
ATOM   3782  CG  TYR C 158       6.003  16.504  -5.779  1.00 73.08           C  
ATOM   3783  CD1 TYR C 158       6.932  16.148  -6.755  1.00 73.08           C  
ATOM   3784  CD2 TYR C 158       4.672  16.641  -6.157  1.00 73.08           C  
ATOM   3785  CE1 TYR C 158       6.544  15.936  -8.073  1.00 73.08           C  
ATOM   3786  CE2 TYR C 158       4.273  16.432  -7.473  1.00 73.08           C  
ATOM   3787  OH  TYR C 158       4.825  15.871  -9.727  1.00 73.08           O  
ATOM   3788  CZ  TYR C 158       5.215  16.080  -8.423  1.00 73.08           C  
ATOM   3789  N   GLN C 159       8.312  15.886  -1.690  1.00 77.90           N  
ATOM   3790  CA  GLN C 159       8.750  16.279  -0.355  1.00 77.90           C  
ATOM   3791  C   GLN C 159       9.813  17.372  -0.424  1.00 77.90           C  
ATOM   3792  CB  GLN C 159       9.290  15.070   0.411  1.00 77.90           C  
ATOM   3793  O   GLN C 159      10.964  17.150  -0.043  1.00 77.90           O  
ATOM   3794  CG  GLN C 159       8.301  13.917   0.515  1.00 77.90           C  
ATOM   3795  CD  GLN C 159       7.085  14.260   1.354  1.00 77.90           C  
ATOM   3796  NE2 GLN C 159       5.925  13.748   0.955  1.00 77.90           N  
ATOM   3797  OE1 GLN C 159       7.186  14.978   2.354  1.00 77.90           O  
ATOM   3798  N   GLU C 160       9.302  18.584  -0.906  1.00 78.99           N  
ATOM   3799  CA  GLU C 160      10.279  19.616  -1.240  1.00 78.99           C  
ATOM   3800  C   GLU C 160      10.309  20.711  -0.178  1.00 78.99           C  
ATOM   3801  CB  GLU C 160       9.974  20.222  -2.612  1.00 78.99           C  
ATOM   3802  O   GLU C 160      11.115  21.641  -0.260  1.00 78.99           O  
ATOM   3803  CG  GLU C 160      10.120  19.240  -3.765  1.00 78.99           C  
ATOM   3804  CD  GLU C 160       9.733  19.832  -5.111  1.00 78.99           C  
ATOM   3805  OE1 GLU C 160       9.948  19.168  -6.150  1.00 78.99           O  
ATOM   3806  OE2 GLU C 160       9.212  20.969  -5.126  1.00 78.99           O  
ATOM   3807  N   TYR C 161       9.327  20.628   0.747  1.00 85.22           N  
ATOM   3808  CA  TYR C 161       9.224  21.681   1.751  1.00 85.22           C  
ATOM   3809  C   TYR C 161      10.500  21.772   2.579  1.00 85.22           C  
ATOM   3810  CB  TYR C 161       8.023  21.433   2.668  1.00 85.22           C  
ATOM   3811  O   TYR C 161      10.934  22.868   2.944  1.00 85.22           O  
ATOM   3812  CG  TYR C 161       7.793  22.532   3.677  1.00 85.22           C  
ATOM   3813  CD1 TYR C 161       7.972  22.303   5.039  1.00 85.22           C  
ATOM   3814  CD2 TYR C 161       7.395  23.801   3.270  1.00 85.22           C  
ATOM   3815  CE1 TYR C 161       7.759  23.312   5.973  1.00 85.22           C  
ATOM   3816  CE2 TYR C 161       7.179  24.818   4.195  1.00 85.22           C  
ATOM   3817  OH  TYR C 161       7.152  25.568   6.461  1.00 85.22           O  
ATOM   3818  CZ  TYR C 161       7.364  24.565   5.541  1.00 85.22           C  
ATOM   3819  N   ARG C 162      11.157  20.656   2.782  1.00 78.72           N  
ATOM   3820  CA  ARG C 162      12.383  20.635   3.574  1.00 78.72           C  
ATOM   3821  C   ARG C 162      13.482  21.452   2.905  1.00 78.72           C  
ATOM   3822  CB  ARG C 162      12.858  19.196   3.792  1.00 78.72           C  
ATOM   3823  O   ARG C 162      14.263  22.124   3.582  1.00 78.72           O  
ATOM   3824  CG  ARG C 162      14.066  19.079   4.707  1.00 78.72           C  
ATOM   3825  CD  ARG C 162      14.402  17.626   5.014  1.00 78.72           C  
ATOM   3826  NE  ARG C 162      15.651  17.507   5.760  1.00 78.72           N  
ATOM   3827  NH1 ARG C 162      14.816  16.032   7.329  1.00 78.72           N  
ATOM   3828  NH2 ARG C 162      17.000  16.719   7.444  1.00 78.72           N  
ATOM   3829  CZ  ARG C 162      15.819  16.753   6.843  1.00 78.72           C  
ATOM   3830  N   ALA C 163      13.615  21.271   1.580  1.00 72.01           N  
ATOM   3831  CA  ALA C 163      14.627  22.002   0.821  1.00 72.01           C  
ATOM   3832  C   ALA C 163      14.488  23.507   1.028  1.00 72.01           C  
ATOM   3833  CB  ALA C 163      14.528  21.661  -0.664  1.00 72.01           C  
ATOM   3834  O   ALA C 163      15.455  24.255   0.868  1.00 72.01           O  
ATOM   3835  N   ARG C 164      13.404  24.113   1.499  1.00 73.50           N  
ATOM   3836  CA  ARG C 164      13.170  25.535   1.724  1.00 73.50           C  
ATOM   3837  C   ARG C 164      13.683  25.965   3.095  1.00 73.50           C  
ATOM   3838  CB  ARG C 164      11.680  25.862   1.597  1.00 73.50           C  
ATOM   3839  O   ARG C 164      13.959  27.145   3.318  1.00 73.50           O  
ATOM   3840  CG  ARG C 164      11.174  25.879   0.163  1.00 73.50           C  
ATOM   3841  CD  ARG C 164       9.805  26.536   0.056  1.00 73.50           C  
ATOM   3842  NE  ARG C 164       9.873  27.970   0.327  1.00 73.50           N  
ATOM   3843  NH1 ARG C 164       7.998  28.502  -0.914  1.00 73.50           N  
ATOM   3844  NH2 ARG C 164       9.168  30.150   0.169  1.00 73.50           N  
ATOM   3845  CZ  ARG C 164       9.013  28.871  -0.140  1.00 73.50           C  
ATOM   3846  N   LEU C 165      13.818  25.025   3.953  1.00 70.88           N  
ATOM   3847  CA  LEU C 165      14.217  25.380   5.310  1.00 70.88           C  
ATOM   3848  C   LEU C 165      15.736  25.424   5.437  1.00 70.88           C  
ATOM   3849  CB  LEU C 165      13.637  24.384   6.318  1.00 70.88           C  
ATOM   3850  O   LEU C 165      16.271  25.405   6.547  1.00 70.88           O  
ATOM   3851  CG  LEU C 165      12.112  24.319   6.407  1.00 70.88           C  
ATOM   3852  CD1 LEU C 165      11.682  23.166   7.308  1.00 70.88           C  
ATOM   3853  CD2 LEU C 165      11.549  25.641   6.917  1.00 70.88           C  
ATOM   3854  N   SER C 166      16.613  25.887   4.431  1.00 55.81           N  
ATOM   3855  CA  SER C 166      18.068  25.828   4.327  1.00 55.81           C  
ATOM   3856  C   SER C 166      18.736  26.589   5.467  1.00 55.81           C  
ATOM   3857  CB  SER C 166      18.533  26.393   2.984  1.00 55.81           C  
ATOM   3858  O   SER C 166      19.800  26.193   5.945  1.00 55.81           O  
ATOM   3859  OG  SER C 166      18.068  27.721   2.809  1.00 55.81           O  
ATOM   3860  N   GLU C 167      18.055  27.690   6.251  1.00 55.65           N  
ATOM   3861  CA  GLU C 167      18.553  28.289   7.486  1.00 55.65           C  
ATOM   3862  C   GLU C 167      17.635  27.973   8.663  1.00 55.65           C  
ATOM   3863  CB  GLU C 167      18.700  29.805   7.326  1.00 55.65           C  
ATOM   3864  O   GLU C 167      16.487  28.422   8.700  1.00 55.65           O  
ATOM   3865  CG  GLU C 167      19.953  30.225   6.572  1.00 55.65           C  
ATOM   3866  CD  GLU C 167      20.105  31.733   6.454  1.00 55.65           C  
ATOM   3867  OE1 GLU C 167      21.079  32.198   5.819  1.00 55.65           O  
ATOM   3868  OE2 GLU C 167      19.244  32.457   7.003  1.00 55.65           O  
ATOM   3869  N   VAL C 168      17.651  26.765   9.106  1.00 54.96           N  
ATOM   3870  CA  VAL C 168      16.808  26.343  10.220  1.00 54.96           C  
ATOM   3871  C   VAL C 168      16.810  27.418  11.306  1.00 54.96           C  
ATOM   3872  CB  VAL C 168      17.277  24.993  10.807  1.00 54.96           C  
ATOM   3873  O   VAL C 168      17.872  27.848  11.760  1.00 54.96           O  
ATOM   3874  CG1 VAL C 168      16.357  24.549  11.943  1.00 54.96           C  
ATOM   3875  CG2 VAL C 168      17.333  23.928   9.714  1.00 54.96           C  
ATOM   3876  N   GLN C 169      15.768  28.200  11.306  1.00 60.39           N  
ATOM   3877  CA  GLN C 169      15.590  29.073  12.461  1.00 60.39           C  
ATOM   3878  C   GLN C 169      15.878  28.329  13.762  1.00 60.39           C  
ATOM   3879  CB  GLN C 169      14.172  29.647  12.487  1.00 60.39           C  
ATOM   3880  O   GLN C 169      15.616  27.129  13.868  1.00 60.39           O  
ATOM   3881  CG  GLN C 169      13.954  30.791  11.507  1.00 60.39           C  
ATOM   3882  CD  GLN C 169      12.572  31.407  11.621  1.00 60.39           C  
ATOM   3883  NE2 GLN C 169      12.450  32.667  11.219  1.00 60.39           N  
ATOM   3884  OE1 GLN C 169      11.623  30.755  12.067  1.00 60.39           O  
ATOM   3885  N   GLU C 170      16.780  28.903  14.639  1.00 60.25           N  
ATOM   3886  CA  GLU C 170      17.043  28.375  15.974  1.00 60.25           C  
ATOM   3887  C   GLU C 170      15.751  27.941  16.660  1.00 60.25           C  
ATOM   3888  CB  GLU C 170      17.769  29.416  16.831  1.00 60.25           C  
ATOM   3889  O   GLU C 170      14.765  28.681  16.664  1.00 60.25           O  
ATOM   3890  CG  GLU C 170      18.570  28.817  17.978  1.00 60.25           C  
ATOM   3891  CD  GLU C 170      19.439  29.836  18.699  1.00 60.25           C  
ATOM   3892  OE1 GLU C 170      20.130  29.462  19.674  1.00 60.25           O  
ATOM   3893  OE2 GLU C 170      19.428  31.017  18.286  1.00 60.25           O  
ATOM   3894  N   GLY C 171      15.555  26.496  17.039  1.00 63.11           N  
ATOM   3895  CA  GLY C 171      14.436  25.963  17.798  1.00 63.11           C  
ATOM   3896  C   GLY C 171      13.560  25.024  16.991  1.00 63.11           C  
ATOM   3897  O   GLY C 171      12.716  24.320  17.550  1.00 63.11           O  
ATOM   3898  N   LEU C 172      13.605  24.935  15.561  1.00 70.84           N  
ATOM   3899  CA  LEU C 172      12.765  24.106  14.703  1.00 70.84           C  
ATOM   3900  C   LEU C 172      13.429  22.762  14.426  1.00 70.84           C  
ATOM   3901  CB  LEU C 172      12.471  24.825  13.384  1.00 70.84           C  
ATOM   3902  O   LEU C 172      12.790  21.844  13.908  1.00 70.84           O  
ATOM   3903  CG  LEU C 172      11.552  26.045  13.466  1.00 70.84           C  
ATOM   3904  CD1 LEU C 172      11.596  26.831  12.161  1.00 70.84           C  
ATOM   3905  CD2 LEU C 172      10.124  25.618  13.791  1.00 70.84           C  
ATOM   3906  N   GLU C 173      14.646  22.639  14.792  1.00 68.77           N  
ATOM   3907  CA  GLU C 173      15.516  21.545  14.369  1.00 68.77           C  
ATOM   3908  C   GLU C 173      14.961  20.195  14.814  1.00 68.77           C  
ATOM   3909  CB  GLU C 173      16.931  21.739  14.920  1.00 68.77           C  
ATOM   3910  O   GLU C 173      14.995  19.223  14.056  1.00 68.77           O  
ATOM   3911  CG  GLU C 173      17.654  22.949  14.346  1.00 68.77           C  
ATOM   3912  CD  GLU C 173      17.417  24.222  15.142  1.00 68.77           C  
ATOM   3913  OE1 GLU C 173      17.996  25.275  14.789  1.00 68.77           O  
ATOM   3914  OE2 GLU C 173      16.647  24.167  16.127  1.00 68.77           O  
ATOM   3915  N   GLY C 174      14.396  20.066  15.980  1.00 68.77           N  
ATOM   3916  CA  GLY C 174      13.873  18.818  16.513  1.00 68.77           C  
ATOM   3917  C   GLY C 174      12.602  18.361  15.823  1.00 68.77           C  
ATOM   3918  O   GLY C 174      12.257  17.178  15.866  1.00 68.77           O  
ATOM   3919  N   HIS C 175      11.904  19.195  15.049  1.00 80.45           N  
ATOM   3920  CA  HIS C 175      10.619  18.897  14.429  1.00 80.45           C  
ATOM   3921  C   HIS C 175      10.770  18.667  12.929  1.00 80.45           C  
ATOM   3922  CB  HIS C 175       9.623  20.029  14.689  1.00 80.45           C  
ATOM   3923  O   HIS C 175       9.796  18.348  12.244  1.00 80.45           O  
ATOM   3924  CG  HIS C 175       9.315  20.236  16.138  1.00 80.45           C  
ATOM   3925  CD2 HIS C 175       9.490  21.314  16.938  1.00 80.45           C  
ATOM   3926  ND1 HIS C 175       8.758  19.254  16.928  1.00 80.45           N  
ATOM   3927  CE1 HIS C 175       8.603  19.721  18.156  1.00 80.45           C  
ATOM   3928  NE2 HIS C 175       9.039  20.968  18.188  1.00 80.45           N  
ATOM   3929  N   LEU C 176      11.993  18.857  12.385  1.00 79.64           N  
ATOM   3930  CA  LEU C 176      12.202  18.771  10.943  1.00 79.64           C  
ATOM   3931  C   LEU C 176      11.946  17.354  10.440  1.00 79.64           C  
ATOM   3932  CB  LEU C 176      13.625  19.204  10.581  1.00 79.64           C  
ATOM   3933  O   LEU C 176      11.370  17.167   9.366  1.00 79.64           O  
ATOM   3934  CG  LEU C 176      13.908  20.706  10.624  1.00 79.64           C  
ATOM   3935  CD1 LEU C 176      15.382  20.976  10.340  1.00 79.64           C  
ATOM   3936  CD2 LEU C 176      13.022  21.446   9.627  1.00 79.64           C  
ATOM   3937  N   VAL C 177      12.298  16.368  11.272  1.00 82.76           N  
ATOM   3938  CA  VAL C 177      12.111  14.978  10.869  1.00 82.76           C  
ATOM   3939  C   VAL C 177      10.621  14.647  10.831  1.00 82.76           C  
ATOM   3940  CB  VAL C 177      12.849  14.008  11.819  1.00 82.76           C  
ATOM   3941  O   VAL C 177      10.111  14.168   9.816  1.00 82.76           O  
ATOM   3942  CG1 VAL C 177      12.482  12.559  11.502  1.00 82.76           C  
ATOM   3943  CG2 VAL C 177      14.360  14.213  11.722  1.00 82.76           C  
ATOM   3944  N   THR C 178       9.874  14.972  11.885  1.00 87.21           N  
ATOM   3945  CA  THR C 178       8.453  14.650  11.947  1.00 87.21           C  
ATOM   3946  C   THR C 178       7.641  15.617  11.090  1.00 87.21           C  
ATOM   3947  CB  THR C 178       7.935  14.685  13.397  1.00 87.21           C  
ATOM   3948  O   THR C 178       6.499  15.326  10.728  1.00 87.21           O  
ATOM   3949  CG2 THR C 178       8.574  13.584  14.236  1.00 87.21           C  
ATOM   3950  OG1 THR C 178       8.248  15.957  13.979  1.00 87.21           O  
ATOM   3951  N   GLY C 179       8.233  16.751  10.708  1.00 88.91           N  
ATOM   3952  CA  GLY C 179       7.500  17.764   9.966  1.00 88.91           C  
ATOM   3953  C   GLY C 179       7.670  17.644   8.464  1.00 88.91           C  
ATOM   3954  O   GLY C 179       6.887  18.209   7.698  1.00 88.91           O  
ATOM   3955  N   SER C 180       8.602  16.818   7.945  1.00 86.02           N  
ATOM   3956  CA  SER C 180       8.884  16.891   6.515  1.00 86.02           C  
ATOM   3957  C   SER C 180       8.845  15.508   5.874  1.00 86.02           C  
ATOM   3958  CB  SER C 180      10.247  17.538   6.269  1.00 86.02           C  
ATOM   3959  O   SER C 180       8.731  15.387   4.652  1.00 86.02           O  
ATOM   3960  OG  SER C 180      11.283  16.767   6.854  1.00 86.02           O  
ATOM   3961  N   VAL C 181       8.908  14.404   6.625  1.00 87.82           N  
ATOM   3962  CA  VAL C 181       8.955  13.050   6.083  1.00 87.82           C  
ATOM   3963  C   VAL C 181       7.570  12.644   5.584  1.00 87.82           C  
ATOM   3964  CB  VAL C 181       9.460  12.035   7.134  1.00 87.82           C  
ATOM   3965  O   VAL C 181       6.561  12.935   6.230  1.00 87.82           O  
ATOM   3966  CG1 VAL C 181       9.449  10.618   6.565  1.00 87.82           C  
ATOM   3967  CG2 VAL C 181      10.863  12.413   7.608  1.00 87.82           C  
ATOM   3968  N   SER C 182       7.482  11.964   4.430  1.00 91.73           N  
ATOM   3969  CA  SER C 182       6.239  11.615   3.750  1.00 91.73           C  
ATOM   3970  C   SER C 182       5.402  10.654   4.587  1.00 91.73           C  
ATOM   3971  CB  SER C 182       6.532  10.992   2.384  1.00 91.73           C  
ATOM   3972  O   SER C 182       4.173  10.747   4.606  1.00 91.73           O  
ATOM   3973  OG  SER C 182       7.202   9.752   2.530  1.00 91.73           O  
ATOM   3974  N   SER C 183       6.013   9.661   5.300  1.00 94.28           N  
ATOM   3975  CA  SER C 183       5.298   8.661   6.087  1.00 94.28           C  
ATOM   3976  C   SER C 183       4.468   9.315   7.187  1.00 94.28           C  
ATOM   3977  CB  SER C 183       6.277   7.661   6.701  1.00 94.28           C  
ATOM   3978  O   SER C 183       3.499   8.728   7.673  1.00 94.28           O  
ATOM   3979  OG  SER C 183       7.184   8.315   7.573  1.00 94.28           O  
ATOM   3980  N   VAL C 184       4.787  10.534   7.620  1.00 94.47           N  
ATOM   3981  CA  VAL C 184       4.128  11.223   8.725  1.00 94.47           C  
ATOM   3982  C   VAL C 184       2.784  11.779   8.259  1.00 94.47           C  
ATOM   3983  CB  VAL C 184       5.008  12.360   9.291  1.00 94.47           C  
ATOM   3984  O   VAL C 184       1.894  12.033   9.074  1.00 94.47           O  
ATOM   3985  CG1 VAL C 184       4.213  13.221  10.271  1.00 94.47           C  
ATOM   3986  CG2 VAL C 184       6.252  11.785   9.966  1.00 94.47           C  
ATOM   3987  N   VAL C 185       2.595  11.986   6.919  1.00 95.87           N  
ATOM   3988  CA  VAL C 185       1.338  12.505   6.392  1.00 95.87           C  
ATOM   3989  C   VAL C 185       0.178  11.634   6.868  1.00 95.87           C  
ATOM   3990  CB  VAL C 185       1.355  12.573   4.848  1.00 95.87           C  
ATOM   3991  O   VAL C 185      -0.804  12.141   7.415  1.00 95.87           O  
ATOM   3992  CG1 VAL C 185      -0.034  12.909   4.307  1.00 95.87           C  
ATOM   3993  CG2 VAL C 185       2.381  13.599   4.371  1.00 95.87           C  
ATOM   3994  N   SER C 186       0.250  10.323   6.703  1.00 97.41           N  
ATOM   3995  CA  SER C 186      -0.789   9.417   7.181  1.00 97.41           C  
ATOM   3996  C   SER C 186      -0.635   9.137   8.672  1.00 97.41           C  
ATOM   3997  CB  SER C 186      -0.756   8.103   6.400  1.00 97.41           C  
ATOM   3998  O   SER C 186      -1.626   9.068   9.402  1.00 97.41           O  
ATOM   3999  OG  SER C 186       0.514   7.484   6.512  1.00 97.41           O  
ATOM   4000  N   GLY C 187       0.600   9.010   9.161  1.00 97.01           N  
ATOM   4001  CA  GLY C 187       0.898   8.708  10.552  1.00 97.01           C  
ATOM   4002  C   GLY C 187       0.360   9.748  11.517  1.00 97.01           C  
ATOM   4003  O   GLY C 187      -0.215   9.403  12.551  1.00 97.01           O  
ATOM   4004  N   ARG C 188       0.506  10.966  11.170  1.00 96.37           N  
ATOM   4005  CA  ARG C 188       0.054  12.036  12.053  1.00 96.37           C  
ATOM   4006  C   ARG C 188      -1.466  12.047  12.167  1.00 96.37           C  
ATOM   4007  CB  ARG C 188       0.552  13.394  11.552  1.00 96.37           C  
ATOM   4008  O   ARG C 188      -2.012  12.313  13.241  1.00 96.37           O  
ATOM   4009  CG  ARG C 188       0.307  14.537  12.524  1.00 96.37           C  
ATOM   4010  CD  ARG C 188       0.979  15.823  12.063  1.00 96.37           C  
ATOM   4011  NE  ARG C 188       2.435  15.718  12.111  1.00 96.37           N  
ATOM   4012  NH1 ARG C 188       2.603  16.226  14.359  1.00 96.37           N  
ATOM   4013  NH2 ARG C 188       4.490  15.791  13.133  1.00 96.37           N  
ATOM   4014  CZ  ARG C 188       3.173  15.912  13.201  1.00 96.37           C  
ATOM   4015  N   VAL C 189      -2.179  11.786  11.092  1.00 97.65           N  
ATOM   4016  CA  VAL C 189      -3.631  11.667  11.175  1.00 97.65           C  
ATOM   4017  C   VAL C 189      -4.003  10.571  12.171  1.00 97.65           C  
ATOM   4018  CB  VAL C 189      -4.256  11.367   9.794  1.00 97.65           C  
ATOM   4019  O   VAL C 189      -4.839  10.783  13.053  1.00 97.65           O  
ATOM   4020  CG1 VAL C 189      -5.742  11.041   9.934  1.00 97.65           C  
ATOM   4021  CG2 VAL C 189      -4.051  12.548   8.848  1.00 97.65           C  
ATOM   4022  N   SER C 190      -3.367   9.427  12.039  1.00 97.60           N  
ATOM   4023  CA  SER C 190      -3.639   8.314  12.944  1.00 97.60           C  
ATOM   4024  C   SER C 190      -3.334   8.691  14.390  1.00 97.60           C  
ATOM   4025  CB  SER C 190      -2.821   7.086  12.544  1.00 97.60           C  
ATOM   4026  O   SER C 190      -4.116   8.389  15.294  1.00 97.60           O  
ATOM   4027  OG  SER C 190      -3.295   6.540  11.326  1.00 97.60           O  
ATOM   4028  N   TYR C 191      -2.232   9.414  14.549  1.00 95.21           N  
ATOM   4029  CA  TYR C 191      -1.774   9.795  15.880  1.00 95.21           C  
ATOM   4030  C   TYR C 191      -2.728  10.797  16.520  1.00 95.21           C  
ATOM   4031  CB  TYR C 191      -0.362  10.387  15.814  1.00 95.21           C  
ATOM   4032  O   TYR C 191      -3.184  10.596  17.647  1.00 95.21           O  
ATOM   4033  CG  TYR C 191       0.071  11.066  17.091  1.00 95.21           C  
ATOM   4034  CD1 TYR C 191       0.172  12.453  17.165  1.00 95.21           C  
ATOM   4035  CD2 TYR C 191       0.382  10.322  18.224  1.00 95.21           C  
ATOM   4036  CE1 TYR C 191       0.574  13.083  18.339  1.00 95.21           C  
ATOM   4037  CE2 TYR C 191       0.784  10.941  19.403  1.00 95.21           C  
ATOM   4038  OH  TYR C 191       1.274  12.938  20.615  1.00 95.21           O  
ATOM   4039  CZ  TYR C 191       0.876  12.320  19.451  1.00 95.21           C  
ATOM   4040  N   VAL C 192      -3.088  11.837  15.808  1.00 92.66           N  
ATOM   4041  CA  VAL C 192      -3.890  12.927  16.352  1.00 92.66           C  
ATOM   4042  C   VAL C 192      -5.315  12.441  16.609  1.00 92.66           C  
ATOM   4043  CB  VAL C 192      -3.906  14.148  15.405  1.00 92.66           C  
ATOM   4044  O   VAL C 192      -5.909  12.760  17.642  1.00 92.66           O  
ATOM   4045  CG1 VAL C 192      -4.990  15.141  15.822  1.00 92.66           C  
ATOM   4046  CG2 VAL C 192      -2.537  14.824  15.385  1.00 92.66           C  
ATOM   4047  N   LEU C 193      -5.847  11.482  15.737  1.00 93.83           N  
ATOM   4048  CA  LEU C 193      -7.229  11.029  15.849  1.00 93.83           C  
ATOM   4049  C   LEU C 193      -7.308   9.707  16.605  1.00 93.83           C  
ATOM   4050  CB  LEU C 193      -7.857  10.876  14.461  1.00 93.83           C  
ATOM   4051  O   LEU C 193      -8.401   9.187  16.842  1.00 93.83           O  
ATOM   4052  CG  LEU C 193      -7.993  12.154  13.633  1.00 93.83           C  
ATOM   4053  CD1 LEU C 193      -8.625  11.845  12.281  1.00 93.83           C  
ATOM   4054  CD2 LEU C 193      -8.813  13.195  14.388  1.00 93.83           C  
ATOM   4055  N   GLY C 194      -6.165   9.116  17.032  1.00 93.62           N  
ATOM   4056  CA  GLY C 194      -6.112   7.872  17.783  1.00 93.62           C  
ATOM   4057  C   GLY C 194      -6.572   6.670  16.979  1.00 93.62           C  
ATOM   4058  O   GLY C 194      -7.257   5.790  17.505  1.00 93.62           O  
ATOM   4059  N   LEU C 195      -6.328   6.608  15.643  1.00 97.39           N  
ATOM   4060  CA  LEU C 195      -6.731   5.525  14.752  1.00 97.39           C  
ATOM   4061  C   LEU C 195      -5.665   4.435  14.704  1.00 97.39           C  
ATOM   4062  CB  LEU C 195      -6.995   6.060  13.342  1.00 97.39           C  
ATOM   4063  O   LEU C 195      -4.482   4.727  14.517  1.00 97.39           O  
ATOM   4064  CG  LEU C 195      -7.881   7.303  13.244  1.00 97.39           C  
ATOM   4065  CD1 LEU C 195      -8.003   7.753  11.792  1.00 97.39           C  
ATOM   4066  CD2 LEU C 195      -9.257   7.028  13.841  1.00 97.39           C  
ATOM   4067  N   GLU C 196      -6.019   3.165  14.831  1.00 97.11           N  
ATOM   4068  CA  GLU C 196      -5.040   2.104  15.047  1.00 97.11           C  
ATOM   4069  C   GLU C 196      -5.028   1.120  13.880  1.00 97.11           C  
ATOM   4070  CB  GLU C 196      -5.329   1.364  16.356  1.00 97.11           C  
ATOM   4071  O   GLU C 196      -4.394   0.065  13.958  1.00 97.11           O  
ATOM   4072  CG  GLU C 196      -5.133   2.218  17.600  1.00 97.11           C  
ATOM   4073  CD  GLU C 196      -5.380   1.458  18.894  1.00 97.11           C  
ATOM   4074  OE1 GLU C 196      -5.217   2.049  19.985  1.00 97.11           O  
ATOM   4075  OE2 GLU C 196      -5.737   0.261  18.815  1.00 97.11           O  
ATOM   4076  N   GLY C 197      -5.767   1.388  12.781  1.00 97.63           N  
ATOM   4077  CA  GLY C 197      -5.665   0.598  11.564  1.00 97.63           C  
ATOM   4078  C   GLY C 197      -4.437   0.932  10.738  1.00 97.63           C  
ATOM   4079  O   GLY C 197      -3.616   1.757  11.142  1.00 97.63           O  
ATOM   4080  N   PRO C 198      -4.304   0.271   9.492  1.00 98.18           N  
ATOM   4081  CA  PRO C 198      -3.164   0.592   8.631  1.00 98.18           C  
ATOM   4082  C   PRO C 198      -3.077   2.080   8.297  1.00 98.18           C  
ATOM   4083  CB  PRO C 198      -3.429  -0.236   7.371  1.00 98.18           C  
ATOM   4084  O   PRO C 198      -4.102   2.724   8.062  1.00 98.18           O  
ATOM   4085  CG  PRO C 198      -4.289  -1.368   7.832  1.00 98.18           C  
ATOM   4086  CD  PRO C 198      -5.198  -0.865   8.917  1.00 98.18           C  
ATOM   4087  N   ALA C 199      -1.835   2.587   8.304  1.00 98.06           N  
ATOM   4088  CA  ALA C 199      -1.540   3.955   7.884  1.00 98.06           C  
ATOM   4089  C   ALA C 199      -0.427   3.980   6.840  1.00 98.06           C  
ATOM   4090  CB  ALA C 199      -1.155   4.810   9.088  1.00 98.06           C  
ATOM   4091  O   ALA C 199       0.742   3.755   7.164  1.00 98.06           O  
ATOM   4092  N   LEU C 200      -0.812   4.327   5.554  1.00 97.75           N  
ATOM   4093  CA  LEU C 200       0.125   4.234   4.440  1.00 97.75           C  
ATOM   4094  C   LEU C 200       0.151   5.533   3.642  1.00 97.75           C  
ATOM   4095  CB  LEU C 200      -0.246   3.065   3.523  1.00 97.75           C  
ATOM   4096  O   LEU C 200      -0.899   6.117   3.363  1.00 97.75           O  
ATOM   4097  CG  LEU C 200      -0.500   1.721   4.207  1.00 97.75           C  
ATOM   4098  CD1 LEU C 200      -0.950   0.683   3.185  1.00 97.75           C  
ATOM   4099  CD2 LEU C 200       0.750   1.250   4.942  1.00 97.75           C  
ATOM   4100  N   THR C 201       1.330   5.980   3.367  1.00 97.71           N  
ATOM   4101  CA  THR C 201       1.537   7.008   2.352  1.00 97.71           C  
ATOM   4102  C   THR C 201       2.063   6.392   1.059  1.00 97.71           C  
ATOM   4103  CB  THR C 201       2.515   8.090   2.844  1.00 97.71           C  
ATOM   4104  O   THR C 201       3.083   5.701   1.064  1.00 97.71           O  
ATOM   4105  CG2 THR C 201       2.683   9.194   1.805  1.00 97.71           C  
ATOM   4106  OG1 THR C 201       2.013   8.664   4.058  1.00 97.71           O  
ATOM   4107  N   VAL C 202       1.330   6.610  -0.033  1.00 97.13           N  
ATOM   4108  CA  VAL C 202       1.596   5.947  -1.306  1.00 97.13           C  
ATOM   4109  C   VAL C 202       1.879   6.991  -2.383  1.00 97.13           C  
ATOM   4110  CB  VAL C 202       0.416   5.045  -1.734  1.00 97.13           C  
ATOM   4111  O   VAL C 202       1.223   8.034  -2.434  1.00 97.13           O  
ATOM   4112  CG1 VAL C 202       0.674   4.435  -3.110  1.00 97.13           C  
ATOM   4113  CG2 VAL C 202       0.178   3.950  -0.696  1.00 97.13           C  
ATOM   4114  N   ASP C 203       2.907   6.665  -3.237  1.00 96.78           N  
ATOM   4115  CA  ASP C 203       3.186   7.534  -4.376  1.00 96.78           C  
ATOM   4116  C   ASP C 203       3.133   6.754  -5.687  1.00 96.78           C  
ATOM   4117  CB  ASP C 203       4.552   8.204  -4.217  1.00 96.78           C  
ATOM   4118  O   ASP C 203       4.054   5.999  -6.004  1.00 96.78           O  
ATOM   4119  CG  ASP C 203       4.842   9.224  -5.304  1.00 96.78           C  
ATOM   4120  OD1 ASP C 203       3.962   9.475  -6.156  1.00 96.78           O  
ATOM   4121  OD2 ASP C 203       5.962   9.779  -5.312  1.00 96.78           O  
ATOM   4122  N   THR C 204       2.093   6.974  -6.480  1.00 96.71           N  
ATOM   4123  CA  THR C 204       1.949   6.441  -7.830  1.00 96.71           C  
ATOM   4124  C   THR C 204       1.688   7.564  -8.830  1.00 96.71           C  
ATOM   4125  CB  THR C 204       0.809   5.408  -7.905  1.00 96.71           C  
ATOM   4126  O   THR C 204       0.922   7.391  -9.780  1.00 96.71           O  
ATOM   4127  CG2 THR C 204       1.128   4.176  -7.065  1.00 96.71           C  
ATOM   4128  OG1 THR C 204      -0.400   6.004  -7.419  1.00 96.71           O  
ATOM   4129  N   ALA C 205       2.188   8.773  -8.381  1.00 95.21           N  
ATOM   4130  CA  ALA C 205       2.049   9.990  -9.177  1.00 95.21           C  
ATOM   4131  C   ALA C 205       0.586  10.409  -9.288  1.00 95.21           C  
ATOM   4132  CB  ALA C 205       2.649   9.789 -10.566  1.00 95.21           C  
ATOM   4133  O   ALA C 205      -0.109  10.534  -8.277  1.00 95.21           O  
ATOM   4134  N   CYS C 206       0.028  10.696 -10.480  1.00 96.57           N  
ATOM   4135  CA  CYS C 206      -1.293  11.276 -10.694  1.00 96.57           C  
ATOM   4136  C   CYS C 206      -2.390  10.298 -10.290  1.00 96.57           C  
ATOM   4137  CB  CYS C 206      -1.471  11.681 -12.156  1.00 96.57           C  
ATOM   4138  O   CYS C 206      -3.532  10.700 -10.059  1.00 96.57           O  
ATOM   4139  SG  CYS C 206      -0.220  12.842 -12.748  1.00 96.57           S  
ATOM   4140  N   SER C 207      -2.082   8.956 -10.159  1.00 97.93           N  
ATOM   4141  CA  SER C 207      -3.084   7.943  -9.839  1.00 97.93           C  
ATOM   4142  C   SER C 207      -3.119   7.653  -8.343  1.00 97.93           C  
ATOM   4143  CB  SER C 207      -2.806   6.652 -10.611  1.00 97.93           C  
ATOM   4144  O   SER C 207      -3.880   6.796  -7.889  1.00 97.93           O  
ATOM   4145  OG  SER C 207      -1.520   6.145 -10.297  1.00 97.93           O  
ATOM   4146  N   SER C 208      -2.339   8.335  -7.523  1.00 98.29           N  
ATOM   4147  CA  SER C 208      -2.100   8.039  -6.115  1.00 98.29           C  
ATOM   4148  C   SER C 208      -3.409   7.969  -5.335  1.00 98.29           C  
ATOM   4149  CB  SER C 208      -1.183   9.092  -5.493  1.00 98.29           C  
ATOM   4150  O   SER C 208      -3.631   7.030  -4.567  1.00 98.29           O  
ATOM   4151  OG  SER C 208       0.122   9.008  -6.038  1.00 98.29           O  
ATOM   4152  N   SER C 209      -4.300   8.931  -5.510  1.00 98.47           N  
ATOM   4153  CA  SER C 209      -5.503   8.982  -4.686  1.00 98.47           C  
ATOM   4154  C   SER C 209      -6.451   7.835  -5.018  1.00 98.47           C  
ATOM   4155  CB  SER C 209      -6.223  10.319  -4.870  1.00 98.47           C  
ATOM   4156  O   SER C 209      -7.084   7.267  -4.126  1.00 98.47           O  
ATOM   4157  OG  SER C 209      -6.595  10.508  -6.224  1.00 98.47           O  
ATOM   4158  N   LEU C 210      -6.557   7.421  -6.263  1.00 98.66           N  
ATOM   4159  CA  LEU C 210      -7.418   6.294  -6.607  1.00 98.66           C  
ATOM   4160  C   LEU C 210      -6.778   4.974  -6.189  1.00 98.66           C  
ATOM   4161  CB  LEU C 210      -7.709   6.281  -8.110  1.00 98.66           C  
ATOM   4162  O   LEU C 210      -7.481   4.018  -5.853  1.00 98.66           O  
ATOM   4163  CG  LEU C 210      -8.611   7.398  -8.636  1.00 98.66           C  
ATOM   4164  CD1 LEU C 210      -9.038   7.104 -10.070  1.00 98.66           C  
ATOM   4165  CD2 LEU C 210      -9.829   7.572  -7.735  1.00 98.66           C  
ATOM   4166  N   VAL C 211      -5.435   4.884  -6.321  1.00 98.67           N  
ATOM   4167  CA  VAL C 211      -4.751   3.692  -5.831  1.00 98.67           C  
ATOM   4168  C   VAL C 211      -4.992   3.538  -4.331  1.00 98.67           C  
ATOM   4169  CB  VAL C 211      -3.235   3.746  -6.125  1.00 98.67           C  
ATOM   4170  O   VAL C 211      -5.259   2.434  -3.849  1.00 98.67           O  
ATOM   4171  CG1 VAL C 211      -2.493   2.669  -5.336  1.00 98.67           C  
ATOM   4172  CG2 VAL C 211      -2.976   3.590  -7.622  1.00 98.67           C  
ATOM   4173  N   THR C 212      -4.916   4.646  -3.531  1.00 98.64           N  
ATOM   4174  CA  THR C 212      -5.163   4.569  -2.096  1.00 98.64           C  
ATOM   4175  C   THR C 212      -6.611   4.176  -1.816  1.00 98.64           C  
ATOM   4176  CB  THR C 212      -4.848   5.907  -1.402  1.00 98.64           C  
ATOM   4177  O   THR C 212      -6.893   3.476  -0.841  1.00 98.64           O  
ATOM   4178  CG2 THR C 212      -3.366   6.251  -1.516  1.00 98.64           C  
ATOM   4179  OG1 THR C 212      -5.617   6.949  -2.015  1.00 98.64           O  
ATOM   4180  N   LEU C 213      -7.545   4.692  -2.598  1.00 98.74           N  
ATOM   4181  CA  LEU C 213      -8.928   4.247  -2.463  1.00 98.74           C  
ATOM   4182  C   LEU C 213      -9.042   2.745  -2.703  1.00 98.74           C  
ATOM   4183  CB  LEU C 213      -9.832   5.001  -3.442  1.00 98.74           C  
ATOM   4184  O   LEU C 213      -9.720   2.042  -1.950  1.00 98.74           O  
ATOM   4185  CG  LEU C 213     -11.313   4.619  -3.430  1.00 98.74           C  
ATOM   4186  CD1 LEU C 213     -11.886   4.767  -2.024  1.00 98.74           C  
ATOM   4187  CD2 LEU C 213     -12.094   5.471  -4.424  1.00 98.74           C  
ATOM   4188  N   HIS C 214      -8.320   2.251  -3.772  1.00 98.49           N  
ATOM   4189  CA  HIS C 214      -8.301   0.821  -4.060  1.00 98.49           C  
ATOM   4190  C   HIS C 214      -7.741   0.030  -2.883  1.00 98.49           C  
ATOM   4191  CB  HIS C 214      -7.481   0.539  -5.320  1.00 98.49           C  
ATOM   4192  O   HIS C 214      -8.332  -0.969  -2.463  1.00 98.49           O  
ATOM   4193  CG  HIS C 214      -7.226  -0.916  -5.556  1.00 98.49           C  
ATOM   4194  CD2 HIS C 214      -6.121  -1.670  -5.347  1.00 98.49           C  
ATOM   4195  ND1 HIS C 214      -8.180  -1.765  -6.074  1.00 98.49           N  
ATOM   4196  CE1 HIS C 214      -7.671  -2.982  -6.172  1.00 98.49           C  
ATOM   4197  NE2 HIS C 214      -6.423  -2.951  -5.738  1.00 98.49           N  
ATOM   4198  N   LEU C 215      -6.625   0.444  -2.271  1.00 98.47           N  
ATOM   4199  CA  LEU C 215      -6.007  -0.238  -1.139  1.00 98.47           C  
ATOM   4200  C   LEU C 215      -6.935  -0.234   0.071  1.00 98.47           C  
ATOM   4201  CB  LEU C 215      -4.674   0.423  -0.777  1.00 98.47           C  
ATOM   4202  O   LEU C 215      -7.038  -1.236   0.783  1.00 98.47           O  
ATOM   4203  CG  LEU C 215      -3.559   0.314  -1.817  1.00 98.47           C  
ATOM   4204  CD1 LEU C 215      -2.320   1.070  -1.347  1.00 98.47           C  
ATOM   4205  CD2 LEU C 215      -3.226  -1.148  -2.094  1.00 98.47           C  
ATOM   4206  N   ALA C 216      -7.644   0.903   0.357  1.00 98.49           N  
ATOM   4207  CA  ALA C 216      -8.589   1.002   1.467  1.00 98.49           C  
ATOM   4208  C   ALA C 216      -9.741   0.016   1.295  1.00 98.49           C  
ATOM   4209  CB  ALA C 216      -9.125   2.427   1.584  1.00 98.49           C  
ATOM   4210  O   ALA C 216     -10.123  -0.673   2.244  1.00 98.49           O  
ATOM   4211  N   CYS C 217     -10.245  -0.085   0.080  1.00 97.89           N  
ATOM   4212  CA  CYS C 217     -11.333  -1.013  -0.209  1.00 97.89           C  
ATOM   4213  C   CYS C 217     -10.900  -2.454   0.036  1.00 97.89           C  
ATOM   4214  CB  CYS C 217     -11.806  -0.851  -1.653  1.00 97.89           C  
ATOM   4215  O   CYS C 217     -11.630  -3.229   0.656  1.00 97.89           O  
ATOM   4216  SG  CYS C 217     -12.673   0.702  -1.965  1.00 97.89           S  
ATOM   4217  N   GLU C 218      -9.655  -2.712  -0.410  1.00 95.75           N  
ATOM   4218  CA  GLU C 218      -9.147  -4.067  -0.217  1.00 95.75           C  
ATOM   4219  C   GLU C 218      -8.927  -4.369   1.262  1.00 95.75           C  
ATOM   4220  CB  GLU C 218      -7.844  -4.269  -0.995  1.00 95.75           C  
ATOM   4221  O   GLU C 218      -9.237  -5.467   1.730  1.00 95.75           O  
ATOM   4222  CG  GLU C 218      -8.024  -4.268  -2.507  1.00 95.75           C  
ATOM   4223  CD  GLU C 218      -9.038  -5.292  -2.991  1.00 95.75           C  
ATOM   4224  OE1 GLU C 218      -9.940  -4.928  -3.779  1.00 95.75           O  
ATOM   4225  OE2 GLU C 218      -8.931  -6.469  -2.577  1.00 95.75           O  
ATOM   4226  N   ALA C 219      -8.441  -3.424   2.000  1.00 96.62           N  
ATOM   4227  CA  ALA C 219      -8.220  -3.595   3.433  1.00 96.62           C  
ATOM   4228  C   ALA C 219      -9.538  -3.812   4.170  1.00 96.62           C  
ATOM   4229  CB  ALA C 219      -7.487  -2.384   4.006  1.00 96.62           C  
ATOM   4230  O   ALA C 219      -9.613  -4.624   5.095  1.00 96.62           O  
ATOM   4231  N   LEU C 220     -10.626  -3.142   3.791  1.00 96.61           N  
ATOM   4232  CA  LEU C 220     -11.949  -3.297   4.387  1.00 96.61           C  
ATOM   4233  C   LEU C 220     -12.518  -4.681   4.095  1.00 96.61           C  
ATOM   4234  CB  LEU C 220     -12.902  -2.219   3.864  1.00 96.61           C  
ATOM   4235  O   LEU C 220     -13.055  -5.338   4.990  1.00 96.61           O  
ATOM   4236  CG  LEU C 220     -12.684  -0.803   4.400  1.00 96.61           C  
ATOM   4237  CD1 LEU C 220     -13.403   0.214   3.519  1.00 96.61           C  
ATOM   4238  CD2 LEU C 220     -13.162  -0.698   5.844  1.00 96.61           C  
ATOM   4239  N   ARG C 221     -12.327  -5.158   2.921  1.00 91.91           N  
ATOM   4240  CA  ARG C 221     -12.853  -6.460   2.525  1.00 91.91           C  
ATOM   4241  C   ARG C 221     -12.151  -7.586   3.276  1.00 91.91           C  
ATOM   4242  CB  ARG C 221     -12.705  -6.664   1.016  1.00 91.91           C  
ATOM   4243  O   ARG C 221     -12.750  -8.632   3.539  1.00 91.91           O  
ATOM   4244  CG  ARG C 221     -13.704  -5.874   0.186  1.00 91.91           C  
ATOM   4245  CD  ARG C 221     -13.419  -5.995  -1.305  1.00 91.91           C  
ATOM   4246  NE  ARG C 221     -14.405  -5.270  -2.102  1.00 91.91           N  
ATOM   4247  NH1 ARG C 221     -13.008  -4.950  -3.914  1.00 91.91           N  
ATOM   4248  NH2 ARG C 221     -15.155  -4.146  -3.959  1.00 91.91           N  
ATOM   4249  CZ  ARG C 221     -14.187  -4.790  -3.323  1.00 91.91           C  
ATOM   4250  N   ARG C 222     -10.994  -7.230   3.823  1.00 87.66           N  
ATOM   4251  CA  ARG C 222     -10.211  -8.249   4.514  1.00 87.66           C  
ATOM   4252  C   ARG C 222     -10.308  -8.082   6.026  1.00 87.66           C  
ATOM   4253  CB  ARG C 222      -8.746  -8.192   4.073  1.00 87.66           C  
ATOM   4254  O   ARG C 222      -9.601  -8.757   6.778  1.00 87.66           O  
ATOM   4255  CG  ARG C 222      -8.521  -8.609   2.629  1.00 87.66           C  
ATOM   4256  CD  ARG C 222      -8.739 -10.102   2.431  1.00 87.66           C  
ATOM   4257  NE  ARG C 222      -8.650 -10.479   1.023  1.00 87.66           N  
ATOM   4258  NH1 ARG C 222      -9.215 -12.692   1.366  1.00 87.66           N  
ATOM   4259  NH2 ARG C 222      -8.769 -11.933  -0.750  1.00 87.66           N  
ATOM   4260  CZ  ARG C 222      -8.878 -11.700   0.549  1.00 87.66           C  
ATOM   4261  N   ASN C 223     -11.017  -7.103   6.334  1.00 89.54           N  
ATOM   4262  CA  ASN C 223     -11.254  -6.816   7.745  1.00 89.54           C  
ATOM   4263  C   ASN C 223      -9.969  -6.400   8.456  1.00 89.54           C  
ATOM   4264  CB  ASN C 223     -11.878  -8.027   8.442  1.00 89.54           C  
ATOM   4265  O   ASN C 223      -9.758  -6.747   9.619  1.00 89.54           O  
ATOM   4266  CG  ASN C 223     -13.331  -8.235   8.061  1.00 89.54           C  
ATOM   4267  ND2 ASN C 223     -13.716  -9.488   7.855  1.00 89.54           N  
ATOM   4268  OD1 ASN C 223     -14.100  -7.276   7.953  1.00 89.54           O  
ATOM   4269  N   GLU C 224      -9.003  -5.817   7.700  1.00 92.84           N  
ATOM   4270  CA  GLU C 224      -7.817  -5.223   8.311  1.00 92.84           C  
ATOM   4271  C   GLU C 224      -8.163  -3.927   9.039  1.00 92.84           C  
ATOM   4272  CB  GLU C 224      -6.741  -4.961   7.254  1.00 92.84           C  
ATOM   4273  O   GLU C 224      -7.429  -3.495   9.931  1.00 92.84           O  
ATOM   4274  CG  GLU C 224      -6.081  -6.226   6.722  1.00 92.84           C  
ATOM   4275  CD  GLU C 224      -5.034  -5.953   5.654  1.00 92.84           C  
ATOM   4276  OE1 GLU C 224      -4.408  -6.917   5.158  1.00 92.84           O  
ATOM   4277  OE2 GLU C 224      -4.838  -4.765   5.311  1.00 92.84           O  
ATOM   4278  N   CYS C 225      -9.247  -3.366   8.594  1.00 96.15           N  
ATOM   4279  CA  CYS C 225      -9.828  -2.206   9.261  1.00 96.15           C  
ATOM   4280  C   CYS C 225     -11.343  -2.183   9.092  1.00 96.15           C  
ATOM   4281  CB  CYS C 225      -9.225  -0.914   8.713  1.00 96.15           C  
ATOM   4282  O   CYS C 225     -11.896  -2.948   8.300  1.00 96.15           O  
ATOM   4283  SG  CYS C 225      -9.509  -0.669   6.946  1.00 96.15           S  
ATOM   4284  N   THR C 226     -12.054  -1.426   9.894  1.00 94.68           N  
ATOM   4285  CA  THR C 226     -13.512  -1.377   9.882  1.00 94.68           C  
ATOM   4286  C   THR C 226     -14.004  -0.124   9.163  1.00 94.68           C  
ATOM   4287  CB  THR C 226     -14.084  -1.410  11.311  1.00 94.68           C  
ATOM   4288  O   THR C 226     -15.166  -0.050   8.758  1.00 94.68           O  
ATOM   4289  CG2 THR C 226     -13.762  -2.731  12.001  1.00 94.68           C  
ATOM   4290  OG1 THR C 226     -13.518  -0.336  12.071  1.00 94.68           O  
ATOM   4291  N   MET C 227     -13.214   0.799   9.095  1.00 97.35           N  
ATOM   4292  CA  MET C 227     -13.394   2.062   8.385  1.00 97.35           C  
ATOM   4293  C   MET C 227     -12.061   2.590   7.867  1.00 97.35           C  
ATOM   4294  CB  MET C 227     -14.051   3.101   9.294  1.00 97.35           C  
ATOM   4295  O   MET C 227     -11.002   2.229   8.384  1.00 97.35           O  
ATOM   4296  CG  MET C 227     -14.635   4.289   8.546  1.00 97.35           C  
ATOM   4297  SD  MET C 227     -15.833   5.238   9.561  1.00 97.35           S  
ATOM   4298  CE  MET C 227     -14.775   5.696  10.962  1.00 97.35           C  
ATOM   4299  N   ALA C 228     -12.133   3.455   6.789  1.00 98.54           N  
ATOM   4300  CA  ALA C 228     -10.860   3.939   6.262  1.00 98.54           C  
ATOM   4301  C   ALA C 228     -11.009   5.336   5.666  1.00 98.54           C  
ATOM   4302  CB  ALA C 228     -10.315   2.972   5.214  1.00 98.54           C  
ATOM   4303  O   ALA C 228     -12.021   5.642   5.032  1.00 98.54           O  
ATOM   4304  N   LEU C 229     -10.012   6.198   5.975  1.00 98.71           N  
ATOM   4305  CA  LEU C 229      -9.798   7.441   5.242  1.00 98.71           C  
ATOM   4306  C   LEU C 229      -8.904   7.210   4.028  1.00 98.71           C  
ATOM   4307  CB  LEU C 229      -9.175   8.502   6.154  1.00 98.71           C  
ATOM   4308  O   LEU C 229      -7.809   6.656   4.155  1.00 98.71           O  
ATOM   4309  CG  LEU C 229     -10.092   9.099   7.223  1.00 98.71           C  
ATOM   4310  CD1 LEU C 229      -9.265   9.764   8.319  1.00 98.71           C  
ATOM   4311  CD2 LEU C 229     -11.062  10.096   6.599  1.00 98.71           C  
ATOM   4312  N   ALA C 230      -9.409   7.590   2.829  1.00 98.66           N  
ATOM   4313  CA  ALA C 230      -8.649   7.404   1.595  1.00 98.66           C  
ATOM   4314  C   ALA C 230      -8.693   8.659   0.728  1.00 98.66           C  
ATOM   4315  CB  ALA C 230      -9.183   6.204   0.817  1.00 98.66           C  
ATOM   4316  O   ALA C 230      -9.757   9.254   0.541  1.00 98.66           O  
ATOM   4317  N   GLY C 231      -7.544   9.056   0.233  1.00 98.41           N  
ATOM   4318  CA  GLY C 231      -7.477  10.220  -0.636  1.00 98.41           C  
ATOM   4319  C   GLY C 231      -6.060  10.587  -1.034  1.00 98.41           C  
ATOM   4320  O   GLY C 231      -5.192   9.717  -1.132  1.00 98.41           O  
ATOM   4321  N   GLY C 232      -5.881  11.885  -1.428  1.00 98.12           N  
ATOM   4322  CA  GLY C 232      -4.576  12.365  -1.852  1.00 98.12           C  
ATOM   4323  C   GLY C 232      -4.390  13.856  -1.642  1.00 98.12           C  
ATOM   4324  O   GLY C 232      -5.363  14.584  -1.435  1.00 98.12           O  
ATOM   4325  N   VAL C 233      -3.133  14.279  -1.607  1.00 97.96           N  
ATOM   4326  CA  VAL C 233      -2.800  15.687  -1.414  1.00 97.96           C  
ATOM   4327  C   VAL C 233      -1.618  16.065  -2.304  1.00 97.96           C  
ATOM   4328  CB  VAL C 233      -2.473  15.995   0.065  1.00 97.96           C  
ATOM   4329  O   VAL C 233      -0.718  15.253  -2.530  1.00 97.96           O  
ATOM   4330  CG1 VAL C 233      -1.291  15.155   0.543  1.00 97.96           C  
ATOM   4331  CG2 VAL C 233      -2.183  17.484   0.247  1.00 97.96           C  
ATOM   4332  N   ALA C 234      -1.686  17.268  -2.803  1.00 96.03           N  
ATOM   4333  CA  ALA C 234      -0.572  17.819  -3.570  1.00 96.03           C  
ATOM   4334  C   ALA C 234      -0.463  19.328  -3.372  1.00 96.03           C  
ATOM   4335  CB  ALA C 234      -0.731  17.490  -5.052  1.00 96.03           C  
ATOM   4336  O   ALA C 234      -1.384  20.073  -3.715  1.00 96.03           O  
ATOM   4337  N   VAL C 235       0.643  19.732  -2.787  1.00 94.62           N  
ATOM   4338  CA  VAL C 235       0.981  21.144  -2.641  1.00 94.62           C  
ATOM   4339  C   VAL C 235       2.398  21.392  -3.152  1.00 94.62           C  
ATOM   4340  CB  VAL C 235       0.854  21.609  -1.173  1.00 94.62           C  
ATOM   4341  O   VAL C 235       3.334  20.686  -2.770  1.00 94.62           O  
ATOM   4342  CG1 VAL C 235       1.313  23.059  -1.024  1.00 94.62           C  
ATOM   4343  CG2 VAL C 235      -0.585  21.449  -0.685  1.00 94.62           C  
ATOM   4344  N   MET C 236       2.531  22.388  -4.038  1.00 92.26           N  
ATOM   4345  CA  MET C 236       3.844  22.739  -4.573  1.00 92.26           C  
ATOM   4346  C   MET C 236       4.524  23.789  -3.701  1.00 92.26           C  
ATOM   4347  CB  MET C 236       3.721  23.251  -6.009  1.00 92.26           C  
ATOM   4348  O   MET C 236       4.214  24.978  -3.798  1.00 92.26           O  
ATOM   4349  CG  MET C 236       3.244  22.199  -6.996  1.00 92.26           C  
ATOM   4350  SD  MET C 236       3.057  22.863  -8.696  1.00 92.26           S  
ATOM   4351  CE  MET C 236       1.548  23.851  -8.489  1.00 92.26           C  
ATOM   4352  N   SER C 237       5.557  23.347  -2.866  1.00 89.56           N  
ATOM   4353  CA  SER C 237       6.279  24.269  -1.996  1.00 89.56           C  
ATOM   4354  C   SER C 237       7.369  25.012  -2.761  1.00 89.56           C  
ATOM   4355  CB  SER C 237       6.895  23.519  -0.814  1.00 89.56           C  
ATOM   4356  O   SER C 237       7.786  26.100  -2.357  1.00 89.56           O  
ATOM   4357  OG  SER C 237       5.889  22.903  -0.029  1.00 89.56           O  
ATOM   4358  N   THR C 238       7.906  24.431  -3.849  1.00 86.87           N  
ATOM   4359  CA  THR C 238       8.856  25.015  -4.789  1.00 86.87           C  
ATOM   4360  C   THR C 238       8.321  24.939  -6.216  1.00 86.87           C  
ATOM   4361  CB  THR C 238      10.223  24.310  -4.712  1.00 86.87           C  
ATOM   4362  O   THR C 238       7.423  24.145  -6.506  1.00 86.87           O  
ATOM   4363  CG2 THR C 238      10.682  24.156  -3.266  1.00 86.87           C  
ATOM   4364  OG1 THR C 238      10.119  23.012  -5.310  1.00 86.87           O  
ATOM   4365  N   PRO C 239       8.872  25.854  -7.167  1.00 87.28           N  
ATOM   4366  CA  PRO C 239       8.378  25.860  -8.546  1.00 87.28           C  
ATOM   4367  C   PRO C 239       9.014  24.770  -9.405  1.00 87.28           C  
ATOM   4368  CB  PRO C 239       8.768  27.251  -9.054  1.00 87.28           C  
ATOM   4369  O   PRO C 239       8.776  24.714 -10.615  1.00 87.28           O  
ATOM   4370  CG  PRO C 239      10.018  27.593  -8.309  1.00 87.28           C  
ATOM   4371  CD  PRO C 239       9.919  27.022  -6.924  1.00 87.28           C  
ATOM   4372  N   HIS C 240       9.710  23.825  -8.920  1.00 84.26           N  
ATOM   4373  CA  HIS C 240      10.550  22.881  -9.648  1.00 84.26           C  
ATOM   4374  C   HIS C 240       9.709  21.950 -10.515  1.00 84.26           C  
ATOM   4375  CB  HIS C 240      11.405  22.065  -8.678  1.00 84.26           C  
ATOM   4376  O   HIS C 240      10.125  21.573 -11.613  1.00 84.26           O  
ATOM   4377  CG  HIS C 240      12.453  22.871  -7.977  1.00 84.26           C  
ATOM   4378  CD2 HIS C 240      12.858  22.871  -6.686  1.00 84.26           C  
ATOM   4379  ND1 HIS C 240      13.218  23.817  -8.623  1.00 84.26           N  
ATOM   4380  CE1 HIS C 240      14.053  24.366  -7.756  1.00 84.26           C  
ATOM   4381  NE2 HIS C 240      13.854  23.810  -6.573  1.00 84.26           N  
ATOM   4382  N   THR C 241       8.618  21.564 -10.015  1.00 84.59           N  
ATOM   4383  CA  THR C 241       7.743  20.696 -10.796  1.00 84.59           C  
ATOM   4384  C   THR C 241       7.303  21.387 -12.083  1.00 84.59           C  
ATOM   4385  CB  THR C 241       6.503  20.278  -9.984  1.00 84.59           C  
ATOM   4386  O   THR C 241       7.407  20.813 -13.169  1.00 84.59           O  
ATOM   4387  CG2 THR C 241       5.582  19.385 -10.809  1.00 84.59           C  
ATOM   4388  OG1 THR C 241       6.922  19.564  -8.815  1.00 84.59           O  
ATOM   4389  N   ILE C 242       6.878  22.631 -12.033  1.00 88.48           N  
ATOM   4390  CA  ILE C 242       6.393  23.375 -13.190  1.00 88.48           C  
ATOM   4391  C   ILE C 242       7.553  23.673 -14.136  1.00 88.48           C  
ATOM   4392  CB  ILE C 242       5.695  24.687 -12.766  1.00 88.48           C  
ATOM   4393  O   ILE C 242       7.419  23.539 -15.354  1.00 88.48           O  
ATOM   4394  CG1 ILE C 242       4.408  24.382 -11.991  1.00 88.48           C  
ATOM   4395  CG2 ILE C 242       5.405  25.563 -13.988  1.00 88.48           C  
ATOM   4396  CD1 ILE C 242       3.816  25.588 -11.275  1.00 88.48           C  
ATOM   4397  N   THR C 243       8.645  24.029 -13.581  1.00 87.70           N  
ATOM   4398  CA  THR C 243       9.790  24.353 -14.425  1.00 87.70           C  
ATOM   4399  C   THR C 243      10.306  23.107 -15.138  1.00 87.70           C  
ATOM   4400  CB  THR C 243      10.928  24.987 -13.604  1.00 87.70           C  
ATOM   4401  O   THR C 243      10.692  23.169 -16.307  1.00 87.70           O  
ATOM   4402  CG2 THR C 243      10.497  26.321 -13.004  1.00 87.70           C  
ATOM   4403  OG1 THR C 243      11.298  24.096 -12.544  1.00 87.70           O  
ATOM   4404  N   GLY C 244      10.308  22.003 -14.418  1.00 83.87           N  
ATOM   4405  CA  GLY C 244      10.728  20.751 -15.026  1.00 83.87           C  
ATOM   4406  C   GLY C 244       9.846  20.323 -16.183  1.00 83.87           C  
ATOM   4407  O   GLY C 244      10.345  19.961 -17.251  1.00 83.87           O  
ATOM   4408  N   PHE C 245       8.546  20.426 -16.035  1.00 87.40           N  
ATOM   4409  CA  PHE C 245       7.600  20.022 -17.069  1.00 87.40           C  
ATOM   4410  C   PHE C 245       7.565  21.045 -18.199  1.00 87.40           C  
ATOM   4411  CB  PHE C 245       6.198  19.844 -16.478  1.00 87.40           C  
ATOM   4412  O   PHE C 245       7.243  20.706 -19.340  1.00 87.40           O  
ATOM   4413  CG  PHE C 245       5.943  18.467 -15.927  1.00 87.40           C  
ATOM   4414  CD1 PHE C 245       5.467  17.452 -16.748  1.00 87.40           C  
ATOM   4415  CD2 PHE C 245       6.178  18.188 -14.587  1.00 87.40           C  
ATOM   4416  CE1 PHE C 245       5.229  16.177 -16.241  1.00 87.40           C  
ATOM   4417  CE2 PHE C 245       5.943  16.916 -14.073  1.00 87.40           C  
ATOM   4418  CZ  PHE C 245       5.468  15.912 -14.902  1.00 87.40           C  
ATOM   4419  N   SER C 246       7.840  22.302 -17.925  1.00 88.92           N  
ATOM   4420  CA  SER C 246       7.931  23.321 -18.966  1.00 88.92           C  
ATOM   4421  C   SER C 246       9.068  23.018 -19.937  1.00 88.92           C  
ATOM   4422  CB  SER C 246       8.133  24.704 -18.347  1.00 88.92           C  
ATOM   4423  O   SER C 246       8.920  23.195 -21.148  1.00 88.92           O  
ATOM   4424  OG  SER C 246       6.953  25.140 -17.694  1.00 88.92           O  
ATOM   4425  N   ARG C 247      10.073  22.439 -19.352  1.00 82.80           N  
ATOM   4426  CA  ARG C 247      11.209  22.072 -20.191  1.00 82.80           C  
ATOM   4427  C   ARG C 247      10.838  20.950 -21.155  1.00 82.80           C  
ATOM   4428  CB  ARG C 247      12.400  21.650 -19.329  1.00 82.80           C  
ATOM   4429  O   ARG C 247      11.397  20.854 -22.249  1.00 82.80           O  
ATOM   4430  CG  ARG C 247      13.213  22.816 -18.788  1.00 82.80           C  
ATOM   4431  CD  ARG C 247      14.048  23.474 -19.877  1.00 82.80           C  
ATOM   4432  NE  ARG C 247      14.837  24.586 -19.353  1.00 82.80           N  
ATOM   4433  NH1 ARG C 247      16.395  24.554 -21.059  1.00 82.80           N  
ATOM   4434  NH2 ARG C 247      16.575  26.087 -19.364  1.00 82.80           N  
ATOM   4435  CZ  ARG C 247      15.934  25.073 -19.926  1.00 82.80           C  
ATOM   4436  N   GLN C 248       9.942  20.168 -20.805  1.00 81.88           N  
ATOM   4437  CA  GLN C 248       9.501  19.040 -21.619  1.00 81.88           C  
ATOM   4438  C   GLN C 248       8.276  19.408 -22.451  1.00 81.88           C  
ATOM   4439  CB  GLN C 248       9.191  17.830 -20.736  1.00 81.88           C  
ATOM   4440  O   GLN C 248       7.660  18.542 -23.075  1.00 81.88           O  
ATOM   4441  CG  GLN C 248      10.406  17.273 -20.007  1.00 81.88           C  
ATOM   4442  CD  GLN C 248      10.056  16.137 -19.064  1.00 81.88           C  
ATOM   4443  NE2 GLN C 248      10.823  16.002 -17.987  1.00 81.88           N  
ATOM   4444  OE1 GLN C 248       9.104  15.387 -19.302  1.00 81.88           O  
ATOM   4445  N   ARG C 249       7.877  20.674 -22.328  1.00 86.93           N  
ATOM   4446  CA  ARG C 249       6.708  21.202 -23.024  1.00 86.93           C  
ATOM   4447  C   ARG C 249       5.445  20.449 -22.621  1.00 86.93           C  
ATOM   4448  CB  ARG C 249       6.903  21.123 -24.540  1.00 86.93           C  
ATOM   4449  O   ARG C 249       4.588  20.167 -23.461  1.00 86.93           O  
ATOM   4450  CG  ARG C 249       8.025  22.006 -25.063  1.00 86.93           C  
ATOM   4451  CD  ARG C 249       8.047  22.047 -26.585  1.00 86.93           C  
ATOM   4452  NE  ARG C 249       9.171  22.833 -27.086  1.00 86.93           N  
ATOM   4453  NH1 ARG C 249       8.419  22.897 -29.270  1.00 86.93           N  
ATOM   4454  NH2 ARG C 249      10.383  23.932 -28.698  1.00 86.93           N  
ATOM   4455  CZ  ARG C 249       9.322  23.219 -28.350  1.00 86.93           C  
ATOM   4456  N   GLY C 250       5.470  20.051 -21.384  1.00 90.33           N  
ATOM   4457  CA  GLY C 250       4.330  19.319 -20.855  1.00 90.33           C  
ATOM   4458  C   GLY C 250       3.278  20.220 -20.236  1.00 90.33           C  
ATOM   4459  O   GLY C 250       2.183  19.764 -19.900  1.00 90.33           O  
ATOM   4460  N   VAL C 251       3.572  21.530 -20.167  1.00 94.01           N  
ATOM   4461  CA  VAL C 251       2.675  22.486 -19.527  1.00 94.01           C  
ATOM   4462  C   VAL C 251       1.925  23.284 -20.591  1.00 94.01           C  
ATOM   4463  CB  VAL C 251       3.441  23.442 -18.586  1.00 94.01           C  
ATOM   4464  O   VAL C 251       2.519  23.726 -21.578  1.00 94.01           O  
ATOM   4465  CG1 VAL C 251       2.475  24.388 -17.874  1.00 94.01           C  
ATOM   4466  CG2 VAL C 251       4.261  22.648 -17.571  1.00 94.01           C  
ATOM   4467  N   ALA C 252       0.577  23.436 -20.429  1.00 96.04           N  
ATOM   4468  CA  ALA C 252      -0.203  24.300 -21.311  1.00 96.04           C  
ATOM   4469  C   ALA C 252       0.188  25.764 -21.132  1.00 96.04           C  
ATOM   4470  CB  ALA C 252      -1.696  24.116 -21.053  1.00 96.04           C  
ATOM   4471  O   ALA C 252       0.335  26.240 -20.004  1.00 96.04           O  
ATOM   4472  N   ALA C 253       0.377  26.449 -22.219  1.00 93.71           N  
ATOM   4473  CA  ALA C 253       0.845  27.833 -22.201  1.00 93.71           C  
ATOM   4474  C   ALA C 253      -0.071  28.711 -21.353  1.00 93.71           C  
ATOM   4475  CB  ALA C 253       0.937  28.382 -23.623  1.00 93.71           C  
ATOM   4476  O   ALA C 253       0.396  29.616 -20.658  1.00 93.71           O  
ATOM   4477  N   ASP C 254      -1.377  28.432 -21.320  1.00 94.90           N  
ATOM   4478  CA  ASP C 254      -2.308  29.252 -20.552  1.00 94.90           C  
ATOM   4479  C   ASP C 254      -2.647  28.594 -19.217  1.00 94.90           C  
ATOM   4480  CB  ASP C 254      -3.587  29.506 -21.353  1.00 94.90           C  
ATOM   4481  O   ASP C 254      -3.512  29.076 -18.482  1.00 94.90           O  
ATOM   4482  CG  ASP C 254      -4.321  28.228 -21.718  1.00 94.90           C  
ATOM   4483  OD1 ASP C 254      -3.925  27.141 -21.245  1.00 94.90           O  
ATOM   4484  OD2 ASP C 254      -5.303  28.309 -22.487  1.00 94.90           O  
ATOM   4485  N   GLY C 255      -1.999  27.490 -18.927  1.00 95.51           N  
ATOM   4486  CA  GLY C 255      -2.133  26.829 -17.639  1.00 95.51           C  
ATOM   4487  C   GLY C 255      -3.441  26.076 -17.488  1.00 95.51           C  
ATOM   4488  O   GLY C 255      -3.765  25.595 -16.400  1.00 95.51           O  
ATOM   4489  N   ARG C 256      -4.252  25.924 -18.537  1.00 97.28           N  
ATOM   4490  CA  ARG C 256      -5.558  25.274 -18.482  1.00 97.28           C  
ATOM   4491  C   ARG C 256      -5.501  23.878 -19.094  1.00 97.28           C  
ATOM   4492  CB  ARG C 256      -6.610  26.120 -19.203  1.00 97.28           C  
ATOM   4493  O   ARG C 256      -4.819  23.662 -20.098  1.00 97.28           O  
ATOM   4494  CG  ARG C 256      -6.919  27.438 -18.513  1.00 97.28           C  
ATOM   4495  CD  ARG C 256      -7.947  28.252 -19.286  1.00 97.28           C  
ATOM   4496  NE  ARG C 256      -8.278  29.497 -18.598  1.00 97.28           N  
ATOM   4497  NH1 ARG C 256      -6.303  30.565 -19.142  1.00 97.28           N  
ATOM   4498  NH2 ARG C 256      -7.889  31.647 -17.891  1.00 97.28           N  
ATOM   4499  CZ  ARG C 256      -7.489  30.567 -18.545  1.00 97.28           C  
ATOM   4500  N   CYS C 257      -6.222  22.996 -18.491  1.00 97.44           N  
ATOM   4501  CA  CYS C 257      -6.388  21.669 -19.073  1.00 97.44           C  
ATOM   4502  C   CYS C 257      -7.543  21.650 -20.068  1.00 97.44           C  
ATOM   4503  CB  CYS C 257      -6.630  20.630 -17.979  1.00 97.44           C  
ATOM   4504  O   CYS C 257      -8.706  21.766 -19.677  1.00 97.44           O  
ATOM   4505  SG  CYS C 257      -5.216  20.386 -16.881  1.00 97.44           S  
ATOM   4506  N   LYS C 258      -7.255  21.623 -21.341  1.00 97.67           N  
ATOM   4507  CA  LYS C 258      -8.239  21.584 -22.419  1.00 97.67           C  
ATOM   4508  C   LYS C 258      -8.480  20.153 -22.892  1.00 97.67           C  
ATOM   4509  CB  LYS C 258      -7.784  22.454 -23.592  1.00 97.67           C  
ATOM   4510  O   LYS C 258      -8.169  19.811 -24.035  1.00 97.67           O  
ATOM   4511  CG  LYS C 258      -7.525  23.907 -23.220  1.00 97.67           C  
ATOM   4512  CD  LYS C 258      -6.742  24.630 -24.308  1.00 97.67           C  
ATOM   4513  CE  LYS C 258      -5.248  24.353 -24.202  1.00 97.67           C  
ATOM   4514  NZ  LYS C 258      -4.444  25.351 -24.968  1.00 97.67           N  
ATOM   4515  N   ALA C 259      -9.107  19.348 -22.014  1.00 97.03           N  
ATOM   4516  CA  ALA C 259      -9.286  17.907 -22.174  1.00 97.03           C  
ATOM   4517  C   ALA C 259     -10.137  17.593 -23.401  1.00 97.03           C  
ATOM   4518  CB  ALA C 259      -9.921  17.307 -20.922  1.00 97.03           C  
ATOM   4519  O   ALA C 259     -11.263  18.082 -23.525  1.00 97.03           O  
ATOM   4520  N   PHE C 260      -9.512  16.848 -24.354  1.00 97.44           N  
ATOM   4521  CA  PHE C 260     -10.151  16.285 -25.538  1.00 97.44           C  
ATOM   4522  C   PHE C 260     -10.555  17.387 -26.511  1.00 97.44           C  
ATOM   4523  CB  PHE C 260     -11.377  15.456 -25.146  1.00 97.44           C  
ATOM   4524  O   PHE C 260     -11.475  17.208 -27.311  1.00 97.44           O  
ATOM   4525  CG  PHE C 260     -11.089  14.396 -24.116  1.00 97.44           C  
ATOM   4526  CD1 PHE C 260     -10.326  13.282 -24.440  1.00 97.44           C  
ATOM   4527  CD2 PHE C 260     -11.583  14.516 -22.823  1.00 97.44           C  
ATOM   4528  CE1 PHE C 260     -10.058  12.300 -23.489  1.00 97.44           C  
ATOM   4529  CE2 PHE C 260     -11.319  13.539 -21.868  1.00 97.44           C  
ATOM   4530  CZ  PHE C 260     -10.558  12.431 -22.203  1.00 97.44           C  
ATOM   4531  N   SER C 261      -9.984  18.573 -26.321  1.00 96.72           N  
ATOM   4532  CA  SER C 261     -10.236  19.695 -27.219  1.00 96.72           C  
ATOM   4533  C   SER C 261      -9.226  19.725 -28.362  1.00 96.72           C  
ATOM   4534  CB  SER C 261     -10.189  21.018 -26.452  1.00 96.72           C  
ATOM   4535  O   SER C 261      -8.109  19.223 -28.224  1.00 96.72           O  
ATOM   4536  OG  SER C 261     -10.217  22.118 -27.345  1.00 96.72           O  
ATOM   4537  N   ALA C 262      -9.623  20.273 -29.498  1.00 95.21           N  
ATOM   4538  CA  ALA C 262      -8.728  20.469 -30.635  1.00 95.21           C  
ATOM   4539  C   ALA C 262      -7.532  21.334 -30.248  1.00 95.21           C  
ATOM   4540  CB  ALA C 262      -9.482  21.102 -31.802  1.00 95.21           C  
ATOM   4541  O   ALA C 262      -6.459  21.224 -30.848  1.00 95.21           O  
ATOM   4542  N   SER C 263      -7.712  22.112 -29.206  1.00 95.24           N  
ATOM   4543  CA  SER C 263      -6.664  23.042 -28.796  1.00 95.24           C  
ATOM   4544  C   SER C 263      -5.843  22.476 -27.642  1.00 95.24           C  
ATOM   4545  CB  SER C 263      -7.269  24.386 -28.389  1.00 95.24           C  
ATOM   4546  O   SER C 263      -5.092  23.205 -26.991  1.00 95.24           O  
ATOM   4547  OG  SER C 263      -8.196  24.221 -27.330  1.00 95.24           O  
ATOM   4548  N   ALA C 264      -5.989  21.236 -27.348  1.00 96.15           N  
ATOM   4549  CA  ALA C 264      -5.202  20.620 -26.284  1.00 96.15           C  
ATOM   4550  C   ALA C 264      -3.707  20.796 -26.535  1.00 96.15           C  
ATOM   4551  CB  ALA C 264      -5.546  19.138 -26.157  1.00 96.15           C  
ATOM   4552  O   ALA C 264      -3.211  20.474 -27.618  1.00 96.15           O  
ATOM   4553  N   ASP C 265      -2.922  21.340 -25.599  1.00 94.95           N  
ATOM   4554  CA  ASP C 265      -1.513  21.650 -25.819  1.00 94.95           C  
ATOM   4555  C   ASP C 265      -0.684  21.357 -24.570  1.00 94.95           C  
ATOM   4556  CB  ASP C 265      -1.343  23.113 -26.232  1.00 94.95           C  
ATOM   4557  O   ASP C 265       0.417  21.887 -24.411  1.00 94.95           O  
ATOM   4558  CG  ASP C 265      -1.847  24.087 -25.182  1.00 94.95           C  
ATOM   4559  OD1 ASP C 265      -2.583  23.667 -24.263  1.00 94.95           O  
ATOM   4560  OD2 ASP C 265      -1.508  25.287 -25.276  1.00 94.95           O  
ATOM   4561  N   GLY C 266      -1.203  20.667 -23.586  1.00 94.58           N  
ATOM   4562  CA  GLY C 266      -0.494  20.328 -22.362  1.00 94.58           C  
ATOM   4563  C   GLY C 266      -1.364  20.426 -21.122  1.00 94.58           C  
ATOM   4564  O   GLY C 266      -2.570  20.662 -21.221  1.00 94.58           O  
ATOM   4565  N   MET C 267      -0.849  20.221 -20.008  1.00 95.62           N  
ATOM   4566  CA  MET C 267      -1.628  20.185 -18.773  1.00 95.62           C  
ATOM   4567  C   MET C 267      -1.474  21.487 -17.995  1.00 95.62           C  
ATOM   4568  CB  MET C 267      -1.200  19.002 -17.901  1.00 95.62           C  
ATOM   4569  O   MET C 267      -0.409  22.106 -18.015  1.00 95.62           O  
ATOM   4570  CG  MET C 267       0.186  19.155 -17.298  1.00 95.62           C  
ATOM   4571  SD  MET C 267       0.718  17.662 -16.373  1.00 95.62           S  
ATOM   4572  CE  MET C 267       2.381  18.178 -15.861  1.00 95.62           C  
ATOM   4573  N   GLY C 268      -2.469  21.919 -17.374  1.00 96.05           N  
ATOM   4574  CA  GLY C 268      -2.417  22.949 -16.348  1.00 96.05           C  
ATOM   4575  C   GLY C 268      -2.231  22.391 -14.950  1.00 96.05           C  
ATOM   4576  O   GLY C 268      -3.099  21.682 -14.438  1.00 96.05           O  
ATOM   4577  N   PHE C 269      -1.122  22.726 -14.300  1.00 95.45           N  
ATOM   4578  CA  PHE C 269      -0.839  22.175 -12.980  1.00 95.45           C  
ATOM   4579  C   PHE C 269      -1.759  22.786 -11.930  1.00 95.45           C  
ATOM   4580  CB  PHE C 269       0.625  22.414 -12.598  1.00 95.45           C  
ATOM   4581  O   PHE C 269      -2.101  23.968 -12.009  1.00 95.45           O  
ATOM   4582  CG  PHE C 269       1.562  21.343 -13.087  1.00 95.45           C  
ATOM   4583  CD1 PHE C 269       1.776  20.192 -12.338  1.00 95.45           C  
ATOM   4584  CD2 PHE C 269       2.231  21.487 -14.296  1.00 95.45           C  
ATOM   4585  CE1 PHE C 269       2.643  19.199 -12.788  1.00 95.45           C  
ATOM   4586  CE2 PHE C 269       3.099  20.499 -14.752  1.00 95.45           C  
ATOM   4587  CZ  PHE C 269       3.304  19.356 -13.996  1.00 95.45           C  
ATOM   4588  N   GLY C 270      -2.166  21.903 -11.037  1.00 95.54           N  
ATOM   4589  CA  GLY C 270      -3.025  22.303  -9.934  1.00 95.54           C  
ATOM   4590  C   GLY C 270      -2.635  21.668  -8.613  1.00 95.54           C  
ATOM   4591  O   GLY C 270      -1.851  20.716  -8.583  1.00 95.54           O  
ATOM   4592  N   GLU C 271      -3.110  22.267  -7.469  1.00 96.78           N  
ATOM   4593  CA  GLU C 271      -2.977  21.783  -6.098  1.00 96.78           C  
ATOM   4594  C   GLU C 271      -4.325  21.342  -5.536  1.00 96.78           C  
ATOM   4595  CB  GLU C 271      -2.361  22.863  -5.204  1.00 96.78           C  
ATOM   4596  O   GLU C 271      -5.375  21.720  -6.058  1.00 96.78           O  
ATOM   4597  CG  GLU C 271      -0.954  23.272  -5.614  1.00 96.78           C  
ATOM   4598  CD  GLU C 271      -0.387  24.401  -4.767  1.00 96.78           C  
ATOM   4599  OE1 GLU C 271       0.852  24.571  -4.734  1.00 96.78           O  
ATOM   4600  OE2 GLU C 271      -1.190  25.121  -4.132  1.00 96.78           O  
ATOM   4601  N   GLY C 272      -4.249  20.455  -4.599  1.00 97.28           N  
ATOM   4602  CA  GLY C 272      -5.499  20.078  -3.957  1.00 97.28           C  
ATOM   4603  C   GLY C 272      -5.333  18.974  -2.930  1.00 97.28           C  
ATOM   4604  O   GLY C 272      -4.282  18.332  -2.865  1.00 97.28           O  
ATOM   4605  N   VAL C 273      -6.381  18.894  -2.091  1.00 98.21           N  
ATOM   4606  CA  VAL C 273      -6.494  17.798  -1.134  1.00 98.21           C  
ATOM   4607  C   VAL C 273      -7.937  17.301  -1.086  1.00 98.21           C  
ATOM   4608  CB  VAL C 273      -6.031  18.225   0.276  1.00 98.21           C  
ATOM   4609  O   VAL C 273      -8.877  18.099  -1.133  1.00 98.21           O  
ATOM   4610  CG1 VAL C 273      -6.856  19.407   0.781  1.00 98.21           C  
ATOM   4611  CG2 VAL C 273      -6.125  17.050   1.247  1.00 98.21           C  
ATOM   4612  N   GLY C 274      -8.077  15.986  -1.147  1.00 98.45           N  
ATOM   4613  CA  GLY C 274      -9.367  15.335  -0.976  1.00 98.45           C  
ATOM   4614  C   GLY C 274      -9.284  14.047  -0.179  1.00 98.45           C  
ATOM   4615  O   GLY C 274      -8.347  13.264  -0.349  1.00 98.45           O  
ATOM   4616  N   LEU C 275     -10.274  13.844   0.722  1.00 98.77           N  
ATOM   4617  CA  LEU C 275     -10.355  12.612   1.500  1.00 98.77           C  
ATOM   4618  C   LEU C 275     -11.771  12.047   1.477  1.00 98.77           C  
ATOM   4619  CB  LEU C 275      -9.915  12.860   2.945  1.00 98.77           C  
ATOM   4620  O   LEU C 275     -12.746  12.803   1.460  1.00 98.77           O  
ATOM   4621  CG  LEU C 275      -8.438  13.195   3.156  1.00 98.77           C  
ATOM   4622  CD1 LEU C 275      -8.159  13.455   4.633  1.00 98.77           C  
ATOM   4623  CD2 LEU C 275      -7.554  12.069   2.630  1.00 98.77           C  
ATOM   4624  N   LEU C 276     -11.864  10.718   1.406  1.00 98.82           N  
ATOM   4625  CA  LEU C 276     -13.113   9.974   1.535  1.00 98.82           C  
ATOM   4626  C   LEU C 276     -13.106   9.116   2.796  1.00 98.82           C  
ATOM   4627  CB  LEU C 276     -13.340   9.092   0.305  1.00 98.82           C  
ATOM   4628  O   LEU C 276     -12.083   8.520   3.142  1.00 98.82           O  
ATOM   4629  CG  LEU C 276     -13.278   9.793  -1.053  1.00 98.82           C  
ATOM   4630  CD1 LEU C 276     -13.264   8.765  -2.180  1.00 98.82           C  
ATOM   4631  CD2 LEU C 276     -14.450  10.754  -1.213  1.00 98.82           C  
ATOM   4632  N   LEU C 277     -14.220   9.128   3.501  1.00 98.65           N  
ATOM   4633  CA  LEU C 277     -14.449   8.138   4.547  1.00 98.65           C  
ATOM   4634  C   LEU C 277     -15.278   6.971   4.021  1.00 98.65           C  
ATOM   4635  CB  LEU C 277     -15.152   8.779   5.747  1.00 98.65           C  
ATOM   4636  O   LEU C 277     -16.422   7.157   3.601  1.00 98.65           O  
ATOM   4637  CG  LEU C 277     -15.308   7.901   6.990  1.00 98.65           C  
ATOM   4638  CD1 LEU C 277     -13.941   7.559   7.572  1.00 98.65           C  
ATOM   4639  CD2 LEU C 277     -16.179   8.596   8.030  1.00 98.65           C  
ATOM   4640  N   VAL C 278     -14.632   5.738   4.041  1.00 98.67           N  
ATOM   4641  CA  VAL C 278     -15.296   4.596   3.421  1.00 98.67           C  
ATOM   4642  C   VAL C 278     -15.412   3.455   4.429  1.00 98.67           C  
ATOM   4643  CB  VAL C 278     -14.542   4.118   2.159  1.00 98.67           C  
ATOM   4644  O   VAL C 278     -14.611   3.359   5.362  1.00 98.67           O  
ATOM   4645  CG1 VAL C 278     -14.561   5.197   1.078  1.00 98.67           C  
ATOM   4646  CG2 VAL C 278     -13.106   3.734   2.510  1.00 98.67           C  
ATOM   4647  N   GLU C 279     -16.467   2.681   4.327  1.00 97.86           N  
ATOM   4648  CA  GLU C 279     -16.684   1.454   5.088  1.00 97.86           C  
ATOM   4649  C   GLU C 279     -17.517   0.452   4.294  1.00 97.86           C  
ATOM   4650  CB  GLU C 279     -17.364   1.762   6.424  1.00 97.86           C  
ATOM   4651  O   GLU C 279     -17.990   0.760   3.198  1.00 97.86           O  
ATOM   4652  CG  GLU C 279     -18.754   2.365   6.281  1.00 97.86           C  
ATOM   4653  CD  GLU C 279     -19.370   2.775   7.610  1.00 97.86           C  
ATOM   4654  OE1 GLU C 279     -20.445   3.416   7.608  1.00 97.86           O  
ATOM   4655  OE2 GLU C 279     -18.771   2.453   8.660  1.00 97.86           O  
ATOM   4656  N   ARG C 280     -17.545  -0.770   4.763  1.00 97.04           N  
ATOM   4657  CA  ARG C 280     -18.372  -1.754   4.073  1.00 97.04           C  
ATOM   4658  C   ARG C 280     -19.836  -1.325   4.058  1.00 97.04           C  
ATOM   4659  CB  ARG C 280     -18.237  -3.128   4.733  1.00 97.04           C  
ATOM   4660  O   ARG C 280     -20.346  -0.803   5.051  1.00 97.04           O  
ATOM   4661  CG  ARG C 280     -16.841  -3.723   4.637  1.00 97.04           C  
ATOM   4662  CD  ARG C 280     -16.771  -5.105   5.271  1.00 97.04           C  
ATOM   4663  NE  ARG C 280     -17.032  -5.053   6.707  1.00 97.04           N  
ATOM   4664  NH1 ARG C 280     -14.865  -4.506   7.291  1.00 97.04           N  
ATOM   4665  NH2 ARG C 280     -16.466  -4.749   8.912  1.00 97.04           N  
ATOM   4666  CZ  ARG C 280     -16.120  -4.770   7.633  1.00 97.04           C  
ATOM   4667  N   LEU C 281     -20.498  -1.505   2.936  1.00 95.05           N  
ATOM   4668  CA  LEU C 281     -21.894  -1.102   2.801  1.00 95.05           C  
ATOM   4669  C   LEU C 281     -22.751  -1.733   3.893  1.00 95.05           C  
ATOM   4670  CB  LEU C 281     -22.433  -1.493   1.422  1.00 95.05           C  
ATOM   4671  O   LEU C 281     -23.600  -1.065   4.485  1.00 95.05           O  
ATOM   4672  CG  LEU C 281     -23.895  -1.140   1.141  1.00 95.05           C  
ATOM   4673  CD1 LEU C 281     -24.124   0.356   1.327  1.00 95.05           C  
ATOM   4674  CD2 LEU C 281     -24.289  -1.577  -0.266  1.00 95.05           C  
ATOM   4675  N   SER C 282     -22.433  -2.921   4.228  1.00 89.10           N  
ATOM   4676  CA  SER C 282     -23.166  -3.621   5.278  1.00 89.10           C  
ATOM   4677  C   SER C 282     -22.968  -2.949   6.633  1.00 89.10           C  
ATOM   4678  CB  SER C 282     -22.725  -5.083   5.355  1.00 89.10           C  
ATOM   4679  O   SER C 282     -23.910  -2.839   7.420  1.00 89.10           O  
ATOM   4680  OG  SER C 282     -21.326  -5.177   5.560  1.00 89.10           O  
ATOM   4681  N   ASP C 283     -21.825  -2.482   6.880  1.00 89.73           N  
ATOM   4682  CA  ASP C 283     -21.533  -1.781   8.126  1.00 89.73           C  
ATOM   4683  C   ASP C 283     -22.207  -0.411   8.156  1.00 89.73           C  
ATOM   4684  CB  ASP C 283     -20.023  -1.629   8.316  1.00 89.73           C  
ATOM   4685  O   ASP C 283     -22.749  -0.002   9.185  1.00 89.73           O  
ATOM   4686  CG  ASP C 283     -19.330  -2.941   8.637  1.00 89.73           C  
ATOM   4687  OD1 ASP C 283     -20.015  -3.915   9.017  1.00 89.73           O  
ATOM   4688  OD2 ASP C 283     -18.088  -3.001   8.512  1.00 89.73           O  
ATOM   4689  N   ALA C 284     -22.115   0.298   7.060  1.00 90.86           N  
ATOM   4690  CA  ALA C 284     -22.780   1.597   6.993  1.00 90.86           C  
ATOM   4691  C   ALA C 284     -24.270   1.466   7.297  1.00 90.86           C  
ATOM   4692  CB  ALA C 284     -22.574   2.230   5.619  1.00 90.86           C  
ATOM   4693  O   ALA C 284     -24.825   2.257   8.064  1.00 90.86           O  
ATOM   4694  N   ARG C 285     -24.895   0.501   6.809  1.00 85.90           N  
ATOM   4695  CA  ARG C 285     -26.320   0.264   7.018  1.00 85.90           C  
ATOM   4696  C   ARG C 285     -26.600  -0.148   8.459  1.00 85.90           C  
ATOM   4697  CB  ARG C 285     -26.833  -0.809   6.056  1.00 85.90           C  
ATOM   4698  O   ARG C 285     -27.541   0.351   9.081  1.00 85.90           O  
ATOM   4699  CG  ARG C 285     -26.938  -0.344   4.613  1.00 85.90           C  
ATOM   4700  CD  ARG C 285     -27.337  -1.480   3.681  1.00 85.90           C  
ATOM   4701  NE  ARG C 285     -27.740  -0.984   2.368  1.00 85.90           N  
ATOM   4702  NH1 ARG C 285     -27.437  -3.002   1.285  1.00 85.90           N  
ATOM   4703  NH2 ARG C 285     -28.160  -1.166   0.118  1.00 85.90           N  
ATOM   4704  CZ  ARG C 285     -27.778  -1.719   1.260  1.00 85.90           C  
ATOM   4705  N   ARG C 286     -25.720  -1.039   8.921  1.00 82.67           N  
ATOM   4706  CA  ARG C 286     -25.859  -1.517  10.292  1.00 82.67           C  
ATOM   4707  C   ARG C 286     -25.718  -0.371  11.289  1.00 82.67           C  
ATOM   4708  CB  ARG C 286     -24.823  -2.603  10.591  1.00 82.67           C  
ATOM   4709  O   ARG C 286     -26.481  -0.282  12.253  1.00 82.67           O  
ATOM   4710  CG  ARG C 286     -24.911  -3.167  12.000  1.00 82.67           C  
ATOM   4711  CD  ARG C 286     -24.026  -4.394  12.172  1.00 82.67           C  
ATOM   4712  NE  ARG C 286     -22.630  -4.099  11.862  1.00 82.67           N  
ATOM   4713  NH1 ARG C 286     -22.114  -3.305  13.970  1.00 82.67           N  
ATOM   4714  NH2 ARG C 286     -20.507  -3.359  12.335  1.00 82.67           N  
ATOM   4715  CZ  ARG C 286     -21.753  -3.588  12.723  1.00 82.67           C  
ATOM   4716  N   LEU C 287     -24.828   0.542  10.994  1.00 80.44           N  
ATOM   4717  CA  LEU C 287     -24.504   1.614  11.929  1.00 80.44           C  
ATOM   4718  C   LEU C 287     -25.348   2.853  11.650  1.00 80.44           C  
ATOM   4719  CB  LEU C 287     -23.017   1.966  11.846  1.00 80.44           C  
ATOM   4720  O   LEU C 287     -25.280   3.836  12.391  1.00 80.44           O  
ATOM   4721  CG  LEU C 287     -22.036   0.877  12.284  1.00 80.44           C  
ATOM   4722  CD1 LEU C 287     -20.608   1.275  11.928  1.00 80.44           C  
ATOM   4723  CD2 LEU C 287     -22.166   0.610  13.779  1.00 80.44           C  
ATOM   4724  N   GLY C 288     -26.166   2.804  10.508  1.00 76.67           N  
ATOM   4725  CA  GLY C 288     -27.044   3.910  10.164  1.00 76.67           C  
ATOM   4726  C   GLY C 288     -26.302   5.113   9.614  1.00 76.67           C  
ATOM   4727  O   GLY C 288     -26.726   6.254   9.809  1.00 76.67           O  
ATOM   4728  N   HIS C 289     -25.102   4.876   9.093  1.00 86.34           N  
ATOM   4729  CA  HIS C 289     -24.357   5.958   8.459  1.00 86.34           C  
ATOM   4730  C   HIS C 289     -24.928   6.289   7.084  1.00 86.34           C  
ATOM   4731  CB  HIS C 289     -22.877   5.591   8.339  1.00 86.34           C  
ATOM   4732  O   HIS C 289     -25.319   5.389   6.337  1.00 86.34           O  
ATOM   4733  CG  HIS C 289     -22.187   5.440   9.657  1.00 86.34           C  
ATOM   4734  CD2 HIS C 289     -22.581   5.770  10.910  1.00 86.34           C  
ATOM   4735  ND1 HIS C 289     -20.929   4.892   9.780  1.00 86.34           N  
ATOM   4736  CE1 HIS C 289     -20.578   4.890  11.055  1.00 86.34           C  
ATOM   4737  NE2 HIS C 289     -21.563   5.418  11.762  1.00 86.34           N  
ATOM   4738  N   ARG C 290     -25.052   7.573   6.832  1.00 88.72           N  
ATOM   4739  CA  ARG C 290     -25.517   8.023   5.524  1.00 88.72           C  
ATOM   4740  C   ARG C 290     -24.573   7.561   4.419  1.00 88.72           C  
ATOM   4741  CB  ARG C 290     -25.652   9.547   5.496  1.00 88.72           C  
ATOM   4742  O   ARG C 290     -23.362   7.776   4.500  1.00 88.72           O  
ATOM   4743  CG  ARG C 290     -26.149  10.096   4.169  1.00 88.72           C  
ATOM   4744  CD  ARG C 290     -26.223  11.617   4.180  1.00 88.72           C  
ATOM   4745  NE  ARG C 290     -26.551  12.151   2.861  1.00 88.72           N  
ATOM   4746  NH1 ARG C 290     -26.030  14.339   3.389  1.00 88.72           N  
ATOM   4747  NH2 ARG C 290     -26.777  13.808   1.287  1.00 88.72           N  
ATOM   4748  CZ  ARG C 290     -26.452  13.431   2.516  1.00 88.72           C  
ATOM   4749  N   VAL C 291     -25.207   6.904   3.389  1.00 95.44           N  
ATOM   4750  CA  VAL C 291     -24.429   6.446   2.243  1.00 95.44           C  
ATOM   4751  C   VAL C 291     -24.538   7.459   1.105  1.00 95.44           C  
ATOM   4752  CB  VAL C 291     -24.892   5.052   1.763  1.00 95.44           C  
ATOM   4753  O   VAL C 291     -25.611   7.632   0.521  1.00 95.44           O  
ATOM   4754  CG1 VAL C 291     -24.070   4.594   0.560  1.00 95.44           C  
ATOM   4755  CG2 VAL C 291     -24.794   4.037   2.900  1.00 95.44           C  
ATOM   4756  N   LEU C 292     -23.359   8.083   0.781  1.00 96.29           N  
ATOM   4757  CA  LEU C 292     -23.329   9.098  -0.266  1.00 96.29           C  
ATOM   4758  C   LEU C 292     -23.255   8.454  -1.646  1.00 96.29           C  
ATOM   4759  CB  LEU C 292     -22.140  10.041  -0.065  1.00 96.29           C  
ATOM   4760  O   LEU C 292     -23.836   8.965  -2.606  1.00 96.29           O  
ATOM   4761  CG  LEU C 292     -22.065  10.761   1.283  1.00 96.29           C  
ATOM   4762  CD1 LEU C 292     -20.807  11.619   1.356  1.00 96.29           C  
ATOM   4763  CD2 LEU C 292     -23.312  11.610   1.505  1.00 96.29           C  
ATOM   4764  N   ALA C 293     -22.500   7.403  -1.783  1.00 97.71           N  
ATOM   4765  CA  ALA C 293     -22.292   6.597  -2.983  1.00 97.71           C  
ATOM   4766  C   ALA C 293     -21.637   5.262  -2.640  1.00 97.71           C  
ATOM   4767  CB  ALA C 293     -21.442   7.359  -3.996  1.00 97.71           C  
ATOM   4768  O   ALA C 293     -21.208   5.047  -1.504  1.00 97.71           O  
ATOM   4769  N   VAL C 294     -21.620   4.349  -3.599  1.00 98.13           N  
ATOM   4770  CA  VAL C 294     -21.038   3.024  -3.407  1.00 98.13           C  
ATOM   4771  C   VAL C 294     -19.905   2.807  -4.407  1.00 98.13           C  
ATOM   4772  CB  VAL C 294     -22.100   1.911  -3.555  1.00 98.13           C  
ATOM   4773  O   VAL C 294     -20.064   3.068  -5.602  1.00 98.13           O  
ATOM   4774  CG1 VAL C 294     -21.461   0.532  -3.410  1.00 98.13           C  
ATOM   4775  CG2 VAL C 294     -23.214   2.098  -2.527  1.00 98.13           C  
ATOM   4776  N   VAL C 295     -18.750   2.437  -3.870  1.00 98.33           N  
ATOM   4777  CA  VAL C 295     -17.696   1.926  -4.739  1.00 98.33           C  
ATOM   4778  C   VAL C 295     -17.964   0.460  -5.071  1.00 98.33           C  
ATOM   4779  CB  VAL C 295     -16.302   2.079  -4.090  1.00 98.33           C  
ATOM   4780  O   VAL C 295     -17.753  -0.421  -4.234  1.00 98.33           O  
ATOM   4781  CG1 VAL C 295     -15.209   1.580  -5.034  1.00 98.33           C  
ATOM   4782  CG2 VAL C 295     -16.052   3.535  -3.701  1.00 98.33           C  
ATOM   4783  N   ARG C 296     -18.273   0.184  -6.312  1.00 96.22           N  
ATOM   4784  CA  ARG C 296     -18.668  -1.162  -6.715  1.00 96.22           C  
ATOM   4785  C   ARG C 296     -17.450  -2.005  -7.075  1.00 96.22           C  
ATOM   4786  CB  ARG C 296     -19.636  -1.106  -7.899  1.00 96.22           C  
ATOM   4787  O   ARG C 296     -17.445  -3.220  -6.862  1.00 96.22           O  
ATOM   4788  CG  ARG C 296     -21.049  -0.693  -7.521  1.00 96.22           C  
ATOM   4789  CD  ARG C 296     -21.697  -1.697  -6.577  1.00 96.22           C  
ATOM   4790  NE  ARG C 296     -21.898  -2.991  -7.223  1.00 96.22           N  
ATOM   4791  NH1 ARG C 296     -23.985  -3.359  -6.302  1.00 96.22           N  
ATOM   4792  NH2 ARG C 296     -23.059  -4.912  -7.712  1.00 96.22           N  
ATOM   4793  CZ  ARG C 296     -22.980  -3.751  -7.077  1.00 96.22           C  
ATOM   4794  N   GLY C 297     -16.539  -1.392  -7.698  1.00 95.98           N  
ATOM   4795  CA  GLY C 297     -15.311  -2.067  -8.086  1.00 95.98           C  
ATOM   4796  C   GLY C 297     -14.179  -1.109  -8.404  1.00 95.98           C  
ATOM   4797  O   GLY C 297     -14.418   0.040  -8.783  1.00 95.98           O  
ATOM   4798  N   SER C 298     -12.945  -1.575  -8.142  1.00 97.97           N  
ATOM   4799  CA  SER C 298     -11.731  -0.840  -8.483  1.00 97.97           C  
ATOM   4800  C   SER C 298     -10.633  -1.781  -8.969  1.00 97.97           C  
ATOM   4801  CB  SER C 298     -11.232  -0.041  -7.278  1.00 97.97           C  
ATOM   4802  O   SER C 298     -10.656  -2.976  -8.670  1.00 97.97           O  
ATOM   4803  OG  SER C 298     -10.828  -0.907  -6.232  1.00 97.97           O  
ATOM   4804  N   ALA C 299      -9.701  -1.172  -9.829  1.00 97.98           N  
ATOM   4805  CA  ALA C 299      -8.574  -1.961 -10.319  1.00 97.98           C  
ATOM   4806  C   ALA C 299      -7.344  -1.084 -10.538  1.00 97.98           C  
ATOM   4807  CB  ALA C 299      -8.950  -2.677 -11.614  1.00 97.98           C  
ATOM   4808  O   ALA C 299      -7.468   0.113 -10.807  1.00 97.98           O  
ATOM   4809  N   VAL C 300      -6.200  -1.748 -10.410  1.00 98.31           N  
ATOM   4810  CA  VAL C 300      -4.917  -1.092 -10.642  1.00 98.31           C  
ATOM   4811  C   VAL C 300      -4.028  -1.985 -11.504  1.00 98.31           C  
ATOM   4812  CB  VAL C 300      -4.204  -0.755  -9.313  1.00 98.31           C  
ATOM   4813  O   VAL C 300      -3.980  -3.202 -11.306  1.00 98.31           O  
ATOM   4814  CG1 VAL C 300      -2.849  -0.101  -9.578  1.00 98.31           C  
ATOM   4815  CG2 VAL C 300      -5.080   0.153  -8.453  1.00 98.31           C  
ATOM   4816  N   ASN C 301      -3.340  -1.400 -12.499  1.00 98.03           N  
ATOM   4817  CA  ASN C 301      -2.333  -2.084 -13.303  1.00 98.03           C  
ATOM   4818  C   ASN C 301      -1.246  -1.124 -13.776  1.00 98.03           C  
ATOM   4819  CB  ASN C 301      -2.984  -2.782 -14.499  1.00 98.03           C  
ATOM   4820  O   ASN C 301      -1.071  -0.046 -13.205  1.00 98.03           O  
ATOM   4821  CG  ASN C 301      -3.409  -1.809 -15.581  1.00 98.03           C  
ATOM   4822  ND2 ASN C 301      -3.905  -2.339 -16.693  1.00 98.03           N  
ATOM   4823  OD1 ASN C 301      -3.293  -0.591 -15.420  1.00 98.03           O  
ATOM   4824  N   GLN C 302      -0.351  -1.568 -14.703  1.00 97.62           N  
ATOM   4825  CA  GLN C 302       0.776  -0.776 -15.184  1.00 97.62           C  
ATOM   4826  C   GLN C 302       0.928  -0.898 -16.697  1.00 97.62           C  
ATOM   4827  CB  GLN C 302       2.070  -1.206 -14.490  1.00 97.62           C  
ATOM   4828  O   GLN C 302       0.526  -1.902 -17.288  1.00 97.62           O  
ATOM   4829  CG  GLN C 302       2.974  -0.045 -14.101  1.00 97.62           C  
ATOM   4830  CD  GLN C 302       3.818   0.456 -15.259  1.00 97.62           C  
ATOM   4831  NE2 GLN C 302       4.699   1.411 -14.981  1.00 97.62           N  
ATOM   4832  OE1 GLN C 302       3.679  -0.012 -16.393  1.00 97.62           O  
ATOM   4833  N   ASP C 303       1.515   0.139 -17.275  1.00 96.36           N  
ATOM   4834  CA  ASP C 303       1.659   0.237 -18.724  1.00 96.36           C  
ATOM   4835  C   ASP C 303       2.682  -0.769 -19.244  1.00 96.36           C  
ATOM   4836  CB  ASP C 303       2.063   1.656 -19.128  1.00 96.36           C  
ATOM   4837  O   ASP C 303       2.644  -1.152 -20.415  1.00 96.36           O  
ATOM   4838  CG  ASP C 303       0.930   2.658 -18.992  1.00 96.36           C  
ATOM   4839  OD1 ASP C 303      -0.238   2.240 -18.841  1.00 96.36           O  
ATOM   4840  OD2 ASP C 303       1.208   3.876 -19.037  1.00 96.36           O  
ATOM   4841  N   GLY C 304       3.616  -1.256 -18.416  1.00 94.09           N  
ATOM   4842  CA  GLY C 304       4.683  -2.131 -18.876  1.00 94.09           C  
ATOM   4843  C   GLY C 304       5.606  -1.469 -19.881  1.00 94.09           C  
ATOM   4844  O   GLY C 304       5.903  -0.278 -19.768  1.00 94.09           O  
ATOM   4845  N   ALA C 305       6.200  -2.279 -20.830  1.00 87.51           N  
ATOM   4846  CA  ALA C 305       7.122  -1.743 -21.827  1.00 87.51           C  
ATOM   4847  C   ALA C 305       6.380  -0.912 -22.870  1.00 87.51           C  
ATOM   4848  CB  ALA C 305       7.893  -2.874 -22.503  1.00 87.51           C  
ATOM   4849  O   ALA C 305       5.759  -1.461 -23.783  1.00 87.51           O  
ATOM   4850  N   SER C 306       6.161   0.432 -22.584  1.00 85.26           N  
ATOM   4851  CA  SER C 306       5.473   1.348 -23.487  1.00 85.26           C  
ATOM   4852  C   SER C 306       6.464   2.206 -24.266  1.00 85.26           C  
ATOM   4853  CB  SER C 306       4.510   2.246 -22.709  1.00 85.26           C  
ATOM   4854  O   SER C 306       7.673   1.970 -24.213  1.00 85.26           O  
ATOM   4855  OG  SER C 306       5.215   3.062 -21.790  1.00 85.26           O  
ATOM   4856  N   ASN C 307       6.053   3.234 -25.198  1.00 75.83           N  
ATOM   4857  CA  ASN C 307       6.870   4.060 -26.081  1.00 75.83           C  
ATOM   4858  C   ASN C 307       7.754   5.020 -25.290  1.00 75.83           C  
ATOM   4859  CB  ASN C 307       5.987   4.836 -27.060  1.00 75.83           C  
ATOM   4860  O   ASN C 307       8.421   5.878 -25.871  1.00 75.83           O  
ATOM   4861  CG  ASN C 307       5.413   3.956 -28.152  1.00 75.83           C  
ATOM   4862  ND2 ASN C 307       4.232   4.314 -28.644  1.00 75.83           N  
ATOM   4863  OD1 ASN C 307       6.025   2.961 -28.551  1.00 75.83           O  
ATOM   4864  N   GLY C 308       7.811   4.966 -24.131  1.00 83.97           N  
ATOM   4865  CA  GLY C 308       8.553   5.737 -23.146  1.00 83.97           C  
ATOM   4866  C   GLY C 308       8.004   5.594 -21.739  1.00 83.97           C  
ATOM   4867  O   GLY C 308       6.843   5.223 -21.555  1.00 83.97           O  
ATOM   4868  N   LEU C 309       8.894   5.867 -20.750  1.00 87.41           N  
ATOM   4869  CA  LEU C 309       8.510   5.705 -19.352  1.00 87.41           C  
ATOM   4870  C   LEU C 309       7.277   6.542 -19.026  1.00 87.41           C  
ATOM   4871  CB  LEU C 309       9.667   6.098 -18.430  1.00 87.41           C  
ATOM   4872  O   LEU C 309       6.384   6.085 -18.309  1.00 87.41           O  
ATOM   4873  CG  LEU C 309       9.394   6.015 -16.927  1.00 87.41           C  
ATOM   4874  CD1 LEU C 309       9.049   4.583 -16.530  1.00 87.41           C  
ATOM   4875  CD2 LEU C 309      10.596   6.520 -16.136  1.00 87.41           C  
ATOM   4876  N   SER C 310       7.123   7.708 -19.645  1.00 89.53           N  
ATOM   4877  CA  SER C 310       6.058   8.633 -19.270  1.00 89.53           C  
ATOM   4878  C   SER C 310       4.920   8.605 -20.285  1.00 89.53           C  
ATOM   4879  CB  SER C 310       6.603  10.055 -19.143  1.00 89.53           C  
ATOM   4880  O   SER C 310       3.926   9.319 -20.132  1.00 89.53           O  
ATOM   4881  OG  SER C 310       7.218  10.469 -20.351  1.00 89.53           O  
ATOM   4882  N   ALA C 311       5.081   7.798 -21.408  1.00 90.40           N  
ATOM   4883  CA  ALA C 311       4.032   7.694 -22.419  1.00 90.40           C  
ATOM   4884  C   ALA C 311       2.918   6.759 -21.958  1.00 90.40           C  
ATOM   4885  CB  ALA C 311       4.616   7.209 -23.744  1.00 90.40           C  
ATOM   4886  O   ALA C 311       3.184   5.654 -21.479  1.00 90.40           O  
ATOM   4887  N   PRO C 312       1.700   7.185 -22.115  1.00 93.64           N  
ATOM   4888  CA  PRO C 312       0.588   6.306 -21.746  1.00 93.64           C  
ATOM   4889  C   PRO C 312       0.428   5.125 -22.701  1.00 93.64           C  
ATOM   4890  CB  PRO C 312      -0.630   7.231 -21.813  1.00 93.64           C  
ATOM   4891  O   PRO C 312       0.954   5.152 -23.816  1.00 93.64           O  
ATOM   4892  CG  PRO C 312      -0.264   8.272 -22.821  1.00 93.64           C  
ATOM   4893  CD  PRO C 312       1.214   8.522 -22.733  1.00 93.64           C  
ATOM   4894  N   SER C 313      -0.336   4.080 -22.241  1.00 94.63           N  
ATOM   4895  CA  SER C 313      -0.599   2.877 -23.024  1.00 94.63           C  
ATOM   4896  C   SER C 313      -2.093   2.583 -23.100  1.00 94.63           C  
ATOM   4897  CB  SER C 313       0.135   1.677 -22.425  1.00 94.63           C  
ATOM   4898  O   SER C 313      -2.723   2.275 -22.086  1.00 94.63           O  
ATOM   4899  OG  SER C 313      -0.300   0.470 -23.027  1.00 94.63           O  
ATOM   4900  N   GLY C 314      -2.685   2.635 -24.332  1.00 94.65           N  
ATOM   4901  CA  GLY C 314      -4.095   2.353 -24.548  1.00 94.65           C  
ATOM   4902  C   GLY C 314      -4.500   0.960 -24.104  1.00 94.65           C  
ATOM   4903  O   GLY C 314      -5.478   0.795 -23.372  1.00 94.65           O  
ATOM   4904  N   PRO C 315      -3.788  -0.099 -24.526  1.00 91.94           N  
ATOM   4905  CA  PRO C 315      -4.129  -1.458 -24.098  1.00 91.94           C  
ATOM   4906  C   PRO C 315      -4.141  -1.613 -22.579  1.00 91.94           C  
ATOM   4907  CB  PRO C 315      -3.024  -2.312 -24.725  1.00 91.94           C  
ATOM   4908  O   PRO C 315      -4.998  -2.313 -22.033  1.00 91.94           O  
ATOM   4909  CG  PRO C 315      -2.628  -1.575 -25.964  1.00 91.94           C  
ATOM   4910  CD  PRO C 315      -2.660  -0.102 -25.673  1.00 91.94           C  
ATOM   4911  N   ALA C 316      -3.154  -1.071 -21.918  1.00 95.56           N  
ATOM   4912  CA  ALA C 316      -3.120  -1.151 -20.460  1.00 95.56           C  
ATOM   4913  C   ALA C 316      -4.350  -0.487 -19.846  1.00 95.56           C  
ATOM   4914  CB  ALA C 316      -1.846  -0.505 -19.922  1.00 95.56           C  
ATOM   4915  O   ALA C 316      -4.911  -0.989 -18.869  1.00 95.56           O  
ATOM   4916  N   GLN C 317      -4.749   0.702 -20.325  1.00 97.83           N  
ATOM   4917  CA  GLN C 317      -5.951   1.382 -19.854  1.00 97.83           C  
ATOM   4918  C   GLN C 317      -7.195   0.535 -20.103  1.00 97.83           C  
ATOM   4919  CB  GLN C 317      -6.098   2.744 -20.533  1.00 97.83           C  
ATOM   4920  O   GLN C 317      -8.096   0.483 -19.263  1.00 97.83           O  
ATOM   4921  CG  GLN C 317      -5.002   3.736 -20.168  1.00 97.83           C  
ATOM   4922  CD  GLN C 317      -5.157   5.069 -20.875  1.00 97.83           C  
ATOM   4923  NE2 GLN C 317      -4.124   5.902 -20.803  1.00 97.83           N  
ATOM   4924  OE1 GLN C 317      -6.196   5.348 -21.482  1.00 97.83           O  
ATOM   4925  N   GLN C 318      -7.298  -0.190 -21.225  1.00 96.87           N  
ATOM   4926  CA  GLN C 318      -8.389  -1.118 -21.503  1.00 96.87           C  
ATOM   4927  C   GLN C 318      -8.433  -2.240 -20.470  1.00 96.87           C  
ATOM   4928  CB  GLN C 318      -8.252  -1.703 -22.909  1.00 96.87           C  
ATOM   4929  O   GLN C 318      -9.501  -2.575 -19.954  1.00 96.87           O  
ATOM   4930  CG  GLN C 318      -8.367  -0.668 -24.020  1.00 96.87           C  
ATOM   4931  CD  GLN C 318      -8.084  -1.247 -25.394  1.00 96.87           C  
ATOM   4932  NE2 GLN C 318      -7.819  -0.376 -26.361  1.00 96.87           N  
ATOM   4933  OE1 GLN C 318      -8.103  -2.467 -25.583  1.00 96.87           O  
ATOM   4934  N   ARG C 319      -7.316  -2.794 -20.187  1.00 95.88           N  
ATOM   4935  CA  ARG C 319      -7.237  -3.909 -19.250  1.00 95.88           C  
ATOM   4936  C   ARG C 319      -7.699  -3.490 -17.859  1.00 95.88           C  
ATOM   4937  CB  ARG C 319      -5.809  -4.456 -19.185  1.00 95.88           C  
ATOM   4938  O   ARG C 319      -8.422  -4.231 -17.190  1.00 95.88           O
[truncated: 857,833 more chars]
