# Supplementary material for: Module-Based Polyketide Synthase Engineering for de Novo Polyketide Biosynthesis
Source: ACS Synth Biol. 2023 Oct 23;12(11):3148–55. doi: 10.1021/acssynbio.3c00282 (PMC10661043; doi:10.1021/acssynbio.3c00282)
Supplement: Supplementary file 2 — sb3c00282_si_002.zip [file sb3c00282_si_002.zip › Final_PKS_Structures/chumpA.pdb]

MODEL     1                                                                     
ATOM      1  N   MET B   1       0.108  36.756 -33.031  1.00 21.36           N  
ATOM      2  CA  MET B   1      -0.893  37.082 -32.020  1.00 21.36           C  
ATOM      3  C   MET B   1      -0.268  37.864 -30.869  1.00 21.36           C  
ATOM      4  CB  MET B   1      -1.556  35.810 -31.489  1.00 21.36           C  
ATOM      5  O   MET B   1       0.943  37.799 -30.653  1.00 21.36           O  
ATOM      6  CG  MET B   1      -2.624  35.245 -32.410  1.00 21.36           C  
ATOM      7  SD  MET B   1      -3.944  34.356 -31.496  1.00 21.36           S  
ATOM      8  CE  MET B   1      -3.268  32.672 -31.515  1.00 21.36           C  
ATOM      9  N   SER B   2       0.039  38.244 -29.562  1.00 22.50           N  
ATOM     10  CA  SER B   2       1.453  38.525 -29.786  1.00 22.50           C  
ATOM     11  C   SER B   2       2.074  37.509 -30.739  1.00 22.50           C  
ATOM     12  CB  SER B   2       2.216  38.526 -28.461  1.00 22.50           C  
ATOM     13  O   SER B   2       3.098  37.784 -31.367  1.00 22.50           O  
ATOM     14  OG  SER B   2       2.527  37.203 -28.059  1.00 22.50           O  
ATOM     15  N   THR B   3       1.593  36.158 -30.586  1.00 23.80           N  
ATOM     16  CA  THR B   3       1.274  35.806 -29.207  1.00 23.80           C  
ATOM     17  C   THR B   3       1.431  34.305 -28.981  1.00 23.80           C  
ATOM     18  CB  THR B   3      -0.158  36.236 -28.837  1.00 23.80           C  
ATOM     19  O   THR B   3       0.984  33.499 -29.800  1.00 23.80           O  
ATOM     20  CG2 THR B   3      -0.169  37.071 -27.561  1.00 23.80           C  
ATOM     21  OG1 THR B   3      -0.708  37.013 -29.908  1.00 23.80           O  
ATOM     22  N   PRO B   4       2.114  33.291 -28.667  1.00 28.24           N  
ATOM     23  CA  PRO B   4       2.919  34.271 -29.399  1.00 28.24           C  
ATOM     24  C   PRO B   4       4.183  33.663 -30.003  1.00 28.24           C  
ATOM     25  CB  PRO B   4       3.270  35.309 -28.330  1.00 28.24           C  
ATOM     26  O   PRO B   4       4.700  34.170 -31.002  1.00 28.24           O  
ATOM     27  CG  PRO B   4       2.854  34.682 -27.038  1.00 28.24           C  
ATOM     28  CD  PRO B   4       2.208  33.360 -27.336  1.00 28.24           C  
ATOM     29  N   VAL B   5       4.166  32.104 -30.300  1.00 26.97           N  
ATOM     30  CA  VAL B   5       3.241  31.211 -29.610  1.00 26.97           C  
ATOM     31  C   VAL B   5       2.890  30.031 -30.513  1.00 26.97           C  
ATOM     32  CB  VAL B   5       1.956  31.951 -29.175  1.00 26.97           C  
ATOM     33  O   VAL B   5       3.002  30.123 -31.737  1.00 26.97           O  
ATOM     34  CG1 VAL B   5       1.127  31.083 -28.230  1.00 26.97           C  
ATOM     35  CG2 VAL B   5       2.305  33.283 -28.514  1.00 26.97           C  
ATOM     36  N   PRO B   6       1.651  29.045 -30.702  1.00 29.16           N  
ATOM     37  CA  PRO B   6       0.546  28.209 -30.228  1.00 29.16           C  
ATOM     38  C   PRO B   6      -0.348  27.713 -31.362  1.00 29.16           C  
ATOM     39  CB  PRO B   6      -0.226  29.142 -29.292  1.00 29.16           C  
ATOM     40  O   PRO B   6      -1.446  27.209 -31.112  1.00 29.16           O  
ATOM     41  CG  PRO B   6       0.621  30.370 -29.194  1.00 29.16           C  
ATOM     42  CD  PRO B   6       1.682  30.304 -30.255  1.00 29.16           C  
ATOM     43  N   PRO B   7      -0.101  27.242 -32.795  1.00 25.52           N  
ATOM     44  CA  PRO B   7      -0.873  26.618 -33.871  1.00 25.52           C  
ATOM     45  C   PRO B   7      -0.853  25.093 -33.805  1.00 25.52           C  
ATOM     46  CB  PRO B   7      -0.177  27.118 -35.140  1.00 25.52           C  
ATOM     47  O   PRO B   7      -1.886  24.449 -34.005  1.00 25.52           O  
ATOM     48  CG  PRO B   7       1.089  27.750 -34.658  1.00 25.52           C  
ATOM     49  CD  PRO B   7       1.024  27.866 -33.162  1.00 25.52           C  
ATOM     50  N   ASP B   8       0.335  23.946 -34.676  1.00 26.64           N  
ATOM     51  CA  ASP B   8       1.286  23.002 -35.254  1.00 26.64           C  
ATOM     52  C   ASP B   8       2.309  22.547 -34.215  1.00 26.64           C  
ATOM     53  CB  ASP B   8       1.999  23.626 -36.456  1.00 26.64           C  
ATOM     54  O   ASP B   8       2.782  21.410 -34.259  1.00 26.64           O  
ATOM     55  CG  ASP B   8       1.038  24.150 -37.509  1.00 26.64           C  
ATOM     56  OD1 ASP B   8      -0.106  23.654 -37.591  1.00 26.64           O  
ATOM     57  OD2 ASP B   8       1.430  25.065 -38.265  1.00 26.64           O  
ATOM     58  N   ILE B   9       3.377  23.322 -33.605  1.00 27.43           N  
ATOM     59  CA  ILE B   9       4.497  23.392 -32.674  1.00 27.43           C  
ATOM     60  C   ILE B   9       3.974  23.528 -31.246  1.00 27.43           C  
ATOM     61  CB  ILE B   9       5.441  24.568 -33.012  1.00 27.43           C  
ATOM     62  O   ILE B   9       3.225  24.458 -30.938  1.00 27.43           O  
ATOM     63  CG1 ILE B   9       5.942  24.451 -34.457  1.00 27.43           C  
ATOM     64  CG2 ILE B   9       6.613  24.620 -32.028  1.00 27.43           C  
ATOM     65  CD1 ILE B   9       6.810  25.618 -34.907  1.00 27.43           C  
ATOM     66  N   ALA B  10       4.296  22.258 -30.805  1.00 31.16           N  
ATOM     67  CA  ALA B  10       3.672  21.650 -29.633  1.00 31.16           C  
ATOM     68  C   ALA B  10       4.259  22.216 -28.343  1.00 31.16           C  
ATOM     69  CB  ALA B  10       3.837  20.133 -29.668  1.00 31.16           C  
ATOM     70  O   ALA B  10       5.477  22.203 -28.150  1.00 31.16           O  
ATOM     71  N   VAL B  11       4.011  23.520 -28.332  1.00 31.79           N  
ATOM     72  CA  VAL B  11       4.287  24.557 -27.343  1.00 31.79           C  
ATOM     73  C   VAL B  11       3.928  24.050 -25.948  1.00 31.79           C  
ATOM     74  CB  VAL B  11       3.512  25.858 -27.654  1.00 31.79           C  
ATOM     75  O   VAL B  11       2.773  23.705 -25.685  1.00 31.79           O  
ATOM     76  CG1 VAL B  11       3.869  26.952 -26.649  1.00 31.79           C  
ATOM     77  CG2 VAL B  11       3.801  26.322 -29.080  1.00 31.79           C  
ATOM     78  N   VAL B  12       4.874  23.477 -25.376  1.00 33.54           N  
ATOM     79  CA  VAL B  12       5.040  22.517 -24.289  1.00 33.54           C  
ATOM     80  C   VAL B  12       5.015  23.246 -22.948  1.00 33.54           C  
ATOM     81  CB  VAL B  12       6.353  21.716 -24.436  1.00 33.54           C  
ATOM     82  O   VAL B  12       5.842  24.125 -22.695  1.00 33.54           O  
ATOM     83  CG1 VAL B  12       6.382  20.542 -23.459  1.00 33.54           C  
ATOM     84  CG2 VAL B  12       6.520  21.224 -25.872  1.00 33.54           C  
ATOM     85  N   GLY B  13       3.507  23.995 -22.677  1.00 34.60           N  
ATOM     86  CA  GLY B  13       3.027  24.767 -21.542  1.00 34.60           C  
ATOM     87  C   GLY B  13       3.546  24.257 -20.211  1.00 34.60           C  
ATOM     88  O   GLY B  13       3.617  23.047 -19.990  1.00 34.60           O  
ATOM     89  N   LEU B  14       4.658  24.805 -19.740  1.00 38.65           N  
ATOM     90  CA  LEU B  14       5.320  24.200 -18.589  1.00 38.65           C  
ATOM     91  C   LEU B  14       4.490  24.391 -17.324  1.00 38.65           C  
ATOM     92  CB  LEU B  14       6.714  24.802 -18.395  1.00 38.65           C  
ATOM     93  O   LEU B  14       4.087  25.511 -17.004  1.00 38.65           O  
ATOM     94  CG  LEU B  14       7.766  24.427 -19.440  1.00 38.65           C  
ATOM     95  CD1 LEU B  14       8.780  25.555 -19.599  1.00 38.65           C  
ATOM     96  CD2 LEU B  14       8.461  23.126 -19.056  1.00 38.65           C  
ATOM     97  N   ALA B  15       3.571  23.869 -17.069  1.00 39.39           N  
ATOM     98  CA  ALA B  15       2.901  24.219 -15.819  1.00 39.39           C  
ATOM     99  C   ALA B  15       3.793  23.921 -14.617  1.00 39.39           C  
ATOM    100  CB  ALA B  15       1.578  23.468 -15.695  1.00 39.39           C  
ATOM    101  O   ALA B  15       4.277  22.798 -14.458  1.00 39.39           O  
ATOM    102  N   CYS B  16       4.509  24.797 -14.277  1.00 41.21           N  
ATOM    103  CA  CYS B  16       5.499  24.582 -13.228  1.00 41.21           C  
ATOM    104  C   CYS B  16       4.949  24.991 -11.867  1.00 41.21           C  
ATOM    105  CB  CYS B  16       6.777  25.364 -13.528  1.00 41.21           C  
ATOM    106  O   CYS B  16       4.388  26.078 -11.721  1.00 41.21           O  
ATOM    107  SG  CYS B  16       7.733  24.696 -14.907  1.00 41.21           S  
ATOM    108  N   ARG B  17       4.494  24.560 -11.122  1.00 40.30           N  
ATOM    109  CA  ARG B  17       4.068  25.031  -9.808  1.00 40.30           C  
ATOM    110  C   ARG B  17       5.087  24.660  -8.736  1.00 40.30           C  
ATOM    111  CB  ARG B  17       2.696  24.457  -9.449  1.00 40.30           C  
ATOM    112  O   ARG B  17       5.161  23.503  -8.317  1.00 40.30           O  
ATOM    113  CG  ARG B  17       1.532  25.196 -10.090  1.00 40.30           C  
ATOM    114  CD  ARG B  17       0.196  24.752  -9.512  1.00 40.30           C  
ATOM    115  NE  ARG B  17      -0.927  25.324 -10.250  1.00 40.30           N  
ATOM    116  NH1 ARG B  17      -2.483  24.944  -8.585  1.00 40.30           N  
ATOM    117  NH2 ARG B  17      -3.119  25.942 -10.547  1.00 40.30           N  
ATOM    118  CZ  ARG B  17      -2.174  25.402  -9.792  1.00 40.30           C  
ATOM    119  N   VAL B  18       6.223  25.460  -8.768  1.00 46.58           N  
ATOM    120  CA  VAL B  18       7.302  25.184  -7.826  1.00 46.58           C  
ATOM    121  C   VAL B  18       7.012  25.868  -6.492  1.00 46.58           C  
ATOM    122  CB  VAL B  18       8.669  25.649  -8.378  1.00 46.58           C  
ATOM    123  O   VAL B  18       6.447  26.964  -6.460  1.00 46.58           O  
ATOM    124  CG1 VAL B  18       9.808  25.150  -7.490  1.00 46.58           C  
ATOM    125  CG2 VAL B  18       8.856  25.167  -9.815  1.00 46.58           C  
ATOM    126  N   PRO B  19       7.219  25.620  -5.165  1.00 38.33           N  
ATOM    127  CA  PRO B  19       6.910  26.344  -3.930  1.00 38.33           C  
ATOM    128  C   PRO B  19       7.517  27.745  -3.900  1.00 38.33           C  
ATOM    129  CB  PRO B  19       7.524  25.460  -2.841  1.00 38.33           C  
ATOM    130  O   PRO B  19       8.710  27.911  -4.167  1.00 38.33           O  
ATOM    131  CG  PRO B  19       7.680  24.118  -3.481  1.00 38.33           C  
ATOM    132  CD  PRO B  19       7.793  24.309  -4.966  1.00 38.33           C  
ATOM    133  N   GLY B  20       6.830  28.441  -3.776  1.00 38.92           N  
ATOM    134  CA  GLY B  20       7.149  29.859  -3.709  1.00 38.92           C  
ATOM    135  C   GLY B  20       6.942  30.580  -5.028  1.00 38.92           C  
ATOM    136  O   GLY B  20       7.017  31.809  -5.088  1.00 38.92           O  
ATOM    137  N   ALA B  21       6.934  29.543  -6.023  1.00 42.47           N  
ATOM    138  CA  ALA B  21       6.689  30.180  -7.314  1.00 42.47           C  
ATOM    139  C   ALA B  21       5.526  29.514  -8.043  1.00 42.47           C  
ATOM    140  CB  ALA B  21       7.948  30.136  -8.176  1.00 42.47           C  
ATOM    141  O   ALA B  21       5.671  28.415  -8.584  1.00 42.47           O  
ATOM    142  N   GLU B  22       4.634  30.100  -7.934  1.00 41.55           N  
ATOM    143  CA  GLU B  22       3.378  29.498  -8.373  1.00 41.55           C  
ATOM    144  C   GLU B  22       3.302  29.429  -9.895  1.00 41.55           C  
ATOM    145  CB  GLU B  22       2.184  30.281  -7.821  1.00 41.55           C  
ATOM    146  O   GLU B  22       2.600  28.580 -10.449  1.00 41.55           O  
ATOM    147  CG  GLU B  22       1.910  30.025  -6.346  1.00 41.55           C  
ATOM    148  CD  GLU B  22       0.569  30.572  -5.882  1.00 41.55           C  
ATOM    149  OE1 GLU B  22       0.202  30.360  -4.704  1.00 41.55           O  
ATOM    150  OE2 GLU B  22      -0.120  31.217  -6.703  1.00 41.55           O  
ATOM    151  N   GLY B  23       4.013  30.282 -10.187  1.00 42.93           N  
ATOM    152  CA  GLY B  23       3.936  30.392 -11.635  1.00 42.93           C  
ATOM    153  C   GLY B  23       5.285  30.623 -12.289  1.00 42.93           C  
ATOM    154  O   GLY B  23       6.290  30.813 -11.600  1.00 42.93           O  
ATOM    155  N   PRO B  24       5.723  30.555 -13.654  1.00 47.20           N  
ATOM    156  CA  PRO B  24       7.018  30.703 -14.323  1.00 47.20           C  
ATOM    157  C   PRO B  24       7.669  32.058 -14.056  1.00 47.20           C  
ATOM    158  CB  PRO B  24       6.669  30.547 -15.805  1.00 47.20           C  
ATOM    159  O   PRO B  24       8.887  32.137 -13.878  1.00 47.20           O  
ATOM    160  CG  PRO B  24       5.324  29.896 -15.814  1.00 47.20           C  
ATOM    161  CD  PRO B  24       4.650  30.173 -14.501  1.00 47.20           C  
ATOM    162  N   GLN B  25       6.693  33.291 -13.838  1.00 50.73           N  
ATOM    163  CA  GLN B  25       7.197  34.639 -13.595  1.00 50.73           C  
ATOM    164  C   GLN B  25       7.824  34.750 -12.208  1.00 50.73           C  
ATOM    165  CB  GLN B  25       6.075  35.667 -13.748  1.00 50.73           C  
ATOM    166  O   GLN B  25       8.861  35.395 -12.041  1.00 50.73           O  
ATOM    167  CG  GLN B  25       6.217  36.554 -14.978  1.00 50.73           C  
ATOM    168  CD  GLN B  25       5.814  35.849 -16.260  1.00 50.73           C  
ATOM    169  NE2 GLN B  25       6.041  36.503 -17.393  1.00 50.73           N  
ATOM    170  OE1 GLN B  25       5.303  34.724 -16.231  1.00 50.73           O  
ATOM    171  N   GLU B  26       6.850  34.182 -11.674  1.00 49.91           N  
ATOM    172  CA  GLU B  26       7.259  34.246 -10.274  1.00 49.91           C  
ATOM    173  C   GLU B  26       8.526  33.431 -10.031  1.00 49.91           C  
ATOM    174  CB  GLU B  26       6.133  33.754  -9.361  1.00 49.91           C  
ATOM    175  O   GLU B  26       9.385  33.830  -9.243  1.00 49.91           O  
ATOM    176  CG  GLU B  26       5.165  34.848  -8.935  1.00 49.91           C  
ATOM    177  CD  GLU B  26       4.175  35.232 -10.024  1.00 49.91           C  
ATOM    178  OE1 GLU B  26       3.402  36.197  -9.828  1.00 49.91           O  
ATOM    179  OE2 GLU B  26       4.174  34.562 -11.080  1.00 49.91           O  
ATOM    180  N   LEU B  27       8.658  32.312 -10.557  1.00 53.70           N  
ATOM    181  CA  LEU B  27       9.866  31.495 -10.523  1.00 53.70           C  
ATOM    182  C   LEU B  27      11.065  32.273 -11.054  1.00 53.70           C  
ATOM    183  CB  LEU B  27       9.671  30.215 -11.340  1.00 53.70           C  
ATOM    184  O   LEU B  27      12.149  32.227 -10.469  1.00 53.70           O  
ATOM    185  CG  LEU B  27      10.872  29.272 -11.421  1.00 53.70           C  
ATOM    186  CD1 LEU B  27      11.231  28.751 -10.033  1.00 53.70           C  
ATOM    187  CD2 LEU B  27      10.582  28.116 -12.372  1.00 53.70           C  
ATOM    188  N   TRP B  28      10.910  33.041 -12.168  1.00 54.63           N  
ATOM    189  CA  TRP B  28      11.897  33.908 -12.803  1.00 54.63           C  
ATOM    190  C   TRP B  28      12.428  34.942 -11.816  1.00 54.63           C  
ATOM    191  CB  TRP B  28      11.290  34.611 -14.021  1.00 54.63           C  
ATOM    192  O   TRP B  28      13.637  35.173 -11.741  1.00 54.63           O  
ATOM    193  CG  TRP B  28      12.250  35.504 -14.749  1.00 54.63           C  
ATOM    194  CD1 TRP B  28      12.270  36.871 -14.743  1.00 54.63           C  
ATOM    195  CD2 TRP B  28      13.327  35.091 -15.596  1.00 54.63           C  
ATOM    196  CE2 TRP B  28      13.960  36.262 -16.069  1.00 54.63           C  
ATOM    197  CE3 TRP B  28      13.820  33.843 -15.999  1.00 54.63           C  
ATOM    198  NE1 TRP B  28      13.296  37.333 -15.534  1.00 54.63           N  
ATOM    199  CH2 TRP B  28      15.523  34.987 -17.307  1.00 54.63           C  
ATOM    200  CZ2 TRP B  28      15.061  36.220 -16.927  1.00 54.63           C  
ATOM    201  CZ3 TRP B  28      14.916  33.804 -16.853  1.00 54.63           C  
ATOM    202  N   ARG B  29      11.258  35.662 -11.242  1.00 53.01           N  
ATOM    203  CA  ARG B  29      11.578  36.709 -10.277  1.00 53.01           C  
ATOM    204  C   ARG B  29      12.484  36.177  -9.172  1.00 53.01           C  
ATOM    205  CB  ARG B  29      10.300  37.293  -9.672  1.00 53.01           C  
ATOM    206  O   ARG B  29      13.448  36.838  -8.780  1.00 53.01           O  
ATOM    207  CG  ARG B  29      10.475  38.686  -9.090  1.00 53.01           C  
ATOM    208  CD  ARG B  29       9.191  39.194  -8.447  1.00 53.01           C  
ATOM    209  NE  ARG B  29       9.462  39.949  -7.227  1.00 53.01           N  
ATOM    210  NH1 ARG B  29       7.412  41.013  -7.185  1.00 53.01           N  
ATOM    211  NH2 ARG B  29       8.959  41.431  -5.546  1.00 53.01           N  
ATOM    212  CZ  ARG B  29       8.610  40.796  -6.655  1.00 53.01           C  
ATOM    213  N   LEU B  30      12.064  35.010  -8.821  1.00 49.98           N  
ATOM    214  CA  LEU B  30      12.776  34.326  -7.747  1.00 49.98           C  
ATOM    215  C   LEU B  30      14.228  34.066  -8.137  1.00 49.98           C  
ATOM    216  CB  LEU B  30      12.084  33.005  -7.402  1.00 49.98           C  
ATOM    217  O   LEU B  30      15.139  34.284  -7.334  1.00 49.98           O  
ATOM    218  CG  LEU B  30      12.468  32.367  -6.066  1.00 49.98           C  
ATOM    219  CD1 LEU B  30      11.466  32.759  -4.984  1.00 49.98           C  
ATOM    220  CD2 LEU B  30      12.552  30.851  -6.201  1.00 49.98           C  
ATOM    221  N   MET B  31      14.526  33.800  -9.262  1.00 48.86           N  
ATOM    222  CA  MET B  31      15.822  33.410  -9.810  1.00 48.86           C  
ATOM    223  C   MET B  31      16.730  34.624  -9.976  1.00 48.86           C  
ATOM    224  CB  MET B  31      15.647  32.700 -11.153  1.00 48.86           C  
ATOM    225  O   MET B  31      17.929  34.550  -9.704  1.00 48.86           O  
ATOM    226  CG  MET B  31      14.936  31.361 -11.051  1.00 48.86           C  
ATOM    227  SD  MET B  31      15.809  30.030 -11.964  1.00 48.86           S  
ATOM    228  CE  MET B  31      15.596  30.618 -13.667  1.00 48.86           C  
ATOM    229  N   THR B  32      16.404  35.936 -10.542  1.00 51.14           N  
ATOM    230  CA  THR B  32      17.103  37.171 -10.880  1.00 51.14           C  
ATOM    231  C   THR B  32      17.579  37.886  -9.619  1.00 51.14           C  
ATOM    232  CB  THR B  32      16.204  38.114 -11.701  1.00 51.14           C  
ATOM    233  O   THR B  32      18.673  38.454  -9.597  1.00 51.14           O  
ATOM    234  CG2 THR B  32      16.114  37.662 -13.155  1.00 51.14           C  
ATOM    235  OG1 THR B  32      14.888  38.124 -11.133  1.00 51.14           O  
ATOM    236  N   GLU B  33      16.640  38.351  -8.799  1.00 44.10           N  
ATOM    237  CA  GLU B  33      16.840  39.234  -7.653  1.00 44.10           C  
ATOM    238  C   GLU B  33      17.739  38.584  -6.605  1.00 44.10           C  
ATOM    239  CB  GLU B  33      15.496  39.618  -7.029  1.00 44.10           C  
ATOM    240  O   GLU B  33      18.256  39.263  -5.716  1.00 44.10           O  
ATOM    241  CG  GLU B  33      14.642  40.516  -7.911  1.00 44.10           C  
ATOM    242  CD  GLU B  33      13.307  40.881  -7.282  1.00 44.10           C  
ATOM    243  OE1 GLU B  33      12.501  41.583  -7.934  1.00 44.10           O  
ATOM    244  OE2 GLU B  33      13.066  40.463  -6.128  1.00 44.10           O  
ATOM    245  N   GLY B  34      18.856  37.711  -6.922  1.00 42.18           N  
ATOM    246  CA  GLY B  34      19.785  36.935  -6.117  1.00 42.18           C  
ATOM    247  C   GLY B  34      19.284  36.677  -4.709  1.00 42.18           C  
ATOM    248  O   GLY B  34      20.069  36.652  -3.759  1.00 42.18           O  
ATOM    249  N   ARG B  35      18.358  37.510  -4.243  1.00 34.32           N  
ATOM    250  CA  ARG B  35      17.548  37.583  -3.032  1.00 34.32           C  
ATOM    251  C   ARG B  35      17.634  36.285  -2.236  1.00 34.32           C  
ATOM    252  CB  ARG B  35      16.089  37.890  -3.378  1.00 34.32           C  
ATOM    253  O   ARG B  35      17.485  35.197  -2.796  1.00 34.32           O  
ATOM    254  CG  ARG B  35      15.768  39.375  -3.432  1.00 34.32           C  
ATOM    255  CD  ARG B  35      14.278  39.623  -3.620  1.00 34.32           C  
ATOM    256  NE  ARG B  35      14.004  41.010  -3.986  1.00 34.32           N  
ATOM    257  NH1 ARG B  35      11.740  40.898  -3.538  1.00 34.32           N  
ATOM    258  NH2 ARG B  35      12.669  42.853  -4.294  1.00 34.32           N  
ATOM    259  CZ  ARG B  35      12.805  41.584  -3.938  1.00 34.32           C  
ATOM    260  N   ARG B  36      18.971  36.692  -1.227  1.00 32.13           N  
ATOM    261  CA  ARG B  36      19.173  35.648  -0.227  1.00 32.13           C  
ATOM    262  C   ARG B  36      17.848  35.001   0.163  1.00 32.13           C  
ATOM    263  CB  ARG B  36      19.862  36.218   1.015  1.00 32.13           C  
ATOM    264  O   ARG B  36      16.885  35.695   0.495  1.00 32.13           O  
ATOM    265  CG  ARG B  36      21.376  36.298   0.896  1.00 32.13           C  
ATOM    266  CD  ARG B  36      22.019  36.776   2.190  1.00 32.13           C  
ATOM    267  NE  ARG B  36      23.462  36.944   2.046  1.00 32.13           N  
ATOM    268  NH1 ARG B  36      23.856  37.290   4.296  1.00 32.13           N  
ATOM    269  NH2 ARG B  36      25.597  37.319   2.805  1.00 32.13           N  
ATOM    270  CZ  ARG B  36      24.302  37.184   3.049  1.00 32.13           C  
ATOM    271  N   ALA B  37      17.587  34.038  -0.244  1.00 30.70           N  
ATOM    272  CA  ALA B  37      16.387  33.210  -0.339  1.00 30.70           C  
ATOM    273  C   ALA B  37      15.986  32.669   1.030  1.00 30.70           C  
ATOM    274  CB  ALA B  37      16.610  32.061  -1.318  1.00 30.70           C  
ATOM    275  O   ALA B  37      15.202  31.721   1.124  1.00 30.70           O  
ATOM    276  N   GLY B  38      16.559  33.124   2.418  1.00 29.80           N  
ATOM    277  CA  GLY B  38      16.751  32.582   3.754  1.00 29.80           C  
ATOM    278  C   GLY B  38      15.544  32.769   4.654  1.00 29.80           C  
ATOM    279  O   GLY B  38      15.106  33.898   4.886  1.00 29.80           O  
ATOM    280  N   SER B  39      14.517  32.211   4.728  1.00 30.20           N  
ATOM    281  CA  SER B  39      13.283  32.263   5.504  1.00 30.20           C  
ATOM    282  C   SER B  39      13.475  31.655   6.889  1.00 30.20           C  
ATOM    283  CB  SER B  39      12.156  31.535   4.770  1.00 30.20           C  
ATOM    284  O   SER B  39      13.980  30.538   7.018  1.00 30.20           O  
ATOM    285  OG  SER B  39      11.977  32.068   3.469  1.00 30.20           O  
ATOM    286  N   PRO B  40      13.560  32.284   8.304  1.00 28.19           N  
ATOM    287  CA  PRO B  40      13.951  31.740   9.607  1.00 28.19           C  
ATOM    288  C   PRO B  40      13.084  30.559  10.037  1.00 28.19           C  
ATOM    289  CB  PRO B  40      13.765  32.928  10.555  1.00 28.19           C  
ATOM    290  O   PRO B  40      11.978  30.379   9.521  1.00 28.19           O  
ATOM    291  CG  PRO B  40      13.116  33.984   9.721  1.00 28.19           C  
ATOM    292  CD  PRO B  40      13.010  33.480   8.310  1.00 28.19           C  
ATOM    293  N   ALA B  41      13.272  29.733  11.099  1.00 27.36           N  
ATOM    294  CA  ALA B  41      12.697  28.444  11.475  1.00 27.36           C  
ATOM    295  C   ALA B  41      11.214  28.581  11.808  1.00 27.36           C  
ATOM    296  CB  ALA B  41      13.454  27.851  12.662  1.00 27.36           C  
ATOM    297  O   ALA B  41      10.789  29.593  12.370  1.00 27.36           O  
ATOM    298  N   PRO B  42      10.275  27.735  11.642  1.00 27.38           N  
ATOM    299  CA  PRO B  42       8.895  27.545  12.093  1.00 27.38           C  
ATOM    300  C   PRO B  42       8.808  26.860  13.455  1.00 27.38           C  
ATOM    301  CB  PRO B  42       8.284  26.666  10.999  1.00 27.38           C  
ATOM    302  O   PRO B  42       9.563  25.924  13.728  1.00 27.38           O  
ATOM    303  CG  PRO B  42       9.404  26.412  10.043  1.00 27.38           C  
ATOM    304  CD  PRO B  42      10.646  27.063  10.580  1.00 27.38           C  
ATOM    305  N   LYS B  43       8.186  27.078  15.053  1.00 26.54           N  
ATOM    306  CA  LYS B  43       8.458  27.492  16.427  1.00 26.54           C  
ATOM    307  C   LYS B  43       8.353  26.311  17.388  1.00 26.54           C  
ATOM    308  CB  LYS B  43       7.496  28.602  16.854  1.00 26.54           C  
ATOM    309  O   LYS B  43       8.651  26.442  18.577  1.00 26.54           O  
ATOM    310  CG  LYS B  43       7.892  29.986  16.362  1.00 26.54           C  
ATOM    311  CD  LYS B  43       6.979  31.064  16.933  1.00 26.54           C  
ATOM    312  CE  LYS B  43       7.371  32.449  16.437  1.00 26.54           C  
ATOM    313  NZ  LYS B  43       6.492  33.512  17.011  1.00 26.54           N  
ATOM    314  N   GLY B  44       7.768  24.697  17.268  1.00 27.26           N  
ATOM    315  CA  GLY B  44       6.588  23.847  17.245  1.00 27.26           C  
ATOM    316  C   GLY B  44       6.849  22.450  17.774  1.00 27.26           C  
ATOM    317  O   GLY B  44       6.173  21.496  17.383  1.00 27.26           O  
ATOM    318  N   ARG B  45       7.490  21.719  19.288  1.00 25.12           N  
ATOM    319  CA  ARG B  45       8.892  21.312  19.287  1.00 25.12           C  
ATOM    320  C   ARG B  45       9.050  19.891  19.819  1.00 25.12           C  
ATOM    321  CB  ARG B  45       9.733  22.280  20.122  1.00 25.12           C  
ATOM    322  O   ARG B  45       9.819  19.100  19.271  1.00 25.12           O  
ATOM    323  CG  ARG B  45      10.606  23.209  19.294  1.00 25.12           C  
ATOM    324  CD  ARG B  45      11.511  24.064  20.171  1.00 25.12           C  
ATOM    325  NE  ARG B  45      12.192  25.097  19.396  1.00 25.12           N  
ATOM    326  NH1 ARG B  45      13.609  25.735  21.106  1.00 25.12           N  
ATOM    327  NH2 ARG B  45      13.724  26.777  19.067  1.00 25.12           N  
ATOM    328  CZ  ARG B  45      13.174  25.867  19.858  1.00 25.12           C  
ATOM    329  N   PHE B  46       8.636  18.951  21.467  1.00 25.97           N  
ATOM    330  CA  PHE B  46       9.211  19.090  22.800  1.00 25.97           C  
ATOM    331  C   PHE B  46       9.721  17.749  23.313  1.00 25.97           C  
ATOM    332  CB  PHE B  46       8.179  19.668  23.774  1.00 25.97           C  
ATOM    333  O   PHE B  46      10.456  17.695  24.301  1.00 25.97           O  
ATOM    334  CG  PHE B  46       7.828  21.106  23.505  1.00 25.97           C  
ATOM    335  CD1 PHE B  46       8.647  22.132  23.960  1.00 25.97           C  
ATOM    336  CD2 PHE B  46       6.679  21.432  22.797  1.00 25.97           C  
ATOM    337  CE1 PHE B  46       8.325  23.465  23.712  1.00 25.97           C  
ATOM    338  CE2 PHE B  46       6.351  22.761  22.545  1.00 25.97           C  
ATOM    339  CZ  PHE B  46       7.174  23.776  23.005  1.00 25.97           C  
ATOM    340  N   ALA B  47       9.324  16.467  23.458  1.00 26.77           N  
ATOM    341  CA  ALA B  47       8.934  15.122  23.872  1.00 26.77           C  
ATOM    342  C   ALA B  47      10.146  14.197  23.943  1.00 26.77           C  
ATOM    343  CB  ALA B  47       7.889  14.553  22.916  1.00 26.77           C  
ATOM    344  O   ALA B  47      10.639  13.730  22.913  1.00 26.77           O  
ATOM    345  N   LEU B  48      11.353  13.776  25.105  1.00 28.38           N  
ATOM    346  CA  LEU B  48      12.370  14.734  25.524  1.00 28.38           C  
ATOM    347  C   LEU B  48      13.439  14.055  26.372  1.00 28.38           C  
ATOM    348  CB  LEU B  48      11.732  15.883  26.309  1.00 28.38           C  
ATOM    349  O   LEU B  48      14.499  14.634  26.623  1.00 28.38           O  
ATOM    350  CG  LEU B  48      11.014  16.952  25.484  1.00 28.38           C  
ATOM    351  CD1 LEU B  48       9.998  17.694  26.346  1.00 28.38           C  
ATOM    352  CD2 LEU B  48      12.020  17.925  24.878  1.00 28.38           C  
ATOM    353  N   ASP B  49      13.116  13.001  27.124  1.00 27.23           N  
ATOM    354  CA  ASP B  49      13.257  12.274  28.382  1.00 27.23           C  
ATOM    355  C   ASP B  49      14.460  11.335  28.341  1.00 27.23           C  
ATOM    356  CB  ASP B  49      11.983  11.484  28.690  1.00 27.23           C  
ATOM    357  O   ASP B  49      14.853  10.865  27.271  1.00 27.23           O  
ATOM    358  CG  ASP B  49      10.804  12.374  29.040  1.00 27.23           C  
ATOM    359  OD1 ASP B  49      11.017  13.523  29.484  1.00 27.23           O  
ATOM    360  OD2 ASP B  49       9.651  11.922  28.874  1.00 27.23           O  
ATOM    361  N   ALA B  50      15.309  11.261  29.560  1.00 32.49           N  
ATOM    362  CA  ALA B  50      16.574  11.035  30.254  1.00 32.49           C  
ATOM    363  C   ALA B  50      17.047   9.596  30.076  1.00 32.49           C  
ATOM    364  CB  ALA B  50      16.433  11.366  31.738  1.00 32.49           C  
ATOM    365  O   ALA B  50      16.442   8.665  30.613  1.00 32.49           O  
ATOM    366  N   VAL B  51      17.167   9.002  28.918  1.00 28.85           N  
ATOM    367  CA  VAL B  51      15.877   9.665  28.756  1.00 28.85           C  
ATOM    368  C   VAL B  51      14.903   8.732  28.042  1.00 28.85           C  
ATOM    369  CB  VAL B  51      16.015  10.991  27.976  1.00 28.85           C  
ATOM    370  O   VAL B  51      15.193   8.240  26.949  1.00 28.85           O  
ATOM    371  CG1 VAL B  51      14.728  11.810  28.071  1.00 28.85           C  
ATOM    372  CG2 VAL B  51      17.204  11.796  28.497  1.00 28.85           C  
ATOM    373  N   PRO B  52      14.026   8.046  28.372  1.00 30.36           N  
ATOM    374  CA  PRO B  52      13.320   7.023  27.597  1.00 30.36           C  
ATOM    375  C   PRO B  52      12.931   7.505  26.201  1.00 30.36           C  
ATOM    376  CB  PRO B  52      12.076   6.737  28.442  1.00 30.36           C  
ATOM    377  O   PRO B  52      12.773   6.693  25.285  1.00 30.36           O  
ATOM    378  CG  PRO B  52      12.320   7.448  29.734  1.00 30.36           C  
ATOM    379  CD  PRO B  52      13.419   8.451  29.527  1.00 30.36           C  
ATOM    380  N   ARG B  53      13.073   8.196  24.841  1.00 32.86           N  
ATOM    381  CA  ARG B  53      13.927   9.116  24.097  1.00 32.86           C  
ATOM    382  C   ARG B  53      13.997  10.476  24.784  1.00 32.86           C  
ATOM    383  CB  ARG B  53      13.420   9.279  22.662  1.00 32.86           C  
ATOM    384  O   ARG B  53      14.948  11.233  24.577  1.00 32.86           O  
ATOM    385  CG  ARG B  53      14.459   9.835  21.701  1.00 32.86           C  
ATOM    386  CD  ARG B  53      13.913   9.949  20.285  1.00 32.86           C  
ATOM    387  NE  ARG B  53      14.857  10.622  19.396  1.00 32.86           N  
ATOM    388  NH1 ARG B  53      13.505  10.495  17.527  1.00 32.86           N  
ATOM    389  NH2 ARG B  53      15.568  11.485  17.391  1.00 32.86           N  
ATOM    390  CZ  ARG B  53      14.641  10.866  18.107  1.00 32.86           C  
ATOM    391  N   GLU B  54      14.256  10.322  26.071  1.00 25.83           N  
ATOM    392  CA  GLU B  54      13.297  10.980  26.953  1.00 25.83           C  
ATOM    393  C   GLU B  54      12.529  12.073  26.216  1.00 25.83           C  
ATOM    394  CB  GLU B  54      14.007  11.569  28.175  1.00 25.83           C  
ATOM    395  O   GLU B  54      11.298  12.109  26.258  1.00 25.83           O  
ATOM    396  CG  GLU B  54      14.218  10.570  29.304  1.00 25.83           C  
ATOM    397  CD  GLU B  54      15.517  10.789  30.064  1.00 25.83           C  
ATOM    398  OE1 GLU B  54      15.843   9.974  30.956  1.00 25.83           O  
ATOM    399  OE2 GLU B  54      16.214  11.784  29.765  1.00 25.83           O  
ATOM    400  N   VAL B  55      12.620  13.269  25.984  1.00 21.08           N  
ATOM    401  CA  VAL B  55      11.361  14.004  26.049  1.00 21.08           C  
ATOM    402  C   VAL B  55      10.673  13.970  24.686  1.00 21.08           C  
ATOM    403  CB  VAL B  55      11.579  15.466  26.500  1.00 21.08           C  
ATOM    404  O   VAL B  55       9.487  13.644  24.590  1.00 21.08           O  
ATOM    405  CG1 VAL B  55      10.262  16.239  26.482  1.00 21.08           C  
ATOM    406  CG2 VAL B  55      12.207  15.506  27.891  1.00 21.08           C  
ATOM    407  N   ARG B  56      10.912  14.827  23.547  1.00 24.71           N  
ATOM    408  CA  ARG B  56      11.232  16.192  23.952  1.00 24.71           C  
ATOM    409  C   ARG B  56       9.995  16.911  24.479  1.00 24.71           C  
ATOM    410  CB  ARG B  56      11.834  16.974  22.782  1.00 24.71           C  
ATOM    411  O   ARG B  56       8.976  16.992  23.789  1.00 24.71           O  
ATOM    412  CG  ARG B  56      12.917  17.959  23.192  1.00 24.71           C  
ATOM    413  CD  ARG B  56      13.479  18.709  21.992  1.00 24.71           C  
ATOM    414  NE  ARG B  56      12.440  19.456  21.289  1.00 24.71           N  
ATOM    415  NH1 ARG B  56      13.910  20.702  20.014  1.00 24.71           N  
ATOM    416  NH2 ARG B  56      11.649  21.004  19.788  1.00 24.71           N  
ATOM    417  CZ  ARG B  56      12.669  20.386  20.365  1.00 24.71           C  
ATOM    418  N   GLU B  57       9.743  16.991  25.444  1.00 25.13           N  
ATOM    419  CA  GLU B  57       8.979  18.047  26.101  1.00 25.13           C  
ATOM    420  C   GLU B  57       9.558  19.424  25.786  1.00 25.13           C  
ATOM    421  CB  GLU B  57       8.945  17.825  27.615  1.00 25.13           C  
ATOM    422  O   GLU B  57      10.769  19.632  25.890  1.00 25.13           O  
ATOM    423  CG  GLU B  57       7.931  16.781  28.060  1.00 25.13           C  
ATOM    424  CD  GLU B  57       7.947  16.531  29.560  1.00 25.13           C  
ATOM    425  OE1 GLU B  57       7.104  15.747  30.054  1.00 25.13           O  
ATOM    426  OE2 GLU B  57       8.808  17.124  30.247  1.00 25.13           O  
ATOM    427  N   ARG B  58       9.696  20.164  25.516  1.00 22.01           N  
ATOM    428  CA  ARG B  58       8.455  20.924  25.627  1.00 22.01           C  
ATOM    429  C   ARG B  58       7.599  20.759  24.376  1.00 22.01           C  
ATOM    430  CB  ARG B  58       8.751  22.406  25.869  1.00 22.01           C  
ATOM    431  O   ARG B  58       6.402  20.479  24.469  1.00 22.01           O  
ATOM    432  CG  ARG B  58       8.857  22.781  27.338  1.00 22.01           C  
ATOM    433  CD  ARG B  58       9.042  24.280  27.525  1.00 22.01           C  
ATOM    434  NE  ARG B  58       9.116  24.642  28.938  1.00 22.01           N  
ATOM    435  NH1 ARG B  58       9.519  26.884  28.556  1.00 22.01           N  
ATOM    436  NH2 ARG B  58       9.387  26.088  30.702  1.00 22.01           N  
ATOM    437  CZ  ARG B  58       9.341  25.870  29.395  1.00 22.01           C  
ATOM    438  N   LEU B  59       7.445  21.593  22.933  1.00 21.10           N  
ATOM    439  CA  LEU B  59       6.425  22.474  22.374  1.00 21.10           C  
ATOM    440  C   LEU B  59       6.031  22.028  20.970  1.00 21.10           C  
ATOM    441  CB  LEU B  59       6.927  23.920  22.341  1.00 21.10           C  
ATOM    442  O   LEU B  59       6.758  21.264  20.330  1.00 21.10           O  
ATOM    443  CG  LEU B  59       6.990  24.647  23.685  1.00 21.10           C  
ATOM    444  CD1 LEU B  59       7.901  25.866  23.586  1.00 21.10           C  
ATOM    445  CD2 LEU B  59       5.592  25.054  24.139  1.00 21.10           C  
ATOM    446  N   GLY B  60       5.043  22.720  20.092  1.00 23.37           N  
ATOM    447  CA  GLY B  60       3.991  23.213  19.217  1.00 23.37           C  
ATOM    448  C   GLY B  60       4.467  23.473  17.800  1.00 23.37           C  
ATOM    449  O   GLY B  60       5.184  24.443  17.549  1.00 23.37           O  
ATOM    450  N   GLN B  61       4.932  22.287  16.375  1.00 26.81           N  
ATOM    451  CA  GLN B  61       6.150  21.695  15.830  1.00 26.81           C  
ATOM    452  C   GLN B  61       6.248  21.924  14.325  1.00 26.81           C  
ATOM    453  CB  GLN B  61       6.203  20.198  16.138  1.00 26.81           C  
ATOM    454  O   GLN B  61       7.345  22.086  13.786  1.00 26.81           O  
ATOM    455  CG  GLN B  61       6.606  19.878  17.571  1.00 26.81           C  
ATOM    456  CD  GLN B  61       7.111  18.457  17.736  1.00 26.81           C  
ATOM    457  NE2 GLN B  61       7.634  18.147  18.918  1.00 26.81           N  
ATOM    458  OE1 GLN B  61       7.030  17.644  16.810  1.00 26.81           O  
ATOM    459  N   GLY B  62       4.828  21.933  12.463  1.00 26.06           N  
ATOM    460  CA  GLY B  62       4.330  20.854  11.624  1.00 26.06           C  
ATOM    461  C   GLY B  62       4.188  21.249  10.167  1.00 26.06           C  
ATOM    462  O   GLY B  62       3.282  20.777   9.476  1.00 26.06           O  
ATOM    463  N   HIS B  63       4.177  22.101   8.610  1.00 26.64           N  
ATOM    464  CA  HIS B  63       3.311  23.080   7.964  1.00 26.64           C  
ATOM    465  C   HIS B  63       2.746  22.537   6.655  1.00 26.64           C  
ATOM    466  CB  HIS B  63       4.071  24.382   7.708  1.00 26.64           C  
ATOM    467  O   HIS B  63       1.599  22.821   6.304  1.00 26.64           O  
ATOM    468  CG  HIS B  63       4.179  25.261   8.913  1.00 26.64           C  
ATOM    469  CD2 HIS B  63       4.669  26.514   9.059  1.00 26.64           C  
ATOM    470  ND1 HIS B  63       3.750  24.867  10.162  1.00 26.64           N  
ATOM    471  CE1 HIS B  63       3.972  25.843  11.026  1.00 26.64           C  
ATOM    472  NE2 HIS B  63       4.530  26.854  10.382  1.00 26.64           N  
ATOM    473  N   TYR B  64       3.289  21.820   5.131  1.00 26.85           N  
ATOM    474  CA  TYR B  64       3.317  21.927   3.676  1.00 26.85           C  
ATOM    475  C   TYR B  64       2.290  20.997   3.041  1.00 26.85           C  
ATOM    476  CB  TYR B  64       4.715  21.606   3.141  1.00 26.85           C  
ATOM    477  O   TYR B  64       1.609  21.375   2.085  1.00 26.85           O  
ATOM    478  CG  TYR B  64       4.929  22.030   1.708  1.00 26.85           C  
ATOM    479  CD1 TYR B  64       4.787  21.120   0.663  1.00 26.85           C  
ATOM    480  CD2 TYR B  64       5.274  23.341   1.397  1.00 26.85           C  
ATOM    481  CE1 TYR B  64       4.985  21.507  -0.659  1.00 26.85           C  
ATOM    482  CE2 TYR B  64       5.474  23.739   0.079  1.00 26.85           C  
ATOM    483  OH  TYR B  64       5.524  23.204  -2.247  1.00 26.85           O  
ATOM    484  CZ  TYR B  64       5.327  22.816  -0.940  1.00 26.85           C  
ATOM    485  N   PHE B  65       2.225  19.737   3.037  1.00 30.63           N  
ATOM    486  CA  PHE B  65       1.367  18.602   2.715  1.00 30.63           C  
ATOM    487  C   PHE B  65      -0.087  18.911   3.050  1.00 30.63           C  
ATOM    488  CB  PHE B  65       1.826  17.350   3.469  1.00 30.63           C  
ATOM    489  O   PHE B  65      -0.970  18.080   2.829  1.00 30.63           O  
ATOM    490  CG  PHE B  65       3.130  16.787   2.974  1.00 30.63           C  
ATOM    491  CD1 PHE B  65       3.196  16.110   1.762  1.00 30.63           C  
ATOM    492  CD2 PHE B  65       4.292  16.934   3.721  1.00 30.63           C  
ATOM    493  CE1 PHE B  65       4.402  15.587   1.302  1.00 30.63           C  
ATOM    494  CE2 PHE B  65       5.501  16.415   3.267  1.00 30.63           C  
ATOM    495  CZ  PHE B  65       5.554  15.741   2.058  1.00 30.63           C  
ATOM    496  N   ALA B  66      -0.412  19.532   3.432  1.00 30.35           N  
ATOM    497  CA  ALA B  66      -1.641  19.892   4.135  1.00 30.35           C  
ATOM    498  C   ALA B  66      -2.769  20.189   3.152  1.00 30.35           C  
ATOM    499  CB  ALA B  66      -1.400  21.095   5.044  1.00 30.35           C  
ATOM    500  O   ALA B  66      -3.940  19.937   3.446  1.00 30.35           O  
ATOM    501  N   ASP B  67      -2.263  20.488   1.765  1.00 33.95           N  
ATOM    502  CA  ASP B  67      -3.126  20.935   0.676  1.00 33.95           C  
ATOM    503  C   ASP B  67      -3.626  19.751  -0.150  1.00 33.95           C  
ATOM    504  CB  ASP B  67      -2.385  21.927  -0.222  1.00 33.95           C  
ATOM    505  O   ASP B  67      -4.683  19.830  -0.779  1.00 33.95           O  
ATOM    506  CG  ASP B  67      -2.507  23.364   0.254  1.00 33.95           C  
ATOM    507  OD1 ASP B  67      -3.407  23.662   1.068  1.00 33.95           O  
ATOM    508  OD2 ASP B  67      -1.698  24.206  -0.191  1.00 33.95           O  
ATOM    509  N   VAL B  68      -2.818  18.672  -0.091  1.00 37.84           N  
ATOM    510  CA  VAL B  68      -2.920  17.562  -1.033  1.00 37.84           C  
ATOM    511  C   VAL B  68      -4.086  16.657  -0.642  1.00 37.84           C  
ATOM    512  CB  VAL B  68      -1.609  16.746  -1.092  1.00 37.84           C  
ATOM    513  O   VAL B  68      -4.656  15.967  -1.490  1.00 37.84           O  
ATOM    514  CG1 VAL B  68      -1.731  15.600  -2.096  1.00 37.84           C  
ATOM    515  CG2 VAL B  68      -0.433  17.652  -1.452  1.00 37.84           C  
ATOM    516  N   GLU B  69      -4.389  16.649   0.499  1.00 41.35           N  
ATOM    517  CA  GLU B  69      -5.411  15.870   1.191  1.00 41.35           C  
ATOM    518  C   GLU B  69      -6.804  16.188   0.653  1.00 41.35           C  
ATOM    519  CB  GLU B  69      -5.357  16.131   2.698  1.00 41.35           C  
ATOM    520  O   GLU B  69      -7.710  15.356   0.732  1.00 41.35           O  
ATOM    521  CG  GLU B  69      -4.178  15.466   3.395  1.00 41.35           C  
ATOM    522  CD  GLU B  69      -4.516  14.949   4.784  1.00 41.35           C  
ATOM    523  OE1 GLU B  69      -3.704  14.193   5.364  1.00 41.35           O  
ATOM    524  OE2 GLU B  69      -5.603  15.301   5.296  1.00 41.35           O  
ATOM    525  N   ARG B  70      -6.729  17.421  -0.419  1.00 45.35           N  
ATOM    526  CA  ARG B  70      -7.972  17.902  -1.012  1.00 45.35           C  
ATOM    527  C   ARG B  70      -8.168  17.331  -2.412  1.00 45.35           C  
ATOM    528  CB  ARG B  70      -7.987  19.432  -1.063  1.00 45.35           C  
ATOM    529  O   ARG B  70      -7.646  17.873  -3.388  1.00 45.35           O  
ATOM    530  CG  ARG B  70      -8.023  20.094   0.305  1.00 45.35           C  
ATOM    531  CD  ARG B  70      -8.076  21.611   0.197  1.00 45.35           C  
ATOM    532  NE  ARG B  70      -8.054  22.247   1.511  1.00 45.35           N  
ATOM    533  NH1 ARG B  70      -8.092  24.408   0.695  1.00 45.35           N  
ATOM    534  NH2 ARG B  70      -8.040  24.032   2.956  1.00 45.35           N  
ATOM    535  CZ  ARG B  70      -8.062  23.561   1.718  1.00 45.35           C  
ATOM    536  N   PHE B  71      -8.355  16.139  -2.780  1.00 55.04           N  
ATOM    537  CA  PHE B  71      -8.431  15.428  -4.051  1.00 55.04           C  
ATOM    538  C   PHE B  71      -9.882  15.218  -4.468  1.00 55.04           C  
ATOM    539  CB  PHE B  71      -7.711  14.079  -3.959  1.00 55.04           C  
ATOM    540  O   PHE B  71     -10.710  14.793  -3.659  1.00 55.04           O  
ATOM    541  CG  PHE B  71      -7.748  13.282  -5.235  1.00 55.04           C  
ATOM    542  CD1 PHE B  71      -8.491  12.111  -5.318  1.00 55.04           C  
ATOM    543  CD2 PHE B  71      -7.038  13.705  -6.352  1.00 55.04           C  
ATOM    544  CE1 PHE B  71      -8.526  11.372  -6.498  1.00 55.04           C  
ATOM    545  CE2 PHE B  71      -7.069  12.972  -7.534  1.00 55.04           C  
ATOM    546  CZ  PHE B  71      -7.813  11.805  -7.605  1.00 55.04           C  
ATOM    547  N   GLU B  72     -10.297  16.122  -5.449  1.00 54.44           N  
ATOM    548  CA  GLU B  72     -11.676  15.983  -5.907  1.00 54.44           C  
ATOM    549  C   GLU B  72     -11.909  14.620  -6.552  1.00 54.44           C  
ATOM    550  CB  GLU B  72     -12.031  17.099  -6.892  1.00 54.44           C  
ATOM    551  O   GLU B  72     -11.950  14.507  -7.779  1.00 54.44           O  
ATOM    552  CG  GLU B  72     -13.494  17.514  -6.851  1.00 54.44           C  
ATOM    553  CD  GLU B  72     -13.786  18.766  -7.663  1.00 54.44           C  
ATOM    554  OE1 GLU B  72     -14.966  19.178  -7.742  1.00 54.44           O  
ATOM    555  OE2 GLU B  72     -12.827  19.340  -8.226  1.00 54.44           O  
ATOM    556  N   ALA B  73     -11.813  13.403  -5.828  1.00 57.44           N  
ATOM    557  CA  ALA B  73     -11.737  11.990  -6.191  1.00 57.44           C  
ATOM    558  C   ALA B  73     -12.729  11.654  -7.300  1.00 57.44           C  
ATOM    559  CB  ALA B  73     -11.993  11.112  -4.968  1.00 57.44           C  
ATOM    560  O   ALA B  73     -12.382  10.973  -8.268  1.00 57.44           O  
ATOM    561  N   GLY B  74     -14.121  12.361  -7.000  1.00 51.86           N  
ATOM    562  CA  GLY B  74     -15.281  12.059  -7.824  1.00 51.86           C  
ATOM    563  C   GLY B  74     -15.075  12.397  -9.289  1.00 51.86           C  
ATOM    564  O   GLY B  74     -15.536  11.668 -10.170  1.00 51.86           O  
ATOM    565  N   LEU B  75     -14.305  13.553  -9.158  1.00 54.64           N  
ATOM    566  CA  LEU B  75     -14.065  14.107 -10.486  1.00 54.64           C  
ATOM    567  C   LEU B  75     -13.299  13.117 -11.357  1.00 54.64           C  
ATOM    568  CB  LEU B  75     -13.290  15.423 -10.387  1.00 54.64           C  
ATOM    569  O   LEU B  75     -13.547  13.021 -12.561  1.00 54.64           O  
ATOM    570  CG  LEU B  75     -12.982  16.130 -11.707  1.00 54.64           C  
ATOM    571  CD1 LEU B  75     -14.268  16.648 -12.343  1.00 54.64           C  
ATOM    572  CD2 LEU B  75     -11.992  17.269 -11.486  1.00 54.64           C  
ATOM    573  N   PHE B  76     -12.388  12.249 -10.985  1.00 55.48           N  
ATOM    574  CA  PHE B  76     -11.475  11.378 -11.717  1.00 55.48           C  
ATOM    575  C   PHE B  76     -11.948   9.930 -11.662  1.00 55.48           C  
ATOM    576  CB  PHE B  76     -10.056  11.489 -11.152  1.00 55.48           C  
ATOM    577  O   PHE B  76     -11.205   9.015 -12.023  1.00 55.48           O  
ATOM    578  CG  PHE B  76      -9.456  12.863 -11.283  1.00 55.48           C  
ATOM    579  CD1 PHE B  76      -8.975  13.313 -12.507  1.00 55.48           C  
ATOM    580  CD2 PHE B  76      -9.373  13.705 -10.182  1.00 55.48           C  
ATOM    581  CE1 PHE B  76      -8.419  14.584 -12.631  1.00 55.48           C  
ATOM    582  CE2 PHE B  76      -8.819  14.977 -10.298  1.00 55.48           C  
ATOM    583  CZ  PHE B  76      -8.341  15.414 -11.523  1.00 55.48           C  
ATOM    584  N   GLY B  77     -13.435   9.881 -11.286  1.00 50.78           N  
ATOM    585  CA  GLY B  77     -14.117   8.599 -11.197  1.00 50.78           C  
ATOM    586  C   GLY B  77     -13.523   7.678 -10.149  1.00 50.78           C  
ATOM    587  O   GLY B  77     -13.579   6.454 -10.286  1.00 50.78           O  
ATOM    588  N   VAL B  78     -12.642   8.328  -9.320  1.00 50.71           N  
ATOM    589  CA  VAL B  78     -12.005   7.632  -8.207  1.00 50.71           C  
ATOM    590  C   VAL B  78     -12.887   7.730  -6.964  1.00 50.71           C  
ATOM    591  CB  VAL B  78     -10.600   8.202  -7.910  1.00 50.71           C  
ATOM    592  O   VAL B  78     -13.410   8.802  -6.650  1.00 50.71           O  
ATOM    593  CG1 VAL B  78      -9.896   7.372  -6.838  1.00 50.71           C  
ATOM    594  CG2 VAL B  78      -9.764   8.250  -9.188  1.00 50.71           C  
ATOM    595  N   THR B  79     -13.728   6.874  -6.393  1.00 44.31           N  
ATOM    596  CA  THR B  79     -14.588   6.877  -5.215  1.00 44.31           C  
ATOM    597  C   THR B  79     -13.891   7.552  -4.038  1.00 44.31           C  
ATOM    598  CB  THR B  79     -14.999   5.446  -4.821  1.00 44.31           C  
ATOM    599  O   THR B  79     -12.661   7.636  -4.002  1.00 44.31           O  
ATOM    600  CG2 THR B  79     -15.644   4.716  -5.994  1.00 44.31           C  
ATOM    601  OG1 THR B  79     -13.837   4.720  -4.400  1.00 44.31           O  
ATOM    602  N   GLU B  80     -14.261   8.259  -3.329  1.00 47.52           N  
ATOM    603  CA  GLU B  80     -13.687   8.965  -2.188  1.00 47.52           C  
ATOM    604  C   GLU B  80     -12.779   8.050  -1.372  1.00 47.52           C  
ATOM    605  CB  GLU B  80     -14.793   9.538  -1.298  1.00 47.52           C  
ATOM    606  O   GLU B  80     -11.736   8.482  -0.877  1.00 47.52           O  
ATOM    607  CG  GLU B  80     -15.301  10.900  -1.748  1.00 47.52           C  
ATOM    608  CD  GLU B  80     -16.307  11.513  -0.787  1.00 47.52           C  
ATOM    609  OE1 GLU B  80     -16.814  12.623  -1.066  1.00 47.52           O  
ATOM    610  OE2 GLU B  80     -16.590  10.879   0.254  1.00 47.52           O  
ATOM    611  N   ARG B  81     -13.430   6.622  -1.266  1.00 43.15           N  
ATOM    612  CA  ARG B  81     -12.678   5.587  -0.563  1.00 43.15           C  
ATOM    613  C   ARG B  81     -11.355   5.299  -1.265  1.00 43.15           C  
ATOM    614  CB  ARG B  81     -13.504   4.303  -0.454  1.00 43.15           C  
ATOM    615  O   ARG B  81     -10.315   5.180  -0.614  1.00 43.15           O  
ATOM    616  CG  ARG B  81     -12.977   3.318   0.578  1.00 43.15           C  
ATOM    617  CD  ARG B  81     -13.862   2.085   0.683  1.00 43.15           C  
ATOM    618  NE  ARG B  81     -13.414   1.188   1.745  1.00 43.15           N  
ATOM    619  NH1 ARG B  81     -15.331  -0.102   1.748  1.00 43.15           N  
ATOM    620  NH2 ARG B  81     -13.618  -0.582   3.194  1.00 43.15           N  
ATOM    621  CZ  ARG B  81     -14.122   0.170   2.226  1.00 43.15           C  
ATOM    622  N   GLU B  82     -11.405   4.997  -2.652  1.00 45.46           N  
ATOM    623  CA  GLU B  82     -10.242   4.758  -3.501  1.00 45.46           C  
ATOM    624  C   GLU B  82      -9.242   5.907  -3.404  1.00 45.46           C  
ATOM    625  CB  GLU B  82     -10.671   4.556  -4.956  1.00 45.46           C  
ATOM    626  O   GLU B  82      -8.031   5.681  -3.365  1.00 45.46           O  
ATOM    627  CG  GLU B  82     -10.600   3.109  -5.423  1.00 45.46           C  
ATOM    628  CD  GLU B  82     -11.120   2.908  -6.837  1.00 45.46           C  
ATOM    629  OE1 GLU B  82     -11.017   1.778  -7.367  1.00 45.46           O  
ATOM    630  OE2 GLU B  82     -11.634   3.889  -7.420  1.00 45.46           O  
ATOM    631  N   ALA B  83      -9.691   7.017  -3.487  1.00 45.20           N  
ATOM    632  CA  ALA B  83      -8.924   8.259  -3.448  1.00 45.20           C  
ATOM    633  C   ALA B  83      -8.027   8.311  -2.214  1.00 45.20           C  
ATOM    634  CB  ALA B  83      -9.860   9.464  -3.472  1.00 45.20           C  
ATOM    635  O   ALA B  83      -6.878   8.750  -2.292  1.00 45.20           O  
ATOM    636  N   ALA B  84      -8.804   7.962  -1.096  1.00 45.94           N  
ATOM    637  CA  ALA B  84      -8.141   7.928   0.204  1.00 45.94           C  
ATOM    638  C   ALA B  84      -6.958   6.965   0.192  1.00 45.94           C  
ATOM    639  CB  ALA B  84      -9.132   7.535   1.297  1.00 45.94           C  
ATOM    640  O   ALA B  84      -5.979   7.165   0.915  1.00 45.94           O  
ATOM    641  N   ALA B  85      -7.154   5.842  -0.712  1.00 41.99           N  
ATOM    642  CA  ALA B  85      -6.178   4.758  -0.785  1.00 41.99           C  
ATOM    643  C   ALA B  85      -5.066   5.087  -1.777  1.00 41.99           C  
ATOM    644  CB  ALA B  85      -6.862   3.449  -1.172  1.00 41.99           C  
ATOM    645  O   ALA B  85      -3.999   4.470  -1.751  1.00 41.99           O  
ATOM    646  N   ILE B  86      -5.405   5.971  -2.697  1.00 46.86           N  
ATOM    647  CA  ILE B  86      -4.519   6.384  -3.779  1.00 46.86           C  
ATOM    648  C   ILE B  86      -3.351   7.187  -3.212  1.00 46.86           C  
ATOM    649  CB  ILE B  86      -5.274   7.215  -4.841  1.00 46.86           C  
ATOM    650  O   ILE B  86      -3.532   8.005  -2.308  1.00 46.86           O  
ATOM    651  CG1 ILE B  86      -6.374   6.371  -5.497  1.00 46.86           C  
ATOM    652  CG2 ILE B  86      -4.302   7.759  -5.892  1.00 46.86           C  
ATOM    653  CD1 ILE B  86      -7.254   7.147  -6.467  1.00 46.86           C  
ATOM    654  N   ASP B  87      -2.162   6.786  -3.626  1.00 43.27           N  
ATOM    655  CA  ASP B  87      -0.991   7.546  -3.199  1.00 43.27           C  
ATOM    656  C   ASP B  87      -1.123   9.019  -3.579  1.00 43.27           C  
ATOM    657  CB  ASP B  87       0.283   6.957  -3.809  1.00 43.27           C  
ATOM    658  O   ASP B  87      -1.603   9.344  -4.667  1.00 43.27           O  
ATOM    659  CG  ASP B  87       1.549   7.602  -3.274  1.00 43.27           C  
ATOM    660  OD1 ASP B  87       1.839   8.765  -3.629  1.00 43.27           O  
ATOM    661  OD2 ASP B  87       2.266   6.940  -2.493  1.00 43.27           O  
ATOM    662  N   PRO B  88      -1.171  10.119  -2.791  1.00 41.43           N  
ATOM    663  CA  PRO B  88      -1.378  11.545  -3.058  1.00 41.43           C  
ATOM    664  C   PRO B  88      -0.666  12.018  -4.323  1.00 41.43           C  
ATOM    665  CB  PRO B  88      -0.795  12.224  -1.816  1.00 41.43           C  
ATOM    666  O   PRO B  88      -1.140  12.938  -4.995  1.00 41.43           O  
ATOM    667  CG  PRO B  88      -0.810  11.167  -0.760  1.00 41.43           C  
ATOM    668  CD  PRO B  88      -0.736   9.824  -1.428  1.00 41.43           C  
ATOM    669  N   HIS B  89       0.671  11.197  -4.494  1.00 44.71           N  
ATOM    670  CA  HIS B  89       1.403  11.545  -5.707  1.00 44.71           C  
ATOM    671  C   HIS B  89       0.571  11.262  -6.953  1.00 44.71           C  
ATOM    672  CB  HIS B  89       2.725  10.778  -5.773  1.00 44.71           C  
ATOM    673  O   HIS B  89       0.605  12.033  -7.915  1.00 44.71           O  
ATOM    674  CG  HIS B  89       3.876  11.512  -5.163  1.00 44.71           C  
ATOM    675  CD2 HIS B  89       4.181  11.772  -3.869  1.00 44.71           C  
ATOM    676  ND1 HIS B  89       4.878  12.083  -5.917  1.00 44.71           N  
ATOM    677  CE1 HIS B  89       5.753  12.662  -5.111  1.00 44.71           C  
ATOM    678  NE2 HIS B  89       5.352  12.487  -3.863  1.00 44.71           N  
ATOM    679  N   GLN B  90       0.080  10.244  -6.928  1.00 51.46           N  
ATOM    680  CA  GLN B  90      -0.810   9.832  -8.009  1.00 51.46           C  
ATOM    681  C   GLN B  90      -1.939  10.839  -8.205  1.00 51.46           C  
ATOM    682  CB  GLN B  90      -1.386   8.443  -7.730  1.00 51.46           C  
ATOM    683  O   GLN B  90      -2.286  11.178  -9.339  1.00 51.46           O  
ATOM    684  CG  GLN B  90      -0.349   7.329  -7.762  1.00 51.46           C  
ATOM    685  CD  GLN B  90      -0.950   5.960  -7.498  1.00 51.46           C  
ATOM    686  NE2 GLN B  90      -0.093   4.964  -7.307  1.00 51.46           N  
ATOM    687  OE1 GLN B  90      -2.174   5.801  -7.467  1.00 51.46           O  
ATOM    688  N   ARG B  91      -2.591  11.295  -7.311  1.00 52.70           N  
ATOM    689  CA  ARG B  91      -3.674  12.273  -7.345  1.00 52.70           C  
ATOM    690  C   ARG B  91      -3.205  13.589  -7.957  1.00 52.70           C  
ATOM    691  CB  ARG B  91      -4.223  12.516  -5.937  1.00 52.70           C  
ATOM    692  O   ARG B  91      -3.898  14.172  -8.793  1.00 52.70           O  
ATOM    693  CG  ARG B  91      -4.944  11.317  -5.342  1.00 52.70           C  
ATOM    694  CD  ARG B  91      -5.444  11.602  -3.933  1.00 52.70           C  
ATOM    695  NE  ARG B  91      -5.673  10.371  -3.182  1.00 52.70           N  
ATOM    696  NH1 ARG B  91      -6.100  11.430  -1.174  1.00 52.70           N  
ATOM    697  NH2 ARG B  91      -6.165   9.143  -1.305  1.00 52.70           N  
ATOM    698  CZ  ARG B  91      -5.979  10.317  -1.889  1.00 52.70           C  
ATOM    699  N   ALA B  92      -2.186  13.842  -7.207  1.00 51.37           N  
ATOM    700  CA  ALA B  92      -1.643  15.110  -7.689  1.00 51.37           C  
ATOM    701  C   ALA B  92      -1.381  15.058  -9.191  1.00 51.37           C  
ATOM    702  CB  ALA B  92      -0.359  15.458  -6.940  1.00 51.37           C  
ATOM    703  O   ALA B  92      -1.669  16.017  -9.911  1.00 51.37           O  
ATOM    704  N   THR B  93      -0.732  13.925  -9.534  1.00 55.96           N  
ATOM    705  CA  THR B  93      -0.377  13.741 -10.937  1.00 55.96           C  
ATOM    706  C   THR B  93      -1.619  13.800 -11.822  1.00 55.96           C  
ATOM    707  CB  THR B  93       0.351  12.402 -11.158  1.00 55.96           C  
ATOM    708  O   THR B  93      -1.587  14.385 -12.907  1.00 55.96           O  
ATOM    709  CG2 THR B  93       0.771  12.238 -12.615  1.00 55.96           C  
ATOM    710  OG1 THR B  93       1.518  12.356 -10.328  1.00 55.96           O  
ATOM    711  N   LEU B  94      -2.685  13.346 -11.361  1.00 60.16           N  
ATOM    712  CA  LEU B  94      -3.954  13.325 -12.080  1.00 60.16           C  
ATOM    713  C   LEU B  94      -4.469  14.742 -12.315  1.00 60.16           C  
ATOM    714  CB  LEU B  94      -4.996  12.513 -11.307  1.00 60.16           C  
ATOM    715  O   LEU B  94      -4.861  15.086 -13.432  1.00 60.16           O  
ATOM    716  CG  LEU B  94      -4.829  10.993 -11.336  1.00 60.16           C  
ATOM    717  CD1 LEU B  94      -5.764  10.337 -10.326  1.00 60.16           C  
ATOM    718  CD2 LEU B  94      -5.086  10.454 -12.739  1.00 60.16           C  
ATOM    719  N   GLU B  95      -4.610  15.475 -11.385  1.00 55.82           N  
ATOM    720  CA  GLU B  95      -5.113  16.841 -11.491  1.00 55.82           C  
ATOM    721  C   GLU B  95      -4.205  17.697 -12.369  1.00 55.82           C  
ATOM    722  CB  GLU B  95      -5.250  17.473 -10.104  1.00 55.82           C  
ATOM    723  O   GLU B  95      -4.684  18.533 -13.138  1.00 55.82           O  
ATOM    724  CG  GLU B  95      -6.387  16.894  -9.274  1.00 55.82           C  
ATOM    725  CD  GLU B  95      -6.516  17.536  -7.902  1.00 55.82           C  
ATOM    726  OE1 GLU B  95      -7.501  17.246  -7.186  1.00 55.82           O  
ATOM    727  OE2 GLU B  95      -5.624  18.336  -7.540  1.00 55.82           O  
ATOM    728  N   LEU B  96      -2.889  17.389 -11.949  1.00 55.60           N  
ATOM    729  CA  LEU B  96      -1.929  18.162 -12.730  1.00 55.60           C  
ATOM    730  C   LEU B  96      -2.082  17.873 -14.220  1.00 55.60           C  
ATOM    731  CB  LEU B  96      -0.499  17.850 -12.283  1.00 55.60           C  
ATOM    732  O   LEU B  96      -1.969  18.781 -15.047  1.00 55.60           O  
ATOM    733  CG  LEU B  96      -0.042  18.496 -10.973  1.00 55.60           C  
ATOM    734  CD1 LEU B  96       1.251  17.850 -10.487  1.00 55.60           C  
ATOM    735  CD2 LEU B  96       0.139  19.999 -11.152  1.00 55.60           C  
ATOM    736  N   CYS B  97      -2.246  16.658 -14.577  1.00 59.40           N  
ATOM    737  CA  CYS B  97      -2.428  16.230 -15.960  1.00 59.40           C  
ATOM    738  C   CYS B  97      -3.670  16.869 -16.569  1.00 59.40           C  
ATOM    739  CB  CYS B  97      -2.535  14.708 -16.040  1.00 59.40           C  
ATOM    740  O   CYS B  97      -3.654  17.283 -17.730  1.00 59.40           O  
ATOM    741  SG  CYS B  97      -0.970  13.852 -15.758  1.00 59.40           S  
ATOM    742  N   TRP B  98      -4.757  16.889 -15.803  1.00 61.13           N  
ATOM    743  CA  TRP B  98      -5.990  17.560 -16.202  1.00 61.13           C  
ATOM    744  C   TRP B  98      -5.727  19.022 -16.544  1.00 61.13           C  
ATOM    745  CB  TRP B  98      -7.038  17.463 -15.090  1.00 61.13           C  
ATOM    746  O   TRP B  98      -6.121  19.497 -17.613  1.00 61.13           O  
ATOM    747  CG  TRP B  98      -8.363  18.065 -15.449  1.00 61.13           C  
ATOM    748  CD1 TRP B  98      -8.704  19.389 -15.411  1.00 61.13           C  
ATOM    749  CD2 TRP B  98      -9.528  17.364 -15.896  1.00 61.13           C  
ATOM    750  CE2 TRP B  98     -10.539  18.327 -16.111  1.00 61.13           C  
ATOM    751  CE3 TRP B  98      -9.814  16.014 -16.136  1.00 61.13           C  
ATOM    752  NE1 TRP B  98     -10.011  19.553 -15.808  1.00 61.13           N  
ATOM    753  CH2 TRP B  98     -12.071  16.653 -16.784  1.00 61.13           C  
ATOM    754  CZ2 TRP B  98     -11.817  17.981 -16.556  1.00 61.13           C  
ATOM    755  CZ3 TRP B  98     -11.087  15.671 -16.579  1.00 61.13           C  
ATOM    756  N   THR B  99      -5.386  19.583 -15.515  1.00 58.43           N  
ATOM    757  CA  THR B  99      -5.134  21.015 -15.625  1.00 58.43           C  
ATOM    758  C   THR B  99      -4.269  21.320 -16.844  1.00 58.43           C  
ATOM    759  CB  THR B  99      -4.450  21.561 -14.357  1.00 58.43           C  
ATOM    760  O   THR B  99      -4.513  22.296 -17.556  1.00 58.43           O  
ATOM    761  CG2 THR B  99      -4.321  23.079 -14.413  1.00 58.43           C  
ATOM    762  OG1 THR B  99      -5.228  21.200 -13.209  1.00 58.43           O  
ATOM    763  N   ALA B 100      -3.192  20.393 -16.874  1.00 58.57           N  
ATOM    764  CA  ALA B 100      -2.268  20.554 -17.993  1.00 58.57           C  
ATOM    765  C   ALA B 100      -3.011  20.523 -19.326  1.00 58.57           C  
ATOM    766  CB  ALA B 100      -1.196  19.469 -17.959  1.00 58.57           C  
ATOM    767  O   ALA B 100      -2.688  21.283 -20.242  1.00 58.57           O  
ATOM    768  N   LEU B 101      -4.018  19.740 -19.556  1.00 59.65           N  
ATOM    769  CA  LEU B 101      -4.805  19.558 -20.771  1.00 59.65           C  
ATOM    770  C   LEU B 101      -5.651  20.793 -21.062  1.00 59.65           C  
ATOM    771  CB  LEU B 101      -5.706  18.326 -20.646  1.00 59.65           C  
ATOM    772  O   LEU B 101      -5.722  21.247 -22.206  1.00 59.65           O  
ATOM    773  CG  LEU B 101      -5.010  16.966 -20.730  1.00 59.65           C  
ATOM    774  CD1 LEU B 101      -5.972  15.853 -20.329  1.00 59.65           C  
ATOM    775  CD2 LEU B 101      -4.467  16.729 -22.136  1.00 59.65           C  
ATOM    776  N   GLU B 102      -6.286  21.317 -20.051  1.00 58.10           N  
ATOM    777  CA  GLU B 102      -7.091  22.523 -20.221  1.00 58.10           C  
ATOM    778  C   GLU B 102      -6.230  23.704 -20.660  1.00 58.10           C  
ATOM    779  CB  GLU B 102      -7.830  22.863 -18.924  1.00 58.10           C  
ATOM    780  O   GLU B 102      -6.625  24.473 -21.539  1.00 58.10           O  
ATOM    781  CG  GLU B 102      -8.997  21.936 -18.619  1.00 58.10           C  
ATOM    782  CD  GLU B 102      -9.800  22.363 -17.401  1.00 58.10           C  
ATOM    783  OE1 GLU B 102     -10.959  21.914 -17.251  1.00 58.10           O  
ATOM    784  OE2 GLU B 102      -9.267  23.154 -16.592  1.00 58.10           O  
ATOM    785  N   ASP B 103      -5.265  23.661 -19.759  1.00 54.15           N  
ATOM    786  CA  ASP B 103      -4.364  24.777 -20.028  1.00 54.15           C  
ATOM    787  C   ASP B 103      -3.906  24.774 -21.485  1.00 54.15           C  
ATOM    788  CB  ASP B 103      -3.151  24.725 -19.096  1.00 54.15           C  
ATOM    789  O   ASP B 103      -3.650  25.832 -22.063  1.00 54.15           O  
ATOM    790  CG  ASP B 103      -3.426  25.334 -17.732  1.00 54.15           C  
ATOM    791  OD1 ASP B 103      -4.536  25.865 -17.514  1.00 54.15           O  
ATOM    792  OD2 ASP B 103      -2.523  25.285 -16.870  1.00 54.15           O  
ATOM    793  N   ALA B 104      -3.884  23.552 -22.027  1.00 54.18           N  
ATOM    794  CA  ALA B 104      -3.460  23.351 -23.411  1.00 54.18           C  
ATOM    795  C   ALA B 104      -4.618  23.580 -24.378  1.00 54.18           C  
ATOM    796  CB  ALA B 104      -2.887  21.948 -23.594  1.00 54.18           C  
ATOM    797  O   ALA B 104      -4.468  23.401 -25.589  1.00 54.18           O  
ATOM    798  N   GLY B 105      -5.790  23.993 -23.709  1.00 57.86           N  
ATOM    799  CA  GLY B 105      -6.997  24.257 -24.476  1.00 57.86           C  
ATOM    800  C   GLY B 105      -7.695  22.994 -24.943  1.00 57.86           C  
ATOM    801  O   GLY B 105      -8.387  23.002 -25.963  1.00 57.86           O  
ATOM    802  N   ARG B 106      -7.402  22.097 -24.306  1.00 60.20           N  
ATOM    803  CA  ARG B 106      -7.981  20.806 -24.662  1.00 60.20           C  
ATOM    804  C   ARG B 106      -9.041  20.383 -23.651  1.00 60.20           C  
ATOM    805  CB  ARG B 106      -6.891  19.736 -24.757  1.00 60.20           C  
ATOM    806  O   ARG B 106      -8.851  20.537 -22.443  1.00 60.20           O  
ATOM    807  CG  ARG B 106      -5.910  19.954 -25.898  1.00 60.20           C  
ATOM    808  CD  ARG B 106      -5.582  18.653 -26.616  1.00 60.20           C  
ATOM    809  NE  ARG B 106      -4.627  18.863 -27.701  1.00 60.20           N  
ATOM    810  NH1 ARG B 106      -4.854  16.741 -28.588  1.00 60.20           N  
ATOM    811  NH2 ARG B 106      -3.423  18.247 -29.557  1.00 60.20           N  
ATOM    812  CZ  ARG B 106      -4.304  17.950 -28.613  1.00 60.20           C  
ATOM    813  N   ASN B 107      -9.958  20.123 -24.072  1.00 51.76           N  
ATOM    814  CA  ASN B 107     -11.040  19.643 -23.218  1.00 51.76           C  
ATOM    815  C   ASN B 107     -10.652  18.358 -22.491  1.00 51.76           C  
ATOM    816  CB  ASN B 107     -12.314  19.427 -24.036  1.00 51.76           C  
ATOM    817  O   ASN B 107     -10.424  17.327 -23.125  1.00 51.76           O  
ATOM    818  CG  ASN B 107     -13.507  19.062 -23.174  1.00 51.76           C  
ATOM    819  ND2 ASN B 107     -14.702  19.159 -23.744  1.00 51.76           N  
ATOM    820  OD1 ASN B 107     -13.355  18.697 -22.006  1.00 51.76           O  
ATOM    821  N   PRO B 108     -10.482  18.276 -21.176  1.00 58.25           N  
ATOM    822  CA  PRO B 108      -9.879  17.151 -20.458  1.00 58.25           C  
ATOM    823  C   PRO B 108     -10.664  15.852 -20.631  1.00 58.25           C  
ATOM    824  CB  PRO B 108      -9.901  17.611 -18.998  1.00 58.25           C  
ATOM    825  O   PRO B 108     -10.130  14.767 -20.388  1.00 58.25           O  
ATOM    826  CG  PRO B 108     -10.058  19.096 -19.068  1.00 58.25           C  
ATOM    827  CD  PRO B 108     -10.713  19.445 -20.373  1.00 58.25           C  
ATOM    828  N   ALA B 109     -11.860  16.019 -20.968  1.00 51.21           N  
ATOM    829  CA  ALA B 109     -12.755  14.876 -21.130  1.00 51.21           C  
ATOM    830  C   ALA B 109     -12.590  14.242 -22.508  1.00 51.21           C  
ATOM    831  CB  ALA B 109     -14.205  15.302 -20.914  1.00 51.21           C  
ATOM    832  O   ALA B 109     -12.995  13.097 -22.723  1.00 51.21           O  
ATOM    833  N   ALA B 110     -11.894  15.087 -23.342  1.00 49.22           N  
ATOM    834  CA  ALA B 110     -11.862  14.866 -24.786  1.00 49.22           C  
ATOM    835  C   ALA B 110     -10.872  13.764 -25.150  1.00 49.22           C  
ATOM    836  CB  ALA B 110     -11.506  16.159 -25.514  1.00 49.22           C  
ATOM    837  O   ALA B 110     -11.158  12.920 -26.003  1.00 49.22           O  
ATOM    838  N   PRO B 111      -9.836  13.830 -24.531  1.00 43.51           N  
ATOM    839  CA  PRO B 111      -8.767  12.981 -25.064  1.00 43.51           C  
ATOM    840  C   PRO B 111      -9.159  11.506 -25.123  1.00 43.51           C  
ATOM    841  CB  PRO B 111      -7.617  13.201 -24.078  1.00 43.51           C  
ATOM    842  O   PRO B 111      -8.455  10.700 -25.737  1.00 43.51           O  
ATOM    843  CG  PRO B 111      -8.087  14.302 -23.183  1.00 43.51           C  
ATOM    844  CD  PRO B 111      -9.549  14.534 -23.439  1.00 43.51           C  
ATOM    845  N   ALA B 112     -10.211  11.214 -24.500  1.00 42.96           N  
ATOM    846  CA  ALA B 112     -10.706   9.846 -24.367  1.00 42.96           C  
ATOM    847  C   ALA B 112     -10.992   9.232 -25.734  1.00 42.96           C  
ATOM    848  CB  ALA B 112     -11.962   9.817 -23.500  1.00 42.96           C  
ATOM    849  O   ALA B 112     -10.784   8.033 -25.939  1.00 42.96           O  
ATOM    850  N   GLU B 113     -10.878  10.129 -26.711  1.00 41.95           N  
ATOM    851  CA  GLU B 113     -11.183   9.701 -28.074  1.00 41.95           C  
ATOM    852  C   GLU B 113      -9.909   9.543 -28.900  1.00 41.95           C  
ATOM    853  CB  GLU B 113     -12.129  10.695 -28.751  1.00 41.95           C  
ATOM    854  O   GLU B 113      -9.867   8.744 -29.838  1.00 41.95           O  
ATOM    855  CG  GLU B 113     -13.528  10.718 -28.152  1.00 41.95           C  
ATOM    856  CD  GLU B 113     -14.505  11.574 -28.942  1.00 41.95           C  
ATOM    857  OE1 GLU B 113     -15.696  11.643 -28.562  1.00 41.95           O  
ATOM    858  OE2 GLU B 113     -14.076  12.179 -29.950  1.00 41.95           O  
ATOM    859  N   GLY B 114      -8.663  10.231 -28.591  1.00 43.61           N  
ATOM    860  CA  GLY B 114      -7.415  10.149 -29.332  1.00 43.61           C  
ATOM    861  C   GLY B 114      -6.368   9.292 -28.645  1.00 43.61           C  
ATOM    862  O   GLY B 114      -6.597   8.788 -27.543  1.00 43.61           O  
ATOM    863  N   GLU B 115      -5.135   8.982 -29.535  1.00 50.65           N  
ATOM    864  CA  GLU B 115      -4.097   8.099 -29.013  1.00 50.65           C  
ATOM    865  C   GLU B 115      -3.078   8.874 -28.182  1.00 50.65           C  
ATOM    866  CB  GLU B 115      -3.392   7.362 -30.155  1.00 50.65           C  
ATOM    867  O   GLU B 115      -2.334   9.700 -28.715  1.00 50.65           O  
ATOM    868  CG  GLU B 115      -4.166   6.163 -30.683  1.00 50.65           C  
ATOM    869  CD  GLU B 115      -3.396   5.362 -31.721  1.00 50.65           C  
ATOM    870  OE1 GLU B 115      -3.853   4.259 -32.098  1.00 50.65           O  
ATOM    871  OE2 GLU B 115      -2.326   5.840 -32.159  1.00 50.65           O  
ATOM    872  N   THR B 116      -3.003   9.228 -26.945  1.00 49.47           N  
ATOM    873  CA  THR B 116      -2.092   9.982 -26.091  1.00 49.47           C  
ATOM    874  C   THR B 116      -1.189   9.041 -25.300  1.00 49.47           C  
ATOM    875  CB  THR B 116      -2.864  10.895 -25.121  1.00 49.47           C  
ATOM    876  O   THR B 116      -1.666   8.082 -24.689  1.00 49.47           O  
ATOM    877  CG2 THR B 116      -1.910  11.761 -24.305  1.00 49.47           C  
ATOM    878  OG1 THR B 116      -3.742  11.745 -25.869  1.00 49.47           O  
ATOM    879  N   GLY B 117       0.267   9.205 -25.570  1.00 58.18           N  
ATOM    880  CA  GLY B 117       1.181   8.388 -24.788  1.00 58.18           C  
ATOM    881  C   GLY B 117       1.501   8.983 -23.430  1.00 58.18           C  
ATOM    882  O   GLY B 117       1.368  10.192 -23.230  1.00 58.18           O  
ATOM    883  N   VAL B 118       1.654   8.303 -22.372  1.00 55.70           N  
ATOM    884  CA  VAL B 118       2.062   8.795 -21.061  1.00 55.70           C  
ATOM    885  C   VAL B 118       3.461   8.282 -20.728  1.00 55.70           C  
ATOM    886  CB  VAL B 118       1.063   8.373 -19.960  1.00 55.70           C  
ATOM    887  O   VAL B 118       3.720   7.078 -20.797  1.00 55.70           O  
ATOM    888  CG1 VAL B 118       1.529   8.865 -18.591  1.00 55.70           C  
ATOM    889  CG2 VAL B 118      -0.334   8.904 -20.276  1.00 55.70           C  
ATOM    890  N   PHE B 119       4.571   9.072 -20.498  1.00 59.44           N  
ATOM    891  CA  PHE B 119       5.939   8.688 -20.174  1.00 59.44           C  
ATOM    892  C   PHE B 119       6.327   9.185 -18.786  1.00 59.44           C  
ATOM    893  CB  PHE B 119       6.916   9.235 -21.219  1.00 59.44           C  
ATOM    894  O   PHE B 119       6.250  10.383 -18.507  1.00 59.44           O  
ATOM    895  CG  PHE B 119       6.632   8.765 -22.620  1.00 59.44           C  
ATOM    896  CD1 PHE B 119       7.358   7.719 -23.178  1.00 59.44           C  
ATOM    897  CD2 PHE B 119       5.638   9.368 -23.380  1.00 59.44           C  
ATOM    898  CE1 PHE B 119       7.097   7.282 -24.474  1.00 59.44           C  
ATOM    899  CE2 PHE B 119       5.371   8.936 -24.676  1.00 59.44           C  
ATOM    900  CZ  PHE B 119       6.103   7.894 -25.222  1.00 59.44           C  
ATOM    901  N   VAL B 120       6.512   8.406 -17.964  1.00 55.20           N  
ATOM    902  CA  VAL B 120       6.745   8.854 -16.595  1.00 55.20           C  
ATOM    903  C   VAL B 120       8.192   8.574 -16.198  1.00 55.20           C  
ATOM    904  CB  VAL B 120       5.778   8.169 -15.602  1.00 55.20           C  
ATOM    905  O   VAL B 120       8.681   7.453 -16.358  1.00 55.20           O  
ATOM    906  CG1 VAL B 120       6.056   8.630 -14.173  1.00 55.20           C  
ATOM    907  CG2 VAL B 120       4.328   8.456 -15.987  1.00 55.20           C  
ATOM    908  N   GLY B 121       9.191   9.553 -16.101  1.00 52.75           N  
ATOM    909  CA  GLY B 121      10.523   9.297 -15.577  1.00 52.75           C  
ATOM    910  C   GLY B 121      10.516   8.814 -14.139  1.00 52.75           C  
ATOM    911  O   GLY B 121       9.724   9.289 -13.322  1.00 52.75           O  
ATOM    912  N   SER B 122      10.685   7.480 -13.926  1.00 49.64           N  
ATOM    913  CA  SER B 122      10.518   6.981 -12.565  1.00 49.64           C  
ATOM    914  C   SER B 122      11.861   6.859 -11.852  1.00 49.64           C  
ATOM    915  CB  SER B 122       9.811   5.626 -12.573  1.00 49.64           C  
ATOM    916  O   SER B 122      12.881   6.575 -12.484  1.00 49.64           O  
ATOM    917  OG  SER B 122      10.092   4.904 -11.386  1.00 49.64           O  
ATOM    918  N   MET B 123      12.237   7.505 -11.158  1.00 41.03           N  
ATOM    919  CA  MET B 123      13.474   7.157 -10.466  1.00 41.03           C  
ATOM    920  C   MET B 123      13.240   6.030  -9.466  1.00 41.03           C  
ATOM    921  CB  MET B 123      14.052   8.380  -9.750  1.00 41.03           C  
ATOM    922  O   MET B 123      12.103   5.776  -9.065  1.00 41.03           O  
ATOM    923  CG  MET B 123      14.925   9.253 -10.636  1.00 41.03           C  
ATOM    924  SD  MET B 123      15.997  10.386  -9.670  1.00 41.03           S  
ATOM    925  CE  MET B 123      14.736  11.321  -8.760  1.00 41.03           C  
ATOM    926  N   GLY B 124      14.114   5.316  -9.028  1.00 37.76           N  
ATOM    927  CA  GLY B 124      14.150   4.152  -8.158  1.00 37.76           C  
ATOM    928  C   GLY B 124      13.146   4.224  -7.023  1.00 37.76           C  
ATOM    929  O   GLY B 124      13.013   5.261  -6.370  1.00 37.76           O  
ATOM    930  N   ALA B 125      11.853   3.602  -7.281  1.00 34.83           N  
ATOM    931  CA  ALA B 125      10.713   3.295  -6.420  1.00 34.83           C  
ATOM    932  C   ALA B 125      11.174   2.741  -5.076  1.00 34.83           C  
ATOM    933  CB  ALA B 125       9.778   2.304  -7.109  1.00 34.83           C  
ATOM    934  O   ALA B 125      10.352   2.350  -4.243  1.00 34.83           O  
ATOM    935  N   ASP B 126      12.345   2.679  -4.647  1.00 30.57           N  
ATOM    936  CA  ASP B 126      13.307   1.980  -3.800  1.00 30.57           C  
ATOM    937  C   ASP B 126      12.944   2.122  -2.324  1.00 30.57           C  
ATOM    938  CB  ASP B 126      14.722   2.507  -4.047  1.00 30.57           C  
ATOM    939  O   ASP B 126      12.926   1.135  -1.586  1.00 30.57           O  
ATOM    940  CG  ASP B 126      15.316   2.021  -5.357  1.00 30.57           C  
ATOM    941  OD1 ASP B 126      14.764   1.078  -5.964  1.00 30.57           O  
ATOM    942  OD2 ASP B 126      16.348   2.583  -5.784  1.00 30.57           O  
ATOM    943  N   TRP B 127      12.797   3.140  -1.690  1.00 29.44           N  
ATOM    944  CA  TRP B 127      13.037   3.584  -0.321  1.00 29.44           C  
ATOM    945  C   TRP B 127      11.776   3.443   0.526  1.00 29.44           C  
ATOM    946  CB  TRP B 127      13.518   5.038  -0.303  1.00 29.44           C  
ATOM    947  O   TRP B 127      11.856   3.272   1.745  1.00 29.44           O  
ATOM    948  CG  TRP B 127      14.771   5.255   0.491  1.00 29.44           C  
ATOM    949  CD1 TRP B 127      16.053   4.991   0.096  1.00 29.44           C  
ATOM    950  CD2 TRP B 127      14.860   5.777   1.820  1.00 29.44           C  
ATOM    951  CE2 TRP B 127      16.229   5.803   2.168  1.00 29.44           C  
ATOM    952  CE3 TRP B 127      13.915   6.228   2.751  1.00 29.44           C  
ATOM    953  NE1 TRP B 127      16.935   5.318   1.100  1.00 29.44           N  
ATOM    954  CH2 TRP B 127      15.729   6.697   4.302  1.00 29.44           C  
ATOM    955  CZ2 TRP B 127      16.675   6.262   3.409  1.00 29.44           C  
ATOM    956  CZ3 TRP B 127      14.361   6.684   3.986  1.00 29.44           C  
ATOM    957  N   ALA B 128      10.644   3.168  -0.031  1.00 30.70           N  
ATOM    958  CA  ALA B 128       9.217   3.246   0.270  1.00 30.70           C  
ATOM    959  C   ALA B 128       8.764   2.045   1.095  1.00 30.70           C  
ATOM    960  CB  ALA B 128       8.406   3.338  -1.020  1.00 30.70           C  
ATOM    961  O   ALA B 128       7.914   2.176   1.979  1.00 30.70           O  
ATOM    962  N   MET B 129       9.372   0.858   1.149  1.00 29.87           N  
ATOM    963  CA  MET B 129       9.508  -0.595   1.187  1.00 29.87           C  
ATOM    964  C   MET B 129       9.954  -1.064   2.568  1.00 29.87           C  
ATOM    965  CB  MET B 129      10.503  -1.070   0.126  1.00 29.87           C  
ATOM    966  O   MET B 129       9.422  -2.040   3.099  1.00 29.87           O  
ATOM    967  CG  MET B 129       9.884  -1.274  -1.247  1.00 29.87           C  
ATOM    968  SD  MET B 129      10.633  -2.684  -2.153  1.00 29.87           S  
ATOM    969  CE  MET B 129      10.078  -4.063  -1.113  1.00 29.87           C  
ATOM    970  N   GLU B 130      10.937  -0.586   3.192  1.00 30.11           N  
ATOM    971  CA  GLU B 130      11.918  -0.736   4.262  1.00 30.11           C  
ATOM    972  C   GLU B 130      11.315  -0.377   5.617  1.00 30.11           C  
ATOM    973  CB  GLU B 130      13.150   0.130   3.989  1.00 30.11           C  
ATOM    974  O   GLU B 130      11.516  -1.092   6.601  1.00 30.11           O  
ATOM    975  CG  GLU B 130      14.397  -0.668   3.637  1.00 30.11           C  
ATOM    976  CD  GLU B 130      15.655   0.184   3.568  1.00 30.11           C  
ATOM    977  OE1 GLU B 130      16.751  -0.372   3.331  1.00 30.11           O  
ATOM    978  OE2 GLU B 130      15.543   1.416   3.754  1.00 30.11           O  
ATOM    979  N   HIS B 131      10.816   0.801   5.795  1.00 27.99           N  
ATOM    980  CA  HIS B 131      10.567   1.818   6.810  1.00 27.99           C  
ATOM    981  C   HIS B 131       9.303   1.507   7.604  1.00 27.99           C  
ATOM    982  CB  HIS B 131      10.456   3.201   6.166  1.00 27.99           C  
ATOM    983  O   HIS B 131       9.089   2.065   8.682  1.00 27.99           O  
ATOM    984  CG  HIS B 131      11.308   4.240   6.823  1.00 27.99           C  
ATOM    985  CD2 HIS B 131      11.097   5.561   7.032  1.00 27.99           C  
ATOM    986  ND1 HIS B 131      12.548   3.958   7.354  1.00 27.99           N  
ATOM    987  CE1 HIS B 131      13.064   5.064   7.863  1.00 27.99           C  
ATOM    988  NE2 HIS B 131      12.204   6.051   7.680  1.00 27.99           N  
ATOM    989  N   ALA B 132       8.565   0.599   7.200  1.00 29.10           N  
ATOM    990  CA  ALA B 132       7.431  -0.251   6.847  1.00 29.10           C  
ATOM    991  C   ALA B 132       7.374  -1.488   7.740  1.00 29.10           C  
ATOM    992  CB  ALA B 132       7.510  -0.662   5.379  1.00 29.10           C  
ATOM    993  O   ALA B 132       8.311  -2.289   7.762  1.00 29.10           O  
ATOM    994  N   ALA B 133       7.152  -1.581   9.311  1.00 28.11           N  
ATOM    995  CA  ALA B 133       7.892  -0.887  10.361  1.00 28.11           C  
ATOM    996  C   ALA B 133       8.304  -1.851  11.471  1.00 28.11           C  
ATOM    997  CB  ALA B 133       7.057   0.255  10.935  1.00 28.11           C  
ATOM    998  O   ALA B 133       7.773  -2.960  11.567  1.00 28.11           O  
ATOM    999  N   GLY B 134       7.842  -1.649  12.929  1.00 24.03           N  
ATOM   1000  CA  GLY B 134       7.780  -1.430  14.365  1.00 24.03           C  
ATOM   1001  C   GLY B 134       6.990  -2.498  15.098  1.00 24.03           C  
ATOM   1002  O   GLY B 134       7.469  -3.067  16.081  1.00 24.03           O  
ATOM   1003  N   ARG B 135       5.903  -2.420  15.117  1.00 23.42           N  
ATOM   1004  CA  ARG B 135       4.823  -2.588  16.084  1.00 23.42           C  
ATOM   1005  C   ARG B 135       4.282  -4.013  16.059  1.00 23.42           C  
ATOM   1006  CB  ARG B 135       3.694  -1.593  15.806  1.00 23.42           C  
ATOM   1007  O   ARG B 135       4.174  -4.660  17.103  1.00 23.42           O  
ATOM   1008  CG  ARG B 135       3.842  -0.272  16.544  1.00 23.42           C  
ATOM   1009  CD  ARG B 135       2.568   0.560  16.472  1.00 23.42           C  
ATOM   1010  NE  ARG B 135       2.813   1.952  16.836  1.00 23.42           N  
ATOM   1011  NH1 ARG B 135       0.657   2.357  17.561  1.00 23.42           N  
ATOM   1012  NH2 ARG B 135       2.230   4.023  17.641  1.00 23.42           N  
ATOM   1013  CZ  ARG B 135       1.899   2.774  17.345  1.00 23.42           C  
ATOM   1014  N   ARG B 136       3.234  -4.397  15.266  1.00 24.26           N  
ATOM   1015  CA  ARG B 136       1.931  -5.054  15.276  1.00 24.26           C  
ATOM   1016  C   ARG B 136       1.945  -6.310  14.410  1.00 24.26           C  
ATOM   1017  CB  ARG B 136       0.841  -4.096  14.791  1.00 24.26           C  
ATOM   1018  O   ARG B 136       1.532  -7.382  14.857  1.00 24.26           O  
ATOM   1019  CG  ARG B 136       0.239  -3.240  15.893  1.00 24.26           C  
ATOM   1020  CD  ARG B 136      -0.907  -2.380  15.378  1.00 24.26           C  
ATOM   1021  NE  ARG B 136      -1.427  -1.495  16.416  1.00 24.26           N  
ATOM   1022  NH1 ARG B 136      -3.141  -0.644  15.122  1.00 24.26           N  
ATOM   1023  NH2 ARG B 136      -2.864   0.073  17.282  1.00 24.26           N  
ATOM   1024  CZ  ARG B 136      -2.476  -0.691  16.271  1.00 24.26           C  
ATOM   1025  N   GLY B 137       1.686  -6.301  12.844  1.00 24.24           N  
ATOM   1026  CA  GLY B 137       0.640  -6.690  11.911  1.00 24.24           C  
ATOM   1027  C   GLY B 137       1.147  -7.559  10.776  1.00 24.24           C  
ATOM   1028  O   GLY B 137       2.357  -7.708  10.594  1.00 24.24           O  
ATOM   1029  N   ARG B 138       0.508  -8.098   9.448  1.00 24.70           N  
ATOM   1030  CA  ARG B 138       0.075  -9.229   8.634  1.00 24.70           C  
ATOM   1031  C   ARG B 138       0.495  -9.050   7.179  1.00 24.70           C  
ATOM   1032  CB  ARG B 138      -1.442  -9.407   8.723  1.00 24.70           C  
ATOM   1033  O   ARG B 138       0.535 -10.016   6.415  1.00 24.70           O  
ATOM   1034  CG  ARG B 138      -1.902 -10.161   9.961  1.00 24.70           C  
ATOM   1035  CD  ARG B 138      -3.397 -10.449   9.922  1.00 24.70           C  
ATOM   1036  NE  ARG B 138      -3.836 -11.178  11.108  1.00 24.70           N  
ATOM   1037  NH1 ARG B 138      -5.582 -12.260  10.051  1.00 24.70           N  
ATOM   1038  NH2 ARG B 138      -5.177 -12.632  12.276  1.00 24.70           N  
ATOM   1039  CZ  ARG B 138      -4.864 -12.022  11.142  1.00 24.70           C  
ATOM   1040  N   ILE B 139       1.376  -7.756   6.200  1.00 25.13           N  
ATOM   1041  CA  ILE B 139       1.287  -7.135   4.883  1.00 25.13           C  
ATOM   1042  C   ILE B 139       2.608  -7.311   4.139  1.00 25.13           C  
ATOM   1043  CB  ILE B 139       0.926  -5.636   4.988  1.00 25.13           C  
ATOM   1044  O   ILE B 139       3.674  -6.986   4.668  1.00 25.13           O  
ATOM   1045  CG1 ILE B 139      -0.416  -5.459   5.708  1.00 25.13           C  
ATOM   1046  CG2 ILE B 139       0.893  -4.990   3.600  1.00 25.13           C  
ATOM   1047  CD1 ILE B 139      -0.786  -4.007   5.980  1.00 25.13           C  
ATOM   1048  N   GLY B 140       3.157  -7.845   2.819  1.00 30.32           N  
ATOM   1049  CA  GLY B 140       4.555  -7.866   2.419  1.00 30.32           C  
ATOM   1050  C   GLY B 140       4.977  -6.623   1.660  1.00 30.32           C  
ATOM   1051  O   GLY B 140       4.299  -6.203   0.720  1.00 30.32           O  
ATOM   1052  N   PRO B 141       5.862  -5.286   1.606  1.00 30.61           N  
ATOM   1053  CA  PRO B 141       5.879  -3.862   1.263  1.00 30.61           C  
ATOM   1054  C   PRO B 141       6.518  -3.591  -0.097  1.00 30.61           C  
ATOM   1055  CB  PRO B 141       6.706  -3.238   2.389  1.00 30.61           C  
ATOM   1056  O   PRO B 141       6.035  -2.743  -0.852  1.00 30.61           O  
ATOM   1057  CG  PRO B 141       6.975  -4.364   3.335  1.00 30.61           C  
ATOM   1058  CD  PRO B 141       6.510  -5.642   2.699  1.00 30.61           C  
ATOM   1059  N   GLY B 142       7.771  -4.227  -0.692  1.00 31.85           N  
ATOM   1060  CA  GLY B 142       8.612  -4.005  -1.858  1.00 31.85           C  
ATOM   1061  C   GLY B 142       7.902  -4.287  -3.168  1.00 31.85           C  
ATOM   1062  O   GLY B 142       7.987  -3.495  -4.109  1.00 31.85           O  
ATOM   1063  N   THR B 143       7.544  -5.432  -3.393  1.00 30.94           N  
ATOM   1064  CA  THR B 143       6.813  -5.978  -4.531  1.00 30.94           C  
ATOM   1065  C   THR B 143       5.655  -5.064  -4.919  1.00 30.94           C  
ATOM   1066  CB  THR B 143       6.277  -7.389  -4.226  1.00 30.94           C  
ATOM   1067  O   THR B 143       5.419  -4.820  -6.104  1.00 30.94           O  
ATOM   1068  CG2 THR B 143       5.676  -8.031  -5.472  1.00 30.94           C  
ATOM   1069  OG1 THR B 143       7.351  -8.210  -3.751  1.00 30.94           O  
ATOM   1070  N   LEU B 144       5.095  -4.296  -4.110  1.00 33.49           N  
ATOM   1071  CA  LEU B 144       3.901  -3.458  -4.132  1.00 33.49           C  
ATOM   1072  C   LEU B 144       4.213  -2.082  -4.711  1.00 33.49           C  
ATOM   1073  CB  LEU B 144       3.322  -3.312  -2.723  1.00 33.49           C  
ATOM   1074  O   LEU B 144       3.432  -1.543  -5.497  1.00 33.49           O  
ATOM   1075  CG  LEU B 144       1.799  -3.388  -2.605  1.00 33.49           C  
ATOM   1076  CD1 LEU B 144       1.380  -4.719  -1.989  1.00 33.49           C  
ATOM   1077  CD2 LEU B 144       1.268  -2.221  -1.779  1.00 33.49           C  
ATOM   1078  N   ALA B 145       5.607  -1.754  -4.630  1.00 32.79           N  
ATOM   1079  CA  ALA B 145       6.024  -0.396  -4.973  1.00 32.79           C  
ATOM   1080  C   ALA B 145       6.187  -0.238  -6.482  1.00 32.79           C  
ATOM   1081  CB  ALA B 145       7.327  -0.043  -4.260  1.00 32.79           C  
ATOM   1082  O   ALA B 145       5.739   0.756  -7.060  1.00 32.79           O  
ATOM   1083  N   ALA B 146       7.049  -1.175  -7.116  1.00 36.50           N  
ATOM   1084  CA  ALA B 146       7.364  -1.217  -8.542  1.00 36.50           C  
ATOM   1085  C   ALA B 146       6.093  -1.293  -9.383  1.00 36.50           C  
ATOM   1086  CB  ALA B 146       8.274  -2.404  -8.850  1.00 36.50           C  
ATOM   1087  O   ALA B 146       5.978  -0.614 -10.406  1.00 36.50           O  
ATOM   1088  N   THR B 147       5.227  -2.338  -8.969  1.00 36.21           N  
ATOM   1089  CA  THR B 147       3.897  -2.512  -9.542  1.00 36.21           C  
ATOM   1090  C   THR B 147       3.101  -1.212  -9.465  1.00 36.21           C  
ATOM   1091  CB  THR B 147       3.123  -3.634  -8.825  1.00 36.21           C  
ATOM   1092  O   THR B 147       2.410  -0.844 -10.418  1.00 36.21           O  
ATOM   1093  CG2 THR B 147       1.811  -3.940  -9.540  1.00 36.21           C  
ATOM   1094  OG1 THR B 147       3.928  -4.819  -8.798  1.00 36.21           O  
ATOM   1095  N   GLU B 148       3.443  -0.431  -8.459  1.00 37.24           N  
ATOM   1096  CA  GLU B 148       2.706   0.792  -8.153  1.00 37.24           C  
ATOM   1097  C   GLU B 148       3.052   1.905  -9.139  1.00 37.24           C  
ATOM   1098  CB  GLU B 148       2.994   1.249  -6.721  1.00 37.24           C  
ATOM   1099  O   GLU B 148       2.169   2.636  -9.592  1.00 37.24           O  
ATOM   1100  CG  GLU B 148       2.069   0.633  -5.681  1.00 37.24           C  
ATOM   1101  CD  GLU B 148       2.260   1.213  -4.289  1.00 37.24           C  
ATOM   1102  OE1 GLU B 148       1.451   0.903  -3.386  1.00 37.24           O  
ATOM   1103  OE2 GLU B 148       3.227   1.985  -4.100  1.00 37.24           O  
ATOM   1104  N   THR B 149       4.447   1.874  -9.466  1.00 41.36           N  
ATOM   1105  CA  THR B 149       4.900   2.956 -10.333  1.00 41.36           C  
ATOM   1106  C   THR B 149       4.338   2.791 -11.742  1.00 41.36           C  
ATOM   1107  CB  THR B 149       6.437   3.017 -10.394  1.00 41.36           C  
ATOM   1108  O   THR B 149       3.944   3.770 -12.378  1.00 41.36           O  
ATOM   1109  CG2 THR B 149       6.946   4.414 -10.056  1.00 41.36           C  
ATOM   1110  OG1 THR B 149       6.984   2.081  -9.456  1.00 41.36           O  
ATOM   1111  N   SER B 150       4.584   1.429 -12.206  1.00 44.55           N  
ATOM   1112  CA  SER B 150       3.977   1.092 -13.489  1.00 44.55           C  
ATOM   1113  C   SER B 150       2.487   1.418 -13.499  1.00 44.55           C  
ATOM   1114  CB  SER B 150       4.185  -0.390 -13.808  1.00 44.55           C  
ATOM   1115  O   SER B 150       1.950   1.860 -14.517  1.00 44.55           O  
ATOM   1116  OG  SER B 150       5.514  -0.631 -14.234  1.00 44.55           O  
ATOM   1117  N   VAL B 151       1.834   1.348 -12.368  1.00 45.38           N  
ATOM   1118  CA  VAL B 151       0.411   1.560 -12.126  1.00 45.38           C  
ATOM   1119  C   VAL B 151       0.082   3.047 -12.238  1.00 45.38           C  
ATOM   1120  CB  VAL B 151      -0.016   1.023 -10.741  1.00 45.38           C  
ATOM   1121  O   VAL B 151      -0.982   3.418 -12.739  1.00 45.38           O  
ATOM   1122  CG1 VAL B 151      -1.448   1.444 -10.417  1.00 45.38           C  
ATOM   1123  CG2 VAL B 151       0.121  -0.498 -10.694  1.00 45.38           C  
ATOM   1124  N   LEU B 152       1.072   3.810 -11.886  1.00 46.93           N  
ATOM   1125  CA  LEU B 152       0.865   5.254 -11.921  1.00 46.93           C  
ATOM   1126  C   LEU B 152       0.590   5.729 -13.343  1.00 46.93           C  
ATOM   1127  CB  LEU B 152       2.084   5.985 -11.352  1.00 46.93           C  
ATOM   1128  O   LEU B 152      -0.367   6.470 -13.581  1.00 46.93           O  
ATOM   1129  CG  LEU B 152       2.039   7.513 -11.394  1.00 46.93           C  
ATOM   1130  CD1 LEU B 152       0.925   8.035 -10.492  1.00 46.93           C  
ATOM   1131  CD2 LEU B 152       3.385   8.100 -10.983  1.00 46.93           C  
ATOM   1132  N   ALA B 153       1.657   5.303 -14.284  1.00 54.38           N  
ATOM   1133  CA  ALA B 153       1.470   5.687 -15.681  1.00 54.38           C  
ATOM   1134  C   ALA B 153       0.119   5.209 -16.205  1.00 54.38           C  
ATOM   1135  CB  ALA B 153       2.600   5.128 -16.543  1.00 54.38           C  
ATOM   1136  O   ALA B 153      -0.580   5.948 -16.903  1.00 54.38           O  
ATOM   1137  N   ALA B 154      -0.075   4.025 -15.692  1.00 51.77           N  
ATOM   1138  CA  ALA B 154      -1.300   3.360 -16.128  1.00 51.77           C  
ATOM   1139  C   ALA B 154      -2.534   4.051 -15.555  1.00 51.77           C  
ATOM   1140  CB  ALA B 154      -1.281   1.889 -15.720  1.00 51.77           C  
ATOM   1141  O   ALA B 154      -3.543   4.208 -16.247  1.00 51.77           O  
ATOM   1142  N   ARG B 155      -2.755   4.543 -14.358  1.00 49.58           N  
ATOM   1143  CA  ARG B 155      -3.866   5.191 -13.668  1.00 49.58           C  
ATOM   1144  C   ARG B 155      -4.178   6.549 -14.287  1.00 49.58           C  
ATOM   1145  CB  ARG B 155      -3.554   5.353 -12.179  1.00 49.58           C  
ATOM   1146  O   ARG B 155      -5.344   6.925 -14.418  1.00 49.58           O  
ATOM   1147  CG  ARG B 155      -4.786   5.361 -11.288  1.00 49.58           C  
ATOM   1148  CD  ARG B 155      -4.428   5.121  -9.828  1.00 49.58           C  
ATOM   1149  NE  ARG B 155      -5.413   4.273  -9.164  1.00 49.58           N  
ATOM   1150  NH1 ARG B 155      -4.635   4.688  -7.028  1.00 49.58           N  
ATOM   1151  NH2 ARG B 155      -6.426   3.293  -7.350  1.00 49.58           N  
ATOM   1152  CZ  ARG B 155      -5.489   4.087  -7.849  1.00 49.58           C  
ATOM   1153  N   VAL B 156      -2.983   7.050 -14.454  1.00 52.90           N  
ATOM   1154  CA  VAL B 156      -3.136   8.336 -15.126  1.00 52.90           C  
ATOM   1155  C   VAL B 156      -3.896   8.148 -16.437  1.00 52.90           C  
ATOM   1156  CB  VAL B 156      -1.768   9.003 -15.393  1.00 52.90           C  
ATOM   1157  O   VAL B 156      -4.824   8.903 -16.737  1.00 52.90           O  
ATOM   1158  CG1 VAL B 156      -1.936  10.253 -16.255  1.00 52.90           C  
ATOM   1159  CG2 VAL B 156      -1.076   9.348 -14.076  1.00 52.90           C  
ATOM   1160  N   SER B 157      -3.332   7.179 -17.208  1.00 55.58           N  
ATOM   1161  CA  SER B 157      -3.930   6.862 -18.500  1.00 55.58           C  
ATOM   1162  C   SER B 157      -5.411   6.528 -18.357  1.00 55.58           C  
ATOM   1163  CB  SER B 157      -3.197   5.693 -19.159  1.00 55.58           C  
ATOM   1164  O   SER B 157      -6.238   6.999 -19.141  1.00 55.58           O  
ATOM   1165  OG  SER B 157      -1.910   6.091 -19.600  1.00 55.58           O  
ATOM   1166  N   HIS B 158      -5.659   5.719 -17.149  1.00 50.36           N  
ATOM   1167  CA  HIS B 158      -6.995   5.198 -16.882  1.00 50.36           C  
ATOM   1168  C   HIS B 158      -7.950   6.314 -16.471  1.00 50.36           C  
ATOM   1169  CB  HIS B 158      -6.945   4.124 -15.794  1.00 50.36           C  
ATOM   1170  O   HIS B 158      -9.051   6.427 -17.014  1.00 50.36           O  
ATOM   1171  CG  HIS B 158      -8.284   3.553 -15.452  1.00 50.36           C  
ATOM   1172  CD2 HIS B 158      -9.060   3.704 -14.354  1.00 50.36           C  
ATOM   1173  ND1 HIS B 158      -8.971   2.708 -16.298  1.00 50.36           N  
ATOM   1174  CE1 HIS B 158     -10.116   2.365 -15.732  1.00 50.36           C  
ATOM   1175  NE2 HIS B 158     -10.195   2.955 -14.552  1.00 50.36           N  
ATOM   1176  N   ALA B 159      -7.802   7.240 -15.640  1.00 50.71           N  
ATOM   1177  CA  ALA B 159      -8.635   8.286 -15.051  1.00 50.71           C  
ATOM   1178  C   ALA B 159      -9.002   9.344 -16.088  1.00 50.71           C  
ATOM   1179  CB  ALA B 159      -7.921   8.932 -13.867  1.00 50.71           C  
ATOM   1180  O   ALA B 159     -10.124   9.857 -16.090  1.00 50.71           O  
ATOM   1181  N   LEU B 160      -7.880   9.385 -16.955  1.00 44.11           N  
ATOM   1182  CA  LEU B 160      -8.075  10.450 -17.932  1.00 44.11           C  
ATOM   1183  C   LEU B 160      -8.563   9.885 -19.262  1.00 44.11           C  
ATOM   1184  CB  LEU B 160      -6.775  11.230 -18.142  1.00 44.11           C  
ATOM   1185  O   LEU B 160      -8.749  10.629 -20.227  1.00 44.11           O  
ATOM   1186  CG  LEU B 160      -6.242  11.999 -16.932  1.00 44.11           C  
ATOM   1187  CD1 LEU B 160      -4.905  12.652 -17.266  1.00 44.11           C  
ATOM   1188  CD2 LEU B 160      -7.254  13.043 -16.474  1.00 44.11           C  
ATOM   1189  N   GLY B 161      -8.908   8.616 -19.295  1.00 48.46           N  
ATOM   1190  CA  GLY B 161      -9.404   7.876 -20.445  1.00 48.46           C  
ATOM   1191  C   GLY B 161      -8.451   7.900 -21.625  1.00 48.46           C  
ATOM   1192  O   GLY B 161      -8.884   7.970 -22.777  1.00 48.46           O  
ATOM   1193  N   LEU B 162      -7.007   7.898 -21.290  1.00 48.29           N  
ATOM   1194  CA  LEU B 162      -6.015   8.107 -22.339  1.00 48.29           C  
ATOM   1195  C   LEU B 162      -5.634   6.785 -22.998  1.00 48.29           C  
ATOM   1196  CB  LEU B 162      -4.767   8.785 -21.770  1.00 48.29           C  
ATOM   1197  O   LEU B 162      -5.586   5.747 -22.335  1.00 48.29           O  
ATOM   1198  CG  LEU B 162      -4.990  10.104 -21.029  1.00 48.29           C  
ATOM   1199  CD1 LEU B 162      -3.689  10.582 -20.392  1.00 48.29           C  
ATOM   1200  CD2 LEU B 162      -5.548  11.162 -21.975  1.00 48.29           C  
ATOM   1201  N   ARG B 163      -5.324   6.545 -24.595  1.00 48.34           N  
ATOM   1202  CA  ARG B 163      -5.153   5.285 -25.311  1.00 48.34           C  
ATOM   1203  C   ARG B 163      -3.724   5.136 -25.822  1.00 48.34           C  
ATOM   1204  CB  ARG B 163      -6.139   5.191 -26.477  1.00 48.34           C  
ATOM   1205  O   ARG B 163      -3.369   4.104 -26.396  1.00 48.34           O  
ATOM   1206  CG  ARG B 163      -7.595   5.101 -26.047  1.00 48.34           C  
ATOM   1207  CD  ARG B 163      -8.507   4.748 -27.214  1.00 48.34           C  
ATOM   1208  NE  ARG B 163      -9.910   4.718 -26.811  1.00 48.34           N  
ATOM   1209  NH1 ARG B 163     -10.632   3.548 -28.668  1.00 48.34           N  
ATOM   1210  NH2 ARG B 163     -12.130   4.180 -27.052  1.00 48.34           N  
ATOM   1211  CZ  ARG B 163     -10.888   4.149 -27.511  1.00 48.34           C  
ATOM   1212  N   GLY B 164      -2.655   6.188 -25.643  1.00 54.67           N  
ATOM   1213  CA  GLY B 164      -1.285   6.110 -26.126  1.00 54.67           C  
ATOM   1214  C   GLY B 164      -0.362   5.359 -25.185  1.00 54.67           C  
ATOM   1215  O   GLY B 164      -0.808   4.818 -24.171  1.00 54.67           O  
ATOM   1216  N   PRO B 165       1.047   4.956 -25.712  1.00 55.68           N  
ATOM   1217  CA  PRO B 165       1.976   4.246 -24.829  1.00 55.68           C  
ATOM   1218  C   PRO B 165       2.032   4.846 -23.426  1.00 55.68           C  
ATOM   1219  CB  PRO B 165       3.323   4.395 -25.541  1.00 55.68           C  
ATOM   1220  O   PRO B 165       1.913   6.063 -23.266  1.00 55.68           O  
ATOM   1221  CG  PRO B 165       3.062   5.358 -26.654  1.00 55.68           C  
ATOM   1222  CD  PRO B 165       1.584   5.614 -26.726  1.00 55.68           C  
ATOM   1223  N   SER B 166       2.001   4.149 -22.340  1.00 54.33           N  
ATOM   1224  CA  SER B 166       2.204   4.573 -20.958  1.00 54.33           C  
ATOM   1225  C   SER B 166       3.449   3.927 -20.359  1.00 54.33           C  
ATOM   1226  CB  SER B 166       0.981   4.228 -20.107  1.00 54.33           C  
ATOM   1227  O   SER B 166       3.441   2.740 -20.026  1.00 54.33           O  
ATOM   1228  OG  SER B 166      -0.141   4.995 -20.505  1.00 54.33           O  
ATOM   1229  N   LEU B 167       4.643   4.578 -20.437  1.00 57.59           N  
ATOM   1230  CA  LEU B 167       5.939   3.982 -20.135  1.00 57.59           C  
ATOM   1231  C   LEU B 167       6.516   4.558 -18.846  1.00 57.59           C  
ATOM   1232  CB  LEU B 167       6.916   4.210 -21.292  1.00 57.59           C  
ATOM   1233  O   LEU B 167       6.360   5.749 -18.569  1.00 57.59           O  
ATOM   1234  CG  LEU B 167       6.516   3.618 -22.644  1.00 57.59           C  
ATOM   1235  CD1 LEU B 167       7.079   4.465 -23.781  1.00 57.59           C  
ATOM   1236  CD2 LEU B 167       6.993   2.175 -22.759  1.00 57.59           C  
ATOM   1237  N   VAL B 168       7.093   3.829 -17.990  1.00 53.62           N  
ATOM   1238  CA  VAL B 168       7.891   4.322 -16.872  1.00 53.62           C  
ATOM   1239  C   VAL B 168       9.376   4.163 -17.186  1.00 53.62           C  
ATOM   1240  CB  VAL B 168       7.542   3.587 -15.558  1.00 53.62           C  
ATOM   1241  O   VAL B 168       9.821   3.082 -17.579  1.00 53.62           O  
ATOM   1242  CG1 VAL B 168       8.463   4.039 -14.426  1.00 53.62           C  
ATOM   1243  CG2 VAL B 168       6.079   3.823 -15.187  1.00 53.62           C  
ATOM   1244  N   LEU B 169      10.330   5.269 -17.376  1.00 56.96           N  
ATOM   1245  CA  LEU B 169      11.747   5.258 -17.723  1.00 56.96           C  
ATOM   1246  C   LEU B 169      12.613   5.370 -16.473  1.00 56.96           C  
ATOM   1247  CB  LEU B 169      12.071   6.403 -18.687  1.00 56.96           C  
ATOM   1248  O   LEU B 169      12.499   6.337 -15.717  1.00 56.96           O  
ATOM   1249  CG  LEU B 169      11.273   6.438 -19.991  1.00 56.96           C  
ATOM   1250  CD1 LEU B 169      11.376   7.814 -20.639  1.00 56.96           C  
ATOM   1251  CD2 LEU B 169      11.761   5.354 -20.946  1.00 56.96           C  
ATOM   1252  N   ASP B 170      13.432   4.458 -15.944  1.00 50.04           N  
ATOM   1253  CA  ASP B 170      14.239   4.539 -14.730  1.00 50.04           C  
ATOM   1254  C   ASP B 170      15.726   4.636 -15.065  1.00 50.04           C  
ATOM   1255  CB  ASP B 170      13.981   3.327 -13.832  1.00 50.04           C  
ATOM   1256  O   ASP B 170      16.370   3.626 -15.356  1.00 50.04           O  
ATOM   1257  CG  ASP B 170      14.608   3.464 -12.456  1.00 50.04           C  
ATOM   1258  OD1 ASP B 170      15.278   4.485 -12.190  1.00 50.04           O  
ATOM   1259  OD2 ASP B 170      14.434   2.541 -11.631  1.00 50.04           O  
ATOM   1260  N   THR B 171      16.592   5.797 -15.479  1.00 48.22           N  
ATOM   1261  CA  THR B 171      17.985   5.995 -15.864  1.00 48.22           C  
ATOM   1262  C   THR B 171      18.743   6.754 -14.778  1.00 48.22           C  
ATOM   1263  CB  THR B 171      18.093   6.758 -17.197  1.00 48.22           C  
ATOM   1264  O   THR B 171      19.707   7.466 -15.068  1.00 48.22           O  
ATOM   1265  CG2 THR B 171      17.479   5.956 -18.340  1.00 48.22           C  
ATOM   1266  OG1 THR B 171      17.405   8.010 -17.082  1.00 48.22           O  
ATOM   1267  N   GLY B 172      18.533   6.560 -13.621  1.00 48.21           N  
ATOM   1268  CA  GLY B 172      19.142   7.244 -12.492  1.00 48.21           C  
ATOM   1269  C   GLY B 172      18.769   8.712 -12.411  1.00 48.21           C  
ATOM   1270  O   GLY B 172      17.600   9.070 -12.568  1.00 48.21           O  
ATOM   1271  N   GLN B 173      19.587   9.643 -12.167  1.00 48.75           N  
ATOM   1272  CA  GLN B 173      19.407  11.073 -11.941  1.00 48.75           C  
ATOM   1273  C   GLN B 173      19.035  11.791 -13.236  1.00 48.75           C  
ATOM   1274  CB  GLN B 173      20.674  11.688 -11.345  1.00 48.75           C  
ATOM   1275  O   GLN B 173      18.513  12.907 -13.204  1.00 48.75           O  
ATOM   1276  CG  GLN B 173      21.020  11.161  -9.959  1.00 48.75           C  
ATOM   1277  CD  GLN B 173      22.306  11.751  -9.411  1.00 48.75           C  
ATOM   1278  NE2 GLN B 173      22.360  11.936  -8.096  1.00 48.75           N  
ATOM   1279  OE1 GLN B 173      23.243  12.037 -10.163  1.00 48.75           O  
ATOM   1280  N   SER B 174      19.285  11.040 -14.352  1.00 57.18           N  
ATOM   1281  CA  SER B 174      19.028  11.674 -15.642  1.00 57.18           C  
ATOM   1282  C   SER B 174      17.631  11.339 -16.154  1.00 57.18           C  
ATOM   1283  CB  SER B 174      20.074  11.242 -16.669  1.00 57.18           C  
ATOM   1284  O   SER B 174      17.278  11.688 -17.282  1.00 57.18           O  
ATOM   1285  OG  SER B 174      20.166   9.829 -16.731  1.00 57.18           O  
ATOM   1286  N   SER B 175      16.865  10.718 -15.369  1.00 58.44           N  
ATOM   1287  CA  SER B 175      15.657  10.027 -15.807  1.00 58.44           C  
ATOM   1288  C   SER B 175      14.665  10.996 -16.442  1.00 58.44           C  
ATOM   1289  CB  SER B 175      14.996   9.304 -14.633  1.00 58.44           C  
ATOM   1290  O   SER B 175      14.032  10.673 -17.449  1.00 58.44           O  
ATOM   1291  OG  SER B 175      14.798  10.190 -13.544  1.00 58.44           O  
ATOM   1292  N   SER B 176      14.513  12.085 -15.927  1.00 59.81           N  
ATOM   1293  CA  SER B 176      13.491  13.017 -16.392  1.00 59.81           C  
ATOM   1294  C   SER B 176      13.801  13.522 -17.797  1.00 59.81           C  
ATOM   1295  CB  SER B 176      13.367  14.201 -15.432  1.00 59.81           C  
ATOM   1296  O   SER B 176      12.916  13.572 -18.654  1.00 59.81           O  
ATOM   1297  OG  SER B 176      14.645  14.728 -15.116  1.00 59.81           O  
ATOM   1298  N   LEU B 177      15.070  13.946 -17.688  1.00 64.65           N  
ATOM   1299  CA  LEU B 177      15.446  14.473 -18.996  1.00 64.65           C  
ATOM   1300  C   LEU B 177      15.448  13.368 -20.047  1.00 64.65           C  
ATOM   1301  CB  LEU B 177      16.826  15.134 -18.930  1.00 64.65           C  
ATOM   1302  O   LEU B 177      15.147  13.618 -21.217  1.00 64.65           O  
ATOM   1303  CG  LEU B 177      17.148  16.142 -20.034  1.00 64.65           C  
ATOM   1304  CD1 LEU B 177      16.180  17.319 -19.975  1.00 64.65           C  
ATOM   1305  CD2 LEU B 177      18.590  16.623 -19.916  1.00 64.65           C  
ATOM   1306  N   VAL B 178      15.858  12.312 -19.695  1.00 62.01           N  
ATOM   1307  CA  VAL B 178      15.838  11.148 -20.574  1.00 62.01           C  
ATOM   1308  C   VAL B 178      14.406  10.860 -21.019  1.00 62.01           C  
ATOM   1309  CB  VAL B 178      16.441   9.904 -19.884  1.00 62.01           C  
ATOM   1310  O   VAL B 178      14.167  10.512 -22.178  1.00 62.01           O  
ATOM   1311  CG1 VAL B 178      16.203   8.651 -20.725  1.00 62.01           C  
ATOM   1312  CG2 VAL B 178      17.934  10.106 -19.632  1.00 62.01           C  
ATOM   1313  N   ALA B 179      13.415  10.933 -20.038  1.00 61.49           N  
ATOM   1314  CA  ALA B 179      11.995  10.781 -20.343  1.00 61.49           C  
ATOM   1315  C   ALA B 179      11.565  11.740 -21.449  1.00 61.49           C  
ATOM   1316  CB  ALA B 179      11.154  11.009 -19.089  1.00 61.49           C  
ATOM   1317  O   ALA B 179      10.811  11.362 -22.349  1.00 61.49           O  
ATOM   1318  N   VAL B 180      12.022  12.852 -21.209  1.00 64.13           N  
ATOM   1319  CA  VAL B 180      11.741  13.880 -22.205  1.00 64.13           C  
ATOM   1320  C   VAL B 180      12.273  13.440 -23.567  1.00 64.13           C  
ATOM   1321  CB  VAL B 180      12.357  15.240 -21.806  1.00 64.13           C  
ATOM   1322  O   VAL B 180      11.580  13.561 -24.580  1.00 64.13           O  
ATOM   1323  CG1 VAL B 180      12.232  16.245 -22.949  1.00 64.13           C  
ATOM   1324  CG2 VAL B 180      11.688  15.778 -20.542  1.00 64.13           C  
ATOM   1325  N   HIS B 181      13.554  12.930 -23.489  1.00 64.12           N  
ATOM   1326  CA  HIS B 181      14.223  12.416 -24.679  1.00 64.12           C  
ATOM   1327  C   HIS B 181      13.394  11.326 -25.350  1.00 64.12           C  
ATOM   1328  CB  HIS B 181      15.610  11.877 -24.323  1.00 64.12           C  
ATOM   1329  O   HIS B 181      13.155  11.377 -26.559  1.00 64.12           O  
ATOM   1330  CG  HIS B 181      16.221  11.038 -25.400  1.00 64.12           C  
ATOM   1331  CD2 HIS B 181      16.327   9.694 -25.527  1.00 64.12           C  
ATOM   1332  ND1 HIS B 181      16.822  11.580 -26.515  1.00 64.12           N  
ATOM   1333  CE1 HIS B 181      17.271  10.603 -27.285  1.00 64.12           C  
ATOM   1334  NE2 HIS B 181      16.983   9.449 -26.708  1.00 64.12           N  
ATOM   1335  N   HIS B 182      12.924  10.476 -24.610  1.00 60.74           N  
ATOM   1336  CA  HIS B 182      12.202   9.331 -25.154  1.00 60.74           C  
ATOM   1337  C   HIS B 182      10.805   9.730 -25.616  1.00 60.74           C  
ATOM   1338  CB  HIS B 182      12.113   8.211 -24.116  1.00 60.74           C  
ATOM   1339  O   HIS B 182      10.287   9.178 -26.590  1.00 60.74           O  
ATOM   1340  CG  HIS B 182      13.369   7.410 -23.987  1.00 60.74           C  
ATOM   1341  CD2 HIS B 182      14.319   7.395 -23.023  1.00 60.74           C  
ATOM   1342  ND1 HIS B 182      13.765   6.490 -24.934  1.00 60.74           N  
ATOM   1343  CE1 HIS B 182      14.908   5.942 -24.555  1.00 60.74           C  
ATOM   1344  NE2 HIS B 182      15.265   6.474 -23.399  1.00 60.74           N  
ATOM   1345  N   ALA B 183      10.157  10.670 -24.941  1.00 59.61           N  
ATOM   1346  CA  ALA B 183       8.893  11.241 -25.396  1.00 59.61           C  
ATOM   1347  C   ALA B 183       9.031  11.837 -26.794  1.00 59.61           C  
ATOM   1348  CB  ALA B 183       8.405  12.303 -24.414  1.00 59.61           C  
ATOM   1349  O   ALA B 183       8.165  11.638 -27.649  1.00 59.61           O  
ATOM   1350  N   LEU B 184      10.140  12.646 -26.807  1.00 61.11           N  
ATOM   1351  CA  LEU B 184      10.424  13.283 -28.089  1.00 61.11           C  
ATOM   1352  C   LEU B 184      10.591  12.241 -29.189  1.00 61.11           C  
ATOM   1353  CB  LEU B 184      11.685  14.146 -27.991  1.00 61.11           C  
ATOM   1354  O   LEU B 184      10.089  12.419 -30.301  1.00 61.11           O  
ATOM   1355  CG  LEU B 184      11.475  15.661 -28.026  1.00 61.11           C  
ATOM   1356  CD1 LEU B 184      12.197  16.323 -26.859  1.00 61.11           C  
ATOM   1357  CD2 LEU B 184      11.954  16.237 -29.355  1.00 61.11           C  
ATOM   1358  N   LEU B 185      11.388  11.208 -28.830  1.00 57.53           N  
ATOM   1359  CA  LEU B 185      11.614  10.131 -29.788  1.00 57.53           C  
ATOM   1360  C   LEU B 185      10.297   9.475 -30.189  1.00 57.53           C  
ATOM   1361  CB  LEU B 185      12.563   9.082 -29.202  1.00 57.53           C  
ATOM   1362  O   LEU B 185      10.086   9.162 -31.363  1.00 57.53           O  
ATOM   1363  CG  LEU B 185      14.032   9.489 -29.081  1.00 57.53           C  
ATOM   1364  CD1 LEU B 185      14.850   8.349 -28.485  1.00 57.53           C  
ATOM   1365  CD2 LEU B 185      14.588   9.899 -30.441  1.00 57.53           C  
ATOM   1366  N   ALA B 186       9.242   9.189 -29.187  1.00 55.45           N  
ATOM   1367  CA  ALA B 186       7.942   8.559 -29.402  1.00 55.45           C  
ATOM   1368  C   ALA B 186       7.067   9.405 -30.322  1.00 55.45           C  
ATOM   1369  CB  ALA B 186       7.236   8.327 -28.068  1.00 55.45           C  
ATOM   1370  O   ALA B 186       6.386   8.874 -31.203  1.00 55.45           O  
ATOM   1371  N   LEU B 187       7.075  10.670 -30.044  1.00 56.09           N  
ATOM   1372  CA  LEU B 187       6.324  11.613 -30.867  1.00 56.09           C  
ATOM   1373  C   LEU B 187       6.819  11.589 -32.309  1.00 56.09           C  
ATOM   1374  CB  LEU B 187       6.439  13.030 -30.298  1.00 56.09           C  
ATOM   1375  O   LEU B 187       6.016  11.550 -33.245  1.00 56.09           O  
ATOM   1376  CG  LEU B 187       5.652  13.312 -29.017  1.00 56.09           C  
ATOM   1377  CD1 LEU B 187       6.106  14.629 -28.396  1.00 56.09           C  
ATOM   1378  CD2 LEU B 187       4.155  13.337 -29.303  1.00 56.09           C  
ATOM   1379  N   ARG B 188       8.306  11.779 -32.483  1.00 53.03           N  
ATOM   1380  CA  ARG B 188       8.937  11.816 -33.798  1.00 53.03           C  
ATOM   1381  C   ARG B 188       8.641  10.543 -34.584  1.00 53.03           C  
ATOM   1382  CB  ARG B 188      10.449  12.010 -33.664  1.00 53.03           C  
ATOM   1383  O   ARG B 188       8.508  10.580 -35.809  1.00 53.03           O  
ATOM   1384  CG  ARG B 188      10.870  13.458 -33.471  1.00 53.03           C  
ATOM   1385  CD  ARG B 188      12.383  13.597 -33.378  1.00 53.03           C  
ATOM   1386  NE  ARG B 188      12.780  14.971 -33.081  1.00 53.03           N  
ATOM   1387  NH1 ARG B 188      15.032  14.496 -32.882  1.00 53.03           N  
ATOM   1388  NH2 ARG B 188      14.279  16.641 -32.591  1.00 53.03           N  
ATOM   1389  CZ  ARG B 188      14.029  15.366 -32.852  1.00 53.03           C  
ATOM   1390  N   ALA B 189       8.489   9.280 -33.738  1.00 46.68           N  
ATOM   1391  CA  ALA B 189       8.262   7.971 -34.344  1.00 46.68           C  
ATOM   1392  C   ALA B 189       6.792   7.781 -34.706  1.00 46.68           C  
ATOM   1393  CB  ALA B 189       8.722   6.862 -33.400  1.00 46.68           C  
ATOM   1394  O   ALA B 189       6.432   6.810 -35.375  1.00 46.68           O  
ATOM   1395  N   GLY B 190       5.654   8.892 -34.309  1.00 46.98           N  
ATOM   1396  CA  GLY B 190       4.226   8.900 -34.582  1.00 46.98           C  
ATOM   1397  C   GLY B 190       3.439   7.972 -33.677  1.00 46.98           C  
ATOM   1398  O   GLY B 190       2.332   7.552 -34.020  1.00 46.98           O  
ATOM   1399  N   ASP B 191       4.118   7.365 -32.602  1.00 48.43           N  
ATOM   1400  CA  ASP B 191       3.517   6.394 -31.693  1.00 48.43           C  
ATOM   1401  C   ASP B 191       2.426   7.041 -30.842  1.00 48.43           C  
ATOM   1402  CB  ASP B 191       4.585   5.769 -30.793  1.00 48.43           C  
ATOM   1403  O   ASP B 191       1.574   6.347 -30.283  1.00 48.43           O  
ATOM   1404  CG  ASP B 191       5.468   4.774 -31.524  1.00 48.43           C  
ATOM   1405  OD1 ASP B 191       5.141   4.393 -32.669  1.00 48.43           O  
ATOM   1406  OD2 ASP B 191       6.500   4.364 -30.949  1.00 48.43           O  
ATOM   1407  N   CYS B 192       2.185   8.266 -30.534  1.00 50.42           N  
ATOM   1408  CA  CYS B 192       1.182   9.053 -29.826  1.00 50.42           C  
ATOM   1409  C   CYS B 192       1.024  10.431 -30.458  1.00 50.42           C  
ATOM   1410  CB  CYS B 192       1.557   9.199 -28.352  1.00 50.42           C  
ATOM   1411  O   CYS B 192       1.931  10.913 -31.140  1.00 50.42           O  
ATOM   1412  SG  CYS B 192       3.207   9.885 -28.084  1.00 50.42           S  
ATOM   1413  N   SER B 193      -0.040  10.823 -30.549  1.00 51.95           N  
ATOM   1414  CA  SER B 193      -0.241  12.147 -31.128  1.00 51.95           C  
ATOM   1415  C   SER B 193       0.146  13.246 -30.144  1.00 51.95           C  
ATOM   1416  CB  SER B 193      -1.697  12.328 -31.561  1.00 51.95           C  
ATOM   1417  O   SER B 193       0.420  14.378 -30.547  1.00 51.95           O  
ATOM   1418  OG  SER B 193      -2.579  12.041 -30.490  1.00 51.95           O  
ATOM   1419  N   SER B 194       0.166  12.802 -28.946  1.00 51.30           N  
ATOM   1420  CA  SER B 194       0.599  13.660 -27.847  1.00 51.30           C  
ATOM   1421  C   SER B 194       1.253  12.846 -26.735  1.00 51.30           C  
ATOM   1422  CB  SER B 194      -0.584  14.449 -27.285  1.00 51.30           C  
ATOM   1423  O   SER B 194       1.021  11.640 -26.623  1.00 51.30           O  
ATOM   1424  OG  SER B 194      -1.632  13.576 -26.897  1.00 51.30           O  
ATOM   1425  N   ALA B 195       2.053  13.397 -26.208  1.00 61.15           N  
ATOM   1426  CA  ALA B 195       2.691  12.657 -25.122  1.00 61.15           C  
ATOM   1427  C   ALA B 195       2.643  13.448 -23.818  1.00 61.15           C  
ATOM   1428  CB  ALA B 195       4.136  12.320 -25.484  1.00 61.15           C  
ATOM   1429  O   ALA B 195       2.857  14.663 -23.813  1.00 61.15           O  
ATOM   1430  N   LEU B 196       2.168  12.929 -22.970  1.00 53.87           N  
ATOM   1431  CA  LEU B 196       2.198  13.565 -21.658  1.00 53.87           C  
ATOM   1432  C   LEU B 196       3.397  13.084 -20.848  1.00 53.87           C  
ATOM   1433  CB  LEU B 196       0.902  13.279 -20.894  1.00 53.87           C  
ATOM   1434  O   LEU B 196       3.604  11.878 -20.695  1.00 53.87           O  
ATOM   1435  CG  LEU B 196       0.022  14.488 -20.574  1.00 53.87           C  
ATOM   1436  CD1 LEU B 196      -1.313  14.378 -21.302  1.00 53.87           C  
ATOM   1437  CD2 LEU B 196      -0.192  14.611 -19.069  1.00 53.87           C  
ATOM   1438  N   VAL B 197       4.295  13.953 -20.531  1.00 56.39           N  
ATOM   1439  CA  VAL B 197       5.468  13.567 -19.754  1.00 56.39           C  
ATOM   1440  C   VAL B 197       5.245  13.901 -18.281  1.00 56.39           C  
ATOM   1441  CB  VAL B 197       6.746  14.265 -20.271  1.00 56.39           C  
ATOM   1442  O   VAL B 197       4.911  15.037 -17.939  1.00 56.39           O  
ATOM   1443  CG1 VAL B 197       7.960  13.852 -19.441  1.00 56.39           C  
ATOM   1444  CG2 VAL B 197       6.969  13.943 -21.748  1.00 56.39           C  
ATOM   1445  N   ALA B 198       4.980  12.971 -17.396  1.00 51.29           N  
ATOM   1446  CA  ALA B 198       4.672  13.244 -15.994  1.00 51.29           C  
ATOM   1447  C   ALA B 198       5.911  13.083 -15.119  1.00 51.29           C  
ATOM   1448  CB  ALA B 198       3.556  12.324 -15.506  1.00 51.29           C  
ATOM   1449  O   ALA B 198       6.891  12.455 -15.528  1.00 51.29           O  
ATOM   1450  N   GLY B 199       6.159  13.795 -14.140  1.00 47.76           N  
ATOM   1451  CA  GLY B 199       7.310  14.042 -13.286  1.00 47.76           C  
ATOM   1452  C   GLY B 199       7.775  12.806 -12.540  1.00 47.76           C  
ATOM   1453  O   GLY B 199       7.178  11.735 -12.668  1.00 47.76           O  
ATOM   1454  N   VAL B 200       8.769  12.672 -12.062  1.00 46.24           N  
ATOM   1455  CA  VAL B 200       9.685  11.746 -11.405  1.00 46.24           C  
ATOM   1456  C   VAL B 200       9.201  11.459  -9.986  1.00 46.24           C  
ATOM   1457  CB  VAL B 200      11.127  12.300 -11.374  1.00 46.24           C  
ATOM   1458  O   VAL B 200       8.800  12.374  -9.263  1.00 46.24           O  
ATOM   1459  CG1 VAL B 200      12.077  11.296 -10.722  1.00 46.24           C  
ATOM   1460  CG2 VAL B 200      11.597  12.644 -12.786  1.00 46.24           C  
ATOM   1461  N   ASN B 201       8.739  10.235  -9.419  1.00 38.70           N  
ATOM   1462  CA  ASN B 201       8.299   9.831  -8.088  1.00 38.70           C  
ATOM   1463  C   ASN B 201       9.460   9.798  -7.099  1.00 38.70           C  
ATOM   1464  CB  ASN B 201       7.609   8.466  -8.142  1.00 38.70           C  
ATOM   1465  O   ASN B 201      10.492   9.180  -7.367  1.00 38.70           O  
ATOM   1466  CG  ASN B 201       6.259   8.465  -7.452  1.00 38.70           C  
ATOM   1467  ND2 ASN B 201       5.391   7.542  -7.848  1.00 38.70           N  
ATOM   1468  OD1 ASN B 201       5.999   9.288  -6.571  1.00 38.70           O  
ATOM   1469  N   LEU B 202       9.690  10.741  -6.168  1.00 36.57           N  
ATOM   1470  CA  LEU B 202      10.838  10.931  -5.288  1.00 36.57           C  
ATOM   1471  C   LEU B 202      10.673  10.133  -3.999  1.00 36.57           C  
ATOM   1472  CB  LEU B 202      11.024  12.416  -4.962  1.00 36.57           C  
ATOM   1473  O   LEU B 202       9.578  10.076  -3.435  1.00 36.57           O  
ATOM   1474  CG  LEU B 202      11.359  13.331  -6.141  1.00 36.57           C  
ATOM   1475  CD1 LEU B 202      11.024  14.779  -5.799  1.00 36.57           C  
ATOM   1476  CD2 LEU B 202      12.829  13.193  -6.523  1.00 36.57           C  
ATOM   1477  N   ASN B 203      11.333   9.143  -3.656  1.00 34.79           N  
ATOM   1478  CA  ASN B 203      11.418   8.106  -2.633  1.00 34.79           C  
ATOM   1479  C   ASN B 203      11.656   8.703  -1.249  1.00 34.79           C  
ATOM   1480  CB  ASN B 203      12.522   7.104  -2.975  1.00 34.79           C  
ATOM   1481  O   ASN B 203      12.709   9.290  -0.994  1.00 34.79           O  
ATOM   1482  CG  ASN B 203      12.032   5.669  -2.966  1.00 34.79           C  
ATOM   1483  ND2 ASN B 203      12.840   4.762  -3.501  1.00 34.79           N  
ATOM   1484  OD1 ASN B 203      10.934   5.379  -2.483  1.00 34.79           O  
ATOM   1485  N   LEU B 204      10.513   9.354  -0.397  1.00 31.67           N  
ATOM   1486  CA  LEU B 204      10.703  10.091   0.848  1.00 31.67           C  
ATOM   1487  C   LEU B 204      10.758   9.140   2.039  1.00 31.67           C  
ATOM   1488  CB  LEU B 204       9.577  11.109   1.046  1.00 31.67           C  
ATOM   1489  O   LEU B 204       9.730   8.605   2.461  1.00 31.67           O  
ATOM   1490  CG  LEU B 204       9.465  12.209  -0.012  1.00 31.67           C  
ATOM   1491  CD1 LEU B 204       8.126  12.928   0.112  1.00 31.67           C  
ATOM   1492  CD2 LEU B 204      10.622  13.194   0.115  1.00 31.67           C  
ATOM   1493  N   SER B 205      11.471   8.156   2.305  1.00 31.97           N  
ATOM   1494  CA  SER B 205      11.550   7.073   3.279  1.00 31.97           C  
ATOM   1495  C   SER B 205      11.980   7.590   4.648  1.00 31.97           C  
ATOM   1496  CB  SER B 205      12.524   5.994   2.804  1.00 31.97           C  
ATOM   1497  O   SER B 205      12.698   8.588   4.742  1.00 31.97           O  
ATOM   1498  OG  SER B 205      13.863   6.372   3.073  1.00 31.97           O  
ATOM   1499  N   THR B 206      11.336   7.339   5.904  1.00 29.37           N  
ATOM   1500  CA  THR B 206      11.706   7.859   7.216  1.00 29.37           C  
ATOM   1501  C   THR B 206      13.197   7.666   7.474  1.00 29.37           C  
ATOM   1502  CB  THR B 206      10.896   7.177   8.335  1.00 29.37           C  
ATOM   1503  O   THR B 206      13.870   8.575   7.965  1.00 29.37           O  
ATOM   1504  CG2 THR B 206      10.928   8.002   9.618  1.00 29.37           C  
ATOM   1505  OG1 THR B 206       9.536   7.027   7.910  1.00 29.37           O  
ATOM   1506  N   GLU B 207      13.817   6.328   7.180  1.00 31.80           N  
ATOM   1507  CA  GLU B 207      15.185   5.930   7.499  1.00 31.80           C  
ATOM   1508  C   GLU B 207      16.199   6.770   6.728  1.00 31.80           C  
ATOM   1509  CB  GLU B 207      15.396   4.444   7.197  1.00 31.80           C  
ATOM   1510  O   GLU B 207      17.256   7.118   7.258  1.00 31.80           O  
ATOM   1511  CG  GLU B 207      14.883   3.516   8.289  1.00 31.80           C  
ATOM   1512  CD  GLU B 207      13.574   2.832   7.928  1.00 31.80           C  
ATOM   1513  OE1 GLU B 207      13.011   2.109   8.782  1.00 31.80           O  
ATOM   1514  OE2 GLU B 207      13.107   3.020   6.783  1.00 31.80           O  
ATOM   1515  N   ALA B 208      15.850   7.425   5.871  1.00 30.87           N  
ATOM   1516  CA  ALA B 208      15.925   8.614   5.027  1.00 30.87           C  
ATOM   1517  C   ALA B 208      15.815   9.887   5.861  1.00 30.87           C  
ATOM   1518  CB  ALA B 208      14.831   8.582   3.963  1.00 30.87           C  
ATOM   1519  O   ALA B 208      16.588  10.829   5.673  1.00 30.87           O  
ATOM   1520  N   ALA B 209      14.985   9.723   6.823  1.00 30.54           N  
ATOM   1521  CA  ALA B 209      14.801  10.813   7.778  1.00 30.54           C  
ATOM   1522  C   ALA B 209      15.844  10.750   8.890  1.00 30.54           C  
ATOM   1523  CB  ALA B 209      13.394  10.771   8.369  1.00 30.54           C  
ATOM   1524  O   ALA B 209      16.467  11.762   9.224  1.00 30.54           O  
ATOM   1525  N   VAL B 210      16.298   9.590   9.442  1.00 32.40           N  
ATOM   1526  CA  VAL B 210      17.370   9.231  10.364  1.00 32.40           C  
ATOM   1527  C   VAL B 210      18.648   8.934   9.582  1.00 32.40           C  
ATOM   1528  CB  VAL B 210      16.985   8.017  11.238  1.00 32.40           C  
ATOM   1529  O   VAL B 210      19.739   9.344   9.984  1.00 32.40           O  
ATOM   1530  CG1 VAL B 210      18.183   7.540  12.058  1.00 32.40           C  
ATOM   1531  CG2 VAL B 210      15.813   8.368  12.153  1.00 32.40           C  
ATOM   1532  N   ALA B 211      19.003   8.564   8.475  1.00 31.81           N  
ATOM   1533  CA  ALA B 211      19.704   8.647   7.196  1.00 31.81           C  
ATOM   1534  C   ALA B 211      19.929  10.100   6.788  1.00 31.81           C  
ATOM   1535  CB  ALA B 211      18.925   7.907   6.112  1.00 31.81           C  
ATOM   1536  O   ALA B 211      21.040  10.482   6.413  1.00 31.81           O  
ATOM   1537  N   THR B 212      18.797  10.809   6.996  1.00 30.45           N  
ATOM   1538  CA  THR B 212      18.485  12.230   6.893  1.00 30.45           C  
ATOM   1539  C   THR B 212      18.699  12.930   8.232  1.00 30.45           C  
ATOM   1540  CB  THR B 212      17.036  12.451   6.421  1.00 30.45           C  
ATOM   1541  O   THR B 212      19.321  13.993   8.290  1.00 30.45           O  
ATOM   1542  CG2 THR B 212      16.746  13.934   6.209  1.00 30.45           C  
ATOM   1543  OG1 THR B 212      16.830  11.755   5.185  1.00 30.45           O  
ATOM   1544  N   ALA B 213      18.408  12.263   9.465  1.00 30.57           N  
ATOM   1545  CA  ALA B 213      18.678  12.623  10.854  1.00 30.57           C  
ATOM   1546  C   ALA B 213      20.054  12.129  11.292  1.00 30.57           C  
ATOM   1547  CB  ALA B 213      17.596  12.057  11.771  1.00 30.57           C  
ATOM   1548  O   ALA B 213      20.803  12.859  11.944  1.00 30.57           O  
ATOM   1549  N   SER B 214      20.417  10.840  11.176  1.00 29.42           N  
ATOM   1550  CA  SER B 214      21.754  10.288  11.365  1.00 29.42           C  
ATOM   1551  C   SER B 214      22.768  10.969  10.452  1.00 29.42           C  
ATOM   1552  CB  SER B 214      21.754   8.781  11.104  1.00 29.42           C  
ATOM   1553  O   SER B 214      23.933  11.132  10.821  1.00 29.42           O  
ATOM   1554  OG  SER B 214      21.130   8.086  12.170  1.00 29.42           O  
ATOM   1555  N   PHE B 215      22.661  11.675   9.402  1.00 31.73           N  
ATOM   1556  CA  PHE B 215      21.873  12.589   8.584  1.00 31.73           C  
ATOM   1557  C   PHE B 215      21.789  13.964   9.236  1.00 31.73           C  
ATOM   1558  CB  PHE B 215      20.465  12.030   8.355  1.00 31.73           C  
ATOM   1559  O   PHE B 215      21.995  14.984   8.575  1.00 31.73           O  
ATOM   1560  CG  PHE B 215      20.235  11.518   6.959  1.00 31.73           C  
ATOM   1561  CD1 PHE B 215      19.873  12.386   5.936  1.00 31.73           C  
ATOM   1562  CD2 PHE B 215      20.380  10.167   6.669  1.00 31.73           C  
ATOM   1563  CE1 PHE B 215      19.660  11.915   4.643  1.00 31.73           C  
ATOM   1564  CE2 PHE B 215      20.168   9.689   5.379  1.00 31.73           C  
ATOM   1565  CZ  PHE B 215      19.807  10.565   4.367  1.00 31.73           C  
ATOM   1566  N   GLY B 216      21.290  14.108  10.597  1.00 27.77           N  
ATOM   1567  CA  GLY B 216      21.251  15.236  11.514  1.00 27.77           C  
ATOM   1568  C   GLY B 216      22.539  15.416  12.295  1.00 27.77           C  
ATOM   1569  O   GLY B 216      22.931  16.542  12.606  1.00 27.77           O  
ATOM   1570  N   GLY B 217      23.126  14.311  12.945  1.00 27.91           N  
ATOM   1571  CA  GLY B 217      24.087  13.825  13.922  1.00 27.91           C  
ATOM   1572  C   GLY B 217      25.516  14.221  13.601  1.00 27.91           C  
ATOM   1573  O   GLY B 217      26.379  14.220  14.481  1.00 27.91           O  
ATOM   1574  N   GLN B 218      26.387  14.096  12.556  1.00 30.60           N  
ATOM   1575  CA  GLN B 218      26.735  14.392  11.170  1.00 30.60           C  
ATOM   1576  C   GLN B 218      26.832  15.897  10.937  1.00 30.60           C  
ATOM   1577  CB  GLN B 218      25.710  13.778  10.215  1.00 30.60           C  
ATOM   1578  O   GLN B 218      26.942  16.348   9.795  1.00 30.60           O  
ATOM   1579  CG  GLN B 218      25.805  12.262  10.104  1.00 30.60           C  
ATOM   1580  CD  GLN B 218      25.329  11.741   8.761  1.00 30.60           C  
ATOM   1581  NE2 GLN B 218      25.474  10.438   8.545  1.00 30.60           N  
ATOM   1582  OE1 GLN B 218      24.835  12.504   7.924  1.00 30.60           O  
ATOM   1583  N   SER B 219      27.515  16.502  11.902  1.00 24.69           N  
ATOM   1584  CA  SER B 219      27.463  17.661  12.786  1.00 24.69           C  
ATOM   1585  C   SER B 219      28.650  18.590  12.550  1.00 24.69           C  
ATOM   1586  CB  SER B 219      27.435  17.219  14.249  1.00 24.69           C  
ATOM   1587  O   SER B 219      29.802  18.193  12.740  1.00 24.69           O  
ATOM   1588  OG  SER B 219      27.628  18.326  15.113  1.00 24.69           O  
ATOM   1589  N   PRO B 220      29.096  19.281  11.818  1.00 24.78           N  
ATOM   1590  CA  PRO B 220      30.303  19.837  11.202  1.00 24.78           C  
ATOM   1591  C   PRO B 220      31.321  20.324  12.231  1.00 24.78           C  
ATOM   1592  CB  PRO B 220      29.768  21.005  10.369  1.00 24.78           C  
ATOM   1593  O   PRO B 220      32.493  19.945  12.173  1.00 24.78           O  
ATOM   1594  CG  PRO B 220      28.281  20.870  10.434  1.00 24.78           C  
ATOM   1595  CD  PRO B 220      27.938  19.884  11.514  1.00 24.78           C  
ATOM   1596  N   SER B 221      31.843  21.279  12.794  1.00 23.68           N  
ATOM   1597  CA  SER B 221      32.018  22.575  13.442  1.00 23.68           C  
ATOM   1598  C   SER B 221      31.258  22.639  14.763  1.00 23.68           C  
ATOM   1599  CB  SER B 221      31.552  23.703  12.520  1.00 23.68           C  
ATOM   1600  O   SER B 221      31.370  23.620  15.501  1.00 23.68           O  
ATOM   1601  OG  SER B 221      30.151  23.637  12.314  1.00 23.68           O  
ATOM   1602  N   GLY B 222      31.311  21.141  15.981  1.00 27.73           N  
ATOM   1603  CA  GLY B 222      30.416  20.942  17.110  1.00 27.73           C  
ATOM   1604  C   GLY B 222      29.044  21.555  16.900  1.00 27.73           C  
ATOM   1605  O   GLY B 222      28.146  21.379  17.725  1.00 27.73           O  
ATOM   1606  N   ARG B 223      29.456  22.597  16.417  1.00 27.62           N  
ATOM   1607  CA  ARG B 223      29.814  23.627  15.447  1.00 27.62           C  
ATOM   1608  C   ARG B 223      29.877  23.051  14.036  1.00 27.62           C  
ATOM   1609  CB  ARG B 223      31.155  24.267  15.812  1.00 27.62           C  
ATOM   1610  O   ARG B 223      30.193  23.765  13.083  1.00 27.62           O  
ATOM   1611  CG  ARG B 223      31.075  25.241  16.978  1.00 27.62           C  
ATOM   1612  CD  ARG B 223      32.399  25.956  17.207  1.00 27.62           C  
ATOM   1613  NE  ARG B 223      32.223  27.181  17.981  1.00 27.62           N  
ATOM   1614  NH1 ARG B 223      34.471  27.465  18.432  1.00 27.62           N  
ATOM   1615  NH2 ARG B 223      32.939  28.972  19.228  1.00 27.62           N  
ATOM   1616  CZ  ARG B 223      33.212  27.870  18.545  1.00 27.62           C  
ATOM   1617  N   ALA B 224      29.393  22.313  13.990  1.00 31.56           N  
ATOM   1618  CA  ALA B 224      28.010  22.476  14.429  1.00 31.56           C  
ATOM   1619  C   ALA B 224      27.650  23.952  14.573  1.00 31.56           C  
ATOM   1620  CB  ALA B 224      27.781  21.745  15.750  1.00 31.56           C  
ATOM   1621  O   ALA B 224      26.500  24.292  14.859  1.00 31.56           O  
ATOM   1622  N   THR B 225      28.913  24.767  14.378  1.00 32.66           N  
ATOM   1623  CA  THR B 225      30.257  25.159  13.970  1.00 32.66           C  
ATOM   1624  C   THR B 225      30.215  25.966  12.675  1.00 32.66           C  
ATOM   1625  CB  THR B 225      31.165  23.930  13.782  1.00 32.66           C  
ATOM   1626  O   THR B 225      29.577  25.557  11.703  1.00 32.66           O  
ATOM   1627  CG2 THR B 225      31.819  23.523  15.099  1.00 32.66           C  
ATOM   1628  OG1 THR B 225      30.382  22.834  13.293  1.00 32.66           O  
ATOM   1629  N   LEU B 226      30.679  26.942  13.006  1.00 27.82           N  
ATOM   1630  CA  LEU B 226      29.637  27.056  14.021  1.00 27.82           C  
ATOM   1631  C   LEU B 226      28.309  27.467  13.393  1.00 27.82           C  
ATOM   1632  CB  LEU B 226      30.043  28.069  15.094  1.00 27.82           C  
ATOM   1633  O   LEU B 226      28.246  28.452  12.653  1.00 27.82           O  
ATOM   1634  CG  LEU B 226      30.906  27.535  16.238  1.00 27.82           C  
ATOM   1635  CD1 LEU B 226      31.848  28.623  16.744  1.00 27.82           C  
ATOM   1636  CD2 LEU B 226      30.029  27.011  17.371  1.00 27.82           C  
ATOM   1637  N   PHE B 227      27.504  26.580  13.115  1.00 24.67           N  
ATOM   1638  CA  PHE B 227      26.582  25.721  12.382  1.00 24.67           C  
ATOM   1639  C   PHE B 227      25.364  26.509  11.914  1.00 24.67           C  
ATOM   1640  CB  PHE B 227      26.140  24.539  13.251  1.00 24.67           C  
ATOM   1641  O   PHE B 227      25.085  27.594  12.428  1.00 24.67           O  
ATOM   1642  CG  PHE B 227      27.122  23.400  13.271  1.00 24.67           C  
ATOM   1643  CD1 PHE B 227      27.079  22.409  12.298  1.00 24.67           C  
ATOM   1644  CD2 PHE B 227      28.090  23.319  14.264  1.00 24.67           C  
ATOM   1645  CE1 PHE B 227      27.987  21.353  12.314  1.00 24.67           C  
ATOM   1646  CE2 PHE B 227      29.001  22.267  14.287  1.00 24.67           C  
ATOM   1647  CZ  PHE B 227      28.947  21.284  13.312  1.00 24.67           C  
ATOM   1648  N   GLU B 228      24.361  26.293  11.520  1.00 25.18           N  
ATOM   1649  CA  GLU B 228      23.175  27.128  11.354  1.00 25.18           C  
ATOM   1650  C   GLU B 228      22.861  27.902  12.631  1.00 25.18           C  
ATOM   1651  CB  GLU B 228      21.970  26.277  10.945  1.00 25.18           C  
ATOM   1652  O   GLU B 228      22.763  27.315  13.710  1.00 25.18           O  
ATOM   1653  CG  GLU B 228      21.871  26.031   9.446  1.00 25.18           C  
ATOM   1654  CD  GLU B 228      20.571  25.359   9.033  1.00 25.18           C  
ATOM   1655  OE1 GLU B 228      20.343  25.174   7.816  1.00 25.18           O  
ATOM   1656  OE2 GLU B 228      19.773  25.016   9.934  1.00 25.18           O  
ATOM   1657  N   ASP B 229      23.736  29.056  12.843  1.00 25.90           N  
ATOM   1658  CA  ASP B 229      23.493  30.283  13.594  1.00 25.90           C  
ATOM   1659  C   ASP B 229      22.008  30.449  13.910  1.00 25.90           C  
ATOM   1660  CB  ASP B 229      24.004  31.498  12.817  1.00 25.90           C  
ATOM   1661  O   ASP B 229      21.639  30.736  15.051  1.00 25.90           O  
ATOM   1662  CG  ASP B 229      25.506  31.688  12.934  1.00 25.90           C  
ATOM   1663  OD1 ASP B 229      26.131  31.072  13.824  1.00 25.90           O  
ATOM   1664  OD2 ASP B 229      26.069  32.462  12.130  1.00 25.90           O  
ATOM   1665  N   ASP B 230      21.427  30.834  12.623  1.00 24.57           N  
ATOM   1666  CA  ASP B 230      20.359  31.293  11.740  1.00 24.57           C  
ATOM   1667  C   ASP B 230      19.494  30.125  11.270  1.00 24.57           C  
ATOM   1668  CB  ASP B 230      20.941  32.035  10.535  1.00 24.57           C  
ATOM   1669  O   ASP B 230      19.605  29.686  10.124  1.00 24.57           O  
ATOM   1670  CG  ASP B 230      21.373  33.453  10.863  1.00 24.57           C  
ATOM   1671  OD1 ASP B 230      20.926  34.004  11.892  1.00 24.57           O  
ATOM   1672  OD2 ASP B 230      22.166  34.026  10.085  1.00 24.57           O  
ATOM   1673  N   ALA B 231      19.457  28.959  12.104  1.00 26.29           N  
ATOM   1674  CA  ALA B 231      19.471  27.501  12.183  1.00 26.29           C  
ATOM   1675  C   ALA B 231      18.245  26.903  11.497  1.00 26.29           C  
ATOM   1676  CB  ALA B 231      19.535  27.047  13.639  1.00 26.29           C  
ATOM   1677  O   ALA B 231      18.052  25.685  11.508  1.00 26.29           O  
ATOM   1678  N   ASP B 232      17.154  27.607  11.304  1.00 22.26           N  
ATOM   1679  CA  ASP B 232      15.760  27.536  11.733  1.00 22.26           C  
ATOM   1680  C   ASP B 232      14.921  26.730  10.744  1.00 22.26           C  
ATOM   1681  CB  ASP B 232      15.177  28.941  11.895  1.00 22.26           C  
ATOM   1682  O   ASP B 232      14.072  25.933  11.148  1.00 22.26           O  
ATOM   1683  CG  ASP B 232      15.506  29.569  13.238  1.00 22.26           C  
ATOM   1684  OD1 ASP B 232      15.935  28.843  14.161  1.00 22.26           O  
ATOM   1685  OD2 ASP B 232      15.332  30.799  13.376  1.00 22.26           O  
ATOM   1686  N   GLY B 233      15.068  26.807   9.449  1.00 19.47           N  
ATOM   1687  CA  GLY B 233      13.826  26.943   8.704  1.00 19.47           C  
ATOM   1688  C   GLY B 233      13.294  25.620   8.185  1.00 19.47           C  
ATOM   1689  O   GLY B 233      13.876  24.565   8.447  1.00 19.47           O  
ATOM   1690  N   TYR B 234      12.665  25.367   7.085  1.00 22.60           N  
ATOM   1691  CA  TYR B 234      11.354  25.239   6.458  1.00 22.60           C  
ATOM   1692  C   TYR B 234      11.342  24.100   5.446  1.00 22.60           C  
ATOM   1693  CB  TYR B 234      10.954  26.550   5.775  1.00 22.60           C  
ATOM   1694  O   TYR B 234      10.287  23.534   5.151  1.00 22.60           O  
ATOM   1695  CG  TYR B 234      10.185  27.491   6.669  1.00 22.60           C  
ATOM   1696  CD1 TYR B 234       8.794  27.453   6.722  1.00 22.60           C  
ATOM   1697  CD2 TYR B 234      10.848  28.421   7.463  1.00 22.60           C  
ATOM   1698  CE1 TYR B 234       8.081  28.320   7.544  1.00 22.60           C  
ATOM   1699  CE2 TYR B 234      10.146  29.293   8.288  1.00 22.60           C  
ATOM   1700  OH  TYR B 234       8.064  30.096   9.137  1.00 22.60           O  
ATOM   1701  CZ  TYR B 234       8.765  29.235   8.322  1.00 22.60           C  
ATOM   1702  N   VAL B 235      12.291  22.929   5.480  1.00 25.38           N  
ATOM   1703  CA  VAL B 235      12.677  22.649   4.101  1.00 25.38           C  
ATOM   1704  C   VAL B 235      11.873  21.464   3.569  1.00 25.38           C  
ATOM   1705  CB  VAL B 235      14.191  22.364   3.981  1.00 25.38           C  
ATOM   1706  O   VAL B 235      11.883  20.384   4.164  1.00 25.38           O  
ATOM   1707  CG1 VAL B 235      14.593  22.188   2.518  1.00 25.38           C  
ATOM   1708  CG2 VAL B 235      14.998  23.487   4.630  1.00 25.38           C  
ATOM   1709  N   ARG B 236      10.647  21.576   2.603  1.00 27.17           N  
ATOM   1710  CA  ARG B 236       9.240  21.385   2.265  1.00 27.17           C  
ATOM   1711  C   ARG B 236       9.089  20.533   1.010  1.00 27.17           C  
ATOM   1712  CB  ARG B 236       8.546  22.734   2.069  1.00 27.17           C  
ATOM   1713  O   ARG B 236       8.015  19.989   0.747  1.00 27.17           O  
ATOM   1714  CG  ARG B 236       7.342  22.945   2.973  1.00 27.17           C  
ATOM   1715  CD  ARG B 236       6.638  24.262   2.678  1.00 27.17           C  
ATOM   1716  NE  ARG B 236       5.455  24.440   3.514  1.00 27.17           N  
ATOM   1717  NH1 ARG B 236       5.019  26.593   2.799  1.00 27.17           N  
ATOM   1718  NH2 ARG B 236       3.657  25.599   4.351  1.00 27.17           N  
ATOM   1719  CZ  ARG B 236       4.713  25.544   3.553  1.00 27.17           C  
ATOM   1720  N   GLY B 237      10.231  19.840   0.417  1.00 28.00           N  
ATOM   1721  CA  GLY B 237      10.409  19.833  -1.026  1.00 28.00           C  
ATOM   1722  C   GLY B 237       9.680  18.693  -1.711  1.00 28.00           C  
ATOM   1723  O   GLY B 237       9.841  18.480  -2.915  1.00 28.00           O  
ATOM   1724  N   GLU B 238       8.464  18.191  -1.785  1.00 29.93           N  
ATOM   1725  CA  GLU B 238       7.861  16.962  -2.290  1.00 29.93           C  
ATOM   1726  C   GLU B 238       7.287  17.164  -3.690  1.00 29.93           C  
ATOM   1727  CB  GLU B 238       6.767  16.469  -1.340  1.00 29.93           C  
ATOM   1728  O   GLU B 238       6.678  16.253  -4.255  1.00 29.93           O  
ATOM   1729  CG  GLU B 238       7.291  15.995   0.008  1.00 29.93           C  
ATOM   1730  CD  GLU B 238       6.210  15.399   0.896  1.00 29.93           C  
ATOM   1731  OE1 GLU B 238       6.538  14.888   1.991  1.00 29.93           O  
ATOM   1732  OE2 GLU B 238       5.027  15.443   0.493  1.00 29.93           O  
ATOM   1733  N   GLY B 239       7.809  17.877  -4.850  1.00 29.92           N  
ATOM   1734  CA  GLY B 239       7.251  18.557  -6.008  1.00 29.92           C  
ATOM   1735  C   GLY B 239       7.088  17.649  -7.212  1.00 29.92           C  
ATOM   1736  O   GLY B 239       7.909  16.758  -7.440  1.00 29.92           O  
ATOM   1737  N   GLY B 240       6.254  17.003  -7.709  1.00 33.41           N  
ATOM   1738  CA  GLY B 240       6.146  16.233  -8.938  1.00 33.41           C  
ATOM   1739  C   GLY B 240       5.730  17.071 -10.132  1.00 33.41           C  
ATOM   1740  O   GLY B 240       5.089  18.112  -9.974  1.00 33.41           O  
ATOM   1741  N   ALA B 241       6.631  17.446 -11.299  1.00 37.75           N  
ATOM   1742  CA  ALA B 241       6.278  18.332 -12.405  1.00 37.75           C  
ATOM   1743  C   ALA B 241       5.742  17.540 -13.594  1.00 37.75           C  
ATOM   1744  CB  ALA B 241       7.487  19.164 -12.826  1.00 37.75           C  
ATOM   1745  O   ALA B 241       6.135  16.392 -13.811  1.00 37.75           O  
ATOM   1746  N   ALA B 242       4.641  17.896 -14.170  1.00 46.01           N  
ATOM   1747  CA  ALA B 242       4.154  17.146 -15.325  1.00 46.01           C  
ATOM   1748  C   ALA B 242       4.289  17.963 -16.606  1.00 46.01           C  
ATOM   1749  CB  ALA B 242       2.700  16.729 -15.114  1.00 46.01           C  
ATOM   1750  O   ALA B 242       3.985  19.159 -16.623  1.00 46.01           O  
ATOM   1751  N   VAL B 243       5.034  17.568 -17.746  1.00 48.54           N  
ATOM   1752  CA  VAL B 243       5.247  18.323 -18.976  1.00 48.54           C  
ATOM   1753  C   VAL B 243       4.472  17.675 -20.121  1.00 48.54           C  
ATOM   1754  CB  VAL B 243       6.747  18.416 -19.333  1.00 48.54           C  
ATOM   1755  O   VAL B 243       4.571  16.465 -20.339  1.00 48.54           O  
ATOM   1756  CG1 VAL B 243       6.948  19.230 -20.610  1.00 48.54           C  
ATOM   1757  CG2 VAL B 243       7.534  19.029 -18.176  1.00 48.54           C  
ATOM   1758  N   VAL B 244       3.440  18.142 -20.736  1.00 45.79           N  
ATOM   1759  CA  VAL B 244       2.653  17.543 -21.809  1.00 45.79           C  
ATOM   1760  C   VAL B 244       3.294  17.860 -23.158  1.00 45.79           C  
ATOM   1761  CB  VAL B 244       1.190  18.038 -21.784  1.00 45.79           C  
ATOM   1762  O   VAL B 244       3.531  19.027 -23.481  1.00 45.79           O  
ATOM   1763  CG1 VAL B 244       0.392  17.422 -22.933  1.00 45.79           C  
ATOM   1764  CG2 VAL B 244       0.539  17.710 -20.442  1.00 45.79           C  
ATOM   1765  N   LEU B 245       4.065  16.951 -24.028  1.00 43.70           N  
ATOM   1766  CA  LEU B 245       4.779  17.343 -25.238  1.00 43.70           C  
ATOM   1767  C   LEU B 245       3.882  17.212 -26.465  1.00 43.70           C  
ATOM   1768  CB  LEU B 245       6.037  16.489 -25.418  1.00 43.70           C  
ATOM   1769  O   LEU B 245       3.221  16.188 -26.650  1.00 43.70           O  
ATOM   1770  CG  LEU B 245       7.083  16.581 -24.306  1.00 43.70           C  
ATOM   1771  CD1 LEU B 245       8.144  15.500 -24.485  1.00 43.70           C  
ATOM   1772  CD2 LEU B 245       7.722  17.965 -24.284  1.00 43.70           C  
ATOM   1773  N   ARG B 246       2.943  18.222 -27.254  1.00 39.40           N  
ATOM   1774  CA  ARG B 246       1.947  18.319 -28.316  1.00 39.40           C  
ATOM   1775  C   ARG B 246       2.574  18.050 -29.680  1.00 39.40           C  
ATOM   1776  CB  ARG B 246       1.284  19.698 -28.307  1.00 39.40           C  
ATOM   1777  O   ARG B 246       3.744  18.366 -29.905  1.00 39.40           O  
ATOM   1778  CG  ARG B 246       0.071  19.792 -27.395  1.00 39.40           C  
ATOM   1779  CD  ARG B 246      -0.666  21.112 -27.571  1.00 39.40           C  
ATOM   1780  NE  ARG B 246      -1.462  21.447 -26.393  1.00 39.40           N  
ATOM   1781  NH1 ARG B 246      -2.055  23.552 -27.136  1.00 39.40           N  
ATOM   1782  NH2 ARG B 246      -2.799  22.797 -25.104  1.00 39.40           N  
ATOM   1783  CZ  ARG B 246      -2.103  22.598 -26.214  1.00 39.40           C  
ATOM   1784  N   PRO B 247       1.939  17.135 -30.586  1.00 37.27           N  
ATOM   1785  CA  PRO B 247       2.412  16.677 -31.895  1.00 37.27           C  
ATOM   1786  C   PRO B 247       2.780  17.830 -32.826  1.00 37.27           C  
ATOM   1787  CB  PRO B 247       1.219  15.890 -32.444  1.00 37.27           C  
ATOM   1788  O   PRO B 247       2.354  18.966 -32.606  1.00 37.27           O  
ATOM   1789  CG  PRO B 247       0.389  15.568 -31.244  1.00 37.27           C  
ATOM   1790  CD  PRO B 247       0.617  16.629 -30.206  1.00 37.27           C  
ATOM   1791  N   LEU B 248       3.154  17.997 -33.872  1.00 30.80           N  
ATOM   1792  CA  LEU B 248       3.746  19.023 -34.724  1.00 30.80           C  
ATOM   1793  C   LEU B 248       2.743  20.136 -35.010  1.00 30.80           C  
ATOM   1794  CB  LEU B 248       4.236  18.411 -36.038  1.00 30.80           C  
ATOM   1795  O   LEU B 248       3.084  21.318 -34.937  1.00 30.80           O  
ATOM   1796  CG  LEU B 248       4.997  19.347 -36.979  1.00 30.80           C  
ATOM   1797  CD1 LEU B 248       6.304  19.798 -36.336  1.00 30.80           C  
ATOM   1798  CD2 LEU B 248       5.262  18.662 -38.316  1.00 30.80           C  
ATOM   1799  N   ALA B 249       1.460  19.517 -35.774  1.00 28.30           N  
ATOM   1800  CA  ALA B 249       0.578  20.019 -36.824  1.00 28.30           C  
ATOM   1801  C   ALA B 249      -0.355  21.101 -36.287  1.00 28.30           C  
ATOM   1802  CB  ALA B 249      -0.232  18.876 -37.431  1.00 28.30           C  
ATOM   1803  O   ALA B 249      -1.066  21.754 -37.055  1.00 28.30           O  
ATOM   1804  N   ASP B 250      -0.317  21.675 -35.244  1.00 35.12           N  
ATOM   1805  CA  ASP B 250       0.025  21.797 -33.830  1.00 35.12           C  
ATOM   1806  C   ASP B 250       0.482  23.215 -33.496  1.00 35.12           C  
ATOM   1807  CB  ASP B 250       1.114  20.791 -33.452  1.00 35.12           C  
ATOM   1808  O   ASP B 250       1.437  23.721 -34.088  1.00 35.12           O  
ATOM   1809  CG  ASP B 250       0.578  19.385 -33.249  1.00 35.12           C  
ATOM   1810  OD1 ASP B 250      -0.657  19.208 -33.172  1.00 35.12           O  
ATOM   1811  OD2 ASP B 250       1.399  18.446 -33.162  1.00 35.12           O  
ATOM   1812  N   ALA B 251      -0.313  24.167 -33.544  1.00 30.19           N  
ATOM   1813  CA  ALA B 251      -1.196  25.113 -34.222  1.00 30.19           C  
ATOM   1814  C   ALA B 251      -0.613  26.523 -34.195  1.00 30.19           C  
ATOM   1815  CB  ALA B 251      -2.582  25.101 -33.580  1.00 30.19           C  
ATOM   1816  O   ALA B 251       0.254  26.827 -33.373  1.00 30.19           O  
ATOM   1817  N   LEU B 252      -1.052  27.625 -35.189  1.00 28.90           N  
ATOM   1818  CA  LEU B 252      -1.139  28.734 -36.133  1.00 28.90           C  
ATOM   1819  C   LEU B 252      -1.254  30.065 -35.399  1.00 28.90           C  
ATOM   1820  CB  LEU B 252      -2.336  28.549 -37.069  1.00 28.90           C  
ATOM   1821  O   LEU B 252      -0.533  31.015 -35.711  1.00 28.90           O  
ATOM   1822  CG  LEU B 252      -2.215  27.439 -38.115  1.00 28.90           C  
ATOM   1823  CD1 LEU B 252      -3.557  27.207 -38.800  1.00 28.90           C  
ATOM   1824  CD2 LEU B 252      -1.138  27.784 -39.138  1.00 28.90           C  
ATOM   1825  N   ARG B 253      -2.509  30.628 -34.819  1.00 24.99           N  
ATOM   1826  CA  ARG B 253      -3.613  31.428 -34.300  1.00 24.99           C  
ATOM   1827  C   ARG B 253      -3.466  31.657 -32.799  1.00 24.99           C  
ATOM   1828  CB  ARG B 253      -4.953  30.754 -34.599  1.00 24.99           C  
ATOM   1829  O   ARG B 253      -3.453  30.702 -32.019  1.00 24.99           O  
ATOM   1830  CG  ARG B 253      -5.753  31.432 -35.700  1.00 24.99           C  
ATOM   1831  CD  ARG B 253      -7.137  30.818 -35.852  1.00 24.99           C  
ATOM   1832  NE  ARG B 253      -7.093  29.571 -36.611  1.00 24.99           N  
ATOM   1833  NH1 ARG B 253      -9.198  28.866 -35.971  1.00 24.99           N  
ATOM   1834  NH2 ARG B 253      -7.928  27.572 -37.373  1.00 24.99           N  
ATOM   1835  CZ  ARG B 253      -8.073  28.672 -36.650  1.00 24.99           C  
ATOM   1836  N   SER B 254      -2.690  33.349 -31.995  1.00 28.42           N  
ATOM   1837  CA  SER B 254      -1.480  34.128 -31.760  1.00 28.42           C  
ATOM   1838  C   SER B 254      -1.304  34.443 -30.278  1.00 28.42           C  
ATOM   1839  CB  SER B 254      -1.514  35.428 -32.565  1.00 28.42           C  
ATOM   1840  O   SER B 254      -1.822  35.447 -29.785  1.00 28.42           O  
ATOM   1841  OG  SER B 254      -2.615  36.232 -32.177  1.00 28.42           O  
ATOM   1842  N   GLY B 255      -1.345  33.906 -29.002  1.00 33.03           N  
ATOM   1843  CA  GLY B 255      -0.971  33.990 -27.599  1.00 33.03           C  
ATOM   1844  C   GLY B 255       0.438  34.512 -27.388  1.00 33.03           C  
ATOM   1845  O   GLY B 255       1.257  34.492 -28.308  1.00 33.03           O  
ATOM   1846  N   ASP B 256       0.620  35.271 -26.049  1.00 31.78           N  
ATOM   1847  CA  ASP B 256       1.353  36.031 -25.042  1.00 31.78           C  
ATOM   1848  C   ASP B 256       2.257  35.119 -24.215  1.00 31.78           C  
ATOM   1849  CB  ASP B 256       0.385  36.782 -24.126  1.00 31.78           C  
ATOM   1850  O   ASP B 256       2.554  35.415 -23.056  1.00 31.78           O  
ATOM   1851  CG  ASP B 256      -0.320  37.932 -24.824  1.00 31.78           C  
ATOM   1852  OD1 ASP B 256       0.182  38.417 -25.860  1.00 31.78           O  
ATOM   1853  OD2 ASP B 256      -1.387  38.358 -24.331  1.00 31.78           O  
ATOM   1854  N   ARG B 257       3.069  33.921 -24.631  1.00 40.49           N  
ATOM   1855  CA  ARG B 257       3.566  32.554 -24.751  1.00 40.49           C  
ATOM   1856  C   ARG B 257       5.080  32.505 -24.580  1.00 40.49           C  
ATOM   1857  CB  ARG B 257       3.171  31.954 -26.102  1.00 40.49           C  
ATOM   1858  O   ARG B 257       5.801  33.334 -25.140  1.00 40.49           O  
ATOM   1859  CG  ARG B 257       1.684  31.667 -26.237  1.00 40.49           C  
ATOM   1860  CD  ARG B 257       1.367  30.930 -27.531  1.00 40.49           C  
ATOM   1861  NE  ARG B 257      -0.046  30.569 -27.614  1.00 40.49           N  
ATOM   1862  NH1 ARG B 257       0.086  29.711 -29.754  1.00 40.49           N  
ATOM   1863  NH2 ARG B 257      -1.915  29.712 -28.636  1.00 40.49           N  
ATOM   1864  CZ  ARG B 257      -0.621  29.998 -28.668  1.00 40.49           C  
ATOM   1865  N   VAL B 258       5.523  32.063 -23.386  1.00 41.48           N  
ATOM   1866  CA  VAL B 258       6.976  32.040 -23.518  1.00 41.48           C  
ATOM   1867  C   VAL B 258       7.433  30.652 -23.962  1.00 41.48           C  
ATOM   1868  CB  VAL B 258       7.673  32.433 -22.196  1.00 41.48           C  
ATOM   1869  O   VAL B 258       7.102  29.650 -23.324  1.00 41.48           O  
ATOM   1870  CG1 VAL B 258       9.185  32.528 -22.390  1.00 41.48           C  
ATOM   1871  CG2 VAL B 258       7.114  33.754 -21.671  1.00 41.48           C  
ATOM   1872  N   TYR B 259       7.949  30.304 -25.110  1.00 46.06           N  
ATOM   1873  CA  TYR B 259       8.179  29.013 -25.749  1.00 46.06           C  
ATOM   1874  C   TYR B 259       9.665  28.786 -26.000  1.00 46.06           C  
ATOM   1875  CB  TYR B 259       7.407  28.921 -27.069  1.00 46.06           C  
ATOM   1876  O   TYR B 259      10.414  29.737 -26.235  1.00 46.06           O  
ATOM   1877  CG  TYR B 259       5.912  29.044 -26.907  1.00 46.06           C  
ATOM   1878  CD1 TYR B 259       5.128  27.929 -26.620  1.00 46.06           C  
ATOM   1879  CD2 TYR B 259       5.279  30.275 -27.042  1.00 46.06           C  
ATOM   1880  CE1 TYR B 259       3.749  28.037 -26.472  1.00 46.06           C  
ATOM   1881  CE2 TYR B 259       3.901  30.396 -26.896  1.00 46.06           C  
ATOM   1882  OH  TYR B 259       1.781  29.386 -26.465  1.00 46.06           O  
ATOM   1883  CZ  TYR B 259       3.146  29.273 -26.611  1.00 46.06           C  
ATOM   1884  N   ALA B 260      10.076  27.718 -25.313  1.00 57.17           N  
ATOM   1885  CA  ALA B 260      11.381  27.356 -25.860  1.00 57.17           C  
ATOM   1886  C   ALA B 260      11.287  26.097 -26.717  1.00 57.17           C  
ATOM   1887  CB  ALA B 260      12.393  27.157 -24.735  1.00 57.17           C  
ATOM   1888  O   ALA B 260      10.400  25.264 -26.512  1.00 57.17           O  
ATOM   1889  N   VAL B 261      11.848  26.085 -28.060  1.00 53.29           N  
ATOM   1890  CA  VAL B 261      11.804  24.957 -28.985  1.00 53.29           C  
ATOM   1891  C   VAL B 261      12.966  24.008 -28.700  1.00 53.29           C  
ATOM   1892  CB  VAL B 261      11.850  25.428 -30.456  1.00 53.29           C  
ATOM   1893  O   VAL B 261      14.115  24.442 -28.580  1.00 53.29           O  
ATOM   1894  CG1 VAL B 261      11.863  24.232 -31.406  1.00 53.29           C  
ATOM   1895  CG2 VAL B 261      10.665  26.343 -30.760  1.00 53.29           C  
ATOM   1896  N   LEU B 262      12.671  22.839 -28.280  1.00 60.33           N  
ATOM   1897  CA  LEU B 262      13.727  21.841 -28.151  1.00 60.33           C  
ATOM   1898  C   LEU B 262      14.288  21.463 -29.518  1.00 60.33           C  
ATOM   1899  CB  LEU B 262      13.200  20.592 -27.439  1.00 60.33           C  
ATOM   1900  O   LEU B 262      13.574  20.903 -30.353  1.00 60.33           O  
ATOM   1901  CG  LEU B 262      13.252  20.610 -25.911  1.00 60.33           C  
ATOM   1902  CD1 LEU B 262      11.925  20.134 -25.330  1.00 60.33           C  
ATOM   1903  CD2 LEU B 262      14.404  19.747 -25.405  1.00 60.33           C  
ATOM   1904  N   ARG B 263      15.469  21.850 -29.900  1.00 62.45           N  
ATOM   1905  CA  ARG B 263      16.029  21.750 -31.244  1.00 62.45           C  
ATOM   1906  C   ARG B 263      16.724  20.408 -31.449  1.00 62.45           C  
ATOM   1907  CB  ARG B 263      17.012  22.894 -31.504  1.00 62.45           C  
ATOM   1908  O   ARG B 263      16.780  19.897 -32.570  1.00 62.45           O  
ATOM   1909  CG  ARG B 263      16.354  24.262 -31.594  1.00 62.45           C  
ATOM   1910  CD  ARG B 263      16.876  25.061 -32.780  1.00 62.45           C  
ATOM   1911  NE  ARG B 263      16.279  26.392 -32.838  1.00 62.45           N  
ATOM   1912  NH1 ARG B 263      17.027  26.861 -34.973  1.00 62.45           N  
ATOM   1913  NH2 ARG B 263      15.784  28.406 -33.824  1.00 62.45           N  
ATOM   1914  CZ  ARG B 263      16.365  27.217 -33.878  1.00 62.45           C  
ATOM   1915  N   GLY B 264      17.256  19.819 -30.465  1.00 64.91           N  
ATOM   1916  CA  GLY B 264      17.978  18.557 -30.499  1.00 64.91           C  
ATOM   1917  C   GLY B 264      18.199  17.959 -29.123  1.00 64.91           C  
ATOM   1918  O   GLY B 264      18.139  18.667 -28.115  1.00 64.91           O  
ATOM   1919  N   SER B 265      18.185  16.687 -29.086  1.00 60.85           N  
ATOM   1920  CA  SER B 265      18.507  16.033 -27.822  1.00 60.85           C  
ATOM   1921  C   SER B 265      19.366  14.793 -28.044  1.00 60.85           C  
ATOM   1922  CB  SER B 265      17.228  15.651 -27.075  1.00 60.85           C  
ATOM   1923  O   SER B 265      19.325  14.187 -29.117  1.00 60.85           O  
ATOM   1924  OG  SER B 265      16.517  14.645 -27.777  1.00 60.85           O  
ATOM   1925  N   ALA B 266      20.182  14.450 -27.296  1.00 68.11           N  
ATOM   1926  CA  ALA B 266      20.960  13.221 -27.430  1.00 68.11           C  
ATOM   1927  C   ALA B 266      21.178  12.560 -26.072  1.00 68.11           C  
ATOM   1928  CB  ALA B 266      22.302  13.511 -28.099  1.00 68.11           C  
ATOM   1929  O   ALA B 266      21.204  13.237 -25.042  1.00 68.11           O  
ATOM   1930  N   VAL B 267      21.048  11.318 -26.048  1.00 61.36           N  
ATOM   1931  CA  VAL B 267      21.331  10.567 -24.829  1.00 61.36           C  
ATOM   1932  C   VAL B 267      22.518   9.635 -25.061  1.00 61.36           C  
ATOM   1933  CB  VAL B 267      20.101   9.758 -24.362  1.00 61.36           C  
ATOM   1934  O   VAL B 267      22.663   9.061 -26.143  1.00 61.36           O  
ATOM   1935  CG1 VAL B 267      19.792   8.630 -25.345  1.00 61.36           C  
ATOM   1936  CG2 VAL B 267      20.332   9.200 -22.959  1.00 61.36           C  
ATOM   1937  N   THR B 268      23.587   9.582 -24.439  1.00 58.08           N  
ATOM   1938  CA  THR B 268      24.711   8.670 -24.622  1.00 58.08           C  
ATOM   1939  C   THR B 268      25.020   7.925 -23.327  1.00 58.08           C  
ATOM   1940  CB  THR B 268      25.969   9.422 -25.098  1.00 58.08           C  
ATOM   1941  O   THR B 268      24.645   8.375 -22.242  1.00 58.08           O  
ATOM   1942  CG2 THR B 268      26.449  10.413 -24.042  1.00 58.08           C  
ATOM   1943  OG1 THR B 268      27.013   8.476 -25.360  1.00 58.08           O  
ATOM   1944  N   HIS B 269      25.440   6.567 -23.338  1.00 48.08           N  
ATOM   1945  CA  HIS B 269      25.981   5.862 -22.181  1.00 48.08           C  
ATOM   1946  C   HIS B 269      27.501   5.766 -22.256  1.00 48.08           C  
ATOM   1947  CB  HIS B 269      25.371   4.463 -22.074  1.00 48.08           C  
ATOM   1948  O   HIS B 269      28.049   5.282 -23.249  1.00 48.08           O  
ATOM   1949  CG  HIS B 269      25.667   3.777 -20.779  1.00 48.08           C  
ATOM   1950  CD2 HIS B 269      26.278   2.597 -20.516  1.00 48.08           C  
ATOM   1951  ND1 HIS B 269      25.318   4.311 -19.557  1.00 48.08           N  
ATOM   1952  CE1 HIS B 269      25.703   3.487 -18.597  1.00 48.08           C  
ATOM   1953  NE2 HIS B 269      26.288   2.440 -19.152  1.00 48.08           N  
ATOM   1954  N   ASP B 270      28.342   6.581 -22.035  1.00 42.04           N  
ATOM   1955  CA  ASP B 270      29.772   6.636 -22.323  1.00 42.04           C  
ATOM   1956  C   ASP B 270      30.536   5.592 -21.512  1.00 42.04           C  
ATOM   1957  CB  ASP B 270      30.324   8.033 -22.035  1.00 42.04           C  
ATOM   1958  O   ASP B 270      31.767   5.546 -21.553  1.00 42.04           O  
ATOM   1959  CG  ASP B 270      30.033   8.507 -20.622  1.00 42.04           C  
ATOM   1960  OD1 ASP B 270      29.305   7.809 -19.883  1.00 42.04           O  
ATOM   1961  OD2 ASP B 270      30.533   9.588 -20.245  1.00 42.04           O  
ATOM   1962  N   GLY B 271      29.842   3.976 -21.037  1.00 38.33           N  
ATOM   1963  CA  GLY B 271      30.284   2.670 -20.573  1.00 38.33           C  
ATOM   1964  C   GLY B 271      31.361   2.748 -19.508  1.00 38.33           C  
ATOM   1965  O   GLY B 271      31.911   1.724 -19.098  1.00 38.33           O  
ATOM   1966  N   GLU B 272      32.295   4.066 -19.142  1.00 37.78           N  
ATOM   1967  CA  GLU B 272      33.706   3.919 -18.796  1.00 37.78           C  
ATOM   1968  C   GLU B 272      33.878   3.541 -17.327  1.00 37.78           C  
ATOM   1969  CB  GLU B 272      34.472   5.210 -19.099  1.00 37.78           C  
ATOM   1970  O   GLU B 272      33.133   4.015 -16.467  1.00 37.78           O  
ATOM   1971  CG  GLU B 272      34.874   5.357 -20.559  1.00 37.78           C  
ATOM   1972  CD  GLU B 272      36.151   6.160 -20.752  1.00 37.78           C  
ATOM   1973  OE1 GLU B 272      36.681   6.195 -21.885  1.00 37.78           O  
ATOM   1974  OE2 GLU B 272      36.625   6.759 -19.760  1.00 37.78           O  
ATOM   1975  N   GLY B 273      34.568   2.451 -16.728  1.00 32.34           N  
ATOM   1976  CA  GLY B 273      35.158   1.577 -15.727  1.00 32.34           C  
ATOM   1977  C   GLY B 273      34.715   1.903 -14.314  1.00 32.34           C  
ATOM   1978  O   GLY B 273      33.907   2.810 -14.105  1.00 32.34           O  
ATOM   1979  N   PRO B 274      35.275   1.246 -13.047  1.00 30.92           N  
ATOM   1980  CA  PRO B 274      35.160   1.157 -11.590  1.00 30.92           C  
ATOM   1981  C   PRO B 274      35.246   2.521 -10.907  1.00 30.92           C  
ATOM   1982  CB  PRO B 274      36.346   0.273 -11.195  1.00 30.92           C  
ATOM   1983  O   PRO B 274      34.710   2.701  -9.811  1.00 30.92           O  
ATOM   1984  CG  PRO B 274      37.045  -0.024 -12.482  1.00 30.92           C  
ATOM   1985  CD  PRO B 274      36.300   0.652 -13.597  1.00 30.92           C  
ATOM   1986  N   ALA B 275      35.999   3.513 -11.345  1.00 32.60           N  
ATOM   1987  CA  ALA B 275      36.051   4.973 -11.363  1.00 32.60           C  
ATOM   1988  C   ALA B 275      34.738   5.563 -11.869  1.00 32.60           C  
ATOM   1989  CB  ALA B 275      37.214   5.453 -12.227  1.00 32.60           C  
ATOM   1990  O   ALA B 275      34.693   6.719 -12.296  1.00 32.60           O  
ATOM   1991  N   LEU B 276      33.868   4.991 -11.891  1.00 34.70           N  
ATOM   1992  CA  LEU B 276      32.513   4.700 -12.348  1.00 34.70           C  
ATOM   1993  C   LEU B 276      31.529   5.744 -11.830  1.00 34.70           C  
ATOM   1994  CB  LEU B 276      32.082   3.304 -11.892  1.00 34.70           C  
ATOM   1995  O   LEU B 276      30.564   6.088 -12.516  1.00 34.70           O  
ATOM   1996  CG  LEU B 276      32.620   2.128 -12.707  1.00 34.70           C  
ATOM   1997  CD1 LEU B 276      32.719   0.880 -11.837  1.00 34.70           C  
ATOM   1998  CD2 LEU B 276      31.736   1.870 -13.922  1.00 34.70           C  
ATOM   1999  N   LEU B 277      31.794   6.105 -10.569  1.00 34.67           N  
ATOM   2000  CA  LEU B 277      30.968   7.049  -9.825  1.00 34.67           C  
ATOM   2001  C   LEU B 277      31.150   8.467 -10.358  1.00 34.67           C  
ATOM   2002  CB  LEU B 277      31.312   7.004  -8.334  1.00 34.67           C  
ATOM   2003  O   LEU B 277      30.452   9.389  -9.930  1.00 34.67           O  
ATOM   2004  CG  LEU B 277      30.979   5.704  -7.601  1.00 34.67           C  
ATOM   2005  CD1 LEU B 277      31.615   5.699  -6.215  1.00 34.67           C  
ATOM   2006  CD2 LEU B 277      29.468   5.518  -7.502  1.00 34.67           C  
ATOM   2007  N   VAL B 278      32.328   8.604 -11.541  1.00 37.74           N  
ATOM   2008  CA  VAL B 278      32.807   9.890 -12.034  1.00 37.74           C  
ATOM   2009  C   VAL B 278      32.359  10.089 -13.480  1.00 37.74           C  
ATOM   2010  CB  VAL B 278      34.345  10.000 -11.933  1.00 37.74           C  
ATOM   2011  O   VAL B 278      32.650   9.261 -14.346  1.00 37.74           O  
ATOM   2012  CG1 VAL B 278      34.819  11.382 -12.378  1.00 37.74           C  
ATOM   2013  CG2 VAL B 278      34.808   9.706 -10.507  1.00 37.74           C  
ATOM   2014  N   PRO B 279      31.583  11.093 -13.998  1.00 42.24           N  
ATOM   2015  CA  PRO B 279      31.221  11.282 -15.404  1.00 42.24           C  
ATOM   2016  C   PRO B 279      32.438  11.344 -16.324  1.00 42.24           C  
ATOM   2017  CB  PRO B 279      30.473  12.618 -15.398  1.00 42.24           C  
ATOM   2018  O   PRO B 279      33.403  12.055 -16.030  1.00 42.24           O  
ATOM   2019  CG  PRO B 279      30.532  13.083 -13.979  1.00 42.24           C  
ATOM   2020  CD  PRO B 279      31.286  12.063 -13.174  1.00 42.24           C  
ATOM   2021  N   GLU B 280      32.891  10.391 -17.135  1.00 48.74           N  
ATOM   2022  CA  GLU B 280      34.040  10.545 -18.022  1.00 48.74           C  
ATOM   2023  C   GLU B 280      33.831  11.698 -19.000  1.00 48.74           C  
ATOM   2024  CB  GLU B 280      34.307   9.247 -18.788  1.00 48.74           C  
ATOM   2025  O   GLU B 280      32.827  11.739 -19.714  1.00 48.74           O  
ATOM   2026  CG  GLU B 280      35.267   8.302 -18.080  1.00 48.74           C  
ATOM   2027  CD  GLU B 280      35.777   7.184 -18.975  1.00 48.74           C  
ATOM   2028  OE1 GLU B 280      36.582   6.349 -18.504  1.00 48.74           O  
ATOM   2029  OE2 GLU B 280      35.369   7.143 -20.157  1.00 48.74           O  
ATOM   2030  N   PRO B 281      34.505  12.695 -19.146  1.00 55.21           N  
ATOM   2031  CA  PRO B 281      34.385  13.908 -19.957  1.00 55.21           C  
ATOM   2032  C   PRO B 281      34.136  13.609 -21.434  1.00 55.21           C  
ATOM   2033  CB  PRO B 281      35.738  14.598 -19.761  1.00 55.21           C  
ATOM   2034  O   PRO B 281      33.361  14.312 -22.088  1.00 55.21           O  
ATOM   2035  CG  PRO B 281      36.262  14.051 -18.473  1.00 55.21           C  
ATOM   2036  CD  PRO B 281      35.712  12.667 -18.283  1.00 55.21           C  
ATOM   2037  N   ALA B 282      34.625  12.394 -21.988  1.00 56.71           N  
ATOM   2038  CA  ALA B 282      34.528  12.078 -23.411  1.00 56.71           C  
ATOM   2039  C   ALA B 282      33.086  11.770 -23.806  1.00 56.71           C  
ATOM   2040  CB  ALA B 282      35.435  10.899 -23.757  1.00 56.71           C  
ATOM   2041  O   ALA B 282      32.627  12.183 -24.874  1.00 56.71           O  
ATOM   2042  N   GLY B 283      32.503  10.904 -22.958  1.00 59.13           N  
ATOM   2043  CA  GLY B 283      31.113  10.552 -23.200  1.00 59.13           C  
ATOM   2044  C   GLY B 283      30.189  11.755 -23.228  1.00 59.13           C  
ATOM   2045  O   GLY B 283      29.306  11.847 -24.083  1.00 59.13           O  
ATOM   2046  N   HIS B 284      30.365  12.700 -22.487  1.00 59.15           N  
ATOM   2047  CA  HIS B 284      29.584  13.927 -22.379  1.00 59.15           C  
ATOM   2048  C   HIS B 284      29.814  14.835 -23.582  1.00 59.15           C  
ATOM   2049  CB  HIS B 284      29.930  14.670 -21.087  1.00 59.15           C  
ATOM   2050  O   HIS B 284      28.873  15.444 -24.095  1.00 59.15           O  
ATOM   2051  CG  HIS B 284      28.902  15.676 -20.679  1.00 59.15           C  
ATOM   2052  CD2 HIS B 284      28.679  16.942 -21.106  1.00 59.15           C  
ATOM   2053  ND1 HIS B 284      27.952  15.420 -19.715  1.00 59.15           N  
ATOM   2054  CE1 HIS B 284      27.185  16.488 -19.566  1.00 59.15           C  
ATOM   2055  NE2 HIS B 284      27.606  17.425 -20.398  1.00 59.15           N  
ATOM   2056  N   VAL B 285      31.081  14.863 -23.849  1.00 62.79           N  
ATOM   2057  CA  VAL B 285      31.466  15.633 -25.028  1.00 62.79           C  
ATOM   2058  C   VAL B 285      30.691  15.136 -26.246  1.00 62.79           C  
ATOM   2059  CB  VAL B 285      32.986  15.545 -25.291  1.00 62.79           C  
ATOM   2060  O   VAL B 285      30.135  15.934 -27.004  1.00 62.79           O  
ATOM   2061  CG1 VAL B 285      33.331  16.130 -26.659  1.00 62.79           C  
ATOM   2062  CG2 VAL B 285      33.760  16.265 -24.188  1.00 62.79           C  
ATOM   2063  N   ARG B 286      30.644  13.750 -26.381  1.00 62.85           N  
ATOM   2064  CA  ARG B 286      29.966  13.130 -27.515  1.00 62.85           C  
ATOM   2065  C   ARG B 286      28.478  13.468 -27.514  1.00 62.85           C  
ATOM   2066  CB  ARG B 286      30.159  11.613 -27.493  1.00 62.85           C  
ATOM   2067  O   ARG B 286      27.905  13.769 -28.563  1.00 62.85           O  
ATOM   2068  CG  ARG B 286      31.488  11.153 -28.070  1.00 62.85           C  
ATOM   2069  CD  ARG B 286      31.544   9.639 -28.221  1.00 62.85           C  
ATOM   2070  NE  ARG B 286      31.647   8.972 -26.926  1.00 62.85           N  
ATOM   2071  NH1 ARG B 286      33.646   7.913 -27.397  1.00 62.85           N  
ATOM   2072  NH2 ARG B 286      32.637   7.612 -25.361  1.00 62.85           N  
ATOM   2073  CZ  ARG B 286      32.643   8.167 -26.564  1.00 62.85           C  
ATOM   2074  N   ALA B 287      27.809  13.365 -26.349  1.00 63.95           N  
ATOM   2075  CA  ALA B 287      26.385  13.653 -26.202  1.00 63.95           C  
ATOM   2076  C   ALA B 287      26.069  15.087 -26.617  1.00 63.95           C  
ATOM   2077  CB  ALA B 287      25.939  13.409 -24.762  1.00 63.95           C  
ATOM   2078  O   ALA B 287      25.090  15.334 -27.326  1.00 63.95           O  
ATOM   2079  N   MET B 288      26.913  15.904 -26.225  1.00 68.07           N  
ATOM   2080  CA  MET B 288      26.742  17.324 -26.517  1.00 68.07           C  
ATOM   2081  C   MET B 288      26.898  17.596 -28.009  1.00 68.07           C  
ATOM   2082  CB  MET B 288      27.747  18.162 -25.725  1.00 68.07           C  
ATOM   2083  O   MET B 288      26.105  18.334 -28.597  1.00 68.07           O  
ATOM   2084  CG  MET B 288      27.440  18.246 -24.239  1.00 68.07           C  
ATOM   2085  SD  MET B 288      28.661  19.264 -23.324  1.00 68.07           S  
ATOM   2086  CE  MET B 288      27.987  20.921 -23.627  1.00 68.07           C  
ATOM   2087  N   LEU B 289      27.982  17.073 -28.496  1.00 66.87           N  
ATOM   2088  CA  LEU B 289      28.240  17.278 -29.917  1.00 66.87           C  
ATOM   2089  C   LEU B 289      27.119  16.686 -30.764  1.00 66.87           C  
ATOM   2090  CB  LEU B 289      29.581  16.654 -30.314  1.00 66.87           C  
ATOM   2091  O   LEU B 289      26.717  17.276 -31.769  1.00 66.87           O  
ATOM   2092  CG  LEU B 289      30.837  17.371 -29.818  1.00 66.87           C  
ATOM   2093  CD1 LEU B 289      32.082  16.565 -30.171  1.00 66.87           C  
ATOM   2094  CD2 LEU B 289      30.918  18.776 -30.407  1.00 66.87           C  
ATOM   2095  N   ARG B 290      26.730  15.482 -30.313  1.00 63.92           N  
ATOM   2096  CA  ARG B 290      25.650  14.828 -31.045  1.00 63.92           C  
ATOM   2097  C   ARG B 290      24.366  15.648 -30.975  1.00 63.92           C  
ATOM   2098  CB  ARG B 290      25.404  13.421 -30.498  1.00 63.92           C  
ATOM   2099  O   ARG B 290      23.641  15.762 -31.966  1.00 63.92           O  
ATOM   2100  CG  ARG B 290      26.204  12.337 -31.203  1.00 63.92           C  
ATOM   2101  CD  ARG B 290      25.878  10.952 -30.660  1.00 63.92           C  
ATOM   2102  NE  ARG B 290      26.882   9.969 -31.056  1.00 63.92           N  
ATOM   2103  NH1 ARG B 290      25.703   8.144 -30.271  1.00 63.92           N  
ATOM   2104  NH2 ARG B 290      27.750   7.852 -31.261  1.00 63.92           N  
ATOM   2105  CZ  ARG B 290      26.776   8.657 -30.862  1.00 63.92           C  
ATOM   2106  N   ALA B 291      23.946  16.118 -29.808  1.00 64.94           N  
ATOM   2107  CA  ALA B 291      22.777  16.971 -29.618  1.00 64.94           C  
ATOM   2108  C   ALA B 291      22.835  18.194 -30.530  1.00 64.94           C  
ATOM   2109  CB  ALA B 291      22.667  17.406 -28.158  1.00 64.94           C  
ATOM   2110  O   ALA B 291      21.824  18.587 -31.116  1.00 64.94           O  
ATOM   2111  N   GLN B 292      23.982  18.716 -30.569  1.00 66.95           N  
ATOM   2112  CA  GLN B 292      24.199  19.896 -31.399  1.00 66.95           C  
ATOM   2113  C   GLN B 292      24.042  19.563 -32.880  1.00 66.95           C  
ATOM   2114  CB  GLN B 292      25.584  20.489 -31.138  1.00 66.95           C  
ATOM   2115  O   GLN B 292      23.457  20.340 -33.638  1.00 66.95           O  
ATOM   2116  CG  GLN B 292      25.761  21.044 -29.732  1.00 66.95           C  
ATOM   2117  CD  GLN B 292      27.070  20.621 -29.093  1.00 66.95           C  
ATOM   2118  NE2 GLN B 292      27.249  20.963 -27.822  1.00 66.95           N  
ATOM   2119  OE1 GLN B 292      27.914  19.990 -29.738  1.00 66.95           O  
ATOM   2120  N   SER B 293      24.725  18.414 -33.138  1.00 63.74           N  
ATOM   2121  CA  SER B 293      24.592  17.945 -34.513  1.00 63.74           C  
ATOM   2122  C   SER B 293      23.128  17.749 -34.892  1.00 63.74           C  
ATOM   2123  CB  SER B 293      25.358  16.636 -34.709  1.00 63.74           C  
ATOM   2124  O   SER B 293      22.700  18.161 -35.972  1.00 63.74           O  
ATOM   2125  OG  SER B 293      25.165  16.131 -36.019  1.00 63.74           O  
ATOM   2126  N   ARG B 294      22.387  17.158 -33.998  1.00 59.17           N  
ATOM   2127  CA  ARG B 294      20.970  16.881 -34.213  1.00 59.17           C  
ATOM   2128  C   ARG B 294      20.167  18.175 -34.301  1.00 59.17           C  
ATOM   2129  CB  ARG B 294      20.418  15.996 -33.094  1.00 59.17           C  
ATOM   2130  O   ARG B 294      19.142  18.230 -34.983  1.00 59.17           O  
ATOM   2131  CG  ARG B 294      20.873  14.548 -33.173  1.00 59.17           C  
ATOM   2132  CD  ARG B 294      20.198  13.686 -32.114  1.00 59.17           C  
ATOM   2133  NE  ARG B 294      20.594  12.285 -32.227  1.00 59.17           N  
ATOM   2134  NH1 ARG B 294      19.192  11.540 -30.549  1.00 59.17           N  
ATOM   2135  NH2 ARG B 294      20.538  10.059 -31.667  1.00 59.17           N  
ATOM   2136  CZ  ARG B 294      20.107  11.298 -31.481  1.00 59.17           C  
ATOM   2137  N   ALA B 295      20.700  19.246 -33.601  1.00 55.37           N  
ATOM   2138  CA  ALA B 295      20.086  20.572 -33.594  1.00 55.37           C  
ATOM   2139  C   ALA B 295      20.540  21.393 -34.798  1.00 55.37           C  
ATOM   2140  CB  ALA B 295      20.418  21.305 -32.297  1.00 55.37           C  
ATOM   2141  O   ALA B 295      20.005  22.473 -35.058  1.00 55.37           O  
ATOM   2142  N   ALA B 296      21.717  20.810 -35.680  1.00 65.16           N  
ATOM   2143  CA  ALA B 296      22.376  21.466 -36.807  1.00 65.16           C  
ATOM   2144  C   ALA B 296      22.965  22.811 -36.391  1.00 65.16           C  
ATOM   2145  CB  ALA B 296      21.394  21.653 -37.961  1.00 65.16           C  
ATOM   2146  O   ALA B 296      22.785  23.816 -37.083  1.00 65.16           O  
ATOM   2147  N   VAL B 297      23.698  22.899 -35.153  1.00 62.28           N  
ATOM   2148  CA  VAL B 297      24.246  24.162 -34.669  1.00 62.28           C  
ATOM   2149  C   VAL B 297      25.726  23.988 -34.332  1.00 62.28           C  
ATOM   2150  CB  VAL B 297      23.476  24.678 -33.433  1.00 62.28           C  
ATOM   2151  O   VAL B 297      26.173  22.880 -34.026  1.00 62.28           O  
ATOM   2152  CG1 VAL B 297      22.043  25.053 -33.808  1.00 62.28           C  
ATOM   2153  CG2 VAL B 297      23.483  23.628 -32.323  1.00 62.28           C  
ATOM   2154  N   ALA B 298      26.442  24.927 -34.653  1.00 66.02           N  
ATOM   2155  CA  ALA B 298      27.852  24.925 -34.273  1.00 66.02           C  
ATOM   2156  C   ALA B 298      28.019  25.216 -32.784  1.00 66.02           C  
ATOM   2157  CB  ALA B 298      28.629  25.945 -35.101  1.00 66.02           C  
ATOM   2158  O   ALA B 298      27.265  26.007 -32.211  1.00 66.02           O  
ATOM   2159  N   PRO B 299      28.871  24.493 -31.985  1.00 65.71           N  
ATOM   2160  CA  PRO B 299      29.092  24.671 -30.548  1.00 65.71           C  
ATOM   2161  C   PRO B 299      29.292  26.133 -30.159  1.00 65.71           C  
ATOM   2162  CB  PRO B 299      30.361  23.856 -30.283  1.00 65.71           C  
ATOM   2163  O   PRO B 299      28.882  26.548 -29.072  1.00 65.71           O  
ATOM   2164  CG  PRO B 299      30.412  22.857 -31.394  1.00 65.71           C  
ATOM   2165  CD  PRO B 299      29.739  23.448 -32.599  1.00 65.71           C  
ATOM   2166  N   ARG B 300      29.799  26.799 -31.083  1.00 66.25           N  
ATOM   2167  CA  ARG B 300      30.125  28.208 -30.883  1.00 66.25           C  
ATOM   2168  C   ARG B 300      28.864  29.037 -30.667  1.00 66.25           C  
ATOM   2169  CB  ARG B 300      30.912  28.752 -32.078  1.00 66.25           C  
ATOM   2170  O   ARG B 300      28.925  30.139 -30.117  1.00 66.25           O  
ATOM   2171  CG  ARG B 300      30.140  28.723 -33.388  1.00 66.25           C  
ATOM   2172  CD  ARG B 300      30.990  29.210 -34.553  1.00 66.25           C  
ATOM   2173  NE  ARG B 300      30.260  29.147 -35.816  1.00 66.25           N  
ATOM   2174  NH1 ARG B 300      32.130  29.403 -37.149  1.00 66.25           N  
ATOM   2175  NH2 ARG B 300      30.059  29.171 -38.104  1.00 66.25           N  
ATOM   2176  CZ  ARG B 300      30.818  29.240 -37.020  1.00 66.25           C  
ATOM   2177  N   ASP B 301      28.013  28.596 -31.339  1.00 63.44           N  
ATOM   2178  CA  ASP B 301      26.773  29.366 -31.344  1.00 63.44           C  
ATOM   2179  C   ASP B 301      26.048  29.247 -30.006  1.00 63.44           C  
ATOM   2180  CB  ASP B 301      25.859  28.904 -32.481  1.00 63.44           C  
ATOM   2181  O   ASP B 301      25.103  29.992 -29.738  1.00 63.44           O  
ATOM   2182  CG  ASP B 301      26.435  29.187 -33.857  1.00 63.44           C  
ATOM   2183  OD1 ASP B 301      27.120  30.218 -34.031  1.00 63.44           O  
ATOM   2184  OD2 ASP B 301      26.198  28.374 -34.777  1.00 63.44           O  
ATOM   2185  N   ILE B 302      26.301  28.412 -29.113  1.00 65.68           N  
ATOM   2186  CA  ILE B 302      25.705  28.164 -27.805  1.00 65.68           C  
ATOM   2187  C   ILE B 302      26.205  29.204 -26.805  1.00 65.68           C  
ATOM   2188  CB  ILE B 302      26.021  26.739 -27.300  1.00 65.68           C  
ATOM   2189  O   ILE B 302      27.412  29.334 -26.587  1.00 65.68           O  
ATOM   2190  CG1 ILE B 302      25.499  25.693 -28.291  1.00 65.68           C  
ATOM   2191  CG2 ILE B 302      25.428  26.516 -25.906  1.00 65.68           C  
ATOM   2192  CD1 ILE B 302      23.985  25.529 -28.278  1.00 65.68           C  
ATOM   2193  N   GLY B 303      25.380  29.933 -26.267  1.00 68.82           N  
ATOM   2194  CA  GLY B 303      25.847  31.053 -25.467  1.00 68.82           C  
ATOM   2195  C   GLY B 303      25.624  30.858 -23.979  1.00 68.82           C  
ATOM   2196  O   GLY B 303      26.182  31.591 -23.160  1.00 68.82           O  
ATOM   2197  N   TYR B 304      24.749  29.758 -23.773  1.00 62.34           N  
ATOM   2198  CA  TYR B 304      24.401  29.470 -22.386  1.00 62.34           C  
ATOM   2199  C   TYR B 304      24.181  27.976 -22.178  1.00 62.34           C  
ATOM   2200  CB  TYR B 304      23.146  30.245 -21.973  1.00 62.34           C  
ATOM   2201  O   TYR B 304      23.567  27.310 -23.015  1.00 62.34           O  
ATOM   2202  CG  TYR B 304      22.661  29.918 -20.582  1.00 62.34           C  
ATOM   2203  CD1 TYR B 304      21.434  29.290 -20.381  1.00 62.34           C  
ATOM   2204  CD2 TYR B 304      23.427  30.238 -19.466  1.00 62.34           C  
ATOM   2205  CE1 TYR B 304      20.981  28.989 -19.100  1.00 62.34           C  
ATOM   2206  CE2 TYR B 304      22.984  29.942 -18.181  1.00 62.34           C  
ATOM   2207  OH  TYR B 304      21.320  29.022 -16.739  1.00 62.34           O  
ATOM   2208  CZ  TYR B 304      21.762  29.317 -18.009  1.00 62.34           C  
ATOM   2209  N   VAL B 305      24.631  27.492 -21.132  1.00 73.84           N  
ATOM   2210  CA  VAL B 305      24.373  26.086 -20.838  1.00 73.84           C  
ATOM   2211  C   VAL B 305      23.914  25.937 -19.389  1.00 73.84           C  
ATOM   2212  CB  VAL B 305      25.623  25.214 -21.093  1.00 73.84           C  
ATOM   2213  O   VAL B 305      24.555  26.453 -18.472  1.00 73.84           O  
ATOM   2214  CG1 VAL B 305      25.361  23.764 -20.692  1.00 73.84           C  
ATOM   2215  CG2 VAL B 305      26.041  25.298 -22.560  1.00 73.84           C  
ATOM   2216  N   GLU B 306      22.755  25.349 -19.256  1.00 64.06           N  
ATOM   2217  CA  GLU B 306      22.311  24.984 -17.914  1.00 64.06           C  
ATOM   2218  C   GLU B 306      22.888  23.637 -17.489  1.00 64.06           C  
ATOM   2219  CB  GLU B 306      20.782  24.946 -17.845  1.00 64.06           C  
ATOM   2220  O   GLU B 306      22.562  22.603 -18.076  1.00 64.06           O  
ATOM   2221  CG  GLU B 306      20.233  24.815 -16.432  1.00 64.06           C  
ATOM   2222  CD  GLU B 306      20.508  26.034 -15.566  1.00 64.06           C  
ATOM   2223  OE1 GLU B 306      20.290  25.966 -14.335  1.00 64.06           O  
ATOM   2224  OE2 GLU B 306      20.944  27.066 -16.123  1.00 64.06           O  
ATOM   2225  N   LEU B 307      23.759  23.593 -16.583  1.00 66.61           N  
ATOM   2226  CA  LEU B 307      24.544  22.411 -16.244  1.00 66.61           C  
ATOM   2227  C   LEU B 307      23.793  21.523 -15.258  1.00 66.61           C  
ATOM   2228  CB  LEU B 307      25.897  22.817 -15.655  1.00 66.61           C  
ATOM   2229  O   LEU B 307      22.865  21.981 -14.586  1.00 66.61           O  
ATOM   2230  CG  LEU B 307      26.812  23.641 -16.563  1.00 66.61           C  
ATOM   2231  CD1 LEU B 307      27.964  24.234 -15.758  1.00 66.61           C  
ATOM   2232  CD2 LEU B 307      27.340  22.784 -17.709  1.00 66.61           C  
ATOM   2233  N   HIS B 308      24.066  20.125 -15.124  1.00 62.22           N  
ATOM   2234  CA  HIS B 308      23.579  19.240 -14.071  1.00 62.22           C  
ATOM   2235  C   HIS B 308      24.014  19.731 -12.694  1.00 62.22           C  
ATOM   2236  CB  HIS B 308      24.076  17.811 -14.300  1.00 62.22           C  
ATOM   2237  O   HIS B 308      23.201  19.798 -11.769  1.00 62.22           O  
ATOM   2238  CG  HIS B 308      23.548  16.826 -13.307  1.00 62.22           C  
ATOM   2239  CD2 HIS B 308      24.120  16.276 -12.210  1.00 62.22           C  
ATOM   2240  ND1 HIS B 308      22.280  16.293 -13.390  1.00 62.22           N  
ATOM   2241  CE1 HIS B 308      22.094  15.456 -12.383  1.00 62.22           C  
ATOM   2242  NE2 HIS B 308      23.195  15.427 -11.652  1.00 62.22           N  
ATOM   2243  N   GLY B 309      25.509  20.358 -12.752  1.00 53.37           N  
ATOM   2244  CA  GLY B 309      26.165  20.911 -11.578  1.00 53.37           C  
ATOM   2245  C   GLY B 309      26.215  19.943 -10.412  1.00 53.37           C  
ATOM   2246  O   GLY B 309      25.399  20.028  -9.492  1.00 53.37           O  
ATOM   2247  N   THR B 310      27.002  18.945 -10.268  1.00 48.27           N  
ATOM   2248  CA  THR B 310      27.031  17.841  -9.315  1.00 48.27           C  
ATOM   2249  C   THR B 310      27.302  18.353  -7.903  1.00 48.27           C  
ATOM   2250  CB  THR B 310      28.098  16.799  -9.700  1.00 48.27           C  
ATOM   2251  O   THR B 310      26.958  17.692  -6.921  1.00 48.27           O  
ATOM   2252  CG2 THR B 310      27.818  16.208 -11.077  1.00 48.27           C  
ATOM   2253  OG1 THR B 310      29.387  17.426  -9.714  1.00 48.27           O  
ATOM   2254  N   GLY B 311      27.918  19.970  -7.830  1.00 43.96           N  
ATOM   2255  CA  GLY B 311      28.347  20.633  -6.609  1.00 43.96           C  
ATOM   2256  C   GLY B 311      29.538  19.961  -5.953  1.00 43.96           C  
ATOM   2257  O   GLY B 311      29.962  20.360  -4.866  1.00 43.96           O  
ATOM   2258  N   THR B 312      30.284  18.664  -6.765  1.00 44.74           N  
ATOM   2259  CA  THR B 312      31.433  17.928  -6.249  1.00 44.74           C  
ATOM   2260  C   THR B 312      32.724  18.415  -6.901  1.00 44.74           C  
ATOM   2261  CB  THR B 312      31.277  16.414  -6.483  1.00 44.74           C  
ATOM   2262  O   THR B 312      32.698  18.985  -7.994  1.00 44.74           O  
ATOM   2263  CG2 THR B 312      29.973  15.896  -5.884  1.00 44.74           C  
ATOM   2264  OG1 THR B 312      31.279  16.151  -7.892  1.00 44.74           O  
ATOM   2265  N   ARG B 313      34.011  18.388  -6.374  1.00 43.33           N  
ATOM   2266  CA  ARG B 313      35.302  18.824  -6.896  1.00 43.33           C  
ATOM   2267  C   ARG B 313      35.621  18.132  -8.217  1.00 43.33           C  
ATOM   2268  CB  ARG B 313      36.413  18.550  -5.880  1.00 43.33           C  
ATOM   2269  O   ARG B 313      36.135  18.761  -9.145  1.00 43.33           O  
ATOM   2270  CG  ARG B 313      36.979  19.804  -5.233  1.00 43.33           C  
ATOM   2271  CD  ARG B 313      38.116  19.481  -4.275  1.00 43.33           C  
ATOM   2272  NE  ARG B 313      38.669  20.688  -3.666  1.00 43.33           N  
ATOM   2273  NH1 ARG B 313      39.225  19.674  -1.666  1.00 43.33           N  
ATOM   2274  NH2 ARG B 313      39.658  21.902  -1.987  1.00 43.33           N  
ATOM   2275  CZ  ARG B 313      39.183  20.752  -2.441  1.00 43.33           C  
ATOM   2276  N   VAL B 314      35.313  16.974  -8.286  1.00 44.74           N  
ATOM   2277  CA  VAL B 314      35.683  16.179  -9.452  1.00 44.74           C  
ATOM   2278  C   VAL B 314      34.647  16.369 -10.558  1.00 44.74           C  
ATOM   2279  CB  VAL B 314      35.815  14.681  -9.098  1.00 44.74           C  
ATOM   2280  O   VAL B 314      35.001  16.516 -11.730  1.00 44.74           O  
ATOM   2281  CG1 VAL B 314      36.167  13.862 -10.339  1.00 44.74           C  
ATOM   2282  CG2 VAL B 314      36.866  14.481  -8.007  1.00 44.74           C  
ATOM   2283  N   GLY B 315      33.292  16.284 -10.133  1.00 48.39           N  
ATOM   2284  CA  GLY B 315      32.201  16.409 -11.087  1.00 48.39           C  
ATOM   2285  C   GLY B 315      32.207  17.733 -11.829  1.00 48.39           C  
ATOM   2286  O   GLY B 315      32.044  17.766 -13.050  1.00 48.39           O  
ATOM   2287  N   ASP B 316      32.341  18.719 -11.119  1.00 49.27           N  
ATOM   2288  CA  ASP B 316      32.350  20.067 -11.678  1.00 49.27           C  
ATOM   2289  C   ASP B 316      33.560  20.277 -12.586  1.00 49.27           C  
ATOM   2290  CB  ASP B 316      32.345  21.111 -10.559  1.00 49.27           C  
ATOM   2291  O   ASP B 316      33.456  20.933 -13.625  1.00 49.27           O  
ATOM   2292  CG  ASP B 316      30.997  21.239  -9.873  1.00 49.27           C  
ATOM   2293  OD1 ASP B 316      30.011  20.633 -10.347  1.00 49.27           O  
ATOM   2294  OD2 ASP B 316      30.918  21.953  -8.850  1.00 49.27           O  
ATOM   2295  N   ALA B 317      34.840  19.596 -12.079  1.00 51.23           N  
ATOM   2296  CA  ALA B 317      36.046  19.663 -12.899  1.00 51.23           C  
ATOM   2297  C   ALA B 317      35.839  18.957 -14.236  1.00 51.23           C  
ATOM   2298  CB  ALA B 317      37.230  19.050 -12.155  1.00 51.23           C  
ATOM   2299  O   ALA B 317      36.281  19.446 -15.279  1.00 51.23           O  
ATOM   2300  N   ALA B 318      35.233  17.954 -14.112  1.00 54.49           N  
ATOM   2301  CA  ALA B 318      34.980  17.160 -15.312  1.00 54.49           C  
ATOM   2302  C   ALA B 318      34.041  17.893 -16.266  1.00 54.49           C  
ATOM   2303  CB  ALA B 318      34.398  15.800 -14.938  1.00 54.49           C  
ATOM   2304  O   ALA B 318      34.262  17.902 -17.480  1.00 54.49           O  
ATOM   2305  N   GLU B 319      32.991  18.505 -15.660  1.00 57.29           N  
ATOM   2306  CA  GLU B 319      32.032  19.262 -16.457  1.00 57.29           C  
ATOM   2307  C   GLU B 319      32.690  20.478 -17.103  1.00 57.29           C  
ATOM   2308  CB  GLU B 319      30.845  19.702 -15.597  1.00 57.29           C  
ATOM   2309  O   GLU B 319      32.402  20.807 -18.256  1.00 57.29           O  
ATOM   2310  CG  GLU B 319      29.737  18.663 -15.500  1.00 57.29           C  
ATOM   2311  CD  GLU B 319      28.530  19.144 -14.710  1.00 57.29           C  
ATOM   2312  OE1 GLU B 319      27.616  18.332 -14.444  1.00 57.29           O  
ATOM   2313  OE2 GLU B 319      28.498  20.344 -14.356  1.00 57.29           O  
ATOM   2314  N   ALA B 320      33.585  21.015 -16.240  1.00 60.36           N  
ATOM   2315  CA  ALA B 320      34.362  22.156 -16.718  1.00 60.36           C  
ATOM   2316  C   ALA B 320      35.236  21.765 -17.907  1.00 60.36           C  
ATOM   2317  CB  ALA B 320      35.224  22.722 -15.592  1.00 60.36           C  
ATOM   2318  O   ALA B 320      35.352  22.521 -18.875  1.00 60.36           O  
ATOM   2319  N   GLU B 321      35.851  20.694 -17.658  1.00 60.10           N  
ATOM   2320  CA  GLU B 321      36.708  20.173 -18.718  1.00 60.10           C  
ATOM   2321  C   GLU B 321      35.911  19.903 -19.990  1.00 60.10           C  
ATOM   2322  CB  GLU B 321      37.416  18.896 -18.259  1.00 60.10           C  
ATOM   2323  O   GLU B 321      36.367  20.212 -21.093  1.00 60.10           O  
ATOM   2324  CG  GLU B 321      38.390  18.331 -19.282  1.00 60.10           C  
ATOM   2325  CD  GLU B 321      39.164  17.126 -18.772  1.00 60.10           C  
ATOM   2326  OE1 GLU B 321      39.924  16.515 -19.557  1.00 60.10           O  
ATOM   2327  OE2 GLU B 321      39.009  16.789 -17.577  1.00 60.10           O  
ATOM   2328  N   VAL B 322      34.845  19.347 -19.920  1.00 63.48           N  
ATOM   2329  CA  VAL B 322      33.965  18.991 -21.028  1.00 63.48           C  
ATOM   2330  C   VAL B 322      33.539  20.253 -21.775  1.00 63.48           C  
ATOM   2331  CB  VAL B 322      32.722  18.216 -20.539  1.00 63.48           C  
ATOM   2332  O   VAL B 322      33.591  20.301 -23.006  1.00 63.48           O  
ATOM   2333  CG1 VAL B 322      31.707  18.053 -21.670  1.00 63.48           C  
ATOM   2334  CG2 VAL B 322      33.129  16.852 -19.983  1.00 63.48           C  
ATOM   2335  N   LEU B 323      33.212  21.236 -21.083  1.00 63.74           N  
ATOM   2336  CA  LEU B 323      32.746  22.505 -21.630  1.00 63.74           C  
ATOM   2337  C   LEU B 323      33.860  23.205 -22.402  1.00 63.74           C  
ATOM   2338  CB  LEU B 323      32.234  23.416 -20.512  1.00 63.74           C  
ATOM   2339  O   LEU B 323      33.620  23.765 -23.475  1.00 63.74           O  
ATOM   2340  CG  LEU B 323      30.934  22.987 -19.830  1.00 63.74           C  
ATOM   2341  CD1 LEU B 323      30.661  23.863 -18.612  1.00 63.74           C  
ATOM   2342  CD2 LEU B 323      29.769  23.049 -20.812  1.00 63.74           C  
ATOM   2343  N   THR B 324      35.044  23.105 -21.625  1.00 59.47           N  
ATOM   2344  CA  THR B 324      36.226  23.692 -22.245  1.00 59.47           C  
ATOM   2345  C   THR B 324      36.534  23.010 -23.575  1.00 59.47           C  
ATOM   2346  CB  THR B 324      37.451  23.592 -21.317  1.00 59.47           C  
ATOM   2347  O   THR B 324      36.860  23.677 -24.559  1.00 59.47           O  
ATOM   2348  CG2 THR B 324      38.641  24.352 -21.894  1.00 59.47           C  
ATOM   2349  OG1 THR B 324      37.121  24.144 -20.037  1.00 59.47           O  
ATOM   2350  N   ARG B 325      36.414  21.859 -23.494  1.00 59.47           N  
ATOM   2351  CA  ARG B 325      36.769  21.073 -24.671  1.00 59.47           C  
ATOM   2352  C   ARG B 325      35.771  21.297 -25.802  1.00 59.47           C  
ATOM   2353  CB  ARG B 325      36.840  19.584 -24.323  1.00 59.47           C  
ATOM   2354  O   ARG B 325      36.152  21.344 -26.973  1.00 59.47           O  
ATOM   2355  CG  ARG B 325      38.169  19.154 -23.724  1.00 59.47           C  
ATOM   2356  CD  ARG B 325      38.251  17.643 -23.558  1.00 59.47           C  
ATOM   2357  NE  ARG B 325      39.499  17.237 -22.919  1.00 59.47           N  
ATOM   2358  NH1 ARG B 325      39.123  14.970 -23.153  1.00 59.47           N  
ATOM   2359  NH2 ARG B 325      41.041  15.721 -22.147  1.00 59.47           N  
ATOM   2360  CZ  ARG B 325      39.885  15.977 -22.741  1.00 59.47           C  
ATOM   2361  N   VAL B 326      34.517  21.227 -25.420  1.00 65.60           N  
ATOM   2362  CA  VAL B 326      33.458  21.311 -26.420  1.00 65.60           C  
ATOM   2363  C   VAL B 326      33.321  22.751 -26.909  1.00 65.60           C  
ATOM   2364  CB  VAL B 326      32.108  20.808 -25.860  1.00 65.60           C  
ATOM   2365  O   VAL B 326      33.222  22.997 -28.113  1.00 65.60           O  
ATOM   2366  CG1 VAL B 326      30.985  21.037 -26.870  1.00 65.60           C  
ATOM   2367  CG2 VAL B 326      32.203  19.330 -25.487  1.00 65.60           C  
ATOM   2368  N   PHE B 327      33.528  23.749 -25.801  1.00 60.29           N  
ATOM   2369  CA  PHE B 327      33.200  25.130 -26.133  1.00 60.29           C  
ATOM   2370  C   PHE B 327      34.454  25.997 -26.142  1.00 60.29           C  
ATOM   2371  CB  PHE B 327      32.179  25.695 -25.140  1.00 60.29           C  
ATOM   2372  O   PHE B 327      34.402  27.169 -26.521  1.00 60.29           O  
ATOM   2373  CG  PHE B 327      30.896  24.911 -25.077  1.00 60.29           C  
ATOM   2374  CD1 PHE B 327      30.045  24.854 -26.174  1.00 60.29           C  
ATOM   2375  CD2 PHE B 327      30.541  24.230 -23.920  1.00 60.29           C  
ATOM   2376  CE1 PHE B 327      28.857  24.130 -26.119  1.00 60.29           C  
ATOM   2377  CE2 PHE B 327      29.355  23.503 -23.857  1.00 60.29           C  
ATOM   2378  CZ  PHE B 327      28.514  23.455 -24.958  1.00 60.29           C  
ATOM   2379  N   GLY B 328      35.747  25.783 -25.100  1.00 50.62           N  
ATOM   2380  CA  GLY B 328      36.901  26.573 -24.703  1.00 50.62           C  
ATOM   2381  C   GLY B 328      37.715  27.074 -25.881  1.00 50.62           C  
ATOM   2382  O   GLY B 328      38.370  28.115 -25.792  1.00 50.62           O  
ATOM   2383  N   GLU B 329      38.305  26.323 -26.748  1.00 45.42           N  
ATOM   2384  CA  GLU B 329      39.259  26.757 -27.764  1.00 45.42           C  
ATOM   2385  C   GLU B 329      38.747  27.984 -28.514  1.00 45.42           C  
ATOM   2386  CB  GLU B 329      39.549  25.622 -28.749  1.00 45.42           C  
ATOM   2387  O   GLU B 329      37.975  27.858 -29.467  1.00 45.42           O  
ATOM   2388  CG  GLU B 329      40.521  24.579 -28.217  1.00 45.42           C  
ATOM   2389  CD  GLU B 329      40.936  23.557 -29.263  1.00 45.42           C  
ATOM   2390  OE1 GLU B 329      41.804  22.704 -28.967  1.00 45.42           O  
ATOM   2391  OE2 GLU B 329      40.390  23.609 -30.387  1.00 45.42           O  
ATOM   2392  N   ARG B 330      38.408  29.092 -27.740  1.00 42.22           N  
ATOM   2393  CA  ARG B 330      37.734  30.254 -28.310  1.00 42.22           C  
ATOM   2394  C   ARG B 330      38.703  31.104 -29.125  1.00 42.22           C  
ATOM   2395  CB  ARG B 330      37.095  31.100 -27.207  1.00 42.22           C  
ATOM   2396  O   ARG B 330      39.722  31.562 -28.605  1.00 42.22           O  
ATOM   2397  CG  ARG B 330      35.764  30.559 -26.708  1.00 42.22           C  
ATOM   2398  CD  ARG B 330      35.108  31.505 -25.713  1.00 42.22           C  
ATOM   2399  NE  ARG B 330      33.802  31.014 -25.283  1.00 42.22           N  
ATOM   2400  NH1 ARG B 330      33.430  32.717 -23.766  1.00 42.22           N  
ATOM   2401  NH2 ARG B 330      31.864  31.068 -24.051  1.00 42.22           N  
ATOM   2402  CZ  ARG B 330      33.035  31.601 -24.368  1.00 42.22           C  
ATOM   2403  N   PRO B 331      39.273  30.820 -30.269  1.00 36.03           N  
ATOM   2404  CA  PRO B 331      40.469  31.346 -30.930  1.00 36.03           C  
ATOM   2405  C   PRO B 331      40.756  32.800 -30.561  1.00 36.03           C  
ATOM   2406  CB  PRO B 331      40.135  31.216 -32.418  1.00 36.03           C  
ATOM   2407  O   PRO B 331      41.907  33.158 -30.298  1.00 36.03           O  
ATOM   2408  CG  PRO B 331      38.726  30.721 -32.452  1.00 36.03           C  
ATOM   2409  CD  PRO B 331      38.251  30.537 -31.039  1.00 36.03           C  
ATOM   2410  N   ASP B 332      39.995  33.853 -31.108  1.00 35.75           N  
ATOM   2411  CA  ASP B 332      40.358  35.209 -31.510  1.00 35.75           C  
ATOM   2412  C   ASP B 332      40.370  36.152 -30.309  1.00 35.75           C  
ATOM   2413  CB  ASP B 332      39.393  35.729 -32.577  1.00 35.75           C  
ATOM   2414  O   ASP B 332      39.349  36.331 -29.643  1.00 35.75           O  
ATOM   2415  CG  ASP B 332      39.981  36.854 -33.411  1.00 35.75           C  
ATOM   2416  OD1 ASP B 332      41.073  37.357 -33.072  1.00 35.75           O  
ATOM   2417  OD2 ASP B 332      39.344  37.242 -34.414  1.00 35.75           O  
ATOM   2418  N   PRO B 333      41.662  36.327 -29.538  1.00 31.87           N  
ATOM   2419  CA  PRO B 333      42.187  36.682 -28.218  1.00 31.87           C  
ATOM   2420  C   PRO B 333      41.396  37.806 -27.551  1.00 31.87           C  
ATOM   2421  CB  PRO B 333      43.621  37.126 -28.515  1.00 31.87           C  
ATOM   2422  O   PRO B 333      41.200  37.789 -26.333  1.00 31.87           O  
ATOM   2423  CG  PRO B 333      43.742  37.055 -30.003  1.00 31.87           C  
ATOM   2424  CD  PRO B 333      42.441  36.555 -30.564  1.00 31.87           C  
ATOM   2425  N   GLY B 334      41.309  39.286 -28.086  1.00 34.28           N  
ATOM   2426  CA  GLY B 334      40.756  40.609 -27.846  1.00 34.28           C  
ATOM   2427  C   GLY B 334      39.245  40.609 -27.709  1.00 34.28           C  
ATOM   2428  O   GLY B 334      38.689  41.363 -26.907  1.00 34.28           O  
ATOM   2429  N   ARG B 335      38.344  40.109 -28.570  1.00 35.89           N  
ATOM   2430  CA  ARG B 335      36.917  40.323 -28.788  1.00 35.89           C  
ATOM   2431  C   ARG B 335      36.087  39.285 -28.040  1.00 35.89           C  
ATOM   2432  CB  ARG B 335      36.588  40.279 -30.282  1.00 35.89           C  
ATOM   2433  O   ARG B 335      34.941  39.548 -27.670  1.00 35.89           O  
ATOM   2434  CG  ARG B 335      35.923  41.543 -30.804  1.00 35.89           C  
ATOM   2435  CD  ARG B 335      35.596  41.437 -32.287  1.00 35.89           C  
ATOM   2436  NE  ARG B 335      35.042  42.683 -32.807  1.00 35.89           N  
ATOM   2437  NH1 ARG B 335      34.045  41.712 -34.651  1.00 35.89           N  
ATOM   2438  NH2 ARG B 335      33.863  43.970 -34.300  1.00 35.89           N  
ATOM   2439  CZ  ARG B 335      34.318  42.786 -33.918  1.00 35.89           C  
ATOM   2440  N   ALA B 336      36.400  37.911 -27.840  1.00 41.81           N  
ATOM   2441  CA  ALA B 336      35.346  36.912 -27.684  1.00 41.81           C  
ATOM   2442  C   ALA B 336      34.909  36.799 -26.227  1.00 41.81           C  
ATOM   2443  CB  ALA B 336      35.818  35.556 -28.202  1.00 41.81           C  
ATOM   2444  O   ALA B 336      35.744  36.798 -25.320  1.00 41.81           O  
ATOM   2445  N   ALA B 337      33.510  36.860 -26.203  1.00 49.11           N  
ATOM   2446  CA  ALA B 337      32.822  36.866 -24.914  1.00 49.11           C  
ATOM   2447  C   ALA B 337      32.958  35.518 -24.213  1.00 49.11           C  
ATOM   2448  CB  ALA B 337      31.349  37.221 -25.099  1.00 49.11           C  
ATOM   2449  O   ALA B 337      33.012  34.474 -24.867  1.00 49.11           O  
ATOM   2450  N   PRO B 338      33.100  35.265 -23.057  1.00 57.09           N  
ATOM   2451  CA  PRO B 338      33.220  34.029 -22.280  1.00 57.09           C  
ATOM   2452  C   PRO B 338      31.936  33.202 -22.286  1.00 57.09           C  
ATOM   2453  CB  PRO B 338      33.542  34.529 -20.870  1.00 57.09           C  
ATOM   2454  O   PRO B 338      30.841  33.757 -22.409  1.00 57.09           O  
ATOM   2455  CG  PRO B 338      33.247  35.993 -20.906  1.00 57.09           C  
ATOM   2456  CD  PRO B 338      33.099  36.414 -22.340  1.00 57.09           C  
ATOM   2457  N   LEU B 339      31.912  31.806 -22.489  1.00 64.67           N  
ATOM   2458  CA  LEU B 339      30.756  30.932 -22.324  1.00 64.67           C  
ATOM   2459  C   LEU B 339      30.131  31.111 -20.945  1.00 64.67           C  
ATOM   2460  CB  LEU B 339      31.156  29.468 -22.530  1.00 64.67           C  
ATOM   2461  O   LEU B 339      30.829  31.054 -19.930  1.00 64.67           O  
ATOM   2462  CG  LEU B 339      30.045  28.431 -22.360  1.00 64.67           C  
ATOM   2463  CD1 LEU B 339      29.068  28.505 -23.529  1.00 64.67           C  
ATOM   2464  CD2 LEU B 339      30.635  27.030 -22.238  1.00 64.67           C  
ATOM   2465  N   ARG B 340      28.699  31.242 -20.954  1.00 61.36           N  
ATOM   2466  CA  ARG B 340      28.020  31.443 -19.678  1.00 61.36           C  
ATOM   2467  C   ARG B 340      27.399  30.144 -19.177  1.00 61.36           C  
ATOM   2468  CB  ARG B 340      26.943  32.523 -19.806  1.00 61.36           C  
ATOM   2469  O   ARG B 340      26.834  29.377 -19.959  1.00 61.36           O  
ATOM   2470  CG  ARG B 340      27.486  33.893 -20.180  1.00 61.36           C  
ATOM   2471  CD  ARG B 340      26.367  34.900 -20.409  1.00 61.36           C  
ATOM   2472  NE  ARG B 340      26.886  36.191 -20.852  1.00 61.36           N  
ATOM   2473  NH1 ARG B 340      24.864  37.296 -20.678  1.00 61.36           N  
ATOM   2474  NH2 ARG B 340      26.734  38.420 -21.382  1.00 61.36           N  
ATOM   2475  CZ  ARG B 340      26.160  37.299 -20.970  1.00 61.36           C  
ATOM   2476  N   VAL B 341      27.516  29.953 -18.029  1.00 63.94           N  
ATOM   2477  CA  VAL B 341      26.985  28.691 -17.525  1.00 63.94           C  
ATOM   2478  C   VAL B 341      26.140  28.947 -16.278  1.00 63.94           C  
ATOM   2479  CB  VAL B 341      28.114  27.687 -17.206  1.00 63.94           C  
ATOM   2480  O   VAL B 341      26.356  29.930 -15.566  1.00 63.94           O  
ATOM   2481  CG1 VAL B 341      28.865  27.297 -18.479  1.00 63.94           C  
ATOM   2482  CG2 VAL B 341      29.075  28.274 -16.175  1.00 63.94           C  
ATOM   2483  N   GLY B 342      24.994  28.200 -16.107  1.00 58.91           N  
ATOM   2484  CA  GLY B 342      24.220  28.232 -14.876  1.00 58.91           C  
ATOM   2485  C   GLY B 342      23.915  26.851 -14.327  1.00 58.91           C  
ATOM   2486  O   GLY B 342      24.260  25.842 -14.945  1.00 58.91           O  
ATOM   2487  N   SER B 343      23.480  26.638 -13.229  1.00 58.07           N  
ATOM   2488  CA  SER B 343      23.008  25.370 -12.683  1.00 58.07           C  
ATOM   2489  C   SER B 343      21.778  25.570 -11.804  1.00 58.07           C  
ATOM   2490  CB  SER B 343      24.114  24.687 -11.878  1.00 58.07           C  
ATOM   2491  O   SER B 343      21.833  26.290 -10.805  1.00 58.07           O  
ATOM   2492  OG  SER B 343      23.623  23.523 -11.236  1.00 58.07           O  
ATOM   2493  N   ILE B 344      20.820  24.974 -12.205  1.00 56.23           N  
ATOM   2494  CA  ILE B 344      19.578  25.177 -11.469  1.00 56.23           C  
ATOM   2495  C   ILE B 344      19.665  24.487 -10.110  1.00 56.23           C  
ATOM   2496  CB  ILE B 344      18.359  24.652 -12.260  1.00 56.23           C  
ATOM   2497  O   ILE B 344      19.012  24.904  -9.151  1.00 56.23           O  
ATOM   2498  CG1 ILE B 344      17.055  25.131 -11.611  1.00 56.23           C  
ATOM   2499  CG2 ILE B 344      18.395  23.124 -12.355  1.00 56.23           C  
ATOM   2500  CD1 ILE B 344      16.840  26.636 -11.691  1.00 56.23           C  
ATOM   2501  N   LYS B 345      20.428  23.278 -10.006  1.00 54.42           N  
ATOM   2502  CA  LYS B 345      20.641  22.433  -8.835  1.00 54.42           C  
ATOM   2503  C   LYS B 345      21.214  23.239  -7.673  1.00 54.42           C  
ATOM   2504  CB  LYS B 345      21.572  21.269  -9.175  1.00 54.42           C  
ATOM   2505  O   LYS B 345      20.858  23.008  -6.515  1.00 54.42           O  
ATOM   2506  CG  LYS B 345      21.494  20.107  -8.196  1.00 54.42           C  
ATOM   2507  CD  LYS B 345      22.326  18.921  -8.667  1.00 54.42           C  
ATOM   2508  CE  LYS B 345      22.321  17.792  -7.646  1.00 54.42           C  
ATOM   2509  NZ  LYS B 345      22.560  16.464  -8.286  1.00 54.42           N  
ATOM   2510  N   THR B 346      22.262  24.156  -8.143  1.00 46.82           N  
ATOM   2511  CA  THR B 346      22.944  25.016  -7.182  1.00 46.82           C  
ATOM   2512  C   THR B 346      21.968  26.008  -6.555  1.00 46.82           C  
ATOM   2513  CB  THR B 346      24.104  25.783  -7.843  1.00 46.82           C  
ATOM   2514  O   THR B 346      22.224  26.540  -5.473  1.00 46.82           O  
ATOM   2515  CG2 THR B 346      25.229  24.836  -8.247  1.00 46.82           C  
ATOM   2516  OG1 THR B 346      23.619  26.457  -9.011  1.00 46.82           O  
ATOM   2517  N   THR B 347      20.894  26.373  -7.388  1.00 43.98           N  
ATOM   2518  CA  THR B 347      19.913  27.378  -6.994  1.00 43.98           C  
ATOM   2519  C   THR B 347      18.812  26.754  -6.141  1.00 43.98           C  
ATOM   2520  CB  THR B 347      19.288  28.061  -8.224  1.00 43.98           C  
ATOM   2521  O   THR B 347      18.412  27.322  -5.123  1.00 43.98           O  
ATOM   2522  CG2 THR B 347      18.500  29.303  -7.823  1.00 43.98           C  
ATOM   2523  OG1 THR B 347      20.329  28.442  -9.132  1.00 43.98           O  
ATOM   2524  N   ILE B 348      18.350  25.453  -6.470  1.00 41.46           N  
ATOM   2525  CA  ILE B 348      17.126  24.900  -5.901  1.00 41.46           C  
ATOM   2526  C   ILE B 348      17.473  23.795  -4.905  1.00 41.46           C  
ATOM   2527  CB  ILE B 348      16.187  24.354  -7.000  1.00 41.46           C  
ATOM   2528  O   ILE B 348      16.584  23.208  -4.284  1.00 41.46           O  
ATOM   2529  CG1 ILE B 348      16.907  23.292  -7.838  1.00 41.46           C  
ATOM   2530  CG2 ILE B 348      15.672  25.493  -7.885  1.00 41.46           C  
ATOM   2531  CD1 ILE B 348      15.985  22.490  -8.746  1.00 41.46           C  
ATOM   2532  N   GLY B 349      18.828  23.442  -4.306  1.00 42.35           N  
ATOM   2533  CA  GLY B 349      19.361  22.506  -3.329  1.00 42.35           C  
ATOM   2534  C   GLY B 349      19.303  21.063  -3.792  1.00 42.35           C  
ATOM   2535  O   GLY B 349      19.529  20.774  -4.969  1.00 42.35           O  
ATOM   2536  N   HIS B 350      19.001  20.048  -3.103  1.00 38.19           N  
ATOM   2537  CA  HIS B 350      19.074  18.596  -3.211  1.00 38.19           C  
ATOM   2538  C   HIS B 350      17.864  18.037  -3.952  1.00 38.19           C  
ATOM   2539  CB  HIS B 350      19.180  17.960  -1.824  1.00 38.19           C  
ATOM   2540  O   HIS B 350      17.307  17.011  -3.555  1.00 38.19           O  
ATOM   2541  CG  HIS B 350      20.456  18.279  -1.113  1.00 38.19           C  
ATOM   2542  CD2 HIS B 350      20.684  18.772   0.127  1.00 38.19           C  
ATOM   2543  ND1 HIS B 350      21.695  18.095  -1.689  1.00 38.19           N  
ATOM   2544  CE1 HIS B 350      22.632  18.463  -0.831  1.00 38.19           C  
ATOM   2545  NE2 HIS B 350      22.045  18.877   0.279  1.00 38.19           N  
ATOM   2546  N   LEU B 351      17.096  18.618  -4.873  1.00 40.58           N  
ATOM   2547  CA  LEU B 351      16.030  18.133  -5.742  1.00 40.58           C  
ATOM   2548  C   LEU B 351      16.603  17.372  -6.933  1.00 40.58           C  
ATOM   2549  CB  LEU B 351      15.166  19.298  -6.234  1.00 40.58           C  
ATOM   2550  O   LEU B 351      16.463  17.806  -8.078  1.00 40.58           O  
ATOM   2551  CG  LEU B 351      14.401  20.074  -5.161  1.00 40.58           C  
ATOM   2552  CD1 LEU B 351      13.840  21.368  -5.742  1.00 40.58           C  
ATOM   2553  CD2 LEU B 351      13.285  19.217  -4.574  1.00 40.58           C  
ATOM   2554  N   GLU B 352      17.470  16.324  -6.677  1.00 44.02           N  
ATOM   2555  CA  GLU B 352      18.406  15.763  -7.647  1.00 44.02           C  
ATOM   2556  C   GLU B 352      17.669  15.151  -8.835  1.00 44.02           C  
ATOM   2557  CB  GLU B 352      19.301  14.712  -6.986  1.00 44.02           C  
ATOM   2558  O   GLU B 352      18.064  15.349  -9.986  1.00 44.02           O  
ATOM   2559  CG  GLU B 352      20.365  15.299  -6.069  1.00 44.02           C  
ATOM   2560  CD  GLU B 352      21.373  14.270  -5.584  1.00 44.02           C  
ATOM   2561  OE1 GLU B 352      22.340  14.650  -4.885  1.00 44.02           O  
ATOM   2562  OE2 GLU B 352      21.195  13.074  -5.906  1.00 44.02           O  
ATOM   2563  N   GLY B 353      16.632  14.459  -8.612  1.00 45.60           N  
ATOM   2564  CA  GLY B 353      15.972  13.694  -9.658  1.00 45.60           C  
ATOM   2565  C   GLY B 353      15.211  14.563 -10.642  1.00 45.60           C  
ATOM   2566  O   GLY B 353      15.123  14.236 -11.828  1.00 45.60           O  
ATOM   2567  N   ALA B 354      14.922  15.894 -10.328  1.00 48.77           N  
ATOM   2568  CA  ALA B 354      14.081  16.806 -11.099  1.00 48.77           C  
ATOM   2569  C   ALA B 354      14.926  17.841 -11.836  1.00 48.77           C  
ATOM   2570  CB  ALA B 354      13.072  17.500 -10.186  1.00 48.77           C  
ATOM   2571  O   ALA B 354      14.397  18.664 -12.587  1.00 48.77           O  
ATOM   2572  N   ALA B 355      16.000  17.674 -11.490  1.00 54.86           N  
ATOM   2573  CA  ALA B 355      16.918  18.733 -11.902  1.00 54.86           C  
ATOM   2574  C   ALA B 355      16.868  18.945 -13.413  1.00 54.86           C  
ATOM   2575  CB  ALA B 355      18.342  18.403 -11.461  1.00 54.86           C  
ATOM   2576  O   ALA B 355      16.928  20.081 -13.888  1.00 54.86           O  
ATOM   2577  N   GLY B 356      16.802  17.771 -14.023  1.00 58.56           N  
ATOM   2578  CA  GLY B 356      16.777  17.840 -15.475  1.00 58.56           C  
ATOM   2579  C   GLY B 356      15.608  18.643 -16.014  1.00 58.56           C  
ATOM   2580  O   GLY B 356      15.790  19.531 -16.850  1.00 58.56           O  
ATOM   2581  N   LEU B 357      14.472  18.441 -15.482  1.00 61.38           N  
ATOM   2582  CA  LEU B 357      13.246  19.073 -15.957  1.00 61.38           C  
ATOM   2583  C   LEU B 357      13.183  20.533 -15.523  1.00 61.38           C  
ATOM   2584  CB  LEU B 357      12.018  18.320 -15.437  1.00 61.38           C  
ATOM   2585  O   LEU B 357      12.837  21.408 -16.320  1.00 61.38           O  
ATOM   2586  CG  LEU B 357      10.700  18.589 -16.165  1.00 61.38           C  
ATOM   2587  CD1 LEU B 357      10.559  17.661 -17.367  1.00 61.38           C  
ATOM   2588  CD2 LEU B 357       9.520  18.422 -15.213  1.00 61.38           C  
ATOM   2589  N   LEU B 358      13.433  20.852 -14.397  1.00 58.88           N  
ATOM   2590  CA  LEU B 358      13.437  22.223 -13.900  1.00 58.88           C  
ATOM   2591  C   LEU B 358      14.481  23.062 -14.629  1.00 58.88           C  
ATOM   2592  CB  LEU B 358      13.708  22.246 -12.394  1.00 58.88           C  
ATOM   2593  O   LEU B 358      14.271  24.254 -14.866  1.00 58.88           O  
ATOM   2594  CG  LEU B 358      12.550  21.822 -11.490  1.00 58.88           C  
ATOM   2595  CD1 LEU B 358      13.035  21.646 -10.054  1.00 58.88           C  
ATOM   2596  CD2 LEU B 358      11.418  22.842 -11.556  1.00 58.88           C  
ATOM   2597  N   GLY B 359      15.718  22.278 -14.689  1.00 63.01           N  
ATOM   2598  CA  GLY B 359      16.727  22.911 -15.522  1.00 63.01           C  
ATOM   2599  C   GLY B 359      16.198  23.346 -16.876  1.00 63.01           C  
ATOM   2600  O   GLY B 359      16.555  24.415 -17.374  1.00 63.01           O  
ATOM   2601  N   LEU B 360      15.495  22.461 -17.336  1.00 63.53           N  
ATOM   2602  CA  LEU B 360      14.877  22.705 -18.634  1.00 63.53           C  
ATOM   2603  C   LEU B 360      13.949  23.914 -18.576  1.00 63.53           C  
ATOM   2604  CB  LEU B 360      14.099  21.471 -19.098  1.00 63.53           C  
ATOM   2605  O   LEU B 360      13.998  24.782 -19.450  1.00 63.53           O  
ATOM   2606  CG  LEU B 360      13.385  21.586 -20.446  1.00 63.53           C  
ATOM   2607  CD1 LEU B 360      14.402  21.683 -21.578  1.00 63.53           C  
ATOM   2608  CD2 LEU B 360      12.451  20.400 -20.659  1.00 63.53           C  
ATOM   2609  N   VAL B 361      13.135  24.099 -17.629  1.00 59.38           N  
ATOM   2610  CA  VAL B 361      12.189  25.191 -17.431  1.00 59.38           C  
ATOM   2611  C   VAL B 361      12.946  26.504 -17.244  1.00 59.38           C  
ATOM   2612  CB  VAL B 361      11.267  24.931 -16.219  1.00 59.38           C  
ATOM   2613  O   VAL B 361      12.588  27.525 -17.837  1.00 59.38           O  
ATOM   2614  CG1 VAL B 361      10.423  26.166 -15.907  1.00 59.38           C  
ATOM   2615  CG2 VAL B 361      10.372  23.721 -16.479  1.00 59.38           C  
ATOM   2616  N   LYS B 362      13.879  26.457 -16.407  1.00 62.17           N  
ATOM   2617  CA  LYS B 362      14.725  27.625 -16.176  1.00 62.17           C  
ATOM   2618  C   LYS B 362      15.288  28.163 -17.489  1.00 62.17           C  
ATOM   2619  CB  LYS B 362      15.866  27.281 -15.218  1.00 62.17           C  
ATOM   2620  O   LYS B 362      15.321  29.376 -17.704  1.00 62.17           O  
ATOM   2621  CG  LYS B 362      16.769  28.458 -14.883  1.00 62.17           C  
ATOM   2622  CD  LYS B 362      17.885  28.053 -13.928  1.00 62.17           C  
ATOM   2623  CE  LYS B 362      18.873  29.190 -13.707  1.00 62.17           C  
ATOM   2624  NZ  LYS B 362      20.033  28.761 -12.870  1.00 62.17           N  
ATOM   2625  N   ALA B 363      15.919  27.226 -18.216  1.00 66.56           N  
ATOM   2626  CA  ALA B 363      16.532  27.546 -19.502  1.00 66.56           C  
ATOM   2627  C   ALA B 363      15.533  28.228 -20.431  1.00 66.56           C  
ATOM   2628  CB  ALA B 363      17.086  26.283 -20.157  1.00 66.56           C  
ATOM   2629  O   ALA B 363      15.879  29.181 -21.134  1.00 66.56           O  
ATOM   2630  N   VAL B 364      14.351  27.672 -20.398  1.00 61.72           N  
ATOM   2631  CA  VAL B 364      13.281  28.182 -21.248  1.00 61.72           C  
ATOM   2632  C   VAL B 364      12.926  29.608 -20.834  1.00 61.72           C  
ATOM   2633  CB  VAL B 364      12.027  27.281 -21.185  1.00 61.72           C  
ATOM   2634  O   VAL B 364      12.768  30.487 -21.684  1.00 61.72           O  
ATOM   2635  CG1 VAL B 364      10.840  27.959 -21.866  1.00 61.72           C  
ATOM   2636  CG2 VAL B 364      12.312  25.925 -21.828  1.00 61.72           C  
ATOM   2637  N   LEU B 365      12.813  29.912 -19.673  1.00 58.12           N  
ATOM   2638  CA  LEU B 365      12.507  31.237 -19.146  1.00 58.12           C  
ATOM   2639  C   LEU B 365      13.631  32.219 -19.461  1.00 58.12           C  
ATOM   2640  CB  LEU B 365      12.279  31.173 -17.634  1.00 58.12           C  
ATOM   2641  O   LEU B 365      13.377  33.400 -19.711  1.00 58.12           O  
ATOM   2642  CG  LEU B 365      10.999  30.475 -17.170  1.00 58.12           C  
ATOM   2643  CD1 LEU B 365      10.983  30.352 -15.650  1.00 58.12           C  
ATOM   2644  CD2 LEU B 365       9.769  31.229 -17.664  1.00 58.12           C  
ATOM   2645  N   ALA B 366      14.883  31.744 -19.182  1.00 65.28           N  
ATOM   2646  CA  ALA B 366      16.047  32.562 -19.514  1.00 65.28           C  
ATOM   2647  C   ALA B 366      15.972  33.065 -20.953  1.00 65.28           C  
ATOM   2648  CB  ALA B 366      17.334  31.769 -19.298  1.00 65.28           C  
ATOM   2649  O   ALA B 366      16.292  34.224 -21.229  1.00 65.28           O  
ATOM   2650  N   VAL B 367      15.810  32.056 -21.884  1.00 59.74           N  
ATOM   2651  CA  VAL B 367      15.692  32.353 -23.308  1.00 59.74           C  
ATOM   2652  C   VAL B 367      14.640  33.439 -23.524  1.00 59.74           C  
ATOM   2653  CB  VAL B 367      15.330  31.091 -24.123  1.00 59.74           C  
ATOM   2654  O   VAL B 367      14.873  34.400 -24.261  1.00 59.74           O  
ATOM   2655  CG1 VAL B 367      14.972  31.461 -25.561  1.00 59.74           C  
ATOM   2656  CG2 VAL B 367      16.484  30.091 -24.096  1.00 59.74           C  
ATOM   2657  N   ARG B 368      13.601  33.388 -22.818  1.00 58.08           N  
ATOM   2658  CA  ARG B 368      12.462  34.287 -22.970  1.00 58.08           C  
ATOM   2659  C   ARG B 368      12.797  35.686 -22.464  1.00 58.08           C  
ATOM   2660  CB  ARG B 368      11.241  33.740 -22.227  1.00 58.08           C  
ATOM   2661  O   ARG B 368      12.466  36.682 -23.111  1.00 58.08           O  
ATOM   2662  CG  ARG B 368      10.013  34.633 -22.319  1.00 58.08           C  
ATOM   2663  CD  ARG B 368       8.828  34.039 -21.571  1.00 58.08           C  
ATOM   2664  NE  ARG B 368       7.714  34.980 -21.493  1.00 58.08           N  
ATOM   2665  NH1 ARG B 368       6.071  33.356 -21.517  1.00 58.08           N  
ATOM   2666  NH2 ARG B 368       5.497  35.572 -21.397  1.00 58.08           N  
ATOM   2667  CZ  ARG B 368       6.429  34.633 -21.469  1.00 58.08           C  
ATOM   2668  N   ALA B 369      13.428  35.669 -21.363  1.00 55.69           N  
ATOM   2669  CA  ALA B 369      13.715  36.938 -20.699  1.00 55.69           C  
ATOM   2670  C   ALA B 369      14.946  37.608 -21.304  1.00 55.69           C  
ATOM   2671  CB  ALA B 369      13.913  36.722 -19.201  1.00 55.69           C  
ATOM   2672  O   ALA B 369      15.232  38.772 -21.014  1.00 55.69           O  
ATOM   2673  N   GLY B 370      15.714  36.848 -22.349  1.00 60.08           N  
ATOM   2674  CA  GLY B 370      16.939  37.337 -22.962  1.00 60.08           C  
ATOM   2675  C   GLY B 370      18.054  37.573 -21.961  1.00 60.08           C  
ATOM   2676  O   GLY B 370      18.915  38.428 -22.173  1.00 60.08           O  
ATOM   2677  N   ALA B 371      17.908  37.031 -20.800  1.00 60.32           N  
ATOM   2678  CA  ALA B 371      18.866  37.274 -19.725  1.00 60.32           C  
ATOM   2679  C   ALA B 371      19.153  35.994 -18.945  1.00 60.32           C  
ATOM   2680  CB  ALA B 371      18.347  38.360 -18.786  1.00 60.32           C  
ATOM   2681  O   ALA B 371      18.310  35.096 -18.882  1.00 60.32           O  
ATOM   2682  N   VAL B 372      20.208  35.698 -18.394  1.00 62.72           N  
ATOM   2683  CA  VAL B 372      20.621  34.542 -17.605  1.00 62.72           C  
ATOM   2684  C   VAL B 372      20.646  34.910 -16.123  1.00 62.72           C  
ATOM   2685  CB  VAL B 372      22.005  34.018 -18.047  1.00 62.72           C  
ATOM   2686  O   VAL B 372      21.358  35.833 -15.718  1.00 62.72           O  
ATOM   2687  CG1 VAL B 372      22.382  32.761 -17.265  1.00 62.72           C  
ATOM   2688  CG2 VAL B 372      22.015  33.740 -19.549  1.00 62.72           C  
ATOM   2689  N   PRO B 373      19.939  34.612 -15.452  1.00 57.19           N  
ATOM   2690  CA  PRO B 373      20.007  35.009 -14.043  1.00 57.19           C  
ATOM   2691  C   PRO B 373      21.231  34.440 -13.328  1.00 57.19           C  
ATOM   2692  CB  PRO B 373      18.715  34.437 -13.453  1.00 57.19           C  
ATOM   2693  O   PRO B 373      21.734  33.379 -13.708  1.00 57.19           O  
ATOM   2694  CG  PRO B 373      18.226  33.464 -14.477  1.00 57.19           C  
ATOM   2695  CD  PRO B 373      18.935  33.737 -15.772  1.00 57.19           C  
ATOM   2696  N   GLY B 374      21.988  35.050 -12.462  1.00 53.83           N  
ATOM   2697  CA  GLY B 374      23.175  34.612 -11.744  1.00 53.83           C  
ATOM   2698  C   GLY B 374      22.929  33.398 -10.869  1.00 53.83           C  
ATOM   2699  O   GLY B 374      21.780  33.051 -10.589  1.00 53.83           O  
ATOM   2700  N   THR B 375      23.729  32.459 -10.471  1.00 49.91           N  
ATOM   2701  CA  THR B 375      23.634  31.298  -9.593  1.00 49.91           C  
ATOM   2702  C   THR B 375      23.953  31.684  -8.151  1.00 49.91           C  
ATOM   2703  CB  THR B 375      24.583  30.174 -10.048  1.00 49.91           C  
ATOM   2704  O   THR B 375      24.833  32.512  -7.905  1.00 49.91           O  
ATOM   2705  CG2 THR B 375      24.194  29.651 -11.427  1.00 49.91           C  
ATOM   2706  OG1 THR B 375      25.923  30.680 -10.101  1.00 49.91           O  
ATOM   2707  N   SER B 376      23.234  31.716  -6.928  1.00 43.33           N  
ATOM   2708  CA  SER B 376      23.297  32.153  -5.537  1.00 43.33           C  
ATOM   2709  C   SER B 376      24.383  31.406  -4.770  1.00 43.33           C  
ATOM   2710  CB  SER B 376      21.945  31.950  -4.850  1.00 43.33           C  
ATOM   2711  O   SER B 376      24.642  30.231  -5.037  1.00 43.33           O  
ATOM   2712  OG  SER B 376      21.399  30.685  -5.179  1.00 43.33           O  
ATOM   2713  N   GLY B 377      25.958  31.933  -4.318  1.00 41.08           N  
ATOM   2714  CA  GLY B 377      26.927  31.389  -3.380  1.00 41.08           C  
ATOM   2715  C   GLY B 377      28.327  31.294  -3.957  1.00 41.08           C  
ATOM   2716  O   GLY B 377      29.266  30.906  -3.259  1.00 41.08           O  
ATOM   2717  N   HIS B 378      28.567  31.718  -5.148  1.00 43.11           N  
ATOM   2718  CA  HIS B 378      29.862  31.487  -5.777  1.00 43.11           C  
ATOM   2719  C   HIS B 378      30.732  32.738  -5.725  1.00 43.11           C  
ATOM   2720  CB  HIS B 378      29.680  31.034  -7.227  1.00 43.11           C  
ATOM   2721  O   HIS B 378      31.853  32.742  -6.240  1.00 43.11           O  
ATOM   2722  CG  HIS B 378      29.377  29.577  -7.367  1.00 43.11           C  
ATOM   2723  CD2 HIS B 378      30.178  28.527  -7.666  1.00 43.11           C  
ATOM   2724  ND1 HIS B 378      28.111  29.060  -7.195  1.00 43.11           N  
ATOM   2725  CE1 HIS B 378      28.147  27.751  -7.382  1.00 43.11           C  
ATOM   2726  NE2 HIS B 378      29.389  27.402  -7.669  1.00 43.11           N  
ATOM   2727  N   ARG B 379      30.172  33.753  -5.029  1.00 40.33           N  
ATOM   2728  CA  ARG B 379      30.993  34.959  -5.067  1.00 40.33           C  
ATOM   2729  C   ARG B 379      32.261  34.785  -4.238  1.00 40.33           C  
ATOM   2730  CB  ARG B 379      30.200  36.166  -4.564  1.00 40.33           C  
ATOM   2731  O   ARG B 379      32.195  34.416  -3.063  1.00 40.33           O  
ATOM   2732  CG  ARG B 379      29.445  36.906  -5.657  1.00 40.33           C  
ATOM   2733  CD  ARG B 379      28.786  38.173  -5.129  1.00 40.33           C  
ATOM   2734  NE  ARG B 379      28.076  38.891  -6.184  1.00 40.33           N  
ATOM   2735  NH1 ARG B 379      27.132  40.454  -4.770  1.00 40.33           N  
ATOM   2736  NH2 ARG B 379      26.707  40.535  -7.021  1.00 40.33           N  
ATOM   2737  CZ  ARG B 379      27.307  39.958  -5.989  1.00 40.33           C  
ATOM   2738  N   GLY B 380      33.061  34.213  -4.763  1.00 39.03           N  
ATOM   2739  CA  GLY B 380      34.389  34.309  -4.180  1.00 39.03           C  
ATOM   2740  C   GLY B 380      34.951  32.968  -3.748  1.00 39.03           C  
ATOM   2741  O   GLY B 380      35.941  32.910  -3.017  1.00 39.03           O  
ATOM   2742  N   GLY B 381      34.119  31.713  -4.222  1.00 41.26           N  
ATOM   2743  CA  GLY B 381      34.482  30.377  -3.778  1.00 41.26           C  
ATOM   2744  C   GLY B 381      35.550  29.731  -4.640  1.00 41.26           C  
ATOM   2745  O   GLY B 381      35.921  30.269  -5.685  1.00 41.26           O  
ATOM   2746  N   GLU B 382      36.356  28.954  -4.282  1.00 40.05           N  
ATOM   2747  CA  GLU B 382      37.476  28.286  -4.939  1.00 40.05           C  
ATOM   2748  C   GLU B 382      37.074  27.754  -6.311  1.00 40.05           C  
ATOM   2749  CB  GLU B 382      38.008  27.146  -4.067  1.00 40.05           C  
ATOM   2750  O   GLU B 382      37.845  27.846  -7.269  1.00 40.05           O  
ATOM   2751  CG  GLU B 382      39.462  26.788  -4.343  1.00 40.05           C  
ATOM   2752  CD  GLU B 382      40.421  27.321  -3.291  1.00 40.05           C  
ATOM   2753  OE1 GLU B 382      41.651  27.162  -3.455  1.00 40.05           O  
ATOM   2754  OE2 GLU B 382      39.937  27.902  -2.293  1.00 40.05           O  
ATOM   2755  N   SER B 383      35.795  27.324  -6.534  1.00 41.94           N  
ATOM   2756  CA  SER B 383      35.316  26.725  -7.775  1.00 41.94           C  
ATOM   2757  C   SER B 383      35.149  27.776  -8.868  1.00 41.94           C  
ATOM   2758  CB  SER B 383      33.989  26.002  -7.545  1.00 41.94           C  
ATOM   2759  O   SER B 383      35.473  27.526 -10.031  1.00 41.94           O  
ATOM   2760  OG  SER B 383      34.125  25.007  -6.544  1.00 41.94           O  
ATOM   2761  N   ALA B 384      34.639  28.917  -8.475  1.00 45.43           N  
ATOM   2762  CA  ALA B 384      34.484  30.076  -9.350  1.00 45.43           C  
ATOM   2763  C   ALA B 384      35.825  30.494  -9.948  1.00 45.43           C  
ATOM   2764  CB  ALA B 384      33.859  31.240  -8.586  1.00 45.43           C  
ATOM   2765  O   ALA B 384      35.907  30.822 -11.134  1.00 45.43           O  
ATOM   2766  N   ARG B 385      36.719  30.289  -9.028  1.00 51.26           N  
ATOM   2767  CA  ARG B 385      38.061  30.690  -9.440  1.00 51.26           C  
ATOM   2768  C   ARG B 385      38.619  29.737 -10.492  1.00 51.26           C  
ATOM   2769  CB  ARG B 385      39.000  30.745  -8.233  1.00 51.26           C  
ATOM   2770  O   ARG B 385      39.246  30.172 -11.460  1.00 51.26           O  
ATOM   2771  CG  ARG B 385      38.950  32.062  -7.474  1.00 51.26           C  
ATOM   2772  CD  ARG B 385      39.940  32.084  -6.318  1.00 51.26           C  
ATOM   2773  NE  ARG B 385      39.835  33.316  -5.541  1.00 51.26           N  
ATOM   2774  NH1 ARG B 385      41.206  32.597  -3.826  1.00 51.26           N  
ATOM   2775  NH2 ARG B 385      40.273  34.689  -3.753  1.00 51.26           N  
ATOM   2776  CZ  ARG B 385      40.438  33.531  -4.375  1.00 51.26           C  
ATOM   2777  N   ARG B 386      38.226  28.587 -10.264  1.00 47.29           N  
ATOM   2778  CA  ARG B 386      38.746  27.557 -11.157  1.00 47.29           C  
ATOM   2779  C   ARG B 386      38.080  27.634 -12.527  1.00 47.29           C  
ATOM   2780  CB  ARG B 386      38.541  26.167 -10.552  1.00 47.29           C  
ATOM   2781  O   ARG B 386      38.744  27.481 -13.555  1.00 47.29           O  
ATOM   2782  CG  ARG B 386      39.589  25.784  -9.519  1.00 47.29           C  
ATOM   2783  CD  ARG B 386      39.383  24.366  -9.005  1.00 47.29           C  
ATOM   2784  NE  ARG B 386      40.185  24.102  -7.814  1.00 47.29           N  
ATOM   2785  NH1 ARG B 386      40.562  21.877  -8.309  1.00 47.29           N  
ATOM   2786  NH2 ARG B 386      41.439  22.797  -6.401  1.00 47.29           N  
ATOM   2787  CZ  ARG B 386      40.727  22.926  -7.511  1.00 47.29           C  
ATOM   2788  N   LEU B 387      36.743  27.806 -12.532  1.00 53.62           N  
ATOM   2789  CA  LEU B 387      35.954  27.920 -13.753  1.00 53.62           C  
ATOM   2790  C   LEU B 387      36.340  29.171 -14.535  1.00 53.62           C  
ATOM   2791  CB  LEU B 387      34.459  27.951 -13.424  1.00 53.62           C  
ATOM   2792  O   LEU B 387      36.429  29.138 -15.764  1.00 53.62           O  
ATOM   2793  CG  LEU B 387      33.846  26.639 -12.933  1.00 53.62           C  
ATOM   2794  CD1 LEU B 387      32.465  26.889 -12.336  1.00 53.62           C  
ATOM   2795  CD2 LEU B 387      33.767  25.626 -14.070  1.00 53.62           C  
ATOM   2796  N   SER B 388      36.625  30.216 -13.806  1.00 49.37           N  
ATOM   2797  CA  SER B 388      37.037  31.488 -14.391  1.00 49.37           C  
ATOM   2798  C   SER B 388      38.389  31.365 -15.085  1.00 49.37           C  
ATOM   2799  CB  SER B 388      37.103  32.575 -13.317  1.00 49.37           C  
ATOM   2800  O   SER B 388      38.590  31.922 -16.167  1.00 49.37           O  
ATOM   2801  OG  SER B 388      35.801  32.972 -12.923  1.00 49.37           O  
ATOM   2802  N   ARG B 389      39.347  30.537 -14.288  1.00 52.42           N  
ATOM   2803  CA  ARG B 389      40.681  30.324 -14.841  1.00 52.42           C  
ATOM   2804  C   ARG B 389      40.607  29.613 -16.188  1.00 52.42           C  
ATOM   2805  CB  ARG B 389      41.544  29.518 -13.869  1.00 52.42           C  
ATOM   2806  O   ARG B 389      41.465  29.816 -17.051  1.00 52.42           O  
ATOM   2807  CG  ARG B 389      42.282  30.369 -12.848  1.00 52.42           C  
ATOM   2808  CD  ARG B 389      43.164  29.523 -11.940  1.00 52.42           C  
ATOM   2809  NE  ARG B 389      43.656  30.291 -10.800  1.00 52.42           N  
ATOM   2810  NH1 ARG B 389      44.696  28.498  -9.779  1.00 52.42           N  
ATOM   2811  NH2 ARG B 389      44.770  30.575  -8.811  1.00 52.42           N  
ATOM   2812  CZ  ARG B 389      44.373  29.786  -9.799  1.00 52.42           C  
ATOM   2813  N   ALA B 390      39.412  28.921 -16.522  1.00 50.01           N  
ATOM   2814  CA  ALA B 390      39.225  28.127 -17.734  1.00 50.01           C  
ATOM   2815  C   ALA B 390      38.432  28.904 -18.781  1.00 50.01           C  
ATOM   2816  CB  ALA B 390      38.521  26.813 -17.406  1.00 50.01           C  
ATOM   2817  O   ALA B 390      38.069  28.357 -19.826  1.00 50.01           O  
ATOM   2818  N   GLY B 391      38.291  30.084 -18.546  1.00 52.88           N  
ATOM   2819  CA  GLY B 391      37.580  30.995 -19.428  1.00 52.88           C  
ATOM   2820  C   GLY B 391      36.072  30.882 -19.313  1.00 52.88           C  
ATOM   2821  O   GLY B 391      35.343  31.271 -20.228  1.00 52.88           O  
ATOM   2822  N   ILE B 392      35.322  30.215 -18.365  1.00 59.57           N  
ATOM   2823  CA  ILE B 392      33.910  29.956 -18.104  1.00 59.57           C  
ATOM   2824  C   ILE B 392      33.396  30.924 -17.041  1.00 59.57           C  
ATOM   2825  CB  ILE B 392      33.676  28.495 -17.657  1.00 59.57           C  
ATOM   2826  O   ILE B 392      34.014  31.084 -15.986  1.00 59.57           O  
ATOM   2827  CG1 ILE B 392      34.201  27.521 -18.718  1.00 59.57           C  
ATOM   2828  CG2 ILE B 392      32.192  28.248 -17.373  1.00 59.57           C  
ATOM   2829  CD1 ILE B 392      34.288  26.077 -18.244  1.00 59.57           C  
ATOM   2830  N   GLU B 393      32.333  31.745 -17.485  1.00 57.29           N  
ATOM   2831  CA  GLU B 393      31.849  32.784 -16.579  1.00 57.29           C  
ATOM   2832  C   GLU B 393      30.617  32.315 -15.810  1.00 57.29           C  
ATOM   2833  CB  GLU B 393      31.530  34.066 -17.352  1.00 57.29           C  
ATOM   2834  O   GLU B 393      29.666  31.803 -16.404  1.00 57.29           O  
ATOM   2835  CG  GLU B 393      31.287  35.276 -16.463  1.00 57.29           C  
ATOM   2836  CD  GLU B 393      30.971  36.542 -17.244  1.00 57.29           C  
ATOM   2837  OE1 GLU B 393      30.676  37.584 -16.617  1.00 57.29           O  
ATOM   2838  OE2 GLU B 393      31.019  36.490 -18.493  1.00 57.29           O  
ATOM   2839  N   VAL B 394      30.673  32.189 -14.531  1.00 56.48           N  
ATOM   2840  CA  VAL B 394      29.521  31.862 -13.698  1.00 56.48           C  
ATOM   2841  C   VAL B 394      28.857  33.145 -13.205  1.00 56.48           C  
ATOM   2842  CB  VAL B 394      29.921  30.974 -12.498  1.00 56.48           C  
ATOM   2843  O   VAL B 394      29.382  33.821 -12.317  1.00 56.48           O  
ATOM   2844  CG1 VAL B 394      28.687  30.556 -11.701  1.00 56.48           C  
ATOM   2845  CG2 VAL B 394      30.692  29.746 -12.978  1.00 56.48           C  
ATOM   2846  N   PRO B 395      27.934  33.803 -13.780  1.00 54.06           N  
ATOM   2847  CA  PRO B 395      27.415  35.121 -13.405  1.00 54.06           C  
ATOM   2848  C   PRO B 395      26.842  35.148 -11.990  1.00 54.06           C  
ATOM   2849  CB  PRO B 395      26.319  35.376 -14.443  1.00 54.06           C  
ATOM   2850  O   PRO B 395      26.107  34.237 -11.599  1.00 54.06           O  
ATOM   2851  CG  PRO B 395      26.216  34.099 -15.212  1.00 54.06           C  
ATOM   2852  CD  PRO B 395      27.281  33.160 -14.723  1.00 54.06           C  
ATOM   2853  N   ALA B 396      27.336  35.709 -10.979  1.00 53.22           N  
ATOM   2854  CA  ALA B 396      26.806  35.868  -9.627  1.00 53.22           C  
ATOM   2855  C   ALA B 396      25.589  36.789  -9.619  1.00 53.22           C  
ATOM   2856  CB  ALA B 396      27.885  36.409  -8.692  1.00 53.22           C  
ATOM   2857  O   ALA B 396      24.799  36.775  -8.673  1.00 53.22           O  
ATOM   2858  N   ASP B 397      25.438  37.625 -10.859  1.00 52.96           N  
ATOM   2859  CA  ASP B 397      24.401  38.628 -11.080  1.00 52.96           C  
ATOM   2860  C   ASP B 397      23.674  38.384 -12.400  1.00 52.96           C  
ATOM   2861  CB  ASP B 397      25.002  40.035 -11.061  1.00 52.96           C  
ATOM   2862  O   ASP B 397      24.162  37.643 -13.256  1.00 52.96           O  
ATOM   2863  CG  ASP B 397      25.612  40.401  -9.720  1.00 52.96           C  
ATOM   2864  OD1 ASP B 397      25.034  40.049  -8.670  1.00 52.96           O  
ATOM   2865  OD2 ASP B 397      26.680  41.051  -9.714  1.00 52.96           O  
ATOM   2866  N   LEU B 398      22.614  39.023 -12.532  1.00 53.17           N  
ATOM   2867  CA  LEU B 398      21.841  38.991 -13.769  1.00 53.17           C  
ATOM   2868  C   LEU B 398      22.658  39.537 -14.935  1.00 53.17           C  
ATOM   2869  CB  LEU B 398      20.548  39.796 -13.614  1.00 53.17           C  
ATOM   2870  O   LEU B 398      23.196  40.644 -14.856  1.00 53.17           O  
ATOM   2871  CG  LEU B 398      19.458  39.534 -14.654  1.00 53.17           C  
ATOM   2872  CD1 LEU B 398      18.580  38.365 -14.220  1.00 53.17           C  
ATOM   2873  CD2 LEU B 398      18.617  40.787 -14.875  1.00 53.17           C  
ATOM   2874  N   VAL B 399      22.889  38.589 -15.843  1.00 55.20           N  
ATOM   2875  CA  VAL B 399      23.704  39.000 -16.981  1.00 55.20           C  
ATOM   2876  C   VAL B 399      22.894  38.869 -18.270  1.00 55.20           C  
ATOM   2877  CB  VAL B 399      25.002  38.168 -17.081  1.00 55.20           C  
ATOM   2878  O   VAL B 399      22.090  37.946 -18.414  1.00 55.20           O  
ATOM   2879  CG1 VAL B 399      25.955  38.774 -18.110  1.00 55.20           C  
ATOM   2880  CG2 VAL B 399      25.678  38.070 -15.714  1.00 55.20           C  
ATOM   2881  N   GLY B 400      22.734  39.797 -18.890  1.00 62.37           N  
ATOM   2882  CA  GLY B 400      22.024  39.827 -20.159  1.00 62.37           C  
ATOM   2883  C   GLY B 400      22.418  38.697 -21.090  1.00 62.37           C  
ATOM   2884  O   GLY B 400      23.567  38.248 -21.079  1.00 62.37           O  
ATOM   2885  N   LEU B 401      21.591  37.980 -21.879  1.00 57.37           N  
ATOM   2886  CA  LEU B 401      21.820  36.949 -22.885  1.00 57.37           C  
ATOM   2887  C   LEU B 401      21.691  37.523 -24.292  1.00 57.37           C  
ATOM   2888  CB  LEU B 401      20.833  35.792 -22.701  1.00 57.37           C  
ATOM   2889  O   LEU B 401      20.662  38.111 -24.635  1.00 57.37           O  
ATOM   2890  CG  LEU B 401      21.303  34.418 -23.182  1.00 57.37           C  
ATOM   2891  CD1 LEU B 401      21.900  33.627 -22.023  1.00 57.37           C  
ATOM   2892  CD2 LEU B 401      20.149  33.652 -23.820  1.00 57.37           C  
ATOM   2893  N   PRO B 402      22.761  37.693 -25.142  1.00 55.72           N  
ATOM   2894  CA  PRO B 402      22.594  38.269 -26.479  1.00 55.72           C  
ATOM   2895  C   PRO B 402      21.416  37.663 -27.239  1.00 55.72           C  
ATOM   2896  CB  PRO B 402      23.918  37.942 -27.172  1.00 55.72           C  
ATOM   2897  O   PRO B 402      21.137  36.469 -27.102  1.00 55.72           O  
ATOM   2898  CG  PRO B 402      24.844  37.552 -26.065  1.00 55.72           C  
ATOM   2899  CD  PRO B 402      24.021  37.164 -24.870  1.00 55.72           C  
ATOM   2900  N   PRO B 403      20.529  38.406 -27.667  1.00 50.15           N  
ATOM   2901  CA  PRO B 403      19.392  37.941 -28.466  1.00 50.15           C  
ATOM   2902  C   PRO B 403      19.790  36.899 -29.508  1.00 50.15           C  
ATOM   2903  CB  PRO B 403      18.887  39.220 -29.138  1.00 50.15           C  
ATOM   2904  O   PRO B 403      20.860  37.003 -30.114  1.00 50.15           O  
ATOM   2905  CG  PRO B 403      19.749  40.309 -28.585  1.00 50.15           C  
ATOM   2906  CD  PRO B 403      20.825  39.684 -27.744  1.00 50.15           C  
ATOM   2907  N   GLY B 404      19.017  35.781 -29.797  1.00 58.28           N  
ATOM   2908  CA  GLY B 404      19.232  34.765 -30.816  1.00 58.28           C  
ATOM   2909  C   GLY B 404      20.186  33.671 -30.376  1.00 58.28           C  
ATOM   2910  O   GLY B 404      20.515  32.776 -31.157  1.00 58.28           O  
ATOM   2911  N   THR B 405      20.416  33.786 -29.192  1.00 65.49           N  
ATOM   2912  CA  THR B 405      21.442  32.908 -28.641  1.00 65.49           C  
ATOM   2913  C   THR B 405      20.862  31.535 -28.316  1.00 65.49           C  
ATOM   2914  CB  THR B 405      22.074  33.514 -27.374  1.00 65.49           C  
ATOM   2915  O   THR B 405      19.741  31.432 -27.814  1.00 65.49           O  
ATOM   2916  CG2 THR B 405      23.286  32.705 -26.923  1.00 65.49           C  
ATOM   2917  OG1 THR B 405      22.487  34.858 -27.649  1.00 65.49           O  
ATOM   2918  N   LEU B 406      21.457  30.458 -28.661  1.00 68.31           N  
ATOM   2919  CA  LEU B 406      21.081  29.083 -28.353  1.00 68.31           C  
ATOM   2920  C   LEU B 406      21.513  28.705 -26.940  1.00 68.31           C  
ATOM   2921  CB  LEU B 406      21.704  28.117 -29.365  1.00 68.31           C  
ATOM   2922  O   LEU B 406      22.483  29.256 -26.415  1.00 68.31           O  
ATOM   2923  CG  LEU B 406      21.278  28.296 -30.823  1.00 68.31           C  
ATOM   2924  CD1 LEU B 406      22.120  27.408 -31.733  1.00 68.31           C  
ATOM   2925  CD2 LEU B 406      19.794  27.986 -30.989  1.00 68.31           C  
ATOM   2926  N   VAL B 407      20.567  27.803 -26.340  1.00 66.04           N  
ATOM   2927  CA  VAL B 407      20.847  27.479 -24.945  1.00 66.04           C  
ATOM   2928  C   VAL B 407      20.968  25.965 -24.781  1.00 66.04           C  
ATOM   2929  CB  VAL B 407      19.752  28.030 -24.004  1.00 66.04           C  
ATOM   2930  O   VAL B 407      20.269  25.204 -25.453  1.00 66.04           O  
ATOM   2931  CG1 VAL B 407      20.113  27.767 -22.543  1.00 66.04           C  
ATOM   2932  CG2 VAL B 407      19.546  29.525 -24.245  1.00 66.04           C  
ATOM   2933  N   GLY B 408      21.792  25.454 -24.085  1.00 74.33           N  
ATOM   2934  CA  GLY B 408      21.917  24.031 -23.811  1.00 74.33           C  
ATOM   2935  C   GLY B 408      21.463  23.651 -22.414  1.00 74.33           C  
ATOM   2936  O   GLY B 408      21.460  24.486 -21.508  1.00 74.33           O  
ATOM   2937  N   VAL B 409      20.760  22.413 -22.258  1.00 68.53           N  
ATOM   2938  CA  VAL B 409      20.455  21.876 -20.936  1.00 68.53           C  
ATOM   2939  C   VAL B 409      21.097  20.499 -20.776  1.00 68.53           C  
ATOM   2940  CB  VAL B 409      18.931  21.784 -20.698  1.00 68.53           C  
ATOM   2941  O   VAL B 409      20.892  19.612 -21.607  1.00 68.53           O  
ATOM   2942  CG1 VAL B 409      18.633  21.360 -19.261  1.00 68.53           C  
ATOM   2943  CG2 VAL B 409      18.261  23.120 -21.014  1.00 68.53           C  
ATOM   2944  N   SER B 410      21.856  20.306 -19.793  1.00 69.88           N  
ATOM   2945  CA  SER B 410      22.565  19.036 -19.671  1.00 69.88           C  
ATOM   2946  C   SER B 410      22.222  18.335 -18.360  1.00 69.88           C  
ATOM   2947  CB  SER B 410      24.076  19.254 -19.762  1.00 69.88           C  
ATOM   2948  O   SER B 410      21.945  18.991 -17.354  1.00 69.88           O  
ATOM   2949  OG  SER B 410      24.429  19.809 -21.017  1.00 69.88           O  
ATOM   2950  N   SER B 411      22.032  17.030 -18.365  1.00 63.12           N  
ATOM   2951  CA  SER B 411      21.865  16.249 -17.143  1.00 63.12           C  
ATOM   2952  C   SER B 411      22.769  15.021 -17.144  1.00 63.12           C  
ATOM   2953  CB  SER B 411      20.407  15.819 -16.977  1.00 63.12           C  
ATOM   2954  O   SER B 411      22.785  14.256 -18.110  1.00 63.12           O  
ATOM   2955  OG  SER B 411      20.205  15.202 -15.717  1.00 63.12           O  
ATOM   2956  N   ILE B 412      23.610  14.729 -16.292  1.00 55.92           N  
ATOM   2957  CA  ILE B 412      24.594  13.653 -16.246  1.00 55.92           C  
ATOM   2958  C   ILE B 412      24.201  12.642 -15.171  1.00 55.92           C  
ATOM   2959  CB  ILE B 412      26.015  14.197 -15.976  1.00 55.92           C  
ATOM   2960  O   ILE B 412      23.967  13.011 -14.018  1.00 55.92           O  
ATOM   2961  CG1 ILE B 412      26.372  15.285 -16.995  1.00 55.92           C  
ATOM   2962  CG2 ILE B 412      27.042  13.061 -16.005  1.00 55.92           C  
ATOM   2963  CD1 ILE B 412      27.664  16.026 -16.682  1.00 55.92           C  
ATOM   2964  N   GLY B 413      23.785  11.315 -15.499  1.00 49.47           N  
ATOM   2965  CA  GLY B 413      23.297  10.321 -14.556  1.00 49.47           C  
ATOM   2966  C   GLY B 413      24.410   9.531 -13.894  1.00 49.47           C  
ATOM   2967  O   GLY B 413      25.495   9.382 -14.460  1.00 49.47           O  
ATOM   2968  N   MET B 414      24.654   9.118 -12.644  1.00 44.53           N  
ATOM   2969  CA  MET B 414      25.666   8.360 -11.913  1.00 44.53           C  
ATOM   2970  C   MET B 414      25.938   7.021 -12.590  1.00 44.53           C  
ATOM   2971  CB  MET B 414      25.228   8.135 -10.465  1.00 44.53           C  
ATOM   2972  O   MET B 414      27.044   6.486 -12.496  1.00 44.53           O  
ATOM   2973  CG  MET B 414      25.307   9.382  -9.599  1.00 44.53           C  
ATOM   2974  SD  MET B 414      27.035   9.849  -9.197  1.00 44.53           S  
ATOM   2975  CE  MET B 414      27.448   8.551  -7.999  1.00 44.53           C  
ATOM   2976  N   GLY B 415      24.896   6.276 -13.463  1.00 44.02           N  
ATOM   2977  CA  GLY B 415      25.018   5.008 -14.164  1.00 44.02           C  
ATOM   2978  C   GLY B 415      25.691   5.136 -15.517  1.00 44.02           C  
ATOM   2979  O   GLY B 415      26.011   4.131 -16.155  1.00 44.02           O  
ATOM   2980  N   GLY B 416      26.340   6.488 -15.950  1.00 47.65           N  
ATOM   2981  CA  GLY B 416      27.076   6.803 -17.164  1.00 47.65           C  
ATOM   2982  C   GLY B 416      26.186   7.285 -18.293  1.00 47.65           C  
ATOM   2983  O   GLY B 416      26.675   7.650 -19.364  1.00 47.65           O  
ATOM   2984  N   THR B 417      24.788   7.233 -17.936  1.00 54.66           N  
ATOM   2985  CA  THR B 417      23.904   7.701 -18.998  1.00 54.66           C  
ATOM   2986  C   THR B 417      23.767   9.220 -18.958  1.00 54.66           C  
ATOM   2987  CB  THR B 417      22.511   7.054 -18.891  1.00 54.66           C  
ATOM   2988  O   THR B 417      23.431   9.791 -17.919  1.00 54.66           O  
ATOM   2989  CG2 THR B 417      21.639   7.424 -20.087  1.00 54.66           C  
ATOM   2990  OG1 THR B 417      22.655   5.629 -18.842  1.00 54.66           O  
ATOM   2991  N   ASN B 418      24.138   9.902 -19.979  1.00 60.95           N  
ATOM   2992  CA  ASN B 418      24.161  11.357 -20.080  1.00 60.95           C  
ATOM   2993  C   ASN B 418      23.157  11.863 -21.112  1.00 60.95           C  
ATOM   2994  CB  ASN B 418      25.569  11.849 -20.423  1.00 60.95           C  
ATOM   2995  O   ASN B 418      22.939  11.219 -22.139  1.00 60.95           O  
ATOM   2996  CG  ASN B 418      26.627  11.284 -19.496  1.00 60.95           C  
ATOM   2997  ND2 ASN B 418      27.760  10.884 -20.063  1.00 60.95           N  
ATOM   2998  OD1 ASN B 418      26.428  11.207 -18.281  1.00 60.95           O  
ATOM   2999  N   CYS B 419      22.509  12.895 -20.687  1.00 64.99           N  
ATOM   3000  CA  CYS B 419      21.561  13.432 -21.657  1.00 64.99           C  
ATOM   3001  C   CYS B 419      21.752  14.934 -21.832  1.00 64.99           C  
ATOM   3002  CB  CYS B 419      20.125  13.138 -21.224  1.00 64.99           C  
ATOM   3003  O   CYS B 419      21.990  15.651 -20.859  1.00 64.99           O  
ATOM   3004  SG  CYS B 419      18.878  13.723 -22.392  1.00 64.99           S  
ATOM   3005  N   HIS B 420      21.808  15.389 -23.064  1.00 68.75           N  
ATOM   3006  CA  HIS B 420      21.897  16.806 -23.394  1.00 68.75           C  
ATOM   3007  C   HIS B 420      20.756  17.231 -24.312  1.00 68.75           C  
ATOM   3008  CB  HIS B 420      23.243  17.119 -24.051  1.00 68.75           C  
ATOM   3009  O   HIS B 420      20.415  16.517 -25.257  1.00 68.75           O  
ATOM   3010  CG  HIS B 420      23.486  18.581 -24.254  1.00 68.75           C  
ATOM   3011  CD2 HIS B 420      23.420  19.347 -25.368  1.00 68.75           C  
ATOM   3012  ND1 HIS B 420      23.850  19.424 -23.226  1.00 68.75           N  
ATOM   3013  CE1 HIS B 420      23.996  20.650 -23.702  1.00 68.75           C  
ATOM   3014  NE2 HIS B 420      23.741  20.630 -24.999  1.00 68.75           N  
ATOM   3015  N   VAL B 421      20.248  18.416 -23.933  1.00 70.62           N  
ATOM   3016  CA  VAL B 421      19.184  18.921 -24.794  1.00 70.62           C  
ATOM   3017  C   VAL B 421      19.528  20.331 -25.268  1.00 70.62           C  
ATOM   3018  CB  VAL B 421      17.819  18.920 -24.070  1.00 70.62           C  
ATOM   3019  O   VAL B 421      20.126  21.114 -24.526  1.00 70.62           O  
ATOM   3020  CG1 VAL B 421      16.716  19.427 -24.997  1.00 70.62           C  
ATOM   3021  CG2 VAL B 421      17.489  17.520 -23.557  1.00 70.62           C  
ATOM   3022  N   VAL B 422      19.294  20.696 -26.453  1.00 66.47           N  
ATOM   3023  CA  VAL B 422      19.528  22.016 -27.029  1.00 66.47           C  
ATOM   3024  C   VAL B 422      18.194  22.720 -27.267  1.00 66.47           C  
ATOM   3025  CB  VAL B 422      20.327  21.927 -28.348  1.00 66.47           C  
ATOM   3026  O   VAL B 422      17.293  22.160 -27.895  1.00 66.47           O  
ATOM   3027  CG1 VAL B 422      20.551  23.317 -28.939  1.00 66.47           C  
ATOM   3028  CG2 VAL B 422      21.661  21.220 -28.117  1.00 66.47           C  
ATOM   3029  N   LEU B 423      18.343  24.042 -26.735  1.00 65.36           N  
ATOM   3030  CA  LEU B 423      17.094  24.784 -26.867  1.00 65.36           C  
ATOM   3031  C   LEU B 423      17.336  26.145 -27.511  1.00 65.36           C  
ATOM   3032  CB  LEU B 423      16.431  24.964 -25.499  1.00 65.36           C  
ATOM   3033  O   LEU B 423      18.430  26.703 -27.402  1.00 65.36           O  
ATOM   3034  CG  LEU B 423      16.312  23.709 -24.633  1.00 65.36           C  
ATOM   3035  CD1 LEU B 423      16.373  24.078 -23.154  1.00 65.36           C  
ATOM   3036  CD2 LEU B 423      15.022  22.960 -24.950  1.00 65.36           C  
ATOM   3037  N   GLY B 424      16.333  26.780 -28.275  1.00 58.63           N  
ATOM   3038  CA  GLY B 424      16.418  28.119 -28.838  1.00 58.63           C  
ATOM   3039  C   GLY B 424      15.090  28.851 -28.840  1.00 58.63           C  
ATOM   3040  O   GLY B 424      14.054  28.269 -28.513  1.00 58.63           O  
ATOM   3041  N   PRO B 425      15.181  30.236 -29.039  1.00 54.93           N  
ATOM   3042  CA  PRO B 425      13.957  31.026 -29.197  1.00 54.93           C  
ATOM   3043  C   PRO B 425      13.045  30.487 -30.297  1.00 54.93           C  
ATOM   3044  CB  PRO B 425      14.481  32.419 -29.556  1.00 54.93           C  
ATOM   3045  O   PRO B 425      13.522  29.864 -31.250  1.00 54.93           O  
ATOM   3046  CG  PRO B 425      15.863  32.185 -30.076  1.00 54.93           C  
ATOM   3047  CD  PRO B 425      16.357  30.870 -29.545  1.00 54.93           C  
ATOM   3048  N   PRO B 426      11.895  30.837 -29.958  1.00 45.73           N  
ATOM   3049  CA  PRO B 426      10.986  30.461 -31.042  1.00 45.73           C  
ATOM   3050  C   PRO B 426      11.236  31.253 -32.324  1.00 45.73           C  
ATOM   3051  CB  PRO B 426       9.602  30.775 -30.467  1.00 45.73           C  
ATOM   3052  O   PRO B 426      11.695  32.396 -32.267  1.00 45.73           O  
ATOM   3053  CG  PRO B 426       9.872  31.603 -29.253  1.00 45.73           C  
ATOM   3054  CD  PRO B 426      11.336  31.510 -28.929  1.00 45.73           C  
ATOM   3055  N   PRO B 427      11.508  31.123 -33.696  1.00 40.80           N  
ATOM   3056  CA  PRO B 427      11.693  31.992 -34.861  1.00 40.80           C  
ATOM   3057  C   PRO B 427      10.787  33.220 -34.831  1.00 40.80           C  
ATOM   3058  CB  PRO B 427      11.340  31.081 -36.040  1.00 40.80           C  
ATOM   3059  O   PRO B 427       9.713  33.185 -34.224  1.00 40.80           O  
ATOM   3060  CG  PRO B 427      10.763  29.853 -35.414  1.00 40.80           C  
ATOM   3061  CD  PRO B 427      10.909  29.963 -33.923  1.00 40.80           C  
ATOM   3062  N   ALA B 428      11.284  34.682 -34.986  1.00 32.11           N  
ATOM   3063  CA  ALA B 428      10.564  35.946 -35.116  1.00 32.11           C  
ATOM   3064  C   ALA B 428       9.166  35.725 -35.687  1.00 32.11           C  
ATOM   3065  CB  ALA B 428      11.347  36.916 -35.997  1.00 32.11           C  
ATOM   3066  O   ALA B 428       8.957  34.822 -36.501  1.00 32.11           O  
ATOM   3067  N   PRO B 429       8.363  36.711 -34.901  1.00 27.66           N  
ATOM   3068  CA  PRO B 429       7.003  36.690 -35.445  1.00 27.66           C  
ATOM   3069  C   PRO B 429       6.949  37.106 -36.914  1.00 27.66           C  
ATOM   3070  CB  PRO B 429       6.255  37.695 -34.565  1.00 27.66           C  
ATOM   3071  O   PRO B 429       7.651  38.034 -37.323  1.00 27.66           O  
ATOM   3072  CG  PRO B 429       7.310  38.303 -33.699  1.00 27.66           C  
ATOM   3073  CD  PRO B 429       8.627  37.660 -34.028  1.00 27.66           C  
ATOM   3074  N   SER B 430       6.929  36.572 -37.797  1.00 24.58           N  
ATOM   3075  CA  SER B 430       6.812  36.994 -39.189  1.00 24.58           C  
ATOM   3076  C   SER B 430       5.858  38.175 -39.331  1.00 24.58           C  
ATOM   3077  CB  SER B 430       6.335  35.834 -40.063  1.00 24.58           C  
ATOM   3078  O   SER B 430       5.033  38.422 -38.449  1.00 24.58           O  
ATOM   3079  OG  SER B 430       5.766  36.313 -41.269  1.00 24.58           O  
ATOM   3080  N   THR B 431       5.786  39.143 -40.233  1.00 22.58           N  
ATOM   3081  CA  THR B 431       5.352  40.319 -40.979  1.00 22.58           C  
ATOM   3082  C   THR B 431       3.831  40.433 -40.970  1.00 22.58           C  
ATOM   3083  CB  THR B 431       5.858  40.276 -42.433  1.00 22.58           C  
ATOM   3084  O   THR B 431       3.254  41.169 -41.774  1.00 22.58           O  
ATOM   3085  CG2 THR B 431       7.348  40.592 -42.507  1.00 22.58           C  
ATOM   3086  OG1 THR B 431       5.631  38.968 -42.973  1.00 22.58           O  
ATOM   3087  N   ALA B 432       2.801  40.585 -39.833  1.00 23.89           N  
ATOM   3088  CA  ALA B 432       1.481  40.289 -39.281  1.00 23.89           C  
ATOM   3089  C   ALA B 432       0.622  41.548 -39.208  1.00 23.89           C  
ATOM   3090  CB  ALA B 432       1.612  39.657 -37.898  1.00 23.89           C  
ATOM   3091  O   ALA B 432      -0.609  41.469 -39.217  1.00 23.89           O  
ATOM   3092  N   PRO B 433       0.525  42.935 -39.133  1.00 24.39           N  
ATOM   3093  CA  PRO B 433      -0.669  43.436 -38.448  1.00 24.39           C  
ATOM   3094  C   PRO B 433      -1.853  43.632 -39.392  1.00 24.39           C  
ATOM   3095  CB  PRO B 433      -0.206  44.775 -37.868  1.00 24.39           C  
ATOM   3096  O   PRO B 433      -1.771  44.424 -40.335  1.00 24.39           O  
ATOM   3097  CG  PRO B 433       1.125  45.026 -38.500  1.00 24.39           C  
ATOM   3098  CD  PRO B 433       1.479  43.841 -39.353  1.00 24.39           C  
ATOM   3099  N   ASP B 434      -2.649  42.777 -40.001  1.00 21.13           N  
ATOM   3100  CA  ASP B 434      -3.519  42.076 -40.941  1.00 21.13           C  
ATOM   3101  C   ASP B 434      -4.919  42.685 -40.952  1.00 21.13           C  
ATOM   3102  CB  ASP B 434      -3.595  40.588 -40.594  1.00 21.13           C  
ATOM   3103  O   ASP B 434      -5.254  43.500 -40.090  1.00 21.13           O  
ATOM   3104  CG  ASP B 434      -2.503  39.767 -41.257  1.00 21.13           C  
ATOM   3105  OD1 ASP B 434      -1.853  40.266 -42.201  1.00 21.13           O  
ATOM   3106  OD2 ASP B 434      -2.292  38.610 -40.833  1.00 21.13           O  
ATOM   3107  N   THR B 435      -6.201  42.005 -41.159  1.00 20.93           N  
ATOM   3108  CA  THR B 435      -7.202  41.603 -42.141  1.00 20.93           C  
ATOM   3109  C   THR B 435      -8.584  42.116 -41.745  1.00 20.93           C  
ATOM   3110  CB  THR B 435      -7.246  40.071 -42.299  1.00 20.93           C  
ATOM   3111  O   THR B 435      -9.282  41.484 -40.949  1.00 20.93           O  
ATOM   3112  CG2 THR B 435      -7.488  39.675 -43.752  1.00 20.93           C  
ATOM   3113  OG1 THR B 435      -5.998  39.516 -41.866  1.00 20.93           O  
ATOM   3114  N   PRO B 436      -8.660  43.500 -41.346  1.00 23.78           N  
ATOM   3115  CA  PRO B 436     -10.007  43.956 -40.994  1.00 23.78           C  
ATOM   3116  C   PRO B 436     -10.965  43.937 -42.183  1.00 23.78           C  
ATOM   3117  CB  PRO B 436      -9.777  45.387 -40.501  1.00 23.78           C  
ATOM   3118  O   PRO B 436     -10.615  44.403 -43.270  1.00 23.78           O  
ATOM   3119  CG  PRO B 436      -8.357  45.689 -40.854  1.00 23.78           C  
ATOM   3120  CD  PRO B 436      -7.742  44.458 -41.456  1.00 23.78           C  
ATOM   3121  N   THR B 437     -12.139  43.512 -42.418  1.00 21.76           N  
ATOM   3122  CA  THR B 437     -12.282  42.177 -42.989  1.00 21.76           C  
ATOM   3123  C   THR B 437     -13.015  42.236 -44.326  1.00 21.76           C  
ATOM   3124  CB  THR B 437     -13.035  41.238 -42.029  1.00 21.76           C  
ATOM   3125  O   THR B 437     -13.640  43.247 -44.653  1.00 21.76           O  
ATOM   3126  CG2 THR B 437     -12.067  40.335 -41.271  1.00 21.76           C  
ATOM   3127  OG1 THR B 437     -13.777  42.022 -41.086  1.00 21.76           O  
ATOM   3128  N   ARG B 438     -13.601  41.438 -44.771  1.00 20.94           N  
ATOM   3129  CA  ARG B 438     -14.378  40.577 -45.656  1.00 20.94           C  
ATOM   3130  C   ARG B 438     -15.859  40.935 -45.606  1.00 20.94           C  
ATOM   3131  CB  ARG B 438     -14.182  39.105 -45.284  1.00 20.94           C  
ATOM   3132  O   ARG B 438     -16.623  40.566 -46.501  1.00 20.94           O  
ATOM   3133  CG  ARG B 438     -13.577  38.264 -46.397  1.00 20.94           C  
ATOM   3134  CD  ARG B 438     -13.439  36.804 -45.989  1.00 20.94           C  
ATOM   3135  NE  ARG B 438     -12.943  35.982 -47.089  1.00 20.94           N  
ATOM   3136  NH1 ARG B 438     -12.478  34.140 -45.774  1.00 20.94           N  
ATOM   3137  NH2 ARG B 438     -12.069  34.077 -48.029  1.00 20.94           N  
ATOM   3138  CZ  ARG B 438     -12.498  34.735 -46.962  1.00 20.94           C  
ATOM   3139  N   ARG B 439     -16.757  41.903 -44.939  1.00 22.14           N  
ATOM   3140  CA  ARG B 439     -17.894  41.010 -45.135  1.00 22.14           C  
ATOM   3141  C   ARG B 439     -18.389  41.061 -46.577  1.00 22.14           C  
ATOM   3142  CB  ARG B 439     -19.032  41.369 -44.178  1.00 22.14           C  
ATOM   3143  O   ARG B 439     -18.402  42.127 -47.197  1.00 22.14           O  
ATOM   3144  CG  ARG B 439     -19.210  40.383 -43.034  1.00 22.14           C  
ATOM   3145  CD  ARG B 439     -20.351  40.788 -42.112  1.00 22.14           C  
ATOM   3146  NE  ARG B 439     -20.477  39.876 -40.978  1.00 22.14           N  
ATOM   3147  NH1 ARG B 439     -22.337  40.915 -40.084  1.00 22.14           N  
ATOM   3148  NH2 ARG B 439     -21.439  39.076 -39.052  1.00 22.14           N  
ATOM   3149  CZ  ARG B 439     -21.417  39.958 -40.041  1.00 22.14           C  
ATOM   3150  N   ASP B 440     -19.107  40.240 -47.371  1.00 27.56           N  
ATOM   3151  CA  ASP B 440     -19.830  38.988 -47.567  1.00 27.56           C  
ATOM   3152  C   ASP B 440     -21.336  39.195 -47.423  1.00 27.56           C  
ATOM   3153  CB  ASP B 440     -19.348  37.928 -46.575  1.00 27.56           C  
ATOM   3154  O   ASP B 440     -22.120  38.670 -48.216  1.00 27.56           O  
ATOM   3155  CG  ASP B 440     -18.420  36.904 -47.205  1.00 27.56           C  
ATOM   3156  OD1 ASP B 440     -18.324  36.853 -48.450  1.00 27.56           O  
ATOM   3157  OD2 ASP B 440     -17.781  36.140 -46.449  1.00 27.56           O  
ATOM   3158  N   GLU B 441     -22.266  39.428 -46.405  1.00 23.50           N  
ATOM   3159  CA  GLU B 441     -23.671  39.109 -46.644  1.00 23.50           C  
ATOM   3160  C   GLU B 441     -24.461  40.355 -47.033  1.00 23.50           C  
ATOM   3161  CB  GLU B 441     -24.292  38.458 -45.405  1.00 23.50           C  
ATOM   3162  O   GLU B 441     -24.033  41.479 -46.759  1.00 23.50           O  
ATOM   3163  CG  GLU B 441     -24.397  36.943 -45.495  1.00 23.50           C  
ATOM   3164  CD  GLU B 441     -24.959  36.305 -44.234  1.00 23.50           C  
ATOM   3165  OE1 GLU B 441     -25.149  35.068 -44.212  1.00 23.50           O  
ATOM   3166  OE2 GLU B 441     -25.211  37.049 -43.259  1.00 23.50           O  
ATOM   3167  N   ARG B 442     -25.958  40.401 -47.449  1.00 27.89           N  
ATOM   3168  CA  ARG B 442     -27.091  40.628 -48.341  1.00 27.89           C  
ATOM   3169  C   ARG B 442     -27.834  41.906 -47.968  1.00 27.89           C  
ATOM   3170  CB  ARG B 442     -28.049  39.436 -48.308  1.00 27.89           C  
ATOM   3171  O   ARG B 442     -28.795  42.290 -48.638  1.00 27.89           O  
ATOM   3172  CG  ARG B 442     -27.758  38.382 -49.365  1.00 27.89           C  
ATOM   3173  CD  ARG B 442     -28.747  37.226 -49.297  1.00 27.89           C  
ATOM   3174  NE  ARG B 442     -28.381  36.149 -50.212  1.00 27.89           N  
ATOM   3175  NH1 ARG B 442     -30.394  35.030 -50.028  1.00 27.89           N  
ATOM   3176  NH2 ARG B 442     -28.738  34.205 -51.381  1.00 27.89           N  
ATOM   3177  CZ  ARG B 442     -29.172  35.131 -50.538  1.00 27.89           C  
ATOM   3178  N   THR B 443     -27.311  43.019 -46.752  1.00 28.44           N  
ATOM   3179  CA  THR B 443     -26.253  42.854 -45.761  1.00 28.44           C  
ATOM   3180  C   THR B 443     -26.841  42.735 -44.358  1.00 28.44           C  
ATOM   3181  CB  THR B 443     -25.257  44.027 -45.806  1.00 28.44           C  
ATOM   3182  O   THR B 443     -27.644  43.572 -43.943  1.00 28.44           O  
ATOM   3183  CG2 THR B 443     -23.941  43.607 -46.451  1.00 28.44           C  
ATOM   3184  OG1 THR B 443     -25.827  45.101 -46.565  1.00 28.44           O  
ATOM   3185  N   ARG B 444     -27.279  42.078 -43.394  1.00 28.48           N  
ATOM   3186  CA  ARG B 444     -28.303  42.076 -42.354  1.00 28.48           C  
ATOM   3187  C   ARG B 444     -28.253  43.360 -41.533  1.00 28.48           C  
ATOM   3188  CB  ARG B 444     -28.136  40.861 -41.438  1.00 28.48           C  
ATOM   3189  O   ARG B 444     -27.284  43.605 -40.812  1.00 28.48           O  
ATOM   3190  CG  ARG B 444     -28.900  39.631 -41.900  1.00 28.48           C  
ATOM   3191  CD  ARG B 444     -28.787  38.488 -40.901  1.00 28.48           C  
ATOM   3192  NE  ARG B 444     -29.477  37.291 -41.371  1.00 28.48           N  
ATOM   3193  NH1 ARG B 444     -28.193  35.816 -40.141  1.00 28.48           N  
ATOM   3194  NH2 ARG B 444     -29.872  35.031 -41.489  1.00 28.48           N  
ATOM   3195  CZ  ARG B 444     -29.179  36.049 -40.999  1.00 28.48           C  
ATOM   3196  N   THR B 445     -28.652  45.172 -41.872  1.00 30.25           N  
ATOM   3197  CA  THR B 445     -28.606  46.605 -42.139  1.00 30.25           C  
ATOM   3198  C   THR B 445     -28.908  47.402 -40.873  1.00 30.25           C  
ATOM   3199  CB  THR B 445     -29.602  46.999 -43.246  1.00 30.25           C  
ATOM   3200  O   THR B 445     -29.931  47.179 -40.222  1.00 30.25           O  
ATOM   3201  CG2 THR B 445     -29.044  46.675 -44.628  1.00 30.25           C  
ATOM   3202  OG1 THR B 445     -30.827  46.280 -43.056  1.00 30.25           O  
ATOM   3203  N   GLY B 446     -28.191  48.228 -39.563  1.00 31.09           N  
ATOM   3204  CA  GLY B 446     -27.386  47.353 -38.724  1.00 31.09           C  
ATOM   3205  C   GLY B 446     -28.136  46.121 -38.256  1.00 31.09           C  
ATOM   3206  O   GLY B 446     -29.211  46.230 -37.663  1.00 31.09           O  
ATOM   3207  N   ALA B 447     -28.025  45.110 -38.711  1.00 31.17           N  
ATOM   3208  CA  ALA B 447     -28.224  43.680 -38.490  1.00 31.17           C  
ATOM   3209  C   ALA B 447     -27.363  43.179 -37.334  1.00 31.17           C  
ATOM   3210  CB  ALA B 447     -27.910  42.896 -39.762  1.00 31.17           C  
ATOM   3211  O   ALA B 447     -27.692  42.177 -36.695  1.00 31.17           O  
ATOM   3212  N   ASP B 448     -25.970  43.619 -37.070  1.00 33.72           N  
ATOM   3213  CA  ASP B 448     -25.245  42.920 -36.014  1.00 33.72           C  
ATOM   3214  C   ASP B 448     -25.733  43.353 -34.633  1.00 33.72           C  
ATOM   3215  CB  ASP B 448     -23.741  43.166 -36.141  1.00 33.72           C  
ATOM   3216  O   ASP B 448     -25.618  44.525 -34.268  1.00 33.72           O  
ATOM   3217  CG  ASP B 448     -23.037  42.115 -36.981  1.00 33.72           C  
ATOM   3218  OD1 ASP B 448     -23.632  41.048 -37.247  1.00 33.72           O  
ATOM   3219  OD2 ASP B 448     -21.876  42.354 -37.378  1.00 33.72           O  
ATOM   3220  N   ALA B 449     -26.725  43.157 -34.573  1.00 39.88           N  
ATOM   3221  CA  ALA B 449     -27.970  42.670 -33.986  1.00 39.88           C  
ATOM   3222  C   ALA B 449     -27.726  42.059 -32.609  1.00 39.88           C  
ATOM   3223  CB  ALA B 449     -28.629  41.647 -34.909  1.00 39.88           C  
ATOM   3224  O   ALA B 449     -26.821  41.238 -32.439  1.00 39.88           O  
ATOM   3225  N   ALA B 450     -28.029  42.602 -31.549  1.00 42.73           N  
ATOM   3226  CA  ALA B 450     -28.795  42.654 -30.306  1.00 42.73           C  
ATOM   3227  C   ALA B 450     -29.329  41.274 -29.932  1.00 42.73           C  
ATOM   3228  CB  ALA B 450     -29.946  43.650 -30.432  1.00 42.73           C  
ATOM   3229  O   ALA B 450     -29.889  41.091 -28.849  1.00 42.73           O  
ATOM   3230  N   GLU B 451     -28.474  40.360 -30.817  1.00 54.70           N  
ATOM   3231  CA  GLU B 451     -29.214  39.108 -30.696  1.00 54.70           C  
ATOM   3232  C   GLU B 451     -28.662  38.248 -29.563  1.00 54.70           C  
ATOM   3233  CB  GLU B 451     -29.174  38.330 -32.014  1.00 54.70           C  
ATOM   3234  O   GLU B 451     -27.445  38.120 -29.409  1.00 54.70           O  
ATOM   3235  CG  GLU B 451     -30.281  38.711 -32.987  1.00 54.70           C  
ATOM   3236  CD  GLU B 451     -30.262  37.891 -34.267  1.00 54.70           C  
ATOM   3237  OE1 GLU B 451     -31.143  38.098 -35.133  1.00 54.70           O  
ATOM   3238  OE2 GLU B 451     -29.360  37.035 -34.406  1.00 54.70           O  
ATOM   3239  N   PRO B 452     -29.265  37.714 -29.090  1.00 61.23           N  
ATOM   3240  CA  PRO B 452     -28.875  37.047 -27.845  1.00 61.23           C  
ATOM   3241  C   PRO B 452     -28.106  35.750 -28.086  1.00 61.23           C  
ATOM   3242  CB  PRO B 452     -30.216  36.768 -27.160  1.00 61.23           C  
ATOM   3243  O   PRO B 452     -28.343  35.064 -29.084  1.00 61.23           O  
ATOM   3244  CG  PRO B 452     -31.234  36.895 -28.247  1.00 61.23           C  
ATOM   3245  CD  PRO B 452     -30.628  37.674 -29.380  1.00 61.23           C  
ATOM   3246  N   VAL B 453     -26.698  35.566 -27.333  1.00 72.78           N  
ATOM   3247  CA  VAL B 453     -25.969  34.307 -27.438  1.00 72.78           C  
ATOM   3248  C   VAL B 453     -26.234  33.451 -26.201  1.00 72.78           C  
ATOM   3249  CB  VAL B 453     -24.451  34.543 -27.608  1.00 72.78           C  
ATOM   3250  O   VAL B 453     -26.408  33.978 -25.100  1.00 72.78           O  
ATOM   3251  CG1 VAL B 453     -24.156  35.218 -28.946  1.00 72.78           C  
ATOM   3252  CG2 VAL B 453     -23.909  35.382 -26.452  1.00 72.78           C  
ATOM   3253  N   PRO B 454     -26.190  32.204 -26.356  1.00 75.64           N  
ATOM   3254  CA  PRO B 454     -26.421  31.377 -25.170  1.00 75.64           C  
ATOM   3255  C   PRO B 454     -25.165  31.197 -24.321  1.00 75.64           C  
ATOM   3256  CB  PRO B 454     -26.880  30.039 -25.757  1.00 75.64           C  
ATOM   3257  O   PRO B 454     -24.079  30.969 -24.861  1.00 75.64           O  
ATOM   3258  CG  PRO B 454     -26.303  30.009 -27.135  1.00 75.64           C  
ATOM   3259  CD  PRO B 454     -26.134  31.422 -27.613  1.00 75.64           C  
ATOM   3260  N   VAL B 455     -24.980  31.407 -23.129  1.00 74.98           N  
ATOM   3261  CA  VAL B 455     -23.861  31.221 -22.212  1.00 74.98           C  
ATOM   3262  C   VAL B 455     -24.157  30.061 -21.263  1.00 74.98           C  
ATOM   3263  CB  VAL B 455     -23.566  32.506 -21.406  1.00 74.98           C  
ATOM   3264  O   VAL B 455     -25.126  30.107 -20.501  1.00 74.98           O  
ATOM   3265  CG1 VAL B 455     -22.405  32.283 -20.439  1.00 74.98           C  
ATOM   3266  CG2 VAL B 455     -23.264  33.669 -22.350  1.00 74.98           C  
ATOM   3267  N   LEU B 456     -23.186  28.993 -21.316  1.00 77.80           N  
ATOM   3268  CA  LEU B 456     -23.501  27.766 -20.592  1.00 77.80           C  
ATOM   3269  C   LEU B 456     -22.434  27.464 -19.545  1.00 77.80           C  
ATOM   3270  CB  LEU B 456     -23.629  26.589 -21.562  1.00 77.80           C  
ATOM   3271  O   LEU B 456     -21.237  27.548 -19.830  1.00 77.80           O  
ATOM   3272  CG  LEU B 456     -24.751  26.682 -22.597  1.00 77.80           C  
ATOM   3273  CD1 LEU B 456     -24.487  25.723 -23.753  1.00 77.80           C  
ATOM   3274  CD2 LEU B 456     -26.101  26.390 -21.951  1.00 77.80           C  
ATOM   3275  N   LEU B 457     -22.646  27.118 -18.459  1.00 72.00           N  
ATOM   3276  CA  LEU B 457     -21.708  26.706 -17.421  1.00 72.00           C  
ATOM   3277  C   LEU B 457     -22.110  25.360 -16.828  1.00 72.00           C  
ATOM   3278  CB  LEU B 457     -21.634  27.763 -16.316  1.00 72.00           C  
ATOM   3279  O   LEU B 457     -23.300  25.071 -16.684  1.00 72.00           O  
ATOM   3280  CG  LEU B 457     -21.153  29.152 -16.737  1.00 72.00           C  
ATOM   3281  CD1 LEU B 457     -21.724  30.216 -15.805  1.00 72.00           C  
ATOM   3282  CD2 LEU B 457     -19.629  29.209 -16.752  1.00 72.00           C  
ATOM   3283  N   SER B 458     -21.034  24.477 -16.568  1.00 71.98           N  
ATOM   3284  CA  SER B 458     -21.389  23.211 -15.935  1.00 71.98           C  
ATOM   3285  C   SER B 458     -20.330  22.783 -14.924  1.00 71.98           C  
ATOM   3286  CB  SER B 458     -21.572  22.118 -16.988  1.00 71.98           C  
ATOM   3287  O   SER B 458     -19.159  23.146 -15.052  1.00 71.98           O  
ATOM   3288  OG  SER B 458     -20.333  21.791 -17.595  1.00 71.98           O  
ATOM   3289  N   ALA B 459     -20.407  22.176 -14.023  1.00 64.85           N  
ATOM   3290  CA  ALA B 459     -19.452  21.717 -13.018  1.00 64.85           C  
ATOM   3291  C   ALA B 459     -19.910  20.406 -12.385  1.00 64.85           C  
ATOM   3292  CB  ALA B 459     -19.257  22.783 -11.943  1.00 64.85           C  
ATOM   3293  O   ALA B 459     -21.035  19.957 -12.617  1.00 64.85           O  
ATOM   3294  N   ALA B 460     -19.071  19.656 -11.915  1.00 66.04           N  
ATOM   3295  CA  ALA B 460     -19.408  18.366 -11.318  1.00 66.04           C  
ATOM   3296  C   ALA B 460     -20.451  18.528 -10.216  1.00 66.04           C  
ATOM   3297  CB  ALA B 460     -18.156  17.691 -10.766  1.00 66.04           C  
ATOM   3298  O   ALA B 460     -21.266  17.631  -9.987  1.00 66.04           O  
ATOM   3299  N   THR B 461     -20.771  19.730  -9.561  1.00 60.67           N  
ATOM   3300  CA  THR B 461     -21.695  20.049  -8.479  1.00 60.67           C  
ATOM   3301  C   THR B 461     -22.328  21.421  -8.695  1.00 60.67           C  
ATOM   3302  CB  THR B 461     -20.987  20.017  -7.112  1.00 60.67           C  
ATOM   3303  O   THR B 461     -21.819  22.229  -9.474  1.00 60.67           O  
ATOM   3304  CG2 THR B 461     -20.317  18.668  -6.872  1.00 60.67           C  
ATOM   3305  OG1 THR B 461     -19.992  21.046  -7.071  1.00 60.67           O  
ATOM   3306  N   GLU B 462     -23.416  22.033  -8.255  1.00 64.44           N  
ATOM   3307  CA  GLU B 462     -24.071  23.330  -8.405  1.00 64.44           C  
ATOM   3308  C   GLU B 462     -23.167  24.463  -7.928  1.00 64.44           C  
ATOM   3309  CB  GLU B 462     -25.395  23.355  -7.638  1.00 64.44           C  
ATOM   3310  O   GLU B 462     -23.115  25.526  -8.550  1.00 64.44           O  
ATOM   3311  CG  GLU B 462     -26.283  24.542  -7.983  1.00 64.44           C  
ATOM   3312  CD  GLU B 462     -27.681  24.437  -7.395  1.00 64.44           C  
ATOM   3313  OE1 GLU B 462     -28.497  25.365  -7.598  1.00 64.44           O  
ATOM   3314  OE2 GLU B 462     -27.963  23.418  -6.724  1.00 64.44           O  
ATOM   3315  N   ASP B 463     -22.625  23.929  -6.728  1.00 63.43           N  
ATOM   3316  CA  ASP B 463     -21.726  24.910  -6.127  1.00 63.43           C  
ATOM   3317  C   ASP B 463     -20.583  25.262  -7.078  1.00 63.43           C  
ATOM   3318  CB  ASP B 463     -21.166  24.386  -4.804  1.00 63.43           C  
ATOM   3319  O   ASP B 463     -20.165  26.419  -7.151  1.00 63.43           O  
ATOM   3320  CG  ASP B 463     -22.119  24.583  -3.637  1.00 63.43           C  
ATOM   3321  OD1 ASP B 463     -23.145  25.278  -3.799  1.00 63.43           O  
ATOM   3322  OD2 ASP B 463     -21.838  24.042  -2.546  1.00 63.43           O  
ATOM   3323  N   ALA B 464     -19.923  24.279  -7.577  1.00 63.69           N  
ATOM   3324  CA  ALA B 464     -18.796  24.413  -8.497  1.00 63.69           C  
ATOM   3325  C   ALA B 464     -19.184  25.236  -9.722  1.00 63.69           C  
ATOM   3326  CB  ALA B 464     -18.289  23.038  -8.921  1.00 63.69           C  
ATOM   3327  O   ALA B 464     -18.341  25.912 -10.316  1.00 63.69           O  
ATOM   3328  N   VAL B 465     -20.593  25.194 -10.212  1.00 67.38           N  
ATOM   3329  CA  VAL B 465     -21.134  25.996 -11.304  1.00 67.38           C  
ATOM   3330  C   VAL B 465     -21.048  27.478 -10.949  1.00 67.38           C  
ATOM   3331  CB  VAL B 465     -22.595  25.608 -11.624  1.00 67.38           C  
ATOM   3332  O   VAL B 465     -20.665  28.302 -11.783  1.00 67.38           O  
ATOM   3333  CG1 VAL B 465     -23.213  26.597 -12.611  1.00 67.38           C  
ATOM   3334  CG2 VAL B 465     -22.661  24.185 -12.176  1.00 67.38           C  
ATOM   3335  N   ARG B 466     -21.502  27.854  -9.845  1.00 64.63           N  
ATOM   3336  CA  ARG B 466     -21.506  29.234  -9.371  1.00 64.63           C  
ATOM   3337  C   ARG B 466     -20.095  29.813  -9.358  1.00 64.63           C  
ATOM   3338  CB  ARG B 466     -22.120  29.320  -7.972  1.00 64.63           C  
ATOM   3339  O   ARG B 466     -19.889  30.967  -9.740  1.00 64.63           O  
ATOM   3340  CG  ARG B 466     -23.628  29.128  -7.948  1.00 64.63           C  
ATOM   3341  CD  ARG B 466     -24.211  29.407  -6.570  1.00 64.63           C  
ATOM   3342  NE  ARG B 466     -23.661  28.508  -5.560  1.00 64.63           N  
ATOM   3343  NH1 ARG B 466     -23.830  30.020  -3.822  1.00 64.63           N  
ATOM   3344  NH2 ARG B 466     -22.983  27.924  -3.445  1.00 64.63           N  
ATOM   3345  CZ  ARG B 466     -23.493  28.819  -4.278  1.00 64.63           C  
ATOM   3346  N   ARG B 467     -19.322  28.713  -8.628  1.00 66.13           N  
ATOM   3347  CA  ARG B 467     -17.927  29.130  -8.538  1.00 66.13           C  
ATOM   3348  C   ARG B 467     -17.335  29.368  -9.923  1.00 66.13           C  
ATOM   3349  CB  ARG B 467     -17.100  28.084  -7.787  1.00 66.13           C  
ATOM   3350  O   ARG B 467     -16.510  30.265 -10.106  1.00 66.13           O  
ATOM   3351  CG  ARG B 467     -17.379  28.033  -6.294  1.00 66.13           C  
ATOM   3352  CD  ARG B 467     -16.328  27.221  -5.550  1.00 66.13           C  
ATOM   3353  NE  ARG B 467     -16.411  25.801  -5.879  1.00 66.13           N  
ATOM   3354  NH1 ARG B 467     -17.636  25.227  -4.007  1.00 66.13           N  
ATOM   3355  NH2 ARG B 467     -17.045  23.621  -5.532  1.00 66.13           N  
ATOM   3356  CZ  ARG B 467     -17.031  24.886  -5.139  1.00 66.13           C  
ATOM   3357  N   ALA B 468     -17.602  28.545 -10.754  1.00 68.25           N  
ATOM   3358  CA  ALA B 468     -17.207  28.631 -12.158  1.00 68.25           C  
ATOM   3359  C   ALA B 468     -17.675  29.943 -12.780  1.00 68.25           C  
ATOM   3360  CB  ALA B 468     -17.766  27.445 -12.941  1.00 68.25           C  
ATOM   3361  O   ALA B 468     -16.942  30.567 -13.552  1.00 68.25           O  
ATOM   3362  N   ALA B 469     -18.839  30.292 -12.437  1.00 71.16           N  
ATOM   3363  CA  ALA B 469     -19.455  31.532 -12.901  1.00 71.16           C  
ATOM   3364  C   ALA B 469     -18.682  32.750 -12.401  1.00 71.16           C  
ATOM   3365  CB  ALA B 469     -20.911  31.607 -12.446  1.00 71.16           C  
ATOM   3366  O   ALA B 469     -18.457  33.701 -13.152  1.00 71.16           O  
ATOM   3367  N   ASP B 470     -18.777  32.561 -11.125  1.00 66.01           N  
ATOM   3368  CA  ASP B 470     -18.052  33.625 -10.438  1.00 66.01           C  
ATOM   3369  C   ASP B 470     -16.681  33.852 -11.069  1.00 66.01           C  
ATOM   3370  CB  ASP B 470     -17.899  33.297  -8.951  1.00 66.01           C  
ATOM   3371  O   ASP B 470     -16.257  34.995 -11.252  1.00 66.01           O  
ATOM   3372  CG  ASP B 470     -19.057  33.804  -8.110  1.00 66.01           C  
ATOM   3373  OD1 ASP B 470     -20.008  34.390  -8.670  1.00 66.01           O  
ATOM   3374  OD2 ASP B 470     -19.017  33.618  -6.874  1.00 66.01           O  
ATOM   3375  N   ALA B 471     -15.782  32.610 -11.201  1.00 68.24           N  
ATOM   3376  CA  ALA B 471     -14.445  32.609 -11.788  1.00 68.24           C  
ATOM   3377  C   ALA B 471     -14.459  33.220 -13.186  1.00 68.24           C  
ATOM   3378  CB  ALA B 471     -13.887  31.189 -11.837  1.00 68.24           C  
ATOM   3379  O   ALA B 471     -13.563  33.989 -13.544  1.00 68.24           O  
ATOM   3380  N   LEU B 472     -15.590  33.013 -14.083  1.00 68.24           N  
ATOM   3381  CA  LEU B 472     -15.769  33.468 -15.458  1.00 68.24           C  
ATOM   3382  C   LEU B 472     -16.096  34.957 -15.499  1.00 68.24           C  
ATOM   3383  CB  LEU B 472     -16.878  32.670 -16.147  1.00 68.24           C  
ATOM   3384  O   LEU B 472     -15.643  35.672 -16.396  1.00 68.24           O  
ATOM   3385  CG  LEU B 472     -17.086  32.946 -17.637  1.00 68.24           C  
ATOM   3386  CD1 LEU B 472     -15.816  32.623 -18.418  1.00 68.24           C  
ATOM   3387  CD2 LEU B 472     -18.266  32.141 -18.171  1.00 68.24           C  
ATOM   3388  N   ASP B 473     -16.901  35.299 -14.578  1.00 67.46           N  
ATOM   3389  CA  ASP B 473     -17.252  36.712 -14.466  1.00 67.46           C  
ATOM   3390  C   ASP B 473     -16.010  37.570 -14.235  1.00 67.46           C  
ATOM   3391  CB  ASP B 473     -18.258  36.926 -13.333  1.00 67.46           C  
ATOM   3392  O   ASP B 473     -15.844  38.614 -14.869  1.00 67.46           O  
ATOM   3393  CG  ASP B 473     -18.738  38.363 -13.229  1.00 67.46           C  
ATOM   3394  OD1 ASP B 473     -19.134  38.949 -14.260  1.00 67.46           O  
ATOM   3395  OD2 ASP B 473     -18.717  38.915 -12.108  1.00 67.46           O  
ATOM   3396  N   ALA B 474     -15.369  36.906 -13.066  1.00 67.94           N  
ATOM   3397  CA  ALA B 474     -14.136  37.608 -12.722  1.00 67.94           C  
ATOM   3398  C   ALA B 474     -13.217  37.730 -13.934  1.00 67.94           C  
ATOM   3399  CB  ALA B 474     -13.415  36.892 -11.582  1.00 67.94           C  
ATOM   3400  O   ALA B 474     -12.617  38.783 -14.163  1.00 67.94           O  
ATOM   3401  N   TRP B 475     -12.968  36.647 -14.559  1.00 64.49           N  
ATOM   3402  CA  TRP B 475     -12.175  36.528 -15.779  1.00 64.49           C  
ATOM   3403  C   TRP B 475     -12.657  37.511 -16.840  1.00 64.49           C  
ATOM   3404  CB  TRP B 475     -12.237  35.098 -16.323  1.00 64.49           C  
ATOM   3405  O   TRP B 475     -11.849  38.180 -17.488  1.00 64.49           O  
ATOM   3406  CG  TRP B 475     -11.396  34.875 -17.544  1.00 64.49           C  
ATOM   3407  CD1 TRP B 475     -10.087  34.483 -17.583  1.00 64.49           C  
ATOM   3408  CD2 TRP B 475     -11.808  35.034 -18.905  1.00 64.49           C  
ATOM   3409  CE2 TRP B 475     -10.695  34.722 -19.718  1.00 64.49           C  
ATOM   3410  CE3 TRP B 475     -13.011  35.411 -19.518  1.00 64.49           C  
ATOM   3411  NE1 TRP B 475      -9.659  34.390 -18.887  1.00 64.49           N  
ATOM   3412  CH2 TRP B 475     -11.939  35.146 -21.686  1.00 64.49           C  
ATOM   3413  CZ2 TRP B 475     -10.751  34.775 -21.113  1.00 64.49           C  
ATOM   3414  CZ3 TRP B 475     -13.064  35.463 -20.906  1.00 64.49           C  
ATOM   3415  N   ALA B 476     -14.168  37.595 -17.234  1.00 64.20           N  
ATOM   3416  CA  ALA B 476     -14.853  38.439 -18.208  1.00 64.20           C  
ATOM   3417  C   ALA B 476     -14.561  39.916 -17.957  1.00 64.20           C  
ATOM   3418  CB  ALA B 476     -16.358  38.184 -18.169  1.00 64.20           C  
ATOM   3419  O   ALA B 476     -14.391  40.691 -18.901  1.00 64.20           O  
ATOM   3420  N   ALA B 477     -14.782  40.252 -16.578  1.00 63.43           N  
ATOM   3421  CA  ALA B 477     -14.540  41.616 -16.114  1.00 63.43           C  
ATOM   3422  C   ALA B 477     -13.137  42.083 -16.490  1.00 63.43           C  
ATOM   3423  CB  ALA B 477     -14.741  41.707 -14.603  1.00 63.43           C  
ATOM   3424  O   ALA B 477     -12.952  43.220 -16.928  1.00 63.43           O  
ATOM   3425  N   GLU B 478     -12.142  40.946 -16.192  1.00 64.20           N  
ATOM   3426  CA  GLU B 478     -10.725  41.186 -16.450  1.00 64.20           C  
ATOM   3427  C   GLU B 478     -10.462  41.390 -17.939  1.00 64.20           C  
ATOM   3428  CB  GLU B 478      -9.878  40.026 -15.921  1.00 64.20           C  
ATOM   3429  O   GLU B 478      -9.541  42.116 -18.318  1.00 64.20           O  
ATOM   3430  CG  GLU B 478      -8.408  40.372 -15.735  1.00 64.20           C  
ATOM   3431  CD  GLU B 478      -7.578  39.208 -15.218  1.00 64.20           C  
ATOM   3432  OE1 GLU B 478      -6.332  39.327 -15.166  1.00 64.20           O  
ATOM   3433  OE2 GLU B 478      -8.177  38.169 -14.863  1.00 64.20           O  
ATOM   3434  N   HIS B 479     -11.254  40.789 -18.868  1.00 64.73           N  
ATOM   3435  CA  HIS B 479     -11.028  40.750 -20.309  1.00 64.73           C  
ATOM   3436  C   HIS B 479     -12.108  41.525 -21.056  1.00 64.73           C  
ATOM   3437  CB  HIS B 479     -10.979  39.304 -20.805  1.00 64.73           C  
ATOM   3438  O   HIS B 479     -12.373  41.252 -22.230  1.00 64.73           O  
ATOM   3439  CG  HIS B 479      -9.820  38.525 -20.272  1.00 64.73           C  
ATOM   3440  CD2 HIS B 479      -8.638  38.188 -20.840  1.00 64.73           C  
ATOM   3441  ND1 HIS B 479      -9.803  37.992 -19.001  1.00 64.73           N  
ATOM   3442  CE1 HIS B 479      -8.657  37.359 -18.811  1.00 64.73           C  
ATOM   3443  NE2 HIS B 479      -7.933  37.463 -19.912  1.00 64.73           N  
ATOM   3444  N   ALA B 480     -13.062  42.232 -20.612  1.00 62.10           N  
ATOM   3445  CA  ALA B 480     -14.274  42.936 -21.023  1.00 62.10           C  
ATOM   3446  C   ALA B 480     -14.073  43.636 -22.364  1.00 62.10           C  
ATOM   3447  CB  ALA B 480     -14.691  43.946 -19.957  1.00 62.10           C  
ATOM   3448  O   ALA B 480     -14.961  43.618 -23.221  1.00 62.10           O  
ATOM   3449  N   ASP B 481     -12.570  44.528 -22.243  1.00 66.22           N  
ATOM   3450  CA  ASP B 481     -12.227  45.305 -23.430  1.00 66.22           C  
ATOM   3451  C   ASP B 481     -12.174  44.417 -24.671  1.00 66.22           C  
ATOM   3452  CB  ASP B 481     -10.888  46.018 -23.236  1.00 66.22           C  
ATOM   3453  O   ASP B 481     -12.670  44.797 -25.734  1.00 66.22           O  
ATOM   3454  CG  ASP B 481     -10.952  47.130 -22.203  1.00 66.22           C  
ATOM   3455  OD1 ASP B 481     -12.054  47.659 -21.944  1.00 66.22           O  
ATOM   3456  OD2 ASP B 481      -9.890  47.482 -21.646  1.00 66.22           O  
ATOM   3457  N   ARG B 482     -11.779  43.127 -24.366  1.00 65.35           N  
ATOM   3458  CA  ARG B 482     -11.606  42.149 -25.435  1.00 65.35           C  
ATOM   3459  C   ARG B 482     -12.948  41.568 -25.868  1.00 65.35           C  
ATOM   3460  CB  ARG B 482     -10.668  41.025 -24.989  1.00 65.35           C  
ATOM   3461  O   ARG B 482     -13.208  41.417 -27.063  1.00 65.35           O  
ATOM   3462  CG  ARG B 482     -10.315  40.042 -26.094  1.00 65.35           C  
ATOM   3463  CD  ARG B 482      -9.363  38.960 -25.603  1.00 65.35           C  
ATOM   3464  NE  ARG B 482      -9.193  37.902 -26.595  1.00 65.35           N  
ATOM   3465  NH1 ARG B 482      -7.307  37.000 -25.613  1.00 65.35           N  
ATOM   3466  NH2 ARG B 482      -8.159  36.077 -27.530  1.00 65.35           N  
ATOM   3467  CZ  ARG B 482      -8.220  36.995 -26.577  1.00 65.35           C  
ATOM   3468  N   LEU B 483     -13.996  41.394 -25.093  1.00 63.53           N  
ATOM   3469  CA  LEU B 483     -15.286  40.736 -25.271  1.00 63.53           C  
ATOM   3470  C   LEU B 483     -16.261  41.643 -26.015  1.00 63.53           C  
ATOM   3471  CB  LEU B 483     -15.876  40.336 -23.916  1.00 63.53           C  
ATOM   3472  O   LEU B 483     -17.229  41.165 -26.611  1.00 63.53           O  
ATOM   3473  CG  LEU B 483     -15.219  39.146 -23.216  1.00 63.53           C  
ATOM   3474  CD1 LEU B 483     -15.693  39.054 -21.769  1.00 63.53           C  
ATOM   3475  CD2 LEU B 483     -15.519  37.852 -23.965  1.00 63.53           C  
ATOM   3476  N   ALA B 484     -15.965  42.854 -25.705  1.00 64.02           N  
ATOM   3477  CA  ALA B 484     -16.803  43.893 -26.300  1.00 64.02           C  
ATOM   3478  C   ALA B 484     -16.598  43.963 -27.810  1.00 64.02           C  
ATOM   3479  CB  ALA B 484     -16.505  45.247 -25.662  1.00 64.02           C  
ATOM   3480  O   ALA B 484     -17.442  44.499 -28.533  1.00 64.02           O  
ATOM   3481  N   GLU B 485     -15.260  43.498 -28.234  1.00 65.39           N  
ATOM   3482  CA  GLU B 485     -14.969  43.475 -29.664  1.00 65.39           C  
ATOM   3483  C   GLU B 485     -15.911  42.530 -30.404  1.00 65.39           C  
ATOM   3484  CB  GLU B 485     -13.514  43.067 -29.910  1.00 65.39           C  
ATOM   3485  O   GLU B 485     -16.250  41.460 -29.896  1.00 65.39           O  
ATOM   3486  CG  GLU B 485     -12.498  44.097 -29.439  1.00 65.39           C  
ATOM   3487  CD  GLU B 485     -11.085  43.810 -29.920  1.00 65.39           C  
ATOM   3488  OE1 GLU B 485     -10.179  44.638 -29.672  1.00 65.39           O  
ATOM   3489  OE2 GLU B 485     -10.882  42.749 -30.552  1.00 65.39           O  
ATOM   3490  N   PRO B 486     -16.499  42.996 -31.336  1.00 55.39           N  
ATOM   3491  CA  PRO B 486     -17.552  42.281 -32.061  1.00 55.39           C  
ATOM   3492  C   PRO B 486     -17.205  40.815 -32.309  1.00 55.39           C  
ATOM   3493  CB  PRO B 486     -17.654  43.048 -33.381  1.00 55.39           C  
ATOM   3494  O   PRO B 486     -16.118  40.508 -32.804  1.00 55.39           O  
ATOM   3495  CG  PRO B 486     -16.771  44.241 -33.200  1.00 55.39           C  
ATOM   3496  CD  PRO B 486     -15.970  44.054 -31.944  1.00 55.39           C  
ATOM   3497  N   GLY B 487     -17.639  39.967 -31.830  1.00 64.63           N  
ATOM   3498  CA  GLY B 487     -17.477  38.551 -32.116  1.00 64.63           C  
ATOM   3499  C   GLY B 487     -16.891  37.771 -30.955  1.00 64.63           C  
ATOM   3500  O   GLY B 487     -16.995  36.543 -30.909  1.00 64.63           O  
ATOM   3501  N   GLU B 488     -16.174  38.447 -30.270  1.00 65.22           N  
ATOM   3502  CA  GLU B 488     -15.385  37.863 -29.189  1.00 65.22           C  
ATOM   3503  C   GLU B 488     -16.281  37.199 -28.148  1.00 65.22           C  
ATOM   3504  CB  GLU B 488     -14.510  38.930 -28.525  1.00 65.22           C  
ATOM   3505  O   GLU B 488     -15.901  36.193 -27.545  1.00 65.22           O  
ATOM   3506  CG  GLU B 488     -13.353  39.403 -29.393  1.00 65.22           C  
ATOM   3507  CD  GLU B 488     -12.273  38.349 -29.580  1.00 65.22           C  
ATOM   3508  OE1 GLU B 488     -11.469  38.466 -30.533  1.00 65.22           O  
ATOM   3509  OE2 GLU B 488     -12.231  37.398 -28.768  1.00 65.22           O  
ATOM   3510  N   LEU B 489     -17.236  37.651 -28.073  1.00 63.63           N  
ATOM   3511  CA  LEU B 489     -18.231  37.095 -27.162  1.00 63.63           C  
ATOM   3512  C   LEU B 489     -18.724  35.740 -27.659  1.00 63.63           C  
ATOM   3513  CB  LEU B 489     -19.412  38.056 -27.007  1.00 63.63           C  
ATOM   3514  O   LEU B 489     -18.910  34.814 -26.866  1.00 63.63           O  
ATOM   3515  CG  LEU B 489     -20.389  37.751 -25.870  1.00 63.63           C  
ATOM   3516  CD1 LEU B 489     -19.806  38.202 -24.535  1.00 63.63           C  
ATOM   3517  CD2 LEU B 489     -21.734  38.422 -26.126  1.00 63.63           C  
ATOM   3518  N   ALA B 490     -18.905  35.849 -28.640  1.00 64.99           N  
ATOM   3519  CA  ALA B 490     -19.354  34.646 -29.338  1.00 64.99           C  
ATOM   3520  C   ALA B 490     -18.315  33.533 -29.237  1.00 64.99           C  
ATOM   3521  CB  ALA B 490     -19.651  34.961 -30.802  1.00 64.99           C  
ATOM   3522  O   ALA B 490     -18.665  32.360 -29.088  1.00 64.99           O  
ATOM   3523  N   THR B 491     -17.155  33.987 -29.390  1.00 67.87           N  
ATOM   3524  CA  THR B 491     -16.051  33.036 -29.321  1.00 67.87           C  
ATOM   3525  C   THR B 491     -15.956  32.417 -27.929  1.00 67.87           C  
ATOM   3526  CB  THR B 491     -14.712  33.707 -29.680  1.00 67.87           C  
ATOM   3527  O   THR B 491     -15.701  31.219 -27.793  1.00 67.87           O  
ATOM   3528  CG2 THR B 491     -13.582  32.685 -29.737  1.00 67.87           C  
ATOM   3529  OG1 THR B 491     -14.831  34.344 -30.958  1.00 67.87           O  
ATOM   3530  N   MET B 492     -16.067  33.277 -27.092  1.00 63.02           N  
ATOM   3531  CA  MET B 492     -16.107  32.862 -25.692  1.00 63.02           C  
ATOM   3532  C   MET B 492     -17.196  31.819 -25.464  1.00 63.02           C  
ATOM   3533  CB  MET B 492     -16.338  34.069 -24.780  1.00 63.02           C  
ATOM   3534  O   MET B 492     -16.959  30.802 -24.811  1.00 63.02           O  
ATOM   3535  CG  MET B 492     -16.424  33.714 -23.305  1.00 63.02           C  
ATOM   3536  SD  MET B 492     -17.000  35.120 -22.276  1.00 63.02           S  
ATOM   3537  CE  MET B 492     -18.767  35.116 -22.691  1.00 63.02           C  
ATOM   3538  N   ALA B 493     -18.142  32.249 -25.909  1.00 68.45           N  
ATOM   3539  CA  ALA B 493     -19.339  31.420 -25.800  1.00 68.45           C  
ATOM   3540  C   ALA B 493     -19.130  30.062 -26.465  1.00 68.45           C  
ATOM   3541  CB  ALA B 493     -20.539  32.133 -26.420  1.00 68.45           C  
ATOM   3542  O   ALA B 493     -19.592  29.038 -25.958  1.00 68.45           O  
ATOM   3543  N   ARG B 494     -18.528  30.118 -27.394  1.00 71.68           N  
ATOM   3544  CA  ARG B 494     -18.174  28.925 -28.157  1.00 71.68           C  
ATOM   3545  C   ARG B 494     -17.302  27.986 -27.332  1.00 71.68           C  
ATOM   3546  CB  ARG B 494     -17.453  29.309 -29.451  1.00 71.68           C  
ATOM   3547  O   ARG B 494     -17.457  26.765 -27.402  1.00 71.68           O  
ATOM   3548  CG  ARG B 494     -17.334  28.170 -30.451  1.00 71.68           C  
ATOM   3549  CD  ARG B 494     -16.555  28.586 -31.690  1.00 71.68           C  
ATOM   3550  NE  ARG B 494     -17.195  29.703 -32.379  1.00 71.68           N  
ATOM   3551  NH1 ARG B 494     -16.158  29.316 -34.407  1.00 71.68           N  
ATOM   3552  NH2 ARG B 494     -17.626  31.061 -34.180  1.00 71.68           N  
ATOM   3553  CZ  ARG B 494     -16.991  30.024 -33.654  1.00 71.68           C  
ATOM   3554  N   THR B 495     -16.355  28.789 -26.801  1.00 67.69           N  
ATOM   3555  CA  THR B 495     -15.406  28.051 -25.975  1.00 67.69           C  
ATOM   3556  C   THR B 495     -16.125  27.329 -24.839  1.00 67.69           C  
ATOM   3557  CB  THR B 495     -14.329  28.985 -25.393  1.00 67.69           C  
ATOM   3558  O   THR B 495     -15.861  26.153 -24.578  1.00 67.69           O  
ATOM   3559  CG2 THR B 495     -13.277  28.197 -24.619  1.00 67.69           C  
ATOM   3560  OG1 THR B 495     -13.689  29.692 -26.462  1.00 67.69           O  
ATOM   3561  N   LEU B 496     -16.963  27.837 -24.293  1.00 67.94           N  
ATOM   3562  CA  LEU B 496     -17.737  27.378 -23.145  1.00 67.94           C  
ATOM   3563  C   LEU B 496     -18.649  26.219 -23.532  1.00 67.94           C  
ATOM   3564  CB  LEU B 496     -18.569  28.526 -22.566  1.00 67.94           C  
ATOM   3565  O   LEU B 496     -18.842  25.287 -22.748  1.00 67.94           O  
ATOM   3566  CG  LEU B 496     -17.802  29.593 -21.784  1.00 67.94           C  
ATOM   3567  CD1 LEU B 496     -18.700  30.793 -21.504  1.00 67.94           C  
ATOM   3568  CD2 LEU B 496     -17.253  29.013 -20.485  1.00 67.94           C  
ATOM   3569  N   THR B 497     -19.081  26.505 -24.433  1.00 66.09           N  
ATOM   3570  CA  THR B 497     -20.112  25.575 -24.880  1.00 66.09           C  
ATOM   3571  C   THR B 497     -19.485  24.346 -25.534  1.00 66.09           C  
ATOM   3572  CB  THR B 497     -21.081  26.247 -25.869  1.00 66.09           C  
ATOM   3573  O   THR B 497     -20.064  23.258 -25.505  1.00 66.09           O  
ATOM   3574  CG2 THR B 497     -21.928  27.309 -25.174  1.00 66.09           C  
ATOM   3575  OG1 THR B 497     -20.329  26.866 -26.921  1.00 66.09           O  
ATOM   3576  N   GLY B 498     -18.057  24.494 -26.119  1.00 68.29           N  
ATOM   3577  CA  GLY B 498     -17.516  23.437 -26.960  1.00 68.29           C  
ATOM   3578  C   GLY B 498     -16.230  22.843 -26.416  1.00 68.29           C  
ATOM   3579  O   GLY B 498     -15.868  21.715 -26.758  1.00 68.29           O  
ATOM   3580  N   ARG B 499     -15.565  23.622 -25.469  1.00 60.68           N  
ATOM   3581  CA  ARG B 499     -14.207  23.197 -25.146  1.00 60.68           C  
ATOM   3582  C   ARG B 499     -14.078  22.859 -23.664  1.00 60.68           C  
ATOM   3583  CB  ARG B 499     -13.198  24.283 -25.526  1.00 60.68           C  
ATOM   3584  O   ARG B 499     -12.972  22.633 -23.168  1.00 60.68           O  
ATOM   3585  CG  ARG B 499     -13.273  24.710 -26.983  1.00 60.68           C  
ATOM   3586  CD  ARG B 499     -12.710  23.644 -27.913  1.00 60.68           C  
ATOM   3587  NE  ARG B 499     -12.640  24.115 -29.293  1.00 60.68           N  
ATOM   3588  NH1 ARG B 499     -11.935  22.094 -30.164  1.00 60.68           N  
ATOM   3589  NH2 ARG B 499     -12.244  23.898 -31.545  1.00 60.68           N  
ATOM   3590  CZ  ARG B 499     -12.273  23.368 -30.331  1.00 60.68           C  
ATOM   3591  N   ARG B 500     -14.924  22.943 -23.001  1.00 64.62           N  
ATOM   3592  CA  ARG B 500     -15.010  22.627 -21.579  1.00 64.62           C  
ATOM   3593  C   ARG B 500     -15.802  21.344 -21.350  1.00 64.62           C  
ATOM   3594  CB  ARG B 500     -15.652  23.783 -20.809  1.00 64.62           C  
ATOM   3595  O   ARG B 500     -16.704  21.019 -22.125  1.00 64.62           O  
ATOM   3596  CG  ARG B 500     -14.859  25.080 -20.871  1.00 64.62           C  
ATOM   3597  CD  ARG B 500     -13.620  25.025 -19.989  1.00 64.62           C  
ATOM   3598  NE  ARG B 500     -12.955  26.323 -19.913  1.00 64.62           N  
ATOM   3599  NH1 ARG B 500     -10.846  25.501 -20.376  1.00 64.62           N  
ATOM   3600  NH2 ARG B 500     -11.152  27.743 -20.007  1.00 64.62           N  
ATOM   3601  CZ  ARG B 500     -11.652  26.520 -20.099  1.00 64.62           C  
ATOM   3602  N   ALA B 501     -15.326  20.442 -20.412  1.00 66.90           N  
ATOM   3603  CA  ALA B 501     -16.101  19.235 -20.133  1.00 66.90           C  
ATOM   3604  C   ALA B 501     -17.505  19.585 -19.647  1.00 66.90           C  
ATOM   3605  CB  ALA B 501     -15.384  18.370 -19.099  1.00 66.90           C  
ATOM   3606  O   ALA B 501     -17.688  20.551 -18.903  1.00 66.90           O  
ATOM   3607  N   ARG B 502     -18.742  19.215 -20.232  1.00 64.36           N  
ATOM   3608  CA  ARG B 502     -20.108  19.476 -19.789  1.00 64.36           C  
ATOM   3609  C   ARG B 502     -20.452  18.642 -18.559  1.00 64.36           C  
ATOM   3610  CB  ARG B 502     -21.103  19.186 -20.914  1.00 64.36           C  
ATOM   3611  O   ARG B 502     -20.771  17.457 -18.675  1.00 64.36           O  
ATOM   3612  CG  ARG B 502     -20.977  20.122 -22.105  1.00 64.36           C  
ATOM   3613  CD  ARG B 502     -22.036  19.838 -23.161  1.00 64.36           C  
ATOM   3614  NE  ARG B 502     -21.860  20.679 -24.341  1.00 64.36           N  
ATOM   3615  NH1 ARG B 502     -24.104  20.743 -24.885  1.00 64.36           N  
ATOM   3616  NH2 ARG B 502     -22.574  21.854 -26.181  1.00 64.36           N  
ATOM   3617  CZ  ARG B 502     -22.846  21.090 -25.133  1.00 64.36           C  
ATOM   3618  N   LEU B 503     -20.448  18.970 -17.415  1.00 66.15           N  
ATOM   3619  CA  LEU B 503     -20.537  18.198 -16.180  1.00 66.15           C  
ATOM   3620  C   LEU B 503     -21.955  18.228 -15.622  1.00 66.15           C  
ATOM   3621  CB  LEU B 503     -19.554  18.738 -15.138  1.00 66.15           C  
ATOM   3622  O   LEU B 503     -22.831  18.899 -16.174  1.00 66.15           O  
ATOM   3623  CG  LEU B 503     -18.076  18.728 -15.531  1.00 66.15           C  
ATOM   3624  CD1 LEU B 503     -17.257  19.539 -14.532  1.00 66.15           C  
ATOM   3625  CD2 LEU B 503     -17.556  17.297 -15.620  1.00 66.15           C  
ATOM   3626  N   ALA B 504     -22.736  17.488 -14.678  1.00 67.69           N  
ATOM   3627  CA  ALA B 504     -24.079  17.114 -14.242  1.00 67.69           C  
ATOM   3628  C   ALA B 504     -24.920  18.350 -13.934  1.00 67.69           C  
ATOM   3629  CB  ALA B 504     -24.008  16.205 -13.018  1.00 67.69           C  
ATOM   3630  O   ALA B 504     -26.094  18.418 -14.304  1.00 67.69           O  
ATOM   3631  N   HIS B 505     -24.569  19.433 -13.314  1.00 66.14           N  
ATOM   3632  CA  HIS B 505     -25.238  20.674 -12.942  1.00 66.14           C  
ATOM   3633  C   HIS B 505     -24.966  21.774 -13.963  1.00 66.14           C  
ATOM   3634  CB  HIS B 505     -24.792  21.127 -11.551  1.00 66.14           C  
ATOM   3635  O   HIS B 505     -23.812  22.139 -14.196  1.00 66.14           O  
ATOM   3636  CG  HIS B 505     -25.153  20.167 -10.462  1.00 66.14           C  
ATOM   3637  CD2 HIS B 505     -24.475  19.118  -9.940  1.00 66.14           C  
ATOM   3638  ND1 HIS B 505     -26.349  20.231  -9.781  1.00 66.14           N  
ATOM   3639  CE1 HIS B 505     -26.390  19.260  -8.884  1.00 66.14           C  
ATOM   3640  NE2 HIS B 505     -25.265  18.570  -8.960  1.00 66.14           N  
ATOM   3641  N   ARG B 506     -26.005  22.264 -14.377  1.00 73.20           N  
ATOM   3642  CA  ARG B 506     -25.834  23.103 -15.559  1.00 73.20           C  
ATOM   3643  C   ARG B 506     -26.552  24.438 -15.392  1.00 73.20           C  
ATOM   3644  CB  ARG B 506     -26.349  22.383 -16.807  1.00 73.20           C  
ATOM   3645  O   ARG B 506     -27.503  24.544 -14.615  1.00 73.20           O  
ATOM   3646  CG  ARG B 506     -25.665  21.052 -17.077  1.00 73.20           C  
ATOM   3647  CD  ARG B 506     -26.219  20.377 -18.325  1.00 73.20           C  
ATOM   3648  NE  ARG B 506     -25.596  19.077 -18.555  1.00 73.20           N  
ATOM   3649  NH1 ARG B 506     -26.735  18.647 -20.518  1.00 73.20           N  
ATOM   3650  NH2 ARG B 506     -25.230  17.122 -19.703  1.00 73.20           N  
ATOM   3651  CZ  ARG B 506     -25.855  18.285 -19.592  1.00 73.20           C  
ATOM   3652  N   ALA B 507     -26.321  25.378 -15.938  1.00 73.78           N  
ATOM   3653  CA  ALA B 507     -26.996  26.670 -16.018  1.00 73.78           C  
ATOM   3654  C   ALA B 507     -26.733  27.346 -17.361  1.00 73.78           C  
ATOM   3655  CB  ALA B 507     -26.548  27.576 -14.873  1.00 73.78           C  
ATOM   3656  O   ALA B 507     -25.672  27.158 -17.959  1.00 73.78           O  
ATOM   3657  N   GLY B 508     -27.763  28.038 -17.743  1.00 81.07           N  
ATOM   3658  CA  GLY B 508     -27.547  28.695 -19.022  1.00 81.07           C  
ATOM   3659  C   GLY B 508     -28.399  29.936 -19.208  1.00 81.07           C  
ATOM   3660  O   GLY B 508     -29.392  30.125 -18.501  1.00 81.07           O  
ATOM   3661  N   PHE B 509     -28.057  30.801 -19.800  1.00 76.52           N  
ATOM   3662  CA  PHE B 509     -28.852  31.980 -20.125  1.00 76.52           C  
ATOM   3663  C   PHE B 509     -28.483  32.519 -21.502  1.00 76.52           C  
ATOM   3664  CB  PHE B 509     -28.658  33.069 -19.065  1.00 76.52           C  
ATOM   3665  O   PHE B 509     -27.507  32.072 -22.108  1.00 76.52           O  
ATOM   3666  CG  PHE B 509     -27.224  33.483 -18.876  1.00 76.52           C  
ATOM   3667  CD1 PHE B 509     -26.411  32.825 -17.962  1.00 76.52           C  
ATOM   3668  CD2 PHE B 509     -26.689  34.532 -19.612  1.00 76.52           C  
ATOM   3669  CE1 PHE B 509     -25.083  33.206 -17.784  1.00 76.52           C  
ATOM   3670  CE2 PHE B 509     -25.363  34.919 -19.440  1.00 76.52           C  
ATOM   3671  CZ  PHE B 509     -24.562  34.255 -18.525  1.00 76.52           C  
ATOM   3672  N   THR B 510     -29.138  33.627 -22.025  1.00 74.72           N  
ATOM   3673  CA  THR B 510     -28.773  34.271 -23.281  1.00 74.72           C  
ATOM   3674  C   THR B 510     -28.216  35.670 -23.030  1.00 74.72           C  
ATOM   3675  CB  THR B 510     -29.978  34.360 -24.235  1.00 74.72           C  
ATOM   3676  O   THR B 510     -28.588  36.326 -22.055  1.00 74.72           O  
ATOM   3677  CG2 THR B 510     -30.441  32.972 -24.667  1.00 74.72           C  
ATOM   3678  OG1 THR B 510     -31.059  35.026 -23.570  1.00 74.72           O  
ATOM   3679  N   ALA B 511     -27.402  36.079 -23.505  1.00 72.29           N  
ATOM   3680  CA  ALA B 511     -26.864  37.421 -23.300  1.00 72.29           C  
ATOM   3681  C   ALA B 511     -26.636  38.130 -24.632  1.00 72.29           C  
ATOM   3682  CB  ALA B 511     -25.562  37.358 -22.505  1.00 72.29           C  
ATOM   3683  O   ALA B 511     -26.144  37.525 -25.588  1.00 72.29           O  
ATOM   3684  N   ARG B 512     -26.775  39.214 -25.095  1.00 67.99           N  
ATOM   3685  CA  ARG B 512     -26.647  39.968 -26.338  1.00 67.99           C  
ATOM   3686  C   ARG B 512     -25.422  40.876 -26.304  1.00 67.99           C  
ATOM   3687  CB  ARG B 512     -27.906  40.797 -26.597  1.00 67.99           C  
ATOM   3688  O   ARG B 512     -24.933  41.307 -27.350  1.00 67.99           O  
ATOM   3689  CG  ARG B 512     -29.148  39.963 -26.869  1.00 67.99           C  
ATOM   3690  CD  ARG B 512     -30.392  40.830 -27.004  1.00 67.99           C  
ATOM   3691  NE  ARG B 512     -31.614  40.040 -26.897  1.00 67.99           N  
ATOM   3692  NH1 ARG B 512     -33.021  41.743 -27.573  1.00 67.99           N  
ATOM   3693  NH2 ARG B 512     -33.879  39.686 -27.039  1.00 67.99           N  
ATOM   3694  CZ  ARG B 512     -32.835  40.491 -27.170  1.00 67.99           C  
ATOM   3695  N   SER B 513     -24.896  41.241 -24.951  1.00 69.02           N  
ATOM   3696  CA  SER B 513     -23.808  42.185 -24.717  1.00 69.02           C  
ATOM   3697  C   SER B 513     -22.966  41.771 -23.514  1.00 69.02           C  
ATOM   3698  CB  SER B 513     -24.358  43.596 -24.503  1.00 69.02           C  
ATOM   3699  O   SER B 513     -23.370  40.905 -22.735  1.00 69.02           O  
ATOM   3700  OG  SER B 513     -25.037  43.688 -23.262  1.00 69.02           O  
ATOM   3701  N   VAL B 514     -21.748  42.105 -23.354  1.00 67.64           N  
ATOM   3702  CA  VAL B 514     -20.820  41.782 -22.274  1.00 67.64           C  
ATOM   3703  C   VAL B 514     -21.445  42.148 -20.930  1.00 67.64           C  
ATOM   3704  CB  VAL B 514     -19.469  42.510 -22.450  1.00 67.64           C  
ATOM   3705  O   VAL B 514     -21.285  41.423 -19.946  1.00 67.64           O  
ATOM   3706  CG1 VAL B 514     -18.569  42.279 -21.237  1.00 67.64           C  
ATOM   3707  CG2 VAL B 514     -18.776  42.045 -23.730  1.00 67.64           C  
ATOM   3708  N   SER B 515     -22.035  43.372 -20.934  1.00 68.25           N  
ATOM   3709  CA  SER B 515     -22.676  43.871 -19.722  1.00 68.25           C  
ATOM   3710  C   SER B 515     -23.760  42.914 -19.236  1.00 68.25           C  
ATOM   3711  CB  SER B 515     -23.278  45.256 -19.965  1.00 68.25           C  
ATOM   3712  O   SER B 515     -23.870  42.650 -18.037  1.00 68.25           O  
ATOM   3713  OG  SER B 515     -23.200  45.604 -21.336  1.00 68.25           O  
ATOM   3714  N   GLU B 516     -24.632  42.350 -20.391  1.00 67.71           N  
ATOM   3715  CA  GLU B 516     -25.692  41.388 -20.101  1.00 67.71           C  
ATOM   3716  C   GLU B 516     -25.117  40.068 -19.597  1.00 67.71           C  
ATOM   3717  CB  GLU B 516     -26.553  41.147 -21.344  1.00 67.71           C  
ATOM   3718  O   GLU B 516     -25.703  39.422 -18.725  1.00 67.71           O  
ATOM   3719  CG  GLU B 516     -27.688  42.146 -21.510  1.00 67.71           C  
ATOM   3720  CD  GLU B 516     -28.524  41.904 -22.756  1.00 67.71           C  
ATOM   3721  OE1 GLU B 516     -29.386  42.750 -23.083  1.00 67.71           O  
ATOM   3722  OE2 GLU B 516     -28.315  40.858 -23.411  1.00 67.71           O  
ATOM   3723  N   LEU B 517     -24.101  39.659 -20.079  1.00 70.99           N  
ATOM   3724  CA  LEU B 517     -23.348  38.463 -19.716  1.00 70.99           C  
ATOM   3725  C   LEU B 517     -22.950  38.497 -18.245  1.00 70.99           C  
ATOM   3726  CB  LEU B 517     -22.099  38.330 -20.592  1.00 70.99           C  
ATOM   3727  O   LEU B 517     -23.205  37.543 -17.506  1.00 70.99           O  
ATOM   3728  CG  LEU B 517     -21.138  37.195 -20.234  1.00 70.99           C  
ATOM   3729  CD1 LEU B 517     -21.811  35.843 -20.449  1.00 70.99           C  
ATOM   3730  CD2 LEU B 517     -19.859  37.298 -21.057  1.00 70.99           C  
ATOM   3731  N   ARG B 518     -22.204  39.578 -18.085  1.00 71.14           N  
ATOM   3732  CA  ARG B 518     -21.664  39.757 -16.741  1.00 71.14           C  
ATOM   3733  C   ARG B 518     -22.782  39.823 -15.706  1.00 71.14           C  
ATOM   3734  CB  ARG B 518     -20.808  41.023 -16.670  1.00 71.14           C  
ATOM   3735  O   ARG B 518     -22.645  39.293 -14.602  1.00 71.14           O  
ATOM   3736  CG  ARG B 518     -19.503  40.929 -17.445  1.00 71.14           C  
ATOM   3737  CD  ARG B 518     -18.613  42.140 -17.199  1.00 71.14           C  
ATOM   3738  NE  ARG B 518     -18.082  42.151 -15.839  1.00 71.14           N  
ATOM   3739  NH1 ARG B 518     -16.964  44.159 -16.070  1.00 71.14           N  
ATOM   3740  NH2 ARG B 518     -16.882  43.019 -14.083  1.00 71.14           N  
ATOM   3741  CZ  ARG B 518     -17.310  43.109 -15.334  1.00 71.14           C  
ATOM   3742  N   GLU B 519     -23.821  40.291 -16.068  1.00 71.98           N  
ATOM   3743  CA  GLU B 519     -24.993  40.394 -15.205  1.00 71.98           C  
ATOM   3744  C   GLU B 519     -25.560  39.016 -14.878  1.00 71.98           C  
ATOM   3745  CB  GLU B 519     -26.069  41.264 -15.861  1.00 71.98           C  
ATOM   3746  O   GLU B 519     -25.870  38.726 -13.720  1.00 71.98           O  
ATOM   3747  CG  GLU B 519     -27.289  41.501 -14.982  1.00 71.98           C  
ATOM   3748  CD  GLU B 519     -28.397  42.267 -15.687  1.00 71.98           C  
ATOM   3749  OE1 GLU B 519     -29.514  42.367 -15.131  1.00 71.98           O  
ATOM   3750  OE2 GLU B 519     -28.146  42.769 -16.805  1.00 71.98           O  
ATOM   3751  N   ARG B 520     -25.655  38.587 -15.859  1.00 70.37           N  
ATOM   3752  CA  ARG B 520     -26.277  37.268 -15.800  1.00 70.37           C  
ATOM   3753  C   ARG B 520     -25.380  36.272 -15.073  1.00 70.37           C  
ATOM   3754  CB  ARG B 520     -26.592  36.759 -17.208  1.00 70.37           C  
ATOM   3755  O   ARG B 520     -25.869  35.401 -14.351  1.00 70.37           O  
ATOM   3756  CG  ARG B 520     -27.674  37.553 -17.923  1.00 70.37           C  
ATOM   3757  CD  ARG B 520     -27.998  36.962 -19.288  1.00 70.37           C  
ATOM   3758  NE  ARG B 520     -29.040  37.724 -19.971  1.00 70.37           N  
ATOM   3759  NH1 ARG B 520     -29.276  36.230 -21.717  1.00 70.37           N  
ATOM   3760  NH2 ARG B 520     -30.560  38.127 -21.645  1.00 70.37           N  
ATOM   3761  CZ  ARG B 520     -29.623  37.359 -21.110  1.00 70.37           C  
ATOM   3762  N   LEU B 521     -24.128  36.280 -15.368  1.00 75.98           N  
ATOM   3763  CA  LEU B 521     -23.138  35.460 -14.679  1.00 75.98           C  
ATOM   3764  C   LEU B 521     -23.125  35.763 -13.185  1.00 75.98           C  
ATOM   3765  CB  LEU B 521     -21.745  35.692 -15.271  1.00 75.98           C  
ATOM   3766  O   LEU B 521     -23.016  34.850 -12.363  1.00 75.98           O  
ATOM   3767  CG  LEU B 521     -21.482  35.078 -16.647  1.00 75.98           C  
ATOM   3768  CD1 LEU B 521     -20.158  35.584 -17.209  1.00 75.98           C  
ATOM   3769  CD2 LEU B 521     -21.486  33.555 -16.563  1.00 75.98           C  
ATOM   3770  N   GLY B 522     -22.870  37.162 -13.090  1.00 67.01           N  
ATOM   3771  CA  GLY B 522     -22.940  37.662 -11.726  1.00 67.01           C  
ATOM   3772  C   GLY B 522     -24.156  37.161 -10.969  1.00 67.01           C  
ATOM   3773  O   GLY B 522     -24.060  36.815  -9.790  1.00 67.01           O  
ATOM   3774  N   ARG B 523     -25.195  36.807 -11.683  1.00 69.15           N  
ATOM   3775  CA  ARG B 523     -26.447  36.327 -11.109  1.00 69.15           C  
ATOM   3776  C   ARG B 523     -26.363  34.841 -10.776  1.00 69.15           C  
ATOM   3777  CB  ARG B 523     -27.612  36.584 -12.068  1.00 69.15           C  
ATOM   3778  O   ARG B 523     -26.874  34.400  -9.744  1.00 69.15           O  
ATOM   3779  CG  ARG B 523     -28.054  38.038 -12.124  1.00 69.15           C  
ATOM   3780  CD  ARG B 523     -29.513  38.200 -11.722  1.00 69.15           C  
ATOM   3781  NE  ARG B 523     -29.971  39.575 -11.897  1.00 69.15           N  
ATOM   3782  NH1 ARG B 523     -32.139  39.159 -11.219  1.00 69.15           N  
ATOM   3783  NH2 ARG B 523     -31.517  41.273 -11.848  1.00 69.15           N  
ATOM   3784  CZ  ARG B 523     -31.208  39.999 -11.654  1.00 69.15           C  
ATOM   3785  N   LEU B 524     -26.048  34.331 -11.684  1.00 65.63           N  
ATOM   3786  CA  LEU B 524     -25.857  32.890 -11.563  1.00 65.63           C  
ATOM   3787  C   LEU B 524     -24.947  32.560 -10.385  1.00 65.63           C  
ATOM   3788  CB  LEU B 524     -25.267  32.317 -12.855  1.00 65.63           C  
ATOM   3789  O   LEU B 524     -25.213  31.618  -9.634  1.00 65.63           O  
ATOM   3790  CG  LEU B 524     -25.416  30.808 -13.057  1.00 65.63           C  
ATOM   3791  CD1 LEU B 524     -26.784  30.485 -13.650  1.00 65.63           C  
ATOM   3792  CD2 LEU B 524     -24.301  30.275 -13.950  1.00 65.63           C  
ATOM   3793  N   ALA B 525     -23.866  33.328 -10.366  1.00 65.41           N  
ATOM   3794  CA  ALA B 525     -22.837  33.179  -9.340  1.00 65.41           C  
ATOM   3795  C   ALA B 525     -23.416  33.401  -7.945  1.00 65.41           C  
ATOM   3796  CB  ALA B 525     -21.686  34.149  -9.595  1.00 65.41           C  
ATOM   3797  O   ALA B 525     -23.008  32.743  -6.985  1.00 65.41           O  
ATOM   3798  N   SER B 526     -24.402  34.515  -7.913  1.00 54.50           N  
ATOM   3799  CA  SER B 526     -24.991  34.957  -6.653  1.00 54.50           C  
ATOM   3800  C   SER B 526     -26.245  34.155  -6.319  1.00 54.50           C  
ATOM   3801  CB  SER B 526     -25.329  36.447  -6.712  1.00 54.50           C  
ATOM   3802  O   SER B 526     -26.953  34.472  -5.361  1.00 54.50           O  
ATOM   3803  OG  SER B 526     -26.210  36.721  -7.788  1.00 54.50           O  
ATOM   3804  N   HIS B 527     -26.915  32.587  -7.392  1.00 57.28           N  
ATOM   3805  CA  HIS B 527     -27.985  31.595  -7.398  1.00 57.28           C  
ATOM   3806  C   HIS B 527     -29.345  32.253  -7.607  1.00 57.28           C  
ATOM   3807  CB  HIS B 527     -27.982  30.797  -6.093  1.00 57.28           C  
ATOM   3808  O   HIS B 527     -30.358  31.768  -7.098  1.00 57.28           O  
ATOM   3809  CG  HIS B 527     -27.247  29.498  -6.185  1.00 57.28           C  
ATOM   3810  CD2 HIS B 527     -26.052  29.115  -5.678  1.00 57.28           C  
ATOM   3811  ND1 HIS B 527     -27.740  28.411  -6.874  1.00 57.28           N  
ATOM   3812  CE1 HIS B 527     -26.878  27.412  -6.784  1.00 57.28           C  
ATOM   3813  NE2 HIS B 527     -25.845  27.813  -6.063  1.00 57.28           N  
ATOM   3814  N   GLY B 528     -29.407  33.862  -8.087  1.00 53.98           N  
ATOM   3815  CA  GLY B 528     -30.609  34.649  -8.315  1.00 53.98           C  
ATOM   3816  C   GLY B 528     -31.400  34.193  -9.527  1.00 53.98           C  
ATOM   3817  O   GLY B 528     -30.866  33.507 -10.401  1.00 53.98           O  
ATOM   3818  N   ARG B 529     -32.750  34.145  -9.512  1.00 53.20           N  
ATOM   3819  CA  ARG B 529     -33.599  33.776 -10.640  1.00 53.20           C  
ATOM   3820  C   ARG B 529     -33.710  34.922 -11.640  1.00 53.20           C  
ATOM   3821  CB  ARG B 529     -34.992  33.369 -10.153  1.00 53.20           C  
ATOM   3822  O   ARG B 529     -33.785  36.089 -11.249  1.00 53.20           O  
ATOM   3823  CG  ARG B 529     -35.041  31.994  -9.507  1.00 53.20           C  
ATOM   3824  CD  ARG B 529     -36.458  31.613  -9.099  1.00 53.20           C  
ATOM   3825  NE  ARG B 529     -36.511  30.271  -8.525  1.00 53.20           N  
ATOM   3826  NH1 ARG B 529     -38.635  30.506  -7.649  1.00 53.20           N  
ATOM   3827  NH2 ARG B 529     -37.486  28.543  -7.370  1.00 53.20           N  
ATOM   3828  CZ  ARG B 529     -37.544  29.777  -7.849  1.00 53.20           C  
ATOM   3829  N   ALA B 530     -33.202  35.007 -12.446  1.00 54.65           N  
ATOM   3830  CA  ALA B 530     -33.428  36.075 -13.416  1.00 54.65           C  
ATOM   3831  C   ALA B 530     -34.151  35.549 -14.653  1.00 54.65           C  
ATOM   3832  CB  ALA B 530     -32.104  36.723 -13.813  1.00 54.65           C  
ATOM   3833  O   ALA B 530     -34.047  34.365 -14.983  1.00 54.65           O  
ATOM   3834  N   ARG B 531     -35.037  36.349 -14.868  1.00 54.65           N  
ATOM   3835  CA  ARG B 531     -35.788  35.963 -16.058  1.00 54.65           C  
ATOM   3836  C   ARG B 531     -34.853  35.484 -17.164  1.00 54.65           C  
ATOM   3837  CB  ARG B 531     -36.638  37.132 -16.561  1.00 54.65           C  
ATOM   3838  O   ARG B 531     -33.758  36.024 -17.335  1.00 54.65           O  
ATOM   3839  CG  ARG B 531     -38.029  36.728 -17.024  1.00 54.65           C  
ATOM   3840  CD  ARG B 531     -38.823  37.923 -17.533  1.00 54.65           C  
ATOM   3841  NE  ARG B 531     -40.103  37.515 -18.104  1.00 54.65           N  
ATOM   3842  NH1 ARG B 531     -40.712  39.638 -18.783  1.00 54.65           N  
ATOM   3843  NH2 ARG B 531     -42.107  37.861 -19.172  1.00 54.65           N  
ATOM   3844  CZ  ARG B 531     -40.971  38.339 -18.685  1.00 54.65           C  
ATOM   3845  N   SER B 532     -34.877  34.614 -17.753  1.00 61.08           N  
ATOM   3846  CA  SER B 532     -34.180  34.005 -18.882  1.00 61.08           C  
ATOM   3847  C   SER B 532     -32.951  33.229 -18.419  1.00 61.08           C  
ATOM   3848  CB  SER B 532     -33.767  35.072 -19.896  1.00 61.08           C  
ATOM   3849  O   SER B 532     -32.162  32.758 -19.241  1.00 61.08           O  
ATOM   3850  OG  SER B 532     -34.874  35.883 -20.251  1.00 61.08           O  
ATOM   3851  N   VAL B 533     -32.540  33.320 -17.178  1.00 63.21           N  
ATOM   3852  CA  VAL B 533     -31.466  32.507 -16.616  1.00 63.21           C  
ATOM   3853  C   VAL B 533     -32.023  31.163 -16.153  1.00 63.21           C  
ATOM   3854  CB  VAL B 533     -30.765  33.227 -15.443  1.00 63.21           C  
ATOM   3855  O   VAL B 533     -32.920  31.114 -15.308  1.00 63.21           O  
ATOM   3856  CG1 VAL B 533     -29.680  32.339 -14.835  1.00 63.21           C  
ATOM   3857  CG2 VAL B 533     -30.172  34.555 -15.909  1.00 63.21           C  
ATOM   3858  N   HIS B 534     -31.446  30.208 -16.680  1.00 68.66           N  
ATOM   3859  CA  HIS B 534     -32.048  28.901 -16.443  1.00 68.66           C  
ATOM   3860  C   HIS B 534     -31.087  27.977 -15.702  1.00 68.66           C  
ATOM   3861  CB  HIS B 534     -32.476  28.261 -17.765  1.00 68.66           C  
ATOM   3862  O   HIS B 534     -29.892  27.947 -16.004  1.00 68.66           O  
ATOM   3863  CG  HIS B 534     -33.382  29.125 -18.584  1.00 68.66           C  
ATOM   3864  CD2 HIS B 534     -33.149  29.841 -19.710  1.00 68.66           C  
ATOM   3865  ND1 HIS B 534     -34.707  29.327 -18.265  1.00 68.66           N  
ATOM   3866  CE1 HIS B 534     -35.252  30.132 -19.162  1.00 68.66           C  
ATOM   3867  NE2 HIS B 534     -34.328  30.459 -20.049  1.00 68.66           N  
ATOM   3868  N   ARG B 535     -31.570  27.264 -14.704  1.00 68.62           N  
ATOM   3869  CA  ARG B 535     -30.726  26.332 -13.962  1.00 68.62           C  
ATOM   3870  C   ARG B 535     -31.325  24.930 -13.966  1.00 68.62           C  
ATOM   3871  CB  ARG B 535     -30.529  26.814 -12.523  1.00 68.62           C  
ATOM   3872  O   ARG B 535     -32.546  24.771 -14.013  1.00 68.62           O  
ATOM   3873  CG  ARG B 535     -29.824  28.157 -12.415  1.00 68.62           C  
ATOM   3874  CD  ARG B 535     -29.707  28.617 -10.968  1.00 68.62           C  
ATOM   3875  NE  ARG B 535     -29.147  29.962 -10.874  1.00 68.62           N  
ATOM   3876  NH1 ARG B 535     -29.607  30.220  -8.625  1.00 68.62           N  
ATOM   3877  NH2 ARG B 535     -28.579  31.906  -9.790  1.00 68.62           N  
ATOM   3878  CZ  ARG B 535     -29.112  30.693  -9.763  1.00 68.62           C  
ATOM   3879  N   GLY B 536     -30.380  24.089 -13.957  1.00 64.96           N  
ATOM   3880  CA  GLY B 536     -31.015  22.783 -13.875  1.00 64.96           C  
ATOM   3881  C   GLY B 536     -30.021  21.644 -13.745  1.00 64.96           C  
ATOM   3882  O   GLY B 536     -28.817  21.875 -13.619  1.00 64.96           O  
ATOM   3883  N   ARG B 537     -30.465  20.487 -13.598  1.00 66.54           N  
ATOM   3884  CA  ARG B 537     -29.622  19.296 -13.557  1.00 66.54           C  
ATOM   3885  C   ARG B 537     -29.558  18.623 -14.924  1.00 66.54           C  
ATOM   3886  CB  ARG B 537     -30.138  18.307 -12.510  1.00 66.54           C  
ATOM   3887  O   ARG B 537     -30.540  18.623 -15.669  1.00 66.54           O  
ATOM   3888  CG  ARG B 537     -29.592  18.549 -11.112  1.00 66.54           C  
ATOM   3889  CD  ARG B 537     -29.888  17.382 -10.181  1.00 66.54           C  
ATOM   3890  NE  ARG B 537     -29.323  17.596  -8.851  1.00 66.54           N  
ATOM   3891  NH1 ARG B 537     -30.421  15.815  -7.871  1.00 66.54           N  
ATOM   3892  NH2 ARG B 537     -29.018  17.131  -6.623  1.00 66.54           N  
ATOM   3893  CZ  ARG B 537     -29.588  16.847  -7.785  1.00 66.54           C  
ATOM   3894  N   GLY B 538     -28.712  18.235 -15.566  1.00 61.62           N  
ATOM   3895  CA  GLY B 538     -28.411  17.786 -16.916  1.00 61.62           C  
ATOM   3896  C   GLY B 538     -29.094  16.481 -17.277  1.00 61.62           C  
ATOM   3897  O   GLY B 538     -28.946  15.985 -18.396  1.00 61.62           O  
ATOM   3898  N   ASP B 539     -30.298  15.815 -16.269  1.00 59.87           N  
ATOM   3899  CA  ASP B 539     -31.006  14.575 -16.572  1.00 59.87           C  
ATOM   3900  C   ASP B 539     -32.164  14.825 -17.535  1.00 59.87           C  
ATOM   3901  CB  ASP B 539     -31.523  13.924 -15.287  1.00 59.87           C  
ATOM   3902  O   ASP B 539     -32.960  15.744 -17.332  1.00 59.87           O  
ATOM   3903  CG  ASP B 539     -30.409  13.531 -14.332  1.00 59.87           C  
ATOM   3904  OD1 ASP B 539     -29.290  13.222 -14.795  1.00 59.87           O  
ATOM   3905  OD2 ASP B 539     -30.653  13.528 -13.106  1.00 59.87           O  
ATOM   3906  N   ARG B 540     -32.602  14.457 -18.707  1.00 61.49           N  
ATOM   3907  CA  ARG B 540     -33.566  14.702 -19.776  1.00 61.49           C  
ATOM   3908  C   ARG B 540     -34.996  14.605 -19.256  1.00 61.49           C  
ATOM   3909  CB  ARG B 540     -33.358  13.713 -20.925  1.00 61.49           C  
ATOM   3910  O   ARG B 540     -35.419  13.550 -18.778  1.00 61.49           O  
ATOM   3911  CG  ARG B 540     -34.220  13.996 -22.145  1.00 61.49           C  
ATOM   3912  CD  ARG B 540     -33.983  12.978 -23.251  1.00 61.49           C  
ATOM   3913  NE  ARG B 540     -34.985  13.088 -24.308  1.00 61.49           N  
ATOM   3914  NH1 ARG B 540     -33.480  12.841 -26.044  1.00 61.49           N  
ATOM   3915  NH2 ARG B 540     -35.710  13.133 -26.487  1.00 61.49           N  
ATOM   3916  CZ  ARG B 540     -34.723  13.020 -25.610  1.00 61.49           C  
ATOM   3917  N   ALA B 541     -35.930  15.569 -19.105  1.00 61.55           N  
ATOM   3918  CA  ALA B 541     -37.318  15.604 -18.651  1.00 61.55           C  
ATOM   3919  C   ALA B 541     -38.260  15.068 -19.725  1.00 61.55           C  
ATOM   3920  CB  ALA B 541     -37.715  17.025 -18.260  1.00 61.55           C  
ATOM   3921  O   ALA B 541     -38.050  15.303 -20.917  1.00 61.55           O  
ATOM   3922  N   ARG B 542     -39.239  14.231 -19.280  1.00 76.14           N  
ATOM   3923  CA  ARG B 542     -40.295  13.855 -20.214  1.00 76.14           C  
ATOM   3924  C   ARG B 542     -41.023  15.086 -20.743  1.00 76.14           C  
ATOM   3925  CB  ARG B 542     -41.291  12.904 -19.547  1.00 76.14           C  
ATOM   3926  O   ARG B 542     -41.483  15.924 -19.965  1.00 76.14           O  
ATOM   3927  CG  ARG B 542     -42.028  11.999 -20.522  1.00 76.14           C  
ATOM   3928  CD  ARG B 542     -42.822  10.920 -19.800  1.00 76.14           C  
ATOM   3929  NE  ARG B 542     -43.433   9.982 -20.737  1.00 76.14           N  
ATOM   3930  NH1 ARG B 542     -45.027   9.215 -19.252  1.00 76.14           N  
ATOM   3931  NH2 ARG B 542     -44.943   8.377 -21.384  1.00 76.14           N  
ATOM   3932  CZ  ARG B 542     -44.466   9.194 -20.456  1.00 76.14           C  
ATOM   3933  N   THR B 543     -41.366  15.220 -21.996  1.00 74.77           N  
ATOM   3934  CA  THR B 543     -41.730  16.519 -22.552  1.00 74.77           C  
ATOM   3935  C   THR B 543     -43.017  16.418 -23.365  1.00 74.77           C  
ATOM   3936  CB  THR B 543     -40.603  17.082 -23.438  1.00 74.77           C  
ATOM   3937  O   THR B 543     -43.173  15.506 -24.180  1.00 74.77           O  
ATOM   3938  CG2 THR B 543     -40.923  18.501 -23.898  1.00 74.77           C  
ATOM   3939  OG1 THR B 543     -39.380  17.099 -22.691  1.00 74.77           O  
ATOM   3940  N   ALA B 544     -44.005  17.250 -23.028  1.00 88.01           N  
ATOM   3941  CA  ALA B 544     -45.250  17.306 -23.790  1.00 88.01           C  
ATOM   3942  C   ALA B 544     -45.302  18.557 -24.663  1.00 88.01           C  
ATOM   3943  CB  ALA B 544     -46.452  17.267 -22.850  1.00 88.01           C  
ATOM   3944  O   ALA B 544     -44.908  19.642 -24.229  1.00 88.01           O  
ATOM   3945  N   PHE B 545     -45.680  18.614 -25.982  1.00 87.72           N  
ATOM   3946  CA  PHE B 545     -45.960  19.764 -26.833  1.00 87.72           C  
ATOM   3947  C   PHE B 545     -47.433  20.149 -26.754  1.00 87.72           C  
ATOM   3948  CB  PHE B 545     -45.571  19.469 -28.285  1.00 87.72           C  
ATOM   3949  O   PHE B 545     -48.311  19.290 -26.862  1.00 87.72           O  
ATOM   3950  CG  PHE B 545     -44.086  19.475 -28.528  1.00 87.72           C  
ATOM   3951  CD1 PHE B 545     -43.198  19.706 -27.486  1.00 87.72           C  
ATOM   3952  CD2 PHE B 545     -43.579  19.251 -29.802  1.00 87.72           C  
ATOM   3953  CE1 PHE B 545     -41.823  19.713 -27.709  1.00 87.72           C  
ATOM   3954  CE2 PHE B 545     -42.206  19.256 -30.032  1.00 87.72           C  
ATOM   3955  CZ  PHE B 545     -41.330  19.488 -28.984  1.00 87.72           C  
ATOM   3956  N   LEU B 546     -47.904  21.357 -26.477  1.00 87.25           N  
ATOM   3957  CA  LEU B 546     -49.284  21.818 -26.373  1.00 87.25           C  
ATOM   3958  C   LEU B 546     -49.660  22.684 -27.570  1.00 87.25           C  
ATOM   3959  CB  LEU B 546     -49.490  22.604 -25.075  1.00 87.25           C  
ATOM   3960  O   LEU B 546     -48.940  23.625 -27.913  1.00 87.25           O  
ATOM   3961  CG  LEU B 546     -49.021  21.924 -23.788  1.00 87.25           C  
ATOM   3962  CD1 LEU B 546     -49.118  22.890 -22.612  1.00 87.25           C  
ATOM   3963  CD2 LEU B 546     -49.838  20.664 -23.521  1.00 87.25           C  
ATOM   3964  N   TYR B 547     -50.903  22.432 -28.124  1.00 88.67           N  
ATOM   3965  CA  TYR B 547     -51.317  23.153 -29.323  1.00 88.67           C  
ATOM   3966  C   TYR B 547     -52.600  23.936 -29.073  1.00 88.67           C  
ATOM   3967  CB  TYR B 547     -51.518  22.182 -30.491  1.00 88.67           C  
ATOM   3968  O   TYR B 547     -53.634  23.356 -28.733  1.00 88.67           O  
ATOM   3969  CG  TYR B 547     -50.292  21.365 -30.819  1.00 88.67           C  
ATOM   3970  CD1 TYR B 547     -49.344  21.830 -31.728  1.00 88.67           C  
ATOM   3971  CD2 TYR B 547     -50.079  20.127 -30.222  1.00 88.67           C  
ATOM   3972  CE1 TYR B 547     -48.213  21.080 -32.034  1.00 88.67           C  
ATOM   3973  CE2 TYR B 547     -48.952  19.369 -30.521  1.00 88.67           C  
ATOM   3974  OH  TYR B 547     -46.909  19.106 -31.727  1.00 88.67           O  
ATOM   3975  CZ  TYR B 547     -48.026  19.853 -31.427  1.00 88.67           C  
ATOM   3976  N   PRO B 548     -52.934  25.294 -28.889  1.00 78.89           N  
ATOM   3977  CA  PRO B 548     -54.087  26.090 -28.462  1.00 78.89           C  
ATOM   3978  C   PRO B 548     -55.213  26.098 -29.494  1.00 78.89           C  
ATOM   3979  CB  PRO B 548     -53.501  27.493 -28.284  1.00 78.89           C  
ATOM   3980  O   PRO B 548     -54.969  25.868 -30.681  1.00 78.89           O  
ATOM   3981  CG  PRO B 548     -52.253  27.492 -29.106  1.00 78.89           C  
ATOM   3982  CD  PRO B 548     -51.790  26.073 -29.270  1.00 78.89           C  
ATOM   3983  N   GLY B 549     -56.575  26.197 -29.130  1.00 73.87           N  
ATOM   3984  CA  GLY B 549     -57.730  26.339 -30.002  1.00 73.87           C  
ATOM   3985  C   GLY B 549     -57.944  27.763 -30.481  1.00 73.87           C  
ATOM   3986  O   GLY B 549     -57.086  28.625 -30.284  1.00 73.87           O  
ATOM   3987  N   GLN B 550     -59.101  28.082 -31.018  1.00 67.20           N  
ATOM   3988  CA  GLN B 550     -59.394  29.387 -31.602  1.00 67.20           C  
ATOM   3989  C   GLN B 550     -59.423  30.474 -30.532  1.00 67.20           C  
ATOM   3990  CB  GLN B 550     -60.726  29.353 -32.353  1.00 67.20           C  
ATOM   3991  O   GLN B 550     -59.885  30.239 -29.413  1.00 67.20           O  
ATOM   3992  CG  GLN B 550     -61.037  30.637 -33.111  1.00 67.20           C  
ATOM   3993  CD  GLN B 550     -62.328  30.552 -33.904  1.00 67.20           C  
ATOM   3994  NE2 GLN B 550     -62.961  31.698 -34.131  1.00 67.20           N  
ATOM   3995  OE1 GLN B 550     -62.752  29.465 -34.310  1.00 67.20           O  
ATOM   3996  N   GLY B 551     -58.882  31.637 -30.499  1.00 68.52           N  
ATOM   3997  CA  GLY B 551     -58.902  32.797 -29.622  1.00 68.52           C  
ATOM   3998  C   GLY B 551     -57.534  33.423 -29.430  1.00 68.52           C  
ATOM   3999  O   GLY B 551     -57.426  34.573 -28.998  1.00 68.52           O  
ATOM   4000  N   SER B 552     -56.455  32.786 -29.864  1.00 60.30           N  
ATOM   4001  CA  SER B 552     -55.088  33.205 -29.570  1.00 60.30           C  
ATOM   4002  C   SER B 552     -54.437  33.860 -30.784  1.00 60.30           C  
ATOM   4003  CB  SER B 552     -54.248  32.011 -29.113  1.00 60.30           C  
ATOM   4004  O   SER B 552     -53.310  34.351 -30.700  1.00 60.30           O  
ATOM   4005  OG  SER B 552     -54.275  30.977 -30.081  1.00 60.30           O  
ATOM   4006  N   GLN B 553     -55.045  33.898 -32.093  1.00 72.93           N  
ATOM   4007  CA  GLN B 553     -54.507  34.319 -33.382  1.00 72.93           C  
ATOM   4008  C   GLN B 553     -54.374  35.837 -33.453  1.00 72.93           C  
ATOM   4009  CB  GLN B 553     -55.391  33.815 -34.524  1.00 72.93           C  
ATOM   4010  O   GLN B 553     -55.176  36.564 -32.863  1.00 72.93           O  
ATOM   4011  CG  GLN B 553     -56.785  34.428 -34.539  1.00 72.93           C  
ATOM   4012  CD  GLN B 553     -57.739  33.741 -33.580  1.00 72.93           C  
ATOM   4013  NE2 GLN B 553     -59.001  34.153 -33.602  1.00 72.93           N  
ATOM   4014  OE1 GLN B 553     -57.344  32.845 -32.826  1.00 72.93           O  
ATOM   4015  N   HIS B 554     -53.380  36.393 -33.698  1.00 67.44           N  
ATOM   4016  CA  HIS B 554     -53.199  37.827 -33.889  1.00 67.44           C  
ATOM   4017  C   HIS B 554     -52.535  38.126 -35.229  1.00 67.44           C  
ATOM   4018  CB  HIS B 554     -52.368  38.418 -32.749  1.00 67.44           C  
ATOM   4019  O   HIS B 554     -51.746  37.321 -35.728  1.00 67.44           O  
ATOM   4020  CG  HIS B 554     -50.982  37.862 -32.666  1.00 67.44           C  
ATOM   4021  CD2 HIS B 554     -50.194  37.593 -31.598  1.00 67.44           C  
ATOM   4022  ND1 HIS B 554     -50.250  37.519 -33.782  1.00 67.44           N  
ATOM   4023  CE1 HIS B 554     -49.069  37.061 -33.402  1.00 67.44           C  
ATOM   4024  NE2 HIS B 554     -49.010  37.096 -32.082  1.00 67.44           N  
ATOM   4025  N   PRO B 555     -52.924  39.024 -35.931  1.00 68.98           N  
ATOM   4026  CA  PRO B 555     -52.301  39.366 -37.213  1.00 68.98           C  
ATOM   4027  C   PRO B 555     -50.783  39.503 -37.113  1.00 68.98           C  
ATOM   4028  CB  PRO B 555     -52.948  40.705 -37.573  1.00 68.98           C  
ATOM   4029  O   PRO B 555     -50.275  40.100 -36.160  1.00 68.98           O  
ATOM   4030  CG  PRO B 555     -54.127  40.818 -36.662  1.00 68.98           C  
ATOM   4031  CD  PRO B 555     -53.924  39.887 -35.502  1.00 68.98           C  
ATOM   4032  N   GLY B 556     -49.806  38.893 -37.934  1.00 68.78           N  
ATOM   4033  CA  GLY B 556     -48.357  38.995 -38.000  1.00 68.78           C  
ATOM   4034  C   GLY B 556     -47.645  37.903 -37.223  1.00 68.78           C  
ATOM   4035  O   GLY B 556     -46.415  37.895 -37.138  1.00 68.78           O  
ATOM   4036  N   MET B 557     -48.378  36.950 -36.821  1.00 74.91           N  
ATOM   4037  CA  MET B 557     -47.826  35.892 -35.979  1.00 74.91           C  
ATOM   4038  C   MET B 557     -46.939  34.956 -36.793  1.00 74.91           C  
ATOM   4039  CB  MET B 557     -48.947  35.098 -35.308  1.00 74.91           C  
ATOM   4040  O   MET B 557     -47.251  34.641 -37.943  1.00 74.91           O  
ATOM   4041  CG  MET B 557     -49.775  34.268 -36.276  1.00 74.91           C  
ATOM   4042  SD  MET B 557     -51.145  33.375 -35.443  1.00 74.91           S  
ATOM   4043  CE  MET B 557     -51.985  32.662 -36.884  1.00 74.91           C  
ATOM   4044  N   GLY B 558     -45.499  34.557 -36.509  1.00 76.64           N  
ATOM   4045  CA  GLY B 558     -44.564  33.632 -37.128  1.00 76.64           C  
ATOM   4046  C   GLY B 558     -43.642  34.298 -38.132  1.00 76.64           C  
ATOM   4047  O   GLY B 558     -42.735  33.658 -38.669  1.00 76.64           O  
ATOM   4048  N   ALA B 559     -43.949  35.735 -38.368  1.00 77.53           N  
ATOM   4049  CA  ALA B 559     -43.230  36.493 -39.389  1.00 77.53           C  
ATOM   4050  C   ALA B 559     -41.734  36.531 -39.092  1.00 77.53           C  
ATOM   4051  CB  ALA B 559     -43.786  37.911 -39.488  1.00 77.53           C  
ATOM   4052  O   ALA B 559     -40.911  36.341 -39.991  1.00 77.53           O  
ATOM   4053  N   GLU B 560     -41.272  36.666 -37.796  1.00 71.47           N  
ATOM   4054  CA  GLU B 560     -39.880  36.771 -37.371  1.00 71.47           C  
ATOM   4055  C   GLU B 560     -39.162  35.430 -37.493  1.00 71.47           C  
ATOM   4056  CB  GLU B 560     -39.794  37.285 -35.931  1.00 71.47           C  
ATOM   4057  O   GLU B 560     -38.022  35.370 -37.958  1.00 71.47           O  
ATOM   4058  CG  GLU B 560     -38.374  37.562 -35.460  1.00 71.47           C  
ATOM   4059  CD  GLU B 560     -38.302  38.046 -34.021  1.00 71.47           C  
ATOM   4060  OE1 GLU B 560     -37.185  38.323 -33.528  1.00 71.47           O  
ATOM   4061  OE2 GLU B 560     -39.372  38.148 -33.380  1.00 71.47           O  
ATOM   4062  N   LEU B 561     -39.687  34.290 -37.184  1.00 77.28           N  
ATOM   4063  CA  LEU B 561     -39.161  32.929 -37.172  1.00 77.28           C  
ATOM   4064  C   LEU B 561     -38.879  32.442 -38.589  1.00 77.28           C  
ATOM   4065  CB  LEU B 561     -40.144  31.981 -36.480  1.00 77.28           C  
ATOM   4066  O   LEU B 561     -37.861  31.790 -38.835  1.00 77.28           O  
ATOM   4067  CG  LEU B 561     -40.336  32.182 -34.976  1.00 77.28           C  
ATOM   4068  CD1 LEU B 561     -41.464  31.293 -34.462  1.00 77.28           C  
ATOM   4069  CD2 LEU B 561     -39.039  31.895 -34.228  1.00 77.28           C  
ATOM   4070  N   HIS B 562     -40.007  32.708 -39.506  1.00 74.15           N  
ATOM   4071  CA  HIS B 562     -39.913  32.344 -40.915  1.00 74.15           C  
ATOM   4072  C   HIS B 562     -38.695  32.986 -41.570  1.00 74.15           C  
ATOM   4073  CB  HIS B 562     -41.186  32.752 -41.660  1.00 74.15           C  
ATOM   4074  O   HIS B 562     -38.002  32.345 -42.364  1.00 74.15           O  
ATOM   4075  CG  HIS B 562     -41.243  32.253 -43.068  1.00 74.15           C  
ATOM   4076  CD2 HIS B 562     -41.852  31.168 -43.603  1.00 74.15           C  
ATOM   4077  ND1 HIS B 562     -40.616  32.897 -44.112  1.00 74.15           N  
ATOM   4078  CE1 HIS B 562     -40.838  32.229 -45.232  1.00 74.15           C  
ATOM   4079  NE2 HIS B 562     -41.586  31.176 -44.950  1.00 74.15           N  
ATOM   4080  N   ALA B 563     -38.240  34.448 -40.999  1.00 76.89           N  
ATOM   4081  CA  ALA B 563     -37.139  35.229 -41.557  1.00 76.89           C  
ATOM   4082  C   ALA B 563     -35.793  34.722 -41.046  1.00 76.89           C  
ATOM   4083  CB  ALA B 563     -37.310  36.708 -41.218  1.00 76.89           C  
ATOM   4084  O   ALA B 563     -34.820  34.655 -41.802  1.00 76.89           O  
ATOM   4085  N   ARG B 564     -35.693  34.104 -39.766  1.00 65.20           N  
ATOM   4086  CA  ARG B 564     -34.438  33.902 -39.048  1.00 65.20           C  
ATOM   4087  C   ARG B 564     -34.027  32.434 -39.068  1.00 65.20           C  
ATOM   4088  CB  ARG B 564     -34.560  34.393 -37.604  1.00 65.20           C  
ATOM   4089  O   ARG B 564     -32.837  32.116 -39.002  1.00 65.20           O  
ATOM   4090  CG  ARG B 564     -34.591  35.907 -37.468  1.00 65.20           C  
ATOM   4091  CD  ARG B 564     -34.541  36.344 -36.011  1.00 65.20           C  
ATOM   4092  NE  ARG B 564     -34.551  37.798 -35.884  1.00 65.20           N  
ATOM   4093  NH1 ARG B 564     -33.992  37.813 -33.642  1.00 65.20           N  
ATOM   4094  NH2 ARG B 564     -34.327  39.787 -34.757  1.00 65.20           N  
ATOM   4095  CZ  ARG B 564     -34.290  38.463 -34.761  1.00 65.20           C  
ATOM   4096  N   LEU B 565     -34.989  31.371 -39.088  1.00 71.42           N  
ATOM   4097  CA  LEU B 565     -34.696  29.959 -38.870  1.00 71.42           C  
ATOM   4098  C   LEU B 565     -35.084  29.129 -40.089  1.00 71.42           C  
ATOM   4099  CB  LEU B 565     -35.433  29.443 -37.631  1.00 71.42           C  
ATOM   4100  O   LEU B 565     -36.270  28.911 -40.345  1.00 71.42           O  
ATOM   4101  CG  LEU B 565     -35.046  30.082 -36.297  1.00 71.42           C  
ATOM   4102  CD1 LEU B 565     -36.012  29.647 -35.200  1.00 71.42           C  
ATOM   4103  CD2 LEU B 565     -33.611  29.721 -35.927  1.00 71.42           C  
ATOM   4104  N   PRO B 566     -33.999  28.952 -41.027  1.00 71.37           N  
ATOM   4105  CA  PRO B 566     -34.264  28.258 -42.289  1.00 71.37           C  
ATOM   4106  C   PRO B 566     -35.174  27.044 -42.115  1.00 71.37           C  
ATOM   4107  CB  PRO B 566     -32.870  27.833 -42.758  1.00 71.37           C  
ATOM   4108  O   PRO B 566     -35.929  26.698 -43.027  1.00 71.37           O  
ATOM   4109  CG  PRO B 566     -31.934  28.778 -42.076  1.00 71.37           C  
ATOM   4110  CD  PRO B 566     -32.569  29.239 -40.796  1.00 71.37           C  
ATOM   4111  N   GLY B 567     -35.159  26.445 -40.731  1.00 73.68           N  
ATOM   4112  CA  GLY B 567     -35.929  25.238 -40.474  1.00 73.68           C  
ATOM   4113  C   GLY B 567     -37.424  25.488 -40.406  1.00 73.68           C  
ATOM   4114  O   GLY B 567     -38.214  24.709 -40.944  1.00 73.68           O  
ATOM   4115  N   PHE B 568     -38.059  26.753 -39.824  1.00 77.43           N  
ATOM   4116  CA  PHE B 568     -39.438  27.208 -39.690  1.00 77.43           C  
ATOM   4117  C   PHE B 568     -40.003  27.628 -41.042  1.00 77.43           C  
ATOM   4118  CB  PHE B 568     -39.528  28.372 -38.699  1.00 77.43           C  
ATOM   4119  O   PHE B 568     -41.120  27.248 -41.399  1.00 77.43           O  
ATOM   4120  CG  PHE B 568     -40.931  28.864 -38.466  1.00 77.43           C  
ATOM   4121  CD1 PHE B 568     -41.462  29.887 -39.243  1.00 77.43           C  
ATOM   4122  CD2 PHE B 568     -41.719  28.305 -37.469  1.00 77.43           C  
ATOM   4123  CE1 PHE B 568     -42.760  30.344 -39.030  1.00 77.43           C  
ATOM   4124  CE2 PHE B 568     -43.017  28.757 -37.250  1.00 77.43           C  
ATOM   4125  CZ  PHE B 568     -43.535  29.777 -38.031  1.00 77.43           C  
ATOM   4126  N   ALA B 569     -39.094  28.568 -41.685  1.00 80.60           N  
ATOM   4127  CA  ALA B 569     -39.487  29.139 -42.970  1.00 80.60           C  
ATOM   4128  C   ALA B 569     -39.855  28.043 -43.967  1.00 80.60           C  
ATOM   4129  CB  ALA B 569     -38.365  30.009 -43.531  1.00 80.60           C  
ATOM   4130  O   ALA B 569     -40.863  28.148 -44.670  1.00 80.60           O  
ATOM   4131  N   ARG B 570     -38.950  26.902 -43.947  1.00 82.59           N  
ATOM   4132  CA  ARG B 570     -39.126  25.797 -44.884  1.00 82.59           C  
ATOM   4133  C   ARG B 570     -40.449  25.078 -44.640  1.00 82.59           C  
ATOM   4134  CB  ARG B 570     -37.964  24.808 -44.774  1.00 82.59           C  
ATOM   4135  O   ARG B 570     -41.175  24.767 -45.586  1.00 82.59           O  
ATOM   4136  CG  ARG B 570     -36.775  25.153 -45.657  1.00 82.59           C  
ATOM   4137  CD  ARG B 570     -35.693  24.084 -45.590  1.00 82.59           C  
ATOM   4138  NE  ARG B 570     -34.567  24.510 -44.764  1.00 82.59           N  
ATOM   4139  NH1 ARG B 570     -33.233  22.697 -45.284  1.00 82.59           N  
ATOM   4140  NH2 ARG B 570     -32.464  24.319 -43.859  1.00 82.59           N  
ATOM   4141  CZ  ARG B 570     -33.424  23.841 -44.637  1.00 82.59           C  
ATOM   4142  N   ARG B 571     -41.089  24.728 -43.390  1.00 80.16           N  
ATOM   4143  CA  ARG B 571     -42.265  23.953 -43.006  1.00 80.16           C  
ATOM   4144  C   ARG B 571     -43.547  24.730 -43.281  1.00 80.16           C  
ATOM   4145  CB  ARG B 571     -42.193  23.565 -41.528  1.00 80.16           C  
ATOM   4146  O   ARG B 571     -44.529  24.166 -43.767  1.00 80.16           O  
ATOM   4147  CG  ARG B 571     -41.151  22.502 -41.219  1.00 80.16           C  
ATOM   4148  CD  ARG B 571     -41.073  22.204 -39.728  1.00 80.16           C  
ATOM   4149  NE  ARG B 571     -39.957  21.317 -39.414  1.00 80.16           N  
ATOM   4150  NH1 ARG B 571     -41.284  19.547 -38.746  1.00 80.16           N  
ATOM   4151  NH2 ARG B 571     -39.000  19.354 -38.701  1.00 80.16           N  
ATOM   4152  CZ  ARG B 571     -40.083  20.075 -38.954  1.00 80.16           C  
ATOM   4153  N   PHE B 572     -43.545  26.174 -42.848  1.00 81.78           N  
ATOM   4154  CA  PHE B 572     -44.671  27.079 -43.048  1.00 81.78           C  
ATOM   4155  C   PHE B 572     -45.014  27.197 -44.528  1.00 81.78           C  
ATOM   4156  CB  PHE B 572     -44.359  28.463 -42.469  1.00 81.78           C  
ATOM   4157  O   PHE B 572     -46.189  27.179 -44.901  1.00 81.78           O  
ATOM   4158  CG  PHE B 572     -45.529  29.408 -42.492  1.00 81.78           C  
ATOM   4159  CD1 PHE B 572     -45.721  30.274 -43.561  1.00 81.78           C  
ATOM   4160  CD2 PHE B 572     -46.438  29.431 -41.442  1.00 81.78           C  
ATOM   4161  CE1 PHE B 572     -46.804  31.150 -43.585  1.00 81.78           C  
ATOM   4162  CE2 PHE B 572     -47.523  30.304 -41.458  1.00 81.78           C  
ATOM   4163  CZ  PHE B 572     -47.703  31.163 -42.530  1.00 81.78           C  
ATOM   4164  N   ASP B 573     -43.808  27.529 -45.389  1.00 84.65           N  
ATOM   4165  CA  ASP B 573     -43.963  27.715 -46.829  1.00 84.65           C  
ATOM   4166  C   ASP B 573     -44.562  26.472 -47.483  1.00 84.65           C  
ATOM   4167  CB  ASP B 573     -42.617  28.052 -47.474  1.00 84.65           C  
ATOM   4168  O   ASP B 573     -45.293  26.575 -48.470  1.00 84.65           O  
ATOM   4169  CG  ASP B 573     -42.106  29.431 -47.096  1.00 84.65           C  
ATOM   4170  OD1 ASP B 573     -42.912  30.283 -46.665  1.00 84.65           O  
ATOM   4171  OD2 ASP B 573     -40.886  29.668 -47.232  1.00 84.65           O  
ATOM   4172  N   ASP B 574     -44.243  25.140 -46.863  1.00 82.68           N  
ATOM   4173  CA  ASP B 574     -44.781  23.876 -47.356  1.00 82.68           C  
ATOM   4174  C   ASP B 574     -46.292  23.804 -47.148  1.00 82.68           C  
ATOM   4175  CB  ASP B 574     -44.098  22.695 -46.665  1.00 82.68           C  
ATOM   4176  O   ASP B 574     -47.022  23.322 -48.017  1.00 82.68           O  
ATOM   4177  CG  ASP B 574     -42.656  22.505 -47.102  1.00 82.68           C  
ATOM   4178  OD1 ASP B 574     -42.243  23.103 -48.119  1.00 82.68           O  
ATOM   4179  OD2 ASP B 574     -41.928  21.747 -46.426  1.00 82.68           O  
ATOM   4180  N   ILE B 575     -47.060  24.409 -45.923  1.00 79.35           N  
ATOM   4181  CA  ILE B 575     -48.467  24.421 -45.540  1.00 79.35           C  
ATOM   4182  C   ILE B 575     -49.245  25.356 -46.462  1.00 79.35           C  
ATOM   4183  CB  ILE B 575     -48.648  24.848 -44.066  1.00 79.35           C  
ATOM   4184  O   ILE B 575     -50.344  25.021 -46.913  1.00 79.35           O  
ATOM   4185  CG1 ILE B 575     -47.953  23.852 -43.131  1.00 79.35           C  
ATOM   4186  CG2 ILE B 575     -50.135  24.978 -43.720  1.00 79.35           C  
ATOM   4187  CD1 ILE B 575     -47.748  24.372 -41.715  1.00 79.35           C  
ATOM   4188  N   ALA B 576     -48.530  26.729 -46.689  1.00 82.74           N  
ATOM   4189  CA  ALA B 576     -49.094  27.782 -47.530  1.00 82.74           C  
ATOM   4190  C   ALA B 576     -49.318  27.284 -48.955  1.00 82.74           C  
ATOM   4191  CB  ALA B 576     -48.181  29.005 -47.535  1.00 82.74           C  
ATOM   4192  O   ALA B 576     -50.327  27.615 -49.584  1.00 82.74           O  
ATOM   4193  N   ALA B 577     -48.115  26.485 -49.515  1.00 85.28           N  
ATOM   4194  CA  ALA B 577     -48.136  25.950 -50.873  1.00 85.28           C  
ATOM   4195  C   ALA B 577     -49.332  25.025 -51.080  1.00 85.28           C  
ATOM   4196  CB  ALA B 577     -46.835  25.208 -51.173  1.00 85.28           C  
ATOM   4197  O   ALA B 577     -49.916  24.988 -52.166  1.00 85.28           O  
ATOM   4198  N   VAL B 578     -49.863  24.065 -49.868  1.00 79.67           N  
ATOM   4199  CA  VAL B 578     -50.960  23.105 -49.929  1.00 79.67           C  
ATOM   4200  C   VAL B 578     -52.292  23.831 -49.760  1.00 79.67           C  
ATOM   4201  CB  VAL B 578     -50.812  22.005 -48.853  1.00 79.67           C  
ATOM   4202  O   VAL B 578     -53.280  23.489 -50.415  1.00 79.67           O  
ATOM   4203  CG1 VAL B 578     -52.031  21.084 -48.851  1.00 79.67           C  
ATOM   4204  CG2 VAL B 578     -49.533  21.203 -49.084  1.00 79.67           C  
ATOM   4205  N   ALA B 579     -52.706  25.091 -48.837  1.00 76.47           N  
ATOM   4206  CA  ALA B 579     -53.918  25.761 -48.371  1.00 76.47           C  
ATOM   4207  C   ALA B 579     -54.414  26.775 -49.397  1.00 76.47           C  
ATOM   4208  CB  ALA B 579     -53.664  26.446 -47.030  1.00 76.47           C  
ATOM   4209  O   ALA B 579     -55.622  26.941 -49.581  1.00 76.47           O  
ATOM   4210  N   ASP B 580     -53.405  27.823 -50.155  1.00 78.53           N  
ATOM   4211  CA  ASP B 580     -53.639  29.038 -50.930  1.00 78.53           C  
ATOM   4212  C   ASP B 580     -54.638  28.787 -52.057  1.00 78.53           C  
ATOM   4213  CB  ASP B 580     -52.324  29.572 -51.501  1.00 78.53           C  
ATOM   4214  O   ASP B 580     -55.524  29.608 -52.304  1.00 78.53           O  
ATOM   4215  CG  ASP B 580     -51.456  30.250 -50.456  1.00 78.53           C  
ATOM   4216  OD1 ASP B 580     -51.940  30.505 -49.333  1.00 78.53           O  
ATOM   4217  OD2 ASP B 580     -50.277  30.535 -50.761  1.00 78.53           O  
ATOM   4218  N   PRO B 581     -54.481  27.455 -52.746  1.00 80.38           N  
ATOM   4219  CA  PRO B 581     -55.422  27.201 -53.839  1.00 80.38           C  
ATOM   4220  C   PRO B 581     -56.868  27.093 -53.361  1.00 80.38           C  
ATOM   4221  CB  PRO B 581     -54.938  25.869 -54.418  1.00 80.38           C  
ATOM   4222  O   PRO B 581     -57.799  27.230 -54.159  1.00 80.38           O  
ATOM   4223  CG  PRO B 581     -53.517  25.752 -53.972  1.00 80.38           C  
ATOM   4224  CD  PRO B 581     -53.365  26.482 -52.668  1.00 80.38           C  
ATOM   4225  N   MET B 582     -57.064  26.779 -51.873  1.00 72.42           N  
ATOM   4226  CA  MET B 582     -58.381  26.499 -51.308  1.00 72.42           C  
ATOM   4227  C   MET B 582     -58.955  27.737 -50.627  1.00 72.42           C  
ATOM   4228  CB  MET B 582     -58.303  25.342 -50.310  1.00 72.42           C  
ATOM   4229  O   MET B 582     -60.079  27.708 -50.123  1.00 72.42           O  
ATOM   4230  CG  MET B 582     -57.762  24.053 -50.907  1.00 72.42           C  
ATOM   4231  SD  MET B 582     -57.458  22.763 -49.638  1.00 72.42           S  
ATOM   4232  CE  MET B 582     -58.985  21.795 -49.794  1.00 72.42           C  
ATOM   4233  N   LEU B 583     -58.458  29.011 -50.571  1.00 69.56           N  
ATOM   4234  CA  LEU B 583     -58.806  30.215 -49.824  1.00 69.56           C  
ATOM   4235  C   LEU B 583     -59.035  31.392 -50.766  1.00 69.56           C  
ATOM   4236  CB  LEU B 583     -57.705  30.559 -48.817  1.00 69.56           C  
ATOM   4237  O   LEU B 583     -58.454  31.445 -51.853  1.00 69.56           O  
ATOM   4238  CG  LEU B 583     -57.440  29.523 -47.723  1.00 69.56           C  
ATOM   4239  CD1 LEU B 583     -56.150  29.855 -46.981  1.00 69.56           C  
ATOM   4240  CD2 LEU B 583     -58.617  29.453 -46.756  1.00 69.56           C  
ATOM   4241  N   ASP B 584     -59.919  32.188 -50.684  1.00 66.01           N  
ATOM   4242  CA  ASP B 584     -60.118  33.405 -51.465  1.00 66.01           C  
ATOM   4243  C   ASP B 584     -58.963  34.383 -51.263  1.00 66.01           C  
ATOM   4244  CB  ASP B 584     -61.443  34.072 -51.091  1.00 66.01           C  
ATOM   4245  O   ASP B 584     -58.589  35.109 -52.187  1.00 66.01           O  
ATOM   4246  CG  ASP B 584     -62.654  33.227 -51.445  1.00 66.01           C  
ATOM   4247  OD1 ASP B 584     -62.589  32.448 -52.421  1.00 66.01           O  
ATOM   4248  OD2 ASP B 584     -63.682  33.342 -50.744  1.00 66.01           O  
ATOM   4249  N   THR B 585     -58.421  34.439 -49.923  1.00 71.03           N  
ATOM   4250  CA  THR B 585     -57.257  35.239 -49.558  1.00 71.03           C  
ATOM   4251  C   THR B 585     -56.090  34.343 -49.154  1.00 71.03           C  
ATOM   4252  CB  THR B 585     -57.585  36.210 -48.408  1.00 71.03           C  
ATOM   4253  O   THR B 585     -56.253  33.431 -48.341  1.00 71.03           O  
ATOM   4254  CG2 THR B 585     -56.501  37.272 -48.260  1.00 71.03           C  
ATOM   4255  OG1 THR B 585     -58.837  36.853 -48.676  1.00 71.03           O  
ATOM   4256  N   PRO B 586     -54.807  34.228 -50.050  1.00 72.06           N  
ATOM   4257  CA  PRO B 586     -53.674  33.341 -49.774  1.00 72.06           C  
ATOM   4258  C   PRO B 586     -53.284  33.324 -48.298  1.00 72.06           C  
ATOM   4259  CB  PRO B 586     -52.549  33.930 -50.629  1.00 72.06           C  
ATOM   4260  O   PRO B 586     -53.394  34.346 -47.615  1.00 72.06           O  
ATOM   4261  CG  PRO B 586     -53.245  34.774 -51.647  1.00 72.06           C  
ATOM   4262  CD  PRO B 586     -54.584  35.177 -51.098  1.00 72.06           C  
ATOM   4263  N   LEU B 587     -52.637  32.408 -47.663  1.00 75.86           N  
ATOM   4264  CA  LEU B 587     -52.393  32.129 -46.252  1.00 75.86           C  
ATOM   4265  C   LEU B 587     -51.327  33.064 -45.689  1.00 75.86           C  
ATOM   4266  CB  LEU B 587     -51.964  30.672 -46.060  1.00 75.86           C  
ATOM   4267  O   LEU B 587     -51.459  33.559 -44.568  1.00 75.86           O  
ATOM   4268  CG  LEU B 587     -51.746  30.214 -44.617  1.00 75.86           C  
ATOM   4269  CD1 LEU B 587     -53.054  30.285 -43.835  1.00 75.86           C  
ATOM   4270  CD2 LEU B 587     -51.174  28.801 -44.585  1.00 75.86           C  
ATOM   4271  N   ARG B 588     -50.116  33.328 -46.329  1.00 74.19           N  
ATOM   4272  CA  ARG B 588     -48.981  34.151 -45.924  1.00 74.19           C  
ATOM   4273  C   ARG B 588     -49.425  35.573 -45.597  1.00 74.19           C  
ATOM   4274  CB  ARG B 588     -47.914  34.174 -47.020  1.00 74.19           C  
ATOM   4275  O   ARG B 588     -48.969  36.161 -44.615  1.00 74.19           O  
ATOM   4276  CG  ARG B 588     -47.002  32.957 -47.018  1.00 74.19           C  
ATOM   4277  CD  ARG B 588     -45.944  33.043 -48.109  1.00 74.19           C  
ATOM   4278  NE  ARG B 588     -45.058  31.883 -48.093  1.00 74.19           N  
ATOM   4279  NH1 ARG B 588     -43.897  32.484 -49.998  1.00 74.19           N  
ATOM   4280  NH2 ARG B 588     -43.355  30.558 -48.880  1.00 74.19           N  
ATOM   4281  CZ  ARG B 588     -44.105  31.645 -48.990  1.00 74.19           C  
ATOM   4282  N   ASP B 589     -50.416  35.943 -46.756  1.00 70.75           N  
ATOM   4283  CA  ASP B 589     -50.929  37.305 -46.644  1.00 70.75           C  
ATOM   4284  C   ASP B 589     -51.869  37.442 -45.449  1.00 70.75           C  
ATOM   4285  CB  ASP B 589     -51.650  37.714 -47.930  1.00 70.75           C  
ATOM   4286  O   ASP B 589     -51.955  38.509 -44.838  1.00 70.75           O  
ATOM   4287  CG  ASP B 589     -50.718  37.821 -49.124  1.00 70.75           C  
ATOM   4288  OD1 ASP B 589     -49.503  38.047 -48.932  1.00 70.75           O  
ATOM   4289  OD2 ASP B 589     -51.202  37.681 -50.268  1.00 70.75           O  
ATOM   4290  N   LEU B 590     -52.742  36.251 -45.263  1.00 67.91           N  
ATOM   4291  CA  LEU B 590     -53.717  36.158 -44.182  1.00 67.91           C  
ATOM   4292  C   LEU B 590     -53.026  36.170 -42.823  1.00 67.91           C  
ATOM   4293  CB  LEU B 590     -54.560  34.888 -44.327  1.00 67.91           C  
ATOM   4294  O   LEU B 590     -53.494  36.826 -41.889  1.00 67.91           O  
ATOM   4295  CG  LEU B 590     -55.903  34.878 -43.597  1.00 67.91           C  
ATOM   4296  CD1 LEU B 590     -57.036  35.202 -44.566  1.00 67.91           C  
ATOM   4297  CD2 LEU B 590     -56.137  33.530 -42.924  1.00 67.91           C  
ATOM   4298  N   VAL B 591     -51.728  35.696 -42.502  1.00 71.05           N  
ATOM   4299  CA  VAL B 591     -51.145  35.366 -41.206  1.00 71.05           C  
ATOM   4300  C   VAL B 591     -49.941  36.266 -40.935  1.00 71.05           C  
ATOM   4301  CB  VAL B 591     -50.726  33.881 -41.133  1.00 71.05           C  
ATOM   4302  O   VAL B 591     -49.830  36.858 -39.859  1.00 71.05           O  
ATOM   4303  CG1 VAL B 591     -50.051  33.575 -39.797  1.00 71.05           C  
ATOM   4304  CG2 VAL B 591     -51.938  32.974 -41.343  1.00 71.05           C  
ATOM   4305  N   LEU B 592     -48.715  36.427 -41.755  1.00 66.09           N  
ATOM   4306  CA  LEU B 592     -47.367  36.950 -41.562  1.00 66.09           C  
ATOM   4307  C   LEU B 592     -47.337  38.462 -41.755  1.00 66.09           C  
ATOM   4308  CB  LEU B 592     -46.388  36.281 -42.530  1.00 66.09           C  
ATOM   4309  O   LEU B 592     -46.340  39.114 -41.437  1.00 66.09           O  
ATOM   4310  CG  LEU B 592     -46.224  34.767 -42.390  1.00 66.09           C  
ATOM   4311  CD1 LEU B 592     -45.253  34.239 -43.441  1.00 66.09           C  
ATOM   4312  CD2 LEU B 592     -45.747  34.408 -40.987  1.00 66.09           C  
ATOM   4313  N   THR B 593     -48.541  39.126 -42.397  1.00 57.67           N  
ATOM   4314  CA  THR B 593     -48.518  40.554 -42.692  1.00 57.67           C  
ATOM   4315  C   THR B 593     -49.073  41.358 -41.520  1.00 57.67           C  
ATOM   4316  CB  THR B 593     -49.322  40.875 -43.965  1.00 57.67           C  
ATOM   4317  O   THR B 593     -50.108  41.003 -40.952  1.00 57.67           O  
ATOM   4318  CG2 THR B 593     -48.588  40.399 -45.215  1.00 57.67           C  
ATOM   4319  OG1 THR B 593     -50.596  40.222 -43.896  1.00 57.67           O  
ATOM   4320  N   THR B 594     -48.578  42.405 -40.342  1.00 49.94           N  
ATOM   4321  CA  THR B 594     -48.775  43.102 -39.076  1.00 49.94           C  
ATOM   4322  C   THR B 594     -49.769  44.249 -39.239  1.00 49.94           C  
ATOM   4323  CB  THR B 594     -47.444  43.648 -38.526  1.00 49.94           C  
ATOM   4324  O   THR B 594     -50.446  44.631 -38.282  1.00 49.94           O  
ATOM   4325  CG2 THR B 594     -46.649  42.552 -37.823  1.00 49.94           C  
ATOM   4326  OG1 THR B 594     -46.664  44.168 -39.609  1.00 49.94           O  
ATOM   4327  N   ASP B 595     -49.916  45.194 -40.243  1.00 49.19           N  
ATOM   4328  CA  ASP B 595     -50.721  46.371 -40.553  1.00 49.19           C  
ATOM   4329  C   ASP B 595     -52.113  45.974 -41.036  1.00 49.19           C  
ATOM   4330  CB  ASP B 595     -50.024  47.234 -41.608  1.00 49.19           C  
ATOM   4331  O   ASP B 595     -52.752  46.716 -41.785  1.00 49.19           O  
ATOM   4332  CG  ASP B 595     -49.040  48.223 -41.009  1.00 49.19           C  
ATOM   4333  OD1 ASP B 595     -49.090  48.469 -39.785  1.00 49.19           O  
ATOM   4334  OD2 ASP B 595     -48.207  48.763 -41.769  1.00 49.19           O  
ATOM   4335  N   ALA B 596     -52.498  44.607 -40.557  1.00 44.71           N  
ATOM   4336  CA  ALA B 596     -53.644  43.992 -41.220  1.00 44.71           C  
ATOM   4337  C   ALA B 596     -54.896  44.850 -41.061  1.00 44.71           C  
ATOM   4338  CB  ALA B 596     -53.890  42.590 -40.667  1.00 44.71           C  
ATOM   4339  O   ALA B 596     -55.245  45.249 -39.947  1.00 44.71           O  
ATOM   4340  N   GLN B 597     -55.256  46.287 -41.603  1.00 45.11           N  
ATOM   4341  CA  GLN B 597     -56.395  47.085 -42.043  1.00 45.11           C  
ATOM   4342  C   GLN B 597     -57.709  46.348 -41.801  1.00 45.11           C  
ATOM   4343  CB  GLN B 597     -56.259  47.445 -43.523  1.00 45.11           C  
ATOM   4344  O   GLN B 597     -58.733  46.972 -41.513  1.00 45.11           O  
ATOM   4345  CG  GLN B 597     -55.313  48.608 -43.789  1.00 45.11           C  
ATOM   4346  CD  GLN B 597     -55.476  49.191 -45.180  1.00 45.11           C  
ATOM   4347  NE2 GLN B 597     -54.929  50.383 -45.391  1.00 45.11           N  
ATOM   4348  OE1 GLN B 597     -56.087  48.574 -46.058  1.00 45.11           O  
ATOM   4349  N   ASP B 598     -58.163  45.052 -41.415  1.00 53.29           N  
ATOM   4350  CA  ASP B 598     -59.429  44.783 -40.740  1.00 53.29           C  
ATOM   4351  C   ASP B 598     -59.316  43.566 -39.824  1.00 53.29           C  
ATOM   4352  CB  ASP B 598     -60.548  44.569 -41.762  1.00 53.29           C  
ATOM   4353  O   ASP B 598     -59.293  42.427 -40.296  1.00 53.29           O  
ATOM   4354  CG  ASP B 598     -61.934  44.623 -41.144  1.00 53.29           C  
ATOM   4355  OD1 ASP B 598     -62.051  44.557 -39.901  1.00 53.29           O  
ATOM   4356  OD2 ASP B 598     -62.918  44.731 -41.907  1.00 53.29           O  
ATOM   4357  N   PRO B 599     -58.776  43.570 -38.502  1.00 55.16           N  
ATOM   4358  CA  PRO B 599     -58.653  42.497 -37.512  1.00 55.16           C  
ATOM   4359  C   PRO B 599     -59.869  41.575 -37.487  1.00 55.16           C  
ATOM   4360  CB  PRO B 599     -58.514  43.254 -36.188  1.00 55.16           C  
ATOM   4361  O   PRO B 599     -59.751  40.400 -37.129  1.00 55.16           O  
ATOM   4362  CG  PRO B 599     -58.691  44.693 -36.550  1.00 55.16           C  
ATOM   4363  CD  PRO B 599     -58.830  44.796 -38.042  1.00 55.16           C  
ATOM   4364  N   ASP B 600     -60.881  42.150 -38.033  1.00 59.19           N  
ATOM   4365  CA  ASP B 600     -62.164  41.453 -38.016  1.00 59.19           C  
ATOM   4366  C   ASP B 600     -62.171  40.291 -39.006  1.00 59.19           C  
ATOM   4367  CB  ASP B 600     -63.305  42.421 -38.333  1.00 59.19           C  
ATOM   4368  O   ASP B 600     -62.886  39.306 -38.811  1.00 59.19           O  
ATOM   4369  CG  ASP B 600     -63.556  43.427 -37.223  1.00 59.19           C  
ATOM   4370  OD1 ASP B 600     -63.289  43.112 -36.043  1.00 59.19           O  
ATOM   4371  OD2 ASP B 600     -64.027  44.543 -37.530  1.00 59.19           O  
ATOM   4372  N   VAL B 601     -61.328  40.302 -40.098  1.00 61.71           N  
ATOM   4373  CA  VAL B 601     -61.236  39.274 -41.129  1.00 61.71           C  
ATOM   4374  C   VAL B 601     -60.585  38.019 -40.551  1.00 61.71           C  
ATOM   4375  CB  VAL B 601     -60.440  39.770 -42.357  1.00 61.71           C  
ATOM   4376  O   VAL B 601     -61.027  36.901 -40.824  1.00 61.71           O  
ATOM   4377  CG1 VAL B 601     -60.253  38.643 -43.371  1.00 61.71           C  
ATOM   4378  CG2 VAL B 601     -61.145  40.962 -43.002  1.00 61.71           C  
ATOM   4379  N   LEU B 602     -59.509  38.149 -39.722  1.00 64.53           N  
ATOM   4380  CA  LEU B 602     -58.781  37.038 -39.119  1.00 64.53           C  
ATOM   4381  C   LEU B 602     -59.623  36.353 -38.047  1.00 64.53           C  
ATOM   4382  CB  LEU B 602     -57.462  37.526 -38.513  1.00 64.53           C  
ATOM   4383  O   LEU B 602     -59.570  35.131 -37.897  1.00 64.53           O  
ATOM   4384  CG  LEU B 602     -56.551  36.453 -37.915  1.00 64.53           C  
ATOM   4385  CD1 LEU B 602     -56.021  35.537 -39.013  1.00 64.53           C  
ATOM   4386  CD2 LEU B 602     -55.402  37.094 -37.146  1.00 64.53           C  
ATOM   4387  N   ARG B 603     -60.460  37.159 -37.433  1.00 73.02           N  
ATOM   4388  CA  ARG B 603     -61.242  36.715 -36.284  1.00 73.02           C  
ATOM   4389  C   ARG B 603     -62.451  35.898 -36.728  1.00 73.02           C  
ATOM   4390  CB  ARG B 603     -61.698  37.913 -35.448  1.00 73.02           C  
ATOM   4391  O   ARG B 603     -63.099  35.244 -35.908  1.00 73.02           O  
ATOM   4392  CG  ARG B 603     -60.642  38.428 -34.483  1.00 73.02           C  
ATOM   4393  CD  ARG B 603     -61.183  39.540 -33.596  1.00 73.02           C  
ATOM   4394  NE  ARG B 603     -60.223  40.631 -33.453  1.00 73.02           N  
ATOM   4395  NH1 ARG B 603     -61.779  42.183 -32.741  1.00 73.02           N  
ATOM   4396  NH2 ARG B 603     -59.576  42.778 -32.956  1.00 73.02           N  
ATOM   4397  CZ  ARG B 603     -60.529  41.862 -33.051  1.00 73.02           C  
ATOM   4398  N   SER B 604     -62.638  36.231 -38.202  1.00 70.89           N  
ATOM   4399  CA  SER B 604     -63.761  35.439 -38.693  1.00 70.89           C  
ATOM   4400  C   SER B 604     -63.517  33.948 -38.486  1.00 70.89           C  
ATOM   4401  CB  SER B 604     -64.010  35.722 -40.175  1.00 70.89           C  
ATOM   4402  O   SER B 604     -62.391  33.470 -38.641  1.00 70.89           O  
ATOM   4403  OG  SER B 604     -63.078  35.025 -40.984  1.00 70.89           O  
ATOM   4404  N   THR B 605     -64.441  33.081 -38.056  1.00 71.78           N  
ATOM   4405  CA  THR B 605     -64.311  31.686 -37.651  1.00 71.78           C  
ATOM   4406  C   THR B 605     -63.648  30.863 -38.751  1.00 71.78           C  
ATOM   4407  CB  THR B 605     -65.681  31.075 -37.304  1.00 71.78           C  
ATOM   4408  O   THR B 605     -62.818  29.996 -38.471  1.00 71.78           O  
ATOM   4409  CG2 THR B 605     -65.528  29.667 -36.738  1.00 71.78           C  
ATOM   4410  OG1 THR B 605     -66.333  31.901 -36.331  1.00 71.78           O  
ATOM   4411  N   ARG B 606     -64.052  31.306 -40.088  1.00 75.35           N  
ATOM   4412  CA  ARG B 606     -63.566  30.607 -41.273  1.00 75.35           C  
ATOM   4413  C   ARG B 606     -62.049  30.716 -41.389  1.00 75.35           C  
ATOM   4414  CB  ARG B 606     -64.229  31.161 -42.536  1.00 75.35           C  
ATOM   4415  O   ARG B 606     -61.368  29.721 -41.647  1.00 75.35           O  
ATOM   4416  CG  ARG B 606     -63.859  30.411 -43.806  1.00 75.35           C  
ATOM   4417  CD  ARG B 606     -64.498  31.038 -45.037  1.00 75.35           C  
ATOM   4418  NE  ARG B 606     -64.530  30.106 -46.161  1.00 75.35           N  
ATOM   4419  NH1 ARG B 606     -65.473  31.605 -47.644  1.00 75.35           N  
ATOM   4420  NH2 ARG B 606     -64.974  29.473 -48.323  1.00 75.35           N  
ATOM   4421  CZ  ARG B 606     -64.992  30.397 -47.374  1.00 75.35           C  
ATOM   4422  N   ASN B 607     -61.438  31.714 -41.129  1.00 72.12           N  
ATOM   4423  CA  ASN B 607     -60.036  32.051 -41.353  1.00 72.12           C  
ATOM   4424  C   ASN B 607     -59.195  31.811 -40.103  1.00 72.12           C  
ATOM   4425  CB  ASN B 607     -59.901  33.504 -41.813  1.00 72.12           C  
ATOM   4426  O   ASN B 607     -58.031  31.417 -40.199  1.00 72.12           O  
ATOM   4427  CG  ASN B 607     -60.512  33.743 -43.180  1.00 72.12           C  
ATOM   4428  ND2 ASN B 607     -60.959  34.970 -43.424  1.00 72.12           N  
ATOM   4429  OD1 ASN B 607     -60.582  32.833 -44.010  1.00 72.12           O  
ATOM   4430  N   ALA B 608     -59.682  31.967 -39.019  1.00 76.57           N  
ATOM   4431  CA  ALA B 608     -58.987  31.900 -37.736  1.00 76.57           C  
ATOM   4432  C   ALA B 608     -58.488  30.485 -37.456  1.00 76.57           C  
ATOM   4433  CB  ALA B 608     -59.904  32.370 -36.609  1.00 76.57           C  
ATOM   4434  O   ALA B 608     -57.358  30.298 -36.999  1.00 76.57           O  
ATOM   4435  N   GLN B 609     -59.171  29.529 -37.740  1.00 76.74           N  
ATOM   4436  CA  GLN B 609     -58.880  28.132 -37.434  1.00 76.74           C  
ATOM   4437  C   GLN B 609     -57.730  27.609 -38.289  1.00 76.74           C  
ATOM   4438  CB  GLN B 609     -60.125  27.267 -37.640  1.00 76.74           C  
ATOM   4439  O   GLN B 609     -56.838  26.923 -37.786  1.00 76.74           O  
ATOM   4440  CG  GLN B 609     -61.210  27.490 -36.595  1.00 76.74           C  
ATOM   4441  CD  GLN B 609     -62.246  26.383 -36.580  1.00 76.74           C  
ATOM   4442  NE2 GLN B 609     -63.196  26.473 -35.655  1.00 76.74           N  
ATOM   4443  OE1 GLN B 609     -62.194  25.454 -37.392  1.00 76.74           O  
ATOM   4444  N   LEU B 610     -57.711  27.882 -39.558  1.00 79.12           N  
ATOM   4445  CA  LEU B 610     -56.667  27.462 -40.486  1.00 79.12           C  
ATOM   4446  C   LEU B 610     -55.336  28.123 -40.143  1.00 79.12           C  
ATOM   4447  CB  LEU B 610     -57.061  27.801 -41.926  1.00 79.12           C  
ATOM   4448  O   LEU B 610     -54.287  27.478 -40.191  1.00 79.12           O  
ATOM   4449  CG  LEU B 610     -56.036  27.459 -43.008  1.00 79.12           C  
ATOM   4450  CD1 LEU B 610     -55.817  25.951 -43.073  1.00 79.12           C  
ATOM   4451  CD2 LEU B 610     -56.487  27.997 -44.362  1.00 79.12           C  
ATOM   4452  N   ALA B 611     -55.373  29.439 -39.812  1.00 76.16           N  
ATOM   4453  CA  ALA B 611     -54.201  30.239 -39.469  1.00 76.16           C  
ATOM   4454  C   ALA B 611     -53.479  29.663 -38.254  1.00 76.16           C  
ATOM   4455  CB  ALA B 611     -54.603  31.688 -39.207  1.00 76.16           C  
ATOM   4456  O   ALA B 611     -52.252  29.540 -38.254  1.00 76.16           O  
ATOM   4457  N   LEU B 612     -54.092  29.251 -37.413  1.00 80.89           N  
ATOM   4458  CA  LEU B 612     -53.575  28.725 -36.155  1.00 80.89           C  
ATOM   4459  C   LEU B 612     -52.950  27.349 -36.358  1.00 80.89           C  
ATOM   4460  CB  LEU B 612     -54.690  28.643 -35.109  1.00 80.89           C  
ATOM   4461  O   LEU B 612     -51.923  27.033 -35.752  1.00 80.89           O  
ATOM   4462  CG  LEU B 612     -54.997  29.931 -34.343  1.00 80.89           C  
ATOM   4463  CD1 LEU B 612     -56.426  29.904 -33.812  1.00 80.89           C  
ATOM   4464  CD2 LEU B 612     -54.002  30.125 -33.204  1.00 80.89           C  
ATOM   4465  N   PHE B 613     -53.580  26.617 -36.949  1.00 86.86           N  
ATOM   4466  CA  PHE B 613     -53.109  25.287 -37.319  1.00 86.86           C  
ATOM   4467  C   PHE B 613     -51.762  25.367 -38.027  1.00 86.86           C  
ATOM   4468  CB  PHE B 613     -54.133  24.583 -38.215  1.00 86.86           C  
ATOM   4469  O   PHE B 613     -50.826  24.646 -37.675  1.00 86.86           O  
ATOM   4470  CG  PHE B 613     -53.661  23.258 -38.751  1.00 86.86           C  
ATOM   4471  CD1 PHE B 613     -53.103  23.165 -40.020  1.00 86.86           C  
ATOM   4472  CD2 PHE B 613     -53.777  22.106 -37.985  1.00 86.86           C  
ATOM   4473  CE1 PHE B 613     -52.666  21.940 -40.518  1.00 86.86           C  
ATOM   4474  CE2 PHE B 613     -53.342  20.878 -38.476  1.00 86.86           C  
ATOM   4475  CZ  PHE B 613     -52.788  20.797 -39.743  1.00 86.86           C  
ATOM   4476  N   ALA B 614     -51.670  26.209 -39.048  1.00 86.19           N  
ATOM   4477  CA  ALA B 614     -50.478  26.386 -39.872  1.00 86.19           C  
ATOM   4478  C   ALA B 614     -49.284  26.818 -39.025  1.00 86.19           C  
ATOM   4479  CB  ALA B 614     -50.741  27.408 -40.975  1.00 86.19           C  
ATOM   4480  O   ALA B 614     -48.181  26.288 -39.179  1.00 86.19           O  
ATOM   4481  N   PHE B 615     -49.453  27.675 -38.127  1.00 79.51           N  
ATOM   4482  CA  PHE B 615     -48.435  28.234 -37.246  1.00 79.51           C  
ATOM   4483  C   PHE B 615     -47.910  27.174 -36.285  1.00 79.51           C  
ATOM   4484  CB  PHE B 615     -48.996  29.423 -36.460  1.00 79.51           C  
ATOM   4485  O   PHE B 615     -46.697  27.009 -36.137  1.00 79.51           O  
ATOM   4486  CG  PHE B 615     -48.011  30.039 -35.504  1.00 79.51           C  
ATOM   4487  CD1 PHE B 615     -47.998  29.670 -34.164  1.00 79.51           C  
ATOM   4488  CD2 PHE B 615     -47.096  30.986 -35.945  1.00 79.51           C  
ATOM   4489  CE1 PHE B 615     -47.086  30.239 -33.277  1.00 79.51           C  
ATOM   4490  CE2 PHE B 615     -46.183  31.558 -35.065  1.00 79.51           C  
ATOM   4491  CZ  PHE B 615     -46.180  31.184 -33.731  1.00 79.51           C  
ATOM   4492  N   SER B 616     -48.601  26.490 -35.801  1.00 85.46           N  
ATOM   4493  CA  SER B 616     -48.291  25.508 -34.767  1.00 85.46           C  
ATOM   4494  C   SER B 616     -47.490  24.342 -35.335  1.00 85.46           C  
ATOM   4495  CB  SER B 616     -49.575  24.988 -34.120  1.00 85.46           C  
ATOM   4496  O   SER B 616     -46.530  23.880 -34.714  1.00 85.46           O  
ATOM   4497  OG  SER B 616     -50.253  26.030 -33.439  1.00 85.46           O  
ATOM   4498  N   VAL B 617     -47.897  23.789 -36.447  1.00 87.67           N  
ATOM   4499  CA  VAL B 617     -47.286  22.657 -37.136  1.00 87.67           C  
ATOM   4500  C   VAL B 617     -45.885  23.036 -37.612  1.00 87.67           C  
ATOM   4501  CB  VAL B 617     -48.146  22.188 -38.331  1.00 87.67           C  
ATOM   4502  O   VAL B 617     -44.947  22.245 -37.491  1.00 87.67           O  
ATOM   4503  CG1 VAL B 617     -47.387  21.167 -39.176  1.00 87.67           C  
ATOM   4504  CG2 VAL B 617     -49.468  21.602 -37.839  1.00 87.67           C  
ATOM   4505  N   ALA B 618     -45.657  24.252 -38.137  1.00 84.95           N  
ATOM   4506  CA  ALA B 618     -44.373  24.753 -38.621  1.00 84.95           C  
ATOM   4507  C   ALA B 618     -43.370  24.885 -37.479  1.00 84.95           C  
ATOM   4508  CB  ALA B 618     -44.557  26.098 -39.321  1.00 84.95           C  
ATOM   4509  O   ALA B 618     -42.210  24.488 -37.615  1.00 84.95           O  
ATOM   4510  N   LEU B 619     -43.848  25.278 -36.444  1.00 79.57           N  
ATOM   4511  CA  LEU B 619     -43.030  25.530 -35.263  1.00 79.57           C  
ATOM   4512  C   LEU B 619     -42.583  24.221 -34.621  1.00 79.57           C  
ATOM   4513  CB  LEU B 619     -43.802  26.373 -34.245  1.00 79.57           C  
ATOM   4514  O   LEU B 619     -41.445  24.106 -34.162  1.00 79.57           O  
ATOM   4515  CG  LEU B 619     -43.030  26.806 -32.997  1.00 79.57           C  
ATOM   4516  CD1 LEU B 619     -41.798  27.614 -33.391  1.00 79.57           C  
ATOM   4517  CD2 LEU B 619     -43.928  27.611 -32.065  1.00 79.57           C  
ATOM   4518  N   SER B 620     -43.239  23.427 -34.581  1.00 83.04           N  
ATOM   4519  CA  SER B 620     -42.984  22.094 -34.045  1.00 83.04           C  
ATOM   4520  C   SER B 620     -41.828  21.417 -34.774  1.00 83.04           C  
ATOM   4521  CB  SER B 620     -44.239  21.226 -34.144  1.00 83.04           C  
ATOM   4522  O   SER B 620     -40.947  20.830 -34.143  1.00 83.04           O  
ATOM   4523  OG  SER B 620     -44.134  20.092 -33.300  1.00 83.04           O  
ATOM   4524  N   GLY B 621     -41.804  21.332 -36.057  1.00 82.82           N  
ATOM   4525  CA  GLY B 621     -40.759  20.788 -36.909  1.00 82.82           C  
ATOM   4526  C   GLY B 621     -39.408  21.442 -36.687  1.00 82.82           C  
ATOM   4527  O   GLY B 621     -38.380  20.761 -36.656  1.00 82.82           O  
ATOM   4528  N   CYS B 622     -39.378  22.728 -36.523  1.00 76.26           N  
ATOM   4529  CA  CYS B 622     -38.189  23.551 -36.334  1.00 76.26           C  
ATOM   4530  C   CYS B 622     -37.492  23.211 -35.022  1.00 76.26           C  
ATOM   4531  CB  CYS B 622     -38.554  25.034 -36.359  1.00 76.26           C  
ATOM   4532  O   CYS B 622     -36.271  23.048 -34.986  1.00 76.26           O  
ATOM   4533  SG  CYS B 622     -37.147  26.135 -36.094  1.00 76.26           S  
ATOM   4534  N   VAL B 623     -38.065  23.032 -34.092  1.00 79.09           N  
ATOM   4535  CA  VAL B 623     -37.592  22.795 -32.732  1.00 79.09           C  
ATOM   4536  C   VAL B 623     -36.974  21.402 -32.636  1.00 79.09           C  
ATOM   4537  CB  VAL B 623     -38.732  22.945 -31.700  1.00 79.09           C  
ATOM   4538  O   VAL B 623     -35.967  21.209 -31.950  1.00 79.09           O  
ATOM   4539  CG1 VAL B 623     -38.260  22.526 -30.309  1.00 79.09           C  
ATOM   4540  CG2 VAL B 623     -39.250  24.382 -31.682  1.00 79.09           C  
ATOM   4541  N   GLU B 624     -37.531  20.557 -33.171  1.00 80.24           N  
ATOM   4542  CA  GLU B 624     -37.025  19.190 -33.252  1.00 80.24           C  
ATOM   4543  C   GLU B 624     -35.660  19.146 -33.933  1.00 80.24           C  
ATOM   4544  CB  GLU B 624     -38.015  18.293 -33.999  1.00 80.24           C  
ATOM   4545  O   GLU B 624     -34.780  18.387 -33.522  1.00 80.24           O  
ATOM   4546  CG  GLU B 624     -39.207  17.859 -33.158  1.00 80.24           C  
ATOM   4547  CD  GLU B 624     -40.165  16.942 -33.903  1.00 80.24           C  
ATOM   4548  OE1 GLU B 624     -41.123  16.431 -33.280  1.00 80.24           O  
ATOM   4549  OE2 GLU B 624     -39.955  16.734 -35.118  1.00 80.24           O  
ATOM   4550  N   ASP B 625     -35.392  19.946 -35.062  1.00 71.45           N  
ATOM   4551  CA  ASP B 625     -34.133  20.049 -35.793  1.00 71.45           C  
ATOM   4552  C   ASP B 625     -33.019  20.585 -34.897  1.00 71.45           C  
ATOM   4553  CB  ASP B 625     -34.298  20.948 -37.021  1.00 71.45           C  
ATOM   4554  O   ASP B 625     -31.841  20.307 -35.128  1.00 71.45           O  
ATOM   4555  CG  ASP B 625     -35.051  20.272 -38.153  1.00 71.45           C  
ATOM   4556  OD1 ASP B 625     -35.279  19.045 -38.088  1.00 71.45           O  
ATOM   4557  OD2 ASP B 625     -35.418  20.973 -39.121  1.00 71.45           O  
ATOM   4558  N   LEU B 626     -33.500  21.369 -33.807  1.00 68.56           N  
ATOM   4559  CA  LEU B 626     -32.576  22.027 -32.891  1.00 68.56           C  
ATOM   4560  C   LEU B 626     -32.261  21.131 -31.698  1.00 68.56           C  
ATOM   4561  CB  LEU B 626     -33.158  23.357 -32.406  1.00 68.56           C  
ATOM   4562  O   LEU B 626     -31.534  21.535 -30.787  1.00 68.56           O  
ATOM   4563  CG  LEU B 626     -33.308  24.457 -33.459  1.00 68.56           C  
ATOM   4564  CD1 LEU B 626     -34.139  25.610 -32.907  1.00 68.56           C  
ATOM   4565  CD2 LEU B 626     -31.939  24.949 -33.916  1.00 68.56           C  
ATOM   4566  N   GLY B 627     -32.545  20.099 -31.863  1.00 73.31           N  
ATOM   4567  CA  GLY B 627     -32.146  18.983 -31.021  1.00 73.31           C  
ATOM   4568  C   GLY B 627     -33.148  18.676 -29.924  1.00 73.31           C  
ATOM   4569  O   GLY B 627     -32.917  17.794 -29.094  1.00 73.31           O  
ATOM   4570  N   VAL B 628     -34.793  19.158 -29.958  1.00 73.75           N  
ATOM   4571  CA  VAL B 628     -35.787  18.991 -28.903  1.00 73.75           C  
ATOM   4572  C   VAL B 628     -36.951  18.148 -29.418  1.00 73.75           C  
ATOM   4573  CB  VAL B 628     -36.302  20.354 -28.388  1.00 73.75           C  
ATOM   4574  O   VAL B 628     -37.627  18.532 -30.376  1.00 73.75           O  
ATOM   4575  CG1 VAL B 628     -37.311  20.157 -27.258  1.00 73.75           C  
ATOM   4576  CG2 VAL B 628     -35.135  21.223 -27.921  1.00 73.75           C  
ATOM   4577  N   ARG B 629     -37.288  17.078 -28.930  1.00 78.09           N  
ATOM   4578  CA  ARG B 629     -38.321  16.169 -29.415  1.00 78.09           C  
ATOM   4579  C   ARG B 629     -39.384  15.930 -28.348  1.00 78.09           C  
ATOM   4580  CB  ARG B 629     -37.706  14.837 -29.850  1.00 78.09           C  
ATOM   4581  O   ARG B 629     -39.064  15.788 -27.166  1.00 78.09           O  
ATOM   4582  CG  ARG B 629     -37.048  14.881 -31.220  1.00 78.09           C  
ATOM   4583  CD  ARG B 629     -36.558  13.506 -31.654  1.00 78.09           C  
ATOM   4584  NE  ARG B 629     -36.019  13.530 -33.010  1.00 78.09           N  
ATOM   4585  NH1 ARG B 629     -34.643  11.697 -32.717  1.00 78.09           N  
ATOM   4586  NH2 ARG B 629     -34.699  12.783 -34.735  1.00 78.09           N  
ATOM   4587  CZ  ARG B 629     -35.121  12.670 -33.484  1.00 78.09           C  
ATOM   4588  N   ALA B 630     -40.774  16.004 -28.331  1.00 74.96           N  
ATOM   4589  CA  ALA B 630     -41.846  15.810 -27.358  1.00 74.96           C  
ATOM   4590  C   ALA B 630     -42.044  14.329 -27.048  1.00 74.96           C  
ATOM   4591  CB  ALA B 630     -43.147  16.422 -27.871  1.00 74.96           C  
ATOM   4592  O   ALA B 630     -41.890  13.478 -27.928  1.00 74.96           O  
ATOM   4593  N   ASP B 631     -42.482  13.831 -25.963  1.00 75.07           N  
ATOM   4594  CA  ASP B 631     -42.787  12.456 -25.580  1.00 75.07           C  
ATOM   4595  C   ASP B 631     -44.276  12.158 -25.743  1.00 75.07           C  
ATOM   4596  CB  ASP B 631     -42.353  12.191 -24.137  1.00 75.07           C  
ATOM   4597  O   ASP B 631     -44.659  11.022 -26.033  1.00 75.07           O  
ATOM   4598  CG  ASP B 631     -40.858  12.353 -23.929  1.00 75.07           C  
ATOM   4599  OD1 ASP B 631     -40.070  11.616 -24.561  1.00 75.07           O  
ATOM   4600  OD2 ASP B 631     -40.463  13.223 -23.122  1.00 75.07           O  
ATOM   4601  N   VAL B 632     -45.137  13.225 -25.567  1.00 78.50           N  
ATOM   4602  CA  VAL B 632     -46.592  13.146 -25.640  1.00 78.50           C  
ATOM   4603  C   VAL B 632     -47.150  14.433 -26.244  1.00 78.50           C  
ATOM   4604  CB  VAL B 632     -47.217  12.895 -24.249  1.00 78.50           C  
ATOM   4605  O   VAL B 632     -46.608  15.517 -26.020  1.00 78.50           O  
ATOM   4606  CG1 VAL B 632     -48.742  12.886 -24.336  1.00 78.50           C  
ATOM   4607  CG2 VAL B 632     -46.703  11.581 -23.663  1.00 78.50           C  
ATOM   4608  N   LEU B 633     -48.504  14.507 -27.011  1.00 88.15           N  
ATOM   4609  CA  LEU B 633     -49.059  15.669 -27.696  1.00 88.15           C  
ATOM   4610  C   LEU B 633     -50.463  15.980 -27.189  1.00 88.15           C  
ATOM   4611  CB  LEU B 633     -49.089  15.436 -29.209  1.00 88.15           C  
ATOM   4612  O   LEU B 633     -51.258  15.067 -26.953  1.00 88.15           O  
ATOM   4613  CG  LEU B 633     -47.748  15.121 -29.873  1.00 88.15           C  
ATOM   4614  CD1 LEU B 633     -47.966  14.631 -31.301  1.00 88.15           C  
ATOM   4615  CD2 LEU B 633     -46.841  16.347 -29.856  1.00 88.15           C  
ATOM   4616  N   LEU B 634     -50.845  17.240 -26.992  1.00 86.41           N  
ATOM   4617  CA  LEU B 634     -52.190  17.604 -26.557  1.00 86.41           C  
ATOM   4618  C   LEU B 634     -52.663  18.871 -27.261  1.00 86.41           C  
ATOM   4619  CB  LEU B 634     -52.226  17.805 -25.040  1.00 86.41           C  
ATOM   4620  O   LEU B 634     -51.984  19.900 -27.220  1.00 86.41           O  
ATOM   4621  CG  LEU B 634     -53.561  18.261 -24.448  1.00 86.41           C  
ATOM   4622  CD1 LEU B 634     -54.617  17.175 -24.625  1.00 86.41           C  
ATOM   4623  CD2 LEU B 634     -53.399  18.622 -22.976  1.00 86.41           C  
ATOM   4624  N   GLY B 635     -53.871  18.832 -27.846  1.00 89.51           N  
ATOM   4625  CA  GLY B 635     -54.401  19.980 -28.565  1.00 89.51           C  
ATOM   4626  C   GLY B 635     -55.715  20.484 -27.999  1.00 89.51           C  
ATOM   4627  O   GLY B 635     -56.480  19.715 -27.412  1.00 89.51           O  
ATOM   4628  N   HIS B 636     -56.207  21.739 -27.991  1.00 81.92           N  
ATOM   4629  CA  HIS B 636     -57.483  22.320 -27.588  1.00 81.92           C  
ATOM   4630  C   HIS B 636     -58.340  22.664 -28.802  1.00 81.92           C  
ATOM   4631  CB  HIS B 636     -57.259  23.568 -26.734  1.00 81.92           C  
ATOM   4632  O   HIS B 636     -57.916  23.433 -29.668  1.00 81.92           O  
ATOM   4633  CG  HIS B 636     -58.510  24.107 -26.117  1.00 81.92           C  
ATOM   4634  CD2 HIS B 636     -58.977  24.038 -24.848  1.00 81.92           C  
ATOM   4635  ND1 HIS B 636     -59.450  24.813 -26.836  1.00 81.92           N  
ATOM   4636  CE1 HIS B 636     -60.443  25.158 -26.033  1.00 81.92           C  
ATOM   4637  NE2 HIS B 636     -60.180  24.699 -24.822  1.00 81.92           N  
ATOM   4638  N   SER B 637     -59.689  22.186 -28.757  1.00 81.97           N  
ATOM   4639  CA  SER B 637     -60.628  22.379 -29.857  1.00 81.97           C  
ATOM   4640  C   SER B 637     -59.935  22.232 -31.208  1.00 81.97           C  
ATOM   4641  CB  SER B 637     -61.291  23.754 -29.761  1.00 81.97           C  
ATOM   4642  O   SER B 637     -59.381  21.175 -31.515  1.00 81.97           O  
ATOM   4643  OG  SER B 637     -62.371  23.856 -30.674  1.00 81.97           O  
ATOM   4644  N   VAL B 638     -59.736  23.312 -32.001  1.00 80.70           N  
ATOM   4645  CA  VAL B 638     -59.130  23.226 -33.326  1.00 80.70           C  
ATOM   4646  C   VAL B 638     -57.666  22.812 -33.198  1.00 80.70           C  
ATOM   4647  CB  VAL B 638     -59.241  24.564 -34.089  1.00 80.70           C  
ATOM   4648  O   VAL B 638     -57.088  22.252 -34.133  1.00 80.70           O  
ATOM   4649  CG1 VAL B 638     -58.360  25.631 -33.439  1.00 80.70           C  
ATOM   4650  CG2 VAL B 638     -58.861  24.374 -35.556  1.00 80.70           C  
ATOM   4651  N   GLY B 639     -56.880  22.869 -32.059  1.00 84.03           N  
ATOM   4652  CA  GLY B 639     -55.513  22.519 -31.707  1.00 84.03           C  
ATOM   4653  C   GLY B 639     -55.253  21.025 -31.740  1.00 84.03           C  
ATOM   4654  O   GLY B 639     -54.117  20.592 -31.946  1.00 84.03           O  
ATOM   4655  N   GLU B 640     -56.199  20.216 -31.615  1.00 86.59           N  
ATOM   4656  CA  GLU B 640     -56.089  18.761 -31.577  1.00 86.59           C  
ATOM   4657  C   GLU B 640     -55.817  18.191 -32.966  1.00 86.59           C  
ATOM   4658  CB  GLU B 640     -57.361  18.140 -30.994  1.00 86.59           C  
ATOM   4659  O   GLU B 640     -55.156  17.159 -33.101  1.00 86.59           O  
ATOM   4660  CG  GLU B 640     -57.253  16.645 -30.734  1.00 86.59           C  
ATOM   4661  CD  GLU B 640     -58.430  16.085 -29.952  1.00 86.59           C  
ATOM   4662  OE1 GLU B 640     -58.547  14.844 -29.836  1.00 86.59           O  
ATOM   4663  OE2 GLU B 640     -59.243  16.894 -29.452  1.00 86.59           O  
ATOM   4664  N   LEU B 641     -56.413  19.067 -33.993  1.00 85.38           N  
ATOM   4665  CA  LEU B 641     -56.164  18.698 -35.382  1.00 85.38           C  
ATOM   4666  C   LEU B 641     -54.682  18.825 -35.721  1.00 85.38           C  
ATOM   4667  CB  LEU B 641     -56.992  19.574 -36.326  1.00 85.38           C  
ATOM   4668  O   LEU B 641     -54.131  17.987 -36.437  1.00 85.38           O  
ATOM   4669  CG  LEU B 641     -58.479  19.233 -36.436  1.00 85.38           C  
ATOM   4670  CD1 LEU B 641     -59.300  20.503 -36.639  1.00 85.38           C  
ATOM   4671  CD2 LEU B 641     -58.719  18.247 -37.575  1.00 85.38           C  
ATOM   4672  N   ALA B 642     -54.018  19.917 -35.000  1.00 83.57           N  
ATOM   4673  CA  ALA B 642     -52.583  20.139 -35.148  1.00 83.57           C  
ATOM   4674  C   ALA B 642     -51.783  19.007 -34.509  1.00 83.57           C  
ATOM   4675  CB  ALA B 642     -52.186  21.479 -34.533  1.00 83.57           C  
ATOM   4676  O   ALA B 642     -50.832  18.497 -35.106  1.00 83.57           O  
ATOM   4677  N   ALA B 643     -52.024  18.530 -33.403  1.00 84.72           N  
ATOM   4678  CA  ALA B 643     -51.409  17.480 -32.595  1.00 84.72           C  
ATOM   4679  C   ALA B 643     -51.467  16.133 -33.310  1.00 84.72           C  
ATOM   4680  CB  ALA B 643     -52.094  17.386 -31.234  1.00 84.72           C  
ATOM   4681  O   ALA B 643     -50.490  15.381 -33.311  1.00 84.72           O  
ATOM   4682  N   ALA B 644     -52.675  15.883 -33.964  1.00 85.24           N  
ATOM   4683  CA  ALA B 644     -52.933  14.635 -34.679  1.00 85.24           C  
ATOM   4684  C   ALA B 644     -52.057  14.525 -35.924  1.00 85.24           C  
ATOM   4685  CB  ALA B 644     -54.408  14.536 -35.059  1.00 85.24           C  
ATOM   4686  O   ALA B 644     -51.535  13.451 -36.230  1.00 85.24           O  
ATOM   4687  N   HIS B 645     -51.983  15.788 -36.409  1.00 87.20           N  
ATOM   4688  CA  HIS B 645     -51.138  15.821 -37.597  1.00 87.20           C  
ATOM   4689  C   HIS B 645     -49.679  15.557 -37.243  1.00 87.20           C  
ATOM   4690  CB  HIS B 645     -51.270  17.168 -38.311  1.00 87.20           C  
ATOM   4691  O   HIS B 645     -49.006  14.768 -37.911  1.00 87.20           O  
ATOM   4692  CG  HIS B 645     -50.246  17.382 -39.380  1.00 87.20           C  
ATOM   4693  CD2 HIS B 645     -49.196  18.234 -39.447  1.00 87.20           C  
ATOM   4694  ND1 HIS B 645     -50.241  16.669 -40.559  1.00 87.20           N  
ATOM   4695  CE1 HIS B 645     -49.228  17.073 -41.307  1.00 87.20           C  
ATOM   4696  NE2 HIS B 645     -48.578  18.022 -40.656  1.00 87.20           N  
ATOM   4697  N   VAL B 646     -49.129  16.196 -36.309  1.00 79.22           N  
ATOM   4698  CA  VAL B 646     -47.747  16.109 -35.849  1.00 79.22           C  
ATOM   4699  C   VAL B 646     -47.440  14.683 -35.399  1.00 79.22           C  
ATOM   4700  CB  VAL B 646     -47.469  17.102 -34.698  1.00 79.22           C  
ATOM   4701  O   VAL B 646     -46.317  14.201 -35.565  1.00 79.22           O  
ATOM   4702  CG1 VAL B 646     -46.094  16.845 -34.083  1.00 79.22           C  
ATOM   4703  CG2 VAL B 646     -47.572  18.541 -35.199  1.00 79.22           C  
ATOM   4704  N   ALA B 647     -48.427  13.961 -34.896  1.00 78.76           N  
ATOM   4705  CA  ALA B 647     -48.352  12.586 -34.411  1.00 78.76           C  
ATOM   4706  C   ALA B 647     -48.376  11.593 -35.570  1.00 78.76           C  
ATOM   4707  CB  ALA B 647     -49.498  12.298 -33.445  1.00 78.76           C  
ATOM   4708  O   ALA B 647     -48.238  10.385 -35.365  1.00 78.76           O  
ATOM   4709  N   GLY B 648     -48.652  12.019 -37.124  1.00 82.21           N  
ATOM   4710  CA  GLY B 648     -48.567  11.253 -38.357  1.00 82.21           C  
ATOM   4711  C   GLY B 648     -49.907  10.706 -38.813  1.00 82.21           C  
ATOM   4712  O   GLY B 648     -49.967   9.872 -39.719  1.00 82.21           O  
ATOM   4713  N   VAL B 649     -51.292  11.349 -38.000  1.00 82.11           N  
ATOM   4714  CA  VAL B 649     -52.629  10.821 -38.253  1.00 82.11           C  
ATOM   4715  C   VAL B 649     -53.088  11.227 -39.652  1.00 82.11           C  
ATOM   4716  CB  VAL B 649     -53.643  11.311 -37.196  1.00 82.11           C  
ATOM   4717  O   VAL B 649     -53.753  10.452 -40.343  1.00 82.11           O  
ATOM   4718  CG1 VAL B 649     -55.055  10.846 -37.546  1.00 82.11           C  
ATOM   4719  CG2 VAL B 649     -53.244  10.817 -35.806  1.00 82.11           C  
ATOM   4720  N   PHE B 650     -52.758  12.621 -40.095  1.00 85.07           N  
ATOM   4721  CA  PHE B 650     -53.118  13.198 -41.384  1.00 85.07           C  
ATOM   4722  C   PHE B 650     -51.872  13.511 -42.204  1.00 85.07           C  
ATOM   4723  CB  PHE B 650     -53.953  14.468 -41.192  1.00 85.07           C  
ATOM   4724  O   PHE B 650     -50.827  13.855 -41.648  1.00 85.07           O  
ATOM   4725  CG  PHE B 650     -55.082  14.310 -40.210  1.00 85.07           C  
ATOM   4726  CD1 PHE B 650     -56.130  13.435 -40.469  1.00 85.07           C  
ATOM   4727  CD2 PHE B 650     -55.095  15.036 -39.026  1.00 85.07           C  
ATOM   4728  CE1 PHE B 650     -57.176  13.287 -39.562  1.00 85.07           C  
ATOM   4729  CE2 PHE B 650     -56.137  14.893 -38.114  1.00 85.07           C  
ATOM   4730  CZ  PHE B 650     -57.177  14.018 -38.385  1.00 85.07           C  
ATOM   4731  N   SER B 651     -51.902  13.115 -43.523  1.00 87.29           N  
ATOM   4732  CA  SER B 651     -50.914  13.761 -44.381  1.00 87.29           C  
ATOM   4733  C   SER B 651     -51.068  15.278 -44.355  1.00 87.29           C  
ATOM   4734  CB  SER B 651     -51.036  13.253 -45.818  1.00 87.29           C  
ATOM   4735  O   SER B 651     -52.111  15.795 -43.948  1.00 87.29           O  
ATOM   4736  OG  SER B 651     -52.218  13.743 -46.426  1.00 87.29           O  
ATOM   4737  N   LEU B 652     -50.392  16.343 -44.554  1.00 81.20           N  
ATOM   4738  CA  LEU B 652     -50.517  17.796 -44.536  1.00 81.20           C  
ATOM   4739  C   LEU B 652     -51.692  18.251 -45.396  1.00 81.20           C  
ATOM   4740  CB  LEU B 652     -49.225  18.453 -45.028  1.00 81.20           C  
ATOM   4741  O   LEU B 652     -52.468  19.118 -44.986  1.00 81.20           O  
ATOM   4742  CG  LEU B 652     -49.207  19.982 -45.052  1.00 81.20           C  
ATOM   4743  CD1 LEU B 652     -49.404  20.536 -43.644  1.00 81.20           C  
ATOM   4744  CD2 LEU B 652     -47.903  20.492 -45.655  1.00 81.20           C  
ATOM   4745  N   THR B 653     -51.722  17.692 -46.677  1.00 88.76           N  
ATOM   4746  CA  THR B 653     -52.765  18.031 -47.639  1.00 88.76           C  
ATOM   4747  C   THR B 653     -54.147  17.742 -47.062  1.00 88.76           C  
ATOM   4748  CB  THR B 653     -52.583  17.256 -48.957  1.00 88.76           C  
ATOM   4749  O   THR B 653     -55.058  18.565 -47.176  1.00 88.76           O  
ATOM   4750  CG2 THR B 653     -53.610  17.691 -49.997  1.00 88.76           C  
ATOM   4751  OG1 THR B 653     -51.267  17.499 -49.470  1.00 88.76           O  
ATOM   4752  N   ASP B 654     -54.376  16.335 -46.566  1.00 86.03           N  
ATOM   4753  CA  ASP B 654     -55.634  15.899 -45.967  1.00 86.03           C  
ATOM   4754  C   ASP B 654     -55.989  16.753 -44.752  1.00 86.03           C  
ATOM   4755  CB  ASP B 654     -55.555  14.423 -45.568  1.00 86.03           C  
ATOM   4756  O   ASP B 654     -57.162  17.055 -44.521  1.00 86.03           O  
ATOM   4757  CG  ASP B 654     -55.648  13.482 -46.757  1.00 86.03           C  
ATOM   4758  OD1 ASP B 654     -56.169  13.889 -47.818  1.00 86.03           O  
ATOM   4759  OD2 ASP B 654     -55.200  12.322 -46.630  1.00 86.03           O  
ATOM   4760  N   ALA B 655     -55.172  17.285 -43.908  1.00 84.91           N  
ATOM   4761  CA  ALA B 655     -55.363  18.096 -42.708  1.00 84.91           C  
ATOM   4762  C   ALA B 655     -55.879  19.488 -43.064  1.00 84.91           C  
ATOM   4763  CB  ALA B 655     -54.058  18.200 -41.923  1.00 84.91           C  
ATOM   4764  O   ALA B 655     -56.805  19.995 -42.427  1.00 84.91           O  
ATOM   4765  N   VAL B 656     -55.218  20.136 -43.870  1.00 89.40           N  
ATOM   4766  CA  VAL B 656     -55.556  21.474 -44.342  1.00 89.40           C  
ATOM   4767  C   VAL B 656     -56.981  21.484 -44.891  1.00 89.40           C  
ATOM   4768  CB  VAL B 656     -54.566  21.962 -45.423  1.00 89.40           C  
ATOM   4769  O   VAL B 656     -57.747  22.416 -44.632  1.00 89.40           O  
ATOM   4770  CG1 VAL B 656     -55.084  23.230 -46.099  1.00 89.40           C  
ATOM   4771  CG2 VAL B 656     -53.187  22.203 -44.812  1.00 89.40           C  
ATOM   4772  N   ARG B 657     -57.275  20.433 -45.892  1.00 89.74           N  
ATOM   4773  CA  ARG B 657     -58.611  20.274 -46.457  1.00 89.74           C  
ATOM   4774  C   ARG B 657     -59.667  20.210 -45.358  1.00 89.74           C  
ATOM   4775  CB  ARG B 657     -58.682  19.015 -47.325  1.00 89.74           C  
ATOM   4776  O   ARG B 657     -60.733  20.816 -45.479  1.00 89.74           O  
ATOM   4777  CG  ARG B 657     -58.170  19.215 -48.742  1.00 89.74           C  
ATOM   4778  CD  ARG B 657     -58.296  17.945 -49.572  1.00 89.74           C  
ATOM   4779  NE  ARG B 657     -57.674  18.094 -50.884  1.00 89.74           N  
ATOM   4780  NH1 ARG B 657     -57.786  15.850 -51.422  1.00 89.74           N  
ATOM   4781  NH2 ARG B 657     -56.873  17.344 -52.902  1.00 89.74           N  
ATOM   4782  CZ  ARG B 657     -57.446  17.096 -51.733  1.00 89.74           C  
ATOM   4783  N   LEU B 658     -59.374  19.299 -44.321  1.00 83.24           N  
ATOM   4784  CA  LEU B 658     -60.283  19.055 -43.207  1.00 83.24           C  
ATOM   4785  C   LEU B 658     -60.481  20.321 -42.380  1.00 83.24           C  
ATOM   4786  CB  LEU B 658     -59.751  17.929 -42.317  1.00 83.24           C  
ATOM   4787  O   LEU B 658     -61.599  20.624 -41.958  1.00 83.24           O  
ATOM   4788  CG  LEU B 658     -60.689  17.435 -41.214  1.00 83.24           C  
ATOM   4789  CD1 LEU B 658     -61.938  16.807 -41.824  1.00 83.24           C  
ATOM   4790  CD2 LEU B 658     -59.972  16.441 -40.308  1.00 83.24           C  
ATOM   4791  N   VAL B 659     -59.681  21.262 -41.898  1.00 84.94           N  
ATOM   4792  CA  VAL B 659     -59.717  22.453 -41.055  1.00 84.94           C  
ATOM   4793  C   VAL B 659     -60.514  23.554 -41.750  1.00 84.94           C  
ATOM   4794  CB  VAL B 659     -58.294  22.954 -40.720  1.00 84.94           C  
ATOM   4795  O   VAL B 659     -61.274  24.280 -41.105  1.00 84.94           O  
ATOM   4796  CG1 VAL B 659     -58.343  24.362 -40.128  1.00 84.94           C  
ATOM   4797  CG2 VAL B 659     -57.602  21.990 -39.758  1.00 84.94           C  
ATOM   4798  N   ILE B 660     -60.148  23.730 -43.104  1.00 83.88           N  
ATOM   4799  CA  ILE B 660     -60.864  24.703 -43.921  1.00 83.88           C  
ATOM   4800  C   ILE B 660     -62.351  24.358 -43.949  1.00 83.88           C  
ATOM   4801  CB  ILE B 660     -60.299  24.759 -45.358  1.00 83.88           C  
ATOM   4802  O   ILE B 660     -63.202  25.241 -43.815  1.00 83.88           O  
ATOM   4803  CG1 ILE B 660     -58.894  25.372 -45.356  1.00 83.88           C  
ATOM   4804  CG2 ILE B 660     -61.238  25.545 -46.277  1.00 83.88           C  
ATOM   4805  CD1 ILE B 660     -58.197  25.328 -46.709  1.00 83.88           C  
ATOM   4806  N   ALA B 661     -62.668  22.916 -44.340  1.00 84.46           N  
ATOM   4807  CA  ALA B 661     -64.045  22.430 -44.376  1.00 84.46           C  
ATOM   4808  C   ALA B 661     -64.757  22.701 -43.054  1.00 84.46           C  
ATOM   4809  CB  ALA B 661     -64.074  20.938 -44.697  1.00 84.46           C  
ATOM   4810  O   ALA B 661     -65.932  23.076 -43.040  1.00 84.46           O  
ATOM   4811  N   ARG B 662     -64.167  22.528 -41.812  1.00 77.73           N  
ATOM   4812  CA  ARG B 662     -64.653  22.763 -40.456  1.00 77.73           C  
ATOM   4813  C   ARG B 662     -64.960  24.240 -40.233  1.00 77.73           C  
ATOM   4814  CB  ARG B 662     -63.630  22.279 -39.427  1.00 77.73           C  
ATOM   4815  O   ARG B 662     -66.020  24.587 -39.708  1.00 77.73           O  
ATOM   4816  CG  ARG B 662     -64.080  22.449 -37.984  1.00 77.73           C  
ATOM   4817  CD  ARG B 662     -63.001  22.015 -37.002  1.00 77.73           C  
ATOM   4818  NE  ARG B 662     -63.429  22.192 -35.617  1.00 77.73           N  
ATOM   4819  NH1 ARG B 662     -62.300  24.183 -35.306  1.00 77.73           N  
ATOM   4820  NH2 ARG B 662     -63.533  23.280 -33.598  1.00 77.73           N  
ATOM   4821  CZ  ARG B 662     -63.086  23.218 -34.844  1.00 77.73           C  
ATOM   4822  N   GLY B 663     -64.063  25.284 -40.403  1.00 77.50           N  
ATOM   4823  CA  GLY B 663     -64.195  26.727 -40.281  1.00 77.50           C  
ATOM   4824  C   GLY B 663     -65.374  27.286 -41.055  1.00 77.50           C  
ATOM   4825  O   GLY B 663     -66.101  28.145 -40.553  1.00 77.50           O  
ATOM   4826  N   ASN B 664     -65.533  26.752 -42.476  1.00 78.74           N  
ATOM   4827  CA  ASN B 664     -66.610  27.183 -43.360  1.00 78.74           C  
ATOM   4828  C   ASN B 664     -67.976  26.763 -42.826  1.00 78.74           C  
ATOM   4829  CB  ASN B 664     -66.399  26.630 -44.771  1.00 78.74           C  
ATOM   4830  O   ASN B 664     -68.939  27.529 -42.899  1.00 78.74           O  
ATOM   4831  CG  ASN B 664     -65.267  27.321 -45.506  1.00 78.74           C  
ATOM   4832  ND2 ASN B 664     -64.738  26.664 -46.531  1.00 78.74           N  
ATOM   4833  OD1 ASN B 664     -64.870  28.434 -45.153  1.00 78.74           O  
ATOM   4834  N   ALA B 665     -68.033  25.329 -42.370  1.00 75.62           N  
ATOM   4835  CA  ALA B 665     -69.250  24.756 -41.799  1.00 75.62           C  
ATOM   4836  C   ALA B 665     -69.692  25.531 -40.561  1.00 75.62           C  
ATOM   4837  CB  ALA B 665     -69.035  23.285 -41.454  1.00 75.62           C  
ATOM   4838  O   ALA B 665     -70.871  25.862 -40.416  1.00 75.62           O  
ATOM   4839  N   MET B 666     -69.004  25.980 -39.627  1.00 72.48           N  
ATOM   4840  CA  MET B 666     -69.295  26.640 -38.357  1.00 72.48           C  
ATOM   4841  C   MET B 666     -69.694  28.095 -38.580  1.00 72.48           C  
ATOM   4842  CB  MET B 666     -68.087  26.566 -37.422  1.00 72.48           C  
ATOM   4843  O   MET B 666     -70.479  28.653 -37.811  1.00 72.48           O  
ATOM   4844  CG  MET B 666     -67.815  25.172 -36.881  1.00 72.48           C  
ATOM   4845  SD  MET B 666     -66.426  25.141 -35.682  1.00 72.48           S  
ATOM   4846  CE  MET B 666     -67.207  24.246 -34.310  1.00 72.48           C  
ATOM   4847  N   ALA B 667     -69.140  28.862 -39.369  1.00 73.62           N  
ATOM   4848  CA  ALA B 667     -69.397  30.261 -39.703  1.00 73.62           C  
ATOM   4849  C   ALA B 667     -70.838  30.459 -40.165  1.00 73.62           C  
ATOM   4850  CB  ALA B 667     -68.426  30.737 -40.780  1.00 73.62           C  
ATOM   4851  O   ALA B 667     -71.381  31.562 -40.069  1.00 73.62           O  
ATOM   4852  N   LYS B 668     -71.524  29.210 -40.866  1.00 79.05           N  
ATOM   4853  CA  LYS B 668     -72.884  29.237 -41.397  1.00 79.05           C  
ATOM   4854  C   LYS B 668     -73.912  29.035 -40.287  1.00 79.05           C  
ATOM   4855  CB  LYS B 668     -73.060  28.168 -42.476  1.00 79.05           C  
ATOM   4856  O   LYS B 668     -75.115  29.182 -40.514  1.00 79.05           O  
ATOM   4857  CG  LYS B 668     -72.322  28.469 -43.772  1.00 79.05           C  
ATOM   4858  CD  LYS B 668     -72.510  27.355 -44.794  1.00 79.05           C  
ATOM   4859  CE  LYS B 668     -71.692  27.606 -46.054  1.00 79.05           C  
ATOM   4860  NZ  LYS B 668     -71.812  26.480 -47.027  1.00 79.05           N  
ATOM   4861  N   ALA B 669     -73.673  28.579 -38.774  1.00 69.08           N  
ATOM   4862  CA  ALA B 669     -74.541  28.272 -37.640  1.00 69.08           C  
ATOM   4863  C   ALA B 669     -75.181  29.540 -37.081  1.00 69.08           C  
ATOM   4864  CB  ALA B 669     -73.755  27.551 -36.548  1.00 69.08           C  
ATOM   4865  O   ALA B 669     -74.690  30.646 -37.315  1.00 69.08           O  
ATOM   4866  N   ASP B 670     -76.407  29.524 -36.596  1.00 62.30           N  
ATOM   4867  CA  ASP B 670     -77.182  30.642 -36.069  1.00 62.30           C  
ATOM   4868  C   ASP B 670     -76.326  31.525 -35.163  1.00 62.30           C  
ATOM   4869  CB  ASP B 670     -78.406  30.134 -35.304  1.00 62.30           C  
ATOM   4870  O   ASP B 670     -75.841  31.072 -34.124  1.00 62.30           O  
ATOM   4871  CG  ASP B 670     -79.344  31.250 -34.877  1.00 62.30           C  
ATOM   4872  OD1 ASP B 670     -79.076  32.428 -35.197  1.00 62.30           O  
ATOM   4873  OD2 ASP B 670     -80.358  30.948 -34.211  1.00 62.30           O  
ATOM   4874  N   PRO B 671     -75.816  32.791 -35.516  1.00 64.86           N  
ATOM   4875  CA  PRO B 671     -74.814  33.632 -34.855  1.00 64.86           C  
ATOM   4876  C   PRO B 671     -75.316  34.225 -33.541  1.00 64.86           C  
ATOM   4877  CB  PRO B 671     -74.544  34.733 -35.884  1.00 64.86           C  
ATOM   4878  O   PRO B 671     -74.563  34.903 -32.838  1.00 64.86           O  
ATOM   4879  CG  PRO B 671     -75.716  34.685 -36.811  1.00 64.86           C  
ATOM   4880  CD  PRO B 671     -76.402  33.360 -36.645  1.00 64.86           C  
ATOM   4881  N   THR B 672     -76.577  33.859 -33.394  1.00 70.95           N  
ATOM   4882  CA  THR B 672     -77.255  34.522 -32.286  1.00 70.95           C  
ATOM   4883  C   THR B 672     -76.909  33.851 -30.960  1.00 70.95           C  
ATOM   4884  CB  THR B 672     -78.782  34.518 -32.484  1.00 70.95           C  
ATOM   4885  O   THR B 672     -77.245  34.366 -29.892  1.00 70.95           O  
ATOM   4886  CG2 THR B 672     -79.177  35.296 -33.735  1.00 70.95           C  
ATOM   4887  OG1 THR B 672     -79.238  33.166 -32.611  1.00 70.95           O  
ATOM   4888  N   GLY B 673     -76.291  32.848 -31.045  1.00 75.50           N  
ATOM   4889  CA  GLY B 673     -75.926  32.123 -29.839  1.00 75.50           C  
ATOM   4890  C   GLY B 673     -74.726  32.717 -29.126  1.00 75.50           C  
ATOM   4891  O   GLY B 673     -74.033  33.576 -29.675  1.00 75.50           O  
ATOM   4892  N   VAL B 674     -74.585  32.459 -27.715  1.00 77.96           N  
ATOM   4893  CA  VAL B 674     -73.502  33.109 -26.985  1.00 77.96           C  
ATOM   4894  C   VAL B 674     -72.698  32.065 -26.214  1.00 77.96           C  
ATOM   4895  CB  VAL B 674     -74.038  34.189 -26.017  1.00 77.96           C  
ATOM   4896  O   VAL B 674     -73.202  30.979 -25.917  1.00 77.96           O  
ATOM   4897  CG1 VAL B 674     -74.613  35.372 -26.794  1.00 77.96           C  
ATOM   4898  CG2 VAL B 674     -75.093  33.593 -25.086  1.00 77.96           C  
ATOM   4899  N   MET B 675     -71.335  32.512 -25.905  1.00 74.75           N  
ATOM   4900  CA  MET B 675     -70.514  31.615 -25.097  1.00 74.75           C  
ATOM   4901  C   MET B 675     -69.937  32.346 -23.889  1.00 74.75           C  
ATOM   4902  CB  MET B 675     -69.383  31.018 -25.936  1.00 74.75           C  
ATOM   4903  O   MET B 675     -69.476  33.483 -24.008  1.00 74.75           O  
ATOM   4904  CG  MET B 675     -69.866  30.184 -27.111  1.00 74.75           C  
ATOM   4905  SD  MET B 675     -68.483  29.449 -28.067  1.00 74.75           S  
ATOM   4906  CE  MET B 675     -67.926  28.178 -26.899  1.00 74.75           C  
ATOM   4907  N   VAL B 676     -69.919  31.609 -22.871  1.00 79.87           N  
ATOM   4908  CA  VAL B 676     -69.430  32.304 -21.684  1.00 79.87           C  
ATOM   4909  C   VAL B 676     -68.441  31.413 -20.935  1.00 79.87           C  
ATOM   4910  CB  VAL B 676     -70.589  32.716 -20.750  1.00 79.87           C  
ATOM   4911  O   VAL B 676     -68.699  30.225 -20.729  1.00 79.87           O  
ATOM   4912  CG1 VAL B 676     -70.051  33.373 -19.480  1.00 79.87           C  
ATOM   4913  CG2 VAL B 676     -71.550  33.657 -21.475  1.00 79.87           C  
ATOM   4914  N   SER B 677     -67.238  31.894 -20.518  1.00 71.26           N  
ATOM   4915  CA  SER B 677     -66.288  31.124 -19.721  1.00 71.26           C  
ATOM   4916  C   SER B 677     -66.513  31.344 -18.229  1.00 71.26           C  
ATOM   4917  CB  SER B 677     -64.852  31.498 -20.089  1.00 71.26           C  
ATOM   4918  O   SER B 677     -66.697  32.479 -17.784  1.00 71.26           O  
ATOM   4919  OG  SER B 677     -64.471  32.711 -19.462  1.00 71.26           O  
ATOM   4920  N   VAL B 678     -66.564  30.591 -17.518  1.00 75.68           N  
ATOM   4921  CA  VAL B 678     -66.882  30.710 -16.099  1.00 75.68           C  
ATOM   4922  C   VAL B 678     -65.782  30.057 -15.266  1.00 75.68           C  
ATOM   4923  CB  VAL B 678     -68.251  30.073 -15.769  1.00 75.68           C  
ATOM   4924  O   VAL B 678     -65.376  28.925 -15.540  1.00 75.68           O  
ATOM   4925  CG1 VAL B 678     -68.655  30.381 -14.328  1.00 75.68           C  
ATOM   4926  CG2 VAL B 678     -69.318  30.567 -16.744  1.00 75.68           C  
ATOM   4927  N   ARG B 679     -64.943  30.569 -14.165  1.00 72.60           N  
ATOM   4928  CA  ARG B 679     -63.926  29.995 -13.289  1.00 72.60           C  
ATOM   4929  C   ARG B 679     -64.566  29.252 -12.122  1.00 72.60           C  
ATOM   4930  CB  ARG B 679     -62.989  31.086 -12.766  1.00 72.60           C  
ATOM   4931  O   ARG B 679     -64.729  29.813 -11.036  1.00 72.60           O  
ATOM   4932  CG  ARG B 679     -61.586  30.592 -12.450  1.00 72.60           C  
ATOM   4933  CD  ARG B 679     -60.641  31.744 -12.134  1.00 72.60           C  
ATOM   4934  NE  ARG B 679     -59.260  31.288 -12.005  1.00 72.60           N  
ATOM   4935  NH1 ARG B 679     -58.386  33.389 -11.607  1.00 72.60           N  
ATOM   4936  NH2 ARG B 679     -57.006  31.559 -11.661  1.00 72.60           N  
ATOM   4937  CZ  ARG B 679     -58.221  32.079 -11.758  1.00 72.60           C
[truncated: 2,002,402 more chars]
