# Supplementary material for: Module-Based Polyketide Synthase Engineering for de Novo Polyketide Biosynthesis
Source: ACS Synth Biol. 2023 Oct 23;12(11):3148–55. doi: 10.1021/acssynbio.3c00282 (PMC10661043; doi:10.1021/acssynbio.3c00282)
Supplement: Supplementary file 2 — sb3c00282_si_002.zip [file sb3c00282_si_002.zip › Final_PKS_Structures/lipM1.pdb]

MODEL     1
ATOM      1  N   PHE A   1     -38.455   1.263  40.724  1.00 24.97           N  
ATOM      2  CA  PHE A   1     -39.234   0.438  41.639  1.00 24.97           C  
ATOM      3  C   PHE A   1     -38.383  -0.690  42.210  1.00 24.97           C  
ATOM      4  CB  PHE A   1     -40.463  -0.140  40.929  1.00 24.97           C  
ATOM      5  O   PHE A   1     -37.923  -1.563  41.471  1.00 24.97           O  
ATOM      6  CG  PHE A   1     -41.598   0.837  40.789  1.00 24.97           C  
ATOM      7  CD1 PHE A   1     -42.433   1.114  41.865  1.00 24.97           C  
ATOM      8  CD2 PHE A   1     -41.831   1.480  39.580  1.00 24.97           C  
ATOM      9  CE1 PHE A   1     -43.485   2.019  41.738  1.00 24.97           C  
ATOM     10  CE2 PHE A   1     -42.880   2.385  39.445  1.00 24.97           C  
ATOM     11  CZ  PHE A   1     -43.706   2.652  40.525  1.00 24.97           C  
ATOM     12  N   GLY A   2     -38.104  -0.609  43.304  1.00 22.86           N  
ATOM     13  CA  GLY A   2     -38.446  -0.889  44.689  1.00 22.86           C  
ATOM     14  C   GLY A   2     -37.389  -1.702  45.412  1.00 22.86           C  
ATOM     15  O   GLY A   2     -36.849  -2.661  44.857  1.00 22.86           O  
ATOM     16  N   THR A   3     -37.024  -1.300  46.492  1.00 32.79           N  
ATOM     17  CA  THR A   3     -36.544  -1.722  47.803  1.00 32.79           C  
ATOM     18  C   THR A   3     -37.596  -2.563  48.519  1.00 32.79           C  
ATOM     19  CB  THR A   3     -36.169  -0.511  48.677  1.00 32.79           C  
ATOM     20  O   THR A   3     -38.785  -2.237  48.490  1.00 32.79           O  
ATOM     21  CG2 THR A   3     -35.002   0.263  48.074  1.00 32.79           C  
ATOM     22  OG1 THR A   3     -37.301   0.361  48.786  1.00 32.79           O  
ATOM     23  N   GLY A   4     -37.240  -3.838  49.375  1.00 33.27           N  
ATOM     24  CA  GLY A   4     -37.035  -4.597  50.598  1.00 33.27           C  
ATOM     25  C   GLY A   4     -38.054  -5.704  50.792  1.00 33.27           C  
ATOM     26  O   GLY A   4     -39.250  -5.498  50.577  1.00 33.27           O  
ATOM     27  N   ALA A   5     -37.587  -7.066  51.181  1.00 29.42           N  
ATOM     28  CA  ALA A   5     -37.806  -8.087  52.201  1.00 29.42           C  
ATOM     29  C   ALA A   5     -37.215  -9.427  51.771  1.00 29.42           C  
ATOM     30  CB  ALA A   5     -39.297  -8.236  52.495  1.00 29.42           C  
ATOM     31  O   ALA A   5     -37.438  -9.878  50.645  1.00 29.42           O  
ATOM     32  N   ASP A   6     -36.022  -9.861  52.456  1.00 27.75           N  
ATOM     33  CA  ASP A   6     -35.529 -10.985  53.245  1.00 27.75           C  
ATOM     34  C   ASP A   6     -36.093 -12.307  52.731  1.00 27.75           C  
ATOM     35  CB  ASP A   6     -35.883 -10.801  54.722  1.00 27.75           C  
ATOM     36  O   ASP A   6     -37.287 -12.577  52.878  1.00 27.75           O  
ATOM     37  CG  ASP A   6     -34.987  -9.797  55.426  1.00 27.75           C  
ATOM     38  OD1 ASP A   6     -33.858  -9.549  54.951  1.00 27.75           O  
ATOM     39  OD2 ASP A   6     -35.412  -9.252  56.468  1.00 27.75           O  
ATOM     40  N   ALA A   7     -35.382 -12.881  51.688  1.00 25.15           N  
ATOM     41  CA  ALA A   7     -35.312 -14.308  51.380  1.00 25.15           C  
ATOM     42  C   ALA A   7     -33.970 -14.668  50.750  1.00 25.15           C  
ATOM     43  CB  ALA A   7     -36.457 -14.709  50.453  1.00 25.15           C  
ATOM     44  O   ALA A   7     -33.507 -13.990  49.830  1.00 25.15           O  
ATOM     45  N   GLU A   8     -32.927 -14.954  51.586  1.00 22.82           N  
ATOM     46  CA  GLU A   8     -31.979 -16.040  51.355  1.00 22.82           C  
ATOM     47  C   GLU A   8     -31.255 -15.866  50.023  1.00 22.82           C  
ATOM     48  CB  GLU A   8     -32.693 -17.394  51.393  1.00 22.82           C  
ATOM     49  O   GLU A   8     -31.889 -15.630  48.992  1.00 22.82           O  
ATOM     50  CG  GLU A   8     -32.622 -18.089  52.745  1.00 22.82           C  
ATOM     51  CD  GLU A   8     -32.998 -19.561  52.683  1.00 22.82           C  
ATOM     52  OE1 GLU A   8     -32.886 -20.259  53.716  1.00 22.82           O  
ATOM     53  OE2 GLU A   8     -33.408 -20.019  51.593  1.00 22.82           O  
ATOM     54  N   PRO A   9     -29.922 -15.400  50.083  1.00 23.67           N  
ATOM     55  CA  PRO A   9     -29.072 -15.238  48.901  1.00 23.67           C  
ATOM     56  C   PRO A   9     -29.108 -16.453  47.978  1.00 23.67           C  
ATOM     57  CB  PRO A   9     -27.675 -15.045  49.496  1.00 23.67           C  
ATOM     58  O   PRO A   9     -29.053 -17.593  48.448  1.00 23.67           O  
ATOM     59  CG  PRO A   9     -27.760 -15.627  50.870  1.00 23.67           C  
ATOM     60  CD  PRO A   9     -29.152 -16.150  51.080  1.00 23.67           C  
ATOM     61  N   ALA A  10     -30.187 -16.692  47.122  1.00 23.27           N  
ATOM     62  CA  ALA A  10     -30.197 -17.600  45.978  1.00 23.27           C  
ATOM     63  C   ALA A  10     -28.924 -17.451  45.149  1.00 23.27           C  
ATOM     64  CB  ALA A  10     -31.427 -17.348  45.109  1.00 23.27           C  
ATOM     65  O   ALA A  10     -28.470 -16.333  44.892  1.00 23.27           O  
ATOM     66  N   PRO A  11     -27.807 -18.260  45.266  1.00 22.07           N  
ATOM     67  CA  PRO A  11     -26.458 -18.645  44.845  1.00 22.07           C  
ATOM     68  C   PRO A  11     -25.980 -17.873  43.618  1.00 22.07           C  
ATOM     69  CB  PRO A  11     -26.599 -20.137  44.531  1.00 22.07           C  
ATOM     70  O   PRO A  11     -26.790 -17.491  42.770  1.00 22.07           O  
ATOM     71  CG  PRO A  11     -28.048 -20.325  44.217  1.00 22.07           C  
ATOM     72  CD  PRO A  11     -28.744 -19.003  44.365  1.00 22.07           C  
ATOM     73  N   ALA A  12     -25.125 -16.758  43.780  1.00 24.81           N  
ATOM     74  CA  ALA A  12     -23.995 -16.598  42.869  1.00 24.81           C  
ATOM     75  C   ALA A  12     -24.109 -17.549  41.681  1.00 24.81           C  
ATOM     76  CB  ALA A  12     -22.679 -16.831  43.608  1.00 24.81           C  
ATOM     77  O   ALA A  12     -24.255 -18.761  41.859  1.00 24.81           O  
ATOM     78  N   ALA A  13     -25.385 -17.631  40.875  1.00 25.08           N  
ATOM     79  CA  ALA A  13     -25.405 -18.519  39.716  1.00 25.08           C  
ATOM     80  C   ALA A  13     -24.025 -18.609  39.070  1.00 25.08           C  
ATOM     81  CB  ALA A  13     -26.437 -18.042  38.697  1.00 25.08           C  
ATOM     82  O   ALA A  13     -23.432 -17.588  38.715  1.00 25.08           O  
ATOM     83  N   GLY A  14     -22.940 -19.104  39.819  1.00 24.61           N  
ATOM     84  CA  GLY A  14     -22.085 -20.201  39.395  1.00 24.61           C  
ATOM     85  C   GLY A  14     -21.802 -20.196  37.905  1.00 24.61           C  
ATOM     86  O   GLY A  14     -22.729 -20.188  37.092  1.00 24.61           O  
ATOM     87  N   GLY A  15     -21.201 -19.048  37.322  1.00 27.00           N  
ATOM     88  CA  GLY A  15     -20.621 -19.153  35.993  1.00 27.00           C  
ATOM     89  C   GLY A  15     -20.339 -20.584  35.577  1.00 27.00           C  
ATOM     90  O   GLY A  15     -19.598 -21.299  36.255  1.00 27.00           O  
ATOM     91  N   ARG A  16     -21.444 -21.486  35.599  1.00 26.44           N  
ATOM     92  CA  ARG A  16     -21.405 -22.783  34.932  1.00 26.44           C  
ATOM     93  C   ARG A  16     -20.492 -22.744  33.711  1.00 26.44           C  
ATOM     94  CB  ARG A  16     -22.813 -23.219  34.519  1.00 26.44           C  
ATOM     95  O   ARG A  16     -20.602 -21.845  32.876  1.00 26.44           O  
ATOM     96  CG  ARG A  16     -23.393 -24.327  35.384  1.00 26.44           C  
ATOM     97  CD  ARG A  16     -24.798 -24.710  34.941  1.00 26.44           C  
ATOM     98  NE  ARG A  16     -25.243 -25.950  35.571  1.00 26.44           N  
ATOM     99  NH1 ARG A  16     -27.442 -25.748  34.895  1.00 26.44           N  
ATOM    100  NH2 ARG A  16     -26.783 -27.555  36.142  1.00 26.44           N  
ATOM    101  CZ  ARG A  16     -26.488 -26.415  35.535  1.00 26.44           C  
ATOM    102  N   ALA A  17     -19.126 -22.949  33.911  1.00 31.97           N  
ATOM    103  CA  ALA A  17     -18.149 -23.419  32.932  1.00 31.97           C  
ATOM    104  C   ALA A  17     -18.839 -23.926  31.669  1.00 31.97           C  
ATOM    105  CB  ALA A  17     -17.277 -24.517  33.535  1.00 31.97           C  
ATOM    106  O   ALA A  17     -19.734 -24.772  31.740  1.00 31.97           O  
ATOM    107  N   VAL A  18     -19.373 -23.018  30.657  1.00 40.76           N  
ATOM    108  CA  VAL A  18     -19.791 -23.477  29.337  1.00 40.76           C  
ATOM    109  C   VAL A  18     -18.839 -24.564  28.842  1.00 40.76           C  
ATOM    110  CB  VAL A  18     -19.846 -22.314  28.321  1.00 40.76           C  
ATOM    111  O   VAL A  18     -17.619 -24.380  28.852  1.00 40.76           O  
ATOM    112  CG1 VAL A  18     -20.411 -22.790  26.984  1.00 40.76           C  
ATOM    113  CG2 VAL A  18     -20.680 -21.161  28.877  1.00 40.76           C  
ATOM    114  N   PRO A  19     -19.245 -25.874  28.956  1.00 48.96           N  
ATOM    115  CA  PRO A  19     -18.392 -26.953  28.454  1.00 48.96           C  
ATOM    116  C   PRO A  19     -17.779 -26.636  27.092  1.00 48.96           C  
ATOM    117  CB  PRO A  19     -19.349 -28.144  28.358  1.00 48.96           C  
ATOM    118  O   PRO A  19     -18.416 -25.983  26.261  1.00 48.96           O  
ATOM    119  CG  PRO A  19     -20.650 -27.631  28.885  1.00 48.96           C  
ATOM    120  CD  PRO A  19     -20.532 -26.147  29.086  1.00 48.96           C  
ATOM    121  N   HIS A  20     -16.418 -26.414  26.857  1.00 53.63           N  
ATOM    122  CA  HIS A  20     -15.524 -26.257  25.715  1.00 53.63           C  
ATOM    123  C   HIS A  20     -16.011 -27.068  24.519  1.00 53.63           C  
ATOM    124  CB  HIS A  20     -14.100 -26.672  26.087  1.00 53.63           C  
ATOM    125  O   HIS A  20     -15.687 -26.748  23.373  1.00 53.63           O  
ATOM    126  CG  HIS A  20     -13.045 -26.002  25.265  1.00 53.63           C  
ATOM    127  CD2 HIS A  20     -12.322 -24.880  25.490  1.00 53.63           C  
ATOM    128  ND1 HIS A  20     -12.632 -26.490  24.044  1.00 53.63           N  
ATOM    129  CE1 HIS A  20     -11.697 -25.694  23.553  1.00 53.63           C  
ATOM    130  NE2 HIS A  20     -11.491 -24.710  24.411  1.00 53.63           N  
ATOM    131  N   ASP A  21     -17.298 -27.902  24.636  1.00 62.94           N  
ATOM    132  CA  ASP A  21     -17.788 -28.754  23.558  1.00 62.94           C  
ATOM    133  C   ASP A  21     -19.258 -28.472  23.258  1.00 62.94           C  
ATOM    134  CB  ASP A  21     -17.597 -30.231  23.912  1.00 62.94           C  
ATOM    135  O   ASP A  21     -19.960 -29.323  22.708  1.00 62.94           O  
ATOM    136  CG  ASP A  21     -18.264 -30.617  25.220  1.00 62.94           C  
ATOM    137  OD1 ASP A  21     -18.706 -29.719  25.969  1.00 62.94           O  
ATOM    138  OD2 ASP A  21     -18.346 -31.831  25.507  1.00 62.94           O  
ATOM    139  N   GLU A  22     -19.871 -27.154  23.715  1.00 79.05           N  
ATOM    140  CA  GLU A  22     -21.271 -26.806  23.492  1.00 79.05           C  
ATOM    141  C   GLU A  22     -21.571 -26.653  22.004  1.00 79.05           C  
ATOM    142  CB  GLU A  22     -21.630 -25.517  24.236  1.00 79.05           C  
ATOM    143  O   GLU A  22     -20.898 -25.894  21.304  1.00 79.05           O  
ATOM    144  CG  GLU A  22     -23.090 -25.111  24.093  1.00 79.05           C  
ATOM    145  CD  GLU A  22     -24.044 -26.023  24.848  1.00 79.05           C  
ATOM    146  OE1 GLU A  22     -25.268 -25.965  24.593  1.00 79.05           O  
ATOM    147  OE2 GLU A  22     -23.563 -26.800  25.703  1.00 79.05           O  
ATOM    148  N   PRO A  23     -22.562 -27.502  21.324  1.00 86.29           N  
ATOM    149  CA  PRO A  23     -22.953 -27.389  19.917  1.00 86.29           C  
ATOM    150  C   PRO A  23     -23.663 -26.073  19.606  1.00 86.29           C  
ATOM    151  CB  PRO A  23     -23.895 -28.579  19.715  1.00 86.29           C  
ATOM    152  O   PRO A  23     -24.279 -25.476  20.492  1.00 86.29           O  
ATOM    153  CG  PRO A  23     -23.588 -29.504  20.848  1.00 86.29           C  
ATOM    154  CD  PRO A  23     -23.070 -28.693  22.000  1.00 86.29           C  
ATOM    155  N   MET A  24     -23.500 -25.521  18.399  1.00 93.92           N  
ATOM    156  CA  MET A  24     -24.089 -24.262  17.952  1.00 93.92           C  
ATOM    157  C   MET A  24     -25.287 -24.515  17.042  1.00 93.92           C  
ATOM    158  CB  MET A  24     -23.049 -23.409  17.224  1.00 93.92           C  
ATOM    159  O   MET A  24     -25.237 -25.385  16.171  1.00 93.92           O  
ATOM    160  CG  MET A  24     -21.820 -23.094  18.060  1.00 93.92           C  
ATOM    161  SD  MET A  24     -22.223 -22.120  19.562  1.00 93.92           S  
ATOM    162  CE  MET A  24     -22.275 -23.446  20.800  1.00 93.92           C  
ATOM    163  N   ALA A  25     -26.492 -23.856  17.378  1.00 94.24           N  
ATOM    164  CA  ALA A  25     -27.708 -23.993  16.580  1.00 94.24           C  
ATOM    165  C   ALA A  25     -27.769 -22.931  15.486  1.00 94.24           C  
ATOM    166  CB  ALA A  25     -28.943 -23.905  17.473  1.00 94.24           C  
ATOM    167  O   ALA A  25     -27.505 -21.753  15.741  1.00 94.24           O  
ATOM    168  N   ILE A  26     -27.979 -23.380  14.208  1.00 95.86           N  
ATOM    169  CA  ILE A  26     -28.365 -22.456  13.149  1.00 95.86           C  
ATOM    170  C   ILE A  26     -29.869 -22.197  13.212  1.00 95.86           C  
ATOM    171  CB  ILE A  26     -27.973 -22.996  11.755  1.00 95.86           C  
ATOM    172  O   ILE A  26     -30.671 -23.112  13.011  1.00 95.86           O  
ATOM    173  CG1 ILE A  26     -26.462 -23.248  11.687  1.00 95.86           C  
ATOM    174  CG2 ILE A  26     -28.418 -22.029  10.655  1.00 95.86           C  
ATOM    175  CD1 ILE A  26     -26.003 -23.914  10.397  1.00 95.86           C  
ATOM    176  N   VAL A  27     -30.400 -20.989  13.522  1.00 93.71           N  
ATOM    177  CA  VAL A  27     -31.798 -20.698  13.818  1.00 93.71           C  
ATOM    178  C   VAL A  27     -32.386 -19.812  12.722  1.00 93.71           C  
ATOM    179  CB  VAL A  27     -31.957 -20.017  15.196  1.00 93.71           C  
ATOM    180  O   VAL A  27     -33.607 -19.668  12.620  1.00 93.71           O  
ATOM    181  CG1 VAL A  27     -31.547 -20.968  16.319  1.00 93.71           C  
ATOM    182  CG2 VAL A  27     -31.133 -18.732  15.253  1.00 93.71           C  
ATOM    183  N   GLY A  28     -31.541 -19.238  11.786  1.00 91.60           N  
ATOM    184  CA  GLY A  28     -31.962 -18.457  10.634  1.00 91.60           C  
ATOM    185  C   GLY A  28     -30.943 -18.455   9.510  1.00 91.60           C  
ATOM    186  O   GLY A  28     -29.738 -18.538   9.757  1.00 91.60           O  
ATOM    187  N   MET A  29     -31.341 -18.329   8.251  1.00 95.14           N  
ATOM    188  CA  MET A  29     -30.431 -18.266   7.111  1.00 95.14           C  
ATOM    189  C   MET A  29     -31.050 -17.476   5.963  1.00 95.14           C  
ATOM    190  CB  MET A  29     -30.061 -19.673   6.639  1.00 95.14           C  
ATOM    191  O   MET A  29     -32.274 -17.424   5.829  1.00 95.14           O  
ATOM    192  CG  MET A  29     -31.255 -20.509   6.210  1.00 95.14           C  
ATOM    193  SD  MET A  29     -30.787 -22.226   5.762  1.00 95.14           S  
ATOM    194  CE  MET A  29     -32.417 -22.902   5.339  1.00 95.14           C  
ATOM    195  N   ALA A  30     -30.338 -16.767   5.141  1.00 94.59           N  
ATOM    196  CA  ALA A  30     -30.717 -16.036   3.935  1.00 94.59           C  
ATOM    197  C   ALA A  30     -29.608 -16.090   2.888  1.00 94.59           C  
ATOM    198  CB  ALA A  30     -31.053 -14.586   4.275  1.00 94.59           C  
ATOM    199  O   ALA A  30     -28.426 -16.174   3.231  1.00 94.59           O  
ATOM    200  N   CYS A  31     -30.030 -16.138   1.603  1.00 94.46           N  
ATOM    201  CA  CYS A  31     -28.995 -16.182   0.577  1.00 94.46           C  
ATOM    202  C   CYS A  31     -29.496 -15.582  -0.730  1.00 94.46           C  
ATOM    203  CB  CYS A  31     -28.532 -17.620   0.344  1.00 94.46           C  
ATOM    204  O   CYS A  31     -30.704 -15.513  -0.964  1.00 94.46           O  
ATOM    205  SG  CYS A  31     -29.780 -18.670  -0.430  1.00 94.46           S  
ATOM    206  N   ARG A  32     -28.581 -15.068  -1.544  1.00 94.41           N  
ATOM    207  CA  ARG A  32     -28.730 -14.695  -2.946  1.00 94.41           C  
ATOM    208  C   ARG A  32     -27.589 -15.257  -3.788  1.00 94.41           C  
ATOM    209  CB  ARG A  32     -28.791 -13.173  -3.094  1.00 94.41           C  
ATOM    210  O   ARG A  32     -26.417 -15.004  -3.502  1.00 94.41           O  
ATOM    211  CG  ARG A  32     -29.981 -12.533  -2.398  1.00 94.41           C  
ATOM    212  CD  ARG A  32     -30.028 -11.029  -2.629  1.00 94.41           C  
ATOM    213  NE  ARG A  32     -31.130 -10.406  -1.902  1.00 94.41           N  
ATOM    214  NH1 ARG A  32     -32.147  -9.527  -3.781  1.00 94.41           N  
ATOM    215  NH2 ARG A  32     -33.064  -9.183  -1.708  1.00 94.41           N  
ATOM    216  CZ  ARG A  32     -32.111  -9.707  -2.465  1.00 94.41           C  
ATOM    217  N   TYR A  33     -27.930 -16.169  -4.744  1.00 93.89           N  
ATOM    218  CA  TYR A  33     -26.954 -16.789  -5.634  1.00 93.89           C  
ATOM    219  C   TYR A  33     -27.409 -16.704  -7.086  1.00 93.89           C  
ATOM    220  CB  TYR A  33     -26.724 -18.252  -5.243  1.00 93.89           C  
ATOM    221  O   TYR A  33     -28.562 -16.365  -7.363  1.00 93.89           O  
ATOM    222  CG  TYR A  33     -26.042 -18.424  -3.908  1.00 93.89           C  
ATOM    223  CD1 TYR A  33     -24.689 -18.131  -3.752  1.00 93.89           C  
ATOM    224  CD2 TYR A  33     -26.748 -18.880  -2.800  1.00 93.89           C  
ATOM    225  CE1 TYR A  33     -24.055 -18.290  -2.524  1.00 93.89           C  
ATOM    226  CE2 TYR A  33     -26.124 -19.043  -1.567  1.00 93.89           C  
ATOM    227  OH  TYR A  33     -24.158 -18.904  -0.221  1.00 93.89           O  
ATOM    228  CZ  TYR A  33     -24.780 -18.745  -1.439  1.00 93.89           C  
ATOM    229  N   PRO A  34     -26.541 -16.891  -8.086  1.00 91.60           N  
ATOM    230  CA  PRO A  34     -26.894 -16.823  -9.506  1.00 91.60           C  
ATOM    231  C   PRO A  34     -28.037 -17.766  -9.875  1.00 91.60           C  
ATOM    232  CB  PRO A  34     -25.599 -17.231 -10.212  1.00 91.60           C  
ATOM    233  O   PRO A  34     -28.236 -18.788  -9.214  1.00 91.60           O  
ATOM    234  CG  PRO A  34     -24.512 -16.889  -9.244  1.00 91.60           C  
ATOM    235  CD  PRO A  34     -25.014 -17.148  -7.852  1.00 91.60           C  
ATOM    236  N   GLY A  35     -28.863 -17.487 -10.927  1.00 84.08           N  
ATOM    237  CA  GLY A  35     -29.914 -18.358 -11.428  1.00 84.08           C  
ATOM    238  C   GLY A  35     -31.273 -18.063 -10.821  1.00 84.08           C  
ATOM    239  O   GLY A  35     -32.164 -18.915 -10.836  1.00 84.08           O  
ATOM    240  N   GLY A  36     -31.401 -16.716 -10.264  1.00 83.55           N  
ATOM    241  CA  GLY A  36     -32.662 -16.254  -9.707  1.00 83.55           C  
ATOM    242  C   GLY A  36     -32.909 -16.752  -8.295  1.00 83.55           C  
ATOM    243  O   GLY A  36     -34.058 -16.893  -7.873  1.00 83.55           O  
ATOM    244  N   VAL A  37     -31.759 -17.198  -7.635  1.00 89.63           N  
ATOM    245  CA  VAL A  37     -31.848 -17.671  -6.258  1.00 89.63           C  
ATOM    246  C   VAL A  37     -31.902 -16.480  -5.304  1.00 89.63           C  
ATOM    247  CB  VAL A  37     -30.659 -18.589  -5.895  1.00 89.63           C  
ATOM    248  O   VAL A  37     -30.903 -15.783  -5.113  1.00 89.63           O  
ATOM    249  CG1 VAL A  37     -30.737 -19.022  -4.432  1.00 89.63           C  
ATOM    250  CG2 VAL A  37     -30.628 -19.809  -6.815  1.00 89.63           C  
ATOM    251  N   GLY A  38     -33.046 -16.145  -4.704  1.00 86.15           N  
ATOM    252  CA  GLY A  38     -33.281 -15.013  -3.821  1.00 86.15           C  
ATOM    253  C   GLY A  38     -33.606 -15.424  -2.398  1.00 86.15           C  
ATOM    254  O   GLY A  38     -33.721 -14.575  -1.511  1.00 86.15           O  
ATOM    255  N   ALA A  39     -33.680 -16.850  -2.072  1.00 88.13           N  
ATOM    256  CA  ALA A  39     -33.932 -17.448  -0.763  1.00 88.13           C  
ATOM    257  C   ALA A  39     -33.404 -18.878  -0.703  1.00 88.13           C  
ATOM    258  CB  ALA A  39     -35.425 -17.420  -0.445  1.00 88.13           C  
ATOM    259  O   ALA A  39     -33.178 -19.507  -1.740  1.00 88.13           O  
ATOM    260  N   PRO A  40     -33.089 -19.463   0.442  1.00 89.82           N  
ATOM    261  CA  PRO A  40     -32.610 -20.838   0.600  1.00 89.82           C  
ATOM    262  C   PRO A  40     -33.497 -21.857  -0.113  1.00 89.82           C  
ATOM    263  CB  PRO A  40     -32.644 -21.051   2.116  1.00 89.82           C  
ATOM    264  O   PRO A  40     -32.993 -22.835  -0.670  1.00 89.82           O  
ATOM    265  CG  PRO A  40     -32.384 -19.699   2.698  1.00 89.82           C  
ATOM    266  CD  PRO A  40     -33.083 -18.674   1.852  1.00 89.82           C  
ATOM    267  N   ALA A  41     -34.927 -21.731  -0.167  1.00 86.28           N  
ATOM    268  CA  ALA A  41     -35.854 -22.609  -0.877  1.00 86.28           C  
ATOM    269  C   ALA A  41     -35.591 -22.584  -2.380  1.00 86.28           C  
ATOM    270  CB  ALA A  41     -37.298 -22.205  -0.586  1.00 86.28           C  
ATOM    271  O   ALA A  41     -35.701 -23.612  -3.053  1.00 86.28           O  
ATOM    272  N   ASP A  42     -35.281 -21.385  -2.973  1.00 89.64           N  
ATOM    273  CA  ASP A  42     -34.931 -21.238  -4.383  1.00 89.64           C  
ATOM    274  C   ASP A  42     -33.641 -21.988  -4.710  1.00 89.64           C  
ATOM    275  CB  ASP A  42     -34.786 -19.759  -4.748  1.00 89.64           C  
ATOM    276  O   ASP A  42     -33.538 -22.628  -5.758  1.00 89.64           O  
ATOM    277  CG  ASP A  42     -36.073 -18.975  -4.565  1.00 89.64           C  
ATOM    278  OD1 ASP A  42     -37.167 -19.535  -4.792  1.00 89.64           O  
ATOM    279  OD2 ASP A  42     -35.993 -17.784  -4.192  1.00 89.64           O  
ATOM    280  N   LEU A  43     -32.581 -21.866  -3.808  1.00 90.08           N  
ATOM    281  CA  LEU A  43     -31.316 -22.573  -3.974  1.00 90.08           C  
ATOM    282  C   LEU A  43     -31.531 -24.083  -3.963  1.00 90.08           C  
ATOM    283  CB  LEU A  43     -30.331 -22.178  -2.870  1.00 90.08           C  
ATOM    284  O   LEU A  43     -30.959 -24.802  -4.786  1.00 90.08           O  
ATOM    285  CG  LEU A  43     -28.968 -22.870  -2.898  1.00 90.08           C  
ATOM    286  CD1 LEU A  43     -28.243 -22.561  -4.204  1.00 90.08           C  
ATOM    287  CD2 LEU A  43     -28.127 -22.444  -1.700  1.00 90.08           C  
ATOM    288  N   TRP A  44     -32.424 -24.573  -3.011  1.00 93.08           N  
ATOM    289  CA  TRP A  44     -32.744 -25.994  -2.922  1.00 93.08           C  
ATOM    290  C   TRP A  44     -33.432 -26.477  -4.195  1.00 93.08           C  
ATOM    291  CB  TRP A  44     -33.637 -26.269  -1.709  1.00 93.08           C  
ATOM    292  O   TRP A  44     -33.098 -27.541  -4.722  1.00 93.08           O  
ATOM    293  CG  TRP A  44     -33.957 -27.720  -1.505  1.00 93.08           C  
ATOM    294  CD1 TRP A  44     -35.191 -28.307  -1.558  1.00 93.08           C  
ATOM    295  CD2 TRP A  44     -33.027 -28.766  -1.210  1.00 93.08           C  
ATOM    296  CE2 TRP A  44     -33.767 -29.964  -1.098  1.00 93.08           C  
ATOM    297  CE3 TRP A  44     -31.638 -28.808  -1.031  1.00 93.08           C  
ATOM    298  NE1 TRP A  44     -35.083 -29.656  -1.314  1.00 93.08           N  
ATOM    299  CH2 TRP A  44     -31.803 -31.204  -0.643  1.00 93.08           C  
ATOM    300  CZ2 TRP A  44     -33.163 -31.191  -0.814  1.00 93.08           C  
ATOM    301  CZ3 TRP A  44     -31.038 -30.030  -0.749  1.00 93.08           C  
ATOM    302  N   ARG A  45     -34.494 -25.711  -4.788  1.00 89.29           N  
ATOM    303  CA  ARG A  45     -35.175 -26.055  -6.032  1.00 89.29           C  
ATOM    304  C   ARG A  45     -34.190 -26.118  -7.195  1.00 89.29           C  
ATOM    305  CB  ARG A  45     -36.282 -25.043  -6.337  1.00 89.29           C  
ATOM    306  O   ARG A  45     -34.280 -27.007  -8.044  1.00 89.29           O  
ATOM    307  CG  ARG A  45     -37.555 -25.263  -5.535  1.00 89.29           C  
ATOM    308  CD  ARG A  45     -38.705 -24.415  -6.059  1.00 89.29           C  
ATOM    309  NE  ARG A  45     -38.455 -22.989  -5.865  1.00 89.29           N  
ATOM    310  NH1 ARG A  45     -40.629 -22.338  -6.299  1.00 89.29           N  
ATOM    311  NH2 ARG A  45     -39.039 -20.770  -5.785  1.00 89.29           N  
ATOM    312  CZ  ARG A  45     -39.375 -22.036  -5.983  1.00 89.29           C  
ATOM    313  N   THR A  46     -33.155 -25.182  -7.201  1.00 88.94           N  
ATOM    314  CA  THR A  46     -32.153 -25.075  -8.257  1.00 88.94           C  
ATOM    315  C   THR A  46     -31.201 -26.267  -8.221  1.00 88.94           C  
ATOM    316  CB  THR A  46     -31.349 -23.768  -8.133  1.00 88.94           C  
ATOM    317  O   THR A  46     -30.920 -26.874  -9.257  1.00 88.94           O  
ATOM    318  CG2 THR A  46     -30.251 -23.696  -9.189  1.00 88.94           C  
ATOM    319  OG1 THR A  46     -32.232 -22.652  -8.302  1.00 88.94           O  
ATOM    320  N   VAL A  47     -30.782 -26.688  -7.000  1.00 89.99           N  
ATOM    321  CA  VAL A  47     -29.810 -27.767  -6.856  1.00 89.99           C  
ATOM    322  C   VAL A  47     -30.495 -29.114  -7.080  1.00 89.99           C  
ATOM    323  CB  VAL A  47     -29.133 -27.739  -5.468  1.00 89.99           C  
ATOM    324  O   VAL A  47     -29.937 -30.000  -7.730  1.00 89.99           O  
ATOM    325  CG1 VAL A  47     -28.254 -28.973  -5.270  1.00 89.99           C  
ATOM    326  CG2 VAL A  47     -28.311 -26.462  -5.302  1.00 89.99           C  
ATOM    327  N   LEU A  48     -31.844 -29.302  -6.635  1.00 87.97           N  
ATOM    328  CA  LEU A  48     -32.602 -30.537  -6.807  1.00 87.97           C  
ATOM    329  C   LEU A  48     -32.950 -30.760  -8.275  1.00 87.97           C  
ATOM    330  CB  LEU A  48     -33.881 -30.502  -5.967  1.00 87.97           C  
ATOM    331  O   LEU A  48     -32.946 -31.897  -8.752  1.00 87.97           O  
ATOM    332  CG  LEU A  48     -33.819 -31.203  -4.609  1.00 87.97           C  
ATOM    333  CD1 LEU A  48     -34.904 -30.662  -3.683  1.00 87.97           C  
ATOM    334  CD2 LEU A  48     -33.959 -32.712  -4.779  1.00 87.97           C  
ATOM    335  N   ALA A  49     -33.265 -29.605  -9.036  1.00 87.29           N  
ATOM    336  CA  ALA A  49     -33.656 -29.659 -10.442  1.00 87.29           C  
ATOM    337  C   ALA A  49     -32.434 -29.788 -11.347  1.00 87.29           C  
ATOM    338  CB  ALA A  49     -34.464 -28.418 -10.818  1.00 87.29           C  
ATOM    339  O   ALA A  49     -32.568 -29.973 -12.559  1.00 87.29           O  
ATOM    340  N   GLY A  50     -31.184 -29.824 -10.702  1.00 86.50           N  
ATOM    341  CA  GLY A  50     -29.956 -29.929 -11.474  1.00 86.50           C  
ATOM    342  C   GLY A  50     -29.721 -28.741 -12.387  1.00 86.50           C  
ATOM    343  O   GLY A  50     -29.240 -28.900 -13.510  1.00 86.50           O  
ATOM    344  N   VAL A  51     -30.114 -27.452 -11.994  1.00 88.99           N  
ATOM    345  CA  VAL A  51     -30.012 -26.238 -12.797  1.00 88.99           C  
ATOM    346  C   VAL A  51     -28.579 -25.713 -12.763  1.00 88.99           C  
ATOM    347  CB  VAL A  51     -30.991 -25.148 -12.305  1.00 88.99           C  
ATOM    348  O   VAL A  51     -27.971 -25.620 -11.694  1.00 88.99           O  
ATOM    349  CG1 VAL A  51     -30.759 -23.836 -13.053  1.00 88.99           C  
ATOM    350  CG2 VAL A  51     -32.436 -25.614 -12.472  1.00 88.99           C  
ATOM    351  N   ASP A  52     -27.871 -25.559 -13.852  1.00 90.72           N  
ATOM    352  CA  ASP A  52     -26.607 -24.860 -14.064  1.00 90.72           C  
ATOM    353  C   ASP A  52     -26.822 -23.350 -14.144  1.00 90.72           C  
ATOM    354  CB  ASP A  52     -25.922 -25.362 -15.336  1.00 90.72           C  
ATOM    355  O   ASP A  52     -27.288 -22.837 -15.164  1.00 90.72           O  
ATOM    356  CG  ASP A  52     -24.582 -24.695 -15.591  1.00 90.72           C  
ATOM    357  OD1 ASP A  52     -24.188 -23.801 -14.812  1.00 90.72           O  
ATOM    358  OD2 ASP A  52     -23.915 -25.065 -16.582  1.00 90.72           O  
ATOM    359  N   ALA A  53     -26.482 -22.589 -12.987  1.00 89.06           N  
ATOM    360  CA  ALA A  53     -26.801 -21.174 -12.813  1.00 89.06           C  
ATOM    361  C   ALA A  53     -25.704 -20.288 -13.395  1.00 89.06           C  
ATOM    362  CB  ALA A  53     -27.011 -20.854 -11.335  1.00 89.06           C  
ATOM    363  O   ALA A  53     -25.705 -19.072 -13.191  1.00 89.06           O  
ATOM    364  N   VAL A  54     -24.702 -20.912 -14.198  1.00 90.22           N  
ATOM    365  CA  VAL A  54     -23.641 -20.205 -14.907  1.00 90.22           C  
ATOM    366  C   VAL A  54     -24.200 -19.574 -16.180  1.00 90.22           C  
ATOM    367  CB  VAL A  54     -22.464 -21.145 -15.250  1.00 90.22           C  
ATOM    368  O   VAL A  54     -24.852 -20.249 -16.980  1.00 90.22           O  
ATOM    369  CG1 VAL A  54     -21.386 -20.398 -16.033  1.00 90.22           C  
ATOM    370  CG2 VAL A  54     -21.879 -21.754 -13.977  1.00 90.22           C  
ATOM    371  N   GLY A  55     -24.093 -18.242 -16.301  1.00 86.98           N  
ATOM    372  CA  GLY A  55     -24.572 -17.473 -17.438  1.00 86.98           C  
ATOM    373  C   GLY A  55     -23.545 -16.491 -17.969  1.00 86.98           C  
ATOM    374  O   GLY A  55     -22.382 -16.521 -17.563  1.00 86.98           O  
ATOM    375  N   PRO A  56     -23.835 -15.672 -19.021  1.00 87.49           N  
ATOM    376  CA  PRO A  56     -22.918 -14.695 -19.612  1.00 87.49           C  
ATOM    377  C   PRO A  56     -22.496 -13.609 -18.625  1.00 87.49           C  
ATOM    378  CB  PRO A  56     -23.732 -14.100 -20.764  1.00 87.49           C  
ATOM    379  O   PRO A  56     -23.222 -13.322 -17.670  1.00 87.49           O  
ATOM    380  CG  PRO A  56     -25.158 -14.354 -20.396  1.00 87.49           C  
ATOM    381  CD  PRO A  56     -25.214 -15.570 -19.516  1.00 87.49           C  
ATOM    382  N   LEU A  57     -21.263 -13.066 -18.610  1.00 85.13           N  
ATOM    383  CA  LEU A  57     -20.770 -11.935 -17.832  1.00 85.13           C  
ATOM    384  C   LEU A  57     -21.731 -10.755 -17.920  1.00 85.13           C  
ATOM    385  CB  LEU A  57     -19.381 -11.515 -18.319  1.00 85.13           C  
ATOM    386  O   LEU A  57     -22.340 -10.521 -18.967  1.00 85.13           O  
ATOM    387  CG  LEU A  57     -18.268 -12.553 -18.171  1.00 85.13           C  
ATOM    388  CD1 LEU A  57     -16.972 -12.032 -18.784  1.00 85.13           C  
ATOM    389  CD2 LEU A  57     -18.064 -12.914 -16.704  1.00 85.13           C  
ATOM    390  N   PRO A  58     -22.080  -9.935 -16.706  1.00 82.01           N  
ATOM    391  CA  PRO A  58     -23.056  -8.843 -16.671  1.00 82.01           C  
ATOM    392  C   PRO A  58     -22.671  -7.677 -17.578  1.00 82.01           C  
ATOM    393  CB  PRO A  58     -23.054  -8.415 -15.201  1.00 82.01           C  
ATOM    394  O   PRO A  58     -21.525  -7.222 -17.551  1.00 82.01           O  
ATOM    395  CG  PRO A  58     -22.360  -9.525 -14.481  1.00 82.01           C  
ATOM    396  CD  PRO A  58     -21.531 -10.292 -15.472  1.00 82.01           C  
ATOM    397  N   ALA A  59     -23.461  -7.235 -18.569  1.00 74.41           N  
ATOM    398  CA  ALA A  59     -23.269  -6.138 -19.514  1.00 74.41           C  
ATOM    399  C   ALA A  59     -23.657  -4.801 -18.888  1.00 74.41           C  
ATOM    400  CB  ALA A  59     -24.080  -6.382 -20.784  1.00 74.41           C  
ATOM    401  O   ALA A  59     -23.284  -3.740 -19.395  1.00 74.41           O  
ATOM    402  N   ASP A  60     -24.334  -4.808 -17.666  1.00 70.44           N  
ATOM    403  CA  ASP A  60     -24.909  -3.618 -17.048  1.00 70.44           C  
ATOM    404  C   ASP A  60     -23.964  -3.030 -16.002  1.00 70.44           C  
ATOM    405  CB  ASP A  60     -26.261  -3.945 -16.410  1.00 70.44           C  
ATOM    406  O   ASP A  60     -24.351  -2.148 -15.234  1.00 70.44           O  
ATOM    407  CG  ASP A  60     -26.157  -4.965 -15.289  1.00 70.44           C  
ATOM    408  OD1 ASP A  60     -25.114  -5.644 -15.178  1.00 70.44           O  
ATOM    409  OD2 ASP A  60     -27.128  -5.091 -14.512  1.00 70.44           O  
ATOM    410  N   ARG A  61     -22.579  -3.487 -15.907  1.00 74.34           N  
ATOM    411  CA  ARG A  61     -21.603  -3.066 -14.907  1.00 74.34           C  
ATOM    412  C   ARG A  61     -20.467  -2.277 -15.547  1.00 74.34           C  
ATOM    413  CB  ARG A  61     -21.042  -4.279 -14.160  1.00 74.34           C  
ATOM    414  O   ARG A  61     -19.490  -1.931 -14.879  1.00 74.34           O  
ATOM    415  CG  ARG A  61     -22.081  -5.037 -13.349  1.00 74.34           C  
ATOM    416  CD  ARG A  61     -21.442  -6.103 -12.469  1.00 74.34           C  
ATOM    417  NE  ARG A  61     -22.448  -6.910 -11.784  1.00 74.34           N  
ATOM    418  NH1 ARG A  61     -20.929  -8.084 -10.499  1.00 74.34           N  
ATOM    419  NH2 ARG A  61     -23.173  -8.510 -10.304  1.00 74.34           N  
ATOM    420  CZ  ARG A  61     -22.181  -7.833 -10.864  1.00 74.34           C  
ATOM    421  N   GLY A  62     -20.652  -1.802 -17.000  1.00 66.14           N  
ATOM    422  CA  GLY A  62     -19.686  -0.952 -17.677  1.00 66.14           C  
ATOM    423  C   GLY A  62     -18.421  -1.688 -18.078  1.00 66.14           C  
ATOM    424  O   GLY A  62     -17.386  -1.065 -18.325  1.00 66.14           O  
ATOM    425  N   TRP A  63     -18.413  -3.253 -17.980  1.00 76.73           N  
ATOM    426  CA  TRP A  63     -17.349  -4.154 -18.410  1.00 76.73           C  
ATOM    427  C   TRP A  63     -17.323  -4.281 -19.929  1.00 76.73           C  
ATOM    428  CB  TRP A  63     -17.523  -5.536 -17.772  1.00 76.73           C  
ATOM    429  O   TRP A  63     -18.370  -4.436 -20.563  1.00 76.73           O  
ATOM    430  CG  TRP A  63     -17.424  -5.533 -16.276  1.00 76.73           C  
ATOM    431  CD1 TRP A  63     -17.091  -4.477 -15.474  1.00 76.73           C  
ATOM    432  CD2 TRP A  63     -17.656  -6.643 -15.403  1.00 76.73           C  
ATOM    433  CE2 TRP A  63     -17.446  -6.186 -14.083  1.00 76.73           C  
ATOM    434  CE3 TRP A  63     -18.022  -7.980 -15.609  1.00 76.73           C  
ATOM    435  NE1 TRP A  63     -17.102  -4.863 -14.154  1.00 76.73           N  
ATOM    436  CH2 TRP A  63     -17.949  -8.325 -13.202  1.00 76.73           C  
ATOM    437  CZ2 TRP A  63     -17.590  -7.022 -12.972  1.00 76.73           C  
ATOM    438  CZ3 TRP A  63     -18.165  -8.809 -14.503  1.00 76.73           C  
ATOM    439  N   ASN A  64     -16.229  -3.919 -20.682  1.00 71.60           N  
ATOM    440  CA  ASN A  64     -16.040  -4.199 -22.102  1.00 71.60           C  
ATOM    441  C   ASN A  64     -15.601  -5.641 -22.335  1.00 71.60           C  
ATOM    442  CB  ASN A  64     -15.023  -3.229 -22.709  1.00 71.60           C  
ATOM    443  O   ASN A  64     -14.405  -5.922 -22.435  1.00 71.60           O  
ATOM    444  CG  ASN A  64     -15.019  -3.261 -24.225  1.00 71.60           C  
ATOM    445  ND2 ASN A  64     -14.538  -2.186 -24.839  1.00 71.60           N  
ATOM    446  OD1 ASN A  64     -15.446  -4.242 -24.838  1.00 71.60           O  
ATOM    447  N   ILE A  65     -16.680  -6.656 -22.238  1.00 75.84           N  
ATOM    448  CA  ILE A  65     -16.539  -8.108 -22.224  1.00 75.84           C  
ATOM    449  C   ILE A  65     -15.927  -8.580 -23.540  1.00 75.84           C  
ATOM    450  CB  ILE A  65     -17.897  -8.805 -21.984  1.00 75.84           C  
ATOM    451  O   ILE A  65     -15.066  -9.464 -23.550  1.00 75.84           O  
ATOM    452  CG1 ILE A  65     -18.483  -8.384 -20.631  1.00 75.84           C  
ATOM    453  CG2 ILE A  65     -17.745 -10.327 -22.064  1.00 75.84           C  
ATOM    454  CD1 ILE A  65     -19.904  -8.874 -20.392  1.00 75.84           C  
ATOM    455  N   ALA A  66     -16.141  -7.701 -24.797  1.00 72.32           N  
ATOM    456  CA  ALA A  66     -15.695  -8.046 -26.144  1.00 72.32           C  
ATOM    457  C   ALA A  66     -14.199  -7.792 -26.308  1.00 72.32           C  
ATOM    458  CB  ALA A  66     -16.482  -7.254 -27.185  1.00 72.32           C  
ATOM    459  O   ALA A  66     -13.485  -8.610 -26.894  1.00 72.32           O  
ATOM    460  N   ASP A  67     -13.534  -6.791 -25.431  1.00 69.00           N  
ATOM    461  CA  ASP A  67     -12.157  -6.311 -25.488  1.00 69.00           C  
ATOM    462  C   ASP A  67     -11.313  -6.931 -24.377  1.00 69.00           C  
ATOM    463  CB  ASP A  67     -12.117  -4.784 -25.389  1.00 69.00           C  
ATOM    464  O   ASP A  67     -10.095  -7.065 -24.516  1.00 69.00           O  
ATOM    465  CG  ASP A  67     -12.488  -4.096 -26.690  1.00 69.00           C  
ATOM    466  OD1 ASP A  67     -12.589  -4.777 -27.734  1.00 69.00           O  
ATOM    467  OD2 ASP A  67     -12.678  -2.860 -26.673  1.00 69.00           O  
ATOM    468  N   GLY A  68     -12.026  -7.497 -23.315  1.00 68.39           N  
ATOM    469  CA  GLY A  68     -11.413  -8.071 -22.128  1.00 68.39           C  
ATOM    470  C   GLY A  68     -11.407  -9.588 -22.133  1.00 68.39           C  
ATOM    471  O   GLY A  68     -10.542 -10.213 -21.515  1.00 68.39           O  
ATOM    472  N   TYR A  69     -12.251 -10.418 -23.117  1.00 81.99           N  
ATOM    473  CA  TYR A  69     -12.332 -11.871 -23.225  1.00 81.99           C  
ATOM    474  C   TYR A  69     -11.317 -12.400 -24.231  1.00 81.99           C  
ATOM    475  CB  TYR A  69     -13.744 -12.302 -23.632  1.00 81.99           C  
ATOM    476  O   TYR A  69     -11.285 -11.957 -25.381  1.00 81.99           O  
ATOM    477  CG  TYR A  69     -13.878 -13.785 -23.880  1.00 81.99           C  
ATOM    478  CD1 TYR A  69     -14.029 -14.284 -25.171  1.00 81.99           C  
ATOM    479  CD2 TYR A  69     -13.855 -14.689 -22.823  1.00 81.99           C  
ATOM    480  CE1 TYR A  69     -14.154 -15.650 -25.404  1.00 81.99           C  
ATOM    481  CE2 TYR A  69     -13.981 -16.057 -23.045  1.00 81.99           C  
ATOM    482  OH  TYR A  69     -14.253 -17.879 -24.562  1.00 81.99           O  
ATOM    483  CZ  TYR A  69     -14.129 -16.527 -24.337  1.00 81.99           C  
ATOM    484  N   ASP A  70     -10.275 -13.123 -23.836  1.00 79.44           N  
ATOM    485  CA  ASP A  70      -9.277 -13.811 -24.650  1.00 79.44           C  
ATOM    486  C   ASP A  70      -8.988 -15.206 -24.102  1.00 79.44           C  
ATOM    487  CB  ASP A  70      -7.985 -12.994 -24.717  1.00 79.44           C  
ATOM    488  O   ASP A  70      -8.333 -15.349 -23.067  1.00 79.44           O  
ATOM    489  CG  ASP A  70      -6.934 -13.619 -25.617  1.00 79.44           C  
ATOM    490  OD1 ASP A  70      -7.227 -14.636 -26.282  1.00 79.44           O  
ATOM    491  OD2 ASP A  70      -5.801 -13.092 -25.660  1.00 79.44           O  
ATOM    492  N   PRO A  71      -9.664 -16.256 -24.771  1.00 70.63           N  
ATOM    493  CA  PRO A  71      -9.529 -17.644 -24.321  1.00 70.63           C  
ATOM    494  C   PRO A  71      -8.076 -18.111 -24.276  1.00 70.63           C  
ATOM    495  CB  PRO A  71     -10.324 -18.432 -25.365  1.00 70.63           C  
ATOM    496  O   PRO A  71      -7.734 -19.001 -23.493  1.00 70.63           O  
ATOM    497  CG  PRO A  71     -10.458 -17.500 -26.526  1.00 70.63           C  
ATOM    498  CD  PRO A  71     -10.298 -16.092 -26.028  1.00 70.63           C  
ATOM    499  N   GLU A  72      -7.068 -17.373 -25.027  1.00 69.36           N  
ATOM    500  CA  GLU A  72      -5.650 -17.700 -25.138  1.00 69.36           C  
ATOM    501  C   GLU A  72      -4.798 -16.758 -24.294  1.00 69.36           C  
ATOM    502  CB  GLU A  72      -5.199 -17.649 -26.600  1.00 69.36           C  
ATOM    503  O   GLU A  72      -3.583 -16.940 -24.184  1.00 69.36           O  
ATOM    504  CG  GLU A  72      -5.828 -18.724 -27.476  1.00 69.36           C  
ATOM    505  CD  GLU A  72      -4.931 -19.164 -28.622  1.00 69.36           C  
ATOM    506  OE1 GLU A  72      -5.217 -20.210 -29.249  1.00 69.36           O  
ATOM    507  OE2 GLU A  72      -3.935 -18.458 -28.896  1.00 69.36           O  
ATOM    508  N   LEU A  73      -5.514 -15.739 -23.392  1.00 66.98           N  
ATOM    509  CA  LEU A  73      -4.933 -14.794 -22.444  1.00 66.98           C  
ATOM    510  C   LEU A  73      -3.697 -14.123 -23.035  1.00 66.98           C  
ATOM    511  CB  LEU A  73      -4.568 -15.502 -21.137  1.00 66.98           C  
ATOM    512  O   LEU A  73      -2.671 -14.001 -22.362  1.00 66.98           O  
ATOM    513  CG  LEU A  73      -5.727 -16.126 -20.358  1.00 66.98           C  
ATOM    514  CD1 LEU A  73      -5.198 -16.922 -19.169  1.00 66.98           C  
ATOM    515  CD2 LEU A  73      -6.703 -15.049 -19.896  1.00 66.98           C  
ATOM    516  N   ALA A  74      -3.615 -13.660 -24.464  1.00 46.88           N  
ATOM    517  CA  ALA A  74      -2.543 -13.224 -25.356  1.00 46.88           C  
ATOM    518  C   ALA A  74      -2.326 -11.717 -25.256  1.00 46.88           C  
ATOM    519  CB  ALA A  74      -2.856 -13.619 -26.797  1.00 46.88           C  
ATOM    520  O   ALA A  74      -1.243 -11.217 -25.572  1.00 46.88           O  
ATOM    521  N   GLY A  75      -3.036 -10.847 -24.245  1.00 46.40           N  
ATOM    522  CA  GLY A  75      -2.884  -9.415 -24.046  1.00 46.40           C  
ATOM    523  C   GLY A  75      -3.168  -8.976 -22.622  1.00 46.40           C  
ATOM    524  O   GLY A  75      -3.793  -9.709 -21.854  1.00 46.40           O  
ATOM    525  N   PRO A  76      -2.430  -7.852 -21.985  1.00 48.50           N  
ATOM    526  CA  PRO A  76      -2.647  -7.274 -20.657  1.00 48.50           C  
ATOM    527  C   PRO A  76      -4.094  -6.842 -20.431  1.00 48.50           C  
ATOM    528  CB  PRO A  76      -1.707  -6.066 -20.640  1.00 48.50           C  
ATOM    529  O   PRO A  76      -4.758  -6.384 -21.364  1.00 48.50           O  
ATOM    530  CG  PRO A  76      -1.427  -5.780 -22.080  1.00 48.50           C  
ATOM    531  CD  PRO A  76      -1.749  -7.008 -22.882  1.00 48.50           C  
ATOM    532  N   GLY A  77      -4.768  -7.333 -19.241  1.00 59.42           N  
ATOM    533  CA  GLY A  77      -6.123  -6.963 -18.866  1.00 59.42           C  
ATOM    534  C   GLY A  77      -7.178  -7.864 -19.480  1.00 59.42           C  
ATOM    535  O   GLY A  77      -8.353  -7.496 -19.548  1.00 59.42           O  
ATOM    536  N   ARG A  78      -6.780  -9.205 -20.117  1.00 76.90           N  
ATOM    537  CA  ARG A  78      -7.657 -10.175 -20.763  1.00 76.90           C  
ATOM    538  C   ARG A  78      -8.073 -11.272 -19.788  1.00 76.90           C  
ATOM    539  CB  ARG A  78      -6.970 -10.792 -21.983  1.00 76.90           C  
ATOM    540  O   ARG A  78      -7.318 -11.619 -18.877  1.00 76.90           O  
ATOM    541  CG  ARG A  78      -6.490  -9.770 -23.002  1.00 76.90           C  
ATOM    542  CD  ARG A  78      -7.651  -9.137 -23.756  1.00 76.90           C  
ATOM    543  NE  ARG A  78      -7.184  -8.278 -24.841  1.00 76.90           N  
ATOM    544  NH1 ARG A  78      -9.287  -7.512 -25.415  1.00 76.90           N  
ATOM    545  NH2 ARG A  78      -7.442  -6.782 -26.564  1.00 76.90           N  
ATOM    546  CZ  ARG A  78      -7.972  -7.526 -25.604  1.00 76.90           C  
ATOM    547  N   PHE A  79      -9.230 -11.753 -19.817  1.00 80.46           N  
ATOM    548  CA  PHE A  79      -9.733 -12.871 -19.029  1.00 80.46           C  
ATOM    549  C   PHE A  79     -10.286 -13.966 -19.934  1.00 80.46           C  
ATOM    550  CB  PHE A  79     -10.817 -12.399 -18.054  1.00 80.46           C  
ATOM    551  O   PHE A  79     -10.667 -13.701 -21.076  1.00 80.46           O  
ATOM    552  CG  PHE A  79     -11.920 -11.611 -18.708  1.00 80.46           C  
ATOM    553  CD1 PHE A  79     -11.897 -10.221 -18.702  1.00 80.46           C  
ATOM    554  CD2 PHE A  79     -12.979 -12.259 -19.329  1.00 80.46           C  
ATOM    555  CE1 PHE A  79     -12.917  -9.489 -19.306  1.00 80.46           C  
ATOM    556  CE2 PHE A  79     -14.001 -11.534 -19.935  1.00 80.46           C  
ATOM    557  CZ  PHE A  79     -13.968 -10.149 -19.922  1.00 80.46           C  
ATOM    558  N   SER A  80     -10.129 -15.206 -19.734  1.00 77.97           N  
ATOM    559  CA  SER A  80     -10.309 -16.432 -20.505  1.00 77.97           C  
ATOM    560  C   SER A  80     -11.737 -16.953 -20.391  1.00 77.97           C  
ATOM    561  CB  SER A  80      -9.326 -17.508 -20.039  1.00 77.97           C  
ATOM    562  O   SER A  80     -12.139 -17.848 -21.137  1.00 77.97           O  
ATOM    563  OG  SER A  80      -9.527 -17.813 -18.670  1.00 77.97           O  
ATOM    564  N   GLN A  81     -12.733 -16.264 -19.570  1.00 82.62           N  
ATOM    565  CA  GLN A  81     -14.079 -16.791 -19.367  1.00 82.62           C  
ATOM    566  C   GLN A  81     -15.136 -15.805 -19.856  1.00 82.62           C  
ATOM    567  CB  GLN A  81     -14.310 -17.120 -17.891  1.00 82.62           C  
ATOM    568  O   GLN A  81     -14.983 -14.592 -19.693  1.00 82.62           O  
ATOM    569  CG  GLN A  81     -13.468 -18.281 -17.380  1.00 82.62           C  
ATOM    570  CD  GLN A  81     -13.758 -18.624 -15.931  1.00 82.62           C  
ATOM    571  NE2 GLN A  81     -13.376 -19.828 -15.519  1.00 82.62           N  
ATOM    572  OE1 GLN A  81     -14.321 -17.814 -15.188  1.00 82.62           O  
ATOM    573  N   ARG A  82     -16.199 -16.179 -20.577  1.00 83.16           N  
ATOM    574  CA  ARG A  82     -17.338 -15.402 -21.053  1.00 83.16           C  
ATOM    575  C   ARG A  82     -18.582 -15.686 -20.218  1.00 83.16           C  
ATOM    576  CB  ARG A  82     -17.617 -15.703 -22.527  1.00 83.16           C  
ATOM    577  O   ARG A  82     -19.563 -14.942 -20.284  1.00 83.16           O  
ATOM    578  CG  ARG A  82     -16.595 -15.105 -23.482  1.00 83.16           C  
ATOM    579  CD  ARG A  82     -16.996 -15.309 -24.936  1.00 83.16           C  
ATOM    580  NE  ARG A  82     -16.158 -14.527 -25.841  1.00 83.16           N  
ATOM    581  NH1 ARG A  82     -17.483 -14.874 -27.701  1.00 83.16           N  
ATOM    582  NH2 ARG A  82     -15.579 -13.608 -27.865  1.00 83.16           N  
ATOM    583  CZ  ARG A  82     -16.409 -14.338 -27.134  1.00 83.16           C  
ATOM    584  N   GLU A  83     -18.455 -16.715 -19.417  1.00 87.50           N  
ATOM    585  CA  GLU A  83     -19.566 -17.143 -18.572  1.00 87.50           C  
ATOM    586  C   GLU A  83     -19.143 -17.230 -17.108  1.00 87.50           C  
ATOM    587  CB  GLU A  83     -20.111 -18.493 -19.043  1.00 87.50           C  
ATOM    588  O   GLU A  83     -17.971 -17.467 -16.808  1.00 87.50           O  
ATOM    589  CG  GLU A  83     -20.649 -18.476 -20.467  1.00 87.50           C  
ATOM    590  CD  GLU A  83     -21.265 -19.800 -20.891  1.00 87.50           C  
ATOM    591  OE1 GLU A  83     -21.777 -19.894 -22.030  1.00 87.50           O  
ATOM    592  OE2 GLU A  83     -21.236 -20.751 -20.077  1.00 87.50           O  
ATOM    593  N   GLY A  84     -19.961 -16.903 -16.213  1.00 86.98           N  
ATOM    594  CA  GLY A  84     -19.775 -16.991 -14.774  1.00 86.98           C  
ATOM    595  C   GLY A  84     -21.077 -16.919 -13.998  1.00 86.98           C  
ATOM    596  O   GLY A  84     -22.151 -16.787 -14.589  1.00 86.98           O  
ATOM    597  N   GLY A  85     -21.074 -17.110 -12.679  1.00 88.97           N  
ATOM    598  CA  GLY A  85     -22.234 -16.991 -11.809  1.00 88.97           C  
ATOM    599  C   GLY A  85     -22.384 -15.609 -11.201  1.00 88.97           C  
ATOM    600  O   GLY A  85     -21.680 -15.264 -10.250  1.00 88.97           O  
ATOM    601  N   PHE A  86     -23.270 -14.753 -11.747  1.00 90.25           N  
ATOM    602  CA  PHE A  86     -23.365 -13.348 -11.366  1.00 90.25           C  
ATOM    603  C   PHE A  86     -24.754 -13.025 -10.830  1.00 90.25           C  
ATOM    604  CB  PHE A  86     -23.039 -12.444 -12.559  1.00 90.25           C  
ATOM    605  O   PHE A  86     -25.747 -13.601 -11.276  1.00 90.25           O  
ATOM    606  CG  PHE A  86     -21.621 -12.570 -13.047  1.00 90.25           C  
ATOM    607  CD1 PHE A  86     -20.600 -11.836 -12.455  1.00 90.25           C  
ATOM    608  CD2 PHE A  86     -21.308 -13.423 -14.097  1.00 90.25           C  
ATOM    609  CE1 PHE A  86     -19.286 -11.950 -12.905  1.00 90.25           C  
ATOM    610  CE2 PHE A  86     -19.998 -13.542 -14.552  1.00 90.25           C  
ATOM    611  CZ  PHE A  86     -18.989 -12.805 -13.955  1.00 90.25           C  
ATOM    612  N   LEU A  87     -24.886 -12.130  -9.799  1.00 89.33           N  
ATOM    613  CA  LEU A  87     -26.124 -11.495  -9.359  1.00 89.33           C  
ATOM    614  C   LEU A  87     -26.486 -10.323 -10.266  1.00 89.33           C  
ATOM    615  CB  LEU A  87     -25.994 -11.013  -7.912  1.00 89.33           C  
ATOM    616  O   LEU A  87     -25.735  -9.350 -10.360  1.00 89.33           O  
ATOM    617  CG  LEU A  87     -25.696 -12.087  -6.864  1.00 89.33           C  
ATOM    618  CD1 LEU A  87     -25.429 -11.444  -5.507  1.00 89.33           C  
ATOM    619  CD2 LEU A  87     -26.850 -13.080  -6.774  1.00 89.33           C  
ATOM    620  N   HIS A  88     -27.444 -10.328 -11.174  1.00 82.36           N  
ATOM    621  CA  HIS A  88     -27.794  -9.356 -12.205  1.00 82.36           C  
ATOM    622  C   HIS A  88     -28.539  -8.166 -11.609  1.00 82.36           C  
ATOM    623  CB  HIS A  88     -28.642 -10.014 -13.295  1.00 82.36           C  
ATOM    624  O   HIS A  88     -28.569  -7.086 -12.205  1.00 82.36           O  
ATOM    625  CG  HIS A  88     -27.878 -10.971 -14.154  1.00 82.36           C  
ATOM    626  CD2 HIS A  88     -27.868 -12.324 -14.185  1.00 82.36           C  
ATOM    627  ND1 HIS A  88     -26.991 -10.555 -15.123  1.00 82.36           N  
ATOM    628  CE1 HIS A  88     -26.467 -11.615 -15.716  1.00 82.36           C  
ATOM    629  NE2 HIS A  88     -26.983 -12.701 -15.165  1.00 82.36           N  
ATOM    630  N   ASP A  89     -28.919  -8.270 -10.268  1.00 83.40           N  
ATOM    631  CA  ASP A  89     -29.603  -7.169  -9.597  1.00 83.40           C  
ATOM    632  C   ASP A  89     -28.714  -6.544  -8.523  1.00 83.40           C  
ATOM    633  CB  ASP A  89     -30.916  -7.651  -8.977  1.00 83.40           C  
ATOM    634  O   ASP A  89     -29.214  -5.950  -7.565  1.00 83.40           O  
ATOM    635  CG  ASP A  89     -30.729  -8.816  -8.021  1.00 83.40           C  
ATOM    636  OD1 ASP A  89     -29.604  -9.351  -7.925  1.00 83.40           O  
ATOM    637  OD2 ASP A  89     -31.717  -9.204  -7.360  1.00 83.40           O  
ATOM    638  N   ALA A  90     -27.229  -6.727  -8.555  1.00 83.89           N  
ATOM    639  CA  ALA A  90     -26.248  -6.308  -7.558  1.00 83.89           C  
ATOM    640  C   ALA A  90     -26.204  -4.787  -7.437  1.00 83.89           C  
ATOM    641  CB  ALA A  90     -24.866  -6.852  -7.910  1.00 83.89           C  
ATOM    642  O   ALA A  90     -25.753  -4.252  -6.421  1.00 83.89           O  
ATOM    643  N   ALA A  91     -26.767  -4.012  -8.441  1.00 83.50           N  
ATOM    644  CA  ALA A  91     -26.789  -2.553  -8.504  1.00 83.50           C  
ATOM    645  C   ALA A  91     -28.032  -1.993  -7.818  1.00 83.50           C  
ATOM    646  CB  ALA A  91     -26.728  -2.082  -9.955  1.00 83.50           C  
ATOM    647  O   ALA A  91     -28.137  -0.784  -7.599  1.00 83.50           O  
ATOM    648  N   GLU A  92     -29.054  -2.903  -7.333  1.00 89.07           N  
ATOM    649  CA  GLU A  92     -30.313  -2.481  -6.725  1.00 89.07           C  
ATOM    650  C   GLU A  92     -30.235  -2.530  -5.202  1.00 89.07           C  
ATOM    651  CB  GLU A  92     -31.468  -3.355  -7.221  1.00 89.07           C  
ATOM    652  O   GLU A  92     -29.614  -3.432  -4.636  1.00 89.07           O  
ATOM    653  CG  GLU A  92     -31.665  -3.316  -8.729  1.00 89.07           C  
ATOM    654  CD  GLU A  92     -32.811  -4.194  -9.208  1.00 89.07           C  
ATOM    655  OE1 GLU A  92     -33.077  -4.232 -10.430  1.00 89.07           O  
ATOM    656  OE2 GLU A  92     -33.448  -4.849  -8.352  1.00 89.07           O  
ATOM    657  N   PHE A  93     -30.685  -1.487  -4.410  1.00 92.23           N  
ATOM    658  CA  PHE A  93     -30.651  -1.377  -2.956  1.00 92.23           C  
ATOM    659  C   PHE A  93     -31.793  -0.504  -2.451  1.00 92.23           C  
ATOM    660  CB  PHE A  93     -29.308  -0.805  -2.491  1.00 92.23           C  
ATOM    661  O   PHE A  93     -32.147   0.492  -3.086  1.00 92.23           O  
ATOM    662  CG  PHE A  93     -29.173  -0.712  -0.995  1.00 92.23           C  
ATOM    663  CD1 PHE A  93     -28.977   0.516  -0.376  1.00 92.23           C  
ATOM    664  CD2 PHE A  93     -29.243  -1.854  -0.207  1.00 92.23           C  
ATOM    665  CE1 PHE A  93     -28.852   0.605   1.009  1.00 92.23           C  
ATOM    666  CE2 PHE A  93     -29.119  -1.773   1.177  1.00 92.23           C  
ATOM    667  CZ  PHE A  93     -28.923  -0.542   1.783  1.00 92.23           C  
ATOM    668  N   ASP A  94     -32.577  -0.847  -1.336  1.00 89.81           N  
ATOM    669  CA  ASP A  94     -33.615  -0.055  -0.684  1.00 89.81           C  
ATOM    670  C   ASP A  94     -33.015   0.888   0.356  1.00 89.81           C  
ATOM    671  CB  ASP A  94     -34.655  -0.968  -0.030  1.00 89.81           C  
ATOM    672  O   ASP A  94     -33.020   0.585   1.552  1.00 89.81           O  
ATOM    673  CG  ASP A  94     -35.930  -0.237   0.350  1.00 89.81           C  
ATOM    674  OD1 ASP A  94     -35.923   1.011   0.411  1.00 89.81           O  
ATOM    675  OD2 ASP A  94     -36.951  -0.916   0.595  1.00 89.81           O  
ATOM    676  N   ALA A  95     -32.295   2.040  -0.076  1.00 87.68           N  
ATOM    677  CA  ALA A  95     -31.555   3.015   0.720  1.00 87.68           C  
ATOM    678  C   ALA A  95     -32.463   3.687   1.746  1.00 87.68           C  
ATOM    679  CB  ALA A  95     -30.913   4.064  -0.185  1.00 87.68           C  
ATOM    680  O   ALA A  95     -32.072   3.877   2.901  1.00 87.68           O  
ATOM    681  N   GLU A  96     -33.765   3.985   1.409  1.00 84.01           N  
ATOM    682  CA  GLU A  96     -34.747   4.658   2.254  1.00 84.01           C  
ATOM    683  C   GLU A  96     -35.104   3.807   3.470  1.00 84.01           C  
ATOM    684  CB  GLU A  96     -36.010   4.987   1.454  1.00 84.01           C  
ATOM    685  O   GLU A  96     -35.218   4.323   4.584  1.00 84.01           O  
ATOM    686  CG  GLU A  96     -37.000   5.869   2.201  1.00 84.01           C  
ATOM    687  CD  GLU A  96     -38.236   6.210   1.384  1.00 84.01           C  
ATOM    688  OE1 GLU A  96     -39.130   6.916   1.902  1.00 84.01           O  
ATOM    689  OE2 GLU A  96     -38.311   5.766   0.216  1.00 84.01           O  
ATOM    690  N   PHE A  97     -35.189   2.363   3.373  1.00 86.07           N  
ATOM    691  CA  PHE A  97     -35.513   1.435   4.449  1.00 86.07           C  
ATOM    692  C   PHE A  97     -34.434   1.456   5.525  1.00 86.07           C  
ATOM    693  CB  PHE A  97     -35.681   0.014   3.903  1.00 86.07           C  
ATOM    694  O   PHE A  97     -34.740   1.463   6.719  1.00 86.07           O  
ATOM    695  CG  PHE A  97     -35.944  -1.018   4.966  1.00 86.07           C  
ATOM    696  CD1 PHE A  97     -34.916  -1.822   5.444  1.00 86.07           C  
ATOM    697  CD2 PHE A  97     -37.220  -1.185   5.488  1.00 86.07           C  
ATOM    698  CE1 PHE A  97     -35.156  -2.778   6.428  1.00 86.07           C  
ATOM    699  CE2 PHE A  97     -37.468  -2.138   6.471  1.00 86.07           C  
ATOM    700  CZ  PHE A  97     -36.435  -2.934   6.939  1.00 86.07           C  
ATOM    701  N   PHE A  98     -33.193   1.597   5.222  1.00 86.88           N  
ATOM    702  CA  PHE A  98     -32.069   1.500   6.145  1.00 86.88           C  
ATOM    703  C   PHE A  98     -31.604   2.884   6.580  1.00 86.88           C  
ATOM    704  CB  PHE A  98     -30.908   0.734   5.502  1.00 86.88           C  
ATOM    705  O   PHE A  98     -30.586   3.017   7.263  1.00 86.88           O  
ATOM    706  CG  PHE A  98     -31.191  -0.728   5.286  1.00 86.88           C  
ATOM    707  CD1 PHE A  98     -31.131  -1.626   6.344  1.00 86.88           C  
ATOM    708  CD2 PHE A  98     -31.518  -1.205   4.023  1.00 86.88           C  
ATOM    709  CE1 PHE A  98     -31.392  -2.980   6.147  1.00 86.88           C  
ATOM    710  CE2 PHE A  98     -31.781  -2.556   3.818  1.00 86.88           C  
ATOM    711  CZ  PHE A  98     -31.716  -3.442   4.881  1.00 86.88           C  
ATOM    712  N   GLY A  99     -32.394   4.095   6.268  1.00 80.98           N  
ATOM    713  CA  GLY A  99     -32.077   5.447   6.699  1.00 80.98           C  
ATOM    714  C   GLY A  99     -30.785   5.975   6.104  1.00 80.98           C  
ATOM    715  O   GLY A  99     -30.030   6.682   6.775  1.00 80.98           O  
ATOM    716  N   ILE A 100     -30.430   5.434   4.800  1.00 86.51           N  
ATOM    717  CA  ILE A 100     -29.237   5.801   4.045  1.00 86.51           C  
ATOM    718  C   ILE A 100     -29.620   6.719   2.887  1.00 86.51           C  
ATOM    719  CB  ILE A 100     -28.497   4.551   3.516  1.00 86.51           C  
ATOM    720  O   ILE A 100     -30.547   6.421   2.131  1.00 86.51           O  
ATOM    721  CG1 ILE A 100     -27.996   3.693   4.684  1.00 86.51           C  
ATOM    722  CG2 ILE A 100     -27.340   4.957   2.599  1.00 86.51           C  
ATOM    723  CD1 ILE A 100     -27.475   2.325   4.267  1.00 86.51           C  
ATOM    724  N   SER A 101     -29.054   7.921   2.891  1.00 81.75           N  
ATOM    725  CA  SER A 101     -29.354   8.893   1.845  1.00 81.75           C  
ATOM    726  C   SER A 101     -28.923   8.381   0.475  1.00 81.75           C  
ATOM    727  CB  SER A 101     -28.667  10.227   2.139  1.00 81.75           C  
ATOM    728  O   SER A 101     -28.000   7.571   0.371  1.00 81.75           O  
ATOM    729  OG  SER A 101     -27.279  10.149   1.865  1.00 81.75           O  
ATOM    730  N   PRO A 102     -29.507   8.617  -0.695  1.00 77.90           N  
ATOM    731  CA  PRO A 102     -29.149   8.203  -2.054  1.00 77.90           C  
ATOM    732  C   PRO A 102     -27.693   8.506  -2.399  1.00 77.90           C  
ATOM    733  CB  PRO A 102     -30.100   9.019  -2.933  1.00 77.90           C  
ATOM    734  O   PRO A 102     -27.041   7.717  -3.087  1.00 77.90           O  
ATOM    735  CG  PRO A 102     -31.309   9.243  -2.083  1.00 77.90           C  
ATOM    736  CD  PRO A 102     -30.864   9.424  -0.660  1.00 77.90           C  
ATOM    737  N   ARG A 103     -27.060   9.579  -1.891  1.00 69.93           N  
ATOM    738  CA  ARG A 103     -25.669   9.980  -2.076  1.00 69.93           C  
ATOM    739  C   ARG A 103     -24.725   9.044  -1.330  1.00 69.93           C  
ATOM    740  CB  ARG A 103     -25.458  11.421  -1.606  1.00 69.93           C  
ATOM    741  O   ARG A 103     -23.683   8.653  -1.859  1.00 69.93           O  
ATOM    742  CG  ARG A 103     -24.134  12.024  -2.046  1.00 69.93           C  
ATOM    743  CD  ARG A 103     -23.993  13.470  -1.590  1.00 69.93           C  
ATOM    744  NE  ARG A 103     -24.159  14.404  -2.700  1.00 69.93           N  
ATOM    745  NH1 ARG A 103     -23.993  16.304  -1.397  1.00 69.93           N  
ATOM    746  NH2 ARG A 103     -24.315  16.484  -3.660  1.00 69.93           N  
ATOM    747  CZ  ARG A 103     -24.155  15.729  -2.583  1.00 69.93           C  
ATOM    748  N   GLU A 104     -25.102   8.631   0.003  1.00 78.31           N  
ATOM    749  CA  GLU A 104     -24.386   7.633   0.791  1.00 78.31           C  
ATOM    750  C   GLU A 104     -24.524   6.242   0.178  1.00 78.31           C  
ATOM    751  CB  GLU A 104     -24.892   7.623   2.236  1.00 78.31           C  
ATOM    752  O   GLU A 104     -23.554   5.484   0.121  1.00 78.31           O  
ATOM    753  CG  GLU A 104     -24.133   6.671   3.148  1.00 78.31           C  
ATOM    754  CD  GLU A 104     -24.550   6.775   4.606  1.00 78.31           C  
ATOM    755  OE1 GLU A 104     -24.058   5.978   5.437  1.00 78.31           O  
ATOM    756  OE2 GLU A 104     -25.376   7.661   4.920  1.00 78.31           O  
ATOM    757  N   ALA A 105     -25.791   5.746  -0.389  1.00 82.99           N  
ATOM    758  CA  ALA A 105     -26.094   4.469  -1.030  1.00 82.99           C  
ATOM    759  C   ALA A 105     -25.305   4.305  -2.326  1.00 82.99           C  
ATOM    760  CB  ALA A 105     -27.591   4.353  -1.305  1.00 82.99           C  
ATOM    761  O   ALA A 105     -24.817   3.214  -2.629  1.00 82.99           O  
ATOM    762  N   LEU A 106     -24.968   5.431  -3.183  1.00 78.42           N  
ATOM    763  CA  LEU A 106     -24.183   5.462  -4.413  1.00 78.42           C  
ATOM    764  C   LEU A 106     -22.701   5.257  -4.118  1.00 78.42           C  
ATOM    765  CB  LEU A 106     -24.391   6.788  -5.149  1.00 78.42           C  
ATOM    766  O   LEU A 106     -21.993   4.612  -4.893  1.00 78.42           O  
ATOM    767  CG  LEU A 106     -23.750   6.903  -6.533  1.00 78.42           C  
ATOM    768  CD1 LEU A 106     -24.395   5.916  -7.499  1.00 78.42           C  
ATOM    769  CD2 LEU A 106     -23.867   8.330  -7.059  1.00 78.42           C  
ATOM    770  N   ALA A 107     -22.155   5.696  -2.914  1.00 74.05           N  
ATOM    771  CA  ALA A 107     -20.762   5.665  -2.476  1.00 74.05           C  
ATOM    772  C   ALA A 107     -20.461   4.388  -1.697  1.00 74.05           C  
ATOM    773  CB  ALA A 107     -20.445   6.892  -1.624  1.00 74.05           C  
ATOM    774  O   ALA A 107     -19.300   4.095  -1.398  1.00 74.05           O  
ATOM    775  N   MET A 108     -21.691   3.544  -1.402  1.00 85.11           N  
ATOM    776  CA  MET A 108     -21.589   2.303  -0.640  1.00 85.11           C  
ATOM    777  C   MET A 108     -21.225   1.134  -1.549  1.00 85.11           C  
ATOM    778  CB  MET A 108     -22.902   2.009   0.089  1.00 85.11           C  
ATOM    779  O   MET A 108     -21.804   0.975  -2.624  1.00 85.11           O  
ATOM    780  CG  MET A 108     -23.166   2.929   1.270  1.00 85.11           C  
ATOM    781  SD  MET A 108     -24.868   2.750   1.933  1.00 85.11           S  
ATOM    782  CE  MET A 108     -24.821   1.018   2.473  1.00 85.11           C  
ATOM    783  N   ASP A 109     -20.181   0.337  -1.236  1.00 86.47           N  
ATOM    784  CA  ASP A 109     -19.857  -0.915  -1.911  1.00 86.47           C  
ATOM    785  C   ASP A 109     -21.071  -1.840  -1.966  1.00 86.47           C  
ATOM    786  CB  ASP A 109     -18.692  -1.617  -1.210  1.00 86.47           C  
ATOM    787  O   ASP A 109     -21.740  -2.055  -0.953  1.00 86.47           O  
ATOM    788  CG  ASP A 109     -18.106  -2.755  -2.028  1.00 86.47           C  
ATOM    789  OD1 ASP A 109     -18.872  -3.485  -2.694  1.00 86.47           O  
ATOM    790  OD2 ASP A 109     -16.868  -2.925  -2.004  1.00 86.47           O  
ATOM    791  N   PRO A 110     -21.526  -2.327  -3.157  1.00 88.28           N  
ATOM    792  CA  PRO A 110     -22.687  -3.208  -3.297  1.00 88.28           C  
ATOM    793  C   PRO A 110     -22.630  -4.413  -2.361  1.00 88.28           C  
ATOM    794  CB  PRO A 110     -22.620  -3.650  -4.761  1.00 88.28           C  
ATOM    795  O   PRO A 110     -23.668  -4.986  -2.020  1.00 88.28           O  
ATOM    796  CG  PRO A 110     -21.881  -2.553  -5.457  1.00 88.28           C  
ATOM    797  CD  PRO A 110     -20.880  -1.970  -4.502  1.00 88.28           C  
ATOM    798  N   GLN A 111     -21.453  -4.866  -1.938  1.00 91.25           N  
ATOM    799  CA  GLN A 111     -21.279  -5.939  -0.965  1.00 91.25           C  
ATOM    800  C   GLN A 111     -21.893  -5.566   0.381  1.00 91.25           C  
ATOM    801  CB  GLN A 111     -19.796  -6.272  -0.792  1.00 91.25           C  
ATOM    802  O   GLN A 111     -22.527  -6.399   1.032  1.00 91.25           O  
ATOM    803  CG  GLN A 111     -19.134  -6.805  -2.055  1.00 91.25           C  
ATOM    804  CD  GLN A 111     -17.702  -7.249  -1.823  1.00 91.25           C  
ATOM    805  NE2 GLN A 111     -16.751  -6.390  -2.175  1.00 91.25           N  
ATOM    806  OE1 GLN A 111     -17.452  -8.354  -1.332  1.00 91.25           O  
ATOM    807  N   GLN A 112     -21.718  -4.237   0.945  1.00 91.19           N  
ATOM    808  CA  GLN A 112     -22.323  -3.729   2.172  1.00 91.19           C  
ATOM    809  C   GLN A 112     -23.843  -3.670   2.052  1.00 91.19           C  
ATOM    810  CB  GLN A 112     -21.769  -2.344   2.511  1.00 91.19           C  
ATOM    811  O   GLN A 112     -24.559  -4.012   2.996  1.00 91.19           O  
ATOM    812  CG  GLN A 112     -20.284  -2.341   2.845  1.00 91.19           C  
ATOM    813  CD  GLN A 112     -19.790  -0.985   3.312  1.00 91.19           C  
ATOM    814  NE2 GLN A 112     -18.488  -0.752   3.186  1.00 91.19           N  
ATOM    815  OE1 GLN A 112     -20.573  -0.152   3.782  1.00 91.19           O  
ATOM    816  N   ARG A 113     -24.406  -3.383   0.871  1.00 91.66           N  
ATOM    817  CA  ARG A 113     -25.838  -3.254   0.619  1.00 91.66           C  
ATOM    818  C   ARG A 113     -26.527  -4.613   0.669  1.00 91.66           C  
ATOM    819  CB  ARG A 113     -26.088  -2.589  -0.737  1.00 91.66           C  
ATOM    820  O   ARG A 113     -27.570  -4.763   1.310  1.00 91.66           O  
ATOM    821  CG  ARG A 113     -25.555  -1.169  -0.834  1.00 91.66           C  
ATOM    822  CD  ARG A 113     -25.719  -0.600  -2.236  1.00 91.66           C  
ATOM    823  NE  ARG A 113     -24.797   0.506  -2.481  1.00 91.66           N  
ATOM    824  NH1 ARG A 113     -25.399   0.790  -4.693  1.00 91.66           N  
ATOM    825  NH2 ARG A 113     -23.796   2.134  -3.755  1.00 91.66           N  
ATOM    826  CZ  ARG A 113     -24.666   1.141  -3.642  1.00 91.66           C  
ATOM    827  N   LEU A 114     -25.923  -5.617  -0.031  1.00 91.01           N  
ATOM    828  CA  LEU A 114     -26.446  -6.978  -0.072  1.00 91.01           C  
ATOM    829  C   LEU A 114     -26.361  -7.635   1.301  1.00 91.01           C  
ATOM    830  CB  LEU A 114     -25.680  -7.816  -1.100  1.00 91.01           C  
ATOM    831  O   LEU A 114     -27.255  -8.390   1.690  1.00 91.01           O  
ATOM    832  CG  LEU A 114     -25.978  -7.523  -2.571  1.00 91.01           C  
ATOM    833  CD1 LEU A 114     -25.027  -8.306  -3.470  1.00 91.01           C  
ATOM    834  CD2 LEU A 114     -27.429  -7.857  -2.899  1.00 91.01           C  
ATOM    835  N   ALA A 115     -25.248  -7.343   2.111  1.00 91.76           N  
ATOM    836  CA  ALA A 115     -25.095  -7.855   3.471  1.00 91.76           C  
ATOM    837  C   ALA A 115     -26.172  -7.291   4.393  1.00 91.76           C  
ATOM    838  CB  ALA A 115     -23.707  -7.520   4.012  1.00 91.76           C  
ATOM    839  O   ALA A 115     -26.721  -8.012   5.230  1.00 91.76           O  
ATOM    840  N   LEU A 116     -26.621  -5.998   4.258  1.00 92.65           N  
ATOM    841  CA  LEU A 116     -27.666  -5.352   5.045  1.00 92.65           C  
ATOM    842  C   LEU A 116     -29.022  -5.999   4.784  1.00 92.65           C  
ATOM    843  CB  LEU A 116     -27.732  -3.856   4.724  1.00 92.65           C  
ATOM    844  O   LEU A 116     -29.738  -6.349   5.725  1.00 92.65           O  
ATOM    845  CG  LEU A 116     -26.693  -2.969   5.412  1.00 92.65           C  
ATOM    846  CD1 LEU A 116     -26.691  -1.576   4.791  1.00 92.65           C  
ATOM    847  CD2 LEU A 116     -26.964  -2.891   6.910  1.00 92.65           C  
ATOM    848  N   GLU A 117     -29.414  -6.271   3.508  1.00 92.86           N  
ATOM    849  CA  GLU A 117     -30.699  -6.864   3.149  1.00 92.86           C  
ATOM    850  C   GLU A 117     -30.767  -8.330   3.566  1.00 92.86           C  
ATOM    851  CB  GLU A 117     -30.949  -6.733   1.644  1.00 92.86           C  
ATOM    852  O   GLU A 117     -31.777  -8.781   4.109  1.00 92.86           O  
ATOM    853  CG  GLU A 117     -31.293  -5.319   1.199  1.00 92.86           C  
ATOM    854  CD  GLU A 117     -31.589  -5.214  -0.289  1.00 92.86           C  
ATOM    855  OE1 GLU A 117     -32.067  -4.148  -0.739  1.00 92.86           O  
ATOM    856  OE2 GLU A 117     -31.341  -6.206  -1.010  1.00 92.86           O  
ATOM    857  N   SER A 118     -29.614  -9.132   3.332  1.00 93.13           N  
ATOM    858  CA  SER A 118     -29.568 -10.556   3.645  1.00 93.13           C  
ATOM    859  C   SER A 118     -29.554 -10.791   5.152  1.00 93.13           C  
ATOM    860  CB  SER A 118     -28.339 -11.206   3.008  1.00 93.13           C  
ATOM    861  O   SER A 118     -30.108 -11.780   5.637  1.00 93.13           O  
ATOM    862  OG  SER A 118     -28.421 -11.159   1.594  1.00 93.13           O  
ATOM    863  N   ALA A 119     -28.870  -9.841   5.951  1.00 92.85           N  
ATOM    864  CA  ALA A 119     -28.894  -9.900   7.410  1.00 92.85           C  
ATOM    865  C   ALA A 119     -30.311  -9.705   7.943  1.00 92.85           C  
ATOM    866  CB  ALA A 119     -27.957  -8.850   8.001  1.00 92.85           C  
ATOM    867  O   ALA A 119     -30.746 -10.426   8.845  1.00 92.85           O  
ATOM    868  N   TRP A 120     -31.079  -8.724   7.364  1.00 92.38           N  
ATOM    869  CA  TRP A 120     -32.471  -8.493   7.737  1.00 92.38           C  
ATOM    870  C   TRP A 120     -33.325  -9.720   7.435  1.00 92.38           C  
ATOM    871  CB  TRP A 120     -33.030  -7.272   7.001  1.00 92.38           C  
ATOM    872  O   TRP A 120     -34.087 -10.179   8.290  1.00 92.38           O  
ATOM    873  CG  TRP A 120     -34.458  -6.962   7.333  1.00 92.38           C  
ATOM    874  CD1 TRP A 120     -35.574  -7.485   6.741  1.00 92.38           C  
ATOM    875  CD2 TRP A 120     -34.924  -6.052   8.335  1.00 92.38           C  
ATOM    876  CE2 TRP A 120     -36.336  -6.074   8.295  1.00 92.38           C  
ATOM    877  CE3 TRP A 120     -34.284  -5.221   9.264  1.00 92.38           C  
ATOM    878  NE1 TRP A 120     -36.707  -6.955   7.315  1.00 92.38           N  
ATOM    879  CH2 TRP A 120     -36.467  -4.490  10.049  1.00 92.38           C  
ATOM    880  CZ2 TRP A 120     -37.118  -5.294   9.150  1.00 92.38           C  
ATOM    881  CZ3 TRP A 120     -35.064  -4.446  10.114  1.00 92.38           C  
ATOM    882  N   GLU A 121     -33.181 -10.332   6.259  1.00 90.67           N  
ATOM    883  CA  GLU A 121     -33.937 -11.508   5.841  1.00 90.67           C  
ATOM    884  C   GLU A 121     -33.627 -12.709   6.730  1.00 90.67           C  
ATOM    885  CB  GLU A 121     -33.640 -11.846   4.377  1.00 90.67           C  
ATOM    886  O   GLU A 121     -34.524 -13.479   7.078  1.00 90.67           O  
ATOM    887  CG  GLU A 121     -34.240 -10.861   3.385  1.00 90.67           C  
ATOM    888  CD  GLU A 121     -33.779 -11.094   1.955  1.00 90.67           C  
ATOM    889  OE1 GLU A 121     -34.430 -10.584   1.016  1.00 90.67           O  
ATOM    890  OE2 GLU A 121     -32.758 -11.794   1.772  1.00 90.67           O  
ATOM    891  N   ALA A 122     -32.236 -12.988   7.079  1.00 91.69           N  
ATOM    892  CA  ALA A 122     -31.814 -14.082   7.950  1.00 91.69           C  
ATOM    893  C   ALA A 122     -32.442 -13.954   9.335  1.00 91.69           C  
ATOM    894  CB  ALA A 122     -30.291 -14.117   8.061  1.00 91.69           C  
ATOM    895  O   ALA A 122     -32.871 -14.950   9.922  1.00 91.69           O  
ATOM    896  N   ILE A 123     -32.570 -12.662   9.877  1.00 90.17           N  
ATOM    897  CA  ILE A 123     -33.191 -12.383  11.168  1.00 90.17           C  
ATOM    898  C   ILE A 123     -34.689 -12.672  11.093  1.00 90.17           C  
ATOM    899  CB  ILE A 123     -32.949 -10.922  11.608  1.00 90.17           C  
ATOM    900  O   ILE A 123     -35.255 -13.287  12.000  1.00 90.17           O  
ATOM    901  CG1 ILE A 123     -31.473 -10.710  11.965  1.00 90.17           C  
ATOM    902  CG2 ILE A 123     -33.855 -10.555  12.787  1.00 90.17           C  
ATOM    903  CD1 ILE A 123     -31.084  -9.249  12.147  1.00 90.17           C  
ATOM    904  N   GLU A 124     -35.393 -12.343   9.947  1.00 85.57           N  
ATOM    905  CA  GLU A 124     -36.816 -12.595   9.742  1.00 85.57           C  
ATOM    906  C   GLU A 124     -37.093 -14.085   9.566  1.00 85.57           C  
ATOM    907  CB  GLU A 124     -37.330 -11.818   8.527  1.00 85.57           C  
ATOM    908  O   GLU A 124     -38.085 -14.603  10.083  1.00 85.57           O  
ATOM    909  CG  GLU A 124     -37.609 -10.349   8.809  1.00 85.57           C  
ATOM    910  CD  GLU A 124     -38.370  -9.656   7.690  1.00 85.57           C  
ATOM    911  OE1 GLU A 124     -38.846  -8.517   7.894  1.00 85.57           O  
ATOM    912  OE2 GLU A 124     -38.493 -10.259   6.600  1.00 85.57           O  
ATOM    913  N   ASP A 125     -36.084 -14.770   8.876  1.00 86.19           N  
ATOM    914  CA  ASP A 125     -36.195 -16.217   8.721  1.00 86.19           C  
ATOM    915  C   ASP A 125     -36.112 -16.922  10.074  1.00 86.19           C  
ATOM    916  CB  ASP A 125     -35.103 -16.743   7.787  1.00 86.19           C  
ATOM    917  O   ASP A 125     -36.780 -17.935  10.293  1.00 86.19           O  
ATOM    918  CG  ASP A 125     -35.221 -18.232   7.515  1.00 86.19           C  
ATOM    919  OD1 ASP A 125     -36.181 -18.654   6.835  1.00 86.19           O  
ATOM    920  OD2 ASP A 125     -34.348 -18.991   7.988  1.00 86.19           O  
ATOM    921  N   ALA A 126     -35.309 -16.376  11.031  1.00 85.37           N  
ATOM    922  CA  ALA A 126     -35.129 -16.906  12.380  1.00 85.37           C  
ATOM    923  C   ALA A 126     -36.347 -16.614  13.251  1.00 85.37           C  
ATOM    924  CB  ALA A 126     -33.870 -16.323  13.017  1.00 85.37           C  
ATOM    925  O   ALA A 126     -36.453 -17.121  14.371  1.00 85.37           O  
ATOM    926  N   GLY A 127     -37.431 -15.798  12.610  1.00 77.27           N  
ATOM    927  CA  GLY A 127     -38.642 -15.437  13.330  1.00 77.27           C  
ATOM    928  C   GLY A 127     -38.397 -14.446  14.452  1.00 77.27           C  
ATOM    929  O   GLY A 127     -39.080 -14.480  15.477  1.00 77.27           O  
ATOM    930  N   LEU A 128     -37.206 -13.641  14.296  1.00 83.09           N  
ATOM    931  CA  LEU A 128     -36.819 -12.657  15.302  1.00 83.09           C  
ATOM    932  C   LEU A 128     -37.184 -11.247  14.851  1.00 83.09           C  
ATOM    933  CB  LEU A 128     -35.317 -12.742  15.584  1.00 83.09           C  
ATOM    934  O   LEU A 128     -37.120 -10.934  13.660  1.00 83.09           O  
ATOM    935  CG  LEU A 128     -34.810 -14.064  16.163  1.00 83.09           C  
ATOM    936  CD1 LEU A 128     -33.285 -14.091  16.166  1.00 83.09           C  
ATOM    937  CD2 LEU A 128     -35.356 -14.276  17.571  1.00 83.09           C  
ATOM    938  N   ASP A 129     -37.880 -10.405  15.767  1.00 79.36           N  
ATOM    939  CA  ASP A 129     -38.078  -8.971  15.580  1.00 79.36           C  
ATOM    940  C   ASP A 129     -36.742  -8.233  15.537  1.00 79.36           C  
ATOM    941  CB  ASP A 129     -38.959  -8.401  16.693  1.00 79.36           C  
ATOM    942  O   ASP A 129     -36.036  -8.158  16.545  1.00 79.36           O  
ATOM    943  CG  ASP A 129     -39.159  -6.900  16.582  1.00 79.36           C  
ATOM    944  OD1 ASP A 129     -38.814  -6.315  15.532  1.00 79.36           O  
ATOM    945  OD2 ASP A 129     -39.662  -6.296  17.553  1.00 79.36           O  
ATOM    946  N   ALA A 130     -36.264  -7.768  14.195  1.00 80.43           N  
ATOM    947  CA  ALA A 130     -34.969  -7.139  13.948  1.00 80.43           C  
ATOM    948  C   ALA A 130     -34.761  -5.934  14.861  1.00 80.43           C  
ATOM    949  CB  ALA A 130     -34.853  -6.719  12.484  1.00 80.43           C  
ATOM    950  O   ALA A 130     -33.649  -5.692  15.336  1.00 80.43           O  
ATOM    951  N   HIS A 131     -35.892  -5.124  15.339  1.00 78.82           N  
ATOM    952  CA  HIS A 131     -35.805  -3.960  16.214  1.00 78.82           C  
ATOM    953  C   HIS A 131     -35.579  -4.377  17.664  1.00 78.82           C  
ATOM    954  CB  HIS A 131     -37.072  -3.111  16.104  1.00 78.82           C  
ATOM    955  O   HIS A 131     -35.055  -3.598  18.463  1.00 78.82           O  
ATOM    956  CG  HIS A 131     -37.168  -2.339  14.827  1.00 78.82           C  
ATOM    957  CD2 HIS A 131     -38.146  -2.286  13.891  1.00 78.82           C  
ATOM    958  ND1 HIS A 131     -36.169  -1.497  14.389  1.00 78.82           N  
ATOM    959  CE1 HIS A 131     -36.530  -0.957  13.237  1.00 78.82           C  
ATOM    960  NE2 HIS A 131     -37.725  -1.419  12.913  1.00 78.82           N  
ATOM    961  N   SER A 132     -35.978  -5.674  18.086  1.00 75.85           N  
ATOM    962  CA  SER A 132     -35.823  -6.177  19.447  1.00 75.85           C  
ATOM    963  C   SER A 132     -34.370  -6.531  19.744  1.00 75.85           C  
ATOM    964  CB  SER A 132     -36.711  -7.402  19.670  1.00 75.85           C  
ATOM    965  O   SER A 132     -33.994  -6.707  20.905  1.00 75.85           O  
ATOM    966  OG  SER A 132     -36.194  -8.530  18.983  1.00 75.85           O  
ATOM    967  N   LEU A 133     -33.429  -6.566  18.646  1.00 84.04           N  
ATOM    968  CA  LEU A 133     -32.024  -6.928  18.794  1.00 84.04           C  
ATOM    969  C   LEU A 133     -31.170  -5.693  19.060  1.00 84.04           C  
ATOM    970  CB  LEU A 133     -31.521  -7.649  17.540  1.00 84.04           C  
ATOM    971  O   LEU A 133     -29.984  -5.810  19.378  1.00 84.04           O  
ATOM    972  CG  LEU A 133     -32.133  -9.022  17.258  1.00 84.04           C  
ATOM    973  CD1 LEU A 133     -31.559  -9.603  15.969  1.00 84.04           C  
ATOM    974  CD2 LEU A 133     -31.891  -9.967  18.430  1.00 84.04           C  
ATOM    975  N   ARG A 134     -31.825  -4.415  19.006  1.00 82.80           N  
ATOM    976  CA  ARG A 134     -31.126  -3.164  19.281  1.00 82.80           C  
ATOM    977  C   ARG A 134     -30.679  -3.096  20.738  1.00 82.80           C  
ATOM    978  CB  ARG A 134     -32.017  -1.966  18.949  1.00 82.80           C  
ATOM    979  O   ARG A 134     -31.475  -3.336  21.649  1.00 82.80           O  
ATOM    980  CG  ARG A 134     -32.090  -1.645  17.465  1.00 82.80           C  
ATOM    981  CD  ARG A 134     -32.868  -0.363  17.203  1.00 82.80           C  
ATOM    982  NE  ARG A 134     -32.896  -0.031  15.781  1.00 82.80           N  
ATOM    983  NH1 ARG A 134     -34.178   1.874  16.040  1.00 82.80           N  
ATOM    984  NH2 ARG A 134     -33.480   1.231  13.953  1.00 82.80           N  
ATOM    985  CZ  ARG A 134     -33.518   1.024  15.261  1.00 82.80           C  
ATOM    986  N   GLY A 135     -29.350  -2.995  21.031  1.00 74.87           N  
ATOM    987  CA  GLY A 135     -28.822  -2.908  22.383  1.00 74.87           C  
ATOM    988  C   GLY A 135     -28.431  -4.255  22.959  1.00 74.87           C  
ATOM    989  O   GLY A 135     -27.949  -4.337  24.091  1.00 74.87           O  
ATOM    990  N   SER A 136     -28.642  -5.397  22.128  1.00 86.74           N  
ATOM    991  CA  SER A 136     -28.303  -6.746  22.568  1.00 86.74           C  
ATOM    992  C   SER A 136     -26.838  -7.066  22.292  1.00 86.74           C  
ATOM    993  CB  SER A 136     -29.197  -7.776  21.876  1.00 86.74           C  
ATOM    994  O   SER A 136     -26.200  -6.412  21.463  1.00 86.74           O  
ATOM    995  OG  SER A 136     -28.883  -7.870  20.498  1.00 86.74           O  
ATOM    996  N   ARG A 137     -26.061  -8.111  23.036  1.00 85.57           N  
ATOM    997  CA  ARG A 137     -24.692  -8.583  22.852  1.00 85.57           C  
ATOM    998  C   ARG A 137     -24.596  -9.531  21.662  1.00 85.57           C  
ATOM    999  CB  ARG A 137     -24.188  -9.278  24.118  1.00 85.57           C  
ATOM   1000  O   ARG A 137     -24.049 -10.630  21.779  1.00 85.57           O  
ATOM   1001  CG  ARG A 137     -24.087  -8.361  25.326  1.00 85.57           C  
ATOM   1002  CD  ARG A 137     -23.603  -9.107  26.562  1.00 85.57           C  
ATOM   1003  NE  ARG A 137     -22.916 -10.345  26.209  1.00 85.57           N  
ATOM   1004  NH1 ARG A 137     -22.430 -10.939  28.388  1.00 85.57           N  
ATOM   1005  NH2 ARG A 137     -21.772 -12.286  26.655  1.00 85.57           N  
ATOM   1006  CZ  ARG A 137     -22.374 -11.187  27.085  1.00 85.57           C  
ATOM   1007  N   THR A 138     -25.310  -9.130  20.511  1.00 92.86           N  
ATOM   1008  CA  THR A 138     -25.262  -9.893  19.268  1.00 92.86           C  
ATOM   1009  C   THR A 138     -24.005  -9.552  18.473  1.00 92.86           C  
ATOM   1010  CB  THR A 138     -26.508  -9.630  18.402  1.00 92.86           C  
ATOM   1011  O   THR A 138     -23.738  -8.381  18.196  1.00 92.86           O  
ATOM   1012  CG2 THR A 138     -26.459 -10.436  17.109  1.00 92.86           C  
ATOM   1013  OG1 THR A 138     -27.681  -9.998  19.138  1.00 92.86           O  
ATOM   1014  N   GLY A 139     -23.124 -10.527  18.181  1.00 91.38           N  
ATOM   1015  CA  GLY A 139     -21.894 -10.336  17.429  1.00 91.38           C  
ATOM   1016  C   GLY A 139     -22.099 -10.389  15.927  1.00 91.38           C  
ATOM   1017  O   GLY A 139     -23.028 -11.040  15.444  1.00 91.38           O  
ATOM   1018  N   VAL A 140     -21.311  -9.665  15.126  1.00 93.26           N  
ATOM   1019  CA  VAL A 140     -21.330  -9.675  13.667  1.00 93.26           C  
ATOM   1020  C   VAL A 140     -19.972 -10.127  13.135  1.00 93.26           C  
ATOM   1021  CB  VAL A 140     -21.690  -8.285  13.095  1.00 93.26           C  
ATOM   1022  O   VAL A 140     -18.948  -9.497  13.412  1.00 93.26           O  
ATOM   1023  CG1 VAL A 140     -21.701  -8.316  11.567  1.00 93.26           C  
ATOM   1024  CG2 VAL A 140     -23.042  -7.821  13.633  1.00 93.26           C  
ATOM   1025  N   PHE A 141     -19.943 -11.304  12.473  1.00 93.33           N  
ATOM   1026  CA  PHE A 141     -18.756 -11.874  11.847  1.00 93.33           C  
ATOM   1027  C   PHE A 141     -18.964 -12.044  10.347  1.00 93.33           C  
ATOM   1028  CB  PHE A 141     -18.405 -13.222  12.485  1.00 93.33           C  
ATOM   1029  O   PHE A 141     -19.760 -12.880   9.916  1.00 93.33           O  
ATOM   1030  CG  PHE A 141     -18.205 -13.155  13.975  1.00 93.33           C  
ATOM   1031  CD1 PHE A 141     -16.933 -13.007  14.514  1.00 93.33           C  
ATOM   1032  CD2 PHE A 141     -19.290 -13.240  14.837  1.00 93.33           C  
ATOM   1033  CE1 PHE A 141     -16.745 -12.945  15.893  1.00 93.33           C  
ATOM   1034  CE2 PHE A 141     -19.110 -13.179  16.216  1.00 93.33           C  
ATOM   1035  CZ  PHE A 141     -17.837 -13.032  16.742  1.00 93.33           C  
ATOM   1036  N   LEU A 142     -18.360 -11.210   9.518  1.00 91.67           N  
ATOM   1037  CA  LEU A 142     -18.633 -11.159   8.086  1.00 91.67           C  
ATOM   1038  C   LEU A 142     -17.365 -11.425   7.281  1.00 91.67           C  
ATOM   1039  CB  LEU A 142     -19.220  -9.799   7.701  1.00 91.67           C  
ATOM   1040  O   LEU A 142     -16.329 -10.802   7.524  1.00 91.67           O  
ATOM   1041  CG  LEU A 142     -19.650  -9.635   6.242  1.00 91.67           C  
ATOM   1042  CD1 LEU A 142     -20.835 -10.544   5.933  1.00 91.67           C  
ATOM   1043  CD2 LEU A 142     -19.994  -8.179   5.946  1.00 91.67           C  
ATOM   1044  N   GLY A 143     -17.336 -12.514   6.360  1.00 88.80           N  
ATOM   1045  CA  GLY A 143     -16.281 -12.733   5.383  1.00 88.80           C  
ATOM   1046  C   GLY A 143     -16.429 -11.874   4.142  1.00 88.80           C  
ATOM   1047  O   GLY A 143     -17.486 -11.866   3.509  1.00 88.80           O  
ATOM   1048  N   LEU A 144     -15.550 -11.131   3.756  1.00 85.82           N  
ATOM   1049  CA  LEU A 144     -15.540 -10.259   2.587  1.00 85.82           C  
ATOM   1050  C   LEU A 144     -14.170 -10.261   1.918  1.00 85.82           C  
ATOM   1051  CB  LEU A 144     -15.926  -8.830   2.980  1.00 85.82           C  
ATOM   1052  O   LEU A 144     -13.142 -10.279   2.599  1.00 85.82           O  
ATOM   1053  CG  LEU A 144     -16.094  -7.833   1.833  1.00 85.82           C  
ATOM   1054  CD1 LEU A 144     -17.186  -6.822   2.165  1.00 85.82           C  
ATOM   1055  CD2 LEU A 144     -14.775  -7.126   1.541  1.00 85.82           C  
ATOM   1056  N   ILE A 145     -14.074 -10.444   0.603  1.00 75.84           N  
ATOM   1057  CA  ILE A 145     -12.834 -10.393  -0.164  1.00 75.84           C  
ATOM   1058  C   ILE A 145     -12.997  -9.440  -1.346  1.00 75.84           C  
ATOM   1059  CB  ILE A 145     -12.419 -11.796  -0.661  1.00 75.84           C  
ATOM   1060  O   ILE A 145     -14.108  -9.246  -1.846  1.00 75.84           O  
ATOM   1061  CG1 ILE A 145     -11.044 -11.738  -1.336  1.00 75.84           C  
ATOM   1062  CG2 ILE A 145     -13.473 -12.365  -1.614  1.00 75.84           C  
ATOM   1063  CD1 ILE A 145     -10.462 -13.103  -1.674  1.00 75.84           C  
ATOM   1064  N   THR A 146     -11.929  -8.524  -1.582  1.00 66.26           N  
ATOM   1065  CA  THR A 146     -11.752  -7.617  -2.710  1.00 66.26           C  
ATOM   1066  C   THR A 146     -12.546  -6.331  -2.500  1.00 66.26           C  
ATOM   1067  CB  THR A 146     -12.185  -8.279  -4.032  1.00 66.26           C  
ATOM   1068  O   THR A 146     -13.723  -6.374  -2.136  1.00 66.26           O  
ATOM   1069  CG2 THR A 146     -11.377  -9.544  -4.303  1.00 66.26           C  
ATOM   1070  OG1 THR A 146     -13.574  -8.620  -3.957  1.00 66.26           O  
ATOM   1071  N   GLN A 147     -11.997  -5.072  -2.346  1.00 66.17           N  
ATOM   1072  CA  GLN A 147     -12.590  -3.743  -2.234  1.00 66.17           C  
ATOM   1073  C   GLN A 147     -12.309  -2.908  -3.480  1.00 66.17           C  
ATOM   1074  CB  GLN A 147     -12.066  -3.024  -0.991  1.00 66.17           C  
ATOM   1075  O   GLN A 147     -11.514  -1.967  -3.437  1.00 66.17           O  
ATOM   1076  CG  GLN A 147     -12.317  -3.778   0.308  1.00 66.17           C  
ATOM   1077  CD  GLN A 147     -13.755  -3.671   0.780  1.00 66.17           C  
ATOM   1078  NE2 GLN A 147     -14.236  -4.709   1.456  1.00 66.17           N  
ATOM   1079  OE1 GLN A 147     -14.427  -2.663   0.541  1.00 66.17           O  
ATOM   1080  N   ASP A 148     -12.857  -3.325  -4.713  1.00 65.10           N  
ATOM   1081  CA  ASP A 148     -12.515  -2.778  -6.022  1.00 65.10           C  
ATOM   1082  C   ASP A 148     -13.536  -1.732  -6.464  1.00 65.10           C  
ATOM   1083  CB  ASP A 148     -12.423  -3.895  -7.063  1.00 65.10           C  
ATOM   1084  O   ASP A 148     -13.412  -1.154  -7.546  1.00 65.10           O  
ATOM   1085  CG  ASP A 148     -11.283  -4.862  -6.796  1.00 65.10           C  
ATOM   1086  OD1 ASP A 148     -10.263  -4.453  -6.201  1.00 65.10           O  
ATOM   1087  OD2 ASP A 148     -11.405  -6.043  -7.187  1.00 65.10           O  
ATOM   1088  N   TYR A 149     -14.690  -1.493  -5.514  1.00 71.80           N  
ATOM   1089  CA  TYR A 149     -15.758  -0.539  -5.792  1.00 71.80           C  
ATOM   1090  C   TYR A 149     -15.284   0.892  -5.566  1.00 71.80           C  
ATOM   1091  CB  TYR A 149     -16.980  -0.828  -4.914  1.00 71.80           C  
ATOM   1092  O   TYR A 149     -15.642   1.797  -6.323  1.00 71.80           O  
ATOM   1093  CG  TYR A 149     -18.230  -0.110  -5.358  1.00 71.80           C  
ATOM   1094  CD1 TYR A 149     -18.814   0.872  -4.561  1.00 71.80           C  
ATOM   1095  CD2 TYR A 149     -18.832  -0.412  -6.575  1.00 71.80           C  
ATOM   1096  CE1 TYR A 149     -19.968   1.535  -4.965  1.00 71.80           C  
ATOM   1097  CE2 TYR A 149     -19.986   0.245  -6.990  1.00 71.80           C  
ATOM   1098  OH  TYR A 149     -21.687   1.869  -6.585  1.00 71.80           O  
ATOM   1099  CZ  TYR A 149     -20.545   1.216  -6.180  1.00 71.80           C  
ATOM   1100  N   GLY A 150     -14.194   1.251  -4.423  1.00 62.67           N  
ATOM   1101  CA  GLY A 150     -13.568   2.496  -4.006  1.00 62.67           C  
ATOM   1102  C   GLY A 150     -12.669   3.097  -5.070  1.00 62.67           C  
ATOM   1103  O   GLY A 150     -12.746   4.295  -5.351  1.00 62.67           O  
ATOM   1104  N   PRO A 151     -11.750   2.323  -5.891  1.00 58.74           N  
ATOM   1105  CA  PRO A 151     -10.895   2.737  -7.006  1.00 58.74           C  
ATOM   1106  C   PRO A 151     -11.689   3.069  -8.267  1.00 58.74           C  
ATOM   1107  CB  PRO A 151      -9.995   1.519  -7.231  1.00 58.74           C  
ATOM   1108  O   PRO A 151     -11.214   3.824  -9.120  1.00 58.74           O  
ATOM   1109  CG  PRO A 151     -10.034   0.771  -5.938  1.00 58.74           C  
ATOM   1110  CD  PRO A 151     -11.351   1.041  -5.270  1.00 58.74           C  
ATOM   1111  N   ARG A 152     -13.082   2.602  -8.489  1.00 59.31           N  
ATOM   1112  CA  ARG A 152     -14.057   2.923  -9.526  1.00 59.31           C  
ATOM   1113  C   ARG A 152     -14.543   4.362  -9.395  1.00 59.31           C  
ATOM   1114  CB  ARG A 152     -15.246   1.961  -9.464  1.00 59.31           C  
ATOM   1115  O   ARG A 152     -14.941   4.982 -10.383  1.00 59.31           O  
ATOM   1116  CG  ARG A 152     -14.994   0.626 -10.147  1.00 59.31           C  
ATOM   1117  CD  ARG A 152     -16.254  -0.227 -10.200  1.00 59.31           C  
ATOM   1118  NE  ARG A 152     -17.135   0.180 -11.291  1.00 59.31           N  
ATOM   1119  NH1 ARG A 152     -17.899  -1.952 -11.745  1.00 59.31           N  
ATOM   1120  NH2 ARG A 152     -18.660  -0.171 -12.972  1.00 59.31           N  
ATOM   1121  CZ  ARG A 152     -17.896  -0.648 -12.000  1.00 59.31           C  
ATOM   1122  N   ALA A 153     -14.383   5.091  -8.060  1.00 52.08           N  
ATOM   1123  CA  ALA A 153     -14.727   6.459  -7.682  1.00 52.08           C  
ATOM   1124  C   ALA A 153     -13.613   7.430  -8.062  1.00 52.08           C  
ATOM   1125  CB  ALA A 153     -15.012   6.541  -6.184  1.00 52.08           C  
ATOM   1126  O   ALA A 153     -13.860   8.621  -8.263  1.00 52.08           O  
ATOM   1127  N   GLY A 154     -12.228   6.800  -8.427  1.00 46.44           N  
ATOM   1128  CA  GLY A 154     -11.013   7.486  -8.837  1.00 46.44           C  
ATOM   1129  C   GLY A 154     -10.734   7.369 -10.323  1.00 46.44           C  
ATOM   1130  O   GLY A 154      -9.800   7.990 -10.836  1.00 46.44           O  
ATOM   1131  N   GLU A 155     -11.690   6.463 -11.267  1.00 46.21           N  
ATOM   1132  CA  GLU A 155     -11.672   6.355 -12.723  1.00 46.21           C  
ATOM   1133  C   GLU A 155     -12.290   7.588 -13.376  1.00 46.21           C  
ATOM   1134  CB  GLU A 155     -12.409   5.093 -13.178  1.00 46.21           C  
ATOM   1135  O   GLU A 155     -13.242   8.166 -12.847  1.00 46.21           O  
ATOM   1136  CG  GLU A 155     -11.627   3.808 -12.949  1.00 46.21           C  
ATOM   1137  CD  GLU A 155     -12.391   2.559 -13.360  1.00 46.21           C  
ATOM   1138  OE1 GLU A 155     -11.872   1.437 -13.160  1.00 46.21           O  
ATOM   1139  OE2 GLU A 155     -13.516   2.704 -13.887  1.00 46.21           O  
ATOM   1140  N   PRO A 156     -11.430   8.451 -14.046  1.00 39.42           N  
ATOM   1141  CA  PRO A 156     -11.687   9.746 -14.681  1.00 39.42           C  
ATOM   1142  C   PRO A 156     -13.054   9.808 -15.361  1.00 39.42           C  
ATOM   1143  CB  PRO A 156     -10.560   9.863 -15.710  1.00 39.42           C  
ATOM   1144  O   PRO A 156     -13.622  10.893 -15.514  1.00 39.42           O  
ATOM   1145  CG  PRO A 156      -9.766   8.607 -15.552  1.00 39.42           C  
ATOM   1146  CD  PRO A 156     -10.491   7.701 -14.598  1.00 39.42           C  
ATOM   1147  N   THR A 157     -14.028   8.590 -15.331  1.00 38.06           N  
ATOM   1148  CA  THR A 157     -15.317   8.495 -16.008  1.00 38.06           C  
ATOM   1149  C   THR A 157     -16.459   8.488 -14.996  1.00 38.06           C  
ATOM   1150  CB  THR A 157     -15.395   7.232 -16.885  1.00 38.06           C  
ATOM   1151  O   THR A 157     -17.626   8.627 -15.369  1.00 38.06           O  
ATOM   1152  CG2 THR A 157     -14.452   7.331 -18.078  1.00 38.06           C  
ATOM   1153  OG1 THR A 157     -15.036   6.089 -16.099  1.00 38.06           O  
ATOM   1154  N   THR A 158     -16.293   8.532 -13.453  1.00 41.78           N  
ATOM   1155  CA  THR A 158     -17.304   8.547 -12.401  1.00 41.78           C  
ATOM   1156  C   THR A 158     -17.545   9.969 -11.903  1.00 41.78           C  
ATOM   1157  CB  THR A 158     -16.894   7.648 -11.220  1.00 41.78           C  
ATOM   1158  O   THR A 158     -16.608  10.762 -11.797  1.00 41.78           O  
ATOM   1159  CG2 THR A 158     -17.253   6.190 -11.487  1.00 41.78           C  
ATOM   1160  OG1 THR A 158     -15.479   7.751 -11.017  1.00 41.78           O  
ATOM   1161  N   ARG A 159     -18.627  10.829 -12.380  1.00 41.91           N  
ATOM   1162  CA  ARG A 159     -19.119  12.161 -12.044  1.00 41.91           C  
ATOM   1163  C   ARG A 159     -18.811  12.508 -10.591  1.00 41.91           C  
ATOM   1164  CB  ARG A 159     -20.625  12.258 -12.298  1.00 41.91           C  
ATOM   1165  O   ARG A 159     -19.388  11.923  -9.672  1.00 41.91           O  
ATOM   1166  CG  ARG A 159     -20.983  12.753 -13.690  1.00 41.91           C  
ATOM   1167  CD  ARG A 159     -22.478  13.006 -13.831  1.00 41.91           C  
ATOM   1168  NE  ARG A 159     -22.836  13.374 -15.198  1.00 41.91           N  
ATOM   1169  NH1 ARG A 159     -25.110  13.098 -14.896  1.00 41.91           N  
ATOM   1170  NH2 ARG A 159     -24.291  13.758 -16.933  1.00 41.91           N  
ATOM   1171  CZ  ARG A 159     -24.078  13.409 -15.673  1.00 41.91           C  
ATOM   1172  N   ALA A 160     -17.517  12.593 -10.092  1.00 38.44           N  
ATOM   1173  CA  ALA A 160     -16.692  12.933  -8.936  1.00 38.44           C  
ATOM   1174  C   ALA A 160     -17.188  14.210  -8.265  1.00 38.44           C  
ATOM   1175  CB  ALA A 160     -15.231  13.087  -9.352  1.00 38.44           C  
ATOM   1176  O   ALA A 160     -16.898  14.455  -7.091  1.00 38.44           O  
ATOM   1177  N   GLY A 161     -18.639  14.671  -8.263  1.00 40.24           N  
ATOM   1178  CA  GLY A 161     -19.111  15.819  -7.506  1.00 40.24           C  
ATOM   1179  C   GLY A 161     -20.335  15.515  -6.662  1.00 40.24           C  
ATOM   1180  O   GLY A 161     -20.567  16.164  -5.640  1.00 40.24           O  
ATOM   1181  N   ALA A 162     -20.922  14.177  -6.365  1.00 40.64           N  
ATOM   1182  CA  ALA A 162     -22.152  13.830  -5.658  1.00 40.64           C  
ATOM   1183  C   ALA A 162     -21.883  12.805  -4.560  1.00 40.64           C  
ATOM   1184  CB  ALA A 162     -23.196  13.297  -6.636  1.00 40.64           C  
ATOM   1185  O   ALA A 162     -22.694  12.638  -3.646  1.00 40.64           O  
ATOM   1186  N   VAL A 163     -20.575  12.261  -4.214  1.00 49.42           N  
ATOM   1187  CA  VAL A 163     -20.276  11.184  -3.277  1.00 49.42           C  
ATOM   1188  C   VAL A 163     -19.208  11.641  -2.287  1.00 49.42           C  
ATOM   1189  CB  VAL A 163     -19.812   9.906  -4.010  1.00 49.42           C  
ATOM   1190  O   VAL A 163     -18.786  10.872  -1.420  1.00 49.42           O  
ATOM   1191  CG1 VAL A 163     -20.135   8.662  -3.184  1.00 49.42           C  
ATOM   1192  CG2 VAL A 163     -20.459   9.818  -5.391  1.00 49.42           C  
ATOM   1193  N   GLU A 164     -18.963  13.245  -1.930  1.00 49.46           N  
ATOM   1194  CA  GLU A 164     -17.785  13.786  -1.259  1.00 49.46           C  
ATOM   1195  C   GLU A 164     -17.971  13.803   0.256  1.00 49.46           C  
ATOM   1196  CB  GLU A 164     -17.477  15.197  -1.767  1.00 49.46           C  
ATOM   1197  O   GLU A 164     -19.006  14.249   0.754  1.00 49.46           O  
ATOM   1198  CG  GLU A 164     -16.693  15.224  -3.071  1.00 49.46           C  
ATOM   1199  CD  GLU A 164     -16.410  16.632  -3.572  1.00 49.46           C  
ATOM   1200  OE1 GLU A 164     -15.763  16.780  -4.633  1.00 49.46           O  
ATOM   1201  OE2 GLU A 164     -16.838  17.595  -2.897  1.00 49.46           O  
ATOM   1202  N   GLY A 165     -17.390  12.772   1.183  1.00 50.28           N  
ATOM   1203  CA  GLY A 165     -17.217  12.491   2.600  1.00 50.28           C  
ATOM   1204  C   GLY A 165     -17.764  11.137   3.010  1.00 50.28           C  
ATOM   1205  O   GLY A 165     -17.315  10.555   4.000  1.00 50.28           O  
ATOM   1206  N   HIS A 166     -18.663  10.293   2.067  1.00 61.28           N  
ATOM   1207  CA  HIS A 166     -19.298   9.003   2.311  1.00 61.28           C  
ATOM   1208  C   HIS A 166     -18.521   7.872   1.645  1.00 61.28           C  
ATOM   1209  CB  HIS A 166     -20.743   9.013   1.811  1.00 61.28           C  
ATOM   1210  O   HIS A 166     -18.713   6.701   1.978  1.00 61.28           O  
ATOM   1211  CG  HIS A 166     -21.634   9.945   2.569  1.00 61.28           C  
ATOM   1212  CD2 HIS A 166     -22.284  11.067   2.180  1.00 61.28           C  
ATOM   1213  ND1 HIS A 166     -21.937   9.766   3.902  1.00 61.28           N  
ATOM   1214  CE1 HIS A 166     -22.738  10.740   4.299  1.00 61.28           C  
ATOM   1215  NE2 HIS A 166     -22.964  11.543   3.274  1.00 61.28           N  
ATOM   1216  N   LEU A 167     -17.432   8.211   0.658  1.00 64.18           N  
ATOM   1217  CA  LEU A 167     -16.660   7.243  -0.113  1.00 64.18           C  
ATOM   1218  C   LEU A 167     -15.690   6.481   0.784  1.00 64.18           C  
ATOM   1219  CB  LEU A 167     -15.892   7.943  -1.237  1.00 64.18           C  
ATOM   1220  O   LEU A 167     -15.511   5.272   0.626  1.00 64.18           O  
ATOM   1221  CG  LEU A 167     -16.677   8.231  -2.518  1.00 64.18           C  
ATOM   1222  CD1 LEU A 167     -15.894   9.182  -3.417  1.00 64.18           C  
ATOM   1223  CD2 LEU A 167     -16.996   6.934  -3.253  1.00 64.18           C  
ATOM   1224  N   PHE A 168     -14.986   7.196   1.907  1.00 63.40           N  
ATOM   1225  CA  PHE A 168     -14.125   6.532   2.878  1.00 63.40           C  
ATOM   1226  C   PHE A 168     -14.917   5.530   3.709  1.00 63.40           C  
ATOM   1227  CB  PHE A 168     -13.453   7.560   3.794  1.00 63.40           C  
ATOM   1228  O   PHE A 168     -14.532   4.365   3.819  1.00 63.40           O  
ATOM   1229  CG  PHE A 168     -12.716   6.949   4.954  1.00 63.40           C  
ATOM   1230  CD1 PHE A 168     -13.228   7.033   6.243  1.00 63.40           C  
ATOM   1231  CD2 PHE A 168     -11.509   6.290   4.756  1.00 63.40           C  
ATOM   1232  CE1 PHE A 168     -12.547   6.468   7.320  1.00 63.40           C  
ATOM   1233  CE2 PHE A 168     -10.823   5.723   5.827  1.00 63.40           C  
ATOM   1234  CZ  PHE A 168     -11.343   5.814   7.108  1.00 63.40           C  
ATOM   1235  N   LEU A 169     -16.226   5.909   4.354  1.00 70.72           N  
ATOM   1236  CA  LEU A 169     -17.065   5.037   5.168  1.00 70.72           C  
ATOM   1237  C   LEU A 169     -17.804   4.026   4.298  1.00 70.72           C  
ATOM   1238  CB  LEU A 169     -18.070   5.862   5.977  1.00 70.72           C  
ATOM   1239  O   LEU A 169     -18.142   2.933   4.759  1.00 70.72           O  
ATOM   1240  CG  LEU A 169     -17.483   6.798   7.034  1.00 70.72           C  
ATOM   1241  CD1 LEU A 169     -18.587   7.633   7.675  1.00 70.72           C  
ATOM   1242  CD2 LEU A 169     -16.725   6.003   8.092  1.00 70.72           C  
ATOM   1243  N   GLY A 170     -18.033   4.193   2.916  1.00 69.36           N  
ATOM   1244  CA  GLY A 170     -18.835   3.418   1.984  1.00 69.36           C  
ATOM   1245  C   GLY A 170     -18.036   2.358   1.248  1.00 69.36           C  
ATOM   1246  O   GLY A 170     -18.606   1.408   0.707  1.00 69.36           O  
ATOM   1247  N   SER A 171     -16.554   2.301   1.265  1.00 69.23           N  
ATOM   1248  CA  SER A 171     -15.737   1.370   0.495  1.00 69.23           C  
ATOM   1249  C   SER A 171     -14.700   0.683   1.377  1.00 69.23           C  
ATOM   1250  CB  SER A 171     -15.038   2.095  -0.657  1.00 69.23           C  
ATOM   1251  O   SER A 171     -14.009  -0.235   0.932  1.00 69.23           O  
ATOM   1252  OG  SER A 171     -14.261   3.177  -0.172  1.00 69.23           O  
ATOM   1253  N   THR A 172     -14.636   1.055   2.920  1.00 71.72           N  
ATOM   1254  CA  THR A 172     -13.754   0.430   3.899  1.00 71.72           C  
ATOM   1255  C   THR A 172     -14.327  -0.904   4.368  1.00 71.72           C  
ATOM   1256  CB  THR A 172     -13.527   1.349   5.114  1.00 71.72           C  
ATOM   1257  O   THR A 172     -15.510  -0.995   4.703  1.00 71.72           O  
ATOM   1258  CG2 THR A 172     -12.511   0.746   6.078  1.00 71.72           C  
ATOM   1259  OG1 THR A 172     -13.044   2.620   4.660  1.00 71.72           O  
ATOM   1260  N   GLY A 173     -13.590  -2.080   4.302  1.00 69.99           N  
ATOM   1261  CA  GLY A 173     -13.978  -3.430   4.679  1.00 69.99           C  
ATOM   1262  C   GLY A 173     -14.458  -3.534   6.114  1.00 69.99           C  
ATOM   1263  O   GLY A 173     -15.421  -4.248   6.402  1.00 69.99           O  
ATOM   1264  N   SER A 174     -13.882  -2.732   7.283  1.00 68.15           N  
ATOM   1265  CA  SER A 174     -14.243  -2.774   8.696  1.00 68.15           C  
ATOM   1266  C   SER A 174     -15.596  -2.116   8.941  1.00 68.15           C  
ATOM   1267  CB  SER A 174     -13.172  -2.087   9.545  1.00 68.15           C  
ATOM   1268  O   SER A 174     -16.260  -2.401   9.940  1.00 68.15           O  
ATOM   1269  OG  SER A 174     -13.031  -0.727   9.172  1.00 68.15           O  
ATOM   1270  N   VAL A 175     -16.049  -1.197   8.009  1.00 79.53           N  
ATOM   1271  CA  VAL A 175     -17.306  -0.468   8.133  1.00 79.53           C  
ATOM   1272  C   VAL A 175     -18.468  -1.366   7.714  1.00 79.53           C  
ATOM   1273  CB  VAL A 175     -17.299   0.824   7.286  1.00 79.53           C  
ATOM   1274  O   VAL A 175     -19.602  -1.174   8.160  1.00 79.53           O  
ATOM   1275  CG1 VAL A 175     -18.684   1.469   7.271  1.00 79.53           C  
ATOM   1276  CG2 VAL A 175     -16.256   1.805   7.819  1.00 79.53           C  
ATOM   1277  N   ALA A 176     -18.276  -2.475   6.839  1.00 83.16           N  
ATOM   1278  CA  ALA A 176     -19.312  -3.418   6.428  1.00 83.16           C  
ATOM   1279  C   ALA A 176     -19.931  -4.114   7.636  1.00 83.16           C  
ATOM   1280  CB  ALA A 176     -18.737  -4.450   5.460  1.00 83.16           C  
ATOM   1281  O   ALA A 176     -21.156  -4.146   7.781  1.00 83.16           O  
ATOM   1282  N   SER A 177     -19.103  -4.747   8.622  1.00 86.13           N  
ATOM   1283  CA  SER A 177     -19.599  -5.350   9.856  1.00 86.13           C  
ATOM   1284  C   SER A 177     -20.063  -4.285  10.844  1.00 86.13           C  
ATOM   1285  CB  SER A 177     -18.517  -6.218  10.500  1.00 86.13           C  
ATOM   1286  O   SER A 177     -21.062  -4.471  11.541  1.00 86.13           O  
ATOM   1287  OG  SER A 177     -17.364  -5.449  10.796  1.00 86.13           O  
ATOM   1288  N   GLY A 178     -19.281  -2.998  10.910  1.00 82.42           N  
ATOM   1289  CA  GLY A 178     -19.657  -1.865  11.741  1.00 82.42           C  
ATOM   1290  C   GLY A 178     -20.996  -1.263  11.358  1.00 82.42           C  
ATOM   1291  O   GLY A 178     -21.792  -0.903  12.228  1.00 82.42           O  
ATOM   1292  N   ARG A 179     -21.280  -1.208  10.073  1.00 87.15           N  
ATOM   1293  CA  ARG A 179     -22.525  -0.633   9.574  1.00 87.15           C  
ATOM   1294  C   ARG A 179     -23.707  -1.551   9.865  1.00 87.15           C  
ATOM   1295  CB  ARG A 179     -22.429  -0.363   8.071  1.00 87.15           C  
ATOM   1296  O   ARG A 179     -24.808  -1.080  10.159  1.00 87.15           O  
ATOM   1297  CG  ARG A 179     -23.618   0.396   7.504  1.00 87.15           C  
ATOM   1298  CD  ARG A 179     -23.397   0.784   6.048  1.00 87.15           C  
ATOM   1299  NE  ARG A 179     -22.310   1.748   5.907  1.00 87.15           N  
ATOM   1300  NH1 ARG A 179     -23.580   3.581   6.510  1.00 87.15           N  
ATOM   1301  NH2 ARG A 179     -21.368   3.842   5.970  1.00 87.15           N  
ATOM   1302  CZ  ARG A 179     -22.422   3.055   6.129  1.00 87.15           C  
ATOM   1303  N   LEU A 180     -23.590  -2.898   9.786  1.00 88.90           N  
ATOM   1304  CA  LEU A 180     -24.608  -3.854  10.207  1.00 88.90           C  
ATOM   1305  C   LEU A 180     -24.934  -3.684  11.687  1.00 88.90           C  
ATOM   1306  CB  LEU A 180     -24.142  -5.287   9.937  1.00 88.90           C  
ATOM   1307  O   LEU A 180     -26.106  -3.641  12.068  1.00 88.90           O  
ATOM   1308  CG  LEU A 180     -24.226  -5.765   8.486  1.00 88.90           C  
ATOM   1309  CD1 LEU A 180     -23.478  -7.083   8.319  1.00 88.90           C  
ATOM   1310  CD2 LEU A 180     -25.681  -5.911   8.055  1.00 88.90           C  
ATOM   1311  N   SER A 181     -23.826  -3.509  12.534  1.00 87.11           N  
ATOM   1312  CA  SER A 181     -23.989  -3.319  13.971  1.00 87.11           C  
ATOM   1313  C   SER A 181     -24.646  -1.977  14.280  1.00 87.11           C  
ATOM   1314  CB  SER A 181     -22.638  -3.410  14.682  1.00 87.11           C  
ATOM   1315  O   SER A 181     -25.545  -1.898  15.120  1.00 87.11           O  
ATOM   1316  OG  SER A 181     -22.122  -4.728  14.615  1.00 87.11           O  
ATOM   1317  N   TYR A 182     -24.221  -0.868  13.417  1.00 85.20           N  
ATOM   1318  CA  TYR A 182     -24.744   0.481  13.602  1.00 85.20           C  
ATOM   1319  C   TYR A 182     -26.208   0.561  13.187  1.00 85.20           C  
ATOM   1320  CB  TYR A 182     -23.919   1.492  12.800  1.00 85.20           C  
ATOM   1321  O   TYR A 182     -27.049   1.050  13.945  1.00 85.20           O  
ATOM   1322  CG  TYR A 182     -24.512   2.880  12.779  1.00 85.20           C  
ATOM   1323  CD1 TYR A 182     -25.217   3.340  11.669  1.00 85.20           C  
ATOM   1324  CD2 TYR A 182     -24.369   3.733  13.868  1.00 85.20           C  
ATOM   1325  CE1 TYR A 182     -25.764   4.619  11.644  1.00 85.20           C  
ATOM   1326  CE2 TYR A 182     -24.912   5.014  13.854  1.00 85.20           C  
ATOM   1327  OH  TYR A 182     -26.147   6.714  12.721  1.00 85.20           O  
ATOM   1328  CZ  TYR A 182     -25.607   5.447  12.740  1.00 85.20           C  
ATOM   1329  N   THR A 183     -26.571  -0.039  12.026  1.00 85.51           N  
ATOM   1330  CA  THR A 183     -27.901   0.075  11.439  1.00 85.51           C  
ATOM   1331  C   THR A 183     -28.917  -0.735  12.240  1.00 85.51           C  
ATOM   1332  CB  THR A 183     -27.907  -0.396   9.973  1.00 85.51           C  
ATOM   1333  O   THR A 183     -30.040  -0.281  12.469  1.00 85.51           O  
ATOM   1334  CG2 THR A 183     -29.297  -0.264   9.359  1.00 85.51           C  
ATOM   1335  OG1 THR A 183     -26.986   0.401   9.218  1.00 85.51           O  
ATOM   1336  N   LEU A 184     -28.421  -1.944  12.873  1.00 85.95           N  
ATOM   1337  CA  LEU A 184     -29.326  -2.846  13.577  1.00 85.95           C  
ATOM   1338  C   LEU A 184     -29.235  -2.639  15.085  1.00 85.95           C  
ATOM   1339  CB  LEU A 184     -29.008  -4.303  13.230  1.00 85.95           C  
ATOM   1340  O   LEU A 184     -29.991  -3.248  15.846  1.00 85.95           O  
ATOM   1341  CG  LEU A 184     -29.234  -4.719  11.776  1.00 85.95           C  
ATOM   1342  CD1 LEU A 184     -28.723  -6.137  11.544  1.00 85.95           C  
ATOM   1343  CD2 LEU A 184     -30.712  -4.611  11.413  1.00 85.95           C  
ATOM   1344  N   GLY A 185     -28.253  -1.690  15.595  1.00 83.10           N  
ATOM   1345  CA  GLY A 185     -28.085  -1.394  17.009  1.00 83.10           C  
ATOM   1346  C   GLY A 185     -27.496  -2.550  17.794  1.00 83.10           C  
ATOM   1347  O   GLY A 185     -27.893  -2.800  18.934  1.00 83.10           O  
ATOM   1348  N   LEU A 186     -26.565  -3.481  17.214  1.00 89.41           N  
ATOM   1349  CA  LEU A 186     -25.958  -4.658  17.825  1.00 89.41           C  
ATOM   1350  C   LEU A 186     -24.691  -4.283  18.587  1.00 89.41           C  
ATOM   1351  CB  LEU A 186     -25.635  -5.710  16.760  1.00 89.41           C  
ATOM   1352  O   LEU A 186     -23.833  -3.571  18.060  1.00 89.41           O  
ATOM   1353  CG  LEU A 186     -26.769  -6.071  15.799  1.00 89.41           C  
ATOM   1354  CD1 LEU A 186     -26.282  -7.076  14.760  1.00 89.41           C  
ATOM   1355  CD2 LEU A 186     -27.965  -6.624  16.566  1.00 89.41           C  
ATOM   1356  N   GLU A 187     -24.395  -4.708  19.885  1.00 86.48           N  
ATOM   1357  CA  GLU A 187     -23.353  -4.218  20.783  1.00 86.48           C  
ATOM   1358  C   GLU A 187     -22.340  -5.314  21.102  1.00 86.48           C  
ATOM   1359  CB  GLU A 187     -23.968  -3.677  22.076  1.00 86.48           C  
ATOM   1360  O   GLU A 187     -21.503  -5.152  21.994  1.00 86.48           O  
ATOM   1361  CG  GLU A 187     -24.768  -2.396  21.887  1.00 86.48           C  
ATOM   1362  CD  GLU A 187     -25.302  -1.825  23.191  1.00 86.48           C  
ATOM   1363  OE1 GLU A 187     -26.001  -0.787  23.157  1.00 86.48           O  
ATOM   1364  OE2 GLU A 187     -25.017  -2.419  24.255  1.00 86.48           O  
ATOM   1365  N   GLY A 188     -22.419  -6.533  20.397  1.00 84.52           N  
ATOM   1366  CA  GLY A 188     -21.442  -7.604  20.514  1.00 84.52           C  
ATOM   1367  C   GLY A 188     -20.232  -7.408  19.620  1.00 84.52           C  
ATOM   1368  O   GLY A 188     -20.105  -6.377  18.956  1.00 84.52           O  
ATOM   1369  N   PRO A 189     -19.138  -8.432  19.575  1.00 84.28           N  
ATOM   1370  CA  PRO A 189     -17.977  -8.279  18.695  1.00 84.28           C  
ATOM   1371  C   PRO A 189     -18.367  -8.069  17.234  1.00 84.28           C  
ATOM   1372  CB  PRO A 189     -17.223  -9.599  18.874  1.00 84.28           C  
ATOM   1373  O   PRO A 189     -19.285  -8.724  16.736  1.00 84.28           O  
ATOM   1374  CG  PRO A 189     -17.654 -10.107  20.212  1.00 84.28           C  
ATOM   1375  CD  PRO A 189     -19.083  -9.703  20.438  1.00 84.28           C  
ATOM   1376  N   SER A 190     -17.807  -7.139  16.580  1.00 86.20           N  
ATOM   1377  CA  SER A 190     -18.014  -6.825  15.170  1.00 86.20           C  
ATOM   1378  C   SER A 190     -16.705  -6.895  14.390  1.00 86.20           C  
ATOM   1379  CB  SER A 190     -18.635  -5.436  15.015  1.00 86.20           C  
ATOM   1380  O   SER A 190     -15.847  -6.020  14.528  1.00 86.20           O  
ATOM   1381  OG  SER A 190     -18.991  -5.192  13.664  1.00 86.20           O  
ATOM   1382  N   LEU A 191     -16.603  -8.063  13.494  1.00 82.99           N  
ATOM   1383  CA  LEU A 191     -15.338  -8.348  12.825  1.00 82.99           C  
ATOM   1384  C   LEU A 191     -15.554  -8.592  11.335  1.00 82.99           C  
ATOM   1385  CB  LEU A 191     -14.658  -9.564  13.460  1.00 82.99           C  
ATOM   1386  O   LEU A 191     -16.468  -9.324  10.948  1.00 82.99           O  
ATOM   1387  CG  LEU A 191     -14.377  -9.477  14.961  1.00 82.99           C  
ATOM   1388  CD1 LEU A 191     -14.089 -10.863  15.528  1.00 82.99           C  
ATOM   1389  CD2 LEU A 191     -13.214  -8.529  15.234  1.00 82.99           C  
ATOM   1390  N   THR A 192     -14.833  -7.917  10.474  1.00 84.57           N  
ATOM   1391  CA  THR A 192     -14.688  -8.263   9.065  1.00 84.57           C  
ATOM   1392  C   THR A 192     -13.440  -9.111   8.841  1.00 84.57           C  
ATOM   1393  CB  THR A 192     -14.620  -7.002   8.184  1.00 84.57           C  
ATOM   1394  O   THR A 192     -12.333  -8.700   9.196  1.00 84.57           O  
ATOM   1395  CG2 THR A 192     -14.525  -7.367   6.706  1.00 84.57           C  
ATOM   1396  OG1 THR A 192     -15.799  -6.215   8.394  1.00 84.57           O  
ATOM   1397  N   ILE A 193     -13.602 -10.410   8.366  1.00 82.62           N  
ATOM   1398  CA  ILE A 193     -12.543 -11.406   8.253  1.00 82.62           C  
ATOM   1399  C   ILE A 193     -12.156 -11.585   6.787  1.00 82.62           C  
ATOM   1400  CB  ILE A 193     -12.972 -12.759   8.864  1.00 82.62           C  
ATOM   1401  O   ILE A 193     -13.021 -11.786   5.931  1.00 82.62           O  
ATOM   1402  CG1 ILE A 193     -13.278 -12.598  10.357  1.00 82.62           C  
ATOM   1403  CG2 ILE A 193     -11.892 -13.821   8.637  1.00 82.62           C  
ATOM   1404  CD1 ILE A 193     -13.918 -13.825  10.994  1.00 82.62           C  
ATOM   1405  N   ASP A 194     -10.843 -11.523   6.342  1.00 80.79           N  
ATOM   1406  CA  ASP A 194     -10.344 -11.758   4.991  1.00 80.79           C  
ATOM   1407  C   ASP A 194      -9.324 -12.895   4.972  1.00 80.79           C  
ATOM   1408  CB  ASP A 194      -9.720 -10.483   4.420  1.00 80.79           C  
ATOM   1409  O   ASP A 194      -8.159 -12.697   5.323  1.00 80.79           O  
ATOM   1410  CG  ASP A 194      -9.197 -10.660   3.005  1.00 80.79           C  
ATOM   1411  OD1 ASP A 194      -9.324 -11.769   2.443  1.00 80.79           O  
ATOM   1412  OD2 ASP A 194      -8.651  -9.683   2.449  1.00 80.79           O  
ATOM   1413  N   THR A 195      -9.644 -14.115   4.694  1.00 78.94           N  
ATOM   1414  CA  THR A 195      -8.793 -15.282   4.486  1.00 78.94           C  
ATOM   1415  C   THR A 195      -8.991 -15.852   3.084  1.00 78.94           C  
ATOM   1416  CB  THR A 195      -9.079 -16.375   5.532  1.00 78.94           C  
ATOM   1417  O   THR A 195      -8.850 -17.058   2.873  1.00 78.94           O  
ATOM   1418  CG2 THR A 195      -8.773 -15.880   6.942  1.00 78.94           C  
ATOM   1419  OG1 THR A 195     -10.460 -16.750   5.458  1.00 78.94           O  
ATOM   1420  N   ALA A 196      -9.469 -14.939   2.062  1.00 81.41           N  
ATOM   1421  CA  ALA A 196      -9.789 -15.296   0.682  1.00 81.41           C  
ATOM   1422  C   ALA A 196     -10.952 -16.282   0.626  1.00 81.41           C  
ATOM   1423  CB  ALA A 196      -8.563 -15.883  -0.013  1.00 81.41           C  
ATOM   1424  O   ALA A 196     -12.014 -16.032   1.202  1.00 81.41           O  
ATOM   1425  N   CYS A 197     -11.001 -17.455  -0.053  1.00 86.33           N  
ATOM   1426  CA  CYS A 197     -12.089 -18.376  -0.360  1.00 86.33           C  
ATOM   1427  C   CYS A 197     -12.596 -19.062   0.904  1.00 86.33           C  
ATOM   1428  CB  CYS A 197     -11.633 -19.426  -1.372  1.00 86.33           C  
ATOM   1429  O   CYS A 197     -13.691 -19.626   0.912  1.00 86.33           O  
ATOM   1430  SG  CYS A 197     -10.938 -18.725  -2.885  1.00 86.33           S  
ATOM   1431  N   SER A 198     -11.850 -19.036   2.141  1.00 88.41           N  
ATOM   1432  CA  SER A 198     -12.266 -19.677   3.385  1.00 88.41           C  
ATOM   1433  C   SER A 198     -12.927 -18.678   4.328  1.00 88.41           C  
ATOM   1434  CB  SER A 198     -11.068 -20.329   4.078  1.00 88.41           C  
ATOM   1435  O   SER A 198     -13.336 -19.038   5.434  1.00 88.41           O  
ATOM   1436  OG  SER A 198     -10.094 -19.358   4.419  1.00 88.41           O  
ATOM   1437  N   SER A 199     -13.070 -17.405   3.967  1.00 88.34           N  
ATOM   1438  CA  SER A 199     -13.478 -16.249   4.760  1.00 88.34           C  
ATOM   1439  C   SER A 199     -14.807 -16.503   5.464  1.00 88.34           C  
ATOM   1440  CB  SER A 199     -13.587 -15.005   3.878  1.00 88.34           C  
ATOM   1441  O   SER A 199     -14.947 -16.224   6.656  1.00 88.34           O  
ATOM   1442  OG  SER A 199     -12.312 -14.614   3.399  1.00 88.34           O  
ATOM   1443  N   SER A 200     -15.908 -17.100   4.845  1.00 92.96           N  
ATOM   1444  CA  SER A 200     -17.224 -17.281   5.450  1.00 92.96           C  
ATOM   1445  C   SER A 200     -17.208 -18.404   6.481  1.00 92.96           C  
ATOM   1446  CB  SER A 200     -18.272 -17.578   4.376  1.00 92.96           C  
ATOM   1447  O   SER A 200     -17.872 -18.314   7.515  1.00 92.96           O  
ATOM   1448  OG  SER A 200     -17.958 -18.774   3.684  1.00 92.96           O  
ATOM   1449  N   LEU A 201     -16.374 -19.535   6.254  1.00 93.38           N  
ATOM   1450  CA  LEU A 201     -16.286 -20.630   7.215  1.00 93.38           C  
ATOM   1451  C   LEU A 201     -15.414 -20.241   8.404  1.00 93.38           C  
ATOM   1452  CB  LEU A 201     -15.726 -21.887   6.545  1.00 93.38           C  
ATOM   1453  O   LEU A 201     -15.649 -20.696   9.526  1.00 93.38           O  
ATOM   1454  CG  LEU A 201     -16.656 -22.607   5.567  1.00 93.38           C  
ATOM   1455  CD1 LEU A 201     -16.064 -23.954   5.167  1.00 93.38           C  
ATOM   1456  CD2 LEU A 201     -18.040 -22.787   6.180  1.00 93.38           C  
ATOM   1457  N   VAL A 202     -14.331 -19.375   8.181  1.00 89.50           N  
ATOM   1458  CA  VAL A 202     -13.532 -18.842   9.279  1.00 89.50           C  
ATOM   1459  C   VAL A 202     -14.380 -17.893  10.123  1.00 89.50           C  
ATOM   1460  CB  VAL A 202     -12.271 -18.114   8.763  1.00 89.50           C  
ATOM   1461  O   VAL A 202     -14.272 -17.879  11.351  1.00 89.50           O  
ATOM   1462  CG1 VAL A 202     -11.544 -17.412   9.909  1.00 89.50           C  
ATOM   1463  CG2 VAL A 202     -11.339 -19.097   8.057  1.00 89.50           C  
ATOM   1464  N   ALA A 203     -15.322 -17.061   9.440  1.00 92.23           N  
ATOM   1465  CA  ALA A 203     -16.255 -16.183  10.141  1.00 92.23           C  
ATOM   1466  C   ALA A 203     -17.212 -16.987  11.016  1.00 92.23           C  
ATOM   1467  CB  ALA A 203     -17.038 -15.334   9.143  1.00 92.23           C  
ATOM   1468  O   ALA A 203     -17.490 -16.606  12.156  1.00 92.23           O  
ATOM   1469  N   LEU A 204     -17.751 -18.140  10.474  1.00 95.00           N  
ATOM   1470  CA  LEU A 204     -18.619 -19.034  11.232  1.00 95.00           C  
ATOM   1471  C   LEU A 204     -17.875 -19.637  12.419  1.00 95.00           C  
ATOM   1472  CB  LEU A 204     -19.158 -20.149  10.332  1.00 95.00           C  
ATOM   1473  O   LEU A 204     -18.416 -19.708  13.525  1.00 95.00           O  
ATOM   1474  CG  LEU A 204     -20.045 -21.196  11.008  1.00 95.00           C  
ATOM   1475  CD1 LEU A 204     -21.225 -20.523  11.701  1.00 95.00           C  
ATOM   1476  CD2 LEU A 204     -20.531 -22.222   9.990  1.00 95.00           C  
ATOM   1477  N   HIS A 205     -16.531 -20.069  12.182  1.00 93.31           N  
ATOM   1478  CA  HIS A 205     -15.709 -20.614  13.256  1.00 93.31           C  
ATOM   1479  C   HIS A 205     -15.512 -19.593  14.372  1.00 93.31           C  
ATOM   1480  CB  HIS A 205     -14.352 -21.068  12.715  1.00 93.31           C  
ATOM   1481  O   HIS A 205     -15.670 -19.918  15.551  1.00 93.31           O  
ATOM   1482  CG  HIS A 205     -13.393 -21.495  13.780  1.00 93.31           C  
ATOM   1483  CD2 HIS A 205     -12.333 -20.856  14.330  1.00 93.31           C  
ATOM   1484  ND1 HIS A 205     -13.470 -22.722  14.403  1.00 93.31           N  
ATOM   1485  CE1 HIS A 205     -12.497 -22.819  15.293  1.00 93.31           C  
ATOM   1486  NE2 HIS A 205     -11.793 -21.700  15.268  1.00 93.31           N  
ATOM   1487  N   GLU A 206     -15.255 -18.245  14.015  1.00 89.78           N  
ATOM   1488  CA  GLU A 206     -15.038 -17.184  14.994  1.00 89.78           C  
ATOM   1489  C   GLU A 206     -16.319 -16.870  15.761  1.00 89.78           C  
ATOM   1490  CB  GLU A 206     -14.512 -15.920  14.309  1.00 89.78           C  
ATOM   1491  O   GLU A 206     -16.275 -16.566  16.955  1.00 89.78           O  
ATOM   1492  CG  GLU A 206     -13.078 -16.040  13.814  1.00 89.78           C  
ATOM   1493  CD  GLU A 206     -12.079 -16.304  14.928  1.00 89.78           C  
ATOM   1494  OE1 GLU A 206     -11.089 -17.034  14.695  1.00 89.78           O  
ATOM   1495  OE2 GLU A 206     -12.288 -15.777  16.044  1.00 89.78           O  
ATOM   1496  N   ALA A 207     -17.475 -16.934  15.098  1.00 91.52           N  
ATOM   1497  CA  ALA A 207     -18.770 -16.718  15.738  1.00 91.52           C  
ATOM   1498  C   ALA A 207     -19.054 -17.798  16.779  1.00 91.52           C  
ATOM   1499  CB  ALA A 207     -19.882 -16.686  14.693  1.00 91.52           C  
ATOM   1500  O   ALA A 207     -19.502 -17.497  17.888  1.00 91.52           O  
ATOM   1501  N   CYS A 208     -18.655 -19.068  16.400  1.00 90.58           N  
ATOM   1502  CA  CYS A 208     -18.840 -20.187  17.317  1.00 90.58           C  
ATOM   1503  C   CYS A 208     -17.938 -20.047  18.537  1.00 90.58           C  
ATOM   1504  CB  CYS A 208     -18.554 -21.512  16.610  1.00 90.58           C  
ATOM   1505  O   CYS A 208     -18.375 -20.274  19.667  1.00 90.58           O  
ATOM   1506  SG  CYS A 208     -19.790 -21.957  15.370  1.00 90.58           S  
ATOM   1507  N   GLN A 209     -16.631 -19.598  18.249  1.00 85.53           N  
ATOM   1508  CA  GLN A 209     -15.694 -19.432  19.354  1.00 85.53           C  
ATOM   1509  C   GLN A 209     -16.130 -18.299  20.280  1.00 85.53           C  
ATOM   1510  CB  GLN A 209     -14.283 -19.166  18.828  1.00 85.53           C  
ATOM   1511  O   GLN A 209     -16.034 -18.418  21.503  1.00 85.53           O  
ATOM   1512  CG  GLN A 209     -13.702 -20.316  18.016  1.00 85.53           C  
ATOM   1513  CD  GLN A 209     -13.689 -21.626  18.780  1.00 85.53           C  
ATOM   1514  NE2 GLN A 209     -13.731 -22.738  18.053  1.00 85.53           N  
ATOM   1515  OE1 GLN A 209     -13.641 -21.640  20.014  1.00 85.53           O  
ATOM   1516  N   ALA A 210     -16.674 -17.168  19.730  1.00 83.10           N  
ATOM   1517  CA  ALA A 210     -17.155 -16.021  20.496  1.00 83.10           C  
ATOM   1518  C   ALA A 210     -18.350 -16.403  21.365  1.00 83.10           C  
ATOM   1519  CB  ALA A 210     -17.527 -14.874  19.560  1.00 83.10           C  
ATOM   1520  O   ALA A 210     -18.480 -15.928  22.496  1.00 83.10           O  
ATOM   1521  N   LEU A 211     -19.247 -17.267  20.873  1.00 86.12           N  
ATOM   1522  CA  LEU A 211     -20.386 -17.762  21.639  1.00 86.12           C  
ATOM   1523  C   LEU A 211     -19.926 -18.685  22.763  1.00 86.12           C  
ATOM   1524  CB  LEU A 211     -21.366 -18.502  20.725  1.00 86.12           C  
ATOM   1525  O   LEU A 211     -20.429 -18.602  23.885  1.00 86.12           O  
ATOM   1526  CG  LEU A 211     -22.184 -17.636  19.766  1.00 86.12           C  
ATOM   1527  CD1 LEU A 211     -22.819 -18.500  18.681  1.00 86.12           C  
ATOM   1528  CD2 LEU A 211     -23.251 -16.856  20.527  1.00 86.12           C  
ATOM   1529  N   ARG A 212     -18.776 -19.515  22.534  1.00 81.46           N  
ATOM   1530  CA  ARG A 212     -18.255 -20.473  23.504  1.00 81.46           C  
ATOM   1531  C   ARG A 212     -17.527 -19.763  24.640  1.00 81.46           C  
ATOM   1532  CB  ARG A 212     -17.317 -21.472  22.823  1.00 81.46           C  
ATOM   1533  O   ARG A 212     -17.591 -20.195  25.792  1.00 81.46           O  
ATOM   1534  CG  ARG A 212     -18.035 -22.536  22.008  1.00 81.46           C  
ATOM   1535  CD  ARG A 212     -17.060 -23.531  21.395  1.00 81.46           C  
ATOM   1536  NE  ARG A 212     -17.735 -24.464  20.498  1.00 81.46           N  
ATOM   1537  NH1 ARG A 212     -16.238 -24.195  18.758  1.00 81.46           N  
ATOM   1538  NH2 ARG A 212     -18.019 -25.622  18.535  1.00 81.46           N  
ATOM   1539  CZ  ARG A 212     -17.329 -24.758  19.266  1.00 81.46           C  
ATOM   1540  N   THR A 213     -16.809 -18.516  24.237  1.00 68.03           N  
ATOM   1541  CA  THR A 213     -15.986 -17.773  25.184  1.00 68.03           C  
ATOM   1542  C   THR A 213     -16.816 -16.719  25.911  1.00 68.03           C  
ATOM   1543  CB  THR A 213     -14.797 -17.095  24.478  1.00 68.03           C  
ATOM   1544  O   THR A 213     -16.323 -16.053  26.823  1.00 68.03           O  
ATOM   1545  CG2 THR A 213     -13.841 -18.131  23.895  1.00 68.03           C  
ATOM   1546  OG1 THR A 213     -15.287 -16.264  23.419  1.00 68.03           O  
ATOM   1547  N   GLY A 214     -18.245 -16.650  25.538  1.00 71.30           N  
ATOM   1548  CA  GLY A 214     -19.178 -15.753  26.199  1.00 71.30           C  
ATOM   1549  C   GLY A 214     -19.014 -14.305  25.778  1.00 71.30           C  
ATOM   1550  O   GLY A 214     -19.459 -13.394  26.480  1.00 71.30           O  
ATOM   1551  N   ASP A 215     -18.245 -13.990  24.653  1.00 72.94           N  
ATOM   1552  CA  ASP A 215     -18.046 -12.657  24.092  1.00 72.94           C  
ATOM   1553  C   ASP A 215     -19.343 -12.112  23.498  1.00 72.94           C  
ATOM   1554  CB  ASP A 215     -16.948 -12.681  23.026  1.00 72.94           C  
ATOM   1555  O   ASP A 215     -19.496 -10.899  23.336  1.00 72.94           O  
ATOM   1556  CG  ASP A 215     -15.563 -12.902  23.607  1.00 72.94           C  
ATOM   1557  OD1 ASP A 215     -15.350 -12.614  24.805  1.00 72.94           O  
ATOM   1558  OD2 ASP A 215     -14.674 -13.365  22.859  1.00 72.94           O  
ATOM   1559  N   CYS A 216     -20.428 -13.059  23.140  1.00 86.44           N  
ATOM   1560  CA  CYS A 216     -21.760 -12.702  22.666  1.00 86.44           C  
ATOM   1561  C   CYS A 216     -22.751 -13.831  22.922  1.00 86.44           C  
ATOM   1562  CB  CYS A 216     -21.726 -12.370  21.174  1.00 86.44           C  
ATOM   1563  O   CYS A 216     -22.354 -14.942  23.279  1.00 86.44           O  
ATOM   1564  SG  CYS A 216     -21.172 -13.739  20.135  1.00 86.44           S  
ATOM   1565  N   ASP A 217     -24.111 -13.591  22.827  1.00 88.37           N  
ATOM   1566  CA  ASP A 217     -25.169 -14.560  23.095  1.00 88.37           C  
ATOM   1567  C   ASP A 217     -25.807 -15.049  21.797  1.00 88.37           C  
ATOM   1568  CB  ASP A 217     -26.235 -13.952  24.009  1.00 88.37           C  
ATOM   1569  O   ASP A 217     -26.476 -16.084  21.779  1.00 88.37           O  
ATOM   1570  CG  ASP A 217     -25.687 -13.532  25.361  1.00 88.37           C  
ATOM   1571  OD1 ASP A 217     -24.846 -14.260  25.932  1.00 88.37           O  
ATOM   1572  OD2 ASP A 217     -26.101 -12.465  25.862  1.00 88.37           O  
ATOM   1573  N   MET A 218     -25.597 -14.336  20.778  1.00 93.61           N  
ATOM   1574  CA  MET A 218     -26.072 -14.588  19.421  1.00 93.61           C  
ATOM   1575  C   MET A 218     -25.133 -13.969  18.391  1.00 93.61           C  
ATOM   1576  CB  MET A 218     -27.488 -14.039  19.235  1.00 93.61           C  
ATOM   1577  O   MET A 218     -24.506 -12.942  18.655  1.00 93.61           O  
ATOM   1578  CG  MET A 218     -28.099 -14.365  17.882  1.00 93.61           C  
ATOM   1579  SD  MET A 218     -29.834 -13.786  17.737  1.00 93.61           S  
ATOM   1580  CE  MET A 218     -30.647 -14.913  18.904  1.00 93.61           C  
ATOM   1581  N   ALA A 219     -24.990 -14.585  17.210  1.00 95.05           N  
ATOM   1582  CA  ALA A 219     -24.057 -14.046  16.223  1.00 95.05           C  
ATOM   1583  C   ALA A 219     -24.651 -14.105  14.818  1.00 95.05           C  
ATOM   1584  CB  ALA A 219     -22.734 -14.806  16.270  1.00 95.05           C  
ATOM   1585  O   ALA A 219     -25.315 -15.080  14.459  1.00 95.05           O  
ATOM   1586  N   LEU A 220     -24.525 -12.979  14.133  1.00 95.42           N  
ATOM   1587  CA  LEU A 220     -24.719 -12.947  12.687  1.00 95.42           C  
ATOM   1588  C   LEU A 220     -23.421 -13.278  11.958  1.00 95.42           C  
ATOM   1589  CB  LEU A 220     -25.231 -11.574  12.245  1.00 95.42           C  
ATOM   1590  O   LEU A 220     -22.391 -12.643  12.195  1.00 95.42           O  
ATOM   1591  CG  LEU A 220     -26.693 -11.259  12.566  1.00 95.42           C  
ATOM   1592  CD1 LEU A 220     -26.921  -9.752  12.575  1.00 95.42           C  
ATOM   1593  CD2 LEU A 220     -27.619 -11.940  11.564  1.00 95.42           C  
ATOM   1594  N   THR A 221     -23.414 -14.391  11.154  1.00 95.86           N  
ATOM   1595  CA  THR A 221     -22.199 -14.816  10.469  1.00 95.86           C  
ATOM   1596  C   THR A 221     -22.493 -15.168   9.013  1.00 95.86           C  
ATOM   1597  CB  THR A 221     -21.555 -16.025  11.172  1.00 95.86           C  
ATOM   1598  O   THR A 221     -23.565 -15.689   8.699  1.00 95.86           O  
ATOM   1599  CG2 THR A 221     -22.464 -17.248  11.108  1.00 95.86           C  
ATOM   1600  OG1 THR A 221     -20.310 -16.336  10.532  1.00 95.86           O  
ATOM   1601  N   GLY A 222     -21.590 -14.838   8.094  1.00 93.45           N  
ATOM   1602  CA  GLY A 222     -21.751 -15.154   6.684  1.00 93.45           C  
ATOM   1603  C   GLY A 222     -20.654 -14.570   5.813  1.00 93.45           C  
ATOM   1604  O   GLY A 222     -19.585 -14.210   6.310  1.00 93.45           O  
ATOM   1605  N   GLY A 223     -20.825 -14.587   4.463  1.00 92.75           N  
ATOM   1606  CA  GLY A 223     -19.878 -14.076   3.485  1.00 92.75           C  
ATOM   1607  C   GLY A 223     -20.548 -13.405   2.301  1.00 92.75           C  
ATOM   1608  O   GLY A 223     -21.660 -13.776   1.917  1.00 92.75           O  
ATOM   1609  N   VAL A 224     -19.975 -12.376   1.762  1.00 93.50           N  
ATOM   1610  CA  VAL A 224     -20.528 -11.655   0.620  1.00 93.50           C  
ATOM   1611  C   VAL A 224     -19.430 -11.394  -0.408  1.00 93.50           C  
ATOM   1612  CB  VAL A 224     -21.180 -10.322   1.053  1.00 93.50           C  
ATOM   1613  O   VAL A 224     -18.291 -11.090  -0.045  1.00 93.50           O  
ATOM   1614  CG1 VAL A 224     -20.175  -9.446   1.798  1.00 93.50           C  
ATOM   1615  CG2 VAL A 224     -21.740  -9.584  -0.162  1.00 93.50           C  
ATOM   1616  N   THR A 225     -19.631 -11.684  -1.693  1.00 91.96           N  
ATOM   1617  CA  THR A 225     -18.733 -11.357  -2.795  1.00 91.96           C  
ATOM   1618  C   THR A 225     -19.509 -10.773  -3.971  1.00 91.96           C  
ATOM   1619  CB  THR A 225     -17.945 -12.596  -3.260  1.00 91.96           C  
ATOM   1620  O   THR A 225     -20.456 -11.390  -4.464  1.00 91.96           O  
ATOM   1621  CG2 THR A 225     -17.057 -12.266  -4.455  1.00 91.96           C  
ATOM   1622  OG1 THR A 225     -17.123 -13.065  -2.184  1.00 91.96           O  
ATOM   1623  N   VAL A 226     -19.251  -9.571  -4.291  1.00 89.52           N  
ATOM   1624  CA  VAL A 226     -19.728  -8.947  -5.521  1.00 89.52           C  
ATOM   1625  C   VAL A 226     -18.543  -8.410  -6.322  1.00 89.52           C  
ATOM   1626  CB  VAL A 226     -20.732  -7.810  -5.228  1.00 89.52           C  
ATOM   1627  O   VAL A 226     -17.666  -7.741  -5.771  1.00 89.52           O  
ATOM   1628  CG1 VAL A 226     -21.155  -7.116  -6.522  1.00 89.52           C  
ATOM   1629  CG2 VAL A 226     -21.952  -8.354  -4.486  1.00 89.52           C  
ATOM   1630  N   MET A 227     -18.454  -8.724  -7.586  1.00 87.03           N  
ATOM   1631  CA  MET A 227     -17.356  -8.283  -8.442  1.00 87.03           C  
ATOM   1632  C   MET A 227     -17.742  -7.030  -9.221  1.00 87.03           C  
ATOM   1633  CB  MET A 227     -16.948  -9.395  -9.410  1.00 87.03           C  
ATOM   1634  O   MET A 227     -18.449  -7.113 -10.227  1.00 87.03           O  
ATOM   1635  CG  MET A 227     -16.297 -10.590  -8.731  1.00 87.03           C  
ATOM   1636  SD  MET A 227     -15.825 -11.904  -9.922  1.00 87.03           S  
ATOM   1637  CE  MET A 227     -17.460 -12.593 -10.302  1.00 87.03           C  
ATOM   1638  N   PRO A 228     -17.324  -5.807  -8.673  1.00 76.22           N  
ATOM   1639  CA  PRO A 228     -17.704  -4.530  -9.283  1.00 76.22           C  
ATOM   1640  C   PRO A 228     -16.773  -4.121 -10.423  1.00 76.22           C  
ATOM   1641  CB  PRO A 228     -17.609  -3.541  -8.119  1.00 76.22           C  
ATOM   1642  O   PRO A 228     -17.121  -3.255 -11.229  1.00 76.22           O  
ATOM   1643  CG  PRO A 228     -16.623  -4.153  -7.177  1.00 76.22           C  
ATOM   1644  CD  PRO A 228     -16.705  -5.647  -7.306  1.00 76.22           C  
ATOM   1645  N   SER A 229     -15.446  -4.867 -10.725  1.00 74.87           N  
ATOM   1646  CA  SER A 229     -14.471  -4.671 -11.793  1.00 74.87           C  
ATOM   1647  C   SER A 229     -13.972  -6.005 -12.338  1.00 74.87           C  
ATOM   1648  CB  SER A 229     -13.289  -3.839 -11.294  1.00 74.87           C  
ATOM   1649  O   SER A 229     -14.204  -7.054 -11.733  1.00 74.87           O  
ATOM   1650  OG  SER A 229     -12.423  -4.626 -10.494  1.00 74.87           O  
ATOM   1651  N   THR A 230     -13.368  -6.032 -13.544  1.00 75.65           N  
ATOM   1652  CA  THR A 230     -12.874  -7.241 -14.195  1.00 75.65           C  
ATOM   1653  C   THR A 230     -11.520  -7.650 -13.621  1.00 75.65           C  
ATOM   1654  CB  THR A 230     -12.751  -7.044 -15.717  1.00 75.65           C  
ATOM   1655  O   THR A 230     -10.928  -8.638 -14.059  1.00 75.65           O  
ATOM   1656  CG2 THR A 230     -14.123  -6.877 -16.362  1.00 75.65           C  
ATOM   1657  OG1 THR A 230     -11.965  -5.876 -15.981  1.00 75.65           O  
ATOM   1658  N   GLY A 231     -10.934  -6.867 -12.600  1.00 71.28           N  
ATOM   1659  CA  GLY A 231      -9.614  -7.035 -12.014  1.00 71.28           C  
ATOM   1660  C   GLY A 231      -9.351  -8.450 -11.534  1.00 71.28           C  
ATOM   1661  O   GLY A 231      -8.283  -9.010 -11.792  1.00 71.28           O  
ATOM   1662  N   MET A 232     -10.350  -9.176 -10.807  1.00 74.29           N  
ATOM   1663  CA  MET A 232     -10.260 -10.540 -10.293  1.00 74.29           C  
ATOM   1664  C   MET A 232     -10.331 -11.555 -11.428  1.00 74.29           C  
ATOM   1665  CB  MET A 232     -11.375 -10.808  -9.280  1.00 74.29           C  
ATOM   1666  O   MET A 232      -9.622 -12.563 -11.411  1.00 74.29           O  
ATOM   1667  CG  MET A 232     -11.193 -12.097  -8.495  1.00 74.29           C  
ATOM   1668  SD  MET A 232     -12.444 -12.295  -7.168  1.00 74.29           S  
ATOM   1669  CE  MET A 232     -11.699 -11.270  -5.869  1.00 74.29           C  
ATOM   1670  N   LEU A 233     -11.117 -11.348 -12.588  1.00 76.92           N  
ATOM   1671  CA  LEU A 233     -11.212 -12.171 -13.790  1.00 76.92           C  
ATOM   1672  C   LEU A 233      -9.895 -12.162 -14.559  1.00 76.92           C  
ATOM   1673  CB  LEU A 233     -12.346 -11.676 -14.690  1.00 76.92           C  
ATOM   1674  O   LEU A 233      -9.426 -13.211 -15.007  1.00 76.92           O  
ATOM   1675  CG  LEU A 233     -13.767 -12.032 -14.249  1.00 76.92           C  
ATOM   1676  CD1 LEU A 233     -14.787 -11.220 -15.041  1.00 76.92           C  
ATOM   1677  CD2 LEU A 233     -14.020 -13.527 -14.416  1.00 76.92           C  
ATOM   1678  N   VAL A 234      -9.171 -11.044 -14.574  1.00 74.43           N  
ATOM   1679  CA  VAL A 234      -7.907 -10.855 -15.278  1.00 74.43           C  
ATOM   1680  C   VAL A 234      -6.777 -11.529 -14.503  1.00 74.43           C  
ATOM   1681  CB  VAL A 234      -7.591  -9.356 -15.485  1.00 74.43           C  
ATOM   1682  O   VAL A 234      -5.961 -12.249 -15.083  1.00 74.43           O  
ATOM   1683  CG1 VAL A 234      -6.165  -9.171 -16.001  1.00 74.43           C  
ATOM   1684  CG2 VAL A 234      -8.596  -8.728 -16.448  1.00 74.43           C  
ATOM   1685  N   GLU A 235      -6.785 -11.449 -13.138  1.00 70.08           N  
ATOM   1686  CA  GLU A 235      -5.715 -11.963 -12.288  1.00 70.08           C  
ATOM   1687  C   GLU A 235      -5.772 -13.484 -12.189  1.00 70.08           C  
ATOM   1688  CB  GLU A 235      -5.793 -11.342 -10.891  1.00 70.08           C  
ATOM   1689  O   GLU A 235      -4.745 -14.158 -12.299  1.00 70.08           O  
ATOM   1690  CG  GLU A 235      -5.415  -9.868 -10.851  1.00 70.08           C  
ATOM   1691  CD  GLU A 235      -4.006  -9.597 -11.355  1.00 70.08           C  
ATOM   1692  OE1 GLU A 235      -3.779  -8.535 -11.978  1.00 70.08           O  
ATOM   1693  OE2 GLU A 235      -3.123 -10.453 -11.126  1.00 70.08           O  
ATOM   1694  N   PHE A 236      -7.028 -14.153 -12.074  1.00 75.09           N  
ATOM   1695  CA  PHE A 236      -7.191 -15.600 -11.988  1.00 75.09           C  
ATOM   1696  C   PHE A 236      -7.069 -16.242 -13.364  1.00 75.09           C  
ATOM   1697  CB  PHE A 236      -8.544 -15.953 -11.362  1.00 75.09           C  
ATOM   1698  O   PHE A 236      -6.673 -17.403 -13.480  1.00 75.09           O  
ATOM   1699  CG  PHE A 236      -8.522 -16.006  -9.858  1.00 75.09           C  
ATOM   1700  CD1 PHE A 236      -7.816 -17.002  -9.194  1.00 75.09           C  
ATOM   1701  CD2 PHE A 236      -9.209 -15.060  -9.108  1.00 75.09           C  
ATOM   1702  CE1 PHE A 236      -7.794 -17.053  -7.802  1.00 75.09           C  
ATOM   1703  CE2 PHE A 236      -9.191 -15.105  -7.717  1.00 75.09           C  
ATOM   1704  CZ  PHE A 236      -8.484 -16.103  -7.066  1.00 75.09           C  
ATOM   1705  N   SER A 237      -7.352 -15.454 -14.539  1.00 76.68           N  
ATOM   1706  CA  SER A 237      -7.137 -15.898 -15.912  1.00 76.68           C  
ATOM   1707  C   SER A 237      -5.650 -15.969 -16.244  1.00 76.68           C  
ATOM   1708  CB  SER A 237      -7.843 -14.963 -16.895  1.00 76.68           C  
ATOM   1709  O   SER A 237      -5.200 -16.908 -16.904  1.00 76.68           O  
ATOM   1710  OG  SER A 237      -9.250 -15.099 -16.796  1.00 76.68           O  
ATOM   1711  N   ARG A 238      -4.789 -15.153 -15.544  1.00 71.30           N  
ATOM   1712  CA  ARG A 238      -3.345 -15.105 -15.750  1.00 71.30           C  
ATOM   1713  C   ARG A 238      -2.651 -16.257 -15.031  1.00 71.30           C  
ATOM   1714  CB  ARG A 238      -2.777 -13.768 -15.269  1.00 71.30           C  
ATOM   1715  O   ARG A 238      -1.593 -16.719 -15.463  1.00 71.30           O  
ATOM   1716  CG  ARG A 238      -3.068 -12.604 -16.203  1.00 71.30           C  
ATOM   1717  CD  ARG A 238      -2.409 -11.319 -15.723  1.00 71.30           C  
ATOM   1718  NE  ARG A 238      -2.572 -10.236 -16.690  1.00 71.30           N  
ATOM   1719  NH1 ARG A 238      -1.387  -8.681 -15.459  1.00 71.30           N  
ATOM   1720  NH2 ARG A 238      -2.290  -8.100 -17.484  1.00 71.30           N  
ATOM   1721  CZ  ARG A 238      -2.082  -9.008 -16.542  1.00 71.30           C  
ATOM   1722  N   GLN A 239      -3.360 -16.704 -13.883  1.00 71.11           N  
ATOM   1723  CA  GLN A 239      -2.865 -17.819 -13.082  1.00 71.11           C  
ATOM   1724  C   GLN A 239      -3.423 -19.148 -13.584  1.00 71.11           C  
ATOM   1725  CB  GLN A 239      -3.224 -17.622 -11.608  1.00 71.11           C  
ATOM   1726  O   GLN A 239      -3.115 -20.205 -13.030  1.00 71.11           O  
ATOM   1727  CG  GLN A 239      -2.525 -16.436 -10.958  1.00 71.11           C  
ATOM   1728  CD  GLN A 239      -2.997 -16.182  -9.539  1.00 71.11           C  
ATOM   1729  NE2 GLN A 239      -2.975 -14.920  -9.123  1.00 71.11           N  
ATOM   1730  OE1 GLN A 239      -3.379 -17.112  -8.822  1.00 71.11           O  
ATOM   1731  N   ARG A 240      -4.231 -19.048 -14.668  1.00 75.14           N  
ATOM   1732  CA  ARG A 240      -4.910 -20.180 -15.289  1.00 75.14           C  
ATOM   1733  C   ARG A 240      -5.726 -20.960 -14.263  1.00 75.14           C  
ATOM   1734  CB  ARG A 240      -3.899 -21.107 -15.968  1.00 75.14           C  
ATOM   1735  O   ARG A 240      -5.808 -22.188 -14.330  1.00 75.14           O  
ATOM   1736  CG  ARG A 240      -3.189 -20.478 -17.156  1.00 75.14           C  
ATOM   1737  CD  ARG A 240      -2.515 -21.527 -18.030  1.00 75.14           C  
ATOM   1738  NE  ARG A 240      -1.809 -20.919 -19.154  1.00 75.14           N  
ATOM   1739  NH1 ARG A 240      -1.756 -22.844 -20.429  1.00 75.14           N  
ATOM   1740  NH2 ARG A 240      -0.824 -20.908 -21.229  1.00 75.14           N  
ATOM   1741  CZ  ARG A 240      -1.465 -21.559 -20.268  1.00 75.14           C  
ATOM   1742  N   GLY A 241      -6.115 -20.248 -13.348  1.00 73.94           N  
ATOM   1743  CA  GLY A 241      -6.901 -20.770 -12.242  1.00 73.94           C  
ATOM   1744  C   GLY A 241      -8.390 -20.797 -12.529  1.00 73.94           C  
ATOM   1745  O   GLY A 241      -9.152 -21.463 -11.825  1.00 73.94           O  
ATOM   1746  N   LEU A 242      -8.997 -20.214 -13.792  1.00 86.42           N  
ATOM   1747  CA  LEU A 242     -10.401 -20.133 -14.180  1.00 86.42           C  
ATOM   1748  C   LEU A 242     -10.737 -21.187 -15.230  1.00 86.42           C  
ATOM   1749  CB  LEU A 242     -10.729 -18.738 -14.717  1.00 86.42           C  
ATOM   1750  O   LEU A 242      -9.896 -21.527 -16.065  1.00 86.42           O  
ATOM   1751  CG  LEU A 242     -10.565 -17.577 -13.735  1.00 86.42           C  
ATOM   1752  CD1 LEU A 242     -10.881 -16.252 -14.422  1.00 86.42           C  
ATOM   1753  CD2 LEU A 242     -11.457 -17.778 -12.515  1.00 86.42           C  
ATOM   1754  N   SER A 243     -11.839 -21.907 -15.241  1.00 88.63           N  
ATOM   1755  CA  SER A 243     -12.381 -22.798 -16.262  1.00 88.63           C  
ATOM   1756  C   SER A 243     -12.822 -22.019 -17.497  1.00 88.63           C  
ATOM   1757  CB  SER A 243     -13.559 -23.598 -15.705  1.00 88.63           C  
ATOM   1758  O   SER A 243     -13.533 -21.019 -17.385  1.00 88.63           O  
ATOM   1759  OG  SER A 243     -14.190 -24.344 -16.731  1.00 88.63           O  
ATOM   1760  N   PRO A 244     -12.264 -22.325 -18.667  1.00 83.13           N  
ATOM   1761  CA  PRO A 244     -12.556 -21.619 -19.917  1.00 83.13           C  
ATOM   1762  C   PRO A 244     -14.052 -21.533 -20.211  1.00 83.13           C  
ATOM   1763  CB  PRO A 244     -11.840 -22.463 -20.974  1.00 83.13           C  
ATOM   1764  O   PRO A 244     -14.510 -20.564 -20.822  1.00 83.13           O  
ATOM   1765  CG  PRO A 244     -10.722 -23.129 -20.238  1.00 83.13           C  
ATOM   1766  CD  PRO A 244     -11.177 -23.412 -18.835  1.00 83.13           C  
ATOM   1767  N   ASP A 245     -14.955 -22.471 -19.730  1.00 85.92           N  
ATOM   1768  CA  ASP A 245     -16.394 -22.452 -19.973  1.00 85.92           C  
ATOM   1769  C   ASP A 245     -17.147 -21.886 -18.771  1.00 85.92           C  
ATOM   1770  CB  ASP A 245     -16.902 -23.859 -20.297  1.00 85.92           C  
ATOM   1771  O   ASP A 245     -18.378 -21.811 -18.782  1.00 85.92           O  
ATOM   1772  CG  ASP A 245     -16.657 -24.851 -19.175  1.00 85.92           C  
ATOM   1773  OD1 ASP A 245     -16.192 -24.442 -18.089  1.00 85.92           O  
ATOM   1774  OD2 ASP A 245     -16.929 -26.054 -19.378  1.00 85.92           O  
ATOM   1775  N   GLY A 246     -16.239 -21.399 -17.692  1.00 85.13           N  
ATOM   1776  CA  GLY A 246     -16.844 -20.659 -16.596  1.00 85.13           C  
ATOM   1777  C   GLY A 246     -17.576 -21.548 -15.609  1.00 85.13           C  
ATOM   1778  O   GLY A 246     -18.218 -21.054 -14.679  1.00 85.13           O  
ATOM   1779  N   ARG A 247     -17.495 -22.955 -15.750  1.00 91.55           N  
ATOM   1780  CA  ARG A 247     -18.149 -23.943 -14.898  1.00 91.55           C  
ATOM   1781  C   ARG A 247     -17.140 -24.633 -13.986  1.00 91.55           C  
ATOM   1782  CB  ARG A 247     -18.886 -24.981 -15.746  1.00 91.55           C  
ATOM   1783  O   ARG A 247     -15.995 -24.863 -14.381  1.00 91.55           O  
ATOM   1784  CG  ARG A 247     -20.052 -24.413 -16.539  1.00 91.55           C  
ATOM   1785  CD  ARG A 247     -20.692 -25.467 -17.433  1.00 91.55           C  
ATOM   1786  NE  ARG A 247     -21.840 -24.931 -18.160  1.00 91.55           N  
ATOM   1787  NH1 ARG A 247     -20.578 -23.791 -19.724  1.00 91.55           N  
ATOM   1788  NH2 ARG A 247     -22.867 -23.716 -19.816  1.00 91.55           N  
ATOM   1789  CZ  ARG A 247     -21.759 -24.147 -19.232  1.00 91.55           C  
ATOM   1790  N   CYS A 248     -17.525 -24.921 -12.790  1.00 91.85           N  
ATOM   1791  CA  CYS A 248     -16.749 -25.738 -11.864  1.00 91.85           C  
ATOM   1792  C   CYS A 248     -17.028 -27.220 -12.079  1.00 91.85           C  
ATOM   1793  CB  CYS A 248     -17.062 -25.354 -10.418  1.00 91.85           C  
ATOM   1794  O   CYS A 248     -18.148 -27.684 -11.858  1.00 91.85           O  
ATOM   1795  SG  CYS A 248     -16.615 -23.655 -10.002  1.00 91.85           S  
ATOM   1796  N   LYS A 249     -16.129 -28.014 -12.706  1.00 92.84           N  
ATOM   1797  CA  LYS A 249     -16.246 -29.444 -12.976  1.00 92.84           C  
ATOM   1798  C   LYS A 249     -15.530 -30.266 -11.908  1.00 92.84           C  
ATOM   1799  CB  LYS A 249     -15.683 -29.777 -14.359  1.00 92.84           C  
ATOM   1800  O   LYS A 249     -14.542 -30.944 -12.198  1.00 92.84           O  
ATOM   1801  CG  LYS A 249     -16.307 -28.975 -15.491  1.00 92.84           C  
ATOM   1802  CD  LYS A 249     -15.489 -29.086 -16.771  1.00 92.84           C  
ATOM   1803  CE  LYS A 249     -15.929 -28.061 -17.807  1.00 92.84           C  
ATOM   1804  NZ  LYS A 249     -15.067 -28.100 -19.026  1.00 92.84           N  
ATOM   1805  N   ALA A 250     -15.993 -30.108 -10.607  1.00 90.54           N  
ATOM   1806  CA  ALA A 250     -15.397 -30.663  -9.395  1.00 90.54           C  
ATOM   1807  C   ALA A 250     -15.244 -32.178  -9.503  1.00 90.54           C  
ATOM   1808  CB  ALA A 250     -16.241 -30.303  -8.174  1.00 90.54           C  
ATOM   1809  O   ALA A 250     -16.206 -32.885  -9.813  1.00 90.54           O  
ATOM   1810  N   PHE A 251     -14.003 -32.789  -9.396  1.00 91.64           N  
ATOM   1811  CA  PHE A 251     -13.621 -34.193  -9.296  1.00 91.64           C  
ATOM   1812  C   PHE A 251     -13.932 -34.932 -10.592  1.00 91.64           C  
ATOM   1813  CB  PHE A 251     -14.340 -34.865  -8.123  1.00 91.64           C  
ATOM   1814  O   PHE A 251     -14.108 -36.153 -10.590  1.00 91.64           O  
ATOM   1815  CG  PHE A 251     -14.156 -34.153  -6.810  1.00 91.64           C  
ATOM   1816  CD1 PHE A 251     -12.915 -34.128  -6.185  1.00 91.64           C  
ATOM   1817  CD2 PHE A 251     -15.224 -33.509  -6.200  1.00 91.64           C  
ATOM   1818  CE1 PHE A 251     -12.741 -33.470  -4.970  1.00 91.64           C  
ATOM   1819  CE2 PHE A 251     -15.058 -32.849  -4.985  1.00 91.64           C  
ATOM   1820  CZ  PHE A 251     -13.816 -32.832  -4.372  1.00 91.64           C  
ATOM   1821  N   SER A 252     -14.178 -34.203 -11.704  1.00 91.05           N  
ATOM   1822  CA  SER A 252     -14.433 -34.761 -13.028  1.00 91.05           C  
ATOM   1823  C   SER A 252     -13.138 -34.930 -13.815  1.00 91.05           C  
ATOM   1824  CB  SER A 252     -15.401 -33.870 -13.808  1.00 91.05           C  
ATOM   1825  O   SER A 252     -12.174 -34.192 -13.600  1.00 91.05           O  
ATOM   1826  OG  SER A 252     -15.516 -34.308 -15.151  1.00 91.05           O  
ATOM   1827  N   ALA A 253     -13.095 -35.954 -14.748  1.00 87.95           N  
ATOM   1828  CA  ALA A 253     -11.971 -36.160 -15.658  1.00 87.95           C  
ATOM   1829  C   ALA A 253     -11.714 -34.915 -16.502  1.00 87.95           C  
ATOM   1830  CB  ALA A 253     -12.230 -37.366 -16.558  1.00 87.95           C  
ATOM   1831  O   ALA A 253     -10.585 -34.674 -16.935  1.00 87.95           O  
ATOM   1832  N   SER A 254     -12.692 -33.987 -16.632  1.00 89.85           N  
ATOM   1833  CA  SER A 254     -12.609 -32.803 -17.480  1.00 89.85           C  
ATOM   1834  C   SER A 254     -12.354 -31.547 -16.654  1.00 89.85           C  
ATOM   1835  CB  SER A 254     -13.893 -32.635 -18.294  1.00 89.85           C  
ATOM   1836  O   SER A 254     -12.506 -30.429 -17.150  1.00 89.85           O  
ATOM   1837  OG  SER A 254     -15.017 -32.508 -17.440  1.00 89.85           O  
ATOM   1838  N   ALA A 255     -11.981 -31.658 -15.246  1.00 87.78           N  
ATOM   1839  CA  ALA A 255     -11.696 -30.516 -14.381  1.00 87.78           C  
ATOM   1840  C   ALA A 255     -10.599 -29.637 -14.978  1.00 87.78           C  
ATOM   1841  CB  ALA A 255     -11.293 -30.991 -12.987  1.00 87.78           C  
ATOM   1842  O   ALA A 255      -9.517 -30.125 -15.311  1.00 87.78           O  
ATOM   1843  N   ASP A 256     -10.737 -28.349 -15.266  1.00 88.42           N  
ATOM   1844  CA  ASP A 256      -9.809 -27.480 -15.983  1.00 88.42           C  
ATOM   1845  C   ASP A 256      -9.768 -26.087 -15.360  1.00 88.42           C  
ATOM   1846  CB  ASP A 256     -10.196 -27.385 -17.461  1.00 88.42           C  
ATOM   1847  O   ASP A 256      -9.352 -25.124 -16.007  1.00 88.42           O  
ATOM   1848  CG  ASP A 256     -11.613 -26.882 -17.671  1.00 88.42           C  
ATOM   1849  OD1 ASP A 256     -12.300 -26.559 -16.678  1.00 88.42           O  
ATOM   1850  OD2 ASP A 256     -12.049 -26.812 -18.841  1.00 88.42           O  
ATOM   1851  N   GLY A 257     -10.159 -25.982 -13.992  1.00 87.52           N  
ATOM   1852  CA  GLY A 257     -10.187 -24.720 -13.269  1.00 87.52           C  
ATOM   1853  C   GLY A 257     -11.545 -24.407 -12.668  1.00 87.52           C  
ATOM   1854  O   GLY A 257     -12.440 -25.255 -12.667  1.00 87.52           O  
ATOM   1855  N   PHE A 258     -11.808 -23.267 -11.933  1.00 88.61           N  
ATOM   1856  CA  PHE A 258     -13.086 -22.976 -11.294  1.00 88.61           C  
ATOM   1857  C   PHE A 258     -13.774 -21.796 -11.970  1.00 88.61           C  
ATOM   1858  CB  PHE A 258     -12.888 -22.684  -9.803  1.00 88.61           C  
ATOM   1859  O   PHE A 258     -13.121 -20.986 -12.631  1.00 88.61           O  
ATOM   1860  CG  PHE A 258     -12.022 -21.484  -9.529  1.00 88.61           C  
ATOM   1861  CD1 PHE A 258     -10.642 -21.612  -9.437  1.00 88.61           C  
ATOM   1862  CD2 PHE A 258     -12.590 -20.227  -9.363  1.00 88.61           C  
ATOM   1863  CE1 PHE A 258      -9.838 -20.503  -9.184  1.00 88.61           C  
ATOM   1864  CE2 PHE A 258     -11.793 -19.115  -9.109  1.00 88.61           C  
ATOM   1865  CZ  PHE A 258     -10.417 -19.255  -9.019  1.00 88.61           C  
ATOM   1866  N   GLY A 259     -15.035 -21.730 -12.072  1.00 88.57           N  
ATOM   1867  CA  GLY A 259     -15.864 -20.630 -12.538  1.00 88.57           C  
ATOM   1868  C   GLY A 259     -16.192 -19.626 -11.449  1.00 88.57           C  
ATOM   1869  O   GLY A 259     -16.666 -20.001 -10.375  1.00 88.57           O  
ATOM   1870  N   LEU A 260     -15.932 -18.349 -11.643  1.00 89.30           N  
ATOM   1871  CA  LEU A 260     -16.178 -17.292 -10.669  1.00 89.30           C  
ATOM   1872  C   LEU A 260     -17.672 -17.017 -10.530  1.00 89.30           C  
ATOM   1873  CB  LEU A 260     -15.447 -16.009 -11.073  1.00 89.30           C  
ATOM   1874  O   LEU A 260     -18.401 -17.010 -11.524  1.00 89.30           O  
ATOM   1875  CG  LEU A 260     -13.937 -15.983 -10.830  1.00 89.30           C  
ATOM   1876  CD1 LEU A 260     -13.316 -14.751 -11.480  1.00 89.30           C  
ATOM   1877  CD2 LEU A 260     -13.636 -16.015  -9.335  1.00 89.30           C  
ATOM   1878  N   ALA A 261     -18.080 -16.791  -9.321  1.00 91.06           N  
ATOM   1879  CA  ALA A 261     -19.491 -16.512  -9.066  1.00 91.06           C  
ATOM   1880  C   ALA A 261     -19.653 -15.468  -7.965  1.00 91.06           C  
ATOM   1881  CB  ALA A 261     -20.228 -17.795  -8.690  1.00 91.06           C  
ATOM   1882  O   ALA A 261     -18.744 -15.261  -7.158  1.00 91.06           O  
ATOM   1883  N   GLU A 262     -20.656 -14.623  -7.933  1.00 93.16           N  
ATOM   1884  CA  GLU A 262     -21.079 -13.665  -6.916  1.00 93.16           C  
ATOM   1885  C   GLU A 262     -22.131 -14.270  -5.991  1.00 93.16           C  
ATOM   1886  CB  GLU A 262     -21.623 -12.391  -7.568  1.00 93.16           C  
ATOM   1887  O   GLU A 262     -22.866 -15.177  -6.388  1.00 93.16           O  
ATOM   1888  CG  GLU A 262     -20.588 -11.626  -8.380  1.00 93.16           C  
ATOM   1889  CD  GLU A 262     -21.156 -10.395  -9.069  1.00 93.16           C  
ATOM   1890  OE1 GLU A 262     -20.368  -9.516  -9.486  1.00 93.16           O  
ATOM   1891  OE2 GLU A 262     -22.398 -10.310  -9.191  1.00 93.16           O  
ATOM   1892  N   GLY A 263     -22.127 -13.845  -4.761  1.00 92.59           N  
ATOM   1893  CA  GLY A 263     -23.171 -14.332  -3.873  1.00 92.59           C  
ATOM   1894  C   GLY A 263     -23.042 -13.808  -2.456  1.00 92.59           C  
ATOM   1895  O   GLY A 263     -21.996 -13.277  -2.078  1.00 92.59           O  
ATOM   1896  N   VAL A 264     -24.141 -13.896  -1.695  1.00 94.91           N  
ATOM   1897  CA  VAL A 264     -24.182 -13.557  -0.276  1.00 94.91           C  
ATOM   1898  C   VAL A 264     -24.962 -14.624   0.488  1.00 94.91           C  
ATOM   1899  CB  VAL A 264     -24.812 -12.165  -0.043  1.00 94.91           C  
ATOM   1900  O   VAL A 264     -25.960 -15.149  -0.011  1.00 94.91           O  
ATOM   1901  CG1 VAL A 264     -26.236 -12.118  -0.595  1.00 94.91           C  
ATOM   1902  CG2 VAL A 264     -24.800 -11.818   1.445  1.00 94.91           C  
ATOM   1903  N   GLY A 265     -24.428 -15.091   1.520  1.00 94.75           N  
ATOM   1904  CA  GLY A 265     -25.096 -15.943   2.491  1.00 94.75           C  
ATOM   1905  C   GLY A 265     -24.937 -15.459   3.920  1.00 94.75           C  
ATOM   1906  O   GLY A 265     -23.843 -15.065   4.329  1.00 94.75           O  
ATOM   1907  N   MET A 266     -26.048 -15.442   4.709  1.00 96.73           N  
ATOM   1908  CA  MET A 266     -26.033 -15.021   6.107  1.00 96.73           C  
ATOM   1909  C   MET A 266     -26.691 -16.070   6.998  1.00 96.73           C  
ATOM   1910  CB  MET A 266     -26.743 -13.676   6.272  1.00 96.73           C  
ATOM   1911  O   MET A 266     -27.705 -16.661   6.625  1.00 96.73           O  
ATOM   1912  CG  MET A 266     -26.063 -12.531   5.540  1.00 96.73           C  
ATOM   1913  SD  MET A 266     -24.365 -12.211   6.157  1.00 96.73           S  
ATOM   1914  CE  MET A 266     -24.740 -11.605   7.826  1.00 96.73           C  
ATOM   1915  N   LEU A 267     -26.087 -16.381   8.172  1.00 96.94           N  
ATOM   1916  CA  LEU A 267     -26.628 -17.289   9.178  1.00 96.94           C  
ATOM   1917  C   LEU A 267     -26.837 -16.568  10.505  1.00 96.94           C  
ATOM   1918  CB  LEU A 267     -25.696 -18.487   9.376  1.00 96.94           C  
ATOM   1919  O   LEU A 267     -26.057 -15.683  10.865  1.00 96.94           O  
ATOM   1920  CG  LEU A 267     -25.297 -19.251   8.113  1.00 96.94           C  
ATOM   1921  CD1 LEU A 267     -24.254 -20.314   8.443  1.00 96.94           C  
ATOM   1922  CD2 LEU A 267     -26.522 -19.883   7.460  1.00 96.94           C  
ATOM   1923  N   VAL A 268     -27.869 -16.866  11.219  1.00 96.33           N  
ATOM   1924  CA  VAL A 268     -28.055 -16.506  12.621  1.00 96.33           C  
ATOM   1925  C   VAL A 268     -27.777 -17.719  13.507  1.00 96.33           C  
ATOM   1926  CB  VAL A 268     -29.479 -15.968  12.885  1.00 96.33           C  
ATOM   1927  O   VAL A 268     -28.455 -18.744  13.397  1.00 96.33           O  
ATOM   1928  CG1 VAL A 268     -29.624 -15.513  14.336  1.00 96.33           C  
ATOM   1929  CG2 VAL A 268     -29.802 -14.822  11.928  1.00 96.33           C  
ATOM   1930  N   VAL A 269     -26.665 -17.612  14.294  1.00 96.18           N  
ATOM   1931  CA  VAL A 269     -26.268 -18.772  15.083  1.00 96.18           C  
ATOM   1932  C   VAL A 269     -26.319 -18.428  16.570  1.00 96.18           C  
ATOM   1933  CB  VAL A 269     -24.854 -19.263  14.698  1.00 96.18           C  
ATOM   1934  O   VAL A 269     -26.067 -17.285  16.958  1.00 96.18           O  
ATOM   1935  CG1 VAL A 269     -24.835 -19.782  13.261  1.00 96.18           C  
ATOM   1936  CG2 VAL A 269     -23.833 -18.142  14.878  1.00 96.18           C  
ATOM   1937  N   GLU A 270     -26.683 -19.331  17.467  1.00 94.55           N  
ATOM   1938  CA  GLU A 270     -26.669 -19.249  18.924  1.00 94.55           C  
ATOM   1939  C   GLU A 270     -26.338 -20.601  19.550  1.00 94.55           C  
ATOM   1940  CB  GLU A 270     -28.016 -18.743  19.447  1.00 94.55           C  
ATOM   1941  O   GLU A 270     -26.261 -21.613  18.850  1.00 94.55           O  
ATOM   1942  CG  GLU A 270     -29.176 -19.692  19.179  1.00 94.55           C  
ATOM   1943  CD  GLU A 270     -30.519 -19.141  19.631  1.00 94.55           C  
ATOM   1944  OE1 GLU A 270     -31.558 -19.791  19.375  1.00 94.55           O  
ATOM   1945  OE2 GLU A 270     -30.532 -18.051  20.245  1.00 94.55           O  
ATOM   1946  N   ARG A 271     -25.975 -20.598  20.806  1.00 92.68           N  
ATOM   1947  CA  ARG A 271     -25.762 -21.871  21.487  1.00 92.68           C  
ATOM   1948  C   ARG A 271     -27.017 -22.735  21.439  1.00 92.68           C  
ATOM   1949  CB  ARG A 271     -25.341 -21.640  22.940  1.00 92.68           C  
ATOM   1950  O   ARG A 271     -28.130 -22.232  21.605  1.00 92.68           O  
ATOM   1951  CG  ARG A 271     -23.963 -21.015  23.090  1.00 92.68           C  
ATOM   1952  CD  ARG A 271     -23.626 -20.735  24.548  1.00 92.68           C  
ATOM   1953  NE  ARG A 271     -24.469 -19.680  25.103  1.00 92.68           N  
ATOM   1954  NH1 ARG A 271     -23.217 -17.940  24.240  1.00 92.68           N  
ATOM   1955  NH2 ARG A 271     -25.086 -17.502  25.493  1.00 92.68           N  
ATOM   1956  CZ  ARG A 271     -24.255 -18.377  24.944  1.00 92.68           C  
ATOM   1957  N   LEU A 272     -26.936 -24.087  21.126  1.00 88.90           N  
ATOM   1958  CA  LEU A 272     -28.067 -25.007  21.066  1.00 88.90           C  
ATOM   1959  C   LEU A 272     -28.897 -24.931  22.343  1.00 88.90           C  
ATOM   1960  CB  LEU A 272     -27.580 -26.441  20.843  1.00 88.90           C  
ATOM   1961  O   LEU A 272     -30.129 -24.952  22.290  1.00 88.90           O  
ATOM   1962  CG  LEU A 272     -28.663 -27.517  20.748  1.00 88.90           C  
ATOM   1963  CD1 LEU A 272     -29.638 -27.190  19.622  1.00 88.90           C  
ATOM   1964  CD2 LEU A 272     -28.035 -28.891  20.536  1.00 88.90           C  
ATOM   1965  N   SER A 273     -28.273 -24.792  23.558  1.00 84.26           N  
ATOM   1966  CA  SER A 273     -28.961 -24.673  24.840  1.00 84.26           C  
ATOM   1967  C   SER A 273     -29.804 -23.404  24.899  1.00 84.26           C  
ATOM   1968  CB  SER A 273     -27.955 -24.682  25.992  1.00 84.26           C  
ATOM   1969  O   SER A 273     -30.911 -23.412  25.440  1.00 84.26           O  
ATOM   1970  OG  SER A 273     -27.024 -23.622  25.854  1.00 84.26           O  
ATOM   1971  N   ASP A 274     -29.386 -22.306  24.289  1.00 87.00           N  
ATOM   1972  CA  ASP A 274     -30.105 -21.037  24.229  1.00 87.00           C  
ATOM   1973  C   ASP A 274     -31.273 -21.113  23.248  1.00 87.00           C  
ATOM   1974  CB  ASP A 274     -29.159 -19.902  23.832  1.00 87.00           C  
ATOM   1975  O   ASP A 274     -32.357 -20.594  23.524  1.00 87.00           O  
ATOM   1976  CG  ASP A 274     -28.172 -19.542  24.929  1.00 87.00           C  
ATOM   1977  OD1 ASP A 274     -28.392 -19.927  26.098  1.00 87.00           O  
ATOM   1978  OD2 ASP A 274     -27.167 -18.864  24.623  1.00 87.00           O  
ATOM   1979  N   ALA A 275     -31.112 -21.751  22.054  1.00 84.39           N  
ATOM   1980  CA  ALA A 275     -32.153 -21.941  21.047  1.00 84.39           C  
ATOM   1981  C   ALA A 275     -33.306 -22.773  21.600  1.00 84.39           C  
ATOM   1982  CB  ALA A 275     -31.572 -22.605  19.800  1.00 84.39           C  
ATOM   1983  O   ALA A 275     -34.475 -22.454  21.371  1.00 84.39           O  
ATOM   1984  N   ARG A 276     -33.107 -23.814  22.415  1.00 77.93           N  
ATOM   1985  CA  ARG A 276     -34.107 -24.655  23.066  1.00 77.93           C  
ATOM   1986  C   ARG A 276     -34.850 -23.883  24.151  1.00 77.93           C  
ATOM   1987  CB  ARG A 276     -33.453 -25.902  23.664  1.00 77.93           C  
ATOM   1988  O   ARG A 276     -36.076 -23.963  24.247  1.00 77.93           O  
ATOM   1989  CG  ARG A 276     -33.036 -26.936  22.630  1.00 77.93           C  
ATOM   1990  CD  ARG A 276     -32.326 -28.120  23.271  1.00 77.93           C  
ATOM   1991  NE  ARG A 276     -32.185 -29.233  22.337  1.00 77.93           N  
ATOM   1992  NH1 ARG A 276     -30.623 -30.369  23.605  1.00 77.93           N  
ATOM   1993  NH2 ARG A 276     -31.328 -31.234  21.603  1.00 77.93           N  
ATOM   1994  CZ  ARG A 276     -31.379 -30.276  22.517  1.00 77.93           C  
ATOM   1995  N   ARG A 277     -34.013 -23.147  24.975  1.00 73.75           N  
ATOM   1996  CA  ARG A 277     -34.564 -22.363  26.075  1.00 73.75           C  
ATOM   1997  C   ARG A 277     -35.515 -21.288  25.559  1.00 73.75           C  
ATOM   1998  CB  ARG A 277     -33.441 -21.720  26.893  1.00 73.75           C  
ATOM   1999  O   ARG A 277     -36.589 -21.077  26.126  1.00 73.75           O  
ATOM   2000  CG  ARG A 277     -33.928 -20.947  28.108  1.00 73.75           C  
ATOM   2001  CD  ARG A 277     -32.775 -20.526  29.008  1.00 73.75           C  
ATOM   2002  NE  ARG A 277     -31.760 -19.779  28.271  1.00 73.75           N  
ATOM   2003  NH1 ARG A 277     -32.794 -17.728  28.517  1.00 73.75           N  
ATOM   2004  NH2 ARG A 277     -30.816 -17.890  27.370  1.00 73.75           N  
ATOM   2005  CZ  ARG A 277     -31.792 -18.467  28.054  1.00 73.75           C  
ATOM   2006  N   LEU A 278     -35.179 -20.657  24.326  1.00 73.78           N  
ATOM   2007  CA  LEU A 278     -35.880 -19.497  23.784  1.00 73.78           C  
ATOM   2008  C   LEU A 278     -36.916 -19.923  22.750  1.00 73.78           C  
ATOM   2009  CB  LEU A 278     -34.887 -18.516  23.156  1.00 73.78           C  
ATOM   2010  O   LEU A 278     -37.677 -19.092  22.249  1.00 73.78           O  
ATOM   2011  CG  LEU A 278     -33.912 -17.830  24.115  1.00 73.78           C  
ATOM   2012  CD1 LEU A 278     -32.843 -17.075  23.333  1.00 73.78           C  
ATOM   2013  CD2 LEU A 278     -34.659 -16.890  25.054  1.00 73.78           C  
ATOM   2014  N   GLY A 279     -37.073 -21.313  22.518  1.00 67.99           N  
ATOM   2015  CA  GLY A 279     -38.048 -21.870  21.593  1.00 67.99           C  
ATOM   2016  C   GLY A 279     -37.793 -21.478  20.150  1.00 67.99           C  
ATOM   2017  O   GLY A 279     -38.733 -21.327  19.367  1.00 67.99           O  
ATOM   2018  N   HIS A 280     -36.466 -21.063  19.751  1.00 81.29           N  
ATOM   2019  CA  HIS A 280     -36.073 -20.726  18.387  1.00 81.29           C  
ATOM   2020  C   HIS A 280     -35.948 -21.977  17.524  1.00 81.29           C  
ATOM   2021  CB  HIS A 280     -34.753 -19.953  18.385  1.00 81.29           C  
ATOM   2022  O   HIS A 280     -35.509 -23.025  18.003  1.00 81.29           O  
ATOM   2023  CG  HIS A 280     -34.846 -18.606  19.029  1.00 81.29           C  
ATOM   2024  CD2 HIS A 280     -35.920 -17.864  19.387  1.00 81.29           C  
ATOM   2025  ND1 HIS A 280     -33.734 -17.870  19.376  1.00 81.29           N  
ATOM   2026  CE1 HIS A 280     -34.121 -16.729  19.922  1.00 81.29           C  
ATOM   2027  NE2 HIS A 280     -35.443 -16.701  19.940  1.00 81.29           N  
ATOM   2028  N   ARG A 281     -36.445 -22.026  16.320  1.00 83.00           N  
ATOM   2029  CA  ARG A 281     -36.365 -23.130  15.368  1.00 83.00           C  
ATOM   2030  C   ARG A 281     -34.914 -23.470  15.046  1.00 83.00           C  
ATOM   2031  CB  ARG A 281     -37.121 -22.788  14.083  1.00 83.00           C  
ATOM   2032  O   ARG A 281     -34.130 -22.590  14.686  1.00 83.00           O  
ATOM   2033  CG  ARG A 281     -37.082 -23.888  13.034  1.00 83.00           C  
ATOM   2034  CD  ARG A 281     -37.938 -23.544  11.823  1.00 83.00           C  
ATOM   2035  NE  ARG A 281     -37.330 -22.489  11.016  1.00 83.00           N  
ATOM   2036  NH1 ARG A 281     -38.987 -22.480   9.407  1.00 83.00           N  
ATOM   2037  NH2 ARG A 281     -37.207 -21.047   9.233  1.00 83.00           N  
ATOM   2038  CZ  ARG A 281     -37.843 -22.008   9.887  1.00 83.00           C  
ATOM   2039  N   VAL A 282     -34.566 -24.760  15.301  1.00 89.01           N  
ATOM   2040  CA  VAL A 282     -33.219 -25.230  14.996  1.00 89.01           C  
ATOM   2041  C   VAL A 282     -33.191 -25.852  13.602  1.00 89.01           C  
ATOM   2042  CB  VAL A 282     -32.723 -26.252  16.045  1.00 89.01           C  
ATOM   2043  O   VAL A 282     -33.805 -26.896  13.368  1.00 89.01           O  
ATOM   2044  CG1 VAL A 282     -31.310 -26.725  15.711  1.00 89.01           C  
ATOM   2045  CG2 VAL A 282     -32.770 -25.643  17.445  1.00 89.01           C  
ATOM   2046  N   LEU A 283     -32.551 -25.112  12.657  1.00 89.98           N  
ATOM   2047  CA  LEU A 283     -32.467 -25.571  11.275  1.00 89.98           C  
ATOM   2048  C   LEU A 283     -31.424 -26.674  11.131  1.00 89.98           C  
ATOM   2049  CB  LEU A 283     -32.127 -24.406  10.343  1.00 89.98           C  
ATOM   2050  O   LEU A 283     -31.621 -27.624  10.369  1.00 89.98           O  
ATOM   2051  CG  LEU A 283     -33.123 -23.246  10.315  1.00 89.98           C  
ATOM   2052  CD1 LEU A 283     -32.609 -22.126   9.416  1.00 89.98           C  
ATOM   2053  CD2 LEU A 283     -34.492 -23.728   9.848  1.00 89.98           C  
ATOM   2054  N   ALA A 284     -30.275 -26.605  11.834  1.00 94.05           N  
ATOM   2055  CA  ALA A 284     -29.161 -27.549  11.876  1.00 94.05           C  
ATOM   2056  C   ALA A 284     -28.233 -27.250  13.050  1.00 94.05           C  
ATOM   2057  CB  ALA A 284     -28.383 -27.513  10.563  1.00 94.05           C  
ATOM   2058  O   ALA A 284     -28.317 -26.181  13.658  1.00 94.05           O  
ATOM   2059  N   VAL A 285     -27.408 -28.134  13.450  1.00 95.30           N  
ATOM   2060  CA  VAL A 285     -26.474 -27.985  14.561  1.00 95.30           C  
ATOM   2061  C   VAL A 285     -25.040 -28.028  14.040  1.00 95.30           C  
ATOM   2062  CB  VAL A 285     -26.686 -29.079  15.631  1.00 95.30           C  
ATOM   2063  O   VAL A 285     -24.675 -28.928  13.280  1.00 95.30           O  
ATOM   2064  CG1 VAL A 285     -25.673 -28.929  16.765  1.00 95.30           C  
ATOM   2065  CG2 VAL A 285     -28.113 -29.025  16.174  1.00 95.30           C  
ATOM   2066  N   VAL A 286     -24.189 -26.945  14.321  1.00 94.98           N  
ATOM   2067  CA  VAL A 286     -22.747 -27.005  14.102  1.00 94.98           C  
ATOM   2068  C   VAL A 286     -22.081 -27.757  15.252  1.00 94.98           C  
ATOM   2069  CB  VAL A 286     -22.135 -25.593  13.963  1.00 94.98           C  
ATOM   2070  O   VAL A 286     -21.968 -27.233  16.362  1.00 94.98           O  
ATOM   2071  CG1 VAL A 286     -20.634 -25.679  13.696  1.00 94.98           C  
ATOM   2072  CG2 VAL A 286     -22.836 -24.815  12.850  1.00 94.98           C  
ATOM   2073  N   ARG A 287     -21.596 -29.000  15.102  1.00 92.53           N  
ATOM   2074  CA  ARG A 287     -21.065 -29.899  16.121  1.00 92.53           C  
ATOM   2075  C   ARG A 287     -19.588 -29.620  16.382  1.00 92.53           C  
ATOM   2076  CB  ARG A 287     -21.256 -31.359  15.703  1.00 92.53           C  
ATOM   2077  O   ARG A 287     -19.110 -29.778  17.507  1.00 92.53           O  
ATOM   2078  CG  ARG A 287     -22.686 -31.856  15.840  1.00 92.53           C  
ATOM   2079  CD  ARG A 287     -23.163 -31.814  17.285  1.00 92.53           C  
ATOM   2080  NE  ARG A 287     -22.352 -32.672  18.145  1.00 92.53           N  
ATOM   2081  NH1 ARG A 287     -23.634 -34.565  17.814  1.00 92.53           N  
ATOM   2082  NH2 ARG A 287     -21.792 -34.647  19.176  1.00 92.53           N  
ATOM   2083  CZ  ARG A 287     -22.595 -33.960  18.376  1.00 92.53           C  
ATOM   2084  N   GLY A 288     -18.845 -29.160  15.383  1.00 89.22           N  
ATOM   2085  CA  GLY A 288     -17.438 -28.806  15.492  1.00 89.22           C  
ATOM   2086  C   GLY A 288     -16.910 -28.079  14.270  1.00 89.22           C  
ATOM   2087  O   GLY A 288     -17.379 -28.308  13.153  1.00 89.22           O  
ATOM   2088  N   SER A 289     -15.913 -27.152  14.499  1.00 93.40           N  
ATOM   2089  CA  SER A 289     -15.226 -26.437  13.429  1.00 93.40           C  
ATOM   2090  C   SER A 289     -13.736 -26.300  13.725  1.00 93.40           C  
ATOM   2091  CB  SER A 289     -15.843 -25.053  13.226  1.00 93.40           C  
ATOM   2092  O   SER A 289     -13.322 -26.328  14.886  1.00 93.40           O  
ATOM   2093  OG  SER A 289     -15.619 -24.231  14.359  1.00 93.40           O  
ATOM   2094  N   ALA A 290     -12.818 -26.202  12.680  1.00 90.40           N  
ATOM   2095  CA  ALA A 290     -11.377 -26.037  12.852  1.00 90.40           C  
ATOM   2096  C   ALA A 290     -10.786 -25.180  11.737  1.00 90.40           C  
ATOM   2097  CB  ALA A 290     -10.686 -27.398  12.896  1.00 90.40           C  
ATOM   2098  O   ALA A 290     -11.267 -25.210  10.601  1.00 90.40           O  
ATOM   2099  N   VAL A 291      -9.696 -24.380  12.113  1.00 90.43           N  
ATOM   2100  CA  VAL A 291      -8.974 -23.552  11.153  1.00 90.43           C  
ATOM   2101  C   VAL A 291      -7.471 -23.766  11.313  1.00 90.43           C  
ATOM   2102  CB  VAL A 291      -9.320 -22.055  11.321  1.00 90.43           C  
ATOM   2103  O   VAL A 291      -6.967 -23.860  12.435  1.00 90.43           O  
ATOM   2104  CG1 VAL A 291      -8.459 -21.195  10.398  1.00 90.43           C  
ATOM   2105  CG2 VAL A 291     -10.804 -21.818  11.048  1.00 90.43           C  
ATOM   2106  N   ASN A 292      -6.652 -24.015  10.282  1.00 88.77           N  
ATOM   2107  CA  ASN A 292      -5.194 -24.070  10.288  1.00 88.77           C  
ATOM   2108  C   ASN A 292      -4.604 -23.420   9.040  1.00 88.77           C  
ATOM   2109  CB  ASN A 292      -4.711 -25.517  10.412  1.00 88.77           C  
ATOM   2110  O   ASN A 292      -5.314 -22.747   8.290  1.00 88.77           O  
ATOM   2111  CG  ASN A 292      -4.912 -26.311   9.136  1.00 88.77           C  
ATOM   2112  ND2 ASN A 292      -4.355 -27.515   9.094  1.00 88.77           N  
ATOM   2113  OD1 ASN A 292      -5.561 -25.845   8.196  1.00 88.77           O  
ATOM   2114  N   GLN A 293      -3.118 -23.369   8.838  1.00 84.35           N  
ATOM   2115  CA  GLN A 293      -2.410 -22.789   7.701  1.00 84.35           C  
ATOM   2116  C   GLN A 293      -1.420 -23.786   7.104  1.00 84.35           C  
ATOM   2117  CB  GLN A 293      -1.681 -21.511   8.118  1.00 84.35           C  
ATOM   2118  O   GLN A 293      -0.908 -24.658   7.808  1.00 84.35           O  
ATOM   2119  CG  GLN A 293      -1.681 -20.427   7.048  1.00 84.35           C  
ATOM   2120  CD  GLN A 293      -0.571 -20.607   6.030  1.00 84.35           C  
ATOM   2121  NE2 GLN A 293      -0.365 -19.596   5.192  1.00 84.35           N  
ATOM   2122  OE1 GLN A 293       0.098 -21.645   5.998  1.00 84.35           O  
ATOM   2123  N   ASP A 294      -1.206 -23.635   5.760  1.00 84.03           N  
ATOM   2124  CA  ASP A 294      -0.335 -24.548   5.027  1.00 84.03           C  
ATOM   2125  C   ASP A 294       1.115 -24.413   5.488  1.00 84.03           C  
ATOM   2126  CB  ASP A 294      -0.433 -24.292   3.521  1.00 84.03           C  
ATOM   2127  O   ASP A 294       1.893 -25.364   5.393  1.00 84.03           O  
ATOM   2128  CG  ASP A 294      -1.761 -24.732   2.931  1.00 84.03           C  
ATOM   2129  OD1 ASP A 294      -2.523 -25.451   3.612  1.00 84.03           O  
ATOM   2130  OD2 ASP A 294      -2.047 -24.358   1.773  1.00 84.03           O  
ATOM   2131  N   GLY A 295       1.505 -23.132   6.150  1.00 77.54           N  
ATOM   2132  CA  GLY A 295       2.906 -22.893   6.457  1.00 77.54           C  
ATOM   2133  C   GLY A 295       3.785 -22.825   5.222  1.00 77.54           C  
ATOM   2134  O   GLY A 295       3.342 -22.378   4.162  1.00 77.54           O  
ATOM   2135  N   ALA A 296       5.228 -23.177   5.283  1.00 70.44           N  
ATOM   2136  CA  ALA A 296       6.137 -23.184   4.139  1.00 70.44           C  
ATOM   2137  C   ALA A 296       5.769 -24.289   3.153  1.00 70.44           C  
ATOM   2138  CB  ALA A 296       7.580 -23.351   4.607  1.00 70.44           C  
ATOM   2139  O   ALA A 296       5.727 -25.467   3.518  1.00 70.44           O  
ATOM   2140  N   SER A 297       5.081 -24.003   1.966  1.00 68.27           N  
ATOM   2141  CA  SER A 297       4.673 -24.939   0.924  1.00 68.27           C  
ATOM   2142  C   SER A 297       5.335 -24.606  -0.409  1.00 68.27           C  
ATOM   2143  CB  SER A 297       3.152 -24.933   0.763  1.00 68.27           C  
ATOM   2144  O   SER A 297       6.206 -23.736  -0.475  1.00 68.27           O  
ATOM   2145  OG  SER A 297       2.704 -23.686   0.260  1.00 68.27           O  
ATOM   2146  N   ASN A 298       5.275 -25.382  -1.569  1.00 63.24           N  
ATOM   2147  CA  ASN A 298       5.872 -25.283  -2.896  1.00 63.24           C  
ATOM   2148  C   ASN A 298       5.503 -23.970  -3.580  1.00 63.24           C  
ATOM   2149  CB  ASN A 298       5.450 -26.470  -3.765  1.00 63.24           C  
ATOM   2150  O   ASN A 298       6.012 -23.663  -4.660  1.00 63.24           O  
ATOM   2151  CG  ASN A 298       6.161 -27.754  -3.384  1.00 63.24           C  
ATOM   2152  ND2 ASN A 298       5.552 -28.888  -3.710  1.00 63.24           N  
ATOM   2153  OD1 ASN A 298       7.248 -27.726  -2.802  1.00 63.24           O  
ATOM   2154  N   GLY A 299       4.813 -23.097  -2.850  1.00 64.56           N  
ATOM   2155  CA  GLY A 299       4.398 -21.758  -3.235  1.00 64.56           C  
ATOM   2156  C   GLY A 299       3.219 -21.244  -2.431  1.00 64.56           C  
ATOM   2157  O   GLY A 299       2.503 -22.024  -1.801  1.00 64.56           O  
ATOM   2158  N   LEU A 300       3.003 -19.855  -2.185  1.00 64.72           N  
ATOM   2159  CA  LEU A 300       1.971 -19.217  -1.375  1.00 64.72           C  
ATOM   2160  C   LEU A 300       0.579 -19.623  -1.848  1.00 64.72           C  
ATOM   2161  CB  LEU A 300       2.116 -17.694  -1.424  1.00 64.72           C  
ATOM   2162  O   LEU A 300      -0.347 -19.734  -1.042  1.00 64.72           O  
ATOM   2163  CG  LEU A 300       1.188 -16.894  -0.509  1.00 64.72           C  
ATOM   2164  CD1 LEU A 300       1.472 -17.223   0.953  1.00 64.72           C  
ATOM   2165  CD2 LEU A 300       1.341 -15.399  -0.766  1.00 64.72           C  
ATOM   2166  N   SER A 301       0.273 -20.091  -3.144  1.00 67.30           N  
ATOM   2167  CA  SER A 301      -1.024 -20.392  -3.742  1.00 67.30           C  
ATOM   2168  C   SER A 301      -1.203 -21.893  -3.946  1.00 67.30           C  
ATOM   2169  CB  SER A 301      -1.180 -19.666  -5.079  1.00 67.30           C  
ATOM   2170  O   SER A 301      -2.268 -22.344  -4.373  1.00 67.30           O  
ATOM   2171  OG  SER A 301      -0.187 -20.086  -5.999  1.00 67.30           O  
ATOM   2172  N   ALA A 302      -0.145 -22.818  -3.596  1.00 72.52           N  
ATOM   2173  CA  ALA A 302      -0.230 -24.271  -3.718  1.00 72.52           C  
ATOM   2174  C   ALA A 302      -0.880 -24.888  -2.482  1.00 72.52           C  
ATOM   2175  CB  ALA A 302       1.157 -24.869  -3.939  1.00 72.52           C  
ATOM   2176  O   ALA A 302      -0.519 -24.553  -1.351  1.00 72.52           O  
ATOM   2177  N   PRO A 303      -2.000 -25.750  -2.665  1.00 80.47           N  
ATOM   2178  CA  PRO A 303      -2.637 -26.409  -1.523  1.00 80.47           C  
ATOM   2179  C   PRO A 303      -1.722 -27.425  -0.843  1.00 80.47           C  
ATOM   2180  CB  PRO A 303      -3.852 -27.101  -2.148  1.00 80.47           C  
ATOM   2181  O   PRO A 303      -0.770 -27.912  -1.457  1.00 80.47           O  
ATOM   2182  CG  PRO A 303      -3.449 -27.377  -3.560  1.00 80.47           C  
ATOM   2183  CD  PRO A 303      -2.515 -26.292  -4.011  1.00 80.47           C  
ATOM   2184  N   SER A 304      -1.909 -27.803   0.488  1.00 83.37           N  
ATOM   2185  CA  SER A 304      -1.157 -28.776   1.274  1.00 83.37           C  
ATOM   2186  C   SER A 304      -2.060 -29.898   1.775  1.00 83.37           C  
ATOM   2187  CB  SER A 304      -0.473 -28.094   2.459  1.00 83.37           C  
ATOM   2188  O   SER A 304      -2.931 -29.672   2.617  1.00 83.37           O  
ATOM   2189  OG  SER A 304       0.094 -29.054   3.334  1.00 83.37           O  
ATOM   2190  N   GLY A 305      -1.942 -31.141   1.218  1.00 85.15           N  
ATOM   2191  CA  GLY A 305      -2.686 -32.325   1.616  1.00 85.15           C  
ATOM   2192  C   GLY A 305      -2.593 -32.617   3.102  1.00 85.15           C  
ATOM   2193  O   GLY A 305      -3.609 -32.861   3.757  1.00 85.15           O  
ATOM   2194  N   PRO A 306      -1.316 -32.655   3.689  1.00 85.15           N  
ATOM   2195  CA  PRO A 306      -1.152 -32.901   5.124  1.00 85.15           C  
ATOM   2196  C   PRO A 306      -1.883 -31.873   5.985  1.00 85.15           C  
ATOM   2197  CB  PRO A 306       0.362 -32.805   5.328  1.00 85.15           C  
ATOM   2198  O   PRO A 306      -2.452 -32.224   7.022  1.00 85.15           O  
ATOM   2199  CG  PRO A 306       0.951 -33.234   4.022  1.00 85.15           C  
ATOM   2200  CD  PRO A 306       0.077 -32.721   2.914  1.00 85.15           C  
ATOM   2201  N   ALA A 307      -1.842 -30.498   5.662  1.00 83.68           N  
ATOM   2202  CA  ALA A 307      -2.523 -29.427   6.385  1.00 83.68           C  
ATOM   2203  C   ALA A 307      -4.037 -29.610   6.340  1.00 83.68           C  
ATOM   2204  CB  ALA A 307      -2.137 -28.067   5.808  1.00 83.68           C  
ATOM   2205  O   ALA A 307      -4.729 -29.359   7.330  1.00 83.68           O  
ATOM   2206  N   GLN A 308      -4.681 -30.074   5.186  1.00 90.90           N  
ATOM   2207  CA  GLN A 308      -6.101 -30.381   5.045  1.00 90.90           C  
ATOM   2208  C   GLN A 308      -6.495 -31.571   5.916  1.00 90.90           C  
ATOM   2209  CB  GLN A 308      -6.447 -30.663   3.583  1.00 90.90           C  
ATOM   2210  O   GLN A 308      -7.572 -31.577   6.516  1.00 90.90           O  
ATOM   2211  CG  GLN A 308      -6.296 -29.453   2.670  1.00 90.90           C  
ATOM   2212  CD  GLN A 308      -6.627 -29.764   1.223  1.00 90.90           C  
ATOM   2213  NE2 GLN A 308      -6.181 -28.903   0.314  1.00 90.90           N  
ATOM   2214  OE1 GLN A 308      -7.278 -30.770   0.924  1.00 90.90           O  
ATOM   2215  N   GLN A 309      -5.624 -32.694   6.084  1.00 90.95           N  
ATOM   2216  CA  GLN A 309      -5.836 -33.834   6.969  1.00 90.95           C  
ATOM   2217  C   GLN A 309      -5.897 -33.393   8.429  1.00 90.95           C  
ATOM   2218  CB  GLN A 309      -4.730 -34.874   6.781  1.00 90.95           C  
ATOM   2219  O   GLN A 309      -6.774 -33.828   9.178  1.00 90.95           O  
ATOM   2220  CG  GLN A 309      -4.720 -35.518   5.401  1.00 90.95           C  
ATOM   2221  CD  GLN A 309      -3.527 -36.430   5.188  1.00 90.95           C  
ATOM   2222  NE2 GLN A 309      -3.155 -36.636   3.928  1.00 90.95           N  
ATOM   2223  OE1 GLN A 309      -2.942 -36.945   6.146  1.00 90.95           O  
ATOM   2224  N   ARG A 310      -4.947 -32.466   8.825  1.00 88.50           N  
ATOM   2225  CA  ARG A 310      -4.847 -31.999  10.204  1.00 88.50           C  
ATOM   2226  C   ARG A 310      -6.089 -31.210  10.606  1.00 88.50           C  
ATOM   2227  CB  ARG A 310      -3.596 -31.138  10.391  1.00 88.50           C  
ATOM   2228  O   ARG A 310      -6.597 -31.367  11.718  1.00 88.50           O  
ATOM   2229  CG  ARG A 310      -2.305 -31.937  10.469  1.00 88.50           C  
ATOM   2230  CD  ARG A 310      -1.148 -31.090  10.981  1.00 88.50           C  
ATOM   2231  NE  ARG A 310      -0.860 -29.974  10.084  1.00 88.50           N  
ATOM   2232  NH1 ARG A 310       0.513 -31.189   8.678  1.00 88.50           N  
ATOM   2233  NH2 ARG A 310       0.117 -28.969   8.264  1.00 88.50           N  
ATOM   2234  CZ  ARG A 310      -0.077 -30.046   9.011  1.00 88.50           C  
ATOM   2235  N   VAL A 311      -6.525 -30.248   9.601  1.00 89.19           N  
ATOM   2236  CA  VAL A 311      -7.671 -29.399   9.909  1.00 89.19           C  
ATOM   2237  C   VAL A 311      -8.929 -30.255  10.041  1.00 89.19           C  
ATOM   2238  CB  VAL A 311      -7.878 -28.312   8.830  1.00 89.19           C  
ATOM   2239  O   VAL A 311      -9.794 -29.974  10.874  1.00 89.19           O  
ATOM   2240  CG1 VAL A 311      -8.355 -28.935   7.520  1.00 89.19           C  
ATOM   2241  CG2 VAL A 311      -8.871 -27.259   9.318  1.00 89.19           C  
ATOM   2242  N   ILE A 312      -9.154 -31.356   9.237  1.00 92.84           N  
ATOM   2243  CA  ILE A 312     -10.274 -32.289   9.291  1.00 92.84           C  
ATOM   2244  C   ILE A 312     -10.243 -33.058  10.609  1.00 92.84           C  
ATOM   2245  CB  ILE A 312     -10.250 -33.271   8.097  1.00 92.84           C  
ATOM   2246  O   ILE A 312     -11.264 -33.176  11.291  1.00 92.84           O  
ATOM   2247  CG1 ILE A 312     -10.513 -32.523   6.785  1.00 92.84           C  
ATOM   2248  CG2 ILE A 312     -11.270 -34.395   8.301  1.00 92.84           C  
ATOM   2249  CD1 ILE A 312     -10.227 -33.345   5.536  1.00 92.84           C  
ATOM   2250  N   ARG A 313      -9.108 -33.618  11.000  1.00 91.36           N  
ATOM   2251  CA  ARG A 313      -8.965 -34.378  12.238  1.00 91.36           C  
ATOM   2252  C   ARG A 313      -9.285 -33.512  13.452  1.00 91.36           C  
ATOM   2253  CB  ARG A 313      -7.549 -34.947  12.359  1.00 91.36           C  
ATOM   2254  O   ARG A 313      -9.936 -33.969  14.393  1.00 91.36           O  
ATOM   2255  CG  ARG A 313      -7.277 -36.122  11.433  1.00 91.36           C  
ATOM   2256  CD  ARG A 313      -5.893 -36.712  11.664  1.00 91.36           C  
ATOM   2257  NE  ARG A 313      -5.619 -37.817  10.749  1.00 91.36           N  
ATOM   2258  NH1 ARG A 313      -3.709 -36.875   9.854  1.00 91.36           N  
ATOM   2259  NH2 ARG A 313      -4.434 -38.922   9.122  1.00 91.36           N  
ATOM   2260  CZ  ARG A 313      -4.588 -37.869   9.910  1.00 91.36           C  
ATOM   2261  N   GLN A 314      -8.807 -32.227  13.362  1.00 85.14           N  
ATOM   2262  CA  GLN A 314      -9.057 -31.288  14.451  1.00 85.14           C  
ATOM   2263  C   GLN A 314     -10.546 -30.979  14.581  1.00 85.14           C  
ATOM   2264  CB  GLN A 314      -8.269 -29.995  14.237  1.00 85.14           C  
ATOM   2265  O   GLN A 314     -11.074 -30.902  15.692  1.00 85.14           O  
ATOM   2266  CG  GLN A 314      -8.325 -29.038  15.420  1.00 85.14           C  
ATOM   2267  CD  GLN A 314      -7.772 -29.646  16.695  1.00 85.14           C  
ATOM   2268  NE2 GLN A 314      -8.586 -29.663  17.745  1.00 85.14           N  
ATOM   2269  OE1 GLN A 314      -6.624 -30.098  16.735  1.00 85.14           O  
ATOM   2270  N   ALA A 315     -11.295 -30.767  13.450  1.00 88.80           N  
ATOM   2271  CA  ALA A 315     -12.733 -30.512  13.446  1.00 88.80           C  
ATOM   2272  C   ALA A 315     -13.503 -31.705  14.006  1.00 88.80           C  
ATOM   2273  CB  ALA A 315     -13.213 -30.188  12.033  1.00 88.80           C  
ATOM   2274  O   ALA A 315     -14.487 -31.532  14.730  1.00 88.80           O  
ATOM   2275  N   LEU A 316     -13.048 -32.959  13.692  1.00 89.96           N  
ATOM   2276  CA  LEU A 316     -13.643 -34.184  14.214  1.00 89.96           C  
ATOM   2277  C   LEU A 316     -13.458 -34.277  15.725  1.00 89.96           C  
ATOM   2278  CB  LEU A 316     -13.028 -35.411  13.536  1.00 89.96           C  
ATOM   2279  O   LEU A 316     -14.389 -34.638  16.448  1.00 89.96           O  
ATOM   2280  CG  LEU A 316     -13.441 -35.662  12.085  1.00 89.96           C  
ATOM   2281  CD1 LEU A 316     -12.520 -36.695  11.443  1.00 89.96           C  
ATOM   2282  CD2 LEU A 316     -14.895 -36.115  12.013  1.00 89.96           C  
ATOM   2283  N   VAL A 317     -12.196 -33.874  16.133  1.00 83.65           N  
ATOM   2284  CA  VAL A 317     -11.888 -33.890  17.559  1.00 83.65           C  
ATOM   2285  C   VAL A 317     -12.760 -32.871  18.288  1.00 83.65           C  
ATOM   2286  CB  VAL A 317     -10.393 -33.596  17.819  1.00 83.65           C  
ATOM   2287  O   VAL A 317     -13.345 -33.178  19.329  1.00 83.65           O  
ATOM   2288  CG1 VAL A 317     -10.148 -33.318  19.301  1.00 83.65           C  
ATOM   2289  CG2 VAL A 317      -9.529 -34.761  17.341  1.00 83.65           C  
ATOM   2290  N   ASN A 318     -12.923 -31.662  17.677  1.00 82.78           N  
ATOM   2291  CA  ASN A 318     -13.746 -30.611  18.267  1.00 82.78           C  
ATOM   2292  C   ASN A 318     -15.214 -31.020  18.334  1.00 82.78           C  
ATOM   2293  CB  ASN A 318     -13.593 -29.306  17.482  1.00 82.78           C  
ATOM   2294  O   ASN A 318     -15.932 -30.623  19.253  1.00 82.78           O  
ATOM   2295  CG  ASN A 318     -12.227 -28.673  17.661  1.00 82.78           C  
ATOM   2296  ND2 ASN A 318     -11.927 -27.671  16.845  1.00 82.78           N  
ATOM   2297  OD1 ASN A 318     -11.448 -29.083  18.526  1.00 82.78           O  
ATOM   2298  N   ALA A 319     -15.669 -31.875  17.304  1.00 86.45           N  
ATOM   2299  CA  ALA A 319     -17.057 -32.308  17.162  1.00 86.45           C  
ATOM   2300  C   ALA A 319     -17.347 -33.518  18.045  1.00 86.45           C  
ATOM   2301  CB  ALA A 319     -17.366 -32.632  15.702  1.00 86.45           C  
ATOM   2302  O   ALA A 319     -18.507 -33.826  18.326  1.00 86.45           O  
ATOM   2303  N   GLY A 320     -16.264 -34.164  18.644  1.00 84.06           N  
ATOM   2304  CA  GLY A 320     -16.448 -35.402  19.383  1.00 84.06           C  
ATOM   2305  C   GLY A 320     -17.099 -36.498  18.559  1.00 84.06           C  
ATOM   2306  O   GLY A 320     -17.925 -37.257  19.069  1.00 84.06           O  
ATOM   2307  N   VAL A 321     -16.888 -36.574  17.217  1.00 88.23           N  
ATOM   2308  CA  VAL A 321     -17.481 -37.532  16.290  1.00 88.23           C  
ATOM   2309  C   VAL A 321     -16.379 -38.318  15.584  1.00 88.23           C  
ATOM   2310  CB  VAL A 321     -18.386 -36.832  15.251  1.00 88.23           C  
ATOM   2311  O   VAL A 321     -15.303 -37.780  15.308  1.00 88.23           O  
ATOM   2312  CG1 VAL A 321     -19.706 -36.401  15.888  1.00 88.23           C  
ATOM   2313  CG2 VAL A 321     -17.666 -35.631  14.641  1.00 88.23           C  
ATOM   2314  N   GLN A 322     -16.610 -39.703  15.343  1.00 87.05           N  
ATOM   2315  CA  GLN A 322     -15.709 -40.540  14.558  1.00 87.05           C  
ATOM   2316  C   GLN A 322     -15.860 -40.262  13.065  1.00 87.05           C  
ATOM   2317  CB  GLN A 322     -15.963 -42.020  14.845  1.00 87.05           C  
ATOM   2318  O   GLN A 322     -16.936 -39.871  12.607  1.00 87.05           O  
ATOM   2319  CG  GLN A 322     -15.785 -42.402  16.309  1.00 87.05           C  
ATOM   2320  CD  GLN A 322     -14.332 -42.625  16.685  1.00 87.05           C  
ATOM   2321  NE2 GLN A 322     -14.106 -43.201  17.861  1.00 87.05           N  
ATOM   2322  OE1 GLN A 322     -13.421 -42.284  15.924  1.00 87.05           O  
ATOM   2323  N   ALA A 323     -14.772 -40.330  12.272  1.00 86.60           N  
ATOM   2324  CA  ALA A 323     -14.739 -40.087  10.832  1.00 86.60           C  
ATOM   2325  C   ALA A 323     -15.810 -40.903  10.114  1.00 86.60           C  
ATOM   2326  CB  ALA A 323     -13.359 -40.413  10.268  1.00 86.60           C  
ATOM   2327  O   ALA A 323     -16.422 -40.429   9.154  1.00 86.60           O  
ATOM   2328  N   SER A 324     -16.229 -42.233  10.633  1.00 86.10           N  
ATOM   2329  CA  SER A 324     -17.185 -43.149  10.019  1.00 86.10           C  
ATOM   2330  C   SER A 324     -18.618 -42.668  10.218  1.00 86.10           C  
ATOM   2331  CB  SER A 324     -17.026 -44.556  10.598  1.00 86.10           C  
ATOM   2332  O   SER A 324     -19.535 -43.134   9.538  1.00 86.10           O  
ATOM   2333  OG  SER A 324     -17.242 -44.551  11.998  1.00 86.10           O  
ATOM   2334  N   GLN A 325     -18.842 -41.636  11.100  1.00 88.46           N  
ATOM   2335  CA  GLN A 325     -20.169 -41.141  11.452  1.00 88.46           C  
ATOM   2336  C   GLN A 325     -20.561 -39.951  10.580  1.00 88.46           C  
ATOM   2337  CB  GLN A 325     -20.222 -40.749  12.929  1.00 88.46           C  
ATOM   2338  O   GLN A 325     -21.701 -39.485  10.634  1.00 88.46           O  
ATOM   2339  CG  GLN A 325     -20.075 -41.927  13.883  1.00 88.46           C  
ATOM   2340  CD  GLN A 325     -20.125 -41.511  15.342  1.00 88.46           C  
ATOM   2341  NE2 GLN A 325     -21.168 -41.939  16.045  1.00 88.46           N  
ATOM   2342  OE1 GLN A 325     -19.234 -40.811  15.832  1.00 88.46           O  
ATOM   2343  N   VAL A 326     -19.666 -39.391   9.784  1.00 91.83           N  
ATOM   2344  CA  VAL A 326     -19.940 -38.345   8.805  1.00 91.83           C  
ATOM   2345  C   VAL A 326     -20.324 -38.975   7.468  1.00 91.83           C  
ATOM   2346  CB  VAL A 326     -18.727 -37.405   8.622  1.00 91.83           C  
ATOM   2347  O   VAL A 326     -19.555 -39.753   6.898  1.00 91.83           O  
ATOM   2348  CG1 VAL A 326     -19.019 -36.346   7.561  1.00 91.83           C  
ATOM   2349  CG2 VAL A 326     -18.359 -36.747   9.951  1.00 91.83           C  
ATOM   2350  N   ASP A 327     -21.519 -38.673   6.948  1.00 92.93           N  
ATOM   2351  CA  ASP A 327     -22.154 -39.379   5.839  1.00 92.93           C  
ATOM   2352  C   ASP A 327     -21.807 -38.727   4.503  1.00 92.93           C  
ATOM   2353  CB  ASP A 327     -23.673 -39.418   6.027  1.00 92.93           C  
ATOM   2354  O   ASP A 327     -21.696 -39.410   3.483  1.00 92.93           O  
ATOM   2355  CG  ASP A 327     -24.092 -40.075   7.329  1.00 92.93           C  
ATOM   2356  OD1 ASP A 327     -23.571 -41.162   7.660  1.00 92.93           O  
ATOM   2357  OD2 ASP A 327     -24.955 -39.503   8.031  1.00 92.93           O  
ATOM   2358  N   VAL A 328     -21.601 -37.388   4.432  1.00 94.83           N  
ATOM   2359  CA  VAL A 328     -21.388 -36.663   3.184  1.00 94.83           C  
ATOM   2360  C   VAL A 328     -20.467 -35.470   3.431  1.00 94.83           C  
ATOM   2361  CB  VAL A 328     -22.724 -36.187   2.570  1.00 94.83           C  
ATOM   2362  O   VAL A 328     -20.514 -34.851   4.496  1.00 94.83           O  
ATOM   2363  CG1 VAL A 328     -23.478 -35.288   3.548  1.00 94.83           C  
ATOM   2364  CG2 VAL A 328     -22.474 -35.456   1.252  1.00 94.83           C  
ATOM   2365  N   VAL A 329     -19.522 -35.181   2.533  1.00 96.24           N  
ATOM   2366  CA  VAL A 329     -18.673 -33.995   2.580  1.00 96.24           C  
ATOM   2367  C   VAL A 329     -18.967 -33.101   1.378  1.00 96.24           C  
ATOM   2368  CB  VAL A 329     -17.175 -34.370   2.611  1.00 96.24           C  
ATOM   2369  O   VAL A 329     -18.940 -33.559   0.234  1.00 96.24           O  
ATOM   2370  CG1 VAL A 329     -16.303 -33.121   2.495  1.00 96.24           C  
ATOM   2371  CG2 VAL A 329     -16.844 -35.139   3.889  1.00 96.24           C  
ATOM   2372  N   GLU A 330     -19.563 -31.915   1.781  1.00 96.10           N  
ATOM   2373  CA  GLU A 330     -19.561 -30.862   0.770  1.00 96.10           C  
ATOM   2374  C   GLU A 330     -18.171 -30.253   0.610  1.00 96.10           C  
ATOM   2375  CB  GLU A 330     -20.574 -29.771   1.128  1.00 96.10           C  
ATOM   2376  O   GLU A 330     -17.707 -29.513   1.479  1.00 96.10           O  
ATOM   2377  CG  GLU A 330     -20.619 -28.622   0.131  1.00 96.10           C  
ATOM   2378  CD  GLU A 330     -21.232 -29.011  -1.205  1.00 96.10           C  
ATOM   2379  OE1 GLU A 330     -21.140 -28.217  -2.169  1.00 96.10           O  
ATOM   2380  OE2 GLU A 330     -21.809 -30.118  -1.289  1.00 96.10           O  
ATOM   2381  N   ALA A 331     -17.448 -30.726  -0.454  1.00 93.36           N  
ATOM   2382  CA  ALA A 331     -16.031 -30.420  -0.628  1.00 93.36           C  
ATOM   2383  C   ALA A 331     -15.832 -28.978  -1.086  1.00 93.36           C  
ATOM   2384  CB  ALA A 331     -15.397 -31.385  -1.627  1.00 93.36           C  
ATOM   2385  O   ALA A 331     -16.771 -28.338  -1.565  1.00 93.36           O  
ATOM   2386  N   HIS A 332     -14.593 -28.336  -0.802  1.00 92.48           N  
ATOM   2387  CA  HIS A 332     -14.191 -27.104  -1.470  1.00 92.48           C  
ATOM   2388  C   HIS A 332     -14.347 -27.221  -2.983  1.00 92.48           C  
ATOM   2389  CB  HIS A 332     -12.746 -26.749  -1.117  1.00 92.48           C  
ATOM   2390  O   HIS A 332     -14.785 -26.276  -3.641  1.00 92.48           O  
ATOM   2391  CG  HIS A 332     -12.309 -25.418  -1.641  1.00 92.48           C  
ATOM   2392  CD2 HIS A 332     -11.256 -25.070  -2.417  1.00 92.48           C  
ATOM   2393  ND1 HIS A 332     -12.992 -24.252  -1.370  1.00 92.48           N  
ATOM   2394  CE1 HIS A 332     -12.376 -23.241  -1.961  1.00 92.48           C  
ATOM   2395  NE2 HIS A 332     -11.320 -23.711  -2.602  1.00 92.48           N  
ATOM   2396  N   GLY A 333     -13.928 -28.358  -3.565  1.00 85.51           N  
ATOM   2397  CA  GLY A 333     -14.159 -28.869  -4.907  1.00 85.51           C  
ATOM   2398  C   GLY A 333     -14.290 -27.773  -5.948  1.00 85.51           C  
ATOM   2399  O   GLY A 333     -15.362 -27.585  -6.528  1.00 85.51           O  
ATOM   2400  N   THR A 334     -13.161 -27.066  -6.384  1.00 86.45           N  
ATOM   2401  CA  THR A 334     -13.044 -25.885  -7.233  1.00 86.45           C  
ATOM   2402  C   THR A 334     -12.867 -26.286  -8.695  1.00 86.45           C  
ATOM   2403  CB  THR A 334     -11.865 -24.997  -6.795  1.00 86.45           C  
ATOM   2404  O   THR A 334     -12.994 -25.451  -9.592  1.00 86.45           O  
ATOM   2405  CG2 THR A 334     -12.131 -24.362  -5.434  1.00 86.45           C  
ATOM   2406  OG1 THR A 334     -10.677 -25.795  -6.713  1.00 86.45           O  
ATOM   2407  N   GLY A 335     -12.665 -27.703  -8.879  1.00 85.32           N  
ATOM   2408  CA  GLY A 335     -12.538 -28.199 -10.240  1.00 85.32           C  
ATOM   2409  C   GLY A 335     -11.186 -27.902 -10.860  1.00 85.32           C  
ATOM   2410  O   GLY A 335     -11.040 -27.925 -12.084  1.00 85.32           O  
ATOM   2411  N   THR A 336     -10.100 -27.541  -9.969  1.00 87.65           N  
ATOM   2412  CA  THR A 336      -8.726 -27.308 -10.401  1.00 87.65           C  
ATOM   2413  C   THR A 336      -7.977 -28.628 -10.557  1.00 87.65           C  
ATOM   2414  CB  THR A 336      -7.974 -26.402  -9.408  1.00 87.65           C  
ATOM   2415  O   THR A 336      -8.241 -29.588  -9.829  1.00 87.65           O  
ATOM   2416  CG2 THR A 336      -8.615 -25.020  -9.331  1.00 87.65           C  
ATOM   2417  OG1 THR A 336      -8.002 -27.002  -8.107  1.00 87.65           O  
ATOM   2418  N   LYS A 337      -7.051 -28.749 -11.456  1.00 83.08           N  
ATOM   2419  CA  LYS A 337      -6.314 -29.944 -11.858  1.00 83.08           C  
ATOM   2420  C   LYS A 337      -5.421 -30.446 -10.727  1.00 83.08           C  
ATOM   2421  CB  LYS A 337      -5.473 -29.662 -13.104  1.00 83.08           C  
ATOM   2422  O   LYS A 337      -5.238 -31.654 -10.563  1.00 83.08           O  
ATOM   2423  CG  LYS A 337      -6.283 -29.563 -14.388  1.00 83.08           C  
ATOM   2424  CD  LYS A 337      -5.383 -29.380 -15.604  1.00 83.08           C  
ATOM   2425  CE  LYS A 337      -6.195 -29.182 -16.877  1.00 83.08           C  
ATOM   2426  NZ  LYS A 337      -5.317 -28.967 -18.066  1.00 83.08           N  
ATOM   2427  N   LEU A 338      -4.961 -29.490  -9.844  1.00 83.25           N  
ATOM   2428  CA  LEU A 338      -4.066 -29.815  -8.738  1.00 83.25           C  
ATOM   2429  C   LEU A 338      -4.842 -29.949  -7.432  1.00 83.25           C  
ATOM   2430  CB  LEU A 338      -2.982 -28.744  -8.594  1.00 83.25           C  
ATOM   2431  O   LEU A 338      -4.601 -30.876  -6.655  1.00 83.25           O  
ATOM   2432  CG  LEU A 338      -1.932 -28.984  -7.507  1.00 83.25           C  
ATOM   2433  CD1 LEU A 338      -1.125 -30.240  -7.818  1.00 83.25           C  
ATOM   2434  CD2 LEU A 338      -1.016 -27.773  -7.372  1.00 83.25           C  
ATOM   2435  N   GLY A 339      -5.824 -29.094  -7.120  1.00 84.40           N  
ATOM   2436  CA  GLY A 339      -6.563 -28.961  -5.875  1.00 84.40           C  
ATOM   2437  C   GLY A 339      -7.505 -30.122  -5.613  1.00 84.40           C  
ATOM   2438  O   GLY A 339      -7.575 -30.632  -4.493  1.00 84.40           O  
ATOM   2439  N   ASP A 340      -8.282 -30.770  -6.588  1.00 89.65           N  
ATOM   2440  CA  ASP A 340      -9.287 -31.822  -6.474  1.00 89.65           C  
ATOM   2441  C   ASP A 340      -8.648 -33.152  -6.081  1.00 89.65           C  
ATOM   2442  CB  ASP A 340     -10.054 -31.976  -7.789  1.00 89.65           C  
ATOM   2443  O   ASP A 340      -9.117 -33.824  -5.161  1.00 89.65           O  
ATOM   2444  CG  ASP A 340     -11.167 -30.955  -7.949  1.00 89.65           C  
ATOM   2445  OD1 ASP A 340     -11.298 -30.056  -7.091  1.00 89.65           O  
ATOM   2446  OD2 ASP A 340     -11.921 -31.052  -8.942  1.00 89.65           O  
ATOM   2447  N   PRO A 341      -7.432 -33.498  -6.717  1.00 90.02           N  
ATOM   2448  CA  PRO A 341      -6.770 -34.733  -6.291  1.00 90.02           C  
ATOM   2449  C   PRO A 341      -6.214 -34.646  -4.871  1.00 90.02           C  
ATOM   2450  CB  PRO A 341      -5.640 -34.898  -7.311  1.00 90.02           C  
ATOM   2451  O   PRO A 341      -6.301 -35.612  -4.109  1.00 90.02           O  
ATOM   2452  CG  PRO A 341      -6.144 -34.231  -8.550  1.00 90.02           C  
ATOM   2453  CD  PRO A 341      -6.957 -33.033  -8.149  1.00 90.02           C  
ATOM   2454  N   ILE A 342      -5.699 -33.468  -4.428  1.00 89.07           N  
ATOM   2455  CA  ILE A 342      -5.129 -33.246  -3.104  1.00 89.07           C  
ATOM   2456  C   ILE A 342      -6.235 -33.290  -2.052  1.00 89.07           C  
ATOM   2457  CB  ILE A 342      -4.374 -31.900  -3.032  1.00 89.07           C  
ATOM   2458  O   ILE A 342      -6.075 -33.912  -0.999  1.00 89.07           O  
ATOM   2459  CG1 ILE A 342      -3.076 -31.972  -3.845  1.00 89.07           C  
ATOM   2460  CG2 ILE A 342      -4.088 -31.518  -1.577  1.00 89.07           C  
ATOM   2461  CD1 ILE A 342      -2.358 -30.636  -3.984  1.00 89.07           C  
ATOM   2462  N   GLU A 343      -7.424 -32.676  -2.334  1.00 91.58           N  
ATOM   2463  CA  GLU A 343      -8.580 -32.654  -1.443  1.00 91.58           C  
ATOM   2464  C   GLU A 343      -9.202 -34.041  -1.311  1.00 91.58           C  
ATOM   2465  CB  GLU A 343      -9.626 -31.655  -1.944  1.00 91.58           C  
ATOM   2466  O   GLU A 343      -9.510 -34.486  -0.203  1.00 91.58           O  
ATOM   2467  CG  GLU A 343     -10.799 -31.464  -0.993  1.00 91.58           C  
ATOM   2468  CD  GLU A 343     -11.728 -30.333  -1.406  1.00 91.58           C  
ATOM   2469  OE1 GLU A 343     -12.555 -29.893  -0.575  1.00 91.58           O  
ATOM   2470  OE2 GLU A 343     -11.629 -29.885  -2.570  1.00 91.58           O  
ATOM   2471  N   ALA A 344      -9.368 -34.814  -2.400  1.00 89.71           N  
ATOM   2472  CA  ALA A 344      -9.935 -36.160  -2.417  1.00 89.71           C  
ATOM   2473  C   ALA A 344      -9.030 -37.146  -1.684  1.00 89.71           C  
ATOM   2474  CB  ALA A 344     -10.165 -36.621  -3.854  1.00 89.71           C  
ATOM   2475  O   ALA A 344      -9.511 -38.005  -0.941  1.00 89.71           O  
ATOM   2476  N   GLN A 345      -7.743 -37.061  -1.844  1.00 90.89           N  
ATOM   2477  CA  GLN A 345      -6.768 -37.906  -1.162  1.00 90.89           C  
ATOM   2478  C   GLN A 345      -6.778 -37.654   0.343  1.00 90.89           C  
ATOM   2479  CB  GLN A 345      -5.366 -37.670  -1.725  1.00 90.89           C  
ATOM   2480  O   GLN A 345      -6.660 -38.591   1.135  1.00 90.89           O  
ATOM   2481  CG  GLN A 345      -5.145 -38.280  -3.102  1.00 90.89           C  
ATOM   2482  CD  GLN A 345      -3.822 -37.870  -3.721  1.00 90.89           C  
ATOM   2483  NE2 GLN A 345      -3.576 -38.319  -4.947  1.00 90.89           N  
ATOM   2484  OE1 GLN A 345      -3.028 -37.153  -3.103  1.00 90.89           O  
ATOM   2485  N   ALA A 346      -6.894 -36.289   0.685  1.00 89.75           N  
ATOM   2486  CA  ALA A 346      -6.988 -35.931   2.098  1.00 89.75           C  
ATOM   2487  C   ALA A 346      -8.246 -36.519   2.731  1.00 89.75           C  
ATOM   2488  CB  ALA A 346      -6.973 -34.413   2.264  1.00 89.75           C  
ATOM   2489  O   ALA A 346      -8.206 -37.020   3.857  1.00 89.75           O  
ATOM   2490  N   LEU A 347      -9.392 -36.513   2.000  1.00 91.80           N  
ATOM   2491  CA  LEU A 347     -10.652 -37.086   2.461  1.00 91.80           C  
ATOM   2492  C   LEU A 347     -10.558 -38.605   2.550  1.00 91.80           C  
ATOM   2493  CB  LEU A 347     -11.797 -36.688   1.524  1.00 91.80           C  
ATOM   2494  O   LEU A 347     -11.087 -39.211   3.485  1.00 91.80           O  
ATOM   2495  CG  LEU A 347     -12.205 -35.214   1.541  1.00 91.80           C  
ATOM   2496  CD1 LEU A 347     -13.219 -34.933   0.437  1.00 91.80           C  
ATOM   2497  CD2 LEU A 347     -12.772 -34.832   2.904  1.00 91.80           C  
ATOM   2498  N   GLN A 348      -9.779 -39.366   1.580  1.00 91.22           N  
ATOM   2499  CA  GLN A 348      -9.560 -40.809   1.606  1.00 91.22           C  
ATOM   2500  C   GLN A 348      -8.718 -41.215   2.811  1.00 91.22           C  
ATOM   2501  CB  GLN A 348      -8.887 -41.274   0.314  1.00 91.22           C  
ATOM   2502  O   GLN A 348      -8.992 -42.232   3.452  1.00 91.22           O  
ATOM   2503  CG  GLN A 348      -9.815 -41.286  -0.893  1.00 91.22           C  
ATOM   2504  CD  GLN A 348      -9.095 -41.625  -2.185  1.00 91.22           C  
ATOM   2505  NE2 GLN A 348      -9.857 -41.980  -3.214  1.00 91.22           N  
ATOM   2506  OE1 GLN A 348      -7.863 -41.569  -2.257  1.00 91.22           O  
ATOM   2507  N   ALA A 349      -7.725 -40.334   3.095  1.00 88.85           N  
ATOM   2508  CA  ALA A 349      -6.780 -40.601   4.176  1.00 88.85           C  
ATOM   2509  C   ALA A 349      -7.434 -40.395   5.539  1.00 88.85           C  
ATOM   2510  CB  ALA A 349      -5.549 -39.709   4.040  1.00 88.85           C  
ATOM   2511  O   ALA A 349      -7.035 -41.017   6.527  1.00 88.85           O  
ATOM   2512  N   THR A 350      -8.560 -39.486   5.576  1.00 90.98           N  
ATOM   2513  CA  THR A 350      -9.185 -39.180   6.858  1.00 90.98           C  
ATOM   2514  C   THR A 350     -10.534 -39.881   6.983  1.00 90.98           C  
ATOM   2515  CB  THR A 350      -9.373 -37.663   7.040  1.00 90.98           C  
ATOM   2516  O   THR A 350     -10.689 -40.804   7.785  1.00 90.98           O  
ATOM   2517  CG2 THR A 350      -8.029 -36.954   7.171  1.00 90.98           C  
ATOM   2518  OG1 THR A 350     -10.070 -37.134   5.906  1.00 90.98           O  
ATOM   2519  N   TYR A 351     -11.543 -39.675   6.053  1.00 90.40           N  
ATOM   2520  CA  TYR A 351     -12.913 -40.167   6.132  1.00 90.40           C  
ATOM   2521  C   TYR A 351     -13.039 -41.538   5.479  1.00 90.40           C  
ATOM   2522  CB  TYR A 351     -13.879 -39.182   5.467  1.00 90.40           C  
ATOM   2523  O   TYR A 351     -13.943 -42.309   5.808  1.00 90.40           O  
ATOM   2524  CG  TYR A 351     -14.109 -37.923   6.268  1.00 90.40           C  
ATOM   2525  CD1 TYR A 351     -14.756 -37.967   7.501  1.00 90.40           C  
ATOM   2526  CD2 TYR A 351     -13.680 -36.688   5.794  1.00 90.40           C  
ATOM   2527  CE1 TYR A 351     -14.972 -36.810   8.241  1.00 90.40           C  
ATOM   2528  CE2 TYR A 351     -13.890 -35.524   6.526  1.00 90.40           C  
ATOM   2529  OH  TYR A 351     -14.747 -34.446   8.476  1.00 90.40           O  
ATOM   2530  CZ  TYR A 351     -14.536 -35.595   7.747  1.00 90.40           C  
ATOM   2531  N   GLY A 352     -12.196 -41.928   4.449  1.00 82.80           N  
ATOM   2532  CA  GLY A 352     -12.346 -43.042   3.527  1.00 82.80           C  
ATOM   2533  C   GLY A 352     -11.784 -44.343   4.066  1.00 82.80           C  
ATOM   2534  O   GLY A 352     -12.105 -45.421   3.560  1.00 82.80           O  
ATOM   2535  N   GLN A 353     -11.133 -44.369   5.319  1.00 83.57           N  
ATOM   2536  CA  GLN A 353     -10.542 -45.565   5.912  1.00 83.57           C  
ATOM   2537  C   GLN A 353     -11.509 -46.229   6.888  1.00 83.57           C  
ATOM   2538  CB  GLN A 353      -9.232 -45.222   6.622  1.00 83.57           C  
ATOM   2539  O   GLN A 353     -12.211 -45.546   7.637  1.00 83.57           O  
ATOM   2540  CG  GLN A 353      -8.182 -44.601   5.710  1.00 83.57           C  
ATOM   2541  CD  GLN A 353      -7.772 -45.522   4.576  1.00 83.57           C  
ATOM   2542  NE2 GLN A 353      -7.707 -44.979   3.365  1.00 83.57           N  
ATOM   2543  OE1 GLN A 353      -7.515 -46.712   4.786  1.00 83.57           O  
ATOM   2544  N   GLY A 354     -11.732 -47.728   6.733  1.00 75.82           N  
ATOM   2545  CA  GLY A 354     -12.438 -48.467   7.767  1.00 75.82           C  
ATOM   2546  C   GLY A 354     -13.946 -48.336   7.671  1.00 75.82           C  
ATOM   2547  O   GLY A 354     -14.658 -48.561   8.651  1.00 75.82           O  
ATOM   2548  N   ARG A 355     -14.504 -47.846   6.379  1.00 84.97           N  
ATOM   2549  CA  ARG A 355     -15.933 -47.759   6.097  1.00 84.97           C  
ATOM   2550  C   ARG A 355     -16.418 -48.993   5.344  1.00 84.97           C  
ATOM   2551  CB  ARG A 355     -16.247 -46.496   5.292  1.00 84.97           C  
ATOM   2552  O   ARG A 355     -15.689 -49.552   4.522  1.00 84.97           O  
ATOM   2553  CG  ARG A 355     -16.064 -45.206   6.074  1.00 84.97           C  
ATOM   2554  CD  ARG A 355     -16.497 -43.990   5.266  1.00 84.97           C  
ATOM   2555  NE  ARG A 355     -17.896 -43.653   5.508  1.00 84.97           N  
ATOM   2556  NH1 ARG A 355     -17.494 -41.426   5.976  1.00 84.97           N  
ATOM   2557  NH2 ARG A 355     -19.633 -42.246   6.037  1.00 84.97           N  
ATOM   2558  CZ  ARG A 355     -18.338 -42.443   5.840  1.00 84.97           C  
ATOM   2559  N   PRO A 356     -17.650 -49.638   5.631  1.00 80.22           N  
ATOM   2560  CA  PRO A 356     -18.266 -50.707   4.841  1.00 80.22           C  
ATOM   2561  C   PRO A 356     -18.681 -50.245   3.446  1.00 80.22           C  
ATOM   2562  CB  PRO A 356     -19.490 -51.098   5.673  1.00 80.22           C  
ATOM   2563  O   PRO A 356     -19.005 -49.071   3.251  1.00 80.22           O  
ATOM   2564  CG  PRO A 356     -19.657 -49.984   6.656  1.00 80.22           C  
ATOM   2565  CD  PRO A 356     -18.412 -49.145   6.640  1.00 80.22           C  
ATOM   2566  N   ALA A 357     -18.422 -51.070   2.323  1.00 76.49           N  
ATOM   2567  CA  ALA A 357     -18.719 -50.805   0.917  1.00 76.49           C  
ATOM   2568  C   ALA A 357     -20.164 -50.347   0.739  1.00 76.49           C  
ATOM   2569  CB  ALA A 357     -18.451 -52.049   0.073  1.00 76.49           C  
ATOM   2570  O   ALA A 357     -20.472 -49.586  -0.181  1.00 76.49           O  
ATOM   2571  N   GLU A 358     -21.123 -50.629   1.706  1.00 76.37           N  
ATOM   2572  CA  GLU A 358     -22.562 -50.386   1.661  1.00 76.37           C  
ATOM   2573  C   GLU A 358     -22.909 -49.020   2.245  1.00 76.37           C  
ATOM   2574  CB  GLU A 358     -23.317 -51.486   2.411  1.00 76.37           C  
ATOM   2575  O   GLU A 358     -24.007 -48.505   2.024  1.00 76.37           O  
ATOM   2576  CG  GLU A 358     -23.160 -52.869   1.796  1.00 76.37           C  
ATOM   2577  CD  GLU A 358     -22.172 -53.750   2.544  1.00 76.37           C  
ATOM   2578  OE1 GLU A 358     -21.863 -54.862   2.060  1.00 76.37           O  
ATOM   2579  OE2 GLU A 358     -21.704 -53.324   3.623  1.00 76.37           O  
ATOM   2580  N   ARG A 359     -21.826 -48.230   2.909  1.00 83.25           N  
ATOM   2581  CA  ARG A 359     -22.005 -46.903   3.489  1.00 83.25           C  
ATOM   2582  C   ARG A 359     -20.799 -46.014   3.206  1.00 83.25           C  
ATOM   2583  CB  ARG A 359     -22.241 -47.003   4.997  1.00 83.25           C  
ATOM   2584  O   ARG A 359     -20.114 -45.575   4.132  1.00 83.25           O  
ATOM   2585  CG  ARG A 359     -23.598 -47.576   5.373  1.00 83.25           C  
ATOM   2586  CD  ARG A 359     -23.779 -47.655   6.882  1.00 83.25           C  
ATOM   2587  NE  ARG A 359     -23.797 -46.329   7.493  1.00 83.25           N  
ATOM   2588  NH1 ARG A 359     -23.608 -47.100   9.663  1.00 83.25           N  
ATOM   2589  NH2 ARG A 359     -23.742 -44.849   9.249  1.00 83.25           N  
ATOM   2590  CZ  ARG A 359     -23.716 -46.096   8.800  1.00 83.25           C  
ATOM   2591  N   PRO A 360     -20.551 -45.825   1.878  1.00 89.98           N  
ATOM   2592  CA  PRO A 360     -19.398 -44.985   1.545  1.00 89.98           C  
ATOM   2593  C   PRO A 360     -19.585 -43.530   1.969  1.00 89.98           C  
ATOM   2594  CB  PRO A 360     -19.304 -45.103   0.022  1.00 89.98           C  
ATOM   2595  O   PRO A 360     -20.706 -43.110   2.269  1.00 89.98           O  
ATOM   2596  CG  PRO A 360     -20.717 -45.267  -0.436  1.00 89.98           C  
ATOM   2597  CD  PRO A 360     -21.459 -46.079   0.587  1.00 89.98           C  
ATOM   2598  N   LEU A 361     -18.488 -42.740   2.184  1.00 92.36           N  
ATOM   2599  CA  LEU A 361     -18.575 -41.289   2.309  1.00 92.36           C  
ATOM   2600  C   LEU A 361     -18.950 -40.650   0.976  1.00 92.36           C  
ATOM   2601  CB  LEU A 361     -17.248 -40.714   2.809  1.00 92.36           C  
ATOM   2602  O   LEU A 361     -18.243 -40.822  -0.020  1.00 92.36           O  
ATOM   2603  CG  LEU A 361     -17.207 -39.201   3.036  1.00 92.36           C  
ATOM   2604  CD1 LEU A 361     -17.885 -38.845   4.354  1.00 92.36           C  
ATOM   2605  CD2 LEU A 361     -15.768 -38.696   3.014  1.00 92.36           C  
ATOM   2606  N   TRP A 362     -20.154 -39.957   0.945  1.00 94.52           N  
ATOM   2607  CA  TRP A 362     -20.582 -39.303  -0.287  1.00 94.52           C  
ATOM   2608  C   TRP A 362     -19.921 -37.936  -0.435  1.00 94.52           C  
ATOM   2609  CB  TRP A 362     -22.105 -39.153  -0.316  1.00 94.52           C  
ATOM   2610  O   TRP A 362     -19.873 -37.156   0.519  1.00 94.52           O  
ATOM   2611  CG  TRP A 362     -22.843 -40.455  -0.407  1.00 94.52           C  
ATOM   2612  CD1 TRP A 362     -23.538 -41.080   0.592  1.00 94.52           C  
ATOM   2613  CD2 TRP A 362     -22.955 -41.295  -1.560  1.00 94.52           C  
ATOM   2614  CE2 TRP A 362     -23.733 -42.414  -1.188  1.00 94.52           C  
ATOM   2615  CE3 TRP A 362     -22.472 -41.210  -2.873  1.00 94.52           C  
ATOM   2616  NE1 TRP A 362     -24.076 -42.258   0.128  1.00 94.52           N  
ATOM   2617  CH2 TRP A 362     -23.556 -43.332  -3.363  1.00 94.52           C  
ATOM   2618  CZ2 TRP A 362     -24.041 -43.440  -2.085  1.00 94.52           C  
ATOM   2619  CZ3 TRP A 362     -22.779 -42.232  -3.763  1.00 94.52           C  
ATOM   2620  N   LEU A 363     -19.301 -37.645  -1.598  1.00 93.89           N  
ATOM   2621  CA  LEU A 363     -18.565 -36.429  -1.927  1.00 93.89           C  
ATOM   2622  C   LEU A 363     -19.321 -35.597  -2.956  1.00 93.89           C  
ATOM   2623  CB  LEU A 363     -17.171 -36.774  -2.457  1.00 93.89           C  
ATOM   2624  O   LEU A 363     -19.689 -36.101  -4.020  1.00 93.89           O  
ATOM   2625  CG  LEU A 363     -16.294 -35.593  -2.876  1.00 93.89           C  
ATOM   2626  CD1 LEU A 363     -15.925 -34.749  -1.661  1.00 93.89           C  
ATOM   2627  CD2 LEU A 363     -15.040 -36.085  -3.592  1.00 93.89           C  
ATOM   2628  N   GLY A 364     -19.702 -34.283  -2.646  1.00 92.76           N  
ATOM   2629  CA  GLY A 364     -20.372 -33.377  -3.566  1.00 92.76           C  
ATOM   2630  C   GLY A 364     -19.839 -31.958  -3.500  1.00 92.76           C  
ATOM   2631  O   GLY A 364     -19.032 -31.633  -2.627  1.00 92.76           O  
ATOM   2632  N   SER A 365     -20.248 -31.095  -4.472  1.00 93.42           N  
ATOM   2633  CA  SER A 365     -19.843 -29.694  -4.508  1.00 93.42           C  
ATOM   2634  C   SER A 365     -20.947 -28.815  -5.087  1.00 93.42           C  
ATOM   2635  CB  SER A 365     -18.563 -29.525  -5.328  1.00 93.42           C  
ATOM   2636  O   SER A 365     -21.507 -29.125  -6.141  1.00 93.42           O  
ATOM   2637  OG  SER A 365     -18.213 -28.156  -5.438  1.00 93.42           O  
ATOM   2638  N   LEU A 366     -21.349 -27.703  -4.305  1.00 93.52           N  
ATOM   2639  CA  LEU A 366     -22.354 -26.728  -4.713  1.00 93.52           C  
ATOM   2640  C   LEU A 366     -21.848 -25.880  -5.875  1.00 93.52           C  
ATOM   2641  CB  LEU A 366     -22.736 -25.826  -3.536  1.00 93.52           C  
ATOM   2642  O   LEU A 366     -22.643 -25.364  -6.664  1.00 93.52           O  
ATOM   2643  CG  LEU A 366     -23.723 -24.698  -3.838  1.00 93.52           C  
ATOM   2644  CD1 LEU A 366     -25.090 -25.272  -4.196  1.00 93.52           C  
ATOM   2645  CD2 LEU A 366     -23.831 -23.749  -2.650  1.00 93.52           C  
ATOM   2646  N   LYS A 367     -20.500 -25.751  -6.000  1.00 93.76           N  
ATOM   2647  CA  LYS A 367     -19.843 -24.894  -6.982  1.00 93.76           C  
ATOM   2648  C   LYS A 367     -20.163 -25.342  -8.405  1.00 93.76           C  
ATOM   2649  CB  LYS A 367     -18.329 -24.888  -6.762  1.00 93.76           C  
ATOM   2650  O   LYS A 367     -20.038 -24.561  -9.350  1.00 93.76           O  
ATOM   2651  CG  LYS A 367     -17.890 -24.168  -5.496  1.00 93.76           C  
ATOM   2652  CD  LYS A 367     -16.420 -24.422  -5.190  1.00 93.76           C  
ATOM   2653  CE  LYS A 367     -15.955 -23.629  -3.975  1.00 93.76           C  
ATOM   2654  NZ  LYS A 367     -16.607 -24.107  -2.719  1.00 93.76           N  
ATOM   2655  N   SER A 368     -20.592 -26.688  -8.614  1.00 91.46           N  
ATOM   2656  CA  SER A 368     -20.983 -27.196  -9.924  1.00 91.46           C  
ATOM   2657  C   SER A 368     -22.299 -26.580 -10.386  1.00 91.46           C  
ATOM   2658  CB  SER A 368     -21.107 -28.720  -9.893  1.00 91.46           C  
ATOM   2659  O   SER A 368     -22.610 -26.590 -11.579  1.00 91.46           O  
ATOM   2660  OG  SER A 368     -22.100 -29.125  -8.967  1.00 91.46           O  
ATOM   2661  N   ASN A 369     -23.164 -26.021  -9.494  1.00 92.48           N  
ATOM   2662  CA  ASN A 369     -24.467 -25.426  -9.769  1.00 92.48           C  
ATOM   2663  C   ASN A 369     -24.377 -23.907  -9.886  1.00 92.48           C  
ATOM   2664  CB  ASN A 369     -25.474 -25.815  -8.684  1.00 92.48           C  
ATOM   2665  O   ASN A 369     -24.946 -23.316 -10.805  1.00 92.48           O  
ATOM   2666  CG  ASN A 369     -25.760 -27.304  -8.660  1.00 92.48           C  
ATOM   2667  ND2 ASN A 369     -26.851 -27.709  -9.299  1.00 92.48           N  
ATOM   2668  OD1 ASN A 369     -25.006 -28.084  -8.072  1.00 92.48           O  
ATOM   2669  N   ILE A 370     -23.588 -23.183  -9.088  1.00 91.62           N  
ATOM   2670  CA  ILE A 370     -23.719 -21.733  -8.987  1.00 91.62           C  
ATOM   2671  C   ILE A 370     -22.374 -21.071  -9.278  1.00 91.62           C  
ATOM   2672  CB  ILE A 370     -24.236 -21.308  -7.594  1.00 91.62           C  
ATOM   2673  O   ILE A 370     -22.296 -19.850  -9.427  1.00 91.62           O  
ATOM   2674  CG1 ILE A 370     -23.256 -21.754  -6.503  1.00 91.62           C  
ATOM   2675  CG2 ILE A 370     -25.635 -21.878  -7.340  1.00 91.62           C  
ATOM   2676  CD1 ILE A 370     -23.556 -21.174  -5.127  1.00 91.62           C  
ATOM   2677  N   GLY A 371     -21.203 -21.967  -9.556  1.00 90.73           N  
ATOM   2678  CA  GLY A 371     -19.852 -21.447  -9.696  1.00 90.73           C  
ATOM   2679  C   GLY A 371     -19.171 -21.190  -8.365  1.00 90.73           C  
ATOM   2680  O   GLY A 371     -19.748 -21.450  -7.306  1.00 90.73           O  
ATOM   2681  N   HIS A 372     -17.933 -20.669  -8.231  1.00 92.33           N  
ATOM   2682  CA  HIS A 372     -17.166 -20.404  -7.019  1.00 92.33           C  
ATOM   2683  C   HIS A 372     -17.423 -18.992  -6.503  1.00 92.33           C  
ATOM   2684  CB  HIS A 372     -15.672 -20.606  -7.274  1.00 92.33           C  
ATOM   2685  O   HIS A 372     -16.832 -18.029  -6.998  1.00 92.33           O  
ATOM   2686  CG  HIS A 372     -14.831 -20.487  -6.043  1.00 92.33           C  
ATOM   2687  CD2 HIS A 372     -13.575 -20.015  -5.867  1.00 92.33           C  
ATOM   2688  ND1 HIS A 372     -15.271 -20.888  -4.800  1.00 92.33           N  
ATOM   2689  CE1 HIS A 372     -14.319 -20.665  -3.910  1.00 92.33           C  
ATOM   2690  NE2 HIS A 372     -13.279 -20.136  -4.531  1.00 92.33           N  
ATOM   2691  N   ALA A 373     -18.350 -18.819  -5.516  1.00 90.47           N  
ATOM   2692  CA  ALA A 373     -18.804 -17.528  -5.005  1.00 90.47           C  
ATOM   2693  C   ALA A 373     -17.796 -16.942  -4.020  1.00 90.47           C  
ATOM   2694  CB  ALA A 373     -20.172 -17.669  -4.342  1.00 90.47           C  
ATOM   2695  O   ALA A 373     -18.155 -16.128  -3.166  1.00 90.47           O  
ATOM   2696  N   GLN A 374     -16.439 -17.387  -4.030  1.00 90.46           N  
ATOM   2697  CA  GLN A 374     -15.309 -16.843  -3.284  1.00 90.46           C  
ATOM   2698  C   GLN A 374     -15.630 -16.742  -1.796  1.00 90.46           C  
ATOM   2699  CB  GLN A 374     -14.915 -15.470  -3.831  1.00 90.46           C  
ATOM   2700  O   GLN A 374     -15.916 -17.750  -1.147  1.00 90.46           O  
ATOM   2701  CG  GLN A 374     -14.481 -15.492  -5.291  1.00 90.46           C  
ATOM   2702  CD  GLN A 374     -14.196 -14.106  -5.839  1.00 90.46           C  
ATOM   2703  NE2 GLN A 374     -13.035 -13.942  -6.463  1.00 90.46           N  
ATOM   2704  OE1 GLN A 374     -15.014 -13.190  -5.702  1.00 90.46           O  
ATOM   2705  N   ALA A 375     -15.614 -15.404  -1.033  1.00 88.60           N  
ATOM   2706  CA  ALA A 375     -15.832 -15.249   0.403  1.00 88.60           C  
ATOM   2707  C   ALA A 375     -17.172 -15.847   0.823  1.00 88.60           C  
ATOM   2708  CB  ALA A 375     -15.764 -13.776   0.796  1.00 88.60           C  
ATOM   2709  O   ALA A 375     -17.361 -16.209   1.986  1.00 88.60           O  
ATOM   2710  N   ALA A 376     -18.267 -16.079  -0.159  1.00 92.10           N  
ATOM   2711  CA  ALA A 376     -19.606 -16.571   0.152  1.00 92.10           C  
ATOM   2712  C   ALA A 376     -19.730 -18.059  -0.160  1.00 92.10           C  
ATOM   2713  CB  ALA A 376     -20.657 -15.779  -0.623  1.00 92.10           C  
ATOM   2714  O   ALA A 376     -20.763 -18.674   0.116  1.00 92.10           O  
ATOM   2715  N   ALA A 377     -18.646 -18.724  -0.706  1.00 89.39           N  
ATOM   2716  CA  ALA A 377     -18.664 -20.096  -1.206  1.00 89.39           C  
ATOM   2717  C   ALA A 377     -18.868 -21.092  -0.067  1.00 89.39           C  
ATOM   2718  CB  ALA A 377     -17.370 -20.407  -1.955  1.00 89.39           C  
ATOM   2719  O   ALA A 377     -19.670 -22.021  -0.183  1.00 89.39           O  
ATOM   2720  N   GLY A 378     -18.165 -20.936   1.063  1.00 90.46           N  
ATOM   2721  CA  GLY A 378     -18.259 -21.820   2.214  1.00 90.46           C  
ATOM   2722  C   GLY A 378     -19.640 -21.839   2.841  1.00 90.46           C  
ATOM   2723  O   GLY A 378     -20.182 -22.908   3.129  1.00 90.46           O  
ATOM   2724  N   VAL A 379     -20.325 -20.663   3.109  1.00 94.71           N  
ATOM   2725  CA  VAL A 379     -21.651 -20.552   3.709  1.00 94.71           C  
ATOM   2726  C   VAL A 379     -22.706 -21.062   2.730  1.00 94.71           C  
ATOM   2727  CB  VAL A 379     -21.967 -19.097   4.122  1.00 94.71           C  
ATOM   2728  O   VAL A 379     -23.751 -21.569   3.143  1.00 94.71           O  
ATOM   2729  CG1 VAL A 379     -22.125 -18.208   2.890  1.00 94.71           C  
ATOM   2730  CG2 VAL A 379     -23.227 -19.049   4.984  1.00 94.71           C  
ATOM   2731  N   GLY A 380     -22.511 -20.956   1.332  1.00 93.36           N  
ATOM   2732  CA  GLY A 380     -23.369 -21.592   0.345  1.00 93.36           C  
ATOM   2733  C   GLY A 380     -23.441 -23.099   0.499  1.00 93.36           C  
ATOM   2734  O   GLY A 380     -24.515 -23.690   0.376  1.00 93.36           O  
ATOM   2735  N   GLY A 381     -22.258 -23.738   0.729  1.00 93.20           N  
ATOM   2736  CA  GLY A 381     -22.187 -25.160   1.026  1.00 93.20           C  
ATOM   2737  C   GLY A 381     -22.901 -25.538   2.310  1.00 93.20           C  
ATOM   2738  O   GLY A 381     -23.539 -26.591   2.384  1.00 93.20           O  
ATOM   2739  N   VAL A 382     -22.828 -24.649   3.378  1.00 96.17           N  
ATOM   2740  CA  VAL A 382     -23.520 -24.855   4.646  1.00 96.17           C  
ATOM   2741  C   VAL A 382     -25.030 -24.803   4.425  1.00 96.17           C  
ATOM   2742  CB  VAL A 382     -23.100 -23.806   5.699  1.00 96.17           C  
ATOM   2743  O   VAL A 382     -25.764 -25.674   4.900  1.00 96.17           O  
ATOM   2744  CG1 VAL A 382     -24.002 -23.884   6.929  1.00 96.17           C  
ATOM   2745  CG2 VAL A 382     -21.637 -24.003   6.093  1.00 96.17           C  
ATOM   2746  N   ILE A 383     -25.600 -23.820   3.673  1.00 95.71           N  
ATOM   2747  CA  ILE A 383     -27.022 -23.625   3.413  1.00 95.71           C  
ATOM   2748  C   ILE A 383     -27.568 -24.809   2.616  1.00 95.71           C  
ATOM   2749  CB  ILE A 383     -27.283 -22.304   2.655  1.00 95.71           C  
ATOM   2750  O   ILE A 383     -28.646 -25.325   2.921  1.00 95.71           O  
ATOM   2751  CG1 ILE A 383     -27.017 -21.103   3.570  1.00 95.71           C  
ATOM   2752  CG2 ILE A 383     -28.712 -22.269   2.106  1.00 95.71           C  
ATOM   2753  CD1 ILE A 383     -27.037 -19.761   2.851  1.00 95.71           C  
ATOM   2754  N   LYS A 384     -26.799 -25.338   1.527  1.00 95.29           N  
ATOM   2755  CA  LYS A 384     -27.183 -26.515   0.753  1.00 95.29           C  
ATOM   2756  C   LYS A 384     -27.318 -27.742   1.649  1.00 95.29           C  
ATOM   2757  CB  LYS A 384     -26.165 -26.785  -0.356  1.00 95.29           C  
ATOM   2758  O   LYS A 384     -28.300 -28.481   1.555  1.00 95.29           O  
ATOM   2759  CG  LYS A 384     -26.392 -28.092  -1.099  1.00 95.29           C  
ATOM   2760  CD  LYS A 384     -25.213 -28.434  -2.002  1.00 95.29           C  
ATOM   2761  CE  LYS A 384     -25.340 -29.836  -2.582  1.00 95.29           C  
ATOM   2762  NZ  LYS A 384     -24.136 -30.216  -3.381  1.00 95.29           N  
ATOM   2763  N   MET A 385     -26.311 -27.938   2.569  1.00 95.99           N  
ATOM   2764  CA  MET A 385     -26.293 -29.131   3.411  1.00 95.99           C  
ATOM   2765  C   MET A 385     -27.355 -29.043   4.502  1.00 95.99           C  
ATOM   2766  CB  MET A 385     -24.912 -29.325   4.041  1.00 95.99           C  
ATOM   2767  O   MET A 385     -27.918 -30.061   4.909  1.00 95.99           O  
ATOM   2768  CG  MET A 385     -23.844 -29.761   3.051  1.00 95.99           C  
ATOM   2769  SD  MET A 385     -24.290 -31.309   2.172  1.00 95.99           S  
ATOM   2770  CE  MET A 385     -25.000 -30.619   0.651  1.00 95.99           C  
ATOM   2771  N   VAL A 386     -27.652 -27.774   5.037  1.00 94.62           N  
ATOM   2772  CA  VAL A 386     -28.747 -27.601   5.986  1.00 94.62           C  
ATOM   2773  C   VAL A 386     -30.070 -27.982   5.326  1.00 94.62           C  
ATOM   2774  CB  VAL A 386     -28.814 -26.151   6.516  1.00 94.62           C  
ATOM   2775  O   VAL A 386     -30.896 -28.671   5.929  1.00 94.62           O  
ATOM   2776  CG1 VAL A 386     -30.112 -25.916   7.286  1.00 94.62           C  
ATOM   2777  CG2 VAL A 386     -27.604 -25.849   7.398  1.00 94.62           C  
ATOM   2778  N   MET A 387     -30.327 -27.634   3.990  1.00 94.30           N  
ATOM   2779  CA  MET A 387     -31.530 -27.995   3.246  1.00 94.30           C  
ATOM   2780  C   MET A 387     -31.594 -29.501   3.012  1.00 94.30           C  
ATOM   2781  CB  MET A 387     -31.577 -27.255   1.908  1.00 94.30           C  
ATOM   2782  O   MET A 387     -32.662 -30.105   3.120  1.00 94.30           O  
ATOM   2783  CG  MET A 387     -31.797 -25.757   2.043  1.00 94.30           C  
ATOM   2784  SD  MET A 387     -33.370 -25.352   2.896  1.00 94.30           S  
ATOM   2785  CE  MET A 387     -34.563 -25.852   1.623  1.00 94.30           C  
ATOM   2786  N   ALA A 388     -30.430 -30.162   2.698  1.00 92.58           N  
ATOM   2787  CA  ALA A 388     -30.343 -31.606   2.493  1.00 92.58           C  
ATOM   2788  C   ALA A 388     -30.674 -32.363   3.776  1.00 92.58           C  
ATOM   2789  CB  ALA A 388     -28.951 -31.990   1.997  1.00 92.58           C  
ATOM   2790  O   ALA A 388     -31.383 -33.372   3.743  1.00 92.58           O  
ATOM   2791  N   LEU A 389     -30.135 -31.862   4.961  1.00 91.94           N  
ATOM   2792  CA  LEU A 389     -30.435 -32.449   6.263  1.00 91.94           C  
ATOM   2793  C   LEU A 389     -31.932 -32.396   6.550  1.00 91.94           C  
ATOM   2794  CB  LEU A 389     -29.664 -31.724   7.369  1.00 91.94           C  
ATOM   2795  O   LEU A 389     -32.515 -33.380   7.009  1.00 91.94           O  
ATOM   2796  CG  LEU A 389     -28.159 -31.986   7.430  1.00 91.94           C  
ATOM   2797  CD1 LEU A 389     -27.476 -30.948   8.315  1.00 91.94           C  
ATOM   2798  CD2 LEU A 389     -27.881 -33.396   7.939  1.00 91.94           C  
ATOM   2799  N   ARG A 390     -32.615 -31.328   6.151  1.00 88.39           N  
ATOM   2800  CA  ARG A 390     -34.030 -31.103   6.426  1.00 88.39           C  
ATOM   2801  C   ARG A 390     -34.907 -31.944   5.505  1.00 88.39           C  
ATOM   2802  CB  ARG A 390     -34.379 -29.621   6.274  1.00 88.39           C  
ATOM   2803  O   ARG A 390     -35.932 -32.479   5.933  1.00 88.39           O  
ATOM   2804  CG  ARG A 390     -33.845 -28.744   7.395  1.00 88.39           C  
ATOM   2805  CD  ARG A 390     -34.278 -27.294   7.232  1.00 88.39           C  
ATOM   2806  NE  ARG A 390     -35.716 -27.135   7.432  1.00 88.39           N  
ATOM   2807  NH1 ARG A 390     -35.841 -25.074   6.396  1.00 88.39           N  
ATOM   2808  NH2 ARG A 390     -37.729 -26.042   7.264  1.00 88.39           N  
ATOM   2809  CZ  ARG A 390     -36.425 -26.084   7.030  1.00 88.39           C  
ATOM   2810  N   GLU A 391     -34.521 -32.067   4.222  1.00 89.35           N  
ATOM   2811  CA  GLU A 391     -35.332 -32.718   3.198  1.00 89.35           C  
ATOM   2812  C   GLU A 391     -34.985 -34.199   3.078  1.00 89.35           C  
ATOM   2813  CB  GLU A 391     -35.150 -32.023   1.846  1.00 89.35           C  
ATOM   2814  O   GLU A 391     -35.702 -34.958   2.423  1.00 89.35           O  
ATOM   2815  CG  GLU A 391     -35.623 -30.577   1.829  1.00 89.35           C  
ATOM   2816  CD  GLU A 391     -37.119 -30.432   2.056  1.00 89.35           C  
ATOM   2817  OE1 GLU A 391     -37.547 -29.419   2.656  1.00 89.35           O  
ATOM   2818  OE2 GLU A 391     -37.870 -31.338   1.631  1.00 89.35           O  
ATOM   2819  N   GLY A 392     -33.818 -34.603   3.709  1.00 90.37           N  
ATOM   2820  CA  GLY A 392     -33.389 -35.992   3.692  1.00 90.37           C  
ATOM   2821  C   GLY A 392     -33.033 -36.491   2.304  1.00 90.37           C  
ATOM   2822  O   GLY A 392     -33.289 -37.649   1.970  1.00 90.37           O  
ATOM   2823  N   VAL A 393     -32.543 -35.560   1.414  1.00 92.01           N  
ATOM   2824  CA  VAL A 393     -32.177 -35.888   0.040  1.00 92.01           C  
ATOM   2825  C   VAL A 393     -30.819 -35.275  -0.294  1.00 92.01           C  
ATOM   2826  CB  VAL A 393     -33.244 -35.400  -0.965  1.00 92.01           C  
ATOM   2827  O   VAL A 393     -30.534 -34.137   0.088  1.00 92.01           O  
ATOM   2828  CG1 VAL A 393     -32.824 -35.721  -2.398  1.00 92.01           C  
ATOM   2829  CG2 VAL A 393     -34.600 -36.027  -0.648  1.00 92.01           C  
ATOM   2830  N   LEU A 394     -29.793 -36.035  -0.967  1.00 92.47           N  
ATOM   2831  CA  LEU A 394     -28.514 -35.538  -1.463  1.00 92.47           C  
ATOM   2832  C   LEU A 394     -28.589 -35.242  -2.957  1.00 92.47           C  
ATOM   2833  CB  LEU A 394     -27.401 -36.551  -1.186  1.00 92.47           C  
ATOM   2834  O   LEU A 394     -28.911 -36.126  -3.754  1.00 92.47           O  
ATOM   2835  CG  LEU A 394     -27.163 -36.913   0.281  1.00 92.47           C  
ATOM   2836  CD1 LEU A 394     -26.142 -38.041   0.390  1.00 92.47           C  
ATOM   2837  CD2 LEU A 394     -26.702 -35.690   1.067  1.00 92.47           C  
ATOM   2838  N   PRO A 395     -28.399 -33.982  -3.345  1.00 91.27           N  
ATOM   2839  CA  PRO A 395     -28.464 -33.621  -4.763  1.00 91.27           C  
ATOM   2840  C   PRO A 395     -27.218 -34.046  -5.537  1.00 91.27           C  
ATOM   2841  CB  PRO A 395     -28.594 -32.096  -4.732  1.00 91.27           C  
ATOM   2842  O   PRO A 395     -26.149 -34.220  -4.947  1.00 91.27           O  
ATOM   2843  CG  PRO A 395     -27.953 -31.684  -3.446  1.00 91.27           C  
ATOM   2844  CD  PRO A 395     -28.124 -32.794  -2.450  1.00 91.27           C  
ATOM   2845  N   PRO A 396     -27.351 -34.323  -6.898  1.00 90.30           N  
ATOM   2846  CA  PRO A 396     -26.200 -34.696  -7.724  1.00 90.30           C  
ATOM   2847  C   PRO A 396     -25.216 -33.545  -7.919  1.00 90.30           C  
ATOM   2848  CB  PRO A 396     -26.838 -35.101  -9.055  1.00 90.30           C  
ATOM   2849  O   PRO A 396     -25.613 -32.377  -7.894  1.00 90.30           O  
ATOM   2850  CG  PRO A 396     -28.087 -34.284  -9.144  1.00 90.30           C  
ATOM   2851  CD  PRO A 396     -28.644 -34.112  -7.760  1.00 90.30           C  
ATOM   2852  N   THR A 397     -23.793 -33.773  -8.007  1.00 89.99           N  
ATOM   2853  CA  THR A 397     -22.759 -32.854  -8.471  1.00 89.99           C  
ATOM   2854  C   THR A 397     -22.764 -32.757  -9.993  1.00 89.99           C  
ATOM   2855  CB  THR A 397     -21.364 -33.292  -7.987  1.00 89.99           C  
ATOM   2856  O   THR A 397     -22.690 -33.774 -10.686  1.00 89.99           O  
ATOM   2857  CG2 THR A 397     -20.288 -32.319  -8.456  1.00 89.99           C  
ATOM   2858  OG1 THR A 397     -21.356 -33.342  -6.554  1.00 89.99           O  
ATOM   2859  N   LEU A 398     -23.049 -31.545 -10.594  1.00 89.45           N  
ATOM   2860  CA  LEU A 398     -23.170 -31.351 -12.034  1.00 89.45           C  
ATOM   2861  C   LEU A 398     -21.806 -31.437 -12.710  1.00 89.45           C  
ATOM   2862  CB  LEU A 398     -23.820 -29.999 -12.341  1.00 89.45           C  
ATOM   2863  O   LEU A 398     -20.773 -31.275 -12.056  1.00 89.45           O  
ATOM   2864  CG  LEU A 398     -25.245 -29.799 -11.823  1.00 89.45           C  
ATOM   2865  CD1 LEU A 398     -25.786 -28.444 -12.269  1.00 89.45           C  
ATOM   2866  CD2 LEU A 398     -26.152 -30.927 -12.303  1.00 89.45           C  
ATOM   2867  N   HIS A 399     -21.652 -31.867 -13.996  1.00 89.88           N  
ATOM   2868  CA  HIS A 399     -20.524 -31.883 -14.920  1.00 89.88           C  
ATOM   2869  C   HIS A 399     -19.531 -32.983 -14.558  1.00 89.88           C  
ATOM   2870  CB  HIS A 399     -19.821 -30.524 -14.931  1.00 89.88           C  
ATOM   2871  O   HIS A 399     -18.344 -32.883 -14.877  1.00 89.88           O  
ATOM   2872  CG  HIS A 399     -20.753 -29.368 -15.105  1.00 89.88           C  
ATOM   2873  CD2 HIS A 399     -20.950 -28.263 -14.347  1.00 89.88           C  
ATOM   2874  ND1 HIS A 399     -21.625 -29.268 -16.167  1.00 89.88           N  
ATOM   2875  CE1 HIS A 399     -22.319 -28.148 -16.056  1.00 89.88           C  
ATOM   2876  NE2 HIS A 399     -21.929 -27.520 -14.960  1.00 89.88           N  
ATOM   2877  N   ALA A 400     -19.936 -33.985 -13.678  1.00 83.35           N  
ATOM   2878  CA  ALA A 400     -19.074 -35.091 -13.269  1.00 83.35           C  
ATOM   2879  C   ALA A 400     -19.478 -36.388 -13.965  1.00 83.35           C  
ATOM   2880  CB  ALA A 400     -19.117 -35.267 -11.754  1.00 83.35           C  
ATOM   2881  O   ALA A 400     -19.851 -37.362 -13.306  1.00 83.35           O  
ATOM   2882  N   ASP A 401     -19.537 -36.441 -15.366  1.00 80.59           N  
ATOM   2883  CA  ASP A 401     -19.935 -37.598 -16.162  1.00 80.59           C  
ATOM   2884  C   ASP A 401     -18.958 -38.757 -15.972  1.00 80.59           C  
ATOM   2885  CB  ASP A 401     -20.026 -37.225 -17.643  1.00 80.59           C  
ATOM   2886  O   ASP A 401     -19.374 -39.909 -15.834  1.00 80.59           O  
ATOM   2887  CG  ASP A 401     -21.054 -36.142 -17.920  1.00 80.59           C  
ATOM   2888  OD1 ASP A 401     -22.162 -36.192 -17.342  1.00 80.59           O  
ATOM   2889  OD2 ASP A 401     -20.756 -35.234 -18.724  1.00 80.59           O  
ATOM   2890  N   GLU A 402     -17.533 -38.449 -15.853  1.00 86.52           N  
ATOM   2891  CA  GLU A 402     -16.473 -39.400 -15.535  1.00 86.52           C  
ATOM   2892  C   GLU A 402     -15.609 -38.899 -14.382  1.00 86.52           C  
ATOM   2893  CB  GLU A 402     -15.604 -39.669 -16.766  1.00 86.52           C  
ATOM   2894  O   GLU A 402     -15.113 -37.771 -14.416  1.00 86.52           O  
ATOM   2895  CG  GLU A 402     -16.325 -40.419 -17.876  1.00 86.52           C  
ATOM   2896  CD  GLU A 402     -15.421 -40.775 -19.045  1.00 86.52           C  
ATOM   2897  OE1 GLU A 402     -15.903 -41.396 -20.019  1.00 86.52           O  
ATOM   2898  OE2 GLU A 402     -14.219 -40.431 -18.987  1.00 86.52           O  
ATOM   2899  N   PRO A 403     -15.503 -39.659 -13.243  1.00 86.27           N  
ATOM   2900  CA  PRO A 403     -14.630 -39.261 -12.136  1.00 86.27           C  
ATOM   2901  C   PRO A 403     -13.168 -39.133 -12.555  1.00 86.27           C  
ATOM   2902  CB  PRO A 403     -14.810 -40.393 -11.121  1.00 86.27           C  
ATOM   2903  O   PRO A 403     -12.725 -39.816 -13.482  1.00 86.27           O  
ATOM   2904  CG  PRO A 403     -16.064 -41.089 -11.543  1.00 86.27           C  
ATOM   2905  CD  PRO A 403     -16.279 -40.839 -13.008  1.00 86.27           C  
ATOM   2906  N   SER A 404     -12.374 -38.239 -12.068  1.00 88.84           N  
ATOM   2907  CA  SER A 404     -10.985 -37.936 -12.400  1.00 88.84           C  
ATOM   2908  C   SER A 404     -10.103 -39.173 -12.270  1.00 88.84           C  
ATOM   2909  CB  SER A 404     -10.450 -36.821 -11.501  1.00 88.84           C  
ATOM   2910  O   SER A 404     -10.159 -39.878 -11.260  1.00 88.84           O  
ATOM   2911  OG  SER A 404      -9.067 -36.610 -11.730  1.00 88.84           O  
ATOM   2912  N   PRO A 405      -9.273 -39.509 -13.277  1.00 86.76           N  
ATOM   2913  CA  PRO A 405      -8.338 -40.634 -13.212  1.00 86.76           C  
ATOM   2914  C   PRO A 405      -7.147 -40.360 -12.297  1.00 86.76           C  
ATOM   2915  CB  PRO A 405      -7.885 -40.801 -14.665  1.00 86.76           C  
ATOM   2916  O   PRO A 405      -6.428 -41.288 -11.918  1.00 86.76           O  
ATOM   2917  CG  PRO A 405      -8.067 -39.450 -15.279  1.00 86.76           C  
ATOM   2918  CD  PRO A 405      -9.231 -38.776 -14.611  1.00 86.76           C  
ATOM   2919  N   HIS A 406      -6.952 -39.000 -11.901  1.00 87.79           N  
ATOM   2920  CA  HIS A 406      -5.838 -38.569 -11.064  1.00 87.79           C  
ATOM   2921  C   HIS A 406      -6.134 -38.807  -9.587  1.00 87.79           C  
ATOM   2922  CB  HIS A 406      -5.527 -37.090 -11.305  1.00 87.79           C  
ATOM   2923  O   HIS A 406      -5.288 -38.541  -8.729  1.00 87.79           O  
ATOM   2924  CG  HIS A 406      -5.110 -36.786 -12.709  1.00 87.79           C  
ATOM   2925  CD2 HIS A 406      -5.685 -36.013 -13.659  1.00 87.79           C  
ATOM   2926  ND1 HIS A 406      -3.969 -37.311 -13.276  1.00 87.79           N  
ATOM   2927  CE1 HIS A 406      -3.859 -36.871 -14.518  1.00 87.79           C  
ATOM   2928  NE2 HIS A 406      -4.888 -36.082 -14.776  1.00 87.79           N  
ATOM   2929  N   ILE A 407      -7.385 -39.355  -9.305  1.00 87.72           N  
ATOM   2930  CA  ILE A 407      -7.791 -39.790  -7.973  1.00 87.72           C  
ATOM   2931  C   ILE A 407      -7.916 -41.312  -7.943  1.00 87.72           C  
ATOM   2932  CB  ILE A 407      -9.123 -39.134  -7.546  1.00 87.72           C  
ATOM   2933  O   ILE A 407      -8.596 -41.902  -8.786  1.00 87.72           O  
ATOM   2934  CG1 ILE A 407      -9.027 -37.608  -7.659  1.00 87.72           C  
ATOM   2935  CG2 ILE A 407      -9.501 -39.556  -6.123  1.00 87.72           C  
ATOM   2936  CD1 ILE A 407     -10.367 -36.894  -7.542  1.00 87.72           C  
ATOM   2937  N   ASP A 408      -7.092 -42.035  -7.165  1.00 86.69           N  
ATOM   2938  CA  ASP A 408      -7.243 -43.466  -6.923  1.00 86.69           C  
ATOM   2939  C   ASP A 408      -8.505 -43.756  -6.112  1.00 86.69           C  
ATOM   2940  CB  ASP A 408      -6.014 -44.022  -6.200  1.00 86.69           C  
ATOM   2941  O   ASP A 408      -8.462 -43.793  -4.881  1.00 86.69           O  
ATOM   2942  CG  ASP A 408      -6.067 -45.528  -6.012  1.00 86.69           C  
ATOM   2943  OD1 ASP A 408      -6.986 -46.178  -6.555  1.00 86.69           O  
ATOM   2944  OD2 ASP A 408      -5.183 -46.068  -5.313  1.00 86.69           O  
ATOM   2945  N   TRP A 409      -9.771 -43.860  -6.766  1.00 84.24           N  
ATOM   2946  CA  TRP A 409     -11.085 -43.995  -6.147  1.00 84.24           C  
ATOM   2947  C   TRP A 409     -11.208 -45.326  -5.414  1.00 84.24           C  
ATOM   2948  CB  TRP A 409     -12.190 -43.874  -7.201  1.00 84.24           C  
ATOM   2949  O   TRP A 409     -12.092 -45.498  -4.571  1.00 84.24           O  
ATOM   2950  CG  TRP A 409     -12.313 -42.505  -7.801  1.00 84.24           C  
ATOM   2951  CD1 TRP A 409     -11.860 -42.099  -9.025  1.00 84.24           C  
ATOM   2952  CD2 TRP A 409     -12.925 -41.361  -7.199  1.00 84.24           C  
ATOM   2953  CE2 TRP A 409     -12.808 -40.293  -8.117  1.00 84.24           C  
ATOM   2954  CE3 TRP A 409     -13.563 -41.134  -5.973  1.00 84.24           C  
ATOM   2955  NE1 TRP A 409     -12.154 -40.770  -9.222  1.00 84.24           N  
ATOM   2956  CH2 TRP A 409     -13.925 -38.822  -6.638  1.00 84.24           C  
ATOM   2957  CZ2 TRP A 409     -13.306 -39.017  -7.845  1.00 84.24           C  
ATOM   2958  CZ3 TRP A 409     -14.058 -39.863  -5.704  1.00 84.24           C  
ATOM   2959  N   SER A 410     -10.136 -46.259  -5.599  1.00 80.51           N  
ATOM   2960  CA  SER A 410     -10.127 -47.567  -4.952  1.00 80.51           C  
ATOM   2961  C   SER A 410      -9.388 -47.519  -3.619  1.00 80.51           C  
ATOM   2962  CB  SER A 410      -9.482 -48.612  -5.864  1.00 80.51           C  
ATOM   2963  O   SER A 410      -9.494 -48.444  -2.811  1.00 80.51           O  
ATOM   2964  OG  SER A 410      -8.113 -48.314  -6.081  1.00 80.51           O  
ATOM   2965  N   ALA A 411      -8.578 -46.396  -3.272  1.00 78.19           N  
ATOM   2966  CA  ALA A 411      -7.664 -46.206  -2.150  1.00 78.19           C  
ATOM   2967  C   ALA A 411      -8.427 -45.865  -0.873  1.00 78.19           C  
ATOM   2968  CB  ALA A 411      -6.650 -45.109  -2.469  1.00 78.19           C  
ATOM   2969  O   ALA A 411      -7.909 -46.040   0.233  1.00 78.19           O  
ATOM   2970  N   GLY A 412      -9.902 -45.723  -0.868  1.00 80.31           N  
ATOM   2971  CA  GLY A 412     -10.819 -45.466   0.231  1.00 80.31           C  
ATOM   2972  C   GLY A 412     -12.278 -45.519  -0.183  1.00 80.31           C  
ATOM   2973  O   GLY A 412     -12.588 -45.575  -1.375  1.00 80.31           O  
ATOM   2974  N   GLN A 413     -13.225 -45.809   0.752  1.00 88.02           N  
ATOM   2975  CA  GLN A 413     -14.653 -45.937   0.481  1.00 88.02           C  
ATOM   2976  C   GLN A 413     -15.322 -44.568   0.394  1.00 88.02           C  
ATOM   2977  CB  GLN A 413     -15.331 -46.784   1.560  1.00 88.02           C  
ATOM   2978  O   GLN A 413     -16.177 -44.235   1.217  1.00 88.02           O  
ATOM   2979  CG  GLN A 413     -14.871 -48.235   1.581  1.00 88.02           C  
ATOM   2980  CD  GLN A 413     -15.131 -48.952   0.270  1.00 88.02           C  
ATOM   2981  NE2 GLN A 413     -14.174 -49.768  -0.160  1.00 88.02           N  
ATOM   2982  OE1 GLN A 413     -16.184 -48.776  -0.351  1.00 88.02           O  
ATOM   2983  N   VAL A 414     -14.859 -43.593  -0.575  1.00 90.54           N  
ATOM   2984  CA  VAL A 414     -15.401 -42.288  -0.938  1.00 90.54           C  
ATOM   2985  C   VAL A 414     -16.032 -42.359  -2.327  1.00 90.54           C  
ATOM   2986  CB  VAL A 414     -14.313 -41.191  -0.903  1.00 90.54           C  
ATOM   2987  O   VAL A 414     -15.399 -42.818  -3.281  1.00 90.54           O  
ATOM   2988  CG1 VAL A 414     -14.900 -39.836  -1.293  1.00 90.54           C  
ATOM   2989  CG2 VAL A 414     -13.672 -41.121   0.482  1.00 90.54           C  
ATOM   2990  N   ARG A 415     -17.345 -42.054  -2.438  1.00 89.87           N  
ATOM   2991  CA  ARG A 415     -18.067 -42.087  -3.705  1.00 89.87           C  
ATOM   2992  C   ARG A 415     -18.581 -40.700  -4.079  1.00 89.87           C  
ATOM   2993  CB  ARG A 415     -19.232 -43.076  -3.636  1.00 89.87           C  
ATOM   2994  O   ARG A 415     -19.110 -39.980  -3.230  1.00 89.87           O  
ATOM   2995  CG  ARG A 415     -18.800 -44.528  -3.506  1.00 89.87           C  
ATOM   2996  CD  ARG A 415     -19.970 -45.484  -3.694  1.00 89.87           C  
ATOM   2997  NE  ARG A 415     -19.545 -46.879  -3.615  1.00 89.87           N  
ATOM   2998  NH1 ARG A 415     -21.647 -47.757  -3.998  1.00 89.87           N  
ATOM   2999  NH2 ARG A 415     -19.859 -49.153  -3.669  1.00 89.87           N  
ATOM   3000  CZ  ARG A 415     -20.351 -47.926  -3.761  1.00 89.87           C  
ATOM   3001  N   LEU A 416     -18.400 -40.240  -5.382  1.00 89.57           N  
ATOM   3002  CA  LEU A 416     -18.845 -38.959  -5.919  1.00 89.57           C  
ATOM   3003  C   LEU A 416     -20.353 -38.961  -6.150  1.00 89.57           C  
ATOM   3004  CB  LEU A 416     -18.117 -38.643  -7.228  1.00 89.57           C  
ATOM   3005  O   LEU A 416     -20.897 -39.910  -6.719  1.00 89.57           O  
ATOM   3006  CG  LEU A 416     -18.417 -37.283  -7.860  1.00 89.57           C  
ATOM   3007  CD1 LEU A 416     -18.007 -36.158  -6.916  1.00 89.57           C  
ATOM   3008  CD2 LEU A 416     -17.705 -37.148  -9.202  1.00 89.57           C  
ATOM   3009  N   LEU A 417     -21.226 -37.964  -5.649  1.00 89.71           N  
ATOM   3010  CA  LEU A 417     -22.665 -37.815  -5.833  1.00 89.71           C  
ATOM   3011  C   LEU A 417     -22.989 -37.385  -7.260  1.00 89.71           C  
ATOM   3012  CB  LEU A 417     -23.231 -36.797  -4.840  1.00 89.71           C  
ATOM   3013  O   LEU A 417     -22.958 -36.194  -7.576  1.00 89.71           O  
ATOM   3014  CG  LEU A 417     -23.435 -37.289  -3.406  1.00 89.71           C  
ATOM   3015  CD1 LEU A 417     -23.613 -36.107  -2.460  1.00 89.71           C  
ATOM   3016  CD2 LEU A 417     -24.635 -38.228  -3.329  1.00 89.71           C  
ATOM   3017  N   THR A 418     -23.235 -38.381  -8.258  1.00 87.64           N  
ATOM   3018  CA  THR A 418     -23.521 -38.111  -9.663  1.00 87.64           C  
ATOM   3019  C   THR A 418     -25.021 -38.180  -9.933  1.00 87.64           C  
ATOM   3020  CB  THR A 418     -22.784 -39.101 -10.583  1.00 87.64           C  
ATOM   3021  O   THR A 418     -25.491 -37.725 -10.978  1.00 87.64           O  
ATOM   3022  CG2 THR A 418     -21.273 -38.909 -10.501  1.00 87.64           C  
ATOM   3023  OG1 THR A 418     -23.106 -40.441 -10.189  1.00 87.64           O  
ATOM   3024  N   GLU A 419     -25.844 -38.734  -8.908  1.00 87.45           N  
ATOM   3025  CA  GLU A 419     -27.300 -38.813  -8.967  1.00 87.45           C  
ATOM   3026  C   GLU A 419     -27.929 -38.421  -7.632  1.00 87.45           C  
ATOM   3027  CB  GLU A 419     -27.747 -40.223  -9.364  1.00 87.45           C  
ATOM   3028  O   GLU A 419     -27.275 -38.487  -6.589  1.00 87.45           O  
ATOM   3029  CG  GLU A 419     -27.271 -41.310  -8.412  1.00 87.45           C  
ATOM   3030  CD  GLU A 419     -27.631 -42.713  -8.875  1.00 87.45           C  
ATOM   3031  OE1 GLU A 419     -27.291 -43.691  -8.171  1.00 87.45           O  
ATOM   3032  OE2 GLU A 419     -28.258 -42.835  -9.951  1.00 87.45           O  
ATOM   3033  N   GLU A 420     -29.134 -37.933  -7.730  1.00 90.08           N  
ATOM   3034  CA  GLU A 420     -29.920 -37.655  -6.531  1.00 90.08           C  
ATOM   3035  C   GLU A 420     -30.110 -38.915  -5.692  1.00 90.08           C  
ATOM   3036  CB  GLU A 420     -31.281 -37.063  -6.907  1.00 90.08           C  
ATOM   3037  O   GLU A 420     -30.431 -39.980  -6.224  1.00 90.08           O  
ATOM   3038  CG  GLU A 420     -32.164 -36.743  -5.709  1.00 90.08           C  
ATOM   3039  CD  GLU A 420     -33.548 -36.248  -6.099  1.00 90.08           C  
ATOM   3040  OE1 GLU A 420     -34.540 -36.648  -5.450  1.00 90.08           O  
ATOM   3041  OE2 GLU A 420     -33.640 -35.455  -7.062  1.00 90.08           O  
ATOM   3042  N   ARG A 421     -29.845 -38.886  -4.323  1.00 90.89           N  
ATOM   3043  CA  ARG A 421     -29.954 -40.051  -3.451  1.00 90.89           C  
ATOM   3044  C   ARG A 421     -30.769 -39.728  -2.203  1.00 90.89           C  
ATOM   3045  CB  ARG A 421     -28.565 -40.557  -3.053  1.00 90.89           C  
ATOM   3046  O   ARG A 421     -30.641 -38.640  -1.636  1.00 90.89           O  
ATOM   3047  CG  ARG A 421     -27.751 -41.100  -4.217  1.00 90.89           C  
ATOM   3048  CD  ARG A 421     -26.662 -42.054  -3.746  1.00 90.89           C  
ATOM   3049  NE  ARG A 421     -27.101 -43.445  -3.808  1.00 90.89           N  
ATOM   3050  NH1 ARG A 421     -25.142 -44.318  -2.949  1.00 90.89           N  
ATOM   3051  NH2 ARG A 421     -26.867 -45.713  -3.527  1.00 90.89           N  
ATOM   3052  CZ  ARG A 421     -26.369 -44.489  -3.428  1.00 90.89           C  
ATOM   3053  N   GLU A 422     -31.586 -40.672  -1.869  1.00 89.36           N  
ATOM   3054  CA  GLU A 422     -32.253 -40.579  -0.574  1.00 89.36           C  
ATOM   3055  C   GLU A 422     -31.250 -40.684   0.572  1.00 89.36           C  
ATOM   3056  CB  GLU A 422     -33.321 -41.667  -0.439  1.00 89.36           C  
ATOM   3057  O   GLU A 422     -30.310 -41.479   0.510  1.00 89.36           O  
ATOM   3058  CG  GLU A 422     -34.288 -41.441   0.714  1.00 89.36           C  
ATOM   3059  CD  GLU A 422     -35.345 -42.527   0.833  1.00 89.36           C  
ATOM   3060  OE1 GLU A 422     -36.157 -42.482   1.784  1.00 89.36           O  
ATOM   3061  OE2 GLU A 422     -35.360 -43.431  -0.032  1.00 89.36           O  
ATOM   3062  N   TRP A 423     -31.279 -39.814   1.686  1.00 90.69           N  
ATOM   3063  CA  TRP A 423     -30.393 -39.784   2.844  1.00 90.69           C  
ATOM   3064  C   TRP A 423     -31.145 -40.164   4.115  1.00 90.69           C  
ATOM   3065  CB  TRP A 423     -29.764 -38.397   3.004  1.00 90.69           C  
ATOM   3066  O   TRP A 423     -31.703 -39.300   4.796  1.00 90.69           O  
ATOM   3067  CG  TRP A 423     -28.620 -38.354   3.972  1.00 90.69           C  
ATOM   3068  CD1 TRP A 423     -27.953 -39.422   4.507  1.00 90.69           C  
ATOM   3069  CD2 TRP A 423     -28.012 -37.183   4.526  1.00 90.69           C  
ATOM   3070  CE2 TRP A 423     -26.981 -37.616   5.389  1.00 90.69           C  
ATOM   3071  CE3 TRP A 423     -28.239 -35.809   4.374  1.00 90.69           C  
ATOM   3072  NE1 TRP A 423     -26.966 -38.984   5.359  1.00 90.69           N  
ATOM   3073  CH2 TRP A 423     -26.420 -35.381   5.933  1.00 90.69           C  
ATOM   3074  CZ2 TRP A 423     -26.177 -36.720   6.099  1.00 90.69           C  
ATOM   3075  CZ3 TRP A 423     -27.438 -34.920   5.082  1.00 90.69           C  
ATOM   3076  N   PRO A 424     -31.386 -41.545   4.274  1.00 78.31           N  
ATOM   3077  CA  PRO A 424     -32.160 -42.017   5.425  1.00 78.31           C  
ATOM   3078  C   PRO A 424     -31.389 -41.908   6.739  1.00 78.31           C  
ATOM   3079  CB  PRO A 424     -32.446 -43.481   5.080  1.00 78.31           C  
ATOM   3080  O   PRO A 424     -30.156 -41.887   6.736  1.00 78.31           O  
ATOM   3081  CG  PRO A 424     -31.360 -43.869   4.129  1.00 78.31           C  
ATOM   3082  CD  PRO A 424     -30.883 -42.634   3.420  1.00 78.31           C  
ATOM   3083  N   GLU A 425     -32.006 -41.719   7.831  1.00 68.29           N  
ATOM   3084  CA  GLU A 425     -31.435 -41.758   9.174  1.00 68.29           C  
ATOM   3085  C   GLU A 425     -30.961 -43.163   9.532  1.00 68.29           C  
ATOM   3086  CB  GLU A 425     -32.454 -41.267  10.205  1.00 68.29           C  
ATOM   3087  O   GLU A 425     -31.725 -44.126   9.432  1.00 68.29           O  
ATOM   3088  CG  GLU A 425     -32.535 -39.752  10.318  1.00 68.29           C  
ATOM   3089  CD  GLU A 425     -33.462 -39.281  11.427  1.00 68.29           C  
ATOM   3090  OE1 GLU A 425     -33.613 -38.052  11.611  1.00 68.29           O  
ATOM   3091  OE2 GLU A 425     -34.041 -40.149  12.119  1.00 68.29           O  
ATOM   3092  N   ALA A 426     -29.604 -43.597   9.426  1.00 62.34           N  
ATOM   3093  CA  ALA A 426     -29.060 -44.933   9.655  1.00 62.34           C  
ATOM   3094  C   ALA A 426     -28.388 -45.025  11.022  1.00 62.34           C  
ATOM   3095  CB  ALA A 426     -28.070 -45.301   8.553  1.00 62.34           C  
ATOM   3096  O   ALA A 426     -27.160 -45.075  11.115  1.00 62.34           O  
ATOM   3097  N   GLY A 427     -29.210 -45.123  12.337  1.00 68.40           N  
ATOM   3098  CA  GLY A 427     -28.709 -45.442  13.665  1.00 68.40           C  
ATOM   3099  C   GLY A 427     -27.886 -44.324  14.277  1.00 68.40           C  
ATOM   3100  O   GLY A 427     -27.451 -44.424  15.426  1.00 68.40           O  
ATOM   3101  N   HIS A 428     -27.546 -43.043  13.664  1.00 78.04           N  
ATOM   3102  CA  HIS A 428     -26.992 -41.756  14.071  1.00 78.04           C  
ATOM   3103  C   HIS A 428     -27.554 -40.621  13.221  1.00 78.04           C  
ATOM   3104  CB  HIS A 428     -25.466 -41.777  13.978  1.00 78.04           C  
ATOM   3105  O   HIS A 428     -28.136 -40.863  12.162  1.00 78.04           O  
ATOM   3106  CG  HIS A 428     -24.952 -42.102  12.611  1.00 78.04           C  
ATOM   3107  CD2 HIS A 428     -24.557 -43.276  12.066  1.00 78.04           C  
ATOM   3108  ND1 HIS A 428     -24.796 -41.148  11.629  1.00 78.04           N  
ATOM   3109  CE1 HIS A 428     -24.327 -41.725  10.535  1.00 78.04           C  
ATOM   3110  NE2 HIS A 428     -24.173 -43.016  10.774  1.00 78.04           N  
ATOM   3111  N   PRO A 429     -27.779 -39.388  13.812  1.00 84.21           N  
ATOM   3112  CA  PRO A 429     -28.337 -38.275  13.041  1.00 84.21           C  
ATOM   3113  C   PRO A 429     -27.569 -38.009  11.749  1.00 84.21           C  
ATOM   3114  CB  PRO A 429     -28.219 -37.088  14.001  1.00 84.21           C  
ATOM   3115  O   PRO A 429     -26.374 -38.303  11.665  1.00 84.21           O  
ATOM   3116  CG  PRO A 429     -28.009 -37.704  15.346  1.00 84.21           C  
ATOM   3117  CD  PRO A 429     -27.415 -39.070  15.159  1.00 84.21           C  
ATOM   3118  N   ARG A 430     -28.236 -37.754  10.638  1.00 92.67           N  
ATOM   3119  CA  ARG A 430     -27.578 -37.367   9.395  1.00 92.67           C  
ATOM   3120  C   ARG A 430     -26.499 -36.320   9.649  1.00 92.67           C  
ATOM   3121  CB  ARG A 430     -28.600 -36.833   8.388  1.00 92.67           C  
ATOM   3122  O   ARG A 430     -26.761 -35.292  10.277  1.00 92.67           O  
ATOM   3123  CG  ARG A 430     -29.597 -37.876   7.911  1.00 92.67           C  
ATOM   3124  CD  ARG A 430     -30.710 -37.254   7.079  1.00 92.67           C  
ATOM   3125  NE  ARG A 430     -31.767 -38.218   6.785  1.00 92.67           N  
ATOM   3126  NH1 ARG A 430     -33.496 -36.832   7.439  1.00 92.67           N  
ATOM   3127  NH2 ARG A 430     -33.942 -38.943   6.662  1.00 92.67           N  
ATOM   3128  CZ  ARG A 430     -33.066 -37.995   6.963  1.00 92.67           C  
ATOM   3129  N   ARG A 431     -25.271 -36.509   9.259  1.00 94.38           N  
ATOM   3130  CA  ARG A 431     -24.147 -35.608   9.492  1.00 94.38           C  
ATOM   3131  C   ARG A 431     -23.419 -35.292   8.189  1.00 94.38           C  
ATOM   3132  CB  ARG A 431     -23.172 -36.215  10.503  1.00 94.38           C  
ATOM   3133  O   ARG A 431     -23.182 -36.184   7.373  1.00 94.38           O  
ATOM   3134  CG  ARG A 431     -23.727 -36.306  11.915  1.00 94.38           C  
ATOM   3135  CD  ARG A 431     -22.772 -37.036  12.850  1.00 94.38           C  
ATOM   3136  NE  ARG A 431     -23.331 -37.174  14.192  1.00 94.38           N  
ATOM   3137  NH1 ARG A 431     -22.210 -39.133  14.683  1.00 94.38           N  
ATOM   3138  NH2 ARG A 431     -23.617 -38.193  16.230  1.00 94.38           N  
ATOM   3139  CZ  ARG A 431     -23.052 -38.166  15.032  1.00 94.38           C  
ATOM   3140  N   ALA A 432     -23.129 -33.989   8.011  1.00 95.34           N  
ATOM   3141  CA  ALA A 432     -22.413 -33.515   6.829  1.00 95.34           C  
ATOM   3142  C   ALA A 432     -21.199 -32.678   7.222  1.00 95.34           C  
ATOM   3143  CB  ALA A 432     -23.346 -32.706   5.932  1.00 95.34           C  
ATOM   3144  O   ALA A 432     -21.146 -32.131   8.326  1.00 95.34           O  
ATOM   3145  N   ALA A 433     -20.192 -32.734   6.431  1.00 96.33           N  
ATOM   3146  CA  ALA A 433     -19.049 -31.841   6.601  1.00 96.33           C  
ATOM   3147  C   ALA A 433     -18.921 -30.884   5.419  1.00 96.33           C  
ATOM   3148  CB  ALA A 433     -17.764 -32.648   6.769  1.00 96.33           C  
ATOM   3149  O   ALA A 433     -19.267 -31.234   4.288  1.00 96.33           O  
ATOM   3150  N   VAL A 434     -18.532 -29.608   5.715  1.00 96.45           N  
ATOM   3151  CA  VAL A 434     -18.315 -28.606   4.678  1.00 96.45           C  
ATOM   3152  C   VAL A 434     -16.875 -28.102   4.739  1.00 96.45           C  
ATOM   3153  CB  VAL A 434     -19.300 -27.423   4.816  1.00 96.45           C  
ATOM   3154  O   VAL A 434     -16.400 -27.687   5.799  1.00 96.45           O  
ATOM   3155  CG1 VAL A 434     -19.124 -26.436   3.663  1.00 96.45           C  
ATOM   3156  CG2 VAL A 434     -20.739 -27.932   4.874  1.00 96.45           C  
ATOM   3157  N   SER A 435     -16.069 -28.187   3.638  1.00 95.33           N  
ATOM   3158  CA  SER A 435     -14.685 -27.728   3.567  1.00 95.33           C  
ATOM   3159  C   SER A 435     -14.561 -26.479   2.701  1.00 95.33           C  
ATOM   3160  CB  SER A 435     -13.782 -28.832   3.015  1.00 95.33           C  
ATOM   3161  O   SER A 435     -15.220 -26.367   1.665  1.00 95.33           O  
ATOM   3162  OG  SER A 435     -13.787 -29.961   3.872  1.00 95.33           O  
ATOM   3163  N   SER A 436     -13.735 -25.453   3.127  1.00 91.41           N  
ATOM   3164  CA  SER A 436     -13.330 -24.278   2.363  1.00 91.41           C  
ATOM   3165  C   SER A 436     -11.848 -23.975   2.557  1.00 91.41           C  
ATOM   3166  CB  SER A 436     -14.165 -23.062   2.768  1.00 91.41           C  
ATOM   3167  O   SER A 436     -11.385 -23.816   3.688  1.00 91.41           O  
ATOM   3168  OG  SER A 436     -13.973 -21.994   1.856  1.00 91.41           O  
ATOM   3169  N   PHE A 437     -11.024 -23.889   1.509  1.00 89.63           N  
ATOM   3170  CA  PHE A 437      -9.577 -23.718   1.574  1.00 89.63           C  
ATOM   3171  C   PHE A 437      -9.148 -22.454   0.839  1.00 89.63           C  
ATOM   3172  CB  PHE A 437      -8.863 -24.937   0.982  1.00 89.63           C  
ATOM   3173  O   PHE A 437      -9.466 -22.276  -0.339  1.00 89.63           O  
ATOM   3174  CG  PHE A 437      -9.292 -26.246   1.588  1.00 89.63           C  
ATOM   3175  CD1 PHE A 437      -9.245 -26.440   2.964  1.00 89.63           C  
ATOM   3176  CD2 PHE A 437      -9.744 -27.283   0.782  1.00 89.63           C  
ATOM   3177  CE1 PHE A 437      -9.642 -27.650   3.527  1.00 89.63           C  
ATOM   3178  CE2 PHE A 437     -10.143 -28.495   1.338  1.00 89.63           C  
ATOM   3179  CZ  PHE A 437     -10.090 -28.677   2.711  1.00 89.63           C  
ATOM   3180  N   GLY A 438      -8.430 -21.441   1.522  1.00 81.18           N  
ATOM   3181  CA  GLY A 438      -8.035 -20.157   0.966  1.00 81.18           C  
ATOM   3182  C   GLY A 438      -6.783 -20.236   0.113  1.00 81.18           C  
ATOM   3183  O   GLY A 438      -5.908 -21.069   0.361  1.00 81.18           O  
ATOM   3184  N   VAL A 439      -6.563 -19.321  -0.920  1.00 76.03           N  
ATOM   3185  CA  VAL A 439      -5.454 -19.249  -1.865  1.00 76.03           C  
ATOM   3186  C   VAL A 439      -4.179 -18.833  -1.135  1.00 76.03           C  
ATOM   3187  CB  VAL A 439      -5.754 -18.264  -3.018  1.00 76.03           C  
ATOM   3188  O   VAL A 439      -3.073 -19.167  -1.566  1.00 76.03           O  
ATOM   3189  CG1 VAL A 439      -5.839 -16.831  -2.496  1.00 76.03           C  
ATOM   3190  CG2 VAL A 439      -4.689 -18.378  -4.107  1.00 76.03           C  
ATOM   3191  N   SER A 440      -4.274 -18.227   0.149  1.00 70.21           N  
ATOM   3192  CA  SER A 440      -3.172 -17.788   0.998  1.00 70.21           C  
ATOM   3193  C   SER A 440      -2.701 -18.910   1.917  1.00 70.21           C  
ATOM   3194  CB  SER A 440      -3.587 -16.575   1.832  1.00 70.21           C  
ATOM   3195  O   SER A 440      -1.698 -18.765   2.620  1.00 70.21           O  
ATOM   3196  OG  SER A 440      -4.587 -16.930   2.773  1.00 70.21           O  
ATOM   3197  N   GLY A 441      -3.492 -20.191   1.855  1.00 74.53           N  
ATOM   3198  CA  GLY A 441      -3.036 -21.343   2.617  1.00 74.53           C  
ATOM   3199  C   GLY A 441      -3.823 -21.562   3.895  1.00 74.53           C  
ATOM   3200  O   GLY A 441      -3.561 -22.512   4.636  1.00 74.53           O  
ATOM   3201  N   THR A 442      -4.938 -20.609   4.274  1.00 84.03           N  
ATOM   3202  CA  THR A 442      -5.834 -20.791   5.411  1.00 84.03           C  
ATOM   3203  C   THR A 442      -6.921 -21.811   5.085  1.00 84.03           C  
ATOM   3204  CB  THR A 442      -6.484 -19.459   5.829  1.00 84.03           C  
ATOM   3205  O   THR A 442      -7.640 -21.664   4.094  1.00 84.03           O  
ATOM   3206  CG2 THR A 442      -7.390 -19.646   7.042  1.00 84.03           C  
ATOM   3207  OG1 THR A 442      -5.457 -18.515   6.155  1.00 84.03           O  
ATOM   3208  N   ASN A 443      -7.058 -22.898   5.866  1.00 90.28           N  
ATOM   3209  CA  ASN A 443      -7.983 -24.013   5.686  1.00 90.28           C  
ATOM   3210  C   ASN A 443      -9.059 -24.028   6.767  1.00 90.28           C  
ATOM   3211  CB  ASN A 443      -7.225 -25.342   5.672  1.00 90.28           C  
ATOM   3212  O   ASN A 443      -8.759 -23.863   7.951  1.00 90.28           O  
ATOM   3213  CG  ASN A 443      -6.089 -25.356   4.669  1.00 90.28           C  
ATOM   3214  ND2 ASN A 443      -4.877 -25.613   5.148  1.00 90.28           N  
ATOM   3215  OD1 ASN A 443      -6.297 -25.137   3.473  1.00 90.28           O  
ATOM   3216  N   ALA A 444     -10.370 -24.157   6.433  1.00 92.97           N  
ATOM   3217  CA  ALA A 444     -11.472 -24.257   7.386  1.00 92.97           C  
ATOM   3218  C   ALA A 444     -12.330 -25.488   7.105  1.00 92.97           C  
ATOM   3219  CB  ALA A 444     -12.329 -22.994   7.344  1.00 92.97           C  
ATOM   3220  O   ALA A 444     -12.551 -25.846   5.946  1.00 92.97           O  
ATOM   3221  N   HIS A 445     -12.815 -26.226   8.097  1.00 96.16           N  
ATOM   3222  CA  HIS A 445     -13.651 -27.418   8.018  1.00 96.16           C  
ATOM   3223  C   HIS A 445     -14.723 -27.412   9.103  1.00 96.16           C  
ATOM   3224  CB  HIS A 445     -12.796 -28.681   8.133  1.00 96.16           C  
ATOM   3225  O   HIS A 445     -14.430 -27.148  10.271  1.00 96.16           O  
ATOM   3226  CG  HIS A 445     -13.511 -29.930   7.726  1.00 96.16           C  
ATOM   3227  CD2 HIS A 445     -14.017 -30.945   8.464  1.00 96.16           C  
ATOM   3228  ND1 HIS A 445     -13.772 -30.242   6.409  1.00 96.16           N  
ATOM   3229  CE1 HIS A 445     -14.411 -31.399   6.356  1.00 96.16           C  
ATOM   3230  NE2 HIS A 445     -14.572 -31.847   7.589  1.00 96.16           N  
ATOM   3231  N   VAL A 446     -16.053 -27.554   8.741  1.00 96.35           N  
ATOM   3232  CA  VAL A 446     -17.172 -27.500   9.676  1.00 96.35           C  
ATOM   3233  C   VAL A 446     -17.960 -28.806   9.616  1.00 96.35           C  
ATOM   3234  CB  VAL A 446     -18.102 -26.302   9.379  1.00 96.35           C  
ATOM   3235  O   VAL A 446     -18.223 -29.330   8.531  1.00 96.35           O  
ATOM   3236  CG1 VAL A 446     -19.334 -26.339  10.282  1.00 96.35           C  
ATOM   3237  CG2 VAL A 446     -17.347 -24.985   9.554  1.00 96.35           C  
ATOM   3238  N   ILE A 447     -18.372 -29.453  10.779  1.00 96.29           N  
ATOM   3239  CA  ILE A 447     -19.222 -30.633  10.891  1.00 96.29           C  
ATOM   3240  C   ILE A 447     -20.646 -30.212  11.248  1.00 96.29           C  
ATOM   3241  CB  ILE A 447     -18.677 -31.625  11.942  1.00 96.29           C  
ATOM   3242  O   ILE A 447     -20.870 -29.573  12.278  1.00 96.29           O  
ATOM   3243  CG1 ILE A 447     -17.216 -31.976  11.639  1.00 96.29           C  
ATOM   3244  CG2 ILE A 447     -19.543 -32.887  11.995  1.00 96.29           C  
ATOM   3245  CD1 ILE A 447     -17.018 -32.720  10.325  1.00 96.29           C  
ATOM   3246  N   LEU A 448     -21.707 -30.519  10.365  1.00 96.20           N  
ATOM   3247  CA  LEU A 448     -23.111 -30.181  10.574  1.00 96.20           C  
ATOM   3248  C   LEU A 448     -23.917 -31.419  10.954  1.00 96.20           C  
ATOM   3249  CB  LEU A 448     -23.701 -29.540   9.314  1.00 96.20           C  
ATOM   3250  O   LEU A 448     -23.638 -32.519  10.472  1.00 96.20           O  
ATOM   3251  CG  LEU A 448     -23.037 -28.248   8.837  1.00 96.20           C  
ATOM   3252  CD1 LEU A 448     -23.592 -27.838   7.477  1.00 96.20           C  
ATOM   3253  CD2 LEU A 448     -23.236 -27.134   9.859  1.00 96.20           C  
ATOM   3254  N   GLU A 449     -24.848 -31.340  11.714  1.00 94.26           N  
ATOM   3255  CA  GLU A 449     -25.737 -32.412  12.151  1.00 94.26           C  
ATOM   3256  C   GLU A 449     -27.201 -32.000  12.027  1.00 94.26           C  
ATOM   3257  CB  GLU A 449     -25.425 -32.815  13.595  1.00 94.26           C  
ATOM   3258  O   GLU A 449     -27.539 -30.829  12.210  1.00 94.26           O  
ATOM   3259  CG  GLU A 449     -26.272 -33.969  14.108  1.00 94.26           C  
ATOM   3260  CD  GLU A 449     -25.940 -34.368  15.537  1.00 94.26           C  
ATOM   3261  OE1 GLU A 449     -26.647 -33.925  16.471  1.00 94.26           O  
ATOM   3262  OE2 GLU A 449     -24.965 -35.130  15.725  1.00 94.26           O  
ATOM   3263  N   ALA A 450     -28.166 -33.009  11.650  1.00 90.12           N  
ATOM   3264  CA  ALA A 450     -29.601 -32.759  11.543  1.00 90.12           C  
ATOM   3265  C   ALA A 450     -30.172 -32.267  12.869  1.00 90.12           C  
ATOM   3266  CB  ALA A 450     -30.328 -34.022  11.089  1.00 90.12           C  
ATOM   3267  O   ALA A 450     -29.718 -32.680  13.939  1.00 90.12           O  
ATOM   3268  N   ALA A 451     -31.122 -31.260  12.862  1.00 82.41           N  
ATOM   3269  CA  ALA A 451     -31.796 -30.727  14.043  1.00 82.41           C  
ATOM   3270  C   ALA A 451     -32.398 -31.849  14.884  1.00 82.41           C  
ATOM   3271  CB  ALA A 451     -32.880 -29.733  13.634  1.00 82.41           C  
ATOM   3272  O   ALA A 451     -32.912 -32.831  14.344  1.00 82.41           O  
ATOM   3273  N   PRO A 452     -32.214 -31.980  16.230  1.00 71.59           N  
ATOM   3274  CA  PRO A 452     -32.857 -32.980  17.086  1.00 71.59           C  
ATOM   3275  C   PRO A 452     -34.379 -32.975  16.957  1.00 71.59           C  
ATOM   3276  CB  PRO A 452     -32.428 -32.566  18.496  1.00 71.59           C  
ATOM   3277  O   PRO A 452     -34.978 -31.925  16.712  1.00 71.59           O  
ATOM   3278  CG  PRO A 452     -31.517 -31.399  18.291  1.00 71.59           C  
ATOM   3279  CD  PRO A 452     -31.558 -31.011  16.841  1.00 71.59           C  
ATOM   3280  N   GLY A 453     -35.290 -34.135  16.490  1.00 54.62           N  
ATOM   3281  CA  GLY A 453     -36.726 -34.356  16.427  1.00 54.62           C  
ATOM   3282  C   GLY A 453     -37.486 -33.669  17.545  1.00 54.62           C  
ATOM   3283  O   GLY A 453     -36.997 -33.584  18.674  1.00 54.62           O  
ATOM   3284  N   THR A 454     -38.375 -32.533  17.366  1.00 44.71           N  
ATOM   3285  CA  THR A 454     -39.140 -31.655  18.245  1.00 44.71           C  
ATOM   3286  C   THR A 454     -39.997 -32.468  19.210  1.00 44.71           C  
ATOM   3287  CB  THR A 454     -40.037 -30.700  17.436  1.00 44.71           C  
ATOM   3288  O   THR A 454     -40.835 -33.265  18.784  1.00 44.71           O  
ATOM   3289  CG2 THR A 454     -39.205 -29.667  16.684  1.00 44.71           C  
ATOM   3290  OG1 THR A 454     -40.804 -31.458  16.493  1.00 44.71           O  
ATOM   3291  N   GLY A 455     -39.668 -33.092  20.480  1.00 29.66           N  
ATOM   3292  CA  GLY A 455     -40.261 -33.392  21.774  1.00 29.66           C  
ATOM   3293  C   GLY A 455     -40.333 -32.186  22.691  1.00 29.66           C  
ATOM   3294  O   GLY A 455     -39.358 -31.444  22.828  1.00 29.66           O  
ATOM   3295  N   GLY A 456     -41.686 -31.387  22.746  1.00 29.89           N  
ATOM   3296  CA  GLY A 456     -42.598 -30.904  23.770  1.00 29.89           C  
ATOM   3297  C   GLY A 456     -42.776 -29.398  23.749  1.00 29.89           C  
ATOM   3298  O   GLY A 456     -41.795 -28.651  23.761  1.00 29.89           O  
ATOM   3299  N   ALA A 457     -43.844 -28.770  22.923  1.00 32.62           N  
ATOM   3300  CA  ALA A 457     -44.558 -27.500  22.818  1.00 32.62           C  
ATOM   3301  C   ALA A 457     -44.665 -26.817  24.178  1.00 32.62           C  
ATOM   3302  CB  ALA A 457     -45.947 -27.719  22.224  1.00 32.62           C  
ATOM   3303  O   ALA A 457     -44.980 -27.462  25.181  1.00 32.62           O  
ATOM   3304  N   PRO A 458     -43.992 -25.641  24.530  1.00 36.41           N  
ATOM   3305  CA  PRO A 458     -44.298 -24.864  25.734  1.00 36.41           C  
ATOM   3306  C   PRO A 458     -45.729 -24.333  25.746  1.00 36.41           C  
ATOM   3307  CB  PRO A 458     -43.289 -23.714  25.676  1.00 36.41           C  
ATOM   3308  O   PRO A 458     -46.297 -24.054  24.687  1.00 36.41           O  
ATOM   3309  CG  PRO A 458     -42.790 -23.714  24.267  1.00 36.41           C  
ATOM   3310  CD  PRO A 458     -43.495 -24.804  23.511  1.00 36.41           C  
ATOM   3311  N   GLU A 459     -46.714 -24.750  26.721  1.00 31.99           N  
ATOM   3312  CA  GLU A 459     -47.921 -24.445  27.485  1.00 31.99           C  
ATOM   3313  C   GLU A 459     -48.342 -22.991  27.295  1.00 31.99           C  
ATOM   3314  CB  GLU A 459     -47.704 -24.741  28.972  1.00 31.99           C  
ATOM   3315  O   GLU A 459     -47.523 -22.080  27.429  1.00 31.99           O  
ATOM   3316  CG  GLU A 459     -48.211 -26.108  29.407  1.00 31.99           C  
ATOM   3317  CD  GLU A 459     -48.157 -26.316  30.912  1.00 31.99           C  
ATOM   3318  OE1 GLU A 459     -48.590 -27.388  31.392  1.00 31.99           O  
ATOM   3319  OE2 GLU A 459     -47.679 -25.400  31.617  1.00 31.99           O  
ATOM   3320  N   VAL A 460     -49.467 -22.669  26.410  1.00 38.72           N  
ATOM   3321  CA  VAL A 460     -50.479 -21.706  25.987  1.00 38.72           C  
ATOM   3322  C   VAL A 460     -50.710 -20.680  27.094  1.00 38.72           C  
ATOM   3323  CB  VAL A 460     -51.808 -22.403  25.620  1.00 38.72           C  
ATOM   3324  O   VAL A 460     -50.958 -21.044  28.245  1.00 38.72           O  
ATOM   3325  CG1 VAL A 460     -52.809 -21.395  25.059  1.00 38.72           C  
ATOM   3326  CG2 VAL A 460     -51.560 -23.529  24.618  1.00 38.72           C  
ATOM   3327  N   SER A 461     -50.101 -19.473  27.138  1.00 41.69           N  
ATOM   3328  CA  SER A 461     -50.473 -18.307  27.932  1.00 41.69           C  
ATOM   3329  C   SER A 461     -51.849 -17.784  27.536  1.00 41.69           C  
ATOM   3330  CB  SER A 461     -49.432 -17.197  27.775  1.00 41.69           C  
ATOM   3331  O   SER A 461     -52.220 -17.825  26.361  1.00 41.69           O  
ATOM   3332  OG  SER A 461     -49.963 -16.111  27.036  1.00 41.69           O  
ATOM   3333  N   ASP A 462     -53.027 -17.995  28.314  1.00 50.42           N  
ATOM   3334  CA  ASP A 462     -54.418 -17.551  28.344  1.00 50.42           C  
ATOM   3335  C   ASP A 462     -54.582 -16.211  27.629  1.00 50.42           C  
ATOM   3336  CB  ASP A 462     -54.916 -17.442  29.787  1.00 50.42           C  
ATOM   3337  O   ASP A 462     -53.862 -15.254  27.921  1.00 50.42           O  
ATOM   3338  CG  ASP A 462     -55.214 -18.792  30.414  1.00 50.42           C  
ATOM   3339  OD1 ASP A 462     -55.379 -19.786  29.674  1.00 50.42           O  
ATOM   3340  OD2 ASP A 462     -55.289 -18.862  31.660  1.00 50.42           O  
ATOM   3341  N   GLY A 463     -54.741 -16.134  26.174  1.00 56.36           N  
ATOM   3342  CA  GLY A 463     -55.068 -15.033  25.281  1.00 56.36           C  
ATOM   3343  C   GLY A 463     -56.021 -14.027  25.898  1.00 56.36           C  
ATOM   3344  O   GLY A 463     -56.669 -14.316  26.907  1.00 56.36           O  
ATOM   3345  N   VAL A 464     -55.816 -12.610  25.715  1.00 62.61           N  
ATOM   3346  CA  VAL A 464     -56.574 -11.417  26.076  1.00 62.61           C  
ATOM   3347  C   VAL A 464     -58.020 -11.561  25.606  1.00 62.61           C  
ATOM   3348  CB  VAL A 464     -55.944 -10.140  25.477  1.00 62.61           C  
ATOM   3349  O   VAL A 464     -58.951 -11.162  26.309  1.00 62.61           O  
ATOM   3350  CG1 VAL A 464     -56.801  -8.915  25.791  1.00 62.61           C  
ATOM   3351  CG2 VAL A 464     -54.522  -9.950  26.003  1.00 62.61           C  
ATOM   3352  N   LEU A 465     -58.427 -12.392  24.549  1.00 64.73           N  
ATOM   3353  CA  LEU A 465     -59.754 -12.726  24.045  1.00 64.73           C  
ATOM   3354  C   LEU A 465     -60.004 -14.229  24.125  1.00 64.73           C  
ATOM   3355  CB  LEU A 465     -59.916 -12.246  22.600  1.00 64.73           C  
ATOM   3356  O   LEU A 465     -59.096 -15.027  23.880  1.00 64.73           O  
ATOM   3357  CG  LEU A 465     -59.886 -10.733  22.381  1.00 64.73           C  
ATOM   3358  CD1 LEU A 465     -59.865 -10.413  20.890  1.00 64.73           C  
ATOM   3359  CD2 LEU A 465     -61.080 -10.070  23.059  1.00 64.73           C  
ATOM   3360  N   GLY A 466     -60.780 -14.960  25.101  1.00 54.84           N  
ATOM   3361  CA  GLY A 466     -61.154 -16.342  25.356  1.00 54.84           C  
ATOM   3362  C   GLY A 466     -61.378 -17.142  24.087  1.00 54.84           C  
ATOM   3363  O   GLY A 466     -61.218 -16.621  22.981  1.00 54.84           O  
ATOM   3364  N   SER A 467     -61.282 -18.623  23.806  1.00 51.06           N  
ATOM   3365  CA  SER A 467     -61.346 -19.664  22.785  1.00 51.06           C  
ATOM   3366  C   SER A 467     -61.431 -19.062  21.387  1.00 51.06           C  
ATOM   3367  CB  SER A 467     -62.544 -20.582  23.028  1.00 51.06           C  
ATOM   3368  O   SER A 467     -61.909 -17.938  21.217  1.00 51.06           O  
ATOM   3369  OG  SER A 467     -63.760 -19.864  22.906  1.00 51.06           O  
ATOM   3370  N   ALA A 468     -60.315 -19.395  20.407  1.00 50.13           N  
ATOM   3371  CA  ALA A 468     -59.961 -19.017  19.042  1.00 50.13           C  
ATOM   3372  C   ALA A 468     -60.863 -17.896  18.532  1.00 50.13           C  
ATOM   3373  CB  ALA A 468     -60.046 -20.227  18.115  1.00 50.13           C  
ATOM   3374  O   ALA A 468     -62.087 -18.041  18.502  1.00 50.13           O  
ATOM   3375  N   PRO A 469     -60.394 -16.554  18.637  1.00 54.69           N  
ATOM   3376  CA  PRO A 469     -61.246 -15.470  18.141  1.00 54.69           C  
ATOM   3377  C   PRO A 469     -61.835 -15.767  16.763  1.00 54.69           C  
ATOM   3378  CB  PRO A 469     -60.294 -14.273  18.082  1.00 54.69           C  
ATOM   3379  O   PRO A 469     -61.180 -16.401  15.932  1.00 54.69           O  
ATOM   3380  CG  PRO A 469     -58.934 -14.855  18.292  1.00 54.69           C  
ATOM   3381  CD  PRO A 469     -59.087 -16.295  18.688  1.00 54.69           C  
ATOM   3382  N   GLU A 470     -63.241 -16.135  16.589  1.00 61.24           N  
ATOM   3383  CA  GLU A 470     -63.969 -16.242  15.329  1.00 61.24           C  
ATOM   3384  C   GLU A 470     -63.544 -15.151  14.350  1.00 61.24           C  
ATOM   3385  CB  GLU A 470     -65.479 -16.170  15.573  1.00 61.24           C  
ATOM   3386  O   GLU A 470     -63.505 -15.377  13.139  1.00 61.24           O  
ATOM   3387  CG  GLU A 470     -66.126 -17.523  15.830  1.00 61.24           C  
ATOM   3388  CD  GLU A 470     -67.639 -17.450  15.960  1.00 61.24           C  
ATOM   3389  OE1 GLU A 470     -68.285 -18.508  16.136  1.00 61.24           O  
ATOM   3390  OE2 GLU A 470     -68.183 -16.326  15.884  1.00 61.24           O  
ATOM   3391  N   THR A 471     -62.706 -14.067  14.781  1.00 70.90           N  
ATOM   3392  CA  THR A 471     -62.190 -12.932  14.024  1.00 70.90           C  
ATOM   3393  C   THR A 471     -60.713 -12.703  14.331  1.00 70.90           C  
ATOM   3394  CB  THR A 471     -62.985 -11.649  14.328  1.00 70.90           C  
ATOM   3395  O   THR A 471     -60.319 -12.639  15.497  1.00 70.90           O  
ATOM   3396  CG2 THR A 471     -62.583 -10.517  13.389  1.00 70.90           C  
ATOM   3397  OG1 THR A 471     -64.385 -11.913  14.169  1.00 70.90           O  
ATOM   3398  N   VAL A 472     -59.675 -12.773  13.263  1.00 75.59           N  
ATOM   3399  CA  VAL A 472     -58.231 -12.665  13.439  1.00 75.59           C  
ATOM   3400  C   VAL A 472     -57.712 -11.429  12.708  1.00 75.59           C  
ATOM   3401  CB  VAL A 472     -57.501 -13.929  12.933  1.00 75.59           C  
ATOM   3402  O   VAL A 472     -58.238 -11.054  11.658  1.00 75.59           O  
ATOM   3403  CG1 VAL A 472     -57.827 -15.131  13.817  1.00 75.59           C  
ATOM   3404  CG2 VAL A 472     -57.875 -14.214  11.479  1.00 75.59           C  
ATOM   3405  N   PRO A 473     -56.770 -10.706  13.398  1.00 84.72           N  
ATOM   3406  CA  PRO A 473     -56.154  -9.549  12.745  1.00 84.72           C  
ATOM   3407  C   PRO A 473     -54.889  -9.912  11.971  1.00 84.72           C  
ATOM   3408  CB  PRO A 473     -55.830  -8.615  13.914  1.00 84.72           C  
ATOM   3409  O   PRO A 473     -53.981 -10.540  12.524  1.00 84.72           O  
ATOM   3410  CG  PRO A 473     -55.542  -9.527  15.063  1.00 84.72           C  
ATOM   3411  CD  PRO A 473     -56.401 -10.751  14.927  1.00 84.72           C  
ATOM   3412  N   TRP A 474     -54.868  -9.760  10.507  1.00 89.39           N  
ATOM   3413  CA  TRP A 474     -53.622  -9.849   9.752  1.00 89.39           C  
ATOM   3414  C   TRP A 474     -52.916  -8.498   9.705  1.00 89.39           C  
ATOM   3415  CB  TRP A 474     -53.889 -10.349   8.330  1.00 89.39           C  
ATOM   3416  O   TRP A 474     -53.398  -7.561   9.065  1.00 89.39           O  
ATOM   3417  CG  TRP A 474     -54.223 -11.809   8.250  1.00 89.39           C  
ATOM   3418  CD1 TRP A 474     -54.390 -12.674   9.296  1.00 89.39           C  
ATOM   3419  CD2 TRP A 474     -54.427 -12.574   7.059  1.00 89.39           C  
ATOM   3420  CE2 TRP A 474     -54.714 -13.899   7.457  1.00 89.39           C  
ATOM   3421  CE3 TRP A 474     -54.395 -12.269   5.692  1.00 89.39           C  
ATOM   3422  NE1 TRP A 474     -54.686 -13.933   8.826  1.00 89.39           N  
ATOM   3423  CH2 TRP A 474     -54.931 -14.591   5.205  1.00 89.39           C  
ATOM   3424  CZ2 TRP A 474     -54.968 -14.917   6.536  1.00 89.39           C  
ATOM   3425  CZ3 TRP A 474     -54.648 -13.284   4.776  1.00 89.39           C  
ATOM   3426  N   VAL A 475     -51.810  -8.401  10.633  1.00 88.97           N  
ATOM   3427  CA  VAL A 475     -51.107  -7.128  10.755  1.00 88.97           C  
ATOM   3428  C   VAL A 475     -49.976  -7.062   9.732  1.00 88.97           C  
ATOM   3429  CB  VAL A 475     -50.549  -6.923  12.181  1.00 88.97           C  
ATOM   3430  O   VAL A 475     -49.159  -7.981   9.640  1.00 88.97           O  
ATOM   3431  CG1 VAL A 475     -51.686  -6.806  13.195  1.00 88.97           C  
ATOM   3432  CG2 VAL A 475     -49.611  -8.068  12.557  1.00 88.97           C  
ATOM   3433  N   LEU A 476     -50.063  -6.066   8.784  1.00 88.26           N  
ATOM   3434  CA  LEU A 476     -49.046  -5.828   7.766  1.00 88.26           C  
ATOM   3435  C   LEU A 476     -48.373  -4.476   7.976  1.00 88.26           C  
ATOM   3436  CB  LEU A 476     -49.664  -5.892   6.366  1.00 88.26           C  
ATOM   3437  O   LEU A 476     -49.034  -3.497   8.330  1.00 88.26           O  
ATOM   3438  CG  LEU A 476     -50.287  -7.229   5.961  1.00 88.26           C  
ATOM   3439  CD1 LEU A 476     -51.808  -7.121   5.943  1.00 88.26           C  
ATOM   3440  CD2 LEU A 476     -49.761  -7.673   4.600  1.00 88.26           C  
ATOM   3441  N   SER A 477     -47.128  -4.395   7.879  1.00 87.12           N  
ATOM   3442  CA  SER A 477     -46.432  -3.116   7.968  1.00 87.12           C  
ATOM   3443  C   SER A 477     -45.300  -3.031   6.949  1.00 87.12           C  
ATOM   3444  CB  SER A 477     -45.877  -2.904   9.377  1.00 87.12           C  
ATOM   3445  O   SER A 477     -44.762  -4.056   6.525  1.00 87.12           O  
ATOM   3446  OG  SER A 477     -44.865  -3.853   9.667  1.00 87.12           O  
ATOM   3447  N   ALA A 478     -44.960  -1.857   6.464  1.00 86.40           N  
ATOM   3448  CA  ALA A 478     -43.906  -1.605   5.484  1.00 86.40           C  
ATOM   3449  C   ALA A 478     -43.295  -0.220   5.680  1.00 86.40           C  
ATOM   3450  CB  ALA A 478     -44.452  -1.746   4.066  1.00 86.40           C  
ATOM   3451  O   ALA A 478     -43.846   0.611   6.405  1.00 86.40           O  
ATOM   3452  N   ALA A 479     -42.067   0.082   5.224  1.00 82.65           N  
ATOM   3453  CA  ALA A 479     -41.321   1.328   5.379  1.00 82.65           C  
ATOM   3454  C   ALA A 479     -41.837   2.399   4.422  1.00 82.65           C  
ATOM   3455  CB  ALA A 479     -39.831   1.088   5.149  1.00 82.65           C  
ATOM   3456  O   ALA A 479     -41.600   3.591   4.629  1.00 82.65           O  
ATOM   3457  N   SER A 480     -42.674   2.052   3.384  1.00 83.28           N  
ATOM   3458  CA  SER A 480     -43.302   2.952   2.422  1.00 83.28           C  
ATOM   3459  C   SER A 480     -44.638   2.399   1.938  1.00 83.28           C  
ATOM   3460  CB  SER A 480     -42.377   3.191   1.228  1.00 83.28           C  
ATOM   3461  O   SER A 480     -44.901   1.201   2.060  1.00 83.28           O  
ATOM   3462  OG  SER A 480     -42.315   2.042   0.401  1.00 83.28           O  
ATOM   3463  N   PRO A 481     -45.580   3.285   1.459  1.00 80.28           N  
ATOM   3464  CA  PRO A 481     -46.873   2.844   0.930  1.00 80.28           C  
ATOM   3465  C   PRO A 481     -46.731   1.840  -0.213  1.00 80.28           C  
ATOM   3466  CB  PRO A 481     -47.515   4.144   0.438  1.00 80.28           C  
ATOM   3467  O   PRO A 481     -47.510   0.888  -0.303  1.00 80.28           O  
ATOM   3468  CG  PRO A 481     -46.845   5.222   1.227  1.00 80.28           C  
ATOM   3469  CD  PRO A 481     -45.445   4.782   1.544  1.00 80.28           C  
ATOM   3470  N   ASP A 482     -45.644   1.852  -1.118  1.00 82.41           N  
ATOM   3471  CA  ASP A 482     -45.363   0.926  -2.211  1.00 82.41           C  
ATOM   3472  C   ASP A 482     -44.900  -0.428  -1.679  1.00 82.41           C  
ATOM   3473  CB  ASP A 482     -44.306   1.511  -3.151  1.00 82.41           C  
ATOM   3474  O   ASP A 482     -45.282  -1.473  -2.209  1.00 82.41           O  
ATOM   3475  CG  ASP A 482     -44.829   2.667  -3.985  1.00 82.41           C  
ATOM   3476  OD1 ASP A 482     -46.061   2.783  -4.163  1.00 82.41           O  
ATOM   3477  OD2 ASP A 482     -44.002   3.468  -4.471  1.00 82.41           O  
ATOM   3478  N   ALA A 483     -44.158  -0.421  -0.603  1.00 85.32           N  
ATOM   3479  CA  ALA A 483     -43.667  -1.643   0.029  1.00 85.32           C  
ATOM   3480  C   ALA A 483     -44.798  -2.391   0.729  1.00 85.32           C  
ATOM   3481  CB  ALA A 483     -42.554  -1.319   1.022  1.00 85.32           C  
ATOM   3482  O   ALA A 483     -44.801  -3.624   0.774  1.00 85.32           O  
ATOM   3483  N   LEU A 484     -45.811  -1.596   1.335  1.00 85.17           N  
ATOM   3484  CA  LEU A 484     -46.987  -2.163   1.987  1.00 85.17           C  
ATOM   3485  C   LEU A 484     -47.889  -2.859   0.973  1.00 85.17           C  
ATOM   3486  CB  LEU A 484     -47.771  -1.071   2.720  1.00 85.17           C  
ATOM   3487  O   LEU A 484     -48.382  -3.960   1.227  1.00 85.17           O  
ATOM   3488  CG  LEU A 484     -48.991  -1.533   3.519  1.00 85.17           C  
ATOM   3489  CD1 LEU A 484     -48.568  -2.499   4.621  1.00 85.17           C  
ATOM   3490  CD2 LEU A 484     -49.731  -0.336   4.106  1.00 85.17           C  
ATOM   3491  N   ARG A 485     -48.008  -2.353  -0.271  1.00 87.33           N  
ATOM   3492  CA  ARG A 485     -48.757  -2.966  -1.364  1.00 87.33           C  
ATOM   3493  C   ARG A 485     -48.058  -4.223  -1.869  1.00 87.33           C  
ATOM   3494  CB  ARG A 485     -48.942  -1.972  -2.513  1.00 87.33           C  
ATOM   3495  O   ARG A 485     -48.707  -5.241  -2.121  1.00 87.33           O  
ATOM   3496  CG  ARG A 485     -49.916  -0.846  -2.202  1.00 87.33           C  
ATOM   3497  CD  ARG A 485     -50.167   0.034  -3.419  1.00 87.33           C  
ATOM   3498  NE  ARG A 485     -50.475   1.409  -3.035  1.00 87.33           N  
ATOM   3499  NH1 ARG A 485     -49.261   2.377  -4.745  1.00 87.33           N  
ATOM   3500  NH2 ARG A 485     -50.379   3.695  -3.238  1.00 87.33           N  
ATOM   3501  CZ  ARG A 485     -50.038   2.490  -3.673  1.00 87.33           C  
ATOM   3502  N   ALA A 486     -46.670  -4.206  -2.042  1.00 85.84           N  
ATOM   3503  CA  ALA A 486     -45.850  -5.320  -2.512  1.00 85.84           C  
ATOM   3504  C   ALA A 486     -45.839  -6.460  -1.497  1.00 85.84           C  
ATOM   3505  CB  ALA A 486     -44.426  -4.850  -2.795  1.00 85.84           C  
ATOM   3506  O   ALA A 486     -45.884  -7.634  -1.872  1.00 85.84           O  
ATOM   3507  N   GLN A 487     -45.867  -6.035  -0.220  1.00 85.89           N  
ATOM   3508  CA  GLN A 487     -45.898  -6.980   0.891  1.00 85.89           C  
ATOM   3509  C   GLN A 487     -47.250  -7.684   0.977  1.00 85.89           C  
ATOM   3510  CB  GLN A 487     -45.592  -6.269   2.211  1.00 85.89           C  
ATOM   3511  O   GLN A 487     -47.315  -8.880   1.271  1.00 85.89           O  
ATOM   3512  CG  GLN A 487     -45.322  -7.216   3.372  1.00 85.89           C  
ATOM   3513  CD  GLN A 487     -44.012  -7.967   3.224  1.00 85.89           C  
ATOM   3514  NE2 GLN A 487     -43.866  -9.058   3.969  1.00 85.89           N  
ATOM   3515  OE1 GLN A 487     -43.138  -7.570   2.447  1.00 85.89           O  
ATOM   3516  N   ALA A 488     -48.395  -6.983   0.751  1.00 87.08           N  
ATOM   3517  CA  ALA A 488     -49.747  -7.531   0.674  1.00 87.08           C  
ATOM   3518  C   ALA A 488     -49.885  -8.487  -0.507  1.00 87.08           C  
ATOM   3519  CB  ALA A 488     -50.772  -6.405   0.565  1.00 87.08           C  
ATOM   3520  O   ALA A 488     -50.508  -9.545  -0.388  1.00 87.08           O  
ATOM   3521  N   GLU A 489     -49.128  -8.248  -1.650  1.00 87.61           N  
ATOM   3522  CA  GLU A 489     -49.108  -9.096  -2.838  1.00 87.61           C  
ATOM   3523  C   GLU A 489     -48.328 -10.383  -2.585  1.00 87.61           C  
ATOM   3524  CB  GLU A 489     -48.507  -8.342  -4.027  1.00 87.61           C  
ATOM   3525  O   GLU A 489     -48.764 -11.467  -2.979  1.00 87.61           O  
ATOM   3526  CG  GLU A 489     -48.515  -9.135  -5.326  1.00 87.61           C  
ATOM   3527  CD  GLU A 489     -48.060  -8.323  -6.528  1.00 87.61           C  
ATOM   3528  OE1 GLU A 489     -48.151  -8.826  -7.670  1.00 87.61           O  
ATOM   3529  OE2 GLU A 489     -47.608  -7.173  -6.325  1.00 87.61           O  
ATOM   3530  N   ARG A 490     -47.094 -10.346  -1.869  1.00 85.76           N  
ATOM   3531  CA  ARG A 490     -46.235 -11.489  -1.574  1.00 85.76           C  
ATOM   3532  C   ARG A 490     -46.911 -12.443  -0.594  1.00 85.76           C  
ATOM   3533  CB  ARG A 490     -44.893 -11.020  -1.008  1.00 85.76           C  
ATOM   3534  O   ARG A 490     -46.847 -13.662  -0.763  1.00 85.76           O  
ATOM   3535  CG  ARG A 490     -43.958 -10.428  -2.050  1.00 85.76           C  
ATOM   3536  CD  ARG A 490     -42.612 -10.047  -1.450  1.00 85.76           C  
ATOM   3537  NE  ARG A 490     -41.701  -9.516  -2.460  1.00 85.76           N  
ATOM   3538  NH1 ARG A 490     -39.939  -9.196  -1.001  1.00 85.76           N  
ATOM   3539  NH2 ARG A 490     -39.711  -8.657  -3.218  1.00 85.76           N  
ATOM   3540  CZ  ARG A 490     -40.452  -9.124  -2.224  1.00 85.76           C  
ATOM   3541  N   LEU A 491     -47.715 -11.734   0.445  1.00 85.96           N  
ATOM   3542  CA  LEU A 491     -48.443 -12.513   1.441  1.00 85.96           C  
ATOM   3543  C   LEU A 491     -49.656 -13.194   0.817  1.00 85.96           C  
ATOM   3544  CB  LEU A 491     -48.886 -11.619   2.602  1.00 85.96           C  
ATOM   3545  O   LEU A 491     -49.939 -14.358   1.110  1.00 85.96           O  
ATOM   3546  CG  LEU A 491     -49.624 -12.312   3.748  1.00 85.96           C  
ATOM   3547  CD1 LEU A 491     -48.756 -13.413   4.348  1.00 85.96           C  
ATOM   3548  CD2 LEU A 491     -50.027 -11.300   4.815  1.00 85.96           C  
ATOM   3549  N   ARG A 492     -50.403 -12.561  -0.074  1.00 88.38           N  
ATOM   3550  CA  ARG A 492     -51.521 -13.146  -0.807  1.00 88.38           C  
ATOM   3551  C   ARG A 492     -51.062 -14.329  -1.653  1.00 88.38           C  
ATOM   3552  CB  ARG A 492     -52.191 -12.096  -1.694  1.00 88.38           C  
ATOM   3553  O   ARG A 492     -51.705 -15.381  -1.660  1.00 88.38           O  
ATOM   3554  CG  ARG A 492     -53.416 -12.607  -2.437  1.00 88.38           C  
ATOM   3555  CD  ARG A 492     -53.132 -12.809  -3.919  1.00 88.38           C  
ATOM   3556  NE  ARG A 492     -54.101 -13.712  -4.534  1.00 88.38           N  
ATOM   3557  NH1 ARG A 492     -52.926 -13.961  -6.508  1.00 88.38           N  
ATOM   3558  NH2 ARG A 492     -54.921 -15.049  -6.212  1.00 88.38           N  
ATOM   3559  CZ  ARG A 492     -53.980 -14.239  -5.750  1.00 88.38           C  
ATOM   3560  N   GLY A 493     -49.843 -14.198  -2.498  1.00 83.78           N  
ATOM   3561  CA  GLY A 493     -49.275 -15.249  -3.328  1.00 83.78           C  
ATOM   3562  C   GLY A 493     -48.837 -16.465  -2.533  1.00 83.78           C  
ATOM   3563  O   GLY A 493     -49.081 -17.602  -2.944  1.00 83.78           O  
ATOM   3564  N   HIS A 494     -48.268 -16.211  -1.276  1.00 82.48           N  
ATOM   3565  CA  HIS A 494     -47.750 -17.231  -0.372  1.00 82.48           C  
ATOM   3566  C   HIS A 494     -48.883 -18.036   0.258  1.00 82.48           C  
ATOM   3567  CB  HIS A 494     -46.890 -16.593   0.720  1.00 82.48           C  
ATOM   3568  O   HIS A 494     -48.828 -19.267   0.297  1.00 82.48           O  
ATOM   3569  CG  HIS A 494     -46.270 -17.585   1.652  1.00 82.48           C  
ATOM   3570  CD2 HIS A 494     -46.616 -17.966   2.904  1.00 82.48           C  
ATOM   3571  ND1 HIS A 494     -45.148 -18.314   1.323  1.00 82.48           N  
ATOM   3572  CE1 HIS A 494     -44.830 -19.103   2.336  1.00 82.48           C  
ATOM   3573  NE2 HIS A 494     -45.706 -18.911   3.308  1.00 82.48           N  
ATOM   3574  N   VAL A 495     -49.999 -17.381   0.689  1.00 83.42           N  
ATOM   3575  CA  VAL A 495     -51.132 -18.002   1.368  1.00 83.42           C  
ATOM   3576  C   VAL A 495     -52.028 -18.698   0.346  1.00 83.42           C  
ATOM   3577  CB  VAL A 495     -51.948 -16.966   2.174  1.00 83.42           C  
ATOM   3578  O   VAL A 495     -52.570 -19.772   0.617  1.00 83.42           O  
ATOM   3579  CG1 VAL A 495     -53.214 -17.603   2.746  1.00 83.42           C  
ATOM   3580  CG2 VAL A 495     -51.095 -16.369   3.291  1.00 83.42           C  
ATOM   3581  N   ALA A 496     -52.075 -18.218  -0.952  1.00 81.09           N  
ATOM   3582  CA  ALA A 496     -52.855 -18.813  -2.034  1.00 81.09           C  
ATOM   3583  C   ALA A 496     -52.229 -20.123  -2.505  1.00 81.09           C  
ATOM   3584  CB  ALA A 496     -52.977 -17.836  -3.201  1.00 81.09           C  
ATOM   3585  O   ALA A 496     -52.941 -21.066  -2.859  1.00 81.09           O  
ATOM   3586  N   GLU A 497     -50.775 -20.331  -2.476  1.00 76.19           N  
ATOM   3587  CA  GLU A 497     -50.016 -21.479  -2.961  1.00 76.19           C  
ATOM   3588  C   GLU A 497     -49.985 -22.598  -1.923  1.00 76.19           C  
ATOM   3589  CB  GLU A 497     -48.589 -21.064  -3.330  1.00 76.19           C  
ATOM   3590  O   GLU A 497     -49.699 -23.750  -2.253  1.00 76.19           O  
ATOM   3591  CG  GLU A 497     -48.497 -20.260  -4.618  1.00 76.19           C  
ATOM   3592  CD  GLU A 497     -47.093 -19.754  -4.910  1.00 76.19           C  
ATOM   3593  OE1 GLU A 497     -46.900 -19.054  -5.930  1.00 76.19           O  
ATOM   3594  OE2 GLU A 497     -46.179 -20.061  -4.113  1.00 76.19           O  
ATOM   3595  N   ARG A 498     -50.614 -22.225  -0.592  1.00 78.26           N  
ATOM   3596  CA  ARG A 498     -50.628 -23.192   0.500  1.00 78.26           C  
ATOM   3597  C   ARG A 498     -51.975 -23.192   1.215  1.00 78.26           C  
ATOM   3598  CB  ARG A 498     -49.506 -22.894   1.497  1.00 78.26           C  
ATOM   3599  O   ARG A 498     -52.114 -22.604   2.289  1.00 78.26           O  
ATOM   3600  CG  ARG A 498     -48.109 -23.053   0.918  1.00 78.26           C  
ATOM   3601  CD  ARG A 498     -47.033 -22.758   1.953  1.00 78.26           C  
ATOM   3602  NE  ARG A 498     -45.692 -22.932   1.401  1.00 78.26           N  
ATOM   3603  NH1 ARG A 498     -45.174 -20.680   1.406  1.00 78.26           N  
ATOM   3604  NH2 ARG A 498     -43.644 -22.212   0.651  1.00 78.26           N  
ATOM   3605  CZ  ARG A 498     -44.840 -21.941   1.154  1.00 78.26           C  
ATOM   3606  N   PRO A 499     -53.120 -23.905   0.579  1.00 68.70           N  
ATOM   3607  CA  PRO A 499     -54.492 -23.899   1.094  1.00 68.70           C  
ATOM   3608  C   PRO A 499     -54.609 -24.556   2.468  1.00 68.70           C  
ATOM   3609  CB  PRO A 499     -55.267 -24.694   0.041  1.00 68.70           C  
ATOM   3610  O   PRO A 499     -55.571 -24.301   3.197  1.00 68.70           O  
ATOM   3611  CG  PRO A 499     -54.215 -25.324  -0.814  1.00 68.70           C  
ATOM   3612  CD  PRO A 499     -52.892 -24.694  -0.483  1.00 68.70           C  
ATOM   3613  N   GLY A 500     -53.420 -25.168   3.014  1.00 68.46           N  
ATOM   3614  CA  GLY A 500     -53.371 -25.897   4.272  1.00 68.46           C  
ATOM   3615  C   GLY A 500     -52.899 -25.046   5.436  1.00 68.46           C  
ATOM   3616  O   GLY A 500     -52.917 -25.493   6.585  1.00 68.46           O  
ATOM   3617  N   LEU A 501     -52.635 -23.639   5.253  1.00 77.34           N  
ATOM   3618  CA  LEU A 501     -52.182 -22.719   6.291  1.00 77.34           C  
ATOM   3619  C   LEU A 501     -53.367 -22.133   7.051  1.00 77.34           C  
ATOM   3620  CB  LEU A 501     -51.345 -21.592   5.680  1.00 77.34           C  
ATOM   3621  O   LEU A 501     -54.289 -21.582   6.445  1.00 77.34           O  
ATOM   3622  CG  LEU A 501     -49.964 -21.983   5.152  1.00 77.34           C  
ATOM   3623  CD1 LEU A 501     -49.312 -20.800   4.445  1.00 77.34           C  
ATOM   3624  CD2 LEU A 501     -49.080 -22.488   6.287  1.00 77.34           C  
ATOM   3625  N   ALA A 502     -53.549 -22.424   8.377  1.00 76.04           N  
ATOM   3626  CA  ALA A 502     -54.615 -21.890   9.220  1.00 76.04           C  
ATOM   3627  C   ALA A 502     -54.479 -20.379   9.385  1.00 76.04           C  
ATOM   3628  CB  ALA A 502     -54.608 -22.574  10.585  1.00 76.04           C  
ATOM   3629  O   ALA A 502     -53.380 -19.870   9.617  1.00 76.04           O  
ATOM   3630  N   SER A 503     -55.545 -19.461   9.148  1.00 76.59           N  
ATOM   3631  CA  SER A 503     -55.621 -18.004   9.204  1.00 76.59           C  
ATOM   3632  C   SER A 503     -55.126 -17.476  10.546  1.00 76.59           C  
ATOM   3633  CB  SER A 503     -57.055 -17.533   8.959  1.00 76.59           C  
ATOM   3634  O   SER A 503     -54.470 -16.434  10.605  1.00 76.59           O  
ATOM   3635  OG  SER A 503     -57.487 -17.891   7.657  1.00 76.59           O  
ATOM   3636  N   ALA A 504     -55.249 -18.261  11.663  1.00 72.34           N  
ATOM   3637  CA  ALA A 504     -54.815 -17.931  13.018  1.00 72.34           C  
ATOM   3638  C   ALA A 504     -53.305 -18.097  13.166  1.00 72.34           C  
ATOM   3639  CB  ALA A 504     -55.545 -18.802  14.038  1.00 72.34           C  
ATOM   3640  O   ALA A 504     -52.655 -17.320  13.869  1.00 72.34           O  
ATOM   3641  N   ASP A 505     -52.585 -19.150  12.452  1.00 72.60           N  
ATOM   3642  CA  ASP A 505     -51.147 -19.399  12.435  1.00 72.60           C  
ATOM   3643  C   ASP A 505     -50.416 -18.341  11.612  1.00 72.60           C  
ATOM   3644  CB  ASP A 505     -50.850 -20.794  11.880  1.00 72.60           C  
ATOM   3645  O   ASP A 505     -49.315 -17.919  11.972  1.00 72.60           O  
ATOM   3646  CG  ASP A 505     -51.304 -21.909  12.806  1.00 72.60           C  
ATOM   3647  OD1 ASP A 505     -51.379 -21.689  14.034  1.00 72.60           O  
ATOM   3648  OD2 ASP A 505     -51.585 -23.018  12.303  1.00 72.60           O  
ATOM   3649  N   VAL A 506     -51.138 -17.781  10.482  1.00 79.46           N  
ATOM   3650  CA  VAL A 506     -50.630 -16.708   9.634  1.00 79.46           C  
ATOM   3651  C   VAL A 506     -50.688 -15.381  10.389  1.00 79.46           C  
ATOM   3652  CB  VAL A 506     -51.422 -16.604   8.312  1.00 79.46           C  
ATOM   3653  O   VAL A 506     -49.735 -14.599  10.357  1.00 79.46           O  
ATOM   3654  CG1 VAL A 506     -50.942 -15.411   7.487  1.00 79.46           C  
ATOM   3655  CG2 VAL A 506     -51.294 -17.898   7.511  1.00 79.46           C  
ATOM   3656  N   ALA A 507     -51.804 -15.159  11.187  1.00 78.11           N  
ATOM   3657  CA  ALA A 507     -52.013 -13.980  12.023  1.00 78.11           C  
ATOM   3658  C   ALA A 507     -51.010 -13.937  13.172  1.00 78.11           C  
ATOM   3659  CB  ALA A 507     -53.440 -13.958  12.566  1.00 78.11           C  
ATOM   3660  O   ALA A 507     -50.444 -12.882  13.471  1.00 78.11           O  
ATOM   3661  N   PHE A 508     -50.669 -15.128  13.801  1.00 77.13           N  
ATOM   3662  CA  PHE A 508     -49.696 -15.261  14.880  1.00 77.13           C  
ATOM   3663  C   PHE A 508     -48.283 -15.008  14.368  1.00 77.13           C  
ATOM   3664  CB  PHE A 508     -49.783 -16.652  15.516  1.00 77.13           C  
ATOM   3665  O   PHE A 508     -47.505 -14.296  15.005  1.00 77.13           O  
ATOM   3666  CG  PHE A 508     -48.819 -16.861  16.652  1.00 77.13           C  
ATOM   3667  CD1 PHE A 508     -47.632 -17.557  16.455  1.00 77.13           C  
ATOM   3668  CD2 PHE A 508     -49.100 -16.363  17.917  1.00 77.13           C  
ATOM   3669  CE1 PHE A 508     -46.738 -17.752  17.505  1.00 77.13           C  
ATOM   3670  CE2 PHE A 508     -48.211 -16.554  18.971  1.00 77.13           C  
ATOM   3671  CZ  PHE A 508     -47.031 -17.250  18.763  1.00 77.13           C  
ATOM   3672  N   ALA A 509     -47.858 -15.566  13.139  1.00 75.55           N  
ATOM   3673  CA  ALA A 509     -46.555 -15.390  12.501  1.00 75.55           C  
ATOM   3674  C   ALA A 509     -46.352 -13.943  12.061  1.00 75.55           C  
ATOM   3675  CB  ALA A 509     -46.416 -16.330  11.307  1.00 75.55           C  
ATOM   3676  O   ALA A 509     -45.267 -13.382  12.233  1.00 75.55           O  
ATOM   3677  N   LEU A 510     -47.457 -13.095  11.571  1.00 80.05           N  
ATOM   3678  CA  LEU A 510     -47.415 -11.696  11.158  1.00 80.05           C  
ATOM   3679  C   LEU A 510     -47.260 -10.778  12.366  1.00 80.05           C  
ATOM   3680  CB  LEU A 510     -48.681 -11.328  10.381  1.00 80.05           C  
ATOM   3681  O   LEU A 510     -46.582  -9.751  12.287  1.00 80.05           O  
ATOM   3682  CG  LEU A 510     -48.775 -11.856   8.949  1.00 80.05           C  
ATOM   3683  CD1 LEU A 510     -50.182 -11.648   8.398  1.00 80.05           C  
ATOM   3684  CD2 LEU A 510     -47.741 -11.174   8.059  1.00 80.05           C  
ATOM   3685  N   ALA A 511     -47.685 -11.278  13.549  1.00 73.98           N  
ATOM   3686  CA  ALA A 511     -47.746 -10.472  14.765  1.00 73.98           C  
ATOM   3687  C   ALA A 511     -46.500 -10.676  15.622  1.00 73.98           C  
ATOM   3688  CB  ALA A 511     -49.000 -10.813  15.567  1.00 73.98           C  
ATOM   3689  O   ALA A 511     -46.055  -9.755  16.311  1.00 73.98           O  
ATOM   3690  N   THR A 512     -45.784 -11.885  15.588  1.00 69.70           N  
ATOM   3691  CA  THR A 512     -44.779 -12.216  16.593  1.00 69.70           C  
ATOM   3692  C   THR A 512     -43.419 -12.447  15.941  1.00 69.70           C  
ATOM   3693  CB  THR A 512     -45.184 -13.464  17.398  1.00 69.70           C  
ATOM   3694  O   THR A 512     -42.390 -12.444  16.621  1.00 69.70           O  
ATOM   3695  CG2 THR A 512     -46.474 -13.222  18.176  1.00 69.70           C  
ATOM   3696  OG1 THR A 512     -45.380 -14.563  16.499  1.00 69.70           O  
ATOM   3697  N   ARG A 513     -43.442 -12.558  14.593  1.00 72.04           N  
ATOM   3698  CA  ARG A 513     -42.212 -13.012  13.953  1.00 72.04           C  
ATOM   3699  C   ARG A 513     -41.734 -12.006  12.911  1.00 72.04           C  
ATOM   3700  CB  ARG A 513     -42.417 -14.382  13.304  1.00 72.04           C  
ATOM   3701  O   ARG A 513     -40.748 -12.250  12.211  1.00 72.04           O  
ATOM   3702  CG  ARG A 513     -42.701 -15.498  14.296  1.00 72.04           C  
ATOM   3703  CD  ARG A 513     -42.467 -16.872  13.683  1.00 72.04           C  
ATOM   3704  NE  ARG A 513     -42.715 -17.941  14.646  1.00 72.04           N  
ATOM   3705  NH1 ARG A 513     -42.222 -19.657  13.180  1.00 72.04           N  
ATOM   3706  NH2 ARG A 513     -42.843 -20.128  15.336  1.00 72.04           N  
ATOM   3707  CZ  ARG A 513     -42.593 -19.239  14.385  1.00 72.04           C  
ATOM   3708  N   ARG A 514     -42.535 -10.696  12.795  1.00 76.49           N  
ATOM   3709  CA  ARG A 514     -42.153  -9.637  11.867  1.00 76.49           C  
ATOM   3710  C   ARG A 514     -41.978  -8.308  12.595  1.00 76.49           C  
ATOM   3711  CB  ARG A 514     -43.195  -9.493  10.756  1.00 76.49           C  
ATOM   3712  O   ARG A 514     -42.601  -8.077  13.634  1.00 76.49           O  
ATOM   3713  CG  ARG A 514     -43.390 -10.752   9.928  1.00 76.49           C  
ATOM   3714  CD  ARG A 514     -42.218 -10.997   8.987  1.00 76.49           C  
ATOM   3715  NE  ARG A 514     -42.465 -12.131   8.101  1.00 76.49           N  
ATOM   3716  NH1 ARG A 514     -40.377 -12.080   7.115  1.00 76.49           N  
ATOM   3717  NH2 ARG A 514     -41.914 -13.655   6.474  1.00 76.49           N  
ATOM   3718  CZ  ARG A 514     -41.585 -12.619   7.232  1.00 76.49           C  
ATOM   3719  N   THR A 515     -40.985  -7.439  12.104  1.00 78.95           N  
ATOM   3720  CA  THR A 515     -40.787  -6.086  12.609  1.00 78.95           C  
ATOM   3721  C   THR A 515     -41.925  -5.170  12.167  1.00 78.95           C  
ATOM   3722  CB  THR A 515     -39.442  -5.504  12.134  1.00 78.95           C  
ATOM   3723  O   THR A 515     -42.332  -5.196  11.004  1.00 78.95           O  
ATOM   3724  CG2 THR A 515     -39.214  -4.109  12.707  1.00 78.95           C  
ATOM   3725  OG1 THR A 515     -38.378  -6.364  12.562  1.00 78.95           O  
ATOM   3726  N   ALA A 516     -42.707  -4.526  13.049  1.00 78.64           N  
ATOM   3727  CA  ALA A 516     -43.743  -3.546  12.732  1.00 78.64           C  
ATOM   3728  C   ALA A 516     -43.130  -2.244  12.226  1.00 78.64           C  
ATOM   3729  CB  ALA A 516     -44.615  -3.279  13.957  1.00 78.64           C  
ATOM   3730  O   ALA A 516     -42.433  -1.548  12.968  1.00 78.64           O  
ATOM   3731  N   LEU A 517     -43.295  -1.788  10.863  1.00 80.77           N  
ATOM   3732  CA  LEU A 517     -42.693  -0.640  10.193  1.00 80.77           C  
ATOM   3733  C   LEU A 517     -43.706   0.489  10.035  1.00 80.77           C  
ATOM   3734  CB  LEU A 517     -42.144  -1.045   8.823  1.00 80.77           C  
ATOM   3735  O   LEU A 517     -44.857   0.361  10.459  1.00 80.77           O  
ATOM   3736  CG  LEU A 517     -41.043  -2.106   8.821  1.00 80.77           C  
ATOM   3737  CD1 LEU A 517     -40.802  -2.617   7.404  1.00 80.77           C  
ATOM   3738  CD2 LEU A 517     -39.757  -1.543   9.417  1.00 80.77           C  
ATOM   3739  N   GLU A 518     -43.402   1.827   9.584  1.00 76.65           N  
ATOM   3740  CA  GLU A 518     -44.070   3.124   9.647  1.00 76.65           C  
ATOM   3741  C   GLU A 518     -45.368   3.115   8.844  1.00 76.65           C  
ATOM   3742  CB  GLU A 518     -43.144   4.231   9.137  1.00 76.65           C  
ATOM   3743  O   GLU A 518     -46.333   3.790   9.208  1.00 76.65           O  
ATOM   3744  CG  GLU A 518     -41.930   4.473  10.023  1.00 76.65           C  
ATOM   3745  CD  GLU A 518     -40.893   5.382   9.383  1.00 76.65           C  
ATOM   3746  OE1 GLU A 518     -40.046   5.944  10.114  1.00 76.65           O  
ATOM   3747  OE2 GLU A 518     -40.928   5.533   8.142  1.00 76.65           O  
ATOM   3748  N   TYR A 519     -45.560   2.391   7.818  1.00 85.22           N  
ATOM   3749  CA  TYR A 519     -46.793   2.233   7.054  1.00 85.22           C  
ATOM   3750  C   TYR A 519     -47.470   0.907   7.379  1.00 85.22           C  
ATOM   3751  CB  TYR A 519     -46.509   2.320   5.552  1.00 85.22           C  
ATOM   3752  O   TYR A 519     -46.914  -0.162   7.116  1.00 85.22           O  
ATOM   3753  CG  TYR A 519     -45.957   3.655   5.114  1.00 85.22           C  
ATOM   3754  CD1 TYR A 519     -46.807   4.689   4.727  1.00 85.22           C  
ATOM   3755  CD2 TYR A 519     -44.586   3.886   5.086  1.00 85.22           C  
ATOM   3756  CE1 TYR A 519     -46.303   5.920   4.321  1.00 85.22           C  
ATOM   3757  CE2 TYR A 519     -44.071   5.113   4.682  1.00 85.22           C  
ATOM   3758  OH  TYR A 519     -44.432   7.340   3.902  1.00 85.22           O  
ATOM   3759  CZ  TYR A 519     -44.936   6.123   4.303  1.00 85.22           C  
ATOM   3760  N   ARG A 520     -48.557   0.994   8.059  1.00 88.32           N  
ATOM   3761  CA  ARG A 520     -49.186  -0.162   8.689  1.00 88.32           C  
ATOM   3762  C   ARG A 520     -50.609  -0.358   8.176  1.00 88.32           C  
ATOM   3763  CB  ARG A 520     -49.195  -0.007  10.211  1.00 88.32           C  
ATOM   3764  O   ARG A 520     -51.292   0.611   7.838  1.00 88.32           O  
ATOM   3765  CG  ARG A 520     -47.809   0.109  10.826  1.00 88.32           C  
ATOM   3766  CD  ARG A 520     -47.877   0.376  12.323  1.00 88.32           C  
ATOM   3767  NE  ARG A 520     -46.545   0.474  12.914  1.00 88.32           N  
ATOM   3768  NH1 ARG A 520     -47.301   0.919  15.051  1.00 88.32           N  
ATOM   3769  NH2 ARG A 520     -45.051   0.797  14.628  1.00 88.32           N  
ATOM   3770  CZ  ARG A 520     -46.302   0.730  14.197  1.00 88.32           C  
ATOM   3771  N   ALA A 521     -50.980  -1.584   8.040  1.00 87.87           N  
ATOM   3772  CA  ALA A 521     -52.359  -1.937   7.712  1.00 87.87           C  
ATOM   3773  C   ALA A 521     -52.819  -3.152   8.512  1.00 87.87           C  
ATOM   3774  CB  ALA A 521     -52.499  -2.204   6.216  1.00 87.87           C  
ATOM   3775  O   ALA A 521     -52.023  -4.045   8.811  1.00 87.87           O  
ATOM   3776  N   VAL A 522     -54.019  -3.093   9.012  1.00 87.43           N  
ATOM   3777  CA  VAL A 522     -54.619  -4.220   9.718  1.00 87.43           C  
ATOM   3778  C   VAL A 522     -55.847  -4.713   8.956  1.00 87.43           C  
ATOM   3779  CB  VAL A 522     -55.005  -3.842  11.165  1.00 87.43           C  
ATOM   3780  O   VAL A 522     -56.736  -3.926   8.624  1.00 87.43           O  
ATOM   3781  CG1 VAL A 522     -55.651  -5.028  11.879  1.00 87.43           C  
ATOM   3782  CG2 VAL A 522     -53.779  -3.355  11.935  1.00 87.43           C  
ATOM   3783  N   ALA A 523     -55.761  -5.969   8.481  1.00 86.15           N  
ATOM   3784  CA  ALA A 523     -56.934  -6.622   7.905  1.00 86.15           C  
ATOM   3785  C   ALA A 523     -57.647  -7.484   8.943  1.00 86.15           C  
ATOM   3786  CB  ALA A 523     -56.534  -7.468   6.699  1.00 86.15           C  
ATOM   3787  O   ALA A 523     -57.052  -8.404   9.509  1.00 86.15           O  
ATOM   3788  N   VAL A 524     -58.944  -7.133   9.275  1.00 83.05           N  
ATOM   3789  CA  VAL A 524     -59.714  -7.851  10.286  1.00 83.05           C  
ATOM   3790  C   VAL A 524     -60.757  -8.737   9.608  1.00 83.05           C  
ATOM   3791  CB  VAL A 524     -60.399  -6.880  11.273  1.00 83.05           C  
ATOM   3792  O   VAL A 524     -61.503  -8.275   8.741  1.00 83.05           O  
ATOM   3793  CG1 VAL A 524     -61.172  -7.653  12.341  1.00 83.05           C  
ATOM   3794  CG2 VAL A 524     -59.366  -5.959  11.918  1.00 83.05           C  
ATOM   3795  N   GLY A 525     -60.717 -10.091   9.772  1.00 78.40           N  
ATOM   3796  CA  GLY A 525     -61.694 -10.972   9.150  1.00 78.40           C  
ATOM   3797  C   GLY A 525     -61.814 -12.315   9.845  1.00 78.40           C  
ATOM   3798  O   GLY A 525     -60.884 -12.753  10.525  1.00 78.40           O  
ATOM   3799  N   ALA A 526     -62.976 -12.961   9.731  1.00 70.12           N  
ATOM   3800  CA  ALA A 526     -63.357 -14.228  10.351  1.00 70.12           C  
ATOM   3801  C   ALA A 526     -63.126 -15.397   9.398  1.00 70.12           C  
ATOM   3802  CB  ALA A 526     -64.818 -14.186  10.791  1.00 70.12           C  
ATOM   3803  O   ALA A 526     -62.804 -16.505   9.832  1.00 70.12           O  
ATOM   3804  N   GLU A 527     -63.120 -15.216   7.910  1.00 73.57           N  
ATOM   3805  CA  GLU A 527     -62.995 -16.220   6.857  1.00 73.57           C  
ATOM   3806  C   GLU A 527     -61.811 -15.917   5.943  1.00 73.57           C  
ATOM   3807  CB  GLU A 527     -64.285 -16.301   6.037  1.00 73.57           C  
ATOM   3808  O   GLU A 527     -61.496 -14.752   5.692  1.00 73.57           O  
ATOM   3809  CG  GLU A 527     -65.502 -16.729   6.845  1.00 73.57           C  
ATOM   3810  CD  GLU A 527     -65.564 -18.229   7.088  1.00 73.57           C  
ATOM   3811  OE1 GLU A 527     -66.256 -18.661   8.037  1.00 73.57           O  
ATOM   3812  OE2 GLU A 527     -64.913 -18.977   6.324  1.00 73.57           O  
ATOM   3813  N   ARG A 528     -60.947 -16.898   5.574  1.00 76.95           N  
ATOM   3814  CA  ARG A 528     -59.760 -16.877   4.726  1.00 76.95           C  
ATOM   3815  C   ARG A 528     -60.016 -16.092   3.444  1.00 76.95           C  
ATOM   3816  CB  ARG A 528     -59.315 -18.302   4.388  1.00 76.95           C  
ATOM   3817  O   ARG A 528     -59.182 -15.285   3.027  1.00 76.95           O  
ATOM   3818  CG  ARG A 528     -58.060 -18.369   3.532  1.00 76.95           C  
ATOM   3819  CD  ARG A 528     -57.657 -19.806   3.234  1.00 76.95           C  
ATOM   3820  NE  ARG A 528     -56.488 -19.868   2.360  1.00 76.95           N  
ATOM   3821  NH1 ARG A 528     -55.353 -21.417   3.644  1.00 76.95           N  
ATOM   3822  NH2 ARG A 528     -54.413 -20.611   1.715  1.00 76.95           N  
ATOM   3823  CZ  ARG A 528     -55.421 -20.632   2.575  1.00 76.95           C  
ATOM   3824  N   ASP A 529     -61.258 -16.212   2.747  1.00 77.69           N  
ATOM   3825  CA  ASP A 529     -61.623 -15.540   1.504  1.00 77.69           C  
ATOM   3826  C   ASP A 529     -61.814 -14.041   1.725  1.00 77.69           C  
ATOM   3827  CB  ASP A 529     -62.896 -16.152   0.917  1.00 77.69           C  
ATOM   3828  O   ASP A 529     -61.456 -13.231   0.868  1.00 77.69           O  
ATOM   3829  CG  ASP A 529     -62.663 -17.514   0.285  1.00 77.69           C  
ATOM   3830  OD1 ASP A 529     -61.496 -17.864   0.005  1.00 77.69           O  
ATOM   3831  OD2 ASP A 529     -63.655 -18.241   0.062  1.00 77.69           O  
ATOM   3832  N   GLU A 530     -62.318 -13.687   2.976  1.00 80.63           N  
ATOM   3833  CA  GLU A 530     -62.554 -12.304   3.379  1.00 80.63           C  
ATOM   3834  C   GLU A 530     -61.240 -11.569   3.629  1.00 80.63           C  
ATOM   3835  CB  GLU A 530     -63.433 -12.251   4.631  1.00 80.63           C  
ATOM   3836  O   GLU A 530     -61.090 -10.407   3.247  1.00 80.63           O  
ATOM   3837  CG  GLU A 530     -64.889 -12.615   4.376  1.00 80.63           C  
ATOM   3838  CD  GLU A 530     -65.728 -12.653   5.644  1.00 80.63           C  
ATOM   3839  OE1 GLU A 530     -66.927 -13.005   5.567  1.00 80.63           O  
ATOM   3840  OE2 GLU A 530     -65.182 -12.328   6.722  1.00 80.63           O  
ATOM   3841  N   LEU A 531     -60.119 -12.269   4.116  1.00 82.54           N  
ATOM   3842  CA  LEU A 531     -58.780 -11.764   4.402  1.00 82.54           C  
ATOM   3843  C   LEU A 531     -57.962 -11.637   3.121  1.00 82.54           C  
ATOM   3844  CB  LEU A 531     -58.061 -12.684   5.391  1.00 82.54           C  
ATOM   3845  O   LEU A 531     -57.230 -10.661   2.941  1.00 82.54           O  
ATOM   3846  CG  LEU A 531     -58.557 -12.645   6.838  1.00 82.54           C  
ATOM   3847  CD1 LEU A 531     -58.020 -13.842   7.615  1.00 82.54           C  
ATOM   3848  CD2 LEU A 531     -58.147 -11.338   7.508  1.00 82.54           C  
ATOM   3849  N   LEU A 532     -58.137 -12.605   2.102  1.00 85.83           N  
ATOM   3850  CA  LEU A 532     -57.496 -12.557   0.792  1.00 85.83           C  
ATOM   3851  C   LEU A 532     -58.051 -11.407  -0.042  1.00 85.83           C  
ATOM   3852  CB  LEU A 532     -57.693 -13.881   0.050  1.00 85.83           C  
ATOM   3853  O   LEU A 532     -57.302 -10.731  -0.751  1.00 85.83           O  
ATOM   3854  CG  LEU A 532     -56.861 -15.066   0.545  1.00 85.83           C  
ATOM   3855  CD1 LEU A 532     -57.275 -16.343  -0.178  1.00 85.83           C  
ATOM   3856  CD2 LEU A 532     -55.373 -14.793   0.350  1.00 85.83           C  
ATOM   3857  N   ASP A 533     -59.501 -11.089   0.072  1.00 82.75           N  
ATOM   3858  CA  ASP A 533     -60.152  -9.981  -0.621  1.00 82.75           C  
ATOM   3859  C   ASP A 533     -59.643  -8.637  -0.106  1.00 82.75           C  
ATOM   3860  CB  ASP A 533     -61.671 -10.065  -0.459  1.00 82.75           C  
ATOM   3861  O   ASP A 533     -59.431  -7.707  -0.887  1.00 82.75           O  
ATOM   3862  CG  ASP A 533     -62.298 -11.159  -1.305  1.00 82.75           C  
ATOM   3863  OD1 ASP A 533     -61.623 -11.691  -2.213  1.00 82.75           O  
ATOM   3864  OD2 ASP A 533     -63.479 -11.490  -1.064  1.00 82.75           O  
ATOM   3865  N   THR A 534     -59.406  -8.624   1.192  1.00 83.57           N  
ATOM   3866  CA  THR A 534     -58.900  -7.426   1.853  1.00 83.57           C  
ATOM   3867  C   THR A 534     -57.441  -7.179   1.481  1.00 83.57           C  
ATOM   3868  CB  THR A 534     -59.032  -7.535   3.384  1.00 83.57           C  
ATOM   3869  O   THR A 534     -57.036  -6.035   1.264  1.00 83.57           O  
ATOM   3870  CG2 THR A 534     -58.627  -6.232   4.064  1.00 83.57           C  
ATOM   3871  OG1 THR A 534     -60.392  -7.835   3.721  1.00 83.57           O  
ATOM   3872  N   LEU A 535     -56.512  -8.207   1.307  1.00 86.08           N  
ATOM   3873  CA  LEU A 535     -55.129  -8.128   0.850  1.00 86.08           C  
ATOM   3874  C   LEU A 535     -55.063  -7.700  -0.612  1.00 86.08           C  
ATOM   3875  CB  LEU A 535     -54.427  -9.477   1.031  1.00 86.08           C  
ATOM   3876  O   LEU A 535     -54.161  -6.957  -1.005  1.00 86.08           O  
ATOM   3877  CG  LEU A 535     -54.109  -9.888   2.470  1.00 86.08           C  
ATOM   3878  CD1 LEU A 535     -53.431 -11.254   2.493  1.00 86.08           C  
ATOM   3879  CD2 LEU A 535     -53.231  -8.838   3.144  1.00 86.08           C  
ATOM   3880  N   ASP A 536     -56.188  -8.118  -1.495  1.00 84.84           N  
ATOM   3881  CA  ASP A 536     -56.320  -7.679  -2.881  1.00 84.84           C  
ATOM   3882  C   ASP A 536     -56.589  -6.178  -2.959  1.00 84.84           C  
ATOM   3883  CB  ASP A 536     -57.438  -8.451  -3.584  1.00 84.84           C  
ATOM   3884  O   ASP A 536     -55.993  -5.477  -3.778  1.00 84.84           O  
ATOM   3885  CG  ASP A 536     -57.004  -9.828  -4.055  1.00 84.84           C  
ATOM   3886  OD1 ASP A 536     -55.784 -10.084  -4.147  1.00 84.84           O  
ATOM   3887  OD2 ASP A 536     -57.889 -10.663  -4.340  1.00 84.84           O  
ATOM   3888  N   ALA A 537     -57.502  -5.717  -2.023  1.00 82.69           N  
ATOM   3889  CA  ALA A 537     -57.860  -4.302  -1.957  1.00 82.69           C  
ATOM   3890  C   ALA A 537     -56.678  -3.458  -1.489  1.00 82.69           C  
ATOM   3891  CB  ALA A 537     -59.056  -4.098  -1.030  1.00 82.69           C  
ATOM   3892  O   ALA A 537     -56.427  -2.378  -2.027  1.00 82.69           O  
ATOM   3893  N   LEU A 538     -55.800  -4.012  -0.541  1.00 82.84           N  
ATOM   3894  CA  LEU A 538     -54.625  -3.339  -0.000  1.00 82.84           C  
ATOM   3895  C   LEU A 538     -53.493  -3.316  -1.022  1.00 82.84           C  
ATOM   3896  CB  LEU A 538     -54.155  -4.028   1.284  1.00 82.84           C  
ATOM   3897  O   LEU A 538     -52.794  -2.309  -1.159  1.00 82.84           O  
ATOM   3898  CG  LEU A 538     -54.983  -3.755   2.541  1.00 82.84           C  
ATOM   3899  CD1 LEU A 538     -54.533  -4.665   3.679  1.00 82.84           C  
ATOM   3900  CD2 LEU A 538     -54.873  -2.289   2.946  1.00 82.84           C  
ATOM   3901  N   SER A 539     -53.417  -4.430  -1.883  1.00 85.60           N  
ATOM   3902  CA  SER A 539     -52.435  -4.507  -2.959  1.00 85.60           C  
ATOM   3903  C   SER A 539     -52.770  -3.534  -4.084  1.00 85.60           C  
ATOM   3904  CB  SER A 539     -52.355  -5.930  -3.512  1.00 85.60           C  
ATOM   3905  O   SER A 539     -51.872  -2.980  -4.721  1.00 85.60           O  
ATOM   3906  OG  SER A 539     -53.524  -6.252  -4.245  1.00 85.60           O  
ATOM   3907  N   ALA A 540     -54.127  -3.168  -4.346  1.00 79.40           N  
ATOM   3908  CA  ALA A 540     -54.641  -2.333  -5.429  1.00 79.40           C  
ATOM   3909  C   ALA A 540     -54.820  -0.889  -4.972  1.00 79.40           C  
ATOM   3910  CB  ALA A 540     -55.964  -2.891  -5.949  1.00 79.40           C  
ATOM   3911  O   ALA A 540     -55.135  -0.010  -5.778  1.00 79.40           O  
ATOM   3912  N   GLY A 541     -54.574  -0.563  -3.637  1.00 73.73           N  
ATOM   3913  CA  GLY A 541     -54.702   0.780  -3.094  1.00 73.73           C  
ATOM   3914  C   GLY A 541     -56.143   1.233  -2.953  1.00 73.73           C  
ATOM   3915  O   GLY A 541     -56.432   2.430  -3.022  1.00 73.73           O  
ATOM   3916  N   ARG A 542     -57.209   0.355  -2.851  1.00 76.73           N  
ATOM   3917  CA  ARG A 542     -58.635   0.626  -2.707  1.00 76.73           C  
ATOM   3918  C   ARG A 542     -59.059   0.563  -1.243  1.00 76.73           C  
ATOM   3919  CB  ARG A 542     -59.457  -0.366  -3.533  1.00 76.73           C  
ATOM   3920  O   ARG A 542     -58.511  -0.220  -0.465  1.00 76.73           O  
ATOM   3921  CG  ARG A 542     -59.336  -0.165  -5.035  1.00 76.73           C  
ATOM   3922  CD  ARG A 542     -60.289  -1.070  -5.804  1.00 76.73           C  
ATOM   3923  NE  ARG A 542     -59.919  -2.476  -5.675  1.00 76.73           N  
ATOM   3924  NH1 ARG A 542     -62.070  -3.220  -5.278  1.00 76.73           N  
ATOM   3925  NH2 ARG A 542     -60.328  -4.710  -5.331  1.00 76.73           N  
ATOM   3926  CZ  ARG A 542     -60.773  -3.465  -5.428  1.00 76.73           C  
ATOM   3927  N   PRO A 543     -60.015   1.663  -0.684  1.00 68.97           N  
ATOM   3928  CA  PRO A 543     -60.549   1.594   0.678  1.00 68.97           C  
ATOM   3929  C   PRO A 543     -61.413   0.356   0.910  1.00 68.97           C  
ATOM   3930  CB  PRO A 543     -61.384   2.872   0.795  1.00 68.97           C  
ATOM   3931  O   PRO A 543     -62.141  -0.071   0.011  1.00 68.97           O  
ATOM   3932  CG  PRO A 543     -61.465   3.404  -0.599  1.00 68.97           C  
ATOM   3933  CD  PRO A 543     -60.528   2.614  -1.467  1.00 68.97           C  
ATOM   3934  N   ALA A 544     -61.196  -0.495   1.961  1.00 75.43           N  
ATOM   3935  CA  ALA A 544     -61.988  -1.648   2.383  1.00 75.43           C  
ATOM   3936  C   ALA A 544     -62.439  -1.502   3.833  1.00 75.43           C  
ATOM   3937  CB  ALA A 544     -61.188  -2.936   2.205  1.00 75.43           C  
ATOM   3938  O   ALA A 544     -61.677  -1.036   4.683  1.00 75.43           O  
ATOM   3939  N   PRO A 545     -63.821  -1.556   4.203  1.00 64.71           N  
ATOM   3940  CA  PRO A 545     -64.451  -1.378   5.514  1.00 64.71           C  
ATOM   3941  C   PRO A 545     -63.777  -2.200   6.609  1.00 64.71           C  
ATOM   3942  CB  PRO A 545     -65.888  -1.851   5.281  1.00 64.71           C  
ATOM   3943  O   PRO A 545     -63.732  -1.775   7.766  1.00 64.71           O  
ATOM   3944  CG  PRO A 545     -65.985  -2.070   3.806  1.00 64.71           C  
ATOM   3945  CD  PRO A 545     -64.602  -2.005   3.223  1.00 64.71           C  
ATOM   3946  N   ARG A 546     -62.852  -3.295   6.226  1.00 72.23           N  
ATOM   3947  CA  ARG A 546     -62.245  -4.233   7.165  1.00 72.23           C  
ATOM   3948  C   ARG A 546     -60.723  -4.145   7.120  1.00 72.23           C  
ATOM   3949  CB  ARG A 546     -62.696  -5.663   6.864  1.00 72.23           C  
ATOM   3950  O   ARG A 546     -60.029  -5.023   7.637  1.00 72.23           O  
ATOM   3951  CG  ARG A 546     -64.181  -5.900   7.086  1.00 72.23           C  
ATOM   3952  CD  ARG A 546     -64.557  -7.360   6.875  1.00 72.23           C  
ATOM   3953  NE  ARG A 546     -65.970  -7.599   7.155  1.00 72.23           N  
ATOM   3954  NH1 ARG A 546     -65.873  -9.876   6.780  1.00 72.23           N  
ATOM   3955  NH2 ARG A 546     -67.855  -8.892   7.378  1.00 72.23           N  
ATOM   3956  CZ  ARG A 546     -66.563  -8.789   7.104  1.00 72.23           C  
ATOM   3957  N   ALA A 547     -60.244  -3.047   6.414  1.00 79.88           N  
ATOM   3958  CA  ALA A 547     -58.822  -2.722   6.341  1.00 79.88           C  
ATOM   3959  C   ALA A 547     -58.534  -1.371   6.989  1.00 79.88           C  
ATOM   3960  CB  ALA A 547     -58.350  -2.723   4.889  1.00 79.88           C  
ATOM   3961  O   ALA A 547     -59.246  -0.394   6.746  1.00 79.88           O  
ATOM   3962  N   VAL A 548     -57.699  -1.333   7.995  1.00 81.87           N  
ATOM   3963  CA  VAL A 548     -57.311  -0.090   8.655  1.00 81.87           C  
ATOM   3964  C   VAL A 548     -55.894   0.296   8.237  1.00 81.87           C  
ATOM   3965  CB  VAL A 548     -57.399  -0.213  10.193  1.00 81.87           C  
ATOM   3966  O   VAL A 548     -54.917  -0.222   8.782  1.00 81.87           O  
ATOM   3967  CG1 VAL A 548     -57.114   1.132  10.859  1.00 81.87           C  
ATOM   3968  CG2 VAL A 548     -58.773  -0.738  10.608  1.00 81.87           C  
ATOM   3969  N   PRO A 549     -55.789   1.084   7.095  1.00 81.51           N  
ATOM   3970  CA  PRO A 549     -54.452   1.529   6.696  1.00 81.51           C  
ATOM   3971  C   PRO A 549     -53.986   2.762   7.467  1.00 81.51           C  
ATOM   3972  CB  PRO A 549     -54.615   1.845   5.207  1.00 81.51           C  
ATOM   3973  O   PRO A 549     -54.811   3.558   7.922  1.00 81.51           O  
ATOM   3974  CG  PRO A 549     -56.037   2.280   5.062  1.00 81.51           C  
ATOM   3975  CD  PRO A 549     -56.871   1.522   6.054  1.00 81.51           C  
ATOM   3976  N   GLY A 550     -52.859   2.944   7.786  1.00 73.83           N  
ATOM   3977  CA  GLY A 550     -52.390   4.139   8.469  1.00 73.83           C  
ATOM   3978  C   GLY A 550     -50.885   4.316   8.395  1.00 73.83           C  
ATOM   3979  O   GLY A 550     -50.171   3.425   7.930  1.00 73.83           O  
ATOM   3980  N   ASP A 551     -50.346   5.536   8.585  1.00 73.99           N  
ATOM   3981  CA  ASP A 551     -48.942   5.934   8.565  1.00 73.99           C  
ATOM   3982  C   ASP A 551     -48.437   6.235   9.975  1.00 73.99           C  
ATOM   3983  CB  ASP A 551     -48.742   7.154   7.663  1.00 73.99           C  
ATOM   3984  O   ASP A 551     -48.888   7.190  10.611  1.00 73.99           O  
ATOM   3985  CG  ASP A 551     -47.287   7.575   7.550  1.00 73.99           C  
ATOM   3986  OD1 ASP A 551     -46.427   6.992   8.244  1.00 73.99           O  
ATOM   3987  OD2 ASP A 551     -46.999   8.501   6.761  1.00 73.99           O  
ATOM   3988  N   ALA A 552     -47.556   5.408  10.490  1.00 70.54           N  
ATOM   3989  CA  ALA A 552     -47.084   5.490  11.870  1.00 70.54           C  
ATOM   3990  C   ALA A 552     -45.840   6.367  11.972  1.00 70.54           C  
ATOM   3991  CB  ALA A 552     -46.794   4.094  12.417  1.00 70.54           C  
ATOM   3992  O   ALA A 552     -45.233   6.471  13.041  1.00 70.54           O  
ATOM   3993  N   ALA A 553     -45.356   7.063  10.643  1.00 56.14           N  
ATOM   3994  CA  ALA A 553     -44.139   7.815  10.347  1.00 56.14           C  
ATOM   3995  C   ALA A 553     -44.145   9.168  11.052  1.00 56.14           C  
ATOM   3996  CB  ALA A 553     -43.984   8.004   8.840  1.00 56.14           C  
ATOM   3997  O   ALA A 553     -43.089   9.765  11.271  1.00 56.14           O  
ATOM   3998  N   ALA A 554     -45.001   9.393  12.040  1.00 50.57           N  
ATOM   3999  CA  ALA A 554     -45.047  10.642  12.795  1.00 50.57           C  
ATOM   4000  C   ALA A 554     -44.722  10.404  14.268  1.00 50.57           C  
ATOM   4001  CB  ALA A 554     -46.418  11.299  12.655  1.00 50.57           C  
ATOM   4002  O   ALA A 554     -45.133   9.395  14.845  1.00 50.57           O  
ATOM   4003  N   HIS A 555     -43.385  10.023  14.724  1.00 53.54           N  
ATOM   4004  CA  HIS A 555     -42.773   9.936  16.046  1.00 53.54           C  
ATOM   4005  C   HIS A 555     -43.517   8.943  16.933  1.00 53.54           C  
ATOM   4006  CB  HIS A 555     -42.739  11.313  16.712  1.00 53.54           C  
ATOM   4007  O   HIS A 555     -44.713   8.709  16.742  1.00 53.54           O  
ATOM   4008  CG  HIS A 555     -41.841  12.291  16.023  1.00 53.54           C  
ATOM   4009  CD2 HIS A 555     -40.620  12.768  16.360  1.00 53.54           C  
ATOM   4010  ND1 HIS A 555     -42.178  12.899  14.833  1.00 53.54           N  
ATOM   4011  CE1 HIS A 555     -41.199  13.709  14.467  1.00 53.54           C  
ATOM   4012  NE2 HIS A 555     -40.242  13.648  15.377  1.00 53.54           N  
ATOM   4013  N   SER A 556     -42.844   7.748  17.561  1.00 54.38           N  
ATOM   4014  CA  SER A 556     -43.420   6.993  18.669  1.00 54.38           C  
ATOM   4015  C   SER A 556     -44.321   7.874  19.528  1.00 54.38           C  
ATOM   4016  CB  SER A 556     -42.316   6.382  19.533  1.00 54.38           C  
ATOM   4017  O   SER A 556     -43.865   8.867  20.100  1.00 54.38           O  
ATOM   4018  OG  SER A 556     -42.548   6.646  20.906  1.00 54.38           O  
ATOM   4019  N   ARG A 557     -45.661   7.957  19.078  1.00 70.50           N  
ATOM   4020  CA  ARG A 557     -46.695   8.741  19.745  1.00 70.50           C  
ATOM   4021  C   ARG A 557     -46.935   8.237  21.164  1.00 70.50           C  
ATOM   4022  CB  ARG A 557     -48.000   8.700  18.947  1.00 70.50           C  
ATOM   4023  O   ARG A 557     -46.946   7.028  21.406  1.00 70.50           O  
ATOM   4024  CG  ARG A 557     -47.906   9.356  17.578  1.00 70.50           C  
ATOM   4025  CD  ARG A 557     -49.274   9.495  16.925  1.00 70.50           C  
ATOM   4026  NE  ARG A 557     -49.182  10.129  15.613  1.00 70.50           N  
ATOM   4027  NH1 ARG A 557     -51.424   9.886  15.109  1.00 70.50           N  
ATOM   4028  NH2 ARG A 557     -50.010  10.891  13.611  1.00 70.50           N  
ATOM   4029  CZ  ARG A 557     -50.206  10.301  14.780  1.00 70.50           C  
ATOM   4030  N   ARG A 558     -46.584   8.951  22.122  1.00 81.82           N  
ATOM   4031  CA  ARG A 558     -46.796   8.675  23.540  1.00 81.82           C  
ATOM   4032  C   ARG A 558     -48.277   8.745  23.895  1.00 81.82           C  
ATOM   4033  CB  ARG A 558     -46.003   9.657  24.404  1.00 81.82           C  
ATOM   4034  O   ARG A 558     -48.879   9.821  23.864  1.00 81.82           O  
ATOM   4035  CG  ARG A 558     -44.495   9.538  24.246  1.00 81.82           C  
ATOM   4036  CD  ARG A 558     -43.754  10.508  25.155  1.00 81.82           C  
ATOM   4037  NE  ARG A 558     -42.310  10.442  24.951  1.00 81.82           N  
ATOM   4038  NH1 ARG A 558     -41.795  11.942  26.631  1.00 81.82           N  
ATOM   4039  NH2 ARG A 558     -40.122  10.989  25.387  1.00 81.82           N  
ATOM   4040  CZ  ARG A 558     -41.413  11.124  25.657  1.00 81.82           C  
ATOM   4041  N   PRO A 559     -48.950   7.459  24.003  1.00 88.04           N  
ATOM   4042  CA  PRO A 559     -50.396   7.377  24.223  1.00 88.04           C  
ATOM   4043  C   PRO A 559     -50.829   8.009  25.544  1.00 88.04           C  
ATOM   4044  CB  PRO A 559     -50.668   5.871  24.223  1.00 88.04           C  
ATOM   4045  O   PRO A 559     -50.207   7.766  26.582  1.00 88.04           O  
ATOM   4046  CG  PRO A 559     -49.346   5.244  24.527  1.00 88.04           C  
ATOM   4047  CD  PRO A 559     -48.261   6.210  24.145  1.00 88.04           C  
ATOM   4048  N   VAL A 560     -51.860   8.972  25.500  1.00 92.00           N  
ATOM   4049  CA  VAL A 560     -52.524   9.524  26.676  1.00 92.00           C  
ATOM   4050  C   VAL A 560     -53.880   8.850  26.870  1.00 92.00           C  
ATOM   4051  CB  VAL A 560     -52.702  11.055  26.561  1.00 92.00           C  
ATOM   4052  O   VAL A 560     -54.706   8.830  25.954  1.00 92.00           O  
ATOM   4053  CG1 VAL A 560     -53.404  11.612  27.798  1.00 92.00           C  
ATOM   4054  CG2 VAL A 560     -51.349  11.735  26.360  1.00 92.00           C  
ATOM   4055  N   PHE A 561     -53.955   8.058  27.960  1.00 94.44           N  
ATOM   4056  CA  PHE A 561     -55.278   7.536  28.279  1.00 94.44           C  
ATOM   4057  C   PHE A 561     -56.175   8.636  28.834  1.00 94.44           C  
ATOM   4058  CB  PHE A 561     -55.175   6.385  29.285  1.00 94.44           C  
ATOM   4059  O   PHE A 561     -55.824   9.294  29.816  1.00 94.44           O  
ATOM   4060  CG  PHE A 561     -54.748   5.079  28.671  1.00 94.44           C  
ATOM   4061  CD1 PHE A 561     -54.267   5.031  27.368  1.00 94.44           C  
ATOM   4062  CD2 PHE A 561     -54.829   3.898  29.398  1.00 94.44           C  
ATOM   4063  CE1 PHE A 561     -53.871   3.824  26.798  1.00 94.44           C  
ATOM   4064  CE2 PHE A 561     -54.435   2.687  28.834  1.00 94.44           C  
ATOM   4065  CZ  PHE A 561     -53.958   2.653  27.534  1.00 94.44           C  
ATOM   4066  N   VAL A 562     -57.329   8.934  28.097  1.00 92.96           N  
ATOM   4067  CA  VAL A 562     -58.284   9.971  28.473  1.00 92.96           C  
ATOM   4068  C   VAL A 562     -59.550   9.328  29.034  1.00 92.96           C  
ATOM   4069  CB  VAL A 562     -58.634  10.881  27.275  1.00 92.96           C  
ATOM   4070  O   VAL A 562     -60.155   8.468  28.391  1.00 92.96           O  
ATOM   4071  CG1 VAL A 562     -59.568  12.010  27.709  1.00 92.96           C  
ATOM   4072  CG2 VAL A 562     -57.362  11.448  26.647  1.00 92.96           C  
ATOM   4073  N   PHE A 563     -59.822   9.609  30.255  1.00 92.47           N  
ATOM   4074  CA  PHE A 563     -61.000   9.049  30.907  1.00 92.47           C  
ATOM   4075  C   PHE A 563     -62.111  10.087  31.002  1.00 92.47           C  
ATOM   4076  CB  PHE A 563     -60.646   8.530  32.304  1.00 92.47           C  
ATOM   4077  O   PHE A 563     -61.939  11.134  31.630  1.00 92.47           O  
ATOM   4078  CG  PHE A 563     -59.601   7.447  32.303  1.00 92.47           C  
ATOM   4079  CD1 PHE A 563     -59.965   6.110  32.199  1.00 92.47           C  
ATOM   4080  CD2 PHE A 563     -58.253   7.767  32.405  1.00 92.47           C  
ATOM   4081  CE1 PHE A 563     -59.000   5.106  32.197  1.00 92.47           C  
ATOM   4082  CE2 PHE A 563     -57.282   6.769  32.404  1.00 92.47           C  
ATOM   4083  CZ  PHE A 563     -57.658   5.439  32.301  1.00 92.47           C  
ATOM   4084  N   PRO A 564     -63.253   9.868  30.297  1.00 87.65           N  
ATOM   4085  CA  PRO A 564     -64.340  10.849  30.260  1.00 87.65           C  
ATOM   4086  C   PRO A 564     -65.125  10.909  31.569  1.00 87.65           C  
ATOM   4087  CB  PRO A 564     -65.225  10.352  29.115  1.00 87.65           C  
ATOM   4088  O   PRO A 564     -65.028   9.997  32.393  1.00 87.65           O  
ATOM   4089  CG  PRO A 564     -65.066   8.866  29.126  1.00 87.65           C  
ATOM   4090  CD  PRO A 564     -63.656   8.540  29.529  1.00 87.65           C  
ATOM   4091  N   GLY A 565     -65.789  12.024  31.858  1.00 79.77           N  
ATOM   4092  CA  GLY A 565     -66.710  12.142  32.977  1.00 79.77           C  
ATOM   4093  C   GLY A 565     -68.055  11.492  32.714  1.00 79.77           C  
ATOM   4094  O   GLY A 565     -68.147  10.534  31.944  1.00 79.77           O  
ATOM   4095  N   GLN A 566     -69.083  11.949  33.303  1.00 76.03           N  
ATOM   4096  CA  GLN A 566     -70.446  11.452  33.149  1.00 76.03           C  
ATOM   4097  C   GLN A 566     -71.027  11.850  31.795  1.00 76.03           C  
ATOM   4098  CB  GLN A 566     -71.339  11.973  34.277  1.00 76.03           C  
ATOM   4099  O   GLN A 566     -70.805  12.967  31.323  1.00 76.03           O  
ATOM   4100  CG  GLN A 566     -72.749  11.400  34.259  1.00 76.03           C  
ATOM   4101  CD  GLN A 566     -73.563  11.805  35.474  1.00 76.03           C  
ATOM   4102  NE2 GLN A 566     -74.694  12.461  35.238  1.00 76.03           N  
ATOM   4103  OE1 GLN A 566     -73.179  11.529  36.615  1.00 76.03           O  
ATOM   4104  N   GLY A 567     -71.606  10.785  30.901  1.00 73.96           N  
ATOM   4105  CA  GLY A 567     -72.182  11.125  29.609  1.00 73.96           C  
ATOM   4106  C   GLY A 567     -71.887  10.094  28.535  1.00 73.96           C  
ATOM   4107  O   GLY A 567     -72.488  10.122  27.459  1.00 73.96           O  
ATOM   4108  N   SER A 568     -71.036   9.028  28.832  1.00 76.40           N  
ATOM   4109  CA  SER A 568     -70.639   7.969  27.910  1.00 76.40           C  
ATOM   4110  C   SER A 568     -71.421   6.686  28.171  1.00 76.40           C  
ATOM   4111  CB  SER A 568     -69.139   7.693  28.024  1.00 76.40           C  
ATOM   4112  O   SER A 568     -71.285   5.709  27.432  1.00 76.40           O  
ATOM   4113  OG  SER A 568     -68.795   7.323  29.347  1.00 76.40           O  
ATOM   4114  N   GLN A 569     -72.453   6.803  29.132  1.00 74.48           N  
ATOM   4115  CA  GLN A 569     -73.137   5.603  29.601  1.00 74.48           C  
ATOM   4116  C   GLN A 569     -74.283   5.223  28.668  1.00 74.48           C  
ATOM   4117  CB  GLN A 569     -73.663   5.806  31.023  1.00 74.48           C  
ATOM   4118  O   GLN A 569     -74.937   6.094  28.092  1.00 74.48           O  
ATOM   4119  CG  GLN A 569     -74.776   6.840  31.125  1.00 74.48           C  
ATOM   4120  CD  GLN A 569     -74.252   8.246  31.349  1.00 74.48           C  
ATOM   4121  NE2 GLN A 569     -75.004   9.048  32.096  1.00 74.48           N  
ATOM   4122  OE1 GLN A 569     -73.179   8.609  30.856  1.00 74.48           O  
ATOM   4123  N   TRP A 570     -74.624   3.910  28.257  1.00 78.58           N  
ATOM   4124  CA  TRP A 570     -75.816   3.341  27.637  1.00 78.58           C  
ATOM   4125  C   TRP A 570     -76.110   1.953  28.196  1.00 78.58           C  
ATOM   4126  CB  TRP A 570     -75.650   3.269  26.117  1.00 78.58           C  
ATOM   4127  O   TRP A 570     -75.231   1.312  28.777  1.00 78.58           O  
ATOM   4128  CG  TRP A 570     -74.473   2.454  25.671  1.00 78.58           C  
ATOM   4129  CD1 TRP A 570     -73.164   2.845  25.638  1.00 78.58           C  
ATOM   4130  CD2 TRP A 570     -74.501   1.107  25.189  1.00 78.58           C  
ATOM   4131  CE2 TRP A 570     -73.171   0.745  24.882  1.00 78.58           C  
ATOM   4132  CE3 TRP A 570     -75.523   0.170  24.987  1.00 78.58           C  
ATOM   4133  NE1 TRP A 570     -72.375   1.822  25.165  1.00 78.58           N  
ATOM   4134  CH2 TRP A 570     -73.855  -1.414  24.195  1.00 78.58           C  
ATOM   4135  CZ2 TRP A 570     -72.836  -0.517  24.383  1.00 78.58           C  
ATOM   4136  CZ3 TRP A 570     -75.188  -1.085  24.490  1.00 78.58           C  
ATOM   4137  N   ALA A 571     -77.293   1.546  28.199  1.00 70.04           N  
ATOM   4138  CA  ALA A 571     -77.720   0.251  28.722  1.00 70.04           C  
ATOM   4139  C   ALA A 571     -77.091  -0.894  27.933  1.00 70.04           C  
ATOM   4140  CB  ALA A 571     -79.242   0.140  28.692  1.00 70.04           C  
ATOM   4141  O   ALA A 571     -77.106  -0.888  26.700  1.00 70.04           O  
ATOM   4142  N   GLY A 572     -76.358  -1.868  28.653  1.00 73.30           N  
ATOM   4143  CA  GLY A 572     -75.791  -3.051  28.026  1.00 73.30           C  
ATOM   4144  C   GLY A 572     -74.390  -2.828  27.487  1.00 73.30           C  
ATOM   4145  O   GLY A 572     -73.911  -3.597  26.651  1.00 73.30           O  
ATOM   4146  N   MET A 573     -73.758  -1.705  27.939  1.00 80.65           N  
ATOM   4147  CA  MET A 573     -72.426  -1.325  27.476  1.00 80.65           C  
ATOM   4148  C   MET A 573     -71.371  -2.296  27.996  1.00 80.65           C  
ATOM   4149  CB  MET A 573     -72.089   0.100  27.918  1.00 80.65           C  
ATOM   4150  O   MET A 573     -71.489  -2.809  29.110  1.00 80.65           O  
ATOM   4151  CG  MET A 573     -71.980   0.264  29.426  1.00 80.65           C  
ATOM   4152  SD  MET A 573     -71.683   2.005  29.923  1.00 80.65           S  
ATOM   4153  CE  MET A 573     -71.705   1.830  31.729  1.00 80.65           C  
ATOM   4154  N   ALA A 574     -70.568  -2.938  27.057  1.00 77.31           N  
ATOM   4155  CA  ALA A 574     -69.350  -3.687  27.355  1.00 77.31           C  
ATOM   4156  C   ALA A 574     -69.672  -5.132  27.726  1.00 77.31           C  
ATOM   4157  CB  ALA A 574     -68.573  -3.012  28.482  1.00 77.31           C  
ATOM   4158  O   ALA A 574     -68.819  -5.849  28.253  1.00 77.31           O  
ATOM   4159  N   VAL A 575     -70.990  -5.645  27.600  1.00 81.29           N  
ATOM   4160  CA  VAL A 575     -71.455  -6.989  27.925  1.00 81.29           C  
ATOM   4161  C   VAL A 575     -70.778  -8.007  27.010  1.00 81.29           C  
ATOM   4162  CB  VAL A 575     -72.992  -7.103  27.804  1.00 81.29           C  
ATOM   4163  O   VAL A 575     -70.386  -9.088  27.456  1.00 81.29           O  
ATOM   4164  CG1 VAL A 575     -73.431  -8.565  27.865  1.00 81.29           C  
ATOM   4165  CG2 VAL A 575     -73.675  -6.290  28.902  1.00 81.29           C  
ATOM   4166  N   GLU A 576     -70.622  -7.774  25.702  1.00 78.45           N  
ATOM   4167  CA  GLU A 576     -69.950  -8.639  24.737  1.00 78.45           C  
ATOM   4168  C   GLU A 576     -68.486  -8.851  25.112  1.00 78.45           C  
ATOM   4169  CB  GLU A 576     -70.052  -8.052  23.327  1.00 78.45           C  
ATOM   4170  O   GLU A 576     -67.964  -9.961  24.995  1.00 78.45           O  
ATOM   4171  CG  GLU A 576     -69.598  -9.005  22.231  1.00 78.45           C  
ATOM   4172  CD  GLU A 576     -69.757  -8.430  20.832  1.00 78.45           C  
ATOM   4173  OE1 GLU A 576     -69.238  -9.033  19.865  1.00 78.45           O  
ATOM   4174  OE2 GLU A 576     -70.405  -7.368  20.703  1.00 78.45           O  
ATOM   4175  N   LEU A 577     -67.726  -7.876  25.622  1.00 79.64           N  
ATOM   4176  CA  LEU A 577     -66.347  -7.946  26.091  1.00 79.64           C  
ATOM   4177  C   LEU A 577     -66.265  -8.668  27.432  1.00 79.64           C  
ATOM   4178  CB  LEU A 577     -65.752  -6.541  26.219  1.00 79.64           C  
ATOM   4179  O   LEU A 577     -65.287  -9.367  27.706  1.00 79.64           O  
ATOM   4180  CG  LEU A 577     -65.384  -5.839  24.910  1.00 79.64           C  
ATOM   4181  CD1 LEU A 577     -64.882  -4.427  25.189  1.00 79.64           C  
ATOM   4182  CD2 LEU A 577     -64.336  -6.644  24.149  1.00 79.64           C  
ATOM   4183  N   LEU A 578     -67.354  -8.505  28.370  1.00 80.73           N  
ATOM   4184  CA  LEU A 578     -67.495  -9.241  29.621  1.00 80.73           C  
ATOM   4185  C   LEU A 578     -67.585 -10.741  29.363  1.00 80.73           C  
ATOM   4186  CB  LEU A 578     -68.735  -8.768  30.385  1.00 80.73           C  
ATOM   4187  O   LEU A 578     -67.002 -11.539  30.101  1.00 80.73           O  
ATOM   4188  CG  LEU A 578     -68.922  -9.336  31.793  1.00 80.73           C  
ATOM   4189  CD1 LEU A 578     -67.739  -8.959  32.678  1.00 80.73           C  
ATOM   4190  CD2 LEU A 578     -70.230  -8.840  32.400  1.00 80.73           C  
ATOM   4191  N   ASP A 579     -68.054 -11.173  28.036  1.00 76.48           N  
ATOM   4192  CA  ASP A 579     -68.226 -12.578  27.677  1.00 76.48           C  
ATOM   4193  C   ASP A 579     -67.018 -13.096  26.899  1.00 76.48           C  
ATOM   4194  CB  ASP A 579     -69.502 -12.770  26.855  1.00 76.48           C  
ATOM   4195  O   ASP A 579     -66.683 -14.280  26.980  1.00 76.48           O  
ATOM   4196  CG  ASP A 579     -70.767 -12.518  27.658  1.00 76.48           C  
ATOM   4197  OD1 ASP A 579     -70.720 -12.578  28.905  1.00 76.48           O  
ATOM   4198  OD2 ASP A 579     -71.821 -12.260  27.037  1.00 76.48           O  
ATOM   4199  N   SER A 580     -66.381 -12.229  26.166  1.00 73.30           N  
ATOM   4200  CA  SER A 580     -65.433 -12.633  25.132  1.00 73.30           C  
ATOM   4201  C   SER A 580     -63.996 -12.357  25.562  1.00 73.30           C  
ATOM   4202  CB  SER A 580     -65.730 -11.907  23.819  1.00 73.30           C  
ATOM   4203  O   SER A 580     -63.055 -12.918  24.996  1.00 73.30           O  
ATOM   4204  OG  SER A 580     -65.646 -10.503  23.991  1.00 73.30           O  
ATOM   4205  N   SER A 581     -63.729 -11.492  26.778  1.00 80.38           N  
ATOM   4206  CA  SER A 581     -62.396 -11.139  27.255  1.00 80.38           C  
ATOM   4207  C   SER A 581     -62.222 -11.497  28.727  1.00 80.38           C  
ATOM   4208  CB  SER A 581     -62.132  -9.646  27.050  1.00 80.38           C  
ATOM   4209  O   SER A 581     -62.841 -10.883  29.598  1.00 80.38           O  
ATOM   4210  OG  SER A 581     -60.968  -9.241  27.752  1.00 80.38           O  
ATOM   4211  N   PRO A 582     -61.454 -12.497  29.062  1.00 78.31           N  
ATOM   4212  CA  PRO A 582     -61.177 -12.880  30.448  1.00 78.31           C  
ATOM   4213  C   PRO A 582     -60.473 -11.778  31.237  1.00 78.31           C  
ATOM   4214  CB  PRO A 582     -60.274 -14.108  30.301  1.00 78.31           C  
ATOM   4215  O   PRO A 582     -60.702 -11.633  32.440  1.00 78.31           O  
ATOM   4216  CG  PRO A 582     -60.587 -14.651  28.944  1.00 78.31           C  
ATOM   4217  CD  PRO A 582     -61.036 -13.517  28.068  1.00 78.31           C  
ATOM   4218  N   VAL A 583     -59.707 -10.889  30.567  1.00 82.80           N  
ATOM   4219  CA  VAL A 583     -59.016  -9.753  31.167  1.00 82.80           C  
ATOM   4220  C   VAL A 583     -60.031  -8.687  31.574  1.00 82.80           C  
ATOM   4221  CB  VAL A 583     -57.969  -9.151  30.203  1.00 82.80           C  
ATOM   4222  O   VAL A 583     -59.979  -8.166  32.690  1.00 82.80           O  
ATOM   4223  CG1 VAL A 583     -57.343  -7.893  30.801  1.00 82.80           C  
ATOM   4224  CG2 VAL A 583     -56.891 -10.183  29.875  1.00 82.80           C  
ATOM   4225  N   PHE A 584     -60.936  -8.311  30.752  1.00 85.97           N  
ATOM   4226  CA  PHE A 584     -62.009  -7.359  31.014  1.00 85.97           C  
ATOM   4227  C   PHE A 584     -62.950  -7.887  32.090  1.00 85.97           C  
ATOM   4228  CB  PHE A 584     -62.792  -7.062  29.731  1.00 85.97           C  
ATOM   4229  O   PHE A 584     -63.325  -7.154  33.008  1.00 85.97           O  
ATOM   4230  CG  PHE A 584     -63.803  -5.958  29.879  1.00 85.97           C  
ATOM   4231  CD1 PHE A 584     -65.126  -6.245  30.193  1.00 85.97           C  
ATOM   4232  CD2 PHE A 584     -63.430  -4.631  29.704  1.00 85.97           C  
ATOM   4233  CE1 PHE A 584     -66.064  -5.224  30.330  1.00 85.97           C  
ATOM   4234  CE2 PHE A 584     -64.362  -3.606  29.840  1.00 85.97           C  
ATOM   4235  CZ  PHE A 584     -65.678  -3.905  30.152  1.00 85.97           C  
ATOM   4236  N   ALA A 585     -63.198  -9.195  32.063  1.00 84.47           N  
ATOM   4237  CA  ALA A 585     -64.076  -9.841  33.035  1.00 84.47           C  
ATOM   4238  C   ALA A 585     -63.434  -9.872  34.419  1.00 84.47           C  
ATOM   4239  CB  ALA A 585     -64.423 -11.257  32.580  1.00 84.47           C  
ATOM   4240  O   ALA A 585     -64.088  -9.572  35.420  1.00 84.47           O  
ATOM   4241  N   ASP A 586     -62.101 -10.154  34.486  1.00 84.78           N  
ATOM   4242  CA  ASP A 586     -61.369 -10.215  35.748  1.00 84.78           C  
ATOM   4243  C   ASP A 586     -61.292  -8.839  36.405  1.00 84.78           C  
ATOM   4244  CB  ASP A 586     -59.962 -10.772  35.526  1.00 84.78           C  
ATOM   4245  O   ASP A 586     -61.477  -8.713  37.618  1.00 84.78           O  
ATOM   4246  CG  ASP A 586     -59.952 -12.266  35.252  1.00 84.78           C  
ATOM   4247  OD1 ASP A 586     -60.990 -12.931  35.458  1.00 84.78           O  
ATOM   4248  OD2 ASP A 586     -58.895 -12.783  34.829  1.00 84.78           O  
ATOM   4249  N   SER A 587     -60.941  -7.833  35.546  1.00 89.33           N  
ATOM   4250  CA  SER A 587     -60.881  -6.460  36.038  1.00 89.33           C  
ATOM   4251  C   SER A 587     -62.251  -5.980  36.506  1.00 89.33           C  
ATOM   4252  CB  SER A 587     -60.348  -5.525  34.952  1.00 89.33           C  
ATOM   4253  O   SER A 587     -62.360  -5.302  37.530  1.00 89.33           O  
ATOM   4254  OG  SER A 587     -60.240  -4.198  35.439  1.00 89.33           O  
ATOM   4255  N   MET A 588     -63.339  -6.244  35.827  1.00 88.88           N  
ATOM   4256  CA  MET A 588     -64.715  -5.913  36.185  1.00 88.88           C  
ATOM   4257  C   MET A 588     -65.112  -6.581  37.497  1.00 88.88           C  
ATOM   4258  CB  MET A 588     -65.677  -6.333  35.072  1.00 88.88           C  
ATOM   4259  O   MET A 588     -65.764  -5.963  38.341  1.00 88.88           O  
ATOM   4260  CG  MET A 588     -67.068  -5.733  35.204  1.00 88.88           C  
ATOM   4261  SD  MET A 588     -67.037  -3.900  35.283  1.00 88.88           S  
ATOM   4262  CE  MET A 588     -66.681  -3.510  33.547  1.00 88.88           C  
ATOM   4263  N   HIS A 589     -64.629  -7.862  37.684  1.00 87.63           N  
ATOM   4264  CA  HIS A 589     -64.866  -8.594  38.923  1.00 87.63           C  
ATOM   4265  C   HIS A 589     -64.120  -7.958  40.090  1.00 87.63           C  
ATOM   4266  CB  HIS A 589     -64.449 -10.058  38.768  1.00 87.63           C  
ATOM   4267  O   HIS A 589     -64.671  -7.822  41.185  1.00 87.63           O  
ATOM   4268  CG  HIS A 589     -65.482 -10.909  38.101  1.00 87.63           C  
ATOM   4269  CD2 HIS A 589     -65.419 -11.674  36.985  1.00 87.63           C  
ATOM   4270  ND1 HIS A 589     -66.767 -11.036  38.584  1.00 87.63           N  
ATOM   4271  CE1 HIS A 589     -67.451 -11.845  37.792  1.00 87.63           C  
ATOM   4272  NE2 HIS A 589     -66.656 -12.246  36.815  1.00 87.63           N  
ATOM   4273  N   ALA A 590     -62.920  -7.553  39.843  1.00 86.88           N  
ATOM   4274  CA  ALA A 590     -62.110  -6.883  40.857  1.00 86.88           C  
ATOM   4275  C   ALA A 590     -62.732  -5.550  41.263  1.00 86.88           C  
ATOM   4276  CB  ALA A 590     -60.687  -6.669  40.346  1.00 86.88           C  
ATOM   4277  O   ALA A 590     -62.749  -5.201  42.446  1.00 86.88           O  
ATOM   4278  N   CYS A 591     -63.215  -4.808  40.293  1.00 89.09           N  
ATOM   4279  CA  CYS A 591     -63.905  -3.549  40.550  1.00 89.09           C  
ATOM   4280  C   CYS A 591     -65.189  -3.781  41.337  1.00 89.09           C  
ATOM   4281  CB  CYS A 591     -64.223  -2.834  39.237  1.00 89.09           C  
ATOM   4282  O   CYS A 591     -65.521  -3.005  42.235  1.00 89.09           O  
ATOM   4283  SG  CYS A 591     -62.774  -2.128  38.423  1.00 89.09           S  
ATOM   4284  N   SER A 592     -65.902  -4.862  40.888  1.00 87.80           N  
ATOM   4285  CA  SER A 592     -67.132  -5.235  41.579  1.00 87.80           C  
ATOM   4286  C   SER A 592     -66.867  -5.546  43.049  1.00 87.80           C  
ATOM   4287  CB  SER A 592     -67.782  -6.443  40.904  1.00 87.80           C  
ATOM   4288  O   SER A 592     -67.584  -5.065  43.929  1.00 87.80           O  
ATOM   4289  OG  SER A 592     -69.029  -6.746  41.506  1.00 87.80           O  
ATOM   4290  N   GLU A 593     -65.779  -6.240  43.365  1.00 85.53           N  
ATOM   4291  CA  GLU A 593     -65.389  -6.581  44.730  1.00 85.53           C  
ATOM   4292  C   GLU A 593     -64.987  -5.336  45.516  1.00 85.53           C  
ATOM   4293  CB  GLU A 593     -64.240  -7.592  44.725  1.00 85.53           C  
ATOM   4294  O   GLU A 593     -65.350  -5.189  46.685  1.00 85.53           O  
ATOM   4295  CG  GLU A 593     -64.666  -9.006  44.356  1.00 85.53           C  
ATOM   4296  CD  GLU A 593     -63.554 -10.029  44.518  1.00 85.53           C  
ATOM   4297  OE1 GLU A 593     -63.854 -11.241  44.620  1.00 85.53           O  
ATOM   4298  OE2 GLU A 593     -62.373  -9.617  44.543  1.00 85.53           O  
ATOM   4299  N   ALA A 594     -64.283  -4.451  44.891  1.00 87.71           N  
ATOM   4300  CA  ALA A 594     -63.820  -3.211  45.509  1.00 87.71           C  
ATOM   4301  C   ALA A 594     -64.988  -2.271  45.793  1.00 87.71           C  
ATOM   4302  CB  ALA A 594     -62.792  -2.522  44.615  1.00 87.71           C  
ATOM   4303  O   ALA A 594     -65.019  -1.604  46.830  1.00 87.71           O  
ATOM   4304  N   LEU A 595     -66.041  -2.228  45.002  1.00 88.93           N  
ATOM   4305  CA  LEU A 595     -67.208  -1.361  45.121  1.00 88.93           C  
ATOM   4306  C   LEU A 595     -68.186  -1.905  46.156  1.00 88.93           C  
ATOM   4307  CB  LEU A 595     -67.908  -1.214  43.767  1.00 88.93           C  
ATOM   4308  O   LEU A 595     -68.911  -1.138  46.795  1.00 88.93           O  
ATOM   4309  CG  LEU A 595     -67.270  -0.239  42.776  1.00 88.93           C  
ATOM   4310  CD1 LEU A 595     -67.882  -0.417  41.391  1.00 88.93           C  
ATOM   4311  CD2 LEU A 595     -67.435   1.198  43.259  1.00 88.93           C  
ATOM   4312  N   ASN A 596     -68.237  -3.300  46.317  1.00 85.50           N  
ATOM   4313  CA  ASN A 596     -69.208  -3.979  47.168  1.00 85.50           C  
ATOM   4314  C   ASN A 596     -69.129  -3.487  48.611  1.00 85.50           C  
ATOM   4315  CB  ASN A 596     -69.003  -5.494  47.112  1.00 85.50           C  
ATOM   4316  O   ASN A 596     -70.135  -3.475  49.323  1.00 85.50           O  
ATOM   4317  CG  ASN A 596     -69.645  -6.125  45.893  1.00 85.50           C  
ATOM   4318  ND2 ASN A 596     -69.270  -7.365  45.599  1.00 85.50           N  
ATOM   4319  OD1 ASN A 596     -70.471  -5.504  45.219  1.00 85.50           O  
ATOM   4320  N   GLU A 597     -67.979  -2.846  49.032  1.00 81.86           N  
ATOM   4321  CA  GLU A 597     -67.746  -2.375  50.394  1.00 81.86           C  
ATOM   4322  C   GLU A 597     -68.376  -1.004  50.619  1.00 81.86           C  
ATOM   4323  CB  GLU A 597     -66.245  -2.320  50.694  1.00 81.86           C  
ATOM   4324  O   GLU A 597     -68.631  -0.612  51.760  1.00 81.86           O  
ATOM   4325  CG  GLU A 597     -65.574  -3.685  50.726  1.00 81.86           C  
ATOM   4326  CD  GLU A 597     -64.087  -3.615  51.034  1.00 81.86           C  
ATOM   4327  OE1 GLU A 597     -63.338  -4.529  50.619  1.00 81.86           O  
ATOM   4328  OE2 GLU A 597     -63.668  -2.640  51.697  1.00 81.86           O  
ATOM   4329  N   PHE A 598     -68.800  -0.321  49.451  1.00 88.00           N  
ATOM   4330  CA  PHE A 598     -69.202   1.073  49.593  1.00 88.00           C  
ATOM   4331  C   PHE A 598     -70.563   1.312  48.950  1.00 88.00           C  
ATOM   4332  CB  PHE A 598     -68.156   2.002  48.969  1.00 88.00           C  
ATOM   4333  O   PHE A 598     -71.165   2.372  49.134  1.00 88.00           O  
ATOM   4334  CG  PHE A 598     -66.763   1.790  49.497  1.00 88.00           C  
ATOM   4335  CD1 PHE A 598     -66.436   2.149  50.799  1.00 88.00           C  
ATOM   4336  CD2 PHE A 598     -65.780   1.230  48.691  1.00 88.00           C  
ATOM   4337  CE1 PHE A 598     -65.148   1.954  51.290  1.00 88.00           C  
ATOM   4338  CE2 PHE A 598     -64.490   1.032  49.175  1.00 88.00           C  
ATOM   4339  CZ  PHE A 598     -64.176   1.395  50.475  1.00 88.00           C  
ATOM   4340  N   VAL A 599     -71.102   0.296  48.185  1.00 87.06           N  
ATOM   4341  CA  VAL A 599     -72.383   0.469  47.507  1.00 87.06           C  
ATOM   4342  C   VAL A 599     -73.360  -0.611  47.965  1.00 87.06           C  
ATOM   4343  CB  VAL A 599     -72.222   0.424  45.971  1.00 87.06           C  
ATOM   4344  O   VAL A 599     -72.947  -1.651  48.485  1.00 87.06           O  
ATOM   4345  CG1 VAL A 599     -71.312   1.553  45.490  1.00 87.06           C  
ATOM   4346  CG2 VAL A 599     -71.673  -0.932  45.532  1.00 87.06           C  
ATOM   4347  N   ASP A 600     -74.607  -0.461  47.835  1.00 80.12           N  
ATOM   4348  CA  ASP A 600     -75.666  -1.397  48.200  1.00 80.12           C  
ATOM   4349  C   ASP A 600     -76.230  -2.097  46.966  1.00 80.12           C  
ATOM   4350  CB  ASP A 600     -76.785  -0.673  48.953  1.00 80.12           C  
ATOM   4351  O   ASP A 600     -77.299  -2.708  47.027  1.00 80.12           O  
ATOM   4352  CG  ASP A 600     -77.414   0.448  48.145  1.00 80.12           C  
ATOM   4353  OD1 ASP A 600     -76.910   0.765  47.045  1.00 80.12           O  
ATOM   4354  OD2 ASP A 600     -78.420   1.023  48.613  1.00 80.12           O  
ATOM   4355  N   TRP A 601     -75.717  -2.008  45.767  1.00 86.28           N  
ATOM   4356  CA  TRP A 601     -76.026  -2.697  44.518  1.00 86.28           C  
ATOM   4357  C   TRP A 601     -74.798  -3.420  43.977  1.00 86.28           C  
ATOM   4358  CB  TRP A 601     -76.552  -1.707  43.474  1.00 86.28           C  
ATOM   4359  O   TRP A 601     -73.680  -3.193  44.444  1.00 86.28           O  
ATOM   4360  CG  TRP A 601     -75.755  -0.441  43.380  1.00 86.28           C  
ATOM   4361  CD1 TRP A 601     -76.006   0.740  44.021  1.00 86.28           C  
ATOM   4362  CD2 TRP A 601     -74.580  -0.229  42.592  1.00 86.28           C  
ATOM   4363  CE2 TRP A 601     -74.169   1.106  42.805  1.00 86.28           C  
ATOM   4364  CE3 TRP A 601     -73.832  -1.039  41.727  1.00 86.28           C  
ATOM   4365  NE1 TRP A 601     -75.056   1.675  43.680  1.00 86.28           N  
ATOM   4366  CH2 TRP A 601     -72.329   0.835  41.342  1.00 86.28           C  
ATOM   4367  CZ2 TRP A 601     -73.043   1.649  42.183  1.00 86.28           C  
ATOM   4368  CZ3 TRP A 601     -72.711  -0.496  41.109  1.00 86.28           C  
ATOM   4369  N   ASN A 602     -75.013  -4.425  43.011  1.00 80.15           N  
ATOM   4370  CA  ASN A 602     -73.962  -5.244  42.415  1.00 80.15           C  
ATOM   4371  C   ASN A 602     -73.655  -4.809  40.985  1.00 80.15           C  
ATOM   4372  CB  ASN A 602     -74.351  -6.723  42.448  1.00 80.15           C  
ATOM   4373  O   ASN A 602     -74.564  -4.665  40.167  1.00 80.15           O  
ATOM   4374  CG  ASN A 602     -73.247  -7.629  41.939  1.00 80.15           C  
ATOM   4375  ND2 ASN A 602     -72.555  -8.294  42.857  1.00 80.15           N  
ATOM   4376  OD1 ASN A 602     -73.016  -7.729  40.731  1.00 80.15           O  
ATOM   4377  N   LEU A 603     -72.419  -4.446  40.670  1.00 84.60           N  
ATOM   4378  CA  LEU A 603     -71.878  -3.890  39.435  1.00 84.60           C  
ATOM   4379  C   LEU A 603     -72.197  -4.792  38.248  1.00 84.60           C  
ATOM   4380  CB  LEU A 603     -70.364  -3.697  39.552  1.00 84.60           C  
ATOM   4381  O   LEU A 603     -72.694  -4.322  37.221  1.00 84.60           O  
ATOM   4382  CG  LEU A 603     -69.636  -3.260  38.280  1.00 84.60           C  
ATOM   4383  CD1 LEU A 603     -70.127  -1.886  37.834  1.00 84.60           C  
ATOM   4384  CD2 LEU A 603     -68.128  -3.247  38.504  1.00 84.60           C  
ATOM   4385  N   LEU A 604     -71.993  -6.083  38.316  1.00 83.53           N  
ATOM   4386  CA  LEU A 604     -72.201  -7.035  37.230  1.00 83.53           C  
ATOM   4387  C   LEU A 604     -73.686  -7.188  36.918  1.00 83.53           C  
ATOM   4388  CB  LEU A 604     -71.600  -8.397  37.588  1.00 83.53           C  
ATOM   4389  O   LEU A 604     -74.069  -7.338  35.756  1.00 83.53           O  
ATOM   4390  CG  LEU A 604     -70.080  -8.443  37.757  1.00 83.53           C  
ATOM   4391  CD1 LEU A 604     -69.630  -9.856  38.114  1.00 83.53           C  
ATOM   4392  CD2 LEU A 604     -69.385  -7.959  36.489  1.00 83.53           C  
ATOM   4393  N   GLU A 605     -74.542  -7.112  37.917  1.00 80.01           N  
ATOM   4394  CA  GLU A 605     -75.989  -7.192  37.741  1.00 80.01           C  
ATOM   4395  C   GLU A 605     -76.529  -5.950  37.038  1.00 80.01           C  
ATOM   4396  CB  GLU A 605     -76.685  -7.376  39.092  1.00 80.01           C  
ATOM   4397  O   GLU A 605     -77.414  -6.049  36.186  1.00 80.01           O  
ATOM   4398  CG  GLU A 605     -76.581  -8.788  39.650  1.00 80.01           C  
ATOM   4399  CD  GLU A 605     -77.286  -8.958  40.987  1.00 80.01           C  
ATOM   4400  OE1 GLU A 605     -77.311 -10.091  41.520  1.00 80.01           O  
ATOM   4401  OE2 GLU A 605     -77.818  -7.951  41.504  1.00 80.01           O  
ATOM   4402  N   VAL A 606     -75.938  -4.817  37.327  1.00 80.27           N  
ATOM   4403  CA  VAL A 606     -76.335  -3.529  36.767  1.00 80.27           C  
ATOM   4404  C   VAL A 606     -75.934  -3.460  35.295  1.00 80.27           C  
ATOM   4405  CB  VAL A 606     -75.704  -2.353  37.546  1.00 80.27           C  
ATOM   4406  O   VAL A 606     -76.713  -3.004  34.454  1.00 80.27           O  
ATOM   4407  CG1 VAL A 606     -75.913  -1.037  36.799  1.00 80.27           C  
ATOM   4408  CG2 VAL A 606     -76.291  -2.271  38.954  1.00 80.27           C  
ATOM   4409  N   LEU A 607     -74.789  -3.995  34.766  1.00 76.48           N  
ATOM   4410  CA  LEU A 607     -74.273  -4.012  33.402  1.00 76.48           C  
ATOM   4411  C   LEU A 607     -75.062  -4.985  32.534  1.00 76.48           C  
ATOM   4412  CB  LEU A 607     -72.789  -4.391  33.394  1.00 76.48           C  
ATOM   4413  O   LEU A 607     -75.335  -4.701  31.365  1.00 76.48           O  
ATOM   4414  CG  LEU A 607     -71.805  -3.286  33.782  1.00 76.48           C  
ATOM   4415  CD1 LEU A 607     -70.402  -3.860  33.946  1.00 76.48           C  
ATOM   4416  CD2 LEU A 607     -71.815  -2.171  32.741  1.00 76.48           C  
ATOM   4417  N   ARG A 608     -75.622  -6.047  33.186  1.00 78.30           N  
ATOM   4418  CA  ARG A 608     -76.373  -7.075  32.473  1.00 78.30           C  
ATOM   4419  C   ARG A 608     -77.866  -6.761  32.470  1.00 78.30           C  
ATOM   4420  CB  ARG A 608     -76.128  -8.450  33.097  1.00 78.30           C  
ATOM   4421  O   ARG A 608     -78.605  -7.242  31.610  1.00 78.30           O  
ATOM   4422  CG  ARG A 608     -74.744  -9.014  32.821  1.00 78.30           C  
ATOM   4423  CD  ARG A 608     -74.625 -10.463  33.272  1.00 78.30           C  
ATOM   4424  NE  ARG A 608     -73.271 -10.977  33.084  1.00 78.30           N  
ATOM   4425  NH1 ARG A 608     -73.810 -12.322  31.285  1.00 78.30           N  
ATOM   4426  NH2 ARG A 608     -71.655 -12.249  32.062  1.00 78.30           N  
ATOM   4427  CZ  ARG A 608     -72.915 -11.848  32.144  1.00 78.30           C  
ATOM   4428  N   SER A 609     -78.430  -5.964  33.398  1.00 70.54           N  
ATOM   4429  CA  SER A 609     -79.845  -5.695  33.633  1.00 70.54           C  
ATOM   4430  C   SER A 609     -80.410  -4.746  32.582  1.00 70.54           C  
ATOM   4431  CB  SER A 609     -80.054  -5.106  35.029  1.00 70.54           C  
ATOM   4432  O   SER A 609     -81.602  -4.794  32.271  1.00 70.54           O  
ATOM   4433  OG  SER A 609     -79.587  -3.769  35.085  1.00 70.54           O  
ATOM   4434  N   GLY A 610     -79.547  -4.032  31.809  1.00 58.49           N  
ATOM   4435  CA  GLY A 610     -80.025  -3.127  30.777  1.00 58.49           C  
ATOM   4436  C   GLY A 610     -81.050  -2.131  31.284  1.00 58.49           C  
ATOM   4437  O   GLY A 610     -81.798  -1.546  30.498  1.00 58.49           O  
ATOM   4438  N   ASP A 611     -81.225  -1.871  32.723  1.00 65.28           N  
ATOM   4439  CA  ASP A 611     -82.215  -1.018  33.373  1.00 65.28           C  
ATOM   4440  C   ASP A 611     -81.830   0.455  33.258  1.00 65.28           C  
ATOM   4441  CB  ASP A 611     -82.374  -1.407  34.845  1.00 65.28           C  
ATOM   4442  O   ASP A 611     -80.826   0.886  33.828  1.00 65.28           O  
ATOM   4443  CG  ASP A 611     -83.595  -0.779  35.495  1.00 65.28           C  
ATOM   4444  OD1 ASP A 611     -84.127   0.217  34.959  1.00 65.28           O  
ATOM   4445  OD2 ASP A 611     -84.027  -1.283  36.554  1.00 65.28           O  
ATOM   4446  N   GLU A 612     -82.512   1.270  32.437  1.00 58.25           N  
ATOM   4447  CA  GLU A 612     -82.318   2.661  32.036  1.00 58.25           C  
ATOM   4448  C   GLU A 612     -82.495   3.606  33.221  1.00 58.25           C  
ATOM   4449  CB  GLU A 612     -83.287   3.038  30.913  1.00 58.25           C  
ATOM   4450  O   GLU A 612     -81.848   4.653  33.289  1.00 58.25           O  
ATOM   4451  CG  GLU A 612     -82.706   2.867  29.517  1.00 58.25           C  
ATOM   4452  CD  GLU A 612     -83.566   3.490  28.429  1.00 58.25           C  
ATOM   4453  OE1 GLU A 612     -83.184   3.421  27.239  1.00 58.25           O  
ATOM   4454  OE2 GLU A 612     -84.630   4.053  28.770  1.00 58.25           O  
ATOM   4455  N   GLU A 613     -83.266   3.251  34.314  1.00 60.58           N  
ATOM   4456  CA  GLU A 613     -83.543   4.050  35.504  1.00 60.58           C  
ATOM   4457  C   GLU A 613     -82.375   4.001  36.485  1.00 60.58           C  
ATOM   4458  CB  GLU A 613     -84.826   3.570  36.188  1.00 60.58           C  
ATOM   4459  O   GLU A 613     -82.046   5.008  37.117  1.00 60.58           O  
ATOM   4460  CG  GLU A 613     -86.047   4.420  35.871  1.00 60.58           C  
ATOM   4461  CD  GLU A 613     -87.297   3.976  36.615  1.00 60.58           C  
ATOM   4462  OE1 GLU A 613     -88.363   4.610  36.443  1.00 60.58           O  
ATOM   4463  OE2 GLU A 613     -87.209   2.987  37.376  1.00 60.58           O  
ATOM   4464  N   LEU A 614     -81.701   2.879  36.670  1.00 65.45           N  
ATOM   4465  CA  LEU A 614     -80.498   2.645  37.461  1.00 65.45           C  
ATOM   4466  C   LEU A 614     -79.277   3.264  36.789  1.00 65.45           C  
ATOM   4467  CB  LEU A 614     -80.276   1.145  37.669  1.00 65.45           C  
ATOM   4468  O   LEU A 614     -78.344   3.701  37.468  1.00 65.45           O  
ATOM   4469  CG  LEU A 614     -80.925   0.529  38.909  1.00 65.45           C  
ATOM   4470  CD1 LEU A 614     -81.402  -0.888  38.610  1.00 65.45           C  
ATOM   4471  CD2 LEU A 614     -79.949   0.534  40.081  1.00 65.45           C  
ATOM   4472  N   SER A 615     -79.294   3.415  35.412  1.00 61.77           N  
ATOM   4473  CA  SER A 615     -78.293   3.966  34.504  1.00 61.77           C  
ATOM   4474  C   SER A 615     -78.275   5.490  34.561  1.00 61.77           C  
ATOM   4475  CB  SER A 615     -78.556   3.505  33.070  1.00 61.77           C  
ATOM   4476  O   SER A 615     -77.280   6.119  34.193  1.00 61.77           O  
ATOM   4477  OG  SER A 615     -77.542   3.972  32.198  1.00 61.77           O  
ATOM   4478  N   ASN A 616     -79.290   6.214  35.409  1.00 65.33           N  
ATOM   4479  CA  ASN A 616     -79.399   7.665  35.510  1.00 65.33           C  
ATOM   4480  C   ASN A 616     -79.120   8.151  36.930  1.00 65.33           C  
ATOM   4481  CB  ASN A 616     -80.782   8.133  35.051  1.00 65.33           C  
ATOM   4482  O   ASN A 616     -78.983   9.353  37.164  1.00 65.33           O  
ATOM   4483  CG  ASN A 616     -80.955   8.054  33.547  1.00 65.33           C  
ATOM   4484  ND2 ASN A 616     -82.188   7.843  33.103  1.00 65.33           N  
ATOM   4485  OD1 ASN A 616     -79.989   8.182  32.791  1.00 65.33           O  
ATOM   4486  N   ARG A 617     -79.008   7.202  37.943  1.00 73.38           N  
ATOM   4487  CA  ARG A 617     -78.624   7.524  39.314  1.00 73.38           C  
ATOM   4488  C   ARG A 617     -77.122   7.767  39.419  1.00 73.38           C  
ATOM   4489  CB  ARG A 617     -79.040   6.401  40.267  1.00 73.38           C  
ATOM   4490  O   ARG A 617     -76.321   6.914  39.032  1.00 73.38           O  
ATOM   4491  CG  ARG A 617     -80.519   6.411  40.621  1.00 73.38           C  
ATOM   4492  CD  ARG A 617     -80.875   5.288  41.585  1.00 73.38           C  
ATOM   4493  NE  ARG A 617     -80.165   5.420  42.854  1.00 73.38           N  
ATOM   4494  NH1 ARG A 617     -81.129   3.558  43.824  1.00 73.38           N  
ATOM   4495  NH2 ARG A 617     -79.606   4.809  44.996  1.00 73.38           N  
ATOM   4496  CZ  ARG A 617     -80.301   4.595  43.888  1.00 73.38           C  
ATOM   4497  N   VAL A 618     -76.788   8.939  39.908  1.00 77.36           N  
ATOM   4498  CA  VAL A 618     -75.397   9.379  39.918  1.00 77.36           C  
ATOM   4499  C   VAL A 618     -74.564   8.436  40.784  1.00 77.36           C  
ATOM   4500  CB  VAL A 618     -75.264  10.830  40.430  1.00 77.36           C  
ATOM   4501  O   VAL A 618     -73.399   8.169  40.478  1.00 77.36           O  
ATOM   4502  CG1 VAL A 618     -75.618  10.914  41.914  1.00 77.36           C  
ATOM   4503  CG2 VAL A 618     -73.850  11.354  40.185  1.00 77.36           C  
ATOM   4504  N   ASP A 619     -75.195   7.877  41.948  1.00 82.19           N  
ATOM   4505  CA  ASP A 619     -74.475   6.995  42.861  1.00 82.19           C  
ATOM   4506  C   ASP A 619     -74.301   5.603  42.258  1.00 82.19           C  
ATOM   4507  CB  ASP A 619     -75.206   6.899  44.202  1.00 82.19           C  
ATOM   4508  O   ASP A 619     -73.551   4.780  42.787  1.00 82.19           O  
ATOM   4509  CG  ASP A 619     -76.628   6.384  44.068  1.00 82.19           C  
ATOM   4510  OD1 ASP A 619     -77.302   6.708  43.066  1.00 82.19           O  
ATOM   4511  OD2 ASP A 619     -77.079   5.649  44.973  1.00 82.19           O  
ATOM   4512  N   VAL A 620     -74.920   5.288  41.025  1.00 82.86           N  
ATOM   4513  CA  VAL A 620     -74.811   4.033  40.287  1.00 82.86           C  
ATOM   4514  C   VAL A 620     -74.017   4.257  39.002  1.00 82.86           C  
ATOM   4515  CB  VAL A 620     -76.202   3.445  39.959  1.00 82.86           C  
ATOM   4516  O   VAL A 620     -73.060   3.531  38.722  1.00 82.86           O  
ATOM   4517  CG1 VAL A 620     -76.068   2.184  39.107  1.00 82.86           C  
ATOM   4518  CG2 VAL A 620     -76.971   3.147  41.244  1.00 82.86           C  
ATOM   4519  N   VAL A 621     -74.229   5.317  38.254  1.00 83.40           N  
ATOM   4520  CA  VAL A 621     -73.680   5.586  36.929  1.00 83.40           C  
ATOM   4521  C   VAL A 621     -72.195   5.926  37.045  1.00 83.40           C  
ATOM   4522  CB  VAL A 621     -74.436   6.733  36.223  1.00 83.40           C  
ATOM   4523  O   VAL A 621     -71.382   5.467  36.239  1.00 83.40           O  
ATOM   4524  CG1 VAL A 621     -73.467   7.620  35.444  1.00 83.40           C  
ATOM   4525  CG2 VAL A 621     -75.514   6.171  35.298  1.00 83.40           C  
ATOM   4526  N   GLN A 622     -71.737   6.807  38.084  1.00 86.71           N  
ATOM   4527  CA  GLN A 622     -70.341   7.200  38.248  1.00 86.71           C  
ATOM   4528  C   GLN A 622     -69.476   6.005  38.639  1.00 86.71           C  
ATOM   4529  CB  GLN A 622     -70.215   8.306  39.297  1.00 86.71           C  
ATOM   4530  O   GLN A 622     -68.409   5.789  38.060  1.00 86.71           O  
ATOM   4531  CG  GLN A 622     -70.608   9.685  38.787  1.00 86.71           C  
ATOM   4532  CD  GLN A 622     -70.202  10.799  39.733  1.00 86.71           C  
ATOM   4533  NE2 GLN A 622     -70.666  12.013  39.455  1.00 86.71           N  
ATOM   4534  OE1 GLN A 622     -69.479  10.571  40.708  1.00 86.71           O  
ATOM   4535  N   PRO A 623     -69.976   5.076  39.561  1.00 89.13           N  
ATOM   4536  CA  PRO A 623     -69.220   3.871  39.910  1.00 89.13           C  
ATOM   4537  C   PRO A 623     -69.178   2.851  38.774  1.00 89.13           C  
ATOM   4538  CB  PRO A 623     -69.980   3.314  41.116  1.00 89.13           C  
ATOM   4539  O   PRO A 623     -68.160   2.184  38.576  1.00 89.13           O  
ATOM   4540  CG  PRO A 623     -70.621   4.508  41.748  1.00 89.13           C  
ATOM   4541  CD  PRO A 623     -70.998   5.476  40.664  1.00 89.13           C  
ATOM   4542  N   VAL A 624     -70.266   2.653  37.947  1.00 88.00           N  
ATOM   4543  CA  VAL A 624     -70.346   1.733  36.817  1.00 88.00           C  
ATOM   4544  C   VAL A 624     -69.423   2.210  35.697  1.00 88.00           C  
ATOM   4545  CB  VAL A 624     -71.794   1.600  36.295  1.00 88.00           C  
ATOM   4546  O   VAL A 624     -68.677   1.416  35.120  1.00 88.00           O  
ATOM   4547  CG1 VAL A 624     -71.820   0.856  34.961  1.00 88.00           C  
ATOM   4548  CG2 VAL A 624     -72.669   0.888  37.325  1.00 88.00           C  
ATOM   4549  N   LEU A 625     -69.413   3.490  35.335  1.00 87.60           N  
ATOM   4550  CA  LEU A 625     -68.540   4.088  34.331  1.00 87.60           C  
ATOM   4551  C   LEU A 625     -67.080   4.011  34.765  1.00 87.60           C  
ATOM   4552  CB  LEU A 625     -68.934   5.546  34.079  1.00 87.60           C  
ATOM   4553  O   LEU A 625     -66.197   3.753  33.944  1.00 87.60           O  
ATOM   4554  CG  LEU A 625     -70.186   5.773  33.229  1.00 87.60           C  
ATOM   4555  CD1 LEU A 625     -70.532   7.257  33.182  1.00 87.60           C  
ATOM   4556  CD2 LEU A 625     -69.985   5.220  31.822  1.00 87.60           C  
ATOM   4557  N   TRP A 626     -66.884   4.157  36.123  1.00 93.54           N  
ATOM   4558  CA  TRP A 626     -65.555   4.004  36.706  1.00 93.54           C  
ATOM   4559  C   TRP A 626     -65.036   2.584  36.513  1.00 93.54           C  
ATOM   4560  CB  TRP A 626     -65.577   4.355  38.197  1.00 93.54           C  
ATOM   4561  O   TRP A 626     -63.896   2.385  36.085  1.00 93.54           O  
ATOM   4562  CG  TRP A 626     -64.314   4.003  38.924  1.00 93.54           C  
ATOM   4563  CD1 TRP A 626     -63.150   4.720  38.947  1.00 93.54           C  
ATOM   4564  CD2 TRP A 626     -64.088   2.843  39.731  1.00 93.54           C  
ATOM   4565  CE2 TRP A 626     -62.763   2.922  40.213  1.00 93.54           C  
ATOM   4566  CE3 TRP A 626     -64.879   1.745  40.094  1.00 93.54           C  
ATOM   4567  NE1 TRP A 626     -62.213   4.075  39.721  1.00 93.54           N  
ATOM   4568  CH2 TRP A 626     -63.005   0.878  41.381  1.00 93.54           C  
ATOM   4569  CZ2 TRP A 626     -62.210   1.942  41.041  1.00 93.54           C  
ATOM   4570  CZ3 TRP A 626     -64.327   0.770  40.918  1.00 93.54           C  
ATOM   4571  N   ALA A 627     -65.867   1.661  36.753  1.00 91.14           N  
ATOM   4572  CA  ALA A 627     -65.515   0.248  36.639  1.00 91.14           C  
ATOM   4573  C   ALA A 627     -65.250  -0.135  35.185  1.00 91.14           C  
ATOM   4574  CB  ALA A 627     -66.622  -0.625  37.223  1.00 91.14           C  
ATOM   4575  O   ALA A 627     -64.301  -0.867  34.893  1.00 91.14           O  
ATOM   4576  N   VAL A 628     -66.033   0.349  34.225  1.00 89.85           N  
ATOM   4577  CA  VAL A 628     -65.884   0.087  32.798  1.00 89.85           C  
ATOM   4578  C   VAL A 628     -64.601   0.736  32.284  1.00 89.85           C  
ATOM   4579  CB  VAL A 628     -67.100   0.602  31.996  1.00 89.85           C  
ATOM   4580  O   VAL A 628     -63.840   0.116  31.537  1.00 89.85           O  
ATOM   4581  CG1 VAL A 628     -66.814   0.564  30.496  1.00 89.85           C  
ATOM   4582  CG2 VAL A 628     -68.344  -0.221  32.327  1.00 89.85           C  
ATOM   4583  N   MET A 629     -64.262   2.028  32.709  1.00 93.57           N  
ATOM   4584  CA  MET A 629     -63.056   2.750  32.313  1.00 93.57           C  
ATOM   4585  C   MET A 629     -61.806   2.051  32.838  1.00 93.57           C  
ATOM   4586  CB  MET A 629     -63.101   4.192  32.820  1.00 93.57           C  
ATOM   4587  O   MET A 629     -60.835   1.870  32.102  1.00 93.57           O  
ATOM   4588  CG  MET A 629     -64.120   5.063  32.102  1.00 93.57           C  
ATOM   4589  SD  MET A 629     -64.003   6.828  32.588  1.00 93.57           S  
ATOM   4590  CE  MET A 629     -64.820   6.769  34.207  1.00 93.57           C  
ATOM   4591  N   VAL A 630     -61.851   1.607  34.145  1.00 91.52           N  
ATOM   4592  CA  VAL A 630     -60.725   0.930  34.780  1.00 91.52           C  
ATOM   4593  C   VAL A 630     -60.489  -0.421  34.108  1.00 91.52           C  
ATOM   4594  CB  VAL A 630     -60.960   0.738  36.295  1.00 91.52           C  
ATOM   4595  O   VAL A 630     -59.343  -0.810  33.869  1.00 91.52           O  
ATOM   4596  CG1 VAL A 630     -59.887  -0.169  36.897  1.00 91.52           C  
ATOM   4597  CG2 VAL A 630     -60.982   2.090  37.007  1.00 91.52           C  
ATOM   4598  N   SER A 631     -61.563  -1.084  33.732  1.00 92.64           N  
ATOM   4599  CA  SER A 631     -61.500  -2.398  33.102  1.00 92.64           C  
ATOM   4600  C   SER A 631     -61.061  -2.292  31.645  1.00 92.64           C  
ATOM   4601  CB  SER A 631     -62.856  -3.099  33.185  1.00 92.64           C  
ATOM   4602  O   SER A 631     -60.304  -3.133  31.156  1.00 92.64           O  
ATOM   4603  OG  SER A 631     -63.224  -3.325  34.535  1.00 92.64           O  
ATOM   4604  N   LEU A 632     -61.559  -1.306  30.879  1.00 91.21           N  
ATOM   4605  CA  LEU A 632     -61.114  -1.046  29.514  1.00 91.21           C  
ATOM   4606  C   LEU A 632     -59.639  -0.661  29.488  1.00 91.21           C  
ATOM   4607  CB  LEU A 632     -61.955   0.063  28.878  1.00 91.21           C  
ATOM   4608  O   LEU A 632     -58.909  -1.044  28.571  1.00 91.21           O  
ATOM   4609  CG  LEU A 632     -63.387  -0.309  28.491  1.00 91.21           C  
ATOM   4610  CD1 LEU A 632     -64.132   0.918  27.974  1.00 91.21           C  
ATOM   4611  CD2 LEU A 632     -63.388  -1.420  27.447  1.00 91.21           C  
ATOM   4612  N   ALA A 633     -59.223   0.157  30.527  1.00 90.11           N  
ATOM   4613  CA  ALA A 633     -57.811   0.499  30.676  1.00 90.11           C  
ATOM   4614  C   ALA A 633     -56.964  -0.752  30.896  1.00 90.11           C  
ATOM   4615  CB  ALA A 633     -57.619   1.477  31.832  1.00 90.11           C  
ATOM   4616  O   ALA A 633     -55.883  -0.888  30.318  1.00 90.11           O  
ATOM   4617  N   ALA A 634     -57.498  -1.691  31.665  1.00 88.00           N  
ATOM   4618  CA  ALA A 634     -56.841  -2.971  31.916  1.00 88.00           C  
ATOM   4619  C   ALA A 634     -56.729  -3.791  30.634  1.00 88.00           C  
ATOM   4620  CB  ALA A 634     -57.598  -3.758  32.983  1.00 88.00           C  
ATOM   4621  O   ALA A 634     -55.708  -4.438  30.390  1.00 88.00           O  
ATOM   4622  N   LEU A 635     -57.808  -3.735  29.853  1.00 87.69           N  
ATOM   4623  CA  LEU A 635     -57.854  -4.439  28.576  1.00 87.69           C  
ATOM   4624  C   LEU A 635     -56.855  -3.843  27.590  1.00 87.69           C  
ATOM   4625  CB  LEU A 635     -59.265  -4.385  27.985  1.00 87.69           C  
ATOM   4626  O   LEU A 635     -56.136  -4.578  26.908  1.00 87.69           O  
ATOM   4627  CG  LEU A 635     -59.516  -5.251  26.749  1.00 87.69           C  
ATOM   4628  CD1 LEU A 635     -59.223  -6.715  27.059  1.00 87.69           C  
ATOM   4629  CD2 LEU A 635     -60.949  -5.080  26.258  1.00 87.69           C  
ATOM   4630  N   TRP A 636     -56.753  -2.452  27.393  1.00 89.69           N  
ATOM   4631  CA  TRP A 636     -55.757  -1.773  26.571  1.00 89.69           C  
ATOM   4632  C   TRP A 636     -54.346  -2.070  27.069  1.00 89.69           C  
ATOM   4633  CB  TRP A 636     -56.002  -0.261  26.568  1.00 89.69           C  
ATOM   4634  O   TRP A 636     -53.443  -2.334  26.272  1.00 89.69           O  
ATOM   4635  CG  TRP A 636     -57.010   0.190  25.553  1.00 89.69           C  
ATOM   4636  CD1 TRP A 636     -58.328   0.478  25.773  1.00 89.69           C  
ATOM   4637  CD2 TRP A 636     -56.781   0.399  24.157  1.00 89.69           C  
ATOM   4638  CE2 TRP A 636     -58.006   0.815  23.590  1.00 89.69           C  
ATOM   4639  CE3 TRP A 636     -55.657   0.276  23.329  1.00 89.69           C  
ATOM   4640  NE1 TRP A 636     -58.932   0.855  24.597  1.00 89.69           N  
ATOM   4641  CH2 TRP A 636     -57.023   0.981  21.443  1.00 89.69           C  
ATOM   4642  CZ2 TRP A 636     -58.138   1.109  22.231  1.00 89.69           C  
ATOM   4643  CZ3 TRP A 636     -55.791   0.569  21.976  1.00 89.69           C  
ATOM   4644  N   GLN A 637     -54.110  -2.074  28.409  1.00 87.85           N  
ATOM   4645  CA  GLN A 637     -52.807  -2.375  28.992  1.00 87.85           C  
ATOM   4646  C   GLN A 637     -52.420  -3.831  28.752  1.00 87.85           C  
ATOM   4647  CB  GLN A 637     -52.806  -2.072  30.491  1.00 87.85           C  
ATOM   4648  O   GLN A 637     -51.262  -4.130  28.454  1.00 87.85           O  
ATOM   4649  CG  GLN A 637     -52.842  -0.585  30.818  1.00 87.85           C  
ATOM   4650  CD  GLN A 637     -52.930  -0.314  32.308  1.00 87.85           C  
ATOM   4651  NE2 GLN A 637     -52.009   0.496  32.819  1.00 87.85           N  
ATOM   4652  OE1 GLN A 637     -53.819  -0.828  32.995  1.00 87.85           O  
ATOM   4653  N   ALA A 638     -53.426  -4.803  28.824  1.00 83.01           N  
ATOM   4654  CA  ALA A 638     -53.203  -6.228  28.594  1.00 83.01           C  
ATOM   4655  C   ALA A 638     -52.834  -6.497  27.137  1.00 83.01           C  
ATOM   4656  CB  ALA A 638     -54.442  -7.030  28.982  1.00 83.01           C  
ATOM   4657  O   ALA A 638     -52.197  -7.506  26.828  1.00 83.01           O  
ATOM   4658  N   CYS A 639     -53.308  -5.593  26.288  1.00 81.05           N  
ATOM   4659  CA  CYS A 639     -53.050  -5.698  24.856  1.00 81.05           C  
ATOM   4660  C   CYS A 639     -51.744  -5.006  24.485  1.00 81.05           C  
ATOM   4661  CB  CYS A 639     -54.203  -5.093  24.057  1.00 81.05           C  
ATOM   4662  O   CYS A 639     -51.369  -4.964  23.312  1.00 81.05           O  
ATOM   4663  SG  CYS A 639     -55.753  -6.008  24.207  1.00 81.05           S  
ATOM   4664  N   GLY A 640     -50.960  -4.538  25.577  1.00 80.90           N  
ATOM   4665  CA  GLY A 640     -49.620  -4.014  25.365  1.00 80.90           C  
ATOM   4666  C   GLY A 640     -49.598  -2.521  25.099  1.00 80.90           C  
ATOM   4667  O   GLY A 640     -48.548  -1.956  24.785  1.00 80.90           O  
ATOM   4668  N   VAL A 641     -50.800  -1.694  25.218  1.00 85.73           N  
ATOM   4669  CA  VAL A 641     -50.915  -0.243  25.113  1.00 85.73           C  
ATOM   4670  C   VAL A 641     -50.829   0.385  26.502  1.00 85.73           C  
ATOM   4671  CB  VAL A 641     -52.233   0.173  24.421  1.00 85.73           C  
ATOM   4672  O   VAL A 641     -51.803   0.371  27.258  1.00 85.73           O  
ATOM   4673  CG1 VAL A 641     -52.298   1.690  24.252  1.00 85.73           C  
ATOM   4674  CG2 VAL A 641     -52.369  -0.525  23.069  1.00 85.73           C  
ATOM   4675  N   ARG A 642     -49.473   0.860  26.844  1.00 84.86           N  
ATOM   4676  CA  ARG A 642     -49.230   1.461  28.151  1.00 84.86           C  
ATOM   4677  C   ARG A 642     -49.336   2.981  28.083  1.00 84.86           C  
ATOM   4678  CB  ARG A 642     -47.854   1.055  28.683  1.00 84.86           C  
ATOM   4679  O   ARG A 642     -48.806   3.605  27.162  1.00 84.86           O  
ATOM   4680  CG  ARG A 642     -47.706  -0.436  28.936  1.00 84.86           C  
ATOM   4681  CD  ARG A 642     -46.414  -0.758  29.673  1.00 84.86           C  
ATOM   4682  NE  ARG A 642     -46.303  -2.184  29.969  1.00 84.86           N  
ATOM   4683  NH1 ARG A 642     -45.456  -1.887  32.098  1.00 84.86           N  
ATOM   4684  NH2 ARG A 642     -45.792  -4.001  31.277  1.00 84.86           N  
ATOM   4685  CZ  ARG A 642     -45.851  -2.688  31.114  1.00 84.86           C  
ATOM   4686  N   PRO A 643     -50.149   3.575  28.968  1.00 90.18           N  
ATOM   4687  CA  PRO A 643     -50.305   5.031  28.939  1.00 90.18           C  
ATOM   4688  C   PRO A 643     -49.028   5.769  29.336  1.00 90.18           C  
ATOM   4689  CB  PRO A 643     -51.422   5.287  29.954  1.00 90.18           C  
ATOM   4690  O   PRO A 643     -48.348   5.367  30.284  1.00 90.18           O  
ATOM   4691  CG  PRO A 643     -51.315   4.161  30.931  1.00 90.18           C  
ATOM   4692  CD  PRO A 643     -50.831   2.941  30.202  1.00 90.18           C  
ATOM   4693  N   ALA A 644     -48.446   6.738  28.499  1.00 89.01           N  
ATOM   4694  CA  ALA A 644     -47.335   7.636  28.802  1.00 89.01           C  
ATOM   4695  C   ALA A 644     -47.774   8.754  29.744  1.00 89.01           C  
ATOM   4696  CB  ALA A 644     -46.759   8.224  27.516  1.00 89.01           C  
ATOM   4697  O   ALA A 644     -46.946   9.357  30.430  1.00 89.01           O  
ATOM   4698  N   ALA A 645     -49.016   9.039  29.777  1.00 92.18           N  
ATOM   4699  CA  ALA A 645     -49.683   9.984  30.669  1.00 92.18           C  
ATOM   4700  C   ALA A 645     -51.176   9.686  30.768  1.00 92.18           C  
ATOM   4701  CB  ALA A 645     -49.460  11.417  30.190  1.00 92.18           C  
ATOM   4702  O   ALA A 645     -51.755   9.077  29.865  1.00 92.18           O  
ATOM   4703  N   VAL A 646     -51.755   9.997  31.886  1.00 93.36           N  
ATOM   4704  CA  VAL A 646     -53.190   9.812  32.072  1.00 93.36           C  
ATOM   4705  C   VAL A 646     -53.846  11.152  32.398  1.00 93.36           C  
ATOM   4706  CB  VAL A 646     -53.491   8.786  33.188  1.00 93.36           C  
ATOM   4707  O   VAL A 646     -53.239  12.005  33.049  1.00 93.36           O  
ATOM   4708  CG1 VAL A 646     -52.970   7.402  32.803  1.00 93.36           C  
ATOM   4709  CG2 VAL A 646     -52.878   9.243  34.511  1.00 93.36           C  
ATOM   4710  N   VAL A 647     -55.024  11.402  31.829  1.00 93.10           N  
ATOM   4711  CA  VAL A 647     -55.816  12.589  32.136  1.00 93.10           C  
ATOM   4712  C   VAL A 647     -57.284  12.203  32.301  1.00 93.10           C  
ATOM   4713  CB  VAL A 647     -55.669  13.668  31.040  1.00 93.10           C  
ATOM   4714  O   VAL A 647     -57.784  11.322  31.597  1.00 93.10           O  
ATOM   4715  CG1 VAL A 647     -56.119  13.126  29.685  1.00 93.10           C  
ATOM   4716  CG2 VAL A 647     -56.465  14.917  31.412  1.00 93.10           C  
ATOM   4717  N   GLY A 648     -57.833  12.679  33.248  1.00 88.65           N  
ATOM   4718  CA  GLY A 648     -59.251  12.451  33.474  1.00 88.65           C  
ATOM   4719  C   GLY A 648     -60.077  13.722  33.413  1.00 88.65           C  
ATOM   4720  O   GLY A 648     -59.600  14.797  33.784  1.00 88.65           O  
ATOM   4721  N   HIS A 649     -61.313  13.737  32.803  1.00 88.96           N  
ATOM   4722  CA  HIS A 649     -62.289  14.818  32.735  1.00 88.96           C  
ATOM   4723  C   HIS A 649     -63.318  14.704  33.855  1.00 88.96           C  
ATOM   4724  CB  HIS A 649     -62.992  14.820  31.376  1.00 88.96           C  
ATOM   4725  O   HIS A 649     -64.053  13.718  33.930  1.00 88.96           O  
ATOM   4726  CG  HIS A 649     -63.847  16.025  31.144  1.00 88.96           C  
ATOM   4727  CD2 HIS A 649     -63.598  17.177  30.477  1.00 88.96           C  
ATOM   4728  ND1 HIS A 649     -65.131  16.132  31.633  1.00 88.96           N  
ATOM   4729  CE1 HIS A 649     -65.636  17.300  31.275  1.00 88.96           C  
ATOM   4730  NE2 HIS A 649     -64.727  17.953  30.572  1.00 88.96           N  
ATOM   4731  N   SER A 650     -63.228  15.549  34.930  1.00 87.24           N  
ATOM   4732  CA  SER A 650     -64.147  15.543  36.063  1.00 87.24           C  
ATOM   4733  C   SER A 650     -64.045  14.242  36.852  1.00 87.24           C  
ATOM   4734  CB  SER A 650     -65.586  15.749  35.587  1.00 87.24           C  
ATOM   4735  O   SER A 650     -62.993  13.932  37.414  1.00 87.24           O  
ATOM   4736  OG  SER A 650     -66.453  15.967  36.686  1.00 87.24           O  
ATOM   4737  N   GLN A 651     -65.120  13.384  37.061  1.00 88.49           N  
ATOM   4738  CA  GLN A 651     -65.101  12.146  37.833  1.00 88.49           C  
ATOM   4739  C   GLN A 651     -64.171  11.116  37.198  1.00 88.49           C  
ATOM   4740  CB  GLN A 651     -66.512  11.570  37.961  1.00 88.49           C  
ATOM   4741  O   GLN A 651     -63.727  10.178  37.864  1.00 88.49           O  
ATOM   4742  CG  GLN A 651     -67.034  10.930  36.681  1.00 88.49           C  
ATOM   4743  CD  GLN A 651     -66.705   9.452  36.588  1.00 88.49           C  
ATOM   4744  NE2 GLN A 651     -66.661   8.931  35.367  1.00 88.49           N  
ATOM   4745  OE1 GLN A 651     -66.491   8.785  37.605  1.00 88.49           O  
ATOM   4746  N   GLY A 652     -63.843  11.312  35.885  1.00 88.28           N  
ATOM   4747  CA  GLY A 652     -62.920  10.447  35.167  1.00 88.28           C  
ATOM   4748  C   GLY A 652     -61.507  10.495  35.717  1.00 88.28           C  
ATOM   4749  O   GLY A 652     -60.701   9.602  35.449  1.00 88.28           O  
ATOM   4750  N   GLU A 653     -61.216  11.559  36.572  1.00 91.36           N  
ATOM   4751  CA  GLU A 653     -59.925  11.718  37.234  1.00 91.36           C  
ATOM   4752  C   GLU A 653     -59.705  10.632  38.284  1.00 91.36           C  
ATOM   4753  CB  GLU A 653     -59.818  13.102  37.879  1.00 91.36           C  
ATOM   4754  O   GLU A 653     -58.564  10.311  38.622  1.00 91.36           O  
ATOM   4755  CG  GLU A 653     -59.548  14.224  36.887  1.00 91.36           C  
ATOM   4756  CD  GLU A 653     -59.063  15.505  37.546  1.00 91.36           C  
ATOM   4757  OE1 GLU A 653     -59.329  16.603  37.008  1.00 91.36           O  
ATOM   4758  OE2 GLU A 653     -58.411  15.409  38.610  1.00 91.36           O  
ATOM   4759  N   ILE A 654     -60.887  10.056  38.802  1.00 92.64           N  
ATOM   4760  CA  ILE A 654     -60.824   8.976  39.780  1.00 92.64           C  
ATOM   4761  C   ILE A 654     -60.282   7.711  39.117  1.00 92.64           C  
ATOM   4762  CB  ILE A 654     -62.208   8.701  40.409  1.00 92.64           C  
ATOM   4763  O   ILE A 654     -59.411   7.037  39.672  1.00 92.64           O  
ATOM   4764  CG1 ILE A 654     -62.735   9.958  41.110  1.00 92.64           C  
ATOM   4765  CG2 ILE A 654     -62.134   7.521  41.382  1.00 92.64           C  
ATOM   4766  CD1 ILE A 654     -64.227   9.918  41.413  1.00 92.64           C  
ATOM   4767  N   ALA A 655     -60.683   7.384  37.868  1.00 91.32           N  
ATOM   4768  CA  ALA A 655     -60.211   6.252  37.074  1.00 91.32           C  
ATOM   4769  C   ALA A 655     -58.772   6.467  36.613  1.00 91.32           C  
ATOM   4770  CB  ALA A 655     -61.124   6.028  35.872  1.00 91.32           C  
ATOM   4771  O   ALA A 655     -57.958   5.541  36.644  1.00 91.32           O  
ATOM   4772  N   ALA A 656     -58.403   7.722  36.268  1.00 91.97           N  
ATOM   4773  CA  ALA A 656     -57.045   8.108  35.891  1.00 91.97           C  
ATOM   4774  C   ALA A 656     -56.078   7.918  37.056  1.00 91.97           C  
ATOM   4775  CB  ALA A 656     -57.017   9.557  35.411  1.00 91.97           C  
ATOM   4776  O   ALA A 656     -54.952   7.453  36.867  1.00 91.97           O  
ATOM   4777  N   ALA A 657     -56.549   8.208  38.315  1.00 91.35           N  
ATOM   4778  CA  ALA A 657     -55.740   8.088  39.525  1.00 91.35           C  
ATOM   4779  C   ALA A 657     -55.464   6.624  39.857  1.00 91.35           C  
ATOM   4780  CB  ALA A 657     -56.433   8.776  40.699  1.00 91.35           C  
ATOM   4781  O   ALA A 657     -54.357   6.274  40.272  1.00 91.35           O  
ATOM   4782  N   VAL A 658     -56.434   5.702  39.581  1.00 91.93           N  
ATOM   4783  CA  VAL A 658     -56.286   4.269  39.811  1.00 91.93           C  
ATOM   4784  C   VAL A 658     -55.342   3.673  38.770  1.00 91.93           C  
ATOM   4785  CB  VAL A 658     -57.650   3.543  39.771  1.00 91.93           C  
ATOM   4786  O   VAL A 658     -54.424   2.923  39.111  1.00 91.93           O  
ATOM   4787  CG1 VAL A 658     -57.457   2.028  39.796  1.00 91.93           C  
ATOM   4788  CG2 VAL A 658     -58.527   3.993  40.938  1.00 91.93           C  
ATOM   4789  N   VAL A 659     -55.474   4.127  37.543  1.00 91.69           N  
ATOM   4790  CA  VAL A 659     -54.676   3.610  36.436  1.00 91.69           C  
ATOM   4791  C   VAL A 659     -53.248   4.142  36.535  1.00 91.69           C  
ATOM   4792  CB  VAL A 659     -55.292   3.986  35.069  1.00 91.69           C  
ATOM   4793  O   VAL A 659     -52.292   3.437  36.204  1.00 91.69           O  
ATOM   4794  CG1 VAL A 659     -54.345   3.613  33.930  1.00 91.69           C  
ATOM   4795  CG2 VAL A 659     -56.646   3.303  34.889  1.00 91.69           C  
ATOM   4796  N   ALA A 660     -53.016   5.347  37.128  1.00 90.88           N  
ATOM   4797  CA  ALA A 660     -51.712   5.972  37.328  1.00 90.88           C  
ATOM   4798  C   ALA A 660     -50.980   5.349  38.513  1.00 90.88           C  
ATOM   4799  CB  ALA A 660     -51.869   7.477  37.535  1.00 90.88           C  
ATOM   4800  O   ALA A 660     -49.766   5.516  38.659  1.00 90.88           O  
ATOM   4801  N   GLY A 661     -51.696   4.543  39.312  1.00 90.36           N  
ATOM   4802  CA  GLY A 661     -51.169   3.957  40.534  1.00 90.36           C  
ATOM   4803  C   GLY A 661     -51.173   4.918  41.708  1.00 90.36           C  
ATOM   4804  O   GLY A 661     -50.503   4.679  42.715  1.00 90.36           O  
ATOM   4805  N   ALA A 662     -51.893   6.081  41.559  1.00 89.01           N  
ATOM   4806  CA  ALA A 662     -51.994   7.146  42.554  1.00 89.01           C  
ATOM   4807  C   ALA A 662     -53.052   6.817  43.603  1.00 89.01           C  
ATOM   4808  CB  ALA A 662     -52.315   8.477  41.879  1.00 89.01           C  
ATOM   4809  O   ALA A 662     -52.978   7.292  44.739  1.00 89.01           O  
ATOM   4810  N   LEU A 663     -54.060   5.945  43.303  1.00 91.28           N  
ATOM   4811  CA  LEU A 663     -55.035   5.359  44.217  1.00 91.28           C  
ATOM   4812  C   LEU A 663     -55.127   3.850  44.019  1.00 91.28           C  
ATOM   4813  CB  LEU A 663     -56.411   5.997  44.014  1.00 91.28           C  
ATOM   4814  O   LEU A 663     -55.055   3.362  42.889  1.00 91.28           O  
ATOM   4815  CG  LEU A 663     -56.537   7.474  44.391  1.00 91.28           C  
ATOM   4816  CD1 LEU A 663     -57.940   7.983  44.081  1.00 91.28           C  
ATOM   4817  CD2 LEU A 663     -56.202   7.680  45.865  1.00 91.28           C  
ATOM   4818  N   SER A 664     -55.134   3.063  45.169  1.00 90.12           N  
ATOM   4819  CA  SER A 664     -55.446   1.641  45.071  1.00 90.12           C  
ATOM   4820  C   SER A 664     -56.862   1.420  44.550  1.00 90.12           C  
ATOM   4821  CB  SER A 664     -55.282   0.961  46.431  1.00 90.12           C  
ATOM   4822  O   SER A 664     -57.694   2.329  44.595  1.00 90.12           O  
ATOM   4823  OG  SER A 664     -56.298   1.376  47.327  1.00 90.12           O  
ATOM   4824  N   LEU A 665     -57.128   0.332  43.816  1.00 88.57           N  
ATOM   4825  CA  LEU A 665     -58.450  -0.033  43.319  1.00 88.57           C  
ATOM   4826  C   LEU A 665     -59.506   0.144  44.405  1.00 88.57           C  
ATOM   4827  CB  LEU A 665     -58.453  -1.480  42.818  1.00 88.57           C  
ATOM   4828  O   LEU A 665     -60.590   0.671  44.143  1.00 88.57           O  
ATOM   4829  CG  LEU A 665     -59.707  -1.935  42.070  1.00 88.57           C  
ATOM   4830  CD1 LEU A 665     -59.850  -1.170  40.759  1.00 88.57           C  
ATOM   4831  CD2 LEU A 665     -59.662  -3.438  41.816  1.00 88.57           C  
ATOM   4832  N   ARG A 666     -59.286  -0.240  45.698  1.00 90.41           N  
ATOM   4833  CA  ARG A 666     -60.175  -0.064  46.842  1.00 90.41           C  
ATOM   4834  C   ARG A 666     -60.405   1.415  47.134  1.00 90.41           C  
ATOM   4835  CB  ARG A 666     -59.604  -0.759  48.080  1.00 90.41           C  
ATOM   4836  O   ARG A 666     -61.539   1.838  47.370  1.00 90.41           O  
ATOM   4837  CG  ARG A 666     -60.525  -0.720  49.289  1.00 90.41           C  
ATOM   4838  CD  ARG A 666     -59.914  -1.433  50.487  1.00 90.41           C  
ATOM   4839  NE  ARG A 666     -60.782  -1.357  51.659  1.00 90.41           N  
ATOM   4840  NH1 ARG A 666     -59.085  -1.689  53.192  1.00 90.41           N  
ATOM   4841  NH2 ARG A 666     -61.243  -1.395  53.908  1.00 90.41           N  
ATOM   4842  CZ  ARG A 666     -60.368  -1.481  52.917  1.00 90.41           C  
ATOM   4843  N   ASP A 667     -59.308   2.294  47.252  1.00 90.44           N  
ATOM   4844  CA  ASP A 667     -59.391   3.727  47.517  1.00 90.44           C  
ATOM   4845  C   ASP A 667     -60.099   4.456  46.377  1.00 90.44           C  
ATOM   4846  CB  ASP A 667     -57.995   4.315  47.731  1.00 90.44           C  
ATOM   4847  O   ASP A 667     -60.849   5.406  46.611  1.00 90.44           O  
ATOM   4848  CG  ASP A 667     -57.433   4.022  49.111  1.00 90.44           C  
ATOM   4849  OD1 ASP A 667     -58.209   3.655  50.020  1.00 90.44           O  
ATOM   4850  OD2 ASP A 667     -56.204   4.162  49.292  1.00 90.44           O  
ATOM   4851  N   GLY A 668     -59.808   4.073  45.055  1.00 90.47           N  
ATOM   4852  CA  GLY A 668     -60.560   4.580  43.919  1.00 90.47           C  
ATOM   4853  C   GLY A 668     -62.046   4.286  44.008  1.00 90.47           C  
ATOM   4854  O   GLY A 668     -62.874   5.151  43.714  1.00 90.47           O  
ATOM   4855  N   ALA A 669     -62.394   2.986  44.416  1.00 90.23           N  
ATOM   4856  CA  ALA A 669     -63.778   2.577  44.640  1.00 90.23           C  
ATOM   4857  C   ALA A 669     -64.415   3.390  45.764  1.00 90.23           C  
ATOM   4858  CB  ALA A 669     -63.848   1.086  44.961  1.00 90.23           C  
ATOM   4859  O   ALA A 669     -65.583   3.777  45.673  1.00 90.23           O  
ATOM   4860  N   ARG A 670     -63.719   3.653  46.849  1.00 90.95           N  
ATOM   4861  CA  ARG A 670     -64.168   4.456  47.982  1.00 90.95           C  
ATOM   4862  C   ARG A 670     -64.479   5.885  47.552  1.00 90.95           C  
ATOM   4863  CB  ARG A 670     -63.113   4.459  49.090  1.00 90.95           C  
ATOM   4864  O   ARG A 670     -65.540   6.421  47.881  1.00 90.95           O  
ATOM   4865  CG  ARG A 670     -63.528   5.231  50.333  1.00 90.95           C  
ATOM   4866  CD  ARG A 670     -62.480   5.133  51.434  1.00 90.95           C  
ATOM   4867  NE  ARG A 670     -62.850   4.144  52.442  1.00 90.95           N  
ATOM   4868  NH1 ARG A 670     -60.736   3.989  53.363  1.00 90.95           N  
ATOM   4869  NH2 ARG A 670     -62.455   2.730  54.209  1.00 90.95           N  
ATOM   4870  CZ  ARG A 670     -62.013   3.623  53.336  1.00 90.95           C  
ATOM   4871  N   VAL A 671     -63.566   6.564  46.780  1.00 89.30           N  
ATOM   4872  CA  VAL A 671     -63.694   7.945  46.327  1.00 89.30           C  
ATOM   4873  C   VAL A 671     -64.876   8.067  45.367  1.00 89.30           C  
ATOM   4874  CB  VAL A 671     -62.400   8.441  45.644  1.00 89.30           C  
ATOM   4875  O   VAL A 671     -65.713   8.960  45.514  1.00 89.30           O  
ATOM   4876  CG1 VAL A 671     -62.612   9.818  45.019  1.00 89.30           C  
ATOM   4877  CG2 VAL A 671     -61.248   8.478  46.647  1.00 89.30           C  
ATOM   4878  N   VAL A 672     -65.050   7.117  44.390  1.00 90.32           N  
ATOM   4879  CA  VAL A 672     -66.103   7.193  43.384  1.00 90.32           C  
ATOM   4880  C   VAL A 672     -67.449   6.846  44.017  1.00 90.32           C  
ATOM   4881  CB  VAL A 672     -65.818   6.253  42.191  1.00 90.32           C  
ATOM   4882  O   VAL A 672     -68.472   7.449  43.684  1.00 90.32           O  
ATOM   4883  CG1 VAL A 672     -65.945   4.791  42.613  1.00 90.32           C  
ATOM   4884  CG2 VAL A 672     -66.762   6.562  41.031  1.00 90.32           C  
ATOM   4885  N   ALA A 673     -67.526   5.838  44.899  1.00 87.81           N  
ATOM   4886  CA  ALA A 673     -68.755   5.352  45.521  1.00 87.81           C  
ATOM   4887  C   ALA A 673     -69.261   6.332  46.576  1.00 87.81           C  
ATOM   4888  CB  ALA A 673     -68.529   3.976  46.142  1.00 87.81           C  
ATOM   4889  O   ALA A 673     -70.442   6.686  46.587  1.00 87.81           O  
ATOM   4890  N   LEU A 674     -68.449   6.836  47.514  1.00 89.49           N  
ATOM   4891  CA  LEU A 674     -68.844   7.690  48.629  1.00 89.49           C  
ATOM   4892  C   LEU A 674     -69.040   9.131  48.168  1.00 89.49           C  
ATOM   4893  CB  LEU A 674     -67.794   7.637  49.743  1.00 89.49           C  
ATOM   4894  O   LEU A 674     -69.934   9.826  48.654  1.00 89.49           O  
ATOM   4895  CG  LEU A 674     -67.637   6.297  50.463  1.00 89.49           C  
ATOM   4896  CD1 LEU A 674     -66.587   6.406  51.563  1.00 89.49           C  
ATOM   4897  CD2 LEU A 674     -68.974   5.838  51.036  1.00 89.49           C  
ATOM   4898  N   ARG A 675     -68.203   9.623  47.148  1.00 89.19           N  
ATOM   4899  CA  ARG A 675     -68.344  10.938  46.532  1.00 89.19           C  
ATOM   4900  C   ARG A 675     -69.665  11.051  45.778  1.00 89.19           C  
ATOM   4901  CB  ARG A 675     -67.175  11.217  45.585  1.00 89.19           C  
ATOM   4902  O   ARG A 675     -70.388  12.039  45.925  1.00 89.19           O  
ATOM   4903  CG  ARG A 675     -67.248  12.573  44.900  1.00 89.19           C  
ATOM   4904  CD  ARG A 675     -66.070  12.793  43.960  1.00 89.19           C  
ATOM   4905  NE  ARG A 675     -66.260  13.977  43.126  1.00 89.19           N  
ATOM   4906  NH1 ARG A 675     -67.100  12.819  41.312  1.00 89.19           N  
ATOM   4907  NH2 ARG A 675     -66.876  15.099  41.219  1.00 89.19           N  
ATOM   4908  CZ  ARG A 675     -66.745  13.962  41.888  1.00 89.19           C  
ATOM   4909  N   SER A 676     -69.937  10.065  44.965  1.00 86.75           N  
ATOM   4910  CA  SER A 676     -71.183  10.037  44.205  1.00 86.75           C  
ATOM   4911  C   SER A 676     -72.389   9.887  45.126  1.00 86.75           C  
ATOM   4912  CB  SER A 676     -71.164   8.897  43.186  1.00 86.75           C  
ATOM   4913  O   SER A 676     -73.472  10.394  44.827  1.00 86.75           O  
ATOM   4914  OG  SER A 676     -71.011   7.646  43.833  1.00 86.75           O  
ATOM   4915  N   ALA A 677     -72.266   9.166  46.250  1.00 84.41           N  
ATOM   4916  CA  ALA A 677     -73.317   9.035  47.256  1.00 84.41           C  
ATOM   4917  C   ALA A 677     -73.627  10.382  47.903  1.00 84.41           C  
ATOM   4918  CB  ALA A 677     -72.912   8.018  48.319  1.00 84.41           C  
ATOM   4919  O   ALA A 677     -74.792  10.712  48.138  1.00 84.41           O  
ATOM   4920  N   VAL A 678     -72.596  11.188  48.241  1.00 85.23           N  
ATOM   4921  CA  VAL A 678     -72.723  12.518  48.827  1.00 85.23           C  
ATOM   4922  C   VAL A 678     -73.374  13.466  47.822  1.00 85.23           C  
ATOM   4923  CB  VAL A 678     -71.352  13.075  49.272  1.00 85.23           C  
ATOM   4924  O   VAL A 678     -74.245  14.261  48.183  1.00 85.23           O  
ATOM   4925  CG1 VAL A 678     -71.462  14.555  49.636  1.00 85.23           C  
ATOM   4926  CG2 VAL A 678     -70.808  12.271  50.451  1.00 85.23           C  
ATOM   4927  N   ILE A 679     -73.057  13.351  46.511  1.00 83.74           N  
ATOM   4928  CA  ILE A 679     -73.635  14.130  45.422  1.00 83.74           C  
ATOM   4929  C   ILE A 679     -75.111  13.774  45.260  1.00 83.74           C  
ATOM   4930  CB  ILE A 679     -72.878  13.895  44.095  1.00 83.74           C  
ATOM   4931  O   ILE A 679     -75.958  14.660  45.121  1.00 83.74           O  
ATOM   4932  CG1 ILE A 679     -71.459  14.469  44.181  1.00 83.74           C  
ATOM   4933  CG2 ILE A 679     -73.646  14.507  42.920  1.00 83.74           C  
ATOM   4934  CD1 ILE A 679     -70.558  14.068  43.021  1.00 83.74           C  
ATOM   4935  N   ALA A 680     -75.352  12.492  45.250  1.00 81.11           N  
ATOM   4936  CA  ALA A 680     -76.732  12.027  45.141  1.00 81.11           C  
ATOM   4937  C   ALA A 680     -77.573  12.526  46.313  1.00 81.11           C  
ATOM   4938  CB  ALA A 680     -76.776  10.503  45.070  1.00 81.11           C
[truncated: 1,245,499 more chars]
