# Supplementary material for: Module-Based Polyketide Synthase Engineering for de Novo Polyketide Biosynthesis
Source: ACS Synth Biol. 2023 Oct 23;12(11):3148–55. doi: 10.1021/acssynbio.3c00282 (PMC10661043; doi:10.1021/acssynbio.3c00282)
Supplement: Supplementary file 2 — sb3c00282_si_002.zip [file sb3c00282_si_002.zip › Final_PKS_Structures/sta21.pdb]

MODEL     1                                                                     
ATOM      1  N   MET B   1      80.326  45.718 -24.849  1.00 25.24           N  
ATOM      2  CA  MET B   1      79.225  44.848 -24.442  1.00 25.24           C  
ATOM      3  C   MET B   1      79.749  43.510 -23.933  1.00 25.24           C  
ATOM      4  CB  MET B   1      78.259  44.624 -25.606  1.00 25.24           C  
ATOM      5  O   MET B   1      80.336  42.738 -24.694  1.00 25.24           O  
ATOM      6  CG  MET B   1      77.191  45.698 -25.733  1.00 25.24           C  
ATOM      7  SD  MET B   1      75.646  45.067 -26.495  1.00 25.24           S  
ATOM      8  CE  MET B   1      75.304  46.401 -27.677  1.00 25.24           C  
ATOM      9  N   PRO B   2      80.316  43.403 -22.682  1.00 30.39           N  
ATOM     10  CA  PRO B   2      81.116  42.307 -22.131  1.00 30.39           C  
ATOM     11  C   PRO B   2      80.305  41.030 -21.925  1.00 30.39           C  
ATOM     12  CB  PRO B   2      81.604  42.866 -20.792  1.00 30.39           C  
ATOM     13  O   PRO B   2      79.084  41.090 -21.757  1.00 30.39           O  
ATOM     14  CG  PRO B   2      80.698  44.019 -20.505  1.00 30.39           C  
ATOM     15  CD  PRO B   2      79.832  44.256 -21.709  1.00 30.39           C  
ATOM     16  N   ASP B   3      80.769  39.907 -22.641  1.00 26.95           N  
ATOM     17  CA  ASP B   3      80.268  38.564 -22.915  1.00 26.95           C  
ATOM     18  C   ASP B   3      80.021  37.795 -21.619  1.00 26.95           C  
ATOM     19  CB  ASP B   3      81.248  37.795 -23.804  1.00 26.95           C  
ATOM     20  O   ASP B   3      80.962  37.489 -20.884  1.00 26.95           O  
ATOM     21  CG  ASP B   3      80.643  37.381 -25.134  1.00 26.95           C  
ATOM     22  OD1 ASP B   3      79.404  37.443 -25.286  1.00 26.95           O  
ATOM     23  OD2 ASP B   3      81.412  36.986 -26.037  1.00 26.95           O  
ATOM     24  N   GLU B   4      79.014  38.241 -20.765  1.00 26.02           N  
ATOM     25  CA  GLU B   4      78.644  37.647 -19.484  1.00 26.02           C  
ATOM     26  C   GLU B   4      78.152  36.213 -19.661  1.00 26.02           C  
ATOM     27  CB  GLU B   4      77.569  38.490 -18.792  1.00 26.02           C  
ATOM     28  O   GLU B   4      77.091  35.983 -20.245  1.00 26.02           O  
ATOM     29  CG  GLU B   4      78.129  39.592 -17.905  1.00 26.02           C  
ATOM     30  CD  GLU B   4      77.051  40.408 -17.209  1.00 26.02           C  
ATOM     31  OE1 GLU B   4      77.388  41.246 -16.342  1.00 26.02           O  
ATOM     32  OE2 GLU B   4      75.859  40.207 -17.533  1.00 26.02           O  
ATOM     33  N   THR B   5      79.104  35.242 -20.013  1.00 28.78           N  
ATOM     34  CA  THR B   5      78.900  33.810 -20.200  1.00 28.78           C  
ATOM     35  C   THR B   5      78.362  33.169 -18.924  1.00 28.78           C  
ATOM     36  CB  THR B   5      80.206  33.110 -20.618  1.00 28.78           C  
ATOM     37  O   THR B   5      79.084  33.047 -17.932  1.00 28.78           O  
ATOM     38  CG2 THR B   5      80.426  33.209 -22.124  1.00 28.78           C  
ATOM     39  OG1 THR B   5      81.310  33.728 -19.944  1.00 28.78           O  
ATOM     40  N   VAL B   6      77.137  33.452 -18.441  1.00 29.20           N  
ATOM     41  CA  VAL B   6      76.496  32.949 -17.231  1.00 29.20           C  
ATOM     42  C   VAL B   6      76.325  31.435 -17.327  1.00 29.20           C  
ATOM     43  CB  VAL B   6      75.128  33.626 -16.991  1.00 29.20           C  
ATOM     44  O   VAL B   6      75.855  30.920 -18.345  1.00 29.20           O  
ATOM     45  CG1 VAL B   6      74.560  33.228 -15.629  1.00 29.20           C  
ATOM     46  CG2 VAL B   6      75.258  35.144 -17.096  1.00 29.20           C  
ATOM     47  N   GLY B   7      77.130  30.580 -16.595  1.00 26.96           N  
ATOM     48  CA  GLY B   7      77.273  29.143 -16.429  1.00 26.96           C  
ATOM     49  C   GLY B   7      75.966  28.447 -16.100  1.00 26.96           C  
ATOM     50  O   GLY B   7      75.212  28.906 -15.239  1.00 26.96           O  
ATOM     51  N   ALA B   8      75.281  27.820 -17.101  1.00 31.57           N  
ATOM     52  CA  ALA B   8      74.118  26.937 -17.083  1.00 31.57           C  
ATOM     53  C   ALA B   8      74.274  25.845 -16.028  1.00 31.57           C  
ATOM     54  CB  ALA B   8      73.902  26.314 -18.460  1.00 31.57           C  
ATOM     55  O   ALA B   8      75.118  24.956 -16.166  1.00 31.57           O  
ATOM     56  N   ARG B   9      74.229  26.128 -14.749  1.00 29.37           N  
ATOM     57  CA  ARG B   9      74.250  25.094 -13.720  1.00 29.37           C  
ATOM     58  C   ARG B   9      73.334  23.933 -14.092  1.00 29.37           C  
ATOM     59  CB  ARG B   9      73.836  25.674 -12.366  1.00 29.37           C  
ATOM     60  O   ARG B   9      72.142  24.130 -14.341  1.00 29.37           O  
ATOM     61  CG  ARG B   9      74.989  25.839 -11.388  1.00 29.37           C  
ATOM     62  CD  ARG B   9      74.521  26.403 -10.054  1.00 29.37           C  
ATOM     63  NE  ARG B   9      75.633  26.588  -9.127  1.00 29.37           N  
ATOM     64  NH1 ARG B   9      74.332  27.414  -7.406  1.00 29.37           N  
ATOM     65  NH2 ARG B   9      76.597  27.192  -7.132  1.00 29.37           N  
ATOM     66  CZ  ARG B   9      75.518  27.065  -7.890  1.00 29.37           C  
ATOM     67  N   ALA B  10      73.904  22.895 -14.656  1.00 37.62           N  
ATOM     68  CA  ALA B  10      73.424  21.558 -14.996  1.00 37.62           C  
ATOM     69  C   ALA B  10      72.581  20.974 -13.867  1.00 37.62           C  
ATOM     70  CB  ALA B  10      74.599  20.636 -15.311  1.00 37.62           C  
ATOM     71  O   ALA B  10      73.076  20.769 -12.756  1.00 37.62           O  
ATOM     72  N   VAL B  11      71.421  21.305 -13.711  1.00 47.57           N  
ATOM     73  CA  VAL B  11      70.482  20.668 -12.794  1.00 47.57           C  
ATOM     74  C   VAL B  11      70.599  19.150 -12.906  1.00 47.57           C  
ATOM     75  CB  VAL B  11      69.028  21.112 -13.073  1.00 47.57           C  
ATOM     76  O   VAL B  11      70.506  18.592 -14.002  1.00 47.57           O  
ATOM     77  CG1 VAL B  11      68.106  20.689 -11.931  1.00 47.57           C  
ATOM     78  CG2 VAL B  11      68.963  22.623 -13.284  1.00 47.57           C  
ATOM     79  N   SER B  12      71.441  18.519 -12.051  1.00 60.62           N  
ATOM     80  CA  SER B  12      71.776  17.099 -12.019  1.00 60.62           C  
ATOM     81  C   SER B  12      70.530  16.233 -12.170  1.00 60.62           C  
ATOM     82  CB  SER B  12      72.497  16.747 -10.717  1.00 60.62           C  
ATOM     83  O   SER B  12      69.417  16.685 -11.894  1.00 60.62           O  
ATOM     84  OG  SER B  12      71.767  15.780  -9.983  1.00 60.62           O  
ATOM     85  N   THR B  13      70.594  15.175 -13.042  1.00 69.10           N  
ATOM     86  CA  THR B  13      69.568  14.157 -13.243  1.00 69.10           C  
ATOM     87  C   THR B  13      68.958  13.734 -11.909  1.00 69.10           C  
ATOM     88  CB  THR B  13      70.140  12.922 -13.964  1.00 69.10           C  
ATOM     89  O   THR B  13      67.757  13.470 -11.826  1.00 69.10           O  
ATOM     90  CG2 THR B  13      69.390  12.648 -15.263  1.00 69.10           C  
ATOM     91  OG1 THR B  13      71.523  13.148 -14.262  1.00 69.10           O  
ATOM     92  N   GLU B  14      69.767  13.858 -10.868  1.00 73.76           N  
ATOM     93  CA  GLU B  14      69.274  13.531  -9.533  1.00 73.76           C  
ATOM     94  C   GLU B  14      68.236  14.546  -9.064  1.00 73.76           C  
ATOM     95  CB  GLU B  14      70.432  13.462  -8.534  1.00 73.76           C  
ATOM     96  O   GLU B  14      67.211  14.173  -8.490  1.00 73.76           O  
ATOM     97  CG  GLU B  14      70.106  12.686  -7.267  1.00 73.76           C  
ATOM     98  CD  GLU B  14      71.244  12.678  -6.258  1.00 73.76           C  
ATOM     99  OE1 GLU B  14      71.021  12.275  -5.094  1.00 73.76           O  
ATOM    100  OE2 GLU B  14      72.368  13.080  -6.635  1.00 73.76           O  
ATOM    101  N   ASP B  15      68.473  15.765  -9.312  1.00 74.31           N  
ATOM    102  CA  ASP B  15      67.549  16.802  -8.861  1.00 74.31           C  
ATOM    103  C   ASP B  15      66.225  16.724  -9.618  1.00 74.31           C  
ATOM    104  CB  ASP B  15      68.173  18.189  -9.034  1.00 74.31           C  
ATOM    105  O   ASP B  15      65.157  16.915  -9.032  1.00 74.31           O  
ATOM    106  CG  ASP B  15      69.195  18.517  -7.960  1.00 74.31           C  
ATOM    107  OD1 ASP B  15      69.190  17.866  -6.893  1.00 74.31           O  
ATOM    108  OD2 ASP B  15      70.012  19.437  -8.182  1.00 74.31           O  
ATOM    109  N   LYS B  16      66.254  16.433 -10.835  1.00 77.15           N  
ATOM    110  CA  LYS B  16      65.035  16.264 -11.620  1.00 77.15           C  
ATOM    111  C   LYS B  16      64.228  15.064 -11.132  1.00 77.15           C  
ATOM    112  CB  LYS B  16      65.370  16.101 -13.104  1.00 77.15           C  
ATOM    113  O   LYS B  16      63.004  15.143 -11.002  1.00 77.15           O  
ATOM    114  CG  LYS B  16      65.521  17.417 -13.852  1.00 77.15           C  
ATOM    115  CD  LYS B  16      65.830  17.189 -15.326  1.00 77.15           C  
ATOM    116  CE  LYS B  16      66.122  18.499 -16.046  1.00 77.15           C  
ATOM    117  NZ  LYS B  16      66.496  18.275 -17.475  1.00 77.15           N  
ATOM    118  N   LEU B  17      65.032  14.004 -10.863  1.00 78.01           N  
ATOM    119  CA  LEU B  17      64.343  12.818 -10.366  1.00 78.01           C  
ATOM    120  C   LEU B  17      63.722  13.084  -8.999  1.00 78.01           C  
ATOM    121  CB  LEU B  17      65.310  11.634 -10.278  1.00 78.01           C  
ATOM    122  O   LEU B  17      62.615  12.619  -8.715  1.00 78.01           O  
ATOM    123  CG  LEU B  17      65.459  10.786 -11.542  1.00 78.01           C  
ATOM    124  CD1 LEU B  17      66.813  10.084 -11.553  1.00 78.01           C  
ATOM    125  CD2 LEU B  17      64.325   9.772 -11.644  1.00 78.01           C  
ATOM    126  N   ARG B  18      64.332  13.828  -8.177  1.00 78.05           N  
ATOM    127  CA  ARG B  18      63.776  14.187  -6.876  1.00 78.05           C  
ATOM    128  C   ARG B  18      62.528  15.048  -7.033  1.00 78.05           C  
ATOM    129  CB  ARG B  18      64.817  14.923  -6.031  1.00 78.05           C  
ATOM    130  O   ARG B  18      61.547  14.869  -6.308  1.00 78.05           O  
ATOM    131  CG  ARG B  18      65.523  14.038  -5.015  1.00 78.05           C  
ATOM    132  CD  ARG B  18      66.504  14.830  -4.162  1.00 78.05           C  
ATOM    133  NE  ARG B  18      67.283  13.959  -3.287  1.00 78.05           N  
ATOM    134  NH1 ARG B  18      68.664  15.636  -2.503  1.00 78.05           N  
ATOM    135  NH2 ARG B  18      68.932  13.484  -1.761  1.00 78.05           N  
ATOM    136  CZ  ARG B  18      68.291  14.362  -2.519  1.00 78.05           C  
ATOM    137  N   ASP B  19      62.605  15.921  -8.000  1.00 77.63           N  
ATOM    138  CA  ASP B  19      61.440  16.767  -8.241  1.00 77.63           C  
ATOM    139  C   ASP B  19      60.268  15.948  -8.777  1.00 77.63           C  
ATOM    140  CB  ASP B  19      61.786  17.891  -9.220  1.00 77.63           C  
ATOM    141  O   ASP B  19      59.125  16.143  -8.358  1.00 77.63           O  
ATOM    142  CG  ASP B  19      61.995  19.230  -8.534  1.00 77.63           C  
ATOM    143  OD1 ASP B  19      61.838  19.313  -7.297  1.00 77.63           O  
ATOM    144  OD2 ASP B  19      62.316  20.212  -9.238  1.00 77.63           O  
ATOM    145  N   TYR B  20      60.546  15.131  -9.698  1.00 78.89           N  
ATOM    146  CA  TYR B  20      59.501  14.255 -10.215  1.00 78.89           C  
ATOM    147  C   TYR B  20      58.958  13.346  -9.119  1.00 78.89           C  
ATOM    148  CB  TYR B  20      60.035  13.410 -11.376  1.00 78.89           C  
ATOM    149  O   TYR B  20      57.748  13.124  -9.031  1.00 78.89           O  
ATOM    150  CG  TYR B  20      59.674  13.953 -12.738  1.00 78.89           C  
ATOM    151  CD1 TYR B  20      58.371  13.861 -13.223  1.00 78.89           C  
ATOM    152  CD2 TYR B  20      60.634  14.556 -13.542  1.00 78.89           C  
ATOM    153  CE1 TYR B  20      58.034  14.358 -14.477  1.00 78.89           C  
ATOM    154  CE2 TYR B  20      60.309  15.056 -14.799  1.00 78.89           C  
ATOM    155  OH  TYR B  20      58.681  15.447 -16.500  1.00 78.89           O  
ATOM    156  CZ  TYR B  20      59.008  14.954 -15.257  1.00 78.89           C  
ATOM    157  N   LEU B  21      59.806  12.836  -8.307  1.00 78.85           N  
ATOM    158  CA  LEU B  21      59.371  11.989  -7.202  1.00 78.85           C  
ATOM    159  C   LEU B  21      58.500  12.773  -6.227  1.00 78.85           C  
ATOM    160  CB  LEU B  21      60.580  11.404  -6.467  1.00 78.85           C  
ATOM    161  O   LEU B  21      57.489  12.260  -5.740  1.00 78.85           O  
ATOM    162  CG  LEU B  21      60.312  10.183  -5.585  1.00 78.85           C  
ATOM    163  CD1 LEU B  21      60.558   8.899  -6.370  1.00 78.85           C  
ATOM    164  CD2 LEU B  21      61.182  10.226  -4.333  1.00 78.85           C  
ATOM    165  N   LYS B  22      58.923  13.956  -5.922  1.00 79.17           N  
ATOM    166  CA  LYS B  22      58.093  14.799  -5.066  1.00 79.17           C  
ATOM    167  C   LYS B  22      56.715  15.021  -5.683  1.00 79.17           C  
ATOM    168  CB  LYS B  22      58.776  16.144  -4.813  1.00 79.17           C  
ATOM    169  O   LYS B  22      55.699  14.950  -4.988  1.00 79.17           O  
ATOM    170  CG  LYS B  22      59.226  16.348  -3.374  1.00 79.17           C  
ATOM    171  CD  LYS B  22      59.891  17.705  -3.183  1.00 79.17           C  
ATOM    172  CE  LYS B  22      60.445  17.864  -1.774  1.00 79.17           C  
ATOM    173  NZ  LYS B  22      61.184  19.152  -1.611  1.00 79.17           N  
ATOM    174  N   ARG B  23      56.650  15.275  -6.920  1.00 78.06           N  
ATOM    175  CA  ARG B  23      55.378  15.499  -7.600  1.00 78.06           C  
ATOM    176  C   ARG B  23      54.535  14.229  -7.618  1.00 78.06           C  
ATOM    177  CB  ARG B  23      55.612  15.994  -9.029  1.00 78.06           C  
ATOM    178  O   ARG B  23      53.334  14.271  -7.343  1.00 78.06           O  
ATOM    179  CG  ARG B  23      54.475  16.839  -9.582  1.00 78.06           C  
ATOM    180  CD  ARG B  23      54.900  17.616 -10.820  1.00 78.06           C  
ATOM    181  NE  ARG B  23      53.804  18.419 -11.355  1.00 78.06           N  
ATOM    182  NH1 ARG B  23      55.068  19.412 -13.014  1.00 78.06           N  
ATOM    183  NH2 ARG B  23      52.848  19.935 -12.790  1.00 78.06           N  
ATOM    184  CZ  ARG B  23      53.909  19.253 -12.385  1.00 78.06           C  
ATOM    185  N   VAL B  24      55.104  13.152  -7.972  1.00 77.50           N  
ATOM    186  CA  VAL B  24      54.360  11.899  -8.047  1.00 77.50           C  
ATOM    187  C   VAL B  24      53.905  11.484  -6.649  1.00 77.50           C  
ATOM    188  CB  VAL B  24      55.204  10.775  -8.688  1.00 77.50           C  
ATOM    189  O   VAL B  24      52.807  10.949  -6.480  1.00 77.50           O  
ATOM    190  CG1 VAL B  24      54.491   9.429  -8.568  1.00 77.50           C  
ATOM    191  CG2 VAL B  24      55.499  11.098 -10.152  1.00 77.50           C  
ATOM    192  N   THR B  25      54.682  11.730  -5.661  1.00 76.81           N  
ATOM    193  CA  THR B  25      54.284  11.432  -4.290  1.00 76.81           C  
ATOM    194  C   THR B  25      53.134  12.335  -3.852  1.00 76.81           C  
ATOM    195  CB  THR B  25      55.466  11.592  -3.317  1.00 76.81           C  
ATOM    196  O   THR B  25      52.224  11.893  -3.149  1.00 76.81           O  
ATOM    197  CG2 THR B  25      55.291  10.706  -2.088  1.00 76.81           C  
ATOM    198  OG1 THR B  25      56.680  11.229  -3.986  1.00 76.81           O  
ATOM    199  N   THR B  26      53.244  13.544  -4.307  1.00 75.76           N  
ATOM    200  CA  THR B  26      52.139  14.451  -4.019  1.00 75.76           C  
ATOM    201  C   THR B  26      50.876  14.018  -4.758  1.00 75.76           C  
ATOM    202  CB  THR B  26      52.490  15.900  -4.405  1.00 75.76           C  
ATOM    203  O   THR B  26      49.780  14.047  -4.195  1.00 75.76           O  
ATOM    204  CG2 THR B  26      51.616  16.897  -3.652  1.00 75.76           C  
ATOM    205  OG1 THR B  26      53.865  16.152  -4.088  1.00 75.76           O  
ATOM    206  N   ASP B  27      51.059  13.666  -5.966  1.00 76.05           N  
ATOM    207  CA  ASP B  27      49.928  13.146  -6.728  1.00 76.05           C  
ATOM    208  C   ASP B  27      49.384  11.865  -6.098  1.00 76.05           C  
ATOM    209  CB  ASP B  27      50.333  12.886  -8.181  1.00 76.05           C  
ATOM    210  O   ASP B  27      48.169  11.676  -6.015  1.00 76.05           O  
ATOM    211  CG  ASP B  27      50.169  14.106  -9.070  1.00 76.05           C  
ATOM    212  OD1 ASP B  27      49.639  15.136  -8.600  1.00 76.05           O  
ATOM    213  OD2 ASP B  27      50.569  14.035 -10.252  1.00 76.05           O  
ATOM    214  N   LEU B  28      50.250  11.026  -5.764  1.00 75.10           N  
ATOM    215  CA  LEU B  28      49.835   9.797  -5.096  1.00 75.10           C  
ATOM    216  C   LEU B  28      49.099  10.107  -3.797  1.00 75.10           C  
ATOM    217  CB  LEU B  28      51.047   8.907  -4.811  1.00 75.10           C  
ATOM    218  O   LEU B  28      48.066   9.501  -3.504  1.00 75.10           O  
ATOM    219  CG  LEU B  28      50.757   7.560  -4.147  1.00 75.10           C  
ATOM    220  CD1 LEU B  28      50.135   6.596  -5.152  1.00 75.10           C  
ATOM    221  CD2 LEU B  28      52.032   6.971  -3.552  1.00 75.10           C  
ATOM    222  N   ALA B  29      49.694  11.010  -3.081  1.00 73.56           N  
ATOM    223  CA  ALA B  29      49.022  11.412  -1.848  1.00 73.56           C  
ATOM    224  C   ALA B  29      47.645  12.002  -2.142  1.00 73.56           C  
ATOM    225  CB  ALA B  29      49.875  12.419  -1.081  1.00 73.56           C  
ATOM    226  O   ALA B  29      46.674  11.708  -1.440  1.00 73.56           O  
ATOM    227  N   SER B  30      47.596  12.729  -3.196  1.00 75.11           N  
ATOM    228  CA  SER B  30      46.322  13.319  -3.591  1.00 75.11           C  
ATOM    229  C   SER B  30      45.344  12.253  -4.073  1.00 75.11           C  
ATOM    230  CB  SER B  30      46.531  14.364  -4.688  1.00 75.11           C  
ATOM    231  O   SER B  30      44.174  12.256  -3.686  1.00 75.11           O  
ATOM    232  OG  SER B  30      45.374  14.482  -5.498  1.00 75.11           O  
ATOM    233  N   VAL B  31      45.851  11.397  -4.899  1.00 72.33           N  
ATOM    234  CA  VAL B  31      44.990  10.339  -5.419  1.00 72.33           C  
ATOM    235  C   VAL B  31      44.616   9.378  -4.293  1.00 72.33           C  
ATOM    236  CB  VAL B  31      45.670   9.570  -6.573  1.00 72.33           C  
ATOM    237  O   VAL B  31      43.487   8.885  -4.240  1.00 72.33           O  
ATOM    238  CG1 VAL B  31      44.783   8.423  -7.054  1.00 72.33           C  
ATOM    239  CG2 VAL B  31      45.996  10.517  -7.726  1.00 72.33           C  
ATOM    240  N   ARG B  32      45.498   9.129  -3.450  1.00 69.17           N  
ATOM    241  CA  ARG B  32      45.193   8.314  -2.278  1.00 69.17           C  
ATOM    242  C   ARG B  32      44.161   8.998  -1.389  1.00 69.17           C  
ATOM    243  CB  ARG B  32      46.465   8.026  -1.478  1.00 69.17           C  
ATOM    244  O   ARG B  32      43.277   8.340  -0.835  1.00 69.17           O  
ATOM    245  CG  ARG B  32      47.011   6.620  -1.674  1.00 69.17           C  
ATOM    246  CD  ARG B  32      48.226   6.359  -0.794  1.00 69.17           C  
ATOM    247  NE  ARG B  32      48.806   5.045  -1.053  1.00 69.17           N  
ATOM    248  NH1 ARG B  32      50.736   5.429   0.157  1.00 69.17           N  
ATOM    249  NH2 ARG B  32      50.418   3.416  -0.892  1.00 69.17           N  
ATOM    250  CZ  ARG B  32      49.986   4.633  -0.596  1.00 69.17           C  
ATOM    251  N   GLN B  33      44.374  10.277  -1.288  1.00 65.93           N  
ATOM    252  CA  GLN B  33      43.390  11.038  -0.524  1.00 65.93           C  
ATOM    253  C   GLN B  33      42.019  10.989  -1.191  1.00 65.93           C  
ATOM    254  CB  GLN B  33      43.843  12.489  -0.360  1.00 65.93           C  
ATOM    255  O   GLN B  33      41.001  10.818  -0.518  1.00 65.93           O  
ATOM    256  CG  GLN B  33      43.111  13.240   0.744  1.00 65.93           C  
ATOM    257  CD  GLN B  33      43.626  14.655   0.933  1.00 65.93           C  
ATOM    258  NE2 GLN B  33      43.077  15.359   1.916  1.00 65.93           N  
ATOM    259  OE1 GLN B  33      44.510  15.110   0.201  1.00 65.93           O  
ATOM    260  N   ARG B  34      41.976  11.056  -2.427  1.00 65.01           N  
ATOM    261  CA  ARG B  34      40.733  10.950  -3.185  1.00 65.01           C  
ATOM    262  C   ARG B  34      40.159   9.540  -3.101  1.00 65.01           C  
ATOM    263  CB  ARG B  34      40.961  11.337  -4.648  1.00 65.01           C  
ATOM    264  O   ARG B  34      38.941   9.364  -3.025  1.00 65.01           O  
ATOM    265  CG  ARG B  34      40.928  12.835  -4.902  1.00 65.01           C  
ATOM    266  CD  ARG B  34      41.125  13.163  -6.375  1.00 65.01           C  
ATOM    267  NE  ARG B  34      40.683  14.518  -6.690  1.00 65.01           N  
ATOM    268  NH1 ARG B  34      41.445  14.482  -8.871  1.00 65.01           N  
ATOM    269  NH2 ARG B  34      40.403  16.350  -8.047  1.00 65.01           N  
ATOM    270  CZ  ARG B  34      40.845  15.114  -7.869  1.00 65.01           C  
ATOM    271  N   LEU B  35      41.029   8.721  -3.274  1.00 64.37           N  
ATOM    272  CA  LEU B  35      40.596   7.336  -3.124  1.00 64.37           C  
ATOM    273  C   LEU B  35      40.046   7.087  -1.724  1.00 64.37           C  
ATOM    274  CB  LEU B  35      41.755   6.378  -3.408  1.00 64.37           C  
ATOM    275  O   LEU B  35      38.998   6.455  -1.566  1.00 64.37           O  
ATOM    276  CG  LEU B  35      41.445   4.884  -3.291  1.00 64.37           C  
ATOM    277  CD1 LEU B  35      40.619   4.420  -4.486  1.00 64.37           C  
ATOM    278  CD2 LEU B  35      42.734   4.077  -3.179  1.00 64.37           C  
ATOM    279  N   ARG B  36      40.736   7.552  -0.756  1.00 61.06           N  
ATOM    280  CA  ARG B  36      40.245   7.445   0.614  1.00 61.06           C  
ATOM    281  C   ARG B  36      38.926   8.192   0.783  1.00 61.06           C  
ATOM    282  CB  ARG B  36      41.282   7.983   1.601  1.00 61.06           C  
ATOM    283  O   ARG B  36      38.015   7.709   1.459  1.00 61.06           O  
ATOM    284  CG  ARG B  36      42.297   6.945   2.055  1.00 61.06           C  
ATOM    285  CD  ARG B  36      43.283   7.523   3.061  1.00 61.06           C  
ATOM    286  NE  ARG B  36      44.451   6.662   3.226  1.00 61.06           N  
ATOM    287  NH1 ARG B  36      45.573   8.106   4.638  1.00 61.06           N  
ATOM    288  NH2 ARG B  36      46.520   6.103   4.051  1.00 61.06           N  
ATOM    289  CZ  ARG B  36      45.512   6.959   3.971  1.00 61.06           C  
ATOM    290  N   ALA B  37      38.955   9.272   0.028  1.00 62.08           N  
ATOM    291  CA  ALA B  37      37.720  10.048   0.093  1.00 62.08           C  
ATOM    292  C   ALA B  37      36.565   9.298  -0.565  1.00 62.08           C  
ATOM    293  CB  ALA B  37      37.911  11.410  -0.570  1.00 62.08           C  
ATOM    294  O   ALA B  37      35.453   9.267  -0.033  1.00 62.08           O  
ATOM    295  N   ALA B  38      36.871   8.798  -1.654  1.00 63.97           N  
ATOM    296  CA  ALA B  38      35.844   8.028  -2.351  1.00 63.97           C  
ATOM    297  C   ALA B  38      35.444   6.794  -1.547  1.00 63.97           C  
ATOM    298  CB  ALA B  38      36.333   7.621  -3.738  1.00 63.97           C  
ATOM    299  O   ALA B  38      34.261   6.457  -1.462  1.00 63.97           O  
ATOM    300  N   GLU B  39      36.432   6.215  -0.973  1.00 63.47           N  
ATOM    301  CA  GLU B  39      36.180   5.043  -0.141  1.00 63.47           C  
ATOM    302  C   GLU B  39      35.509   5.433   1.173  1.00 63.47           C  
ATOM    303  CB  GLU B  39      37.484   4.291   0.138  1.00 63.47           C  
ATOM    304  O   GLU B  39      34.689   4.682   1.704  1.00 63.47           O  
ATOM    305  CG  GLU B  39      38.017   3.520  -1.062  1.00 63.47           C  
ATOM    306  CD  GLU B  39      39.337   2.818  -0.785  1.00 63.47           C  
ATOM    307  OE1 GLU B  39      39.754   1.965  -1.601  1.00 63.47           O  
ATOM    308  OE2 GLU B  39      39.959   3.121   0.258  1.00 63.47           O  
ATOM    309  N   SER B  40      35.937   6.581   1.562  1.00 63.56           N  
ATOM    310  CA  SER B  40      35.375   7.072   2.816  1.00 63.56           C  
ATOM    311  C   SER B  40      33.911   7.464   2.650  1.00 63.56           C  
ATOM    312  CB  SER B  40      36.177   8.269   3.330  1.00 63.56           C  
ATOM    313  O   SER B  40      33.102   7.264   3.559  1.00 63.56           O  
ATOM    314  OG  SER B  40      35.500   9.483   3.055  1.00 63.56           O  
ATOM    315  N   THR B  41      33.609   7.858   1.441  1.00 68.51           N  
ATOM    316  CA  THR B  41      32.228   8.267   1.208  1.00 68.51           C  
ATOM    317  C   THR B  41      31.296   7.059   1.223  1.00 68.51           C  
ATOM    318  CB  THR B  41      32.085   9.012  -0.132  1.00 68.51           C  
ATOM    319  O   THR B  41      30.163   7.148   1.701  1.00 68.51           O  
ATOM    320  CG2 THR B  41      31.449  10.384   0.067  1.00 68.51           C  
ATOM    321  OG1 THR B  41      33.381   9.179  -0.720  1.00 68.51           O  
ATOM    322  N   GLU B  42      31.761   5.984   0.854  1.00 74.33           N  
ATOM    323  CA  GLU B  42      30.941   4.777   0.794  1.00 74.33           C  
ATOM    324  C   GLU B  42      30.653   4.236   2.191  1.00 74.33           C  
ATOM    325  CB  GLU B  42      31.626   3.704  -0.056  1.00 74.33           C  
ATOM    326  O   GLU B  42      29.642   3.563   2.405  1.00 74.33           O  
ATOM    327  CG  GLU B  42      30.715   3.071  -1.098  1.00 74.33           C  
ATOM    328  CD  GLU B  42      31.374   1.931  -1.858  1.00 74.33           C  
ATOM    329  OE1 GLU B  42      30.708   1.307  -2.715  1.00 74.33           O  
ATOM    330  OE2 GLU B  42      32.566   1.658  -1.592  1.00 74.33           O  
ATOM    331  N   HIS B  43      31.534   4.630   3.135  1.00 80.47           N  
ATOM    332  CA  HIS B  43      31.367   4.090   4.479  1.00 80.47           C  
ATOM    333  C   HIS B  43      31.212   5.207   5.506  1.00 80.47           C  
ATOM    334  CB  HIS B  43      32.553   3.197   4.849  1.00 80.47           C  
ATOM    335  O   HIS B  43      31.506   5.014   6.688  1.00 80.47           O  
ATOM    336  CG  HIS B  43      32.699   1.998   3.967  1.00 80.47           C  
ATOM    337  CD2 HIS B  43      33.744   1.563   3.225  1.00 80.47           C  
ATOM    338  ND1 HIS B  43      31.682   1.089   3.774  1.00 80.47           N  
ATOM    339  CE1 HIS B  43      32.097   0.142   2.948  1.00 80.47           C  
ATOM    340  NE2 HIS B  43      33.345   0.407   2.601  1.00 80.47           N  
ATOM    341  N   GLU B  44      30.767   6.332   4.958  1.00 90.10           N  
ATOM    342  CA  GLU B  44      30.533   7.468   5.845  1.00 90.10           C  
ATOM    343  C   GLU B  44      29.487   7.135   6.905  1.00 90.10           C  
ATOM    344  CB  GLU B  44      30.095   8.696   5.042  1.00 90.10           C  
ATOM    345  O   GLU B  44      28.386   6.684   6.578  1.00 90.10           O  
ATOM    346  CG  GLU B  44      29.730   9.896   5.904  1.00 90.10           C  
ATOM    347  CD  GLU B  44      30.557  11.133   5.591  1.00 90.10           C  
ATOM    348  OE1 GLU B  44      30.399  12.161   6.288  1.00 90.10           O  
ATOM    349  OE2 GLU B  44      31.369  11.074   4.641  1.00 90.10           O  
ATOM    350  N   PRO B  45      29.895   7.307   8.191  1.00 94.54           N  
ATOM    351  CA  PRO B  45      28.873   7.076   9.216  1.00 94.54           C  
ATOM    352  C   PRO B  45      27.738   8.096   9.157  1.00 94.54           C  
ATOM    353  CB  PRO B  45      29.654   7.202  10.526  1.00 94.54           C  
ATOM    354  O   PRO B  45      27.939   9.223   8.699  1.00 94.54           O  
ATOM    355  CG  PRO B  45      31.071   7.425  10.107  1.00 94.54           C  
ATOM    356  CD  PRO B  45      31.101   7.639   8.621  1.00 94.54           C  
ATOM    357  N   ILE B  46      26.610   7.714   9.555  1.00 97.95           N  
ATOM    358  CA  ILE B  46      25.429   8.569   9.526  1.00 97.95           C  
ATOM    359  C   ILE B  46      25.032   8.949  10.951  1.00 97.95           C  
ATOM    360  CB  ILE B  46      24.248   7.877   8.808  1.00 97.95           C  
ATOM    361  O   ILE B  46      24.924   8.085  11.824  1.00 97.95           O  
ATOM    362  CG1 ILE B  46      24.613   7.578   7.349  1.00 97.95           C  
ATOM    363  CG2 ILE B  46      22.986   8.740   8.891  1.00 97.95           C  
ATOM    364  CD1 ILE B  46      24.933   8.817   6.524  1.00 97.95           C  
ATOM    365  N   ALA B  47      24.828  10.247  11.198  1.00 98.57           N  
ATOM    366  CA  ALA B  47      24.482  10.764  12.519  1.00 98.57           C  
ATOM    367  C   ALA B  47      22.969  10.841  12.699  1.00 98.57           C  
ATOM    368  CB  ALA B  47      25.111  12.138  12.734  1.00 98.57           C  
ATOM    369  O   ALA B  47      22.255  11.310  11.810  1.00 98.57           O  
ATOM    370  N   ILE B  48      22.493  10.286  13.774  1.00 98.70           N  
ATOM    371  CA  ILE B  48      21.138  10.589  14.220  1.00 98.70           C  
ATOM    372  C   ILE B  48      21.136  11.891  15.018  1.00 98.70           C  
ATOM    373  CB  ILE B  48      20.552   9.439  15.070  1.00 98.70           C  
ATOM    374  O   ILE B  48      21.737  11.970  16.092  1.00 98.70           O  
ATOM    375  CG1 ILE B  48      20.600   8.121  14.290  1.00 98.70           C  
ATOM    376  CG2 ILE B  48      19.120   9.766  15.507  1.00 98.70           C  
ATOM    377  CD1 ILE B  48      20.204   6.901  15.111  1.00 98.70           C  
ATOM    378  N   ILE B  49      20.435  12.937  14.519  1.00 98.46           N  
ATOM    379  CA  ILE B  49      20.537  14.246  15.153  1.00 98.46           C  
ATOM    380  C   ILE B  49      19.201  14.615  15.794  1.00 98.46           C  
ATOM    381  CB  ILE B  49      20.964  15.333  14.141  1.00 98.46           C  
ATOM    382  O   ILE B  49      19.122  15.561  16.580  1.00 98.46           O  
ATOM    383  CG1 ILE B  49      19.984  15.381  12.964  1.00 98.46           C  
ATOM    384  CG2 ILE B  49      22.394  15.085  13.654  1.00 98.46           C  
ATOM    385  CD1 ILE B  49      20.156  16.596  12.063  1.00 98.46           C  
ATOM    386  N   GLY B  50      18.156  13.941  15.470  1.00 98.36           N  
ATOM    387  CA  GLY B  50      16.839  14.128  16.057  1.00 98.36           C  
ATOM    388  C   GLY B  50      15.974  12.883  15.989  1.00 98.36           C  
ATOM    389  O   GLY B  50      16.143  12.051  15.096  1.00 98.36           O  
ATOM    390  N   MET B  51      15.049  12.729  16.910  1.00 98.36           N  
ATOM    391  CA  MET B  51      14.131  11.594  16.919  1.00 98.36           C  
ATOM    392  C   MET B  51      12.812  11.965  17.588  1.00 98.36           C  
ATOM    393  CB  MET B  51      14.762  10.398  17.634  1.00 98.36           C  
ATOM    394  O   MET B  51      12.768  12.869  18.424  1.00 98.36           O  
ATOM    395  CG  MET B  51      16.230  10.591  17.974  1.00 98.36           C  
ATOM    396  SD  MET B  51      16.988   9.087  18.701  1.00 98.36           S  
ATOM    397  CE  MET B  51      16.783   9.447  20.468  1.00 98.36           C  
ATOM    398  N   SER B  52      11.785  11.336  17.219  1.00 98.58           N  
ATOM    399  CA  SER B  52      10.452  11.464  17.801  1.00 98.58           C  
ATOM    400  C   SER B  52       9.650  10.178  17.635  1.00 98.58           C  
ATOM    401  CB  SER B  52       9.698  12.631  17.161  1.00 98.58           C  
ATOM    402  O   SER B  52       9.926   9.379  16.737  1.00 98.58           O  
ATOM    403  OG  SER B  52       8.320  12.579  17.488  1.00 98.58           O  
ATOM    404  N   CYS B  53       8.737   9.935  18.585  1.00 98.50           N  
ATOM    405  CA  CYS B  53       7.959   8.706  18.485  1.00 98.50           C  
ATOM    406  C   CYS B  53       6.662   8.815  19.279  1.00 98.50           C  
ATOM    407  CB  CYS B  53       8.774   7.513  18.983  1.00 98.50           C  
ATOM    408  O   CYS B  53       6.507   9.721  20.100  1.00 98.50           O  
ATOM    409  SG  CYS B  53       9.131   7.564  20.753  1.00 98.50           S  
ATOM    410  N   ARG B  54       5.764   8.024  18.975  1.00 97.93           N  
ATOM    411  CA  ARG B  54       4.565   7.701  19.743  1.00 97.93           C  
ATOM    412  C   ARG B  54       4.335   6.194  19.791  1.00 97.93           C  
ATOM    413  CB  ARG B  54       3.341   8.400  19.149  1.00 97.93           C  
ATOM    414  O   ARG B  54       4.204   5.548  18.750  1.00 97.93           O  
ATOM    415  CG  ARG B  54       3.082   9.784  19.723  1.00 97.93           C  
ATOM    416  CD  ARG B  54       1.616  10.178  19.605  1.00 97.93           C  
ATOM    417  NE  ARG B  54       1.420  11.604  19.853  1.00 97.93           N  
ATOM    418  NH1 ARG B  54      -0.879  11.466  20.039  1.00 97.93           N  
ATOM    419  NH2 ARG B  54       0.175  13.488  20.271  1.00 97.93           N  
ATOM    420  CZ  ARG B  54       0.239  12.182  20.054  1.00 97.93           C  
ATOM    421  N   PHE B  55       4.361   5.627  20.927  1.00 98.40           N  
ATOM    422  CA  PHE B  55       4.157   4.198  21.138  1.00 98.40           C  
ATOM    423  C   PHE B  55       3.160   3.954  22.264  1.00 98.40           C  
ATOM    424  CB  PHE B  55       5.486   3.505  21.453  1.00 98.40           C  
ATOM    425  O   PHE B  55       2.783   4.885  22.979  1.00 98.40           O  
ATOM    426  CG  PHE B  55       6.383   3.338  20.256  1.00 98.40           C  
ATOM    427  CD1 PHE B  55       6.040   2.468  19.229  1.00 98.40           C  
ATOM    428  CD2 PHE B  55       7.570   4.053  20.158  1.00 98.40           C  
ATOM    429  CE1 PHE B  55       6.868   2.311  18.120  1.00 98.40           C  
ATOM    430  CE2 PHE B  55       8.403   3.902  19.053  1.00 98.40           C  
ATOM    431  CZ  PHE B  55       8.050   3.030  18.035  1.00 98.40           C  
ATOM    432  N   PRO B  56       2.681   2.736  22.475  1.00 95.64           N  
ATOM    433  CA  PRO B  56       1.696   2.439  23.517  1.00 95.64           C  
ATOM    434  C   PRO B  56       2.217   2.733  24.922  1.00 95.64           C  
ATOM    435  CB  PRO B  56       1.430   0.943  23.336  1.00 95.64           C  
ATOM    436  O   PRO B  56       3.431   2.798  25.134  1.00 95.64           O  
ATOM    437  CG  PRO B  56       1.921   0.632  21.958  1.00 95.64           C  
ATOM    438  CD  PRO B  56       2.987   1.626  21.596  1.00 95.64           C  
ATOM    439  N   GLY B  57       1.349   2.917  25.809  1.00 93.50           N  
ATOM    440  CA  GLY B  57       1.711   3.159  27.197  1.00 93.50           C  
ATOM    441  C   GLY B  57       1.993   4.619  27.494  1.00 93.50           C  
ATOM    442  O   GLY B  57       2.673   4.938  28.472  1.00 93.50           O  
ATOM    443  N   GLY B  58       1.609   5.465  26.577  1.00 90.07           N  
ATOM    444  CA  GLY B  58       1.806   6.891  26.783  1.00 90.07           C  
ATOM    445  C   GLY B  58       3.186   7.369  26.374  1.00 90.07           C  
ATOM    446  O   GLY B  58       3.600   8.471  26.738  1.00 90.07           O  
ATOM    447  N   ALA B  59       3.901   6.596  25.646  1.00 95.70           N  
ATOM    448  CA  ALA B  59       5.225   6.985  25.167  1.00 95.70           C  
ATOM    449  C   ALA B  59       5.120   7.920  23.965  1.00 95.70           C  
ATOM    450  CB  ALA B  59       6.043   5.748  24.804  1.00 95.70           C  
ATOM    451  O   ALA B  59       5.231   7.482  22.818  1.00 95.70           O  
ATOM    452  N   ASP B  60       4.956   9.220  24.204  1.00 93.90           N  
ATOM    453  CA  ASP B  60       4.734  10.178  23.125  1.00 93.90           C  
ATOM    454  C   ASP B  60       6.006  10.965  22.820  1.00 93.90           C  
ATOM    455  CB  ASP B  60       3.596  11.135  23.484  1.00 93.90           C  
ATOM    456  O   ASP B  60       5.952  12.018  22.181  1.00 93.90           O  
ATOM    457  CG  ASP B  60       3.870  11.937  24.745  1.00 93.90           C  
ATOM    458  OD1 ASP B  60       4.943  11.757  25.360  1.00 93.90           O  
ATOM    459  OD2 ASP B  60       3.004  12.753  25.128  1.00 93.90           O  
ATOM    460  N   SER B  61       7.090  10.552  23.368  1.00 96.23           N  
ATOM    461  CA  SER B  61       8.420  11.096  23.111  1.00 96.23           C  
ATOM    462  C   SER B  61       9.502  10.049  23.355  1.00 96.23           C  
ATOM    463  CB  SER B  61       8.677  12.321  23.989  1.00 96.23           C  
ATOM    464  O   SER B  61       9.259   9.042  24.024  1.00 96.23           O  
ATOM    465  OG  SER B  61       8.943  11.935  25.326  1.00 96.23           O  
ATOM    466  N   PRO B  62      10.665  10.223  22.800  1.00 97.59           N  
ATOM    467  CA  PRO B  62      11.752   9.284  23.083  1.00 97.59           C  
ATOM    468  C   PRO B  62      12.073   9.183  24.573  1.00 97.59           C  
ATOM    469  CB  PRO B  62      12.935   9.870  22.309  1.00 97.59           C  
ATOM    470  O   PRO B  62      12.393   8.099  25.067  1.00 97.59           O  
ATOM    471  CG  PRO B  62      12.314  10.711  21.241  1.00 97.59           C  
ATOM    472  CD  PRO B  62      11.005  11.241  21.752  1.00 97.59           C  
ATOM    473  N   GLU B  63      11.956  10.303  25.315  1.00 95.85           N  
ATOM    474  CA  GLU B  63      12.185  10.295  26.756  1.00 95.85           C  
ATOM    475  C   GLU B  63      11.111   9.490  27.482  1.00 95.85           C  
ATOM    476  CB  GLU B  63      12.228  11.725  27.301  1.00 95.85           C  
ATOM    477  O   GLU B  63      11.405   8.780  28.445  1.00 95.85           O  
ATOM    478  CG  GLU B  63      13.316  12.588  26.679  1.00 95.85           C  
ATOM    479  CD  GLU B  63      12.936  13.143  25.315  1.00 95.85           C  
ATOM    480  OE1 GLU B  63      13.811  13.716  24.627  1.00 95.85           O  
ATOM    481  OE2 GLU B  63      11.753  13.004  24.932  1.00 95.85           O  
ATOM    482  N   ALA B  64       9.928   9.681  27.035  1.00 95.35           N  
ATOM    483  CA  ALA B  64       8.843   8.908  27.633  1.00 95.35           C  
ATOM    484  C   ALA B  64       9.012   7.418  27.354  1.00 95.35           C  
ATOM    485  CB  ALA B  64       7.493   9.394  27.110  1.00 95.35           C  
ATOM    486  O   ALA B  64       8.709   6.582  28.209  1.00 95.35           O  
ATOM    487  N   LEU B  65       9.393   7.058  26.115  1.00 98.01           N  
ATOM    488  CA  LEU B  65       9.663   5.661  25.795  1.00 98.01           C  
ATOM    489  C   LEU B  65      10.762   5.100  26.692  1.00 98.01           C  
ATOM    490  CB  LEU B  65      10.064   5.515  24.325  1.00 98.01           C  
ATOM    491  O   LEU B  65      10.672   3.960  27.153  1.00 98.01           O  
ATOM    492  CG  LEU B  65      10.324   4.091  23.832  1.00 98.01           C  
ATOM    493  CD1 LEU B  65       9.024   3.296  23.796  1.00 98.01           C  
ATOM    494  CD2 LEU B  65      10.981   4.113  22.456  1.00 98.01           C  
ATOM    495  N   TRP B  66      11.815   5.884  26.931  1.00 97.65           N  
ATOM    496  CA  TRP B  66      12.916   5.448  27.784  1.00 97.65           C  
ATOM    497  C   TRP B  66      12.428   5.171  29.202  1.00 97.65           C  
ATOM    498  CB  TRP B  66      14.026   6.502  27.810  1.00 97.65           C  
ATOM    499  O   TRP B  66      12.799   4.162  29.807  1.00 97.65           O  
ATOM    500  CG  TRP B  66      15.162   6.168  28.730  1.00 97.65           C  
ATOM    501  CD1 TRP B  66      15.529   6.840  29.863  1.00 97.65           C  
ATOM    502  CD2 TRP B  66      16.081   5.081  28.592  1.00 97.65           C  
ATOM    503  CE2 TRP B  66      16.981   5.153  29.679  1.00 97.65           C  
ATOM    504  CE3 TRP B  66      16.232   4.050  27.655  1.00 97.65           C  
ATOM    505  NE1 TRP B  66      16.622   6.234  30.438  1.00 97.65           N  
ATOM    506  CH2 TRP B  66      18.142   3.235  28.922  1.00 97.65           C  
ATOM    507  CZ2 TRP B  66      18.017   4.233  29.853  1.00 97.65           C  
ATOM    508  CZ3 TRP B  66      17.264   3.135  27.830  1.00 97.65           C  
ATOM    509  N   ARG B  67      11.630   6.067  29.746  1.00 96.45           N  
ATOM    510  CA  ARG B  67      11.095   5.858  31.088  1.00 96.45           C  
ATOM    511  C   ARG B  67      10.265   4.581  31.154  1.00 96.45           C  
ATOM    512  CB  ARG B  67      10.248   7.057  31.522  1.00 96.45           C  
ATOM    513  O   ARG B  67      10.322   3.847  32.143  1.00 96.45           O  
ATOM    514  CG  ARG B  67      11.015   8.092  32.330  1.00 96.45           C  
ATOM    515  CD  ARG B  67      10.109   9.220  32.805  1.00 96.45           C  
ATOM    516  NE  ARG B  67       9.729  10.104  31.707  1.00 96.45           N  
ATOM    517  NH1 ARG B  67       8.513  11.560  33.026  1.00 96.45           N  
ATOM    518  NH2 ARG B  67       8.693  11.928  30.771  1.00 96.45           N  
ATOM    519  CZ  ARG B  67       8.979  11.195  31.837  1.00 96.45           C  
ATOM    520  N   LEU B  68       9.539   4.341  30.108  1.00 96.64           N  
ATOM    521  CA  LEU B  68       8.691   3.156  30.040  1.00 96.64           C  
ATOM    522  C   LEU B  68       9.532   1.884  30.073  1.00 96.64           C  
ATOM    523  CB  LEU B  68       7.833   3.183  28.773  1.00 96.64           C  
ATOM    524  O   LEU B  68       9.251   0.970  30.851  1.00 96.64           O  
ATOM    525  CG  LEU B  68       6.788   2.075  28.639  1.00 96.64           C  
ATOM    526  CD1 LEU B  68       5.537   2.607  27.947  1.00 96.64           C  
ATOM    527  CD2 LEU B  68       7.362   0.887  27.875  1.00 96.64           C  
ATOM    528  N   VAL B  69      10.574   1.809  29.264  1.00 97.71           N  
ATOM    529  CA  VAL B  69      11.384   0.603  29.139  1.00 97.71           C  
ATOM    530  C   VAL B  69      12.267   0.443  30.375  1.00 97.71           C  
ATOM    531  CB  VAL B  69      12.254   0.632  27.863  1.00 97.71           C  
ATOM    532  O   VAL B  69      12.526  -0.677  30.820  1.00 97.71           O  
ATOM    533  CG1 VAL B  69      11.618  -0.209  26.757  1.00 97.71           C  
ATOM    534  CG2 VAL B  69      12.461   2.071  27.392  1.00 97.71           C  
ATOM    535  N   ARG B  70      12.834   1.558  30.856  1.00 95.84           N  
ATOM    536  CA  ARG B  70      13.678   1.541  32.046  1.00 95.84           C  
ATOM    537  C   ARG B  70      12.908   1.021  33.256  1.00 95.84           C  
ATOM    538  CB  ARG B  70      14.228   2.939  32.336  1.00 95.84           C  
ATOM    539  O   ARG B  70      13.442   0.245  34.052  1.00 95.84           O  
ATOM    540  CG  ARG B  70      15.143   3.002  33.549  1.00 95.84           C  
ATOM    541  CD  ARG B  70      15.351   4.433  34.024  1.00 95.84           C  
ATOM    542  NE  ARG B  70      14.119   5.010  34.553  1.00 95.84           N  
ATOM    543  NH1 ARG B  70      14.949   7.160  34.711  1.00 95.84           N  
ATOM    544  NH2 ARG B  70      12.791   6.711  35.340  1.00 95.84           N  
ATOM    545  CZ  ARG B  70      13.956   6.293  34.866  1.00 95.84           C  
ATOM    546  N   ASP B  71      11.671   1.442  33.414  1.00 94.71           N  
ATOM    547  CA  ASP B  71      10.852   1.092  34.570  1.00 94.71           C  
ATOM    548  C   ASP B  71      10.202  -0.278  34.389  1.00 94.71           C  
ATOM    549  CB  ASP B  71       9.779   2.156  34.809  1.00 94.71           C  
ATOM    550  O   ASP B  71       9.536  -0.779  35.297  1.00 94.71           O  
ATOM    551  CG  ASP B  71      10.358   3.509  35.185  1.00 94.71           C  
ATOM    552  OD1 ASP B  71      11.565   3.590  35.499  1.00 94.71           O  
ATOM    553  OD2 ASP B  71       9.599   4.503  35.168  1.00 94.71           O  
ATOM    554  N   GLY B  72      10.371  -0.923  33.258  1.00 95.74           N  
ATOM    555  CA  GLY B  72       9.838  -2.251  32.998  1.00 95.74           C  
ATOM    556  C   GLY B  72       8.325  -2.275  32.889  1.00 95.74           C  
ATOM    557  O   GLY B  72       7.675  -3.185  33.408  1.00 95.74           O  
ATOM    558  N   ILE B  73       7.811  -1.311  32.248  1.00 94.93           N  
ATOM    559  CA  ILE B  73       6.361  -1.196  32.133  1.00 94.93           C  
ATOM    560  C   ILE B  73       5.868  -2.039  30.959  1.00 94.93           C  
ATOM    561  CB  ILE B  73       5.922   0.275  31.957  1.00 94.93           C  
ATOM    562  O   ILE B  73       6.480  -2.043  29.889  1.00 94.93           O  
ATOM    563  CG1 ILE B  73       6.298   1.096  33.196  1.00 94.93           C  
ATOM    564  CG2 ILE B  73       4.419   0.361  31.679  1.00 94.93           C  
ATOM    565  CD1 ILE B  73       5.441   2.337  33.400  1.00 94.93           C  
ATOM    566  N   ASP B  74       4.810  -2.858  31.173  1.00 94.64           N  
ATOM    567  CA  ASP B  74       4.064  -3.560  30.133  1.00 94.64           C  
ATOM    568  C   ASP B  74       2.918  -2.700  29.604  1.00 94.64           C  
ATOM    569  CB  ASP B  74       3.522  -4.888  30.665  1.00 94.64           C  
ATOM    570  O   ASP B  74       1.942  -2.451  30.315  1.00 94.64           O  
ATOM    571  CG  ASP B  74       2.826  -5.714  29.599  1.00 94.64           C  
ATOM    572  OD1 ASP B  74       2.566  -5.190  28.494  1.00 94.64           O  
ATOM    573  OD2 ASP B  74       2.531  -6.899  29.866  1.00 94.64           O  
ATOM    574  N   ALA B  75       2.996  -2.313  28.307  1.00 95.98           N  
ATOM    575  CA  ALA B  75       2.073  -1.326  27.753  1.00 95.98           C  
ATOM    576  C   ALA B  75       0.940  -2.003  26.988  1.00 95.98           C  
ATOM    577  CB  ALA B  75       2.819  -0.352  26.844  1.00 95.98           C  
ATOM    578  O   ALA B  75       0.177  -1.340  26.280  1.00 95.98           O  
ATOM    579  N   MET B  76       0.791  -3.314  27.118  1.00 93.87           N  
ATOM    580  CA  MET B  76      -0.291  -4.031  26.449  1.00 93.87           C  
ATOM    581  C   MET B  76      -1.619  -3.803  27.164  1.00 93.87           C  
ATOM    582  CB  MET B  76       0.017  -5.528  26.381  1.00 93.87           C  
ATOM    583  O   MET B  76      -1.659  -3.706  28.392  1.00 93.87           O  
ATOM    584  CG  MET B  76       1.341  -5.851  25.709  1.00 93.87           C  
ATOM    585  SD  MET B  76       1.352  -5.412  23.928  1.00 93.87           S  
ATOM    586  CE  MET B  76       0.360  -6.775  23.256  1.00 93.87           C  
ATOM    587  N   GLY B  77      -2.712  -3.623  26.392  1.00 87.38           N  
ATOM    588  CA  GLY B  77      -4.034  -3.368  26.942  1.00 87.38           C  
ATOM    589  C   GLY B  77      -5.155  -3.912  26.076  1.00 87.38           C  
ATOM    590  O   GLY B  77      -4.902  -4.586  25.075  1.00 87.38           O  
ATOM    591  N   PRO B  78      -6.352  -3.672  26.438  1.00 84.82           N  
ATOM    592  CA  PRO B  78      -7.494  -4.197  25.685  1.00 84.82           C  
ATOM    593  C   PRO B  78      -7.673  -3.512  24.332  1.00 84.82           C  
ATOM    594  CB  PRO B  78      -8.684  -3.910  26.604  1.00 84.82           C  
ATOM    595  O   PRO B  78      -7.083  -2.456  24.087  1.00 84.82           O  
ATOM    596  CG  PRO B  78      -8.185  -2.882  27.566  1.00 84.82           C  
ATOM    597  CD  PRO B  78      -6.683  -2.899  27.546  1.00 84.82           C  
ATOM    598  N   PHE B  79      -8.491  -4.111  23.406  1.00 88.18           N  
ATOM    599  CA  PHE B  79      -8.848  -3.521  22.121  1.00 88.18           C  
ATOM    600  C   PHE B  79      -9.445  -2.132  22.310  1.00 88.18           C  
ATOM    601  CB  PHE B  79      -9.837  -4.420  21.372  1.00 88.18           C  
ATOM    602  O   PHE B  79     -10.173  -1.889  23.275  1.00 88.18           O  
ATOM    603  CG  PHE B  79      -9.190  -5.590  20.681  1.00 88.18           C  
ATOM    604  CD1 PHE B  79      -7.827  -5.827  20.814  1.00 88.18           C  
ATOM    605  CD2 PHE B  79      -9.945  -6.454  19.899  1.00 88.18           C  
ATOM    606  CE1 PHE B  79      -7.226  -6.910  20.176  1.00 88.18           C  
ATOM    607  CE2 PHE B  79      -9.351  -7.538  19.258  1.00 88.18           C  
ATOM    608  CZ  PHE B  79      -7.991  -7.763  19.397  1.00 88.18           C  
ATOM    609  N   PRO B  80      -9.075  -1.212  21.410  1.00 84.30           N  
ATOM    610  CA  PRO B  80      -9.644   0.132  21.528  1.00 84.30           C  
ATOM    611  C   PRO B  80     -11.156   0.154  21.314  1.00 84.30           C  
ATOM    612  CB  PRO B  80      -8.925   0.917  20.428  1.00 84.30           C  
ATOM    613  O   PRO B  80     -11.669  -0.547  20.438  1.00 84.30           O  
ATOM    614  CG  PRO B  80      -8.229  -0.122  19.610  1.00 84.30           C  
ATOM    615  CD  PRO B  80      -8.248  -1.418  20.368  1.00 84.30           C  
ATOM    616  N   ALA B  81     -11.877   0.907  21.963  1.00 71.30           N  
ATOM    617  CA  ALA B  81     -13.337   0.954  21.932  1.00 71.30           C  
ATOM    618  C   ALA B  81     -13.830   2.038  20.978  1.00 71.30           C  
ATOM    619  CB  ALA B  81     -13.891   1.191  23.335  1.00 71.30           C  
ATOM    620  O   ALA B  81     -14.990   2.024  20.560  1.00 71.30           O  
ATOM    621  N   ASP B  82     -13.048   2.946  20.608  1.00 72.60           N  
ATOM    622  CA  ASP B  82     -13.500   4.149  19.915  1.00 72.60           C  
ATOM    623  C   ASP B  82     -13.259   4.040  18.411  1.00 72.60           C  
ATOM    624  CB  ASP B  82     -12.793   5.387  20.472  1.00 72.60           C  
ATOM    625  O   ASP B  82     -13.269   5.048  17.701  1.00 72.60           O  
ATOM    626  CG  ASP B  82     -11.296   5.381  20.215  1.00 72.60           C  
ATOM    627  OD1 ASP B  82     -10.732   4.305  19.921  1.00 72.60           O  
ATOM    628  OD2 ASP B  82     -10.675   6.462  20.309  1.00 72.60           O  
ATOM    629  N   ARG B  83     -12.986   2.824  17.842  1.00 84.17           N  
ATOM    630  CA  ARG B  83     -12.642   2.711  16.428  1.00 84.17           C  
ATOM    631  C   ARG B  83     -13.757   2.024  15.646  1.00 84.17           C  
ATOM    632  CB  ARG B  83     -11.330   1.943  16.254  1.00 84.17           C  
ATOM    633  O   ARG B  83     -13.682   1.907  14.422  1.00 84.17           O  
ATOM    634  CG  ARG B  83     -10.124   2.636  16.867  1.00 84.17           C  
ATOM    635  CD  ARG B  83      -8.817   2.003  16.411  1.00 84.17           C  
ATOM    636  NE  ARG B  83      -7.673   2.548  17.135  1.00 84.17           N  
ATOM    637  NH1 ARG B  83      -6.120   1.149  16.151  1.00 84.17           N  
ATOM    638  NH2 ARG B  83      -5.453   2.697  17.704  1.00 84.17           N  
ATOM    639  CZ  ARG B  83      -6.418   2.130  16.995  1.00 84.17           C  
ATOM    640  N   GLY B  84     -14.808   1.565  16.311  1.00 76.20           N  
ATOM    641  CA  GLY B  84     -15.927   0.929  15.633  1.00 76.20           C  
ATOM    642  C   GLY B  84     -15.562  -0.400  14.999  1.00 76.20           C  
ATOM    643  O   GLY B  84     -16.047  -0.730  13.915  1.00 76.20           O  
ATOM    644  N   TRP B  85     -14.650  -1.199  15.619  1.00 81.86           N  
ATOM    645  CA  TRP B  85     -14.214  -2.479  15.070  1.00 81.86           C  
ATOM    646  C   TRP B  85     -15.377  -3.462  14.990  1.00 81.86           C  
ATOM    647  CB  TRP B  85     -13.086  -3.072  15.918  1.00 81.86           C  
ATOM    648  O   TRP B  85     -16.177  -3.564  15.923  1.00 81.86           O  
ATOM    649  CG  TRP B  85     -11.753  -2.419  15.702  1.00 81.86           C  
ATOM    650  CD1 TRP B  85     -11.487  -1.329  14.920  1.00 81.86           C  
ATOM    651  CD2 TRP B  85     -10.503  -2.820  16.271  1.00 81.86           C  
ATOM    652  CE2 TRP B  85      -9.520  -1.926  15.792  1.00 81.86           C  
ATOM    653  CE3 TRP B  85     -10.119  -3.848  17.143  1.00 81.86           C  
ATOM    654  NE1 TRP B  85     -10.146  -1.027  14.970  1.00 81.86           N  
ATOM    655  CH2 TRP B  85      -7.826  -3.045  17.009  1.00 81.86           C  
ATOM    656  CZ2 TRP B  85      -8.175  -2.030  16.156  1.00 81.86           C  
ATOM    657  CZ3 TRP B  85      -8.780  -3.950  17.503  1.00 81.86           C  
ATOM    658  N   ASP B  86     -15.591  -4.141  13.828  1.00 71.57           N  
ATOM    659  CA  ASP B  86     -16.531  -5.243  13.651  1.00 71.57           C  
ATOM    660  C   ASP B  86     -15.997  -6.527  14.281  1.00 71.57           C  
ATOM    661  CB  ASP B  86     -16.822  -5.467  12.166  1.00 71.57           C  
ATOM    662  O   ASP B  86     -15.037  -7.117  13.781  1.00 71.57           O  
ATOM    663  CG  ASP B  86     -17.860  -6.548  11.921  1.00 71.57           C  
ATOM    664  OD1 ASP B  86     -18.455  -7.054  12.897  1.00 71.57           O  
ATOM    665  OD2 ASP B  86     -18.083  -6.899  10.742  1.00 71.57           O  
ATOM    666  N   MET B  87     -16.607  -6.967  15.331  1.00 73.88           N  
ATOM    667  CA  MET B  87     -16.118  -8.110  16.096  1.00 73.88           C  
ATOM    668  C   MET B  87     -16.802  -9.397  15.650  1.00 73.88           C  
ATOM    669  CB  MET B  87     -16.341  -7.890  17.594  1.00 73.88           C  
ATOM    670  O   MET B  87     -16.542 -10.467  16.202  1.00 73.88           O  
ATOM    671  CG  MET B  87     -15.608  -6.681  18.152  1.00 73.88           C  
ATOM    672  SD  MET B  87     -13.798  -6.761  17.864  1.00 73.88           S  
ATOM    673  CE  MET B  87     -13.337  -8.031  19.075  1.00 73.88           C  
ATOM    674  N   THR B  88     -17.583  -9.368  14.568  1.00 67.53           N  
ATOM    675  CA  THR B  88     -18.398 -10.489  14.115  1.00 67.53           C  
ATOM    676  C   THR B  88     -17.526 -11.704  13.811  1.00 67.53           C  
ATOM    677  CB  THR B  88     -19.218 -10.116  12.866  1.00 67.53           C  
ATOM    678  O   THR B  88     -17.885 -12.833  14.151  1.00 67.53           O  
ATOM    679  CG2 THR B  88     -20.708 -10.344  13.097  1.00 67.53           C  
ATOM    680  OG1 THR B  88     -19.000  -8.734  12.554  1.00 67.53           O  
ATOM    681  N   HIS B  89     -16.408 -11.528  13.254  1.00 71.91           N  
ATOM    682  CA  HIS B  89     -15.523 -12.622  12.872  1.00 71.91           C  
ATOM    683  C   HIS B  89     -15.021 -13.379  14.098  1.00 71.91           C  
ATOM    684  CB  HIS B  89     -14.338 -12.095  12.060  1.00 71.91           C  
ATOM    685  O   HIS B  89     -14.753 -14.580  14.024  1.00 71.91           O  
ATOM    686  CG  HIS B  89     -14.711 -11.629  10.689  1.00 71.91           C  
ATOM    687  CD2 HIS B  89     -14.616 -10.410  10.108  1.00 71.91           C  
ATOM    688  ND1 HIS B  89     -15.259 -12.466   9.742  1.00 71.91           N  
ATOM    689  CE1 HIS B  89     -15.485 -11.780   8.634  1.00 71.91           C  
ATOM    690  NE2 HIS B  89     -15.103 -10.530   8.830  1.00 71.91           N  
ATOM    691  N   PHE B  90     -14.871 -12.715  15.194  1.00 73.47           N  
ATOM    692  CA  PHE B  90     -14.308 -13.294  16.408  1.00 73.47           C  
ATOM    693  C   PHE B  90     -15.401 -13.914  17.270  1.00 73.47           C  
ATOM    694  CB  PHE B  90     -13.546 -12.232  17.208  1.00 73.47           C  
ATOM    695  O   PHE B  90     -15.132 -14.809  18.074  1.00 73.47           O  
ATOM    696  CG  PHE B  90     -12.394 -11.618  16.459  1.00 73.47           C  
ATOM    697  CD1 PHE B  90     -11.233 -12.344  16.227  1.00 73.47           C  
ATOM    698  CD2 PHE B  90     -12.473 -10.314  15.988  1.00 73.47           C  
ATOM    699  CE1 PHE B  90     -10.165 -11.779  15.534  1.00 73.47           C  
ATOM    700  CE2 PHE B  90     -11.410  -9.742  15.295  1.00 73.47           C  
ATOM    701  CZ  PHE B  90     -10.256 -10.476  15.070  1.00 73.47           C  
ATOM    702  N   GLU B  91     -16.603 -13.424  17.035  1.00 65.52           N  
ATOM    703  CA  GLU B  91     -17.689 -13.844  17.916  1.00 65.52           C  
ATOM    704  C   GLU B  91     -18.523 -14.949  17.275  1.00 65.52           C  
ATOM    705  CB  GLU B  91     -18.581 -12.653  18.276  1.00 65.52           C  
ATOM    706  O   GLU B  91     -18.878 -15.929  17.935  1.00 65.52           O  
ATOM    707  CG  GLU B  91     -17.892 -11.608  19.142  1.00 65.52           C  
ATOM    708  CD  GLU B  91     -18.789 -10.431  19.489  1.00 65.52           C  
ATOM    709  OE1 GLU B  91     -18.369  -9.562  20.287  1.00 65.52           O  
ATOM    710  OE2 GLU B  91     -19.922 -10.377  18.960  1.00 65.52           O  
ATOM    711  N   THR B  92     -18.816 -14.885  15.969  1.00 54.90           N  
ATOM    712  CA  THR B  92     -19.715 -15.830  15.315  1.00 54.90           C  
ATOM    713  C   THR B  92     -19.114 -16.328  14.003  1.00 54.90           C  
ATOM    714  CB  THR B  92     -21.092 -15.196  15.045  1.00 54.90           C  
ATOM    715  O   THR B  92     -19.667 -17.224  13.362  1.00 54.90           O  
ATOM    716  CG2 THR B  92     -21.810 -14.863  16.348  1.00 54.90           C  
ATOM    717  OG1 THR B  92     -20.917 -13.992  14.287  1.00 54.90           O  
ATOM    718  N   GLY B  93     -18.080 -15.811  13.725  1.00 59.88           N  
ATOM    719  CA  GLY B  93     -17.515 -16.166  12.432  1.00 59.88           C  
ATOM    720  C   GLY B  93     -16.465 -17.257  12.519  1.00 59.88           C  
ATOM    721  O   GLY B  93     -16.497 -18.085  13.432  1.00 59.88           O  
ATOM    722  N   VAL B  94     -15.588 -17.319  11.554  1.00 61.56           N  
ATOM    723  CA  VAL B  94     -14.645 -18.405  11.306  1.00 61.56           C  
ATOM    724  C   VAL B  94     -13.613 -18.461  12.431  1.00 61.56           C  
ATOM    725  CB  VAL B  94     -13.937 -18.241   9.942  1.00 61.56           C  
ATOM    726  O   VAL B  94     -13.064 -19.525  12.725  1.00 61.56           O  
ATOM    727  CG1 VAL B  94     -13.458 -19.593   9.416  1.00 61.56           C  
ATOM    728  CG2 VAL B  94     -14.870 -17.572   8.935  1.00 61.56           C  
ATOM    729  N   ALA B  95     -13.463 -17.274  13.114  1.00 63.45           N  
ATOM    730  CA  ALA B  95     -12.455 -17.237  14.170  1.00 63.45           C  
ATOM    731  C   ALA B  95     -13.100 -17.352  15.548  1.00 63.45           C  
ATOM    732  CB  ALA B  95     -11.633 -15.955  14.075  1.00 63.45           C  
ATOM    733  O   ALA B  95     -12.446 -17.119  16.568  1.00 63.45           O  
ATOM    734  N   ALA B  96     -14.351 -17.621  15.604  1.00 64.96           N  
ATOM    735  CA  ALA B  96     -15.092 -17.655  16.862  1.00 64.96           C  
ATOM    736  C   ALA B  96     -14.532 -18.721  17.799  1.00 64.96           C  
ATOM    737  CB  ALA B  96     -16.574 -17.907  16.600  1.00 64.96           C  
ATOM    738  O   ALA B  96     -14.552 -18.555  19.021  1.00 64.96           O  
ATOM    739  N   ASP B  97     -13.963 -19.742  17.231  1.00 61.04           N  
ATOM    740  CA  ASP B  97     -13.515 -20.867  18.047  1.00 61.04           C  
ATOM    741  C   ASP B  97     -12.038 -20.729  18.408  1.00 61.04           C  
ATOM    742  CB  ASP B  97     -13.757 -22.190  17.317  1.00 61.04           C  
ATOM    743  O   ASP B  97     -11.490 -21.565  19.130  1.00 61.04           O  
ATOM    744  CG  ASP B  97     -15.214 -22.405  16.946  1.00 61.04           C  
ATOM    745  OD1 ASP B  97     -16.105 -21.845  17.623  1.00 61.04           O  
ATOM    746  OD2 ASP B  97     -15.475 -23.142  15.971  1.00 61.04           O  
ATOM    747  N   VAL B  98     -11.462 -19.699  17.944  1.00 71.63           N  
ATOM    748  CA  VAL B  98     -10.048 -19.498  18.241  1.00 71.63           C  
ATOM    749  C   VAL B  98      -9.898 -18.762  19.570  1.00 71.63           C  
ATOM    750  CB  VAL B  98      -9.336 -18.716  17.115  1.00 71.63           C  
ATOM    751  O   VAL B  98     -10.481 -17.692  19.764  1.00 71.63           O  
ATOM    752  CG1 VAL B  98      -7.829 -18.667  17.360  1.00 71.63           C  
ATOM    753  CG2 VAL B  98      -9.640 -19.343  15.756  1.00 71.63           C  
ATOM    754  N   GLU B  99      -9.303 -19.352  20.468  1.00 67.98           N  
ATOM    755  CA  GLU B  99      -9.087 -18.752  21.781  1.00 67.98           C  
ATOM    756  C   GLU B  99      -7.856 -17.850  21.780  1.00 67.98           C  
ATOM    757  CB  GLU B  99      -8.943 -19.837  22.852  1.00 67.98           C  
ATOM    758  O   GLU B  99      -6.743 -18.311  21.520  1.00 67.98           O  
ATOM    759  CG  GLU B  99     -10.205 -20.062  23.673  1.00 67.98           C  
ATOM    760  CD  GLU B  99     -10.006 -21.037  24.822  1.00 67.98           C  
ATOM    761  OE1 GLU B  99     -10.975 -21.297  25.572  1.00 67.98           O  
ATOM    762  OE2 GLU B  99      -8.873 -21.544  24.976  1.00 67.98           O  
ATOM    763  N   PHE B 100      -8.064 -16.539  21.912  1.00 77.56           N  
ATOM    764  CA  PHE B 100      -6.965 -15.601  22.108  1.00 77.56           C  
ATOM    765  C   PHE B 100      -7.419 -14.397  22.924  1.00 77.56           C  
ATOM    766  CB  PHE B 100      -6.403 -15.140  20.759  1.00 77.56           C  
ATOM    767  O   PHE B 100      -8.618 -14.131  23.033  1.00 77.56           O  
ATOM    768  CG  PHE B 100      -7.189 -14.026  20.123  1.00 77.56           C  
ATOM    769  CD1 PHE B 100      -8.325 -14.299  19.372  1.00 77.56           C  
ATOM    770  CD2 PHE B 100      -6.791 -12.704  20.277  1.00 77.56           C  
ATOM    771  CE1 PHE B 100      -9.055 -13.269  18.782  1.00 77.56           C  
ATOM    772  CE2 PHE B 100      -7.515 -11.670  19.690  1.00 77.56           C  
ATOM    773  CZ  PHE B 100      -8.646 -11.955  18.942  1.00 77.56           C  
ATOM    774  N   SER B 101      -6.497 -13.800  23.554  1.00 78.61           N  
ATOM    775  CA  SER B 101      -6.814 -12.608  24.335  1.00 78.61           C  
ATOM    776  C   SER B 101      -7.059 -11.404  23.432  1.00 78.61           C  
ATOM    777  CB  SER B 101      -5.685 -12.297  25.319  1.00 78.61           C  
ATOM    778  O   SER B 101      -6.349 -11.208  22.444  1.00 78.61           O  
ATOM    779  OG  SER B 101      -5.355 -10.919  25.286  1.00 78.61           O  
ATOM    780  N   ARG B 102      -8.091 -10.696  23.758  1.00 83.76           N  
ATOM    781  CA  ARG B 102      -8.401  -9.488  23.000  1.00 83.76           C  
ATOM    782  C   ARG B 102      -7.605  -8.296  23.521  1.00 83.76           C  
ATOM    783  CB  ARG B 102      -9.899  -9.185  23.060  1.00 83.76           C  
ATOM    784  O   ARG B 102      -8.183  -7.271  23.888  1.00 83.76           O  
ATOM    785  CG  ARG B 102     -10.770 -10.251  22.414  1.00 83.76           C  
ATOM    786  CD  ARG B 102     -12.186  -9.750  22.168  1.00 83.76           C  
ATOM    787  NE  ARG B 102     -13.028 -10.784  21.572  1.00 83.76           N  
ATOM    788  NH1 ARG B 102     -14.939  -9.488  21.519  1.00 83.76           N  
ATOM    789  NH2 ARG B 102     -14.988 -11.642  20.738  1.00 83.76           N  
ATOM    790  CZ  ARG B 102     -14.316 -10.635  21.278  1.00 83.76           C  
ATOM    791  N   GLU B 103      -6.286  -8.462  23.563  1.00 90.51           N  
ATOM    792  CA  GLU B 103      -5.351  -7.448  24.041  1.00 90.51           C  
ATOM    793  C   GLU B 103      -4.274  -7.156  23.000  1.00 90.51           C  
ATOM    794  CB  GLU B 103      -4.706  -7.889  25.357  1.00 90.51           C  
ATOM    795  O   GLU B 103      -3.973  -8.003  22.157  1.00 90.51           O  
ATOM    796  CG  GLU B 103      -5.707  -8.188  26.464  1.00 90.51           C  
ATOM    797  CD  GLU B 103      -5.055  -8.405  27.820  1.00 90.51           C  
ATOM    798  OE1 GLU B 103      -5.784  -8.581  28.823  1.00 90.51           O  
ATOM    799  OE2 GLU B 103      -3.805  -8.398  27.881  1.00 90.51           O  
ATOM    800  N   GLY B 104      -3.756  -5.956  22.938  1.00 94.64           N  
ATOM    801  CA  GLY B 104      -2.673  -5.481  22.093  1.00 94.64           C  
ATOM    802  C   GLY B 104      -2.078  -4.168  22.568  1.00 94.64           C  
ATOM    803  O   GLY B 104      -2.451  -3.658  23.626  1.00 94.64           O  
ATOM    804  N   GLY B 105      -1.041  -3.713  21.922  1.00 96.61           N  
ATOM    805  CA  GLY B 105      -0.506  -2.386  22.181  1.00 96.61           C  
ATOM    806  C   GLY B 105      -1.119  -1.313  21.300  1.00 96.61           C  
ATOM    807  O   GLY B 105      -0.883  -1.286  20.091  1.00 96.61           O  
ATOM    808  N   PHE B 106      -1.858  -0.381  21.951  1.00 95.14           N  
ATOM    809  CA  PHE B 106      -2.585   0.612  21.168  1.00 95.14           C  
ATOM    810  C   PHE B 106      -2.206   2.024  21.598  1.00 95.14           C  
ATOM    811  CB  PHE B 106      -4.097   0.408  21.310  1.00 95.14           C  
ATOM    812  O   PHE B 106      -1.921   2.266  22.773  1.00 95.14           O  
ATOM    813  CG  PHE B 106      -4.585  -0.911  20.774  1.00 95.14           C  
ATOM    814  CD1 PHE B 106      -4.771  -1.096  19.410  1.00 95.14           C  
ATOM    815  CD2 PHE B 106      -4.858  -1.965  21.636  1.00 95.14           C  
ATOM    816  CE1 PHE B 106      -5.222  -2.316  18.911  1.00 95.14           C  
ATOM    817  CE2 PHE B 106      -5.309  -3.187  21.145  1.00 95.14           C  
ATOM    818  CZ  PHE B 106      -5.492  -3.360  19.782  1.00 95.14           C  
ATOM    819  N   LEU B 107      -2.148   2.900  20.570  1.00 95.57           N  
ATOM    820  CA  LEU B 107      -1.919   4.313  20.853  1.00 95.57           C  
ATOM    821  C   LEU B 107      -3.190   4.977  21.369  1.00 95.57           C  
ATOM    822  CB  LEU B 107      -1.423   5.037  19.599  1.00 95.57           C  
ATOM    823  O   LEU B 107      -4.288   4.679  20.893  1.00 95.57           O  
ATOM    824  CG  LEU B 107       0.021   4.756  19.179  1.00 95.57           C  
ATOM    825  CD1 LEU B 107       0.233   5.139  17.719  1.00 95.57           C  
ATOM    826  CD2 LEU B 107       0.996   5.506  20.081  1.00 95.57           C  
ATOM    827  N   ASP B 108      -2.924   5.864  22.259  1.00 86.17           N  
ATOM    828  CA  ASP B 108      -4.016   6.725  22.702  1.00 86.17           C  
ATOM    829  C   ASP B 108      -4.188   7.919  21.766  1.00 86.17           C  
ATOM    830  CB  ASP B 108      -3.773   7.208  24.133  1.00 86.17           C  
ATOM    831  O   ASP B 108      -3.204   8.470  21.268  1.00 86.17           O  
ATOM    832  CG  ASP B 108      -3.901   6.100  25.163  1.00 86.17           C  
ATOM    833  OD1 ASP B 108      -4.661   5.136  24.930  1.00 86.17           O  
ATOM    834  OD2 ASP B 108      -3.239   6.195  26.219  1.00 86.17           O  
ATOM    835  N   GLY B 109      -5.371   8.282  21.461  1.00 87.09           N  
ATOM    836  CA  GLY B 109      -5.654   9.495  20.709  1.00 87.09           C  
ATOM    837  C   GLY B 109      -5.230   9.408  19.255  1.00 87.09           C  
ATOM    838  O   GLY B 109      -4.683  10.365  18.704  1.00 87.09           O  
ATOM    839  N   VAL B 110      -5.424   8.280  18.620  1.00 92.85           N  
ATOM    840  CA  VAL B 110      -5.058   8.096  17.220  1.00 92.85           C  
ATOM    841  C   VAL B 110      -5.892   9.024  16.340  1.00 92.85           C  
ATOM    842  CB  VAL B 110      -5.243   6.628  16.773  1.00 92.85           C  
ATOM    843  O   VAL B 110      -5.433   9.470  15.286  1.00 92.85           O  
ATOM    844  CG1 VAL B 110      -5.615   6.557  15.293  1.00 92.85           C  
ATOM    845  CG2 VAL B 110      -3.974   5.823  17.048  1.00 92.85           C  
ATOM    846  N   ALA B 111      -7.118   9.366  16.787  1.00 91.10           N  
ATOM    847  CA  ALA B 111      -8.037  10.207  16.023  1.00 91.10           C  
ATOM    848  C   ALA B 111      -7.735  11.687  16.241  1.00 91.10           C  
ATOM    849  CB  ALA B 111      -9.482   9.900  16.405  1.00 91.10           C  
ATOM    850  O   ALA B 111      -8.269  12.546  15.535  1.00 91.10           O  
ATOM    851  N   ASP B 112      -6.811  12.018  17.148  1.00 90.72           N  
ATOM    852  CA  ASP B 112      -6.500  13.403  17.489  1.00 90.72           C  
ATOM    853  C   ASP B 112      -5.453  13.980  16.539  1.00 90.72           C  
ATOM    854  CB  ASP B 112      -6.010  13.502  18.935  1.00 90.72           C  
ATOM    855  O   ASP B 112      -4.411  13.363  16.306  1.00 90.72           O  
ATOM    856  CG  ASP B 112      -7.072  13.115  19.949  1.00 90.72           C  
ATOM    857  OD1 ASP B 112      -8.275  13.135  19.610  1.00 90.72           O  
ATOM    858  OD2 ASP B 112      -6.703  12.789  21.098  1.00 90.72           O  
ATOM    859  N   PHE B 113      -5.828  15.162  15.978  1.00 95.51           N  
ATOM    860  CA  PHE B 113      -4.929  15.791  15.018  1.00 95.51           C  
ATOM    861  C   PHE B 113      -5.121  17.303  15.009  1.00 95.51           C  
ATOM    862  CB  PHE B 113      -5.158  15.224  13.614  1.00 95.51           C  
ATOM    863  O   PHE B 113      -6.225  17.796  15.245  1.00 95.51           O  
ATOM    864  CG  PHE B 113      -4.305  15.866  12.554  1.00 95.51           C  
ATOM    865  CD1 PHE B 113      -4.886  16.563  11.502  1.00 95.51           C  
ATOM    866  CD2 PHE B 113      -2.920  15.773  12.609  1.00 95.51           C  
ATOM    867  CE1 PHE B 113      -4.099  17.159  10.519  1.00 95.51           C  
ATOM    868  CE2 PHE B 113      -2.127  16.365  11.631  1.00 95.51           C  
ATOM    869  CZ  PHE B 113      -2.718  17.057  10.586  1.00 95.51           C  
ATOM    870  N   ASP B 114      -3.958  18.028  14.815  1.00 92.43           N  
ATOM    871  CA  ASP B 114      -3.984  19.477  14.636  1.00 92.43           C  
ATOM    872  C   ASP B 114      -3.874  19.850  13.159  1.00 92.43           C  
ATOM    873  CB  ASP B 114      -2.856  20.137  15.431  1.00 92.43           C  
ATOM    874  O   ASP B 114      -2.772  20.048  12.644  1.00 92.43           O  
ATOM    875  CG  ASP B 114      -2.946  21.653  15.441  1.00 92.43           C  
ATOM    876  OD1 ASP B 114      -3.802  22.218  14.727  1.00 92.43           O  
ATOM    877  OD2 ASP B 114      -2.152  22.288  16.169  1.00 92.43           O  
ATOM    878  N   PRO B 115      -4.961  20.004  12.460  1.00 89.64           N  
ATOM    879  CA  PRO B 115      -4.875  20.287  11.025  1.00 89.64           C  
ATOM    880  C   PRO B 115      -4.415  21.714  10.732  1.00 89.64           C  
ATOM    881  CB  PRO B 115      -6.307  20.063  10.534  1.00 89.64           C  
ATOM    882  O   PRO B 115      -3.799  21.966   9.694  1.00 89.64           O  
ATOM    883  CG  PRO B 115      -7.152  20.167  11.763  1.00 89.64           C  
ATOM    884  CD  PRO B 115      -6.295  19.866  12.958  1.00 89.64           C  
ATOM    885  N   SER B 116      -4.603  22.664  11.664  1.00 84.79           N  
ATOM    886  CA  SER B 116      -4.345  24.080  11.422  1.00 84.79           C  
ATOM    887  C   SER B 116      -2.857  24.344  11.219  1.00 84.79           C  
ATOM    888  CB  SER B 116      -4.867  24.926  12.585  1.00 84.79           C  
ATOM    889  O   SER B 116      -2.474  25.136  10.355  1.00 84.79           O  
ATOM    890  OG  SER B 116      -4.069  24.738  13.741  1.00 84.79           O  
ATOM    891  N   LEU B 117      -2.067  23.698  11.969  1.00 91.38           N  
ATOM    892  CA  LEU B 117      -0.627  23.904  11.857  1.00 91.38           C  
ATOM    893  C   LEU B 117      -0.131  23.528  10.465  1.00 91.38           C  
ATOM    894  CB  LEU B 117       0.116  23.084  12.915  1.00 91.38           C  
ATOM    895  O   LEU B 117       0.796  24.152   9.942  1.00 91.38           O  
ATOM    896  CG  LEU B 117       1.642  23.184  12.902  1.00 91.38           C  
ATOM    897  CD1 LEU B 117       2.084  24.591  13.290  1.00 91.38           C  
ATOM    898  CD2 LEU B 117       2.254  22.148  13.839  1.00 91.38           C  
ATOM    899  N   PHE B 118      -0.769  22.570   9.870  1.00 93.15           N  
ATOM    900  CA  PHE B 118      -0.275  22.007   8.619  1.00 93.15           C  
ATOM    901  C   PHE B 118      -1.099  22.505   7.438  1.00 93.15           C  
ATOM    902  CB  PHE B 118      -0.302  20.476   8.669  1.00 93.15           C  
ATOM    903  O   PHE B 118      -1.005  21.961   6.335  1.00 93.15           O  
ATOM    904  CG  PHE B 118       0.511  19.891   9.793  1.00 93.15           C  
ATOM    905  CD1 PHE B 118       1.895  19.814   9.701  1.00 93.15           C  
ATOM    906  CD2 PHE B 118      -0.110  19.419  10.942  1.00 93.15           C  
ATOM    907  CE1 PHE B 118       2.650  19.273  10.739  1.00 93.15           C  
ATOM    908  CE2 PHE B 118       0.637  18.877  11.984  1.00 93.15           C  
ATOM    909  CZ  PHE B 118       2.017  18.804  11.880  1.00 93.15           C  
ATOM    910  N   ASN B 119      -2.004  23.469   7.658  1.00 84.83           N  
ATOM    911  CA  ASN B 119      -2.840  24.051   6.613  1.00 84.83           C  
ATOM    912  C   ASN B 119      -3.748  23.004   5.974  1.00 84.83           C  
ATOM    913  CB  ASN B 119      -1.975  24.726   5.547  1.00 84.83           C  
ATOM    914  O   ASN B 119      -3.878  22.953   4.749  1.00 84.83           O  
ATOM    915  CG  ASN B 119      -1.189  25.902   6.091  1.00 84.83           C  
ATOM    916  ND2 ASN B 119      -0.124  26.278   5.393  1.00 84.83           N  
ATOM    917  OD1 ASN B 119      -1.535  26.468   7.131  1.00 84.83           O  
ATOM    918  N   ILE B 120      -4.247  22.111   6.771  1.00 88.54           N  
ATOM    919  CA  ILE B 120      -5.169  21.069   6.333  1.00 88.54           C  
ATOM    920  C   ILE B 120      -6.582  21.396   6.812  1.00 88.54           C  
ATOM    921  CB  ILE B 120      -4.737  19.678   6.849  1.00 88.54           C  
ATOM    922  O   ILE B 120      -6.777  21.792   7.964  1.00 88.54           O  
ATOM    923  CG1 ILE B 120      -3.367  19.298   6.274  1.00 88.54           C  
ATOM    924  CG2 ILE B 120      -5.789  18.622   6.500  1.00 88.54           C  
ATOM    925  CD1 ILE B 120      -2.899  17.902   6.662  1.00 88.54           C  
ATOM    926  N   SER B 121      -7.599  21.307   5.957  1.00 81.69           N  
ATOM    927  CA  SER B 121      -8.983  21.577   6.333  1.00 81.69           C  
ATOM    928  C   SER B 121      -9.548  20.457   7.201  1.00 81.69           C  
ATOM    929  CB  SER B 121      -9.852  21.756   5.088  1.00 81.69           C  
ATOM    930  O   SER B 121      -9.057  19.327   7.162  1.00 81.69           O  
ATOM    931  OG  SER B 121     -10.079  20.512   4.449  1.00 81.69           O  
ATOM    932  N   PRO B 122     -10.514  20.721   7.980  1.00 78.55           N  
ATOM    933  CA  PRO B 122     -11.137  19.685   8.806  1.00 78.55           C  
ATOM    934  C   PRO B 122     -11.690  18.525   7.980  1.00 78.55           C  
ATOM    935  CB  PRO B 122     -12.265  20.434   9.519  1.00 78.55           C  
ATOM    936  O   PRO B 122     -11.562  17.364   8.376  1.00 78.55           O  
ATOM    937  CG  PRO B 122     -11.850  21.869   9.489  1.00 78.55           C  
ATOM    938  CD  PRO B 122     -10.977  22.088   8.287  1.00 78.55           C  
ATOM    939  N   HIS B 123     -12.322  18.786   6.806  1.00 79.89           N  
ATOM    940  CA  HIS B 123     -12.826  17.723   5.944  1.00 79.89           C  
ATOM    941  C   HIS B 123     -11.689  16.851   5.422  1.00 79.89           C  
ATOM    942  CB  HIS B 123     -13.616  18.311   4.773  1.00 79.89           C  
ATOM    943  O   HIS B 123     -11.817  15.626   5.362  1.00 79.89           O  
ATOM    944  CG  HIS B 123     -15.036  18.637   5.111  1.00 79.89           C  
ATOM    945  CD2 HIS B 123     -15.779  18.346   6.204  1.00 79.89           C  
ATOM    946  ND1 HIS B 123     -15.858  19.348   4.263  1.00 79.89           N  
ATOM    947  CE1 HIS B 123     -17.049  19.481   4.824  1.00 79.89           C  
ATOM    948  NE2 HIS B 123     -17.027  18.881   6.002  1.00 79.89           N  
ATOM    949  N   GLU B 124     -10.693  17.521   5.032  1.00 87.72           N  
ATOM    950  CA  GLU B 124      -9.533  16.764   4.570  1.00 87.72           C  
ATOM    951  C   GLU B 124      -8.926  15.939   5.701  1.00 87.72           C  
ATOM    952  CB  GLU B 124      -8.478  17.704   3.980  1.00 87.72           C  
ATOM    953  O   GLU B 124      -8.519  14.794   5.492  1.00 87.72           O  
ATOM    954  CG  GLU B 124      -7.262  16.985   3.413  1.00 87.72           C  
ATOM    955  CD  GLU B 124      -6.276  17.921   2.733  1.00 87.72           C  
ATOM    956  OE1 GLU B 124      -5.282  17.434   2.148  1.00 87.72           O  
ATOM    957  OE2 GLU B 124      -6.498  19.151   2.786  1.00 87.72           O  
ATOM    958  N   ALA B 125      -8.850  16.540   6.899  1.00 91.11           N  
ATOM    959  CA  ALA B 125      -8.330  15.826   8.063  1.00 91.11           C  
ATOM    960  C   ALA B 125      -9.169  14.588   8.366  1.00 91.11           C  
ATOM    961  CB  ALA B 125      -8.290  16.748   9.279  1.00 91.11           C  
ATOM    962  O   ALA B 125      -8.631  13.539   8.729  1.00 91.11           O  
ATOM    963  N   LEU B 126     -10.416  14.740   8.196  1.00 86.85           N  
ATOM    964  CA  LEU B 126     -11.343  13.640   8.440  1.00 86.85           C  
ATOM    965  C   LEU B 126     -11.133  12.517   7.430  1.00 86.85           C  
ATOM    966  CB  LEU B 126     -12.790  14.135   8.378  1.00 86.85           C  
ATOM    967  O   LEU B 126     -11.237  11.338   7.775  1.00 86.85           O  
ATOM    968  CG  LEU B 126     -13.859  13.169   8.891  1.00 86.85           C  
ATOM    969  CD1 LEU B 126     -13.788  13.058  10.411  1.00 86.85           C  
ATOM    970  CD2 LEU B 126     -15.246  13.621   8.448  1.00 86.85           C  
ATOM    971  N   ALA B 127     -10.821  12.921   6.256  1.00 87.54           N  
ATOM    972  CA  ALA B 127     -10.642  11.960   5.170  1.00 87.54           C  
ATOM    973  C   ALA B 127      -9.275  11.287   5.253  1.00 87.54           C  
ATOM    974  CB  ALA B 127     -10.813  12.647   3.818  1.00 87.54           C  
ATOM    975  O   ALA B 127      -9.063  10.223   4.666  1.00 87.54           O  
ATOM    976  N   MET B 128      -8.359  11.825   6.013  1.00 93.80           N  
ATOM    977  CA  MET B 128      -6.974  11.364   6.061  1.00 93.80           C  
ATOM    978  C   MET B 128      -6.848  10.106   6.913  1.00 93.80           C  
ATOM    979  CB  MET B 128      -6.060  12.461   6.610  1.00 93.80           C  
ATOM    980  O   MET B 128      -7.407  10.035   8.010  1.00 93.80           O  
ATOM    981  CG  MET B 128      -5.660  13.500   5.575  1.00 93.80           C  
ATOM    982  SD  MET B 128      -4.671  14.867   6.297  1.00 93.80           S  
ATOM    983  CE  MET B 128      -3.236  13.938   6.904  1.00 93.80           C  
ATOM    984  N   ASP B 129      -6.107   9.135   6.357  1.00 93.60           N  
ATOM    985  CA  ASP B 129      -5.630   8.031   7.184  1.00 93.60           C  
ATOM    986  C   ASP B 129      -4.846   8.546   8.389  1.00 93.60           C  
ATOM    987  CB  ASP B 129      -4.761   7.078   6.360  1.00 93.60           C  
ATOM    988  O   ASP B 129      -3.981   9.413   8.249  1.00 93.60           O  
ATOM    989  CG  ASP B 129      -4.351   5.834   7.128  1.00 93.60           C  
ATOM    990  OD1 ASP B 129      -4.434   5.832   8.375  1.00 93.60           O  
ATOM    991  OD2 ASP B 129      -3.937   4.848   6.480  1.00 93.60           O  
ATOM    992  N   PRO B 130      -5.180   8.107   9.633  1.00 95.05           N  
ATOM    993  CA  PRO B 130      -4.453   8.579  10.814  1.00 95.05           C  
ATOM    994  C   PRO B 130      -2.942   8.394  10.690  1.00 95.05           C  
ATOM    995  CB  PRO B 130      -5.018   7.714  11.944  1.00 95.05           C  
ATOM    996  O   PRO B 130      -2.173   9.123  11.322  1.00 95.05           O  
ATOM    997  CG  PRO B 130      -5.965   6.776  11.269  1.00 95.05           C  
ATOM    998  CD  PRO B 130      -6.107   7.191   9.833  1.00 95.05           C  
ATOM    999  N   GLN B 131      -2.466   7.473   9.918  1.00 97.08           N  
ATOM   1000  CA  GLN B 131      -1.035   7.275   9.717  1.00 97.08           C  
ATOM   1001  C   GLN B 131      -0.388   8.513   9.103  1.00 97.08           C  
ATOM   1002  CB  GLN B 131      -0.781   6.055   8.829  1.00 97.08           C  
ATOM   1003  O   GLN B 131       0.737   8.872   9.456  1.00 97.08           O  
ATOM   1004  CG  GLN B 131      -1.182   4.734   9.470  1.00 97.08           C  
ATOM   1005  CD  GLN B 131      -0.934   3.542   8.564  1.00 97.08           C  
ATOM   1006  NE2 GLN B 131      -1.929   3.195   7.755  1.00 97.08           N  
ATOM   1007  OE1 GLN B 131       0.144   2.940   8.590  1.00 97.08           O  
ATOM   1008  N   GLN B 132      -1.075   9.171   8.173  1.00 96.74           N  
ATOM   1009  CA  GLN B 132      -0.571  10.416   7.601  1.00 96.74           C  
ATOM   1010  C   GLN B 132      -0.516  11.521   8.651  1.00 96.74           C  
ATOM   1011  CB  GLN B 132      -1.440  10.855   6.421  1.00 96.74           C  
ATOM   1012  O   GLN B 132       0.457  12.276   8.714  1.00 96.74           O  
ATOM   1013  CG  GLN B 132      -1.407   9.894   5.241  1.00 96.74           C  
ATOM   1014  CD  GLN B 132      -2.167  10.417   4.036  1.00 96.74           C  
ATOM   1015  NE2 GLN B 132      -2.441   9.537   3.080  1.00 96.74           N  
ATOM   1016  OE1 GLN B 132      -2.507  11.603   3.967  1.00 96.74           O  
ATOM   1017  N   ARG B 133      -1.537  11.631   9.466  1.00 97.04           N  
ATOM   1018  CA  ARG B 133      -1.622  12.651  10.506  1.00 97.04           C  
ATOM   1019  C   ARG B 133      -0.513  12.475  11.538  1.00 97.04           C  
ATOM   1020  CB  ARG B 133      -2.989  12.607  11.192  1.00 97.04           C  
ATOM   1021  O   ARG B 133       0.172  13.437  11.891  1.00 97.04           O  
ATOM   1022  CG  ARG B 133      -4.161  12.803  10.244  1.00 97.04           C  
ATOM   1023  CD  ARG B 133      -5.467  13.012  10.997  1.00 97.04           C  
ATOM   1024  NE  ARG B 133      -5.963  11.765  11.572  1.00 97.04           N  
ATOM   1025  NH1 ARG B 133      -8.195  12.248  11.220  1.00 97.04           N  
ATOM   1026  NH2 ARG B 133      -7.587  10.270  12.207  1.00 97.04           N  
ATOM   1027  CZ  ARG B 133      -7.247  11.430  11.665  1.00 97.04           C  
ATOM   1028  N   LEU B 134      -0.302  11.234  11.938  1.00 97.34           N  
ATOM   1029  CA  LEU B 134       0.722  10.949  12.937  1.00 97.34           C  
ATOM   1030  C   LEU B 134       2.118  11.172  12.365  1.00 97.34           C  
ATOM   1031  CB  LEU B 134       0.590   9.510  13.444  1.00 97.34           C  
ATOM   1032  O   LEU B 134       3.015  11.639  13.071  1.00 97.34           O  
ATOM   1033  CG  LEU B 134      -0.522   9.249  14.462  1.00 97.34           C  
ATOM   1034  CD1 LEU B 134      -0.799   7.754  14.572  1.00 97.34           C  
ATOM   1035  CD2 LEU B 134      -0.150   9.832  15.821  1.00 97.34           C  
ATOM   1036  N   MET B 135       2.303  10.814  11.118  1.00 97.91           N  
ATOM   1037  CA  MET B 135       3.602  11.021  10.486  1.00 97.91           C  
ATOM   1038  C   MET B 135       3.931  12.507  10.391  1.00 97.91           C  
ATOM   1039  CB  MET B 135       3.630  10.389   9.093  1.00 97.91           C  
ATOM   1040  O   MET B 135       5.093  12.899  10.511  1.00 97.91           O  
ATOM   1041  CG  MET B 135       4.953   9.727   8.746  1.00 97.91           C  
ATOM   1042  SD  MET B 135       5.641   8.756  10.143  1.00 97.91           S  
ATOM   1043  CE  MET B 135       7.403   8.778   9.710  1.00 97.91           C  
ATOM   1044  N   LEU B 136       2.951  13.378  10.175  1.00 97.52           N  
ATOM   1045  CA  LEU B 136       3.160  14.820  10.095  1.00 97.52           C  
ATOM   1046  C   LEU B 136       3.614  15.378  11.440  1.00 97.52           C  
ATOM   1047  CB  LEU B 136       1.877  15.523   9.645  1.00 97.52           C  
ATOM   1048  O   LEU B 136       4.638  16.061  11.519  1.00 97.52           O  
ATOM   1049  CG  LEU B 136       1.618  15.561   8.138  1.00 97.52           C  
ATOM   1050  CD1 LEU B 136       0.180  15.986   7.858  1.00 97.52           C  
ATOM   1051  CD2 LEU B 136       2.602  16.501   7.450  1.00 97.52           C  
ATOM   1052  N   GLU B 137       2.897  15.083  12.462  1.00 97.71           N  
ATOM   1053  CA  GLU B 137       3.227  15.609  13.784  1.00 97.71           C  
ATOM   1054  C   GLU B 137       4.573  15.078  14.268  1.00 97.71           C  
ATOM   1055  CB  GLU B 137       2.130  15.258  14.792  1.00 97.71           C  
ATOM   1056  O   GLU B 137       5.385  15.831  14.810  1.00 97.71           O  
ATOM   1057  CG  GLU B 137       0.832  16.024  14.579  1.00 97.71           C  
ATOM   1058  CD  GLU B 137      -0.192  15.785  15.676  1.00 97.71           C  
ATOM   1059  OE1 GLU B 137      -1.187  16.542  15.754  1.00 97.71           O  
ATOM   1060  OE2 GLU B 137       0.001  14.833  16.466  1.00 97.71           O  
ATOM   1061  N   THR B 138       4.804  13.781  14.074  1.00 98.34           N  
ATOM   1062  CA  THR B 138       6.030  13.164  14.567  1.00 98.34           C  
ATOM   1063  C   THR B 138       7.241  13.670  13.788  1.00 98.34           C  
ATOM   1064  CB  THR B 138       5.960  11.629  14.473  1.00 98.34           C  
ATOM   1065  O   THR B 138       8.329  13.818  14.349  1.00 98.34           O  
ATOM   1066  CG2 THR B 138       6.968  10.973  15.411  1.00 98.34           C  
ATOM   1067  OG1 THR B 138       4.641  11.194  14.826  1.00 98.34           O  
ATOM   1068  N   SER B 139       7.090  13.914  12.508  1.00 98.52           N  
ATOM   1069  CA  SER B 139       8.175  14.486  11.717  1.00 98.52           C  
ATOM   1070  C   SER B 139       8.491  15.910  12.161  1.00 98.52           C  
ATOM   1071  CB  SER B 139       7.819  14.474  10.230  1.00 98.52           C  
ATOM   1072  O   SER B 139       9.659  16.292  12.256  1.00 98.52           O  
ATOM   1073  OG  SER B 139       7.613  13.148   9.773  1.00 98.52           O  
ATOM   1074  N   TRP B 140       7.428  16.713  12.408  1.00 98.04           N  
ATOM   1075  CA  TRP B 140       7.611  18.069  12.914  1.00 98.04           C  
ATOM   1076  C   TRP B 140       8.405  18.062  14.215  1.00 98.04           C  
ATOM   1077  CB  TRP B 140       6.257  18.750  13.131  1.00 98.04           C  
ATOM   1078  O   TRP B 140       9.357  18.830  14.373  1.00 98.04           O  
ATOM   1079  CG  TRP B 140       6.357  20.184  13.554  1.00 98.04           C  
ATOM   1080  CD1 TRP B 140       6.568  20.657  14.820  1.00 98.04           C  
ATOM   1081  CD2 TRP B 140       6.246  21.334  12.710  1.00 98.04           C  
ATOM   1082  CE2 TRP B 140       6.400  22.473  13.531  1.00 98.04           C  
ATOM   1083  CE3 TRP B 140       6.031  21.512  11.337  1.00 98.04           C  
ATOM   1084  NE1 TRP B 140       6.595  22.033  14.812  1.00 98.04           N  
ATOM   1085  CH2 TRP B 140       6.135  23.918  11.676  1.00 98.04           C  
ATOM   1086  CZ2 TRP B 140       6.346  23.773  13.023  1.00 98.04           C  
ATOM   1087  CZ3 TRP B 140       5.977  22.806  10.833  1.00 98.04           C  
ATOM   1088  N   GLU B 141       8.063  17.191  15.051  1.00 98.16           N  
ATOM   1089  CA  GLU B 141       8.725  17.091  16.348  1.00 98.16           C  
ATOM   1090  C   GLU B 141      10.176  16.646  16.195  1.00 98.16           C  
ATOM   1091  CB  GLU B 141       7.971  16.123  17.263  1.00 98.16           C  
ATOM   1092  O   GLU B 141      11.054  17.113  16.924  1.00 98.16           O  
ATOM   1093  CG  GLU B 141       6.626  16.650  17.743  1.00 98.16           C  
ATOM   1094  CD  GLU B 141       5.856  15.648  18.588  1.00 98.16           C  
ATOM   1095  OE1 GLU B 141       4.854  16.038  19.229  1.00 98.16           O  
ATOM   1096  OE2 GLU B 141       6.258  14.464  18.611  1.00 98.16           O  
ATOM   1097  N   ALA B 142      10.433  15.697  15.330  1.00 98.52           N  
ATOM   1098  CA  ALA B 142      11.797  15.218  15.120  1.00 98.52           C  
ATOM   1099  C   ALA B 142      12.715  16.353  14.674  1.00 98.52           C  
ATOM   1100  CB  ALA B 142      11.812  14.090  14.092  1.00 98.52           C  
ATOM   1101  O   ALA B 142      13.866  16.435  15.107  1.00 98.52           O  
ATOM   1102  N   VAL B 143      12.232  17.200  13.837  1.00 98.33           N  
ATOM   1103  CA  VAL B 143      13.018  18.325  13.341  1.00 98.33           C  
ATOM   1104  C   VAL B 143      13.266  19.320  14.472  1.00 98.33           C  
ATOM   1105  CB  VAL B 143      12.318  19.028  12.156  1.00 98.33           C  
ATOM   1106  O   VAL B 143      14.384  19.813  14.639  1.00 98.33           O  
ATOM   1107  CG1 VAL B 143      13.086  20.281  11.741  1.00 98.33           C  
ATOM   1108  CG2 VAL B 143      12.176  18.069  10.976  1.00 98.33           C  
ATOM   1109  N   GLU B 144      12.233  19.621  15.274  1.00 97.81           N  
ATOM   1110  CA  GLU B 144      12.376  20.541  16.398  1.00 97.81           C  
ATOM   1111  C   GLU B 144      13.380  20.014  17.419  1.00 97.81           C  
ATOM   1112  CB  GLU B 144      11.022  20.785  17.069  1.00 97.81           C  
ATOM   1113  O   GLU B 144      14.175  20.779  17.969  1.00 97.81           O  
ATOM   1114  CG  GLU B 144      10.130  21.762  16.316  1.00 97.81           C  
ATOM   1115  CD  GLU B 144       8.912  22.199  17.115  1.00 97.81           C  
ATOM   1116  OE1 GLU B 144       8.420  23.330  16.901  1.00 97.81           O  
ATOM   1117  OE2 GLU B 144       8.446  21.404  17.961  1.00 97.81           O  
ATOM   1118  N   ARG B 145      13.358  18.720  17.653  1.00 97.36           N  
ATOM   1119  CA  ARG B 145      14.242  18.116  18.645  1.00 97.36           C  
ATOM   1120  C   ARG B 145      15.696  18.176  18.190  1.00 97.36           C  
ATOM   1121  CB  ARG B 145      13.836  16.666  18.914  1.00 97.36           C  
ATOM   1122  O   ARG B 145      16.612  18.110  19.012  1.00 97.36           O  
ATOM   1123  CG  ARG B 145      12.550  16.524  19.711  1.00 97.36           C  
ATOM   1124  CD  ARG B 145      12.225  15.065  20.004  1.00 97.36           C  
ATOM   1125  NE  ARG B 145      11.264  14.935  21.095  1.00 97.36           N  
ATOM   1126  NH1 ARG B 145       9.397  15.078  19.741  1.00 97.36           N  
ATOM   1127  NH2 ARG B 145       9.159  14.819  22.006  1.00 97.36           N  
ATOM   1128  CZ  ARG B 145       9.942  14.945  20.945  1.00 97.36           C  
ATOM   1129  N   ALA B 146      15.892  18.324  16.944  1.00 97.68           N  
ATOM   1130  CA  ALA B 146      17.240  18.468  16.401  1.00 97.68           C  
ATOM   1131  C   ALA B 146      17.729  19.909  16.520  1.00 97.68           C  
ATOM   1132  CB  ALA B 146      17.277  18.016  14.943  1.00 97.68           C  
ATOM   1133  O   ALA B 146      18.870  20.216  16.167  1.00 97.68           O  
ATOM   1134  N   GLY B 147      16.856  20.834  17.033  1.00 96.64           N  
ATOM   1135  CA  GLY B 147      17.203  22.244  17.116  1.00 96.64           C  
ATOM   1136  C   GLY B 147      17.136  22.955  15.778  1.00 96.64           C  
ATOM   1137  O   GLY B 147      17.907  23.882  15.522  1.00 96.64           O  
ATOM   1138  N   ILE B 148      16.332  22.448  14.931  1.00 96.93           N  
ATOM   1139  CA  ILE B 148      16.162  23.032  13.605  1.00 96.93           C  
ATOM   1140  C   ILE B 148      14.744  23.578  13.460  1.00 96.93           C  
ATOM   1141  CB  ILE B 148      16.456  22.002  12.491  1.00 96.93           C  
ATOM   1142  O   ILE B 148      13.779  22.940  13.887  1.00 96.93           O  
ATOM   1143  CG1 ILE B 148      17.895  21.487  12.606  1.00 96.93           C  
ATOM   1144  CG2 ILE B 148      16.200  22.612  11.110  1.00 96.93           C  
ATOM   1145  CD1 ILE B 148      18.215  20.328  11.671  1.00 96.93           C  
ATOM   1146  N   ASP B 149      14.626  24.845  12.991  1.00 96.39           N  
ATOM   1147  CA  ASP B 149      13.332  25.391  12.594  1.00 96.39           C  
ATOM   1148  C   ASP B 149      12.752  24.622  11.409  1.00 96.39           C  
ATOM   1149  CB  ASP B 149      13.460  26.875  12.246  1.00 96.39           C  
ATOM   1150  O   ASP B 149      13.322  24.632  10.316  1.00 96.39           O  
ATOM   1151  CG  ASP B 149      12.183  27.461  11.669  1.00 96.39           C  
ATOM   1152  OD1 ASP B 149      11.173  26.732  11.558  1.00 96.39           O  
ATOM   1153  OD2 ASP B 149      12.187  28.661  11.320  1.00 96.39           O  
ATOM   1154  N   PRO B 150      11.633  23.914  11.548  1.00 95.90           N  
ATOM   1155  CA  PRO B 150      11.076  23.112  10.456  1.00 95.90           C  
ATOM   1156  C   PRO B 150      10.803  23.934   9.199  1.00 95.90           C  
ATOM   1157  CB  PRO B 150       9.773  22.568  11.047  1.00 95.90           C  
ATOM   1158  O   PRO B 150      10.943  23.428   8.083  1.00 95.90           O  
ATOM   1159  CG  PRO B 150       9.901  22.786  12.520  1.00 95.90           C  
ATOM   1160  CD  PRO B 150      10.908  23.875  12.755  1.00 95.90           C  
ATOM   1161  N   LEU B 151      10.465  25.163   9.297  1.00 93.92           N  
ATOM   1162  CA  LEU B 151      10.125  25.987   8.142  1.00 93.92           C  
ATOM   1163  C   LEU B 151      11.384  26.464   7.425  1.00 93.92           C  
ATOM   1164  CB  LEU B 151       9.282  27.190   8.572  1.00 93.92           C  
ATOM   1165  O   LEU B 151      11.320  26.901   6.274  1.00 93.92           O  
ATOM   1166  CG  LEU B 151       7.862  26.886   9.052  1.00 93.92           C  
ATOM   1167  CD1 LEU B 151       7.211  28.146   9.614  1.00 93.92           C  
ATOM   1168  CD2 LEU B 151       7.025  26.307   7.916  1.00 93.92           C  
ATOM   1169  N   SER B 152      12.483  26.370   8.055  1.00 94.50           N  
ATOM   1170  CA  SER B 152      13.747  26.748   7.432  1.00 94.50           C  
ATOM   1171  C   SER B 152      14.215  25.686   6.442  1.00 94.50           C  
ATOM   1172  CB  SER B 152      14.823  26.975   8.495  1.00 94.50           C  
ATOM   1173  O   SER B 152      15.085  25.947   5.609  1.00 94.50           O  
ATOM   1174  OG  SER B 152      15.290  25.740   9.010  1.00 94.50           O  
ATOM   1175  N   LEU B 153      13.621  24.500   6.490  1.00 95.93           N  
ATOM   1176  CA  LEU B 153      14.040  23.398   5.631  1.00 95.93           C  
ATOM   1177  C   LEU B 153      13.388  23.502   4.256  1.00 95.93           C  
ATOM   1178  CB  LEU B 153      13.689  22.053   6.274  1.00 95.93           C  
ATOM   1179  O   LEU B 153      13.707  22.725   3.353  1.00 95.93           O  
ATOM   1180  CG  LEU B 153      14.477  21.677   7.530  1.00 95.93           C  
ATOM   1181  CD1 LEU B 153      13.883  20.429   8.174  1.00 95.93           C  
ATOM   1182  CD2 LEU B 153      15.949  21.461   7.194  1.00 95.93           C  
ATOM   1183  N   ARG B 154      12.489  24.438   4.089  1.00 94.24           N  
ATOM   1184  CA  ARG B 154      11.826  24.611   2.801  1.00 94.24           C  
ATOM   1185  C   ARG B 154      12.844  24.825   1.686  1.00 94.24           C  
ATOM   1186  CB  ARG B 154      10.850  25.789   2.852  1.00 94.24           C  
ATOM   1187  O   ARG B 154      13.737  25.665   1.806  1.00 94.24           O  
ATOM   1188  CG  ARG B 154       9.745  25.719   1.811  1.00 94.24           C  
ATOM   1189  CD  ARG B 154       8.740  26.850   1.978  1.00 94.24           C  
ATOM   1190  NE  ARG B 154       7.463  26.365   2.495  1.00 94.24           N  
ATOM   1191  NH1 ARG B 154       6.335  28.352   2.154  1.00 94.24           N  
ATOM   1192  NH2 ARG B 154       5.243  26.548   3.054  1.00 94.24           N  
ATOM   1193  CZ  ARG B 154       6.350  27.090   2.567  1.00 94.24           C  
ATOM   1194  N   GLY B 155      12.735  24.024   0.682  1.00 93.27           N  
ATOM   1195  CA  GLY B 155      13.623  24.135  -0.463  1.00 93.27           C  
ATOM   1196  C   GLY B 155      14.893  23.318  -0.315  1.00 93.27           C  
ATOM   1197  O   GLY B 155      15.688  23.221  -1.252  1.00 93.27           O  
ATOM   1198  N   SER B 156      15.051  22.617   0.818  1.00 95.70           N  
ATOM   1199  CA  SER B 156      16.263  21.837   1.045  1.00 95.70           C  
ATOM   1200  C   SER B 156      16.147  20.445   0.432  1.00 95.70           C  
ATOM   1201  CB  SER B 156      16.554  21.721   2.542  1.00 95.70           C  
ATOM   1202  O   SER B 156      15.040  19.945   0.218  1.00 95.70           O  
ATOM   1203  OG  SER B 156      15.631  20.846   3.168  1.00 95.70           O  
ATOM   1204  N   ARG B 157      17.291  19.841   0.154  1.00 96.94           N  
ATOM   1205  CA  ARG B 157      17.322  18.473  -0.353  1.00 96.94           C  
ATOM   1206  C   ARG B 157      17.212  17.464   0.785  1.00 96.94           C  
ATOM   1207  CB  ARG B 157      18.603  18.224  -1.152  1.00 96.94           C  
ATOM   1208  O   ARG B 157      18.080  16.604   0.945  1.00 96.94           O  
ATOM   1209  CG  ARG B 157      18.590  18.836  -2.544  1.00 96.94           C  
ATOM   1210  CD  ARG B 157      19.856  18.501  -3.320  1.00 96.94           C  
ATOM   1211  NE  ARG B 157      21.057  18.889  -2.586  1.00 96.94           N  
ATOM   1212  NH1 ARG B 157      22.529  17.866  -4.043  1.00 96.94           N  
ATOM   1213  NH2 ARG B 157      23.320  18.984  -2.205  1.00 96.94           N  
ATOM   1214  CZ  ARG B 157      22.299  18.579  -2.946  1.00 96.94           C  
ATOM   1215  N   THR B 158      16.182  17.587   1.515  1.00 98.17           N  
ATOM   1216  CA  THR B 158      15.890  16.668   2.610  1.00 98.17           C  
ATOM   1217  C   THR B 158      14.993  15.529   2.136  1.00 98.17           C  
ATOM   1218  CB  THR B 158      15.217  17.399   3.787  1.00 98.17           C  
ATOM   1219  O   THR B 158      13.895  15.766   1.626  1.00 98.17           O  
ATOM   1220  CG2 THR B 158      14.978  16.451   4.958  1.00 98.17           C  
ATOM   1221  OG1 THR B 158      16.061  18.473   4.220  1.00 98.17           O  
ATOM   1222  N   GLY B 159      15.484  14.277   2.237  1.00 98.44           N  
ATOM   1223  CA  GLY B 159      14.700  13.120   1.834  1.00 98.44           C  
ATOM   1224  C   GLY B 159      13.731  12.654   2.904  1.00 98.44           C  
ATOM   1225  O   GLY B 159      13.950  12.893   4.093  1.00 98.44           O  
ATOM   1226  N   VAL B 160      12.611  12.058   2.484  1.00 98.68           N  
ATOM   1227  CA  VAL B 160      11.626  11.465   3.383  1.00 98.68           C  
ATOM   1228  C   VAL B 160      11.433   9.991   3.037  1.00 98.68           C  
ATOM   1229  CB  VAL B 160      10.274  12.211   3.314  1.00 98.68           C  
ATOM   1230  O   VAL B 160      10.906   9.660   1.972  1.00 98.68           O  
ATOM   1231  CG1 VAL B 160       9.283  11.625   4.318  1.00 98.68           C  
ATOM   1232  CG2 VAL B 160      10.476  13.704   3.567  1.00 98.68           C  
ATOM   1233  N   PHE B 161      11.867   9.072   3.887  1.00 98.66           N  
ATOM   1234  CA  PHE B 161      11.742   7.629   3.723  1.00 98.66           C  
ATOM   1235  C   PHE B 161      10.856   7.035   4.812  1.00 98.66           C  
ATOM   1236  CB  PHE B 161      13.121   6.962   3.747  1.00 98.66           C  
ATOM   1237  O   PHE B 161      11.197   7.089   5.995  1.00 98.66           O  
ATOM   1238  CG  PHE B 161      14.064   7.481   2.695  1.00 98.66           C  
ATOM   1239  CD1 PHE B 161      14.174   6.843   1.465  1.00 98.66           C  
ATOM   1240  CD2 PHE B 161      14.840   8.607   2.935  1.00 98.66           C  
ATOM   1241  CE1 PHE B 161      15.046   7.321   0.489  1.00 98.66           C  
ATOM   1242  CE2 PHE B 161      15.714   9.090   1.965  1.00 98.66           C  
ATOM   1243  CZ  PHE B 161      15.816   8.445   0.743  1.00 98.66           C  
ATOM   1244  N   THR B 162       9.690   6.460   4.428  1.00 98.13           N  
ATOM   1245  CA  THR B 162       8.712   6.040   5.426  1.00 98.13           C  
ATOM   1246  C   THR B 162       8.285   4.594   5.189  1.00 98.13           C  
ATOM   1247  CB  THR B 162       7.472   6.953   5.412  1.00 98.13           C  
ATOM   1248  O   THR B 162       7.932   4.221   4.069  1.00 98.13           O  
ATOM   1249  CG2 THR B 162       6.455   6.515   6.461  1.00 98.13           C  
ATOM   1250  OG1 THR B 162       7.875   8.301   5.687  1.00 98.13           O  
ATOM   1251  N   GLY B 163       8.368   3.733   6.248  1.00 98.20           N  
ATOM   1252  CA  GLY B 163       7.822   2.386   6.203  1.00 98.20           C  
ATOM   1253  C   GLY B 163       6.350   2.326   6.564  1.00 98.20           C  
ATOM   1254  O   GLY B 163       5.952   2.766   7.645  1.00 98.20           O  
ATOM   1255  N   VAL B 164       5.488   1.811   5.581  1.00 96.11           N  
ATOM   1256  CA  VAL B 164       4.055   1.635   5.793  1.00 96.11           C  
ATOM   1257  C   VAL B 164       3.616   0.277   5.248  1.00 96.11           C  
ATOM   1258  CB  VAL B 164       3.239   2.766   5.127  1.00 96.11           C  
ATOM   1259  O   VAL B 164       4.073  -0.149   4.185  1.00 96.11           O  
ATOM   1260  CG1 VAL B 164       1.741   2.503   5.264  1.00 96.11           C  
ATOM   1261  CG2 VAL B 164       3.606   4.117   5.738  1.00 96.11           C  
ATOM   1262  N   MET B 165       2.701  -0.435   5.944  1.00 90.35           N  
ATOM   1263  CA  MET B 165       2.332  -1.788   5.538  1.00 90.35           C  
ATOM   1264  C   MET B 165       0.948  -1.804   4.896  1.00 90.35           C  
ATOM   1265  CB  MET B 165       2.364  -2.737   6.737  1.00 90.35           C  
ATOM   1266  O   MET B 165       0.677  -2.625   4.017  1.00 90.35           O  
ATOM   1267  CG  MET B 165       3.722  -3.375   6.978  1.00 90.35           C  
ATOM   1268  SD  MET B 165       3.685  -4.622   8.323  1.00 90.35           S  
ATOM   1269  CE  MET B 165       1.893  -4.850   8.498  1.00 90.35           C  
ATOM   1270  N   TYR B 166      -0.021  -1.097   5.351  1.00 82.22           N  
ATOM   1271  CA  TYR B 166      -1.387  -1.122   4.840  1.00 82.22           C  
ATOM   1272  C   TYR B 166      -2.082   0.214   5.076  1.00 82.22           C  
ATOM   1273  CB  TYR B 166      -2.187  -2.250   5.498  1.00 82.22           C  
ATOM   1274  O   TYR B 166      -1.606   1.038   5.860  1.00 82.22           O  
ATOM   1275  CG  TYR B 166      -1.847  -2.466   6.953  1.00 82.22           C  
ATOM   1276  CD1 TYR B 166      -1.012  -3.509   7.346  1.00 82.22           C  
ATOM   1277  CD2 TYR B 166      -2.362  -1.629   7.937  1.00 82.22           C  
ATOM   1278  CE1 TYR B 166      -0.697  -3.713   8.685  1.00 82.22           C  
ATOM   1279  CE2 TYR B 166      -2.054  -1.824   9.280  1.00 82.22           C  
ATOM   1280  OH  TYR B 166      -0.915  -3.064  10.971  1.00 82.22           O  
ATOM   1281  CZ  TYR B 166      -1.222  -2.867   9.643  1.00 82.22           C  
ATOM   1282  N   ASN B 167      -3.131   0.474   4.247  1.00 75.73           N  
ATOM   1283  CA  ASN B 167      -4.014   1.631   4.335  1.00 75.73           C  
ATOM   1284  C   ASN B 167      -5.482   1.226   4.234  1.00 75.73           C  
ATOM   1285  CB  ASN B 167      -3.670   2.653   3.249  1.00 75.73           C  
ATOM   1286  O   ASN B 167      -6.049   1.197   3.140  1.00 75.73           O  
ATOM   1287  CG  ASN B 167      -2.218   3.086   3.293  1.00 75.73           C  
ATOM   1288  ND2 ASN B 167      -1.694   3.523   2.154  1.00 75.73           N  
ATOM   1289  OD1 ASN B 167      -1.572   3.027   4.343  1.00 75.73           O  
ATOM   1290  N   GLU B 168      -6.150   1.042   5.333  1.00 77.68           N  
ATOM   1291  CA  GLU B 168      -7.489   0.462   5.304  1.00 77.68           C  
ATOM   1292  C   GLU B 168      -8.529   1.448   5.828  1.00 77.68           C  
ATOM   1293  CB  GLU B 168      -7.533  -0.832   6.121  1.00 77.68           C  
ATOM   1294  O   GLU B 168      -9.688   1.084   6.036  1.00 77.68           O  
ATOM   1295  CG  GLU B 168      -6.347  -1.754   5.877  1.00 77.68           C  
ATOM   1296  CD  GLU B 168      -6.440  -3.066   6.639  1.00 77.68           C  
ATOM   1297  OE1 GLU B 168      -5.615  -3.974   6.388  1.00 77.68           O  
ATOM   1298  OE2 GLU B 168      -7.345  -3.187   7.494  1.00 77.68           O  
ATOM   1299  N   TYR B 169      -8.257   2.673   6.046  1.00 87.56           N  
ATOM   1300  CA  TYR B 169      -9.127   3.603   6.757  1.00 87.56           C  
ATOM   1301  C   TYR B 169     -10.419   3.840   5.985  1.00 87.56           C  
ATOM   1302  CB  TYR B 169      -8.409   4.936   6.995  1.00 87.56           C  
ATOM   1303  O   TYR B 169     -11.512   3.741   6.547  1.00 87.56           O  
ATOM   1304  CG  TYR B 169      -9.247   5.953   7.730  1.00 87.56           C  
ATOM   1305  CD1 TYR B 169      -9.714   7.097   7.086  1.00 87.56           C  
ATOM   1306  CD2 TYR B 169      -9.573   5.774   9.070  1.00 87.56           C  
ATOM   1307  CE1 TYR B 169     -10.485   8.038   7.760  1.00 87.56           C  
ATOM   1308  CE2 TYR B 169     -10.343   6.709   9.754  1.00 87.56           C  
ATOM   1309  OH  TYR B 169     -11.557   8.765   9.764  1.00 87.56           O  
ATOM   1310  CZ  TYR B 169     -10.794   7.836   9.091  1.00 87.56           C  
ATOM   1311  N   ALA B 170     -10.361   4.075   4.709  1.00 72.60           N  
ATOM   1312  CA  ALA B 170     -11.562   4.376   3.934  1.00 72.60           C  
ATOM   1313  C   ALA B 170     -12.276   3.096   3.510  1.00 72.60           C  
ATOM   1314  CB  ALA B 170     -11.207   5.214   2.708  1.00 72.60           C  
ATOM   1315  O   ALA B 170     -13.491   3.097   3.297  1.00 72.60           O  
ATOM   1316  N   SER B 171     -11.549   2.055   3.333  1.00 64.85           N  
ATOM   1317  CA  SER B 171     -12.128   0.825   2.802  1.00 64.85           C  
ATOM   1318  C   SER B 171     -13.087   0.189   3.803  1.00 64.85           C  
ATOM   1319  CB  SER B 171     -11.027  -0.170   2.434  1.00 64.85           C  
ATOM   1320  O   SER B 171     -13.921  -0.639   3.430  1.00 64.85           O  
ATOM   1321  OG  SER B 171     -10.154  -0.383   3.530  1.00 64.85           O  
ATOM   1322  N   ARG B 172     -13.064   0.657   4.942  1.00 60.91           N  
ATOM   1323  CA  ARG B 172     -13.911   0.125   6.004  1.00 60.91           C  
ATOM   1324  C   ARG B 172     -15.353   0.596   5.842  1.00 60.91           C  
ATOM   1325  CB  ARG B 172     -13.376   0.539   7.377  1.00 60.91           C  
ATOM   1326  O   ARG B 172     -16.273   0.003   6.410  1.00 60.91           O  
ATOM   1327  CG  ARG B 172     -13.247  -0.613   8.360  1.00 60.91           C  
ATOM   1328  CD  ARG B 172     -12.679  -0.154   9.696  1.00 60.91           C  
ATOM   1329  NE  ARG B 172     -13.268  -0.887  10.813  1.00 60.91           N  
ATOM   1330  NH1 ARG B 172     -11.252  -1.653  11.642  1.00 60.91           N  
ATOM   1331  NH2 ARG B 172     -13.213  -2.212  12.688  1.00 60.91           N  
ATOM   1332  CZ  ARG B 172     -12.576  -1.582  11.712  1.00 60.91           C  
ATOM   1333  N   ILE B 173     -15.439   1.713   5.073  1.00 56.12           N  
ATOM   1334  CA  ILE B 173     -16.725   2.402   5.082  1.00 56.12           C  
ATOM   1335  C   ILE B 173     -17.419   2.217   3.735  1.00 56.12           C  
ATOM   1336  CB  ILE B 173     -16.558   3.905   5.397  1.00 56.12           C  
ATOM   1337  O   ILE B 173     -16.828   2.475   2.684  1.00 56.12           O  
ATOM   1338  CG1 ILE B 173     -15.626   4.099   6.598  1.00 56.12           C  
ATOM   1339  CG2 ILE B 173     -17.920   4.559   5.649  1.00 56.12           C  
ATOM   1340  CD1 ILE B 173     -15.328   5.557   6.922  1.00 56.12           C  
ATOM   1341  N   MET B 174     -18.529   1.704   3.804  1.00 55.70           N  
ATOM   1342  CA  MET B 174     -19.305   1.435   2.596  1.00 55.70           C  
ATOM   1343  C   MET B 174     -19.812   2.732   1.975  1.00 55.70           C  
ATOM   1344  CB  MET B 174     -20.482   0.509   2.907  1.00 55.70           C  
ATOM   1345  O   MET B 174     -19.889   2.851   0.751  1.00 55.70           O  
ATOM   1346  CG  MET B 174     -20.071  -0.919   3.225  1.00 55.70           C  
ATOM   1347  SD  MET B 174     -20.033  -1.987   1.733  1.00 55.70           S  
ATOM   1348  CE  MET B 174     -21.788  -2.430   1.611  1.00 55.70           C  
ATOM   1349  N   SER B 175     -20.157   3.734   2.855  1.00 58.44           N  
ATOM   1350  CA  SER B 175     -20.644   5.022   2.372  1.00 58.44           C  
ATOM   1351  C   SER B 175     -19.956   6.178   3.090  1.00 58.44           C  
ATOM   1352  CB  SER B 175     -22.158   5.126   2.556  1.00 58.44           C  
ATOM   1353  O   SER B 175     -19.884   6.197   4.321  1.00 58.44           O  
ATOM   1354  OG  SER B 175     -22.495   6.274   3.317  1.00 58.44           O  
ATOM   1355  N   VAL B 176     -19.360   6.993   2.309  1.00 65.33           N  
ATOM   1356  CA  VAL B 176     -18.649   8.142   2.859  1.00 65.33           C  
ATOM   1357  C   VAL B 176     -19.455   9.416   2.611  1.00 65.33           C  
ATOM   1358  CB  VAL B 176     -17.235   8.279   2.252  1.00 65.33           C  
ATOM   1359  O   VAL B 176     -20.113   9.550   1.577  1.00 65.33           O  
ATOM   1360  CG1 VAL B 176     -16.280   8.932   3.250  1.00 65.33           C  
ATOM   1361  CG2 VAL B 176     -16.707   6.914   1.816  1.00 65.33           C  
ATOM   1362  N   PRO B 177     -19.446  10.328   3.609  1.00 59.57           N  
ATOM   1363  CA  PRO B 177     -20.097  11.620   3.382  1.00 59.57           C  
ATOM   1364  C   PRO B 177     -19.591  12.323   2.125  1.00 59.57           C  
ATOM   1365  CB  PRO B 177     -19.740  12.420   4.637  1.00 59.57           C  
ATOM   1366  O   PRO B 177     -18.394  12.278   1.828  1.00 59.57           O  
ATOM   1367  CG  PRO B 177     -19.054  11.440   5.533  1.00 59.57           C  
ATOM   1368  CD  PRO B 177     -18.743  10.204   4.738  1.00 59.57           C  
ATOM   1369  N   ASP B 178     -20.431  12.985   1.440  1.00 61.89           N  
ATOM   1370  CA  ASP B 178     -20.127  13.631   0.167  1.00 61.89           C  
ATOM   1371  C   ASP B 178     -19.048  14.698   0.335  1.00 61.89           C  
ATOM   1372  CB  ASP B 178     -21.390  14.250  -0.436  1.00 61.89           C  
ATOM   1373  O   ASP B 178     -18.221  14.898  -0.556  1.00 61.89           O  
ATOM   1374  CG  ASP B 178     -22.356  13.214  -0.982  1.00 61.89           C  
ATOM   1375  OD1 ASP B 178     -21.979  12.027  -1.095  1.00 61.89           O  
ATOM   1376  OD2 ASP B 178     -23.505  13.587  -1.305  1.00 61.89           O  
ATOM   1377  N   GLU B 179     -19.070  15.290   1.526  1.00 62.88           N  
ATOM   1378  CA  GLU B 179     -18.169  16.416   1.753  1.00 62.88           C  
ATOM   1379  C   GLU B 179     -16.717  15.953   1.837  1.00 62.88           C  
ATOM   1380  CB  GLU B 179     -18.556  17.166   3.031  1.00 62.88           C  
ATOM   1381  O   GLU B 179     -15.795  16.740   1.615  1.00 62.88           O  
ATOM   1382  CG  GLU B 179     -20.058  17.316   3.224  1.00 62.88           C  
ATOM   1383  CD  GLU B 179     -20.539  16.837   4.584  1.00 62.88           C  
ATOM   1384  OE1 GLU B 179     -21.769  16.790   4.811  1.00 62.88           O  
ATOM   1385  OE2 GLU B 179     -19.678  16.506   5.430  1.00 62.88           O  
ATOM   1386  N   VAL B 180     -16.534  14.689   2.100  1.00 78.86           N  
ATOM   1387  CA  VAL B 180     -15.181  14.189   2.321  1.00 78.86           C  
ATOM   1388  C   VAL B 180     -14.741  13.343   1.128  1.00 78.86           C  
ATOM   1389  CB  VAL B 180     -15.088  13.362   3.623  1.00 78.86           C  
ATOM   1390  O   VAL B 180     -13.548  13.087   0.947  1.00 78.86           O  
ATOM   1391  CG1 VAL B 180     -14.217  14.076   4.655  1.00 78.86           C  
ATOM   1392  CG2 VAL B 180     -16.483  13.098   4.188  1.00 78.86           C  
ATOM   1393  N   ALA B 181     -15.603  13.039   0.229  1.00 71.71           N  
ATOM   1394  CA  ALA B 181     -15.370  12.097  -0.863  1.00 71.71           C  
ATOM   1395  C   ALA B 181     -14.198  12.543  -1.732  1.00 71.71           C  
ATOM   1396  CB  ALA B 181     -16.630  11.944  -1.711  1.00 71.71           C  
ATOM   1397  O   ALA B 181     -13.408  11.716  -2.192  1.00 71.71           O  
ATOM   1398  N   GLY B 182     -14.069  13.839  -1.848  1.00 72.50           N  
ATOM   1399  CA  GLY B 182     -13.036  14.363  -2.727  1.00 72.50           C  
ATOM   1400  C   GLY B 182     -11.645  14.285  -2.126  1.00 72.50           C  
ATOM   1401  O   GLY B 182     -10.647  14.413  -2.838  1.00 72.50           O  
ATOM   1402  N   HIS B 183     -11.528  13.920  -0.836  1.00 82.00           N  
ATOM   1403  CA  HIS B 183     -10.242  13.887  -0.149  1.00 82.00           C  
ATOM   1404  C   HIS B 183      -9.804  12.453   0.131  1.00 82.00           C  
ATOM   1405  CB  HIS B 183     -10.311  14.680   1.157  1.00 82.00           C  
ATOM   1406  O   HIS B 183      -8.677  12.220   0.576  1.00 82.00           O  
ATOM   1407  CG  HIS B 183     -10.624  16.129   0.963  1.00 82.00           C  
ATOM   1408  CD2 HIS B 183     -11.707  16.860   1.320  1.00 82.00           C  
ATOM   1409  ND1 HIS B 183      -9.764  16.998   0.327  1.00 82.00           N  
ATOM   1410  CE1 HIS B 183     -10.305  18.205   0.302  1.00 82.00           C  
ATOM   1411  NE2 HIS B 183     -11.484  18.148   0.898  1.00 82.00           N  
ATOM   1412  N   LEU B 184     -10.608  11.500  -0.233  1.00 79.05           N  
ATOM   1413  CA  LEU B 184     -10.341  10.116   0.144  1.00 79.05           C  
ATOM   1414  C   LEU B 184      -9.175   9.549  -0.659  1.00 79.05           C  
ATOM   1415  CB  LEU B 184     -11.588   9.253  -0.067  1.00 79.05           C  
ATOM   1416  O   LEU B 184      -8.397   8.741  -0.146  1.00 79.05           O  
ATOM   1417  CG  LEU B 184     -12.525   9.111   1.134  1.00 79.05           C  
ATOM   1418  CD1 LEU B 184     -13.962   8.907   0.663  1.00 79.05           C  
ATOM   1419  CD2 LEU B 184     -12.081   7.958   2.026  1.00 79.05           C  
ATOM   1420  N   GLY B 185      -9.075   9.935  -1.831  1.00 83.05           N  
ATOM   1421  CA  GLY B 185      -7.991   9.430  -2.657  1.00 83.05           C  
ATOM   1422  C   GLY B 185      -6.617   9.773  -2.114  1.00 83.05           C  
ATOM   1423  O   GLY B 185      -5.808   8.881  -1.848  1.00 83.05           O  
ATOM   1424  N   THR B 186      -6.348  10.998  -1.844  1.00 86.84           N  
ATOM   1425  CA  THR B 186      -5.066  11.445  -1.312  1.00 86.84           C  
ATOM   1426  C   THR B 186      -4.937  11.084   0.165  1.00 86.84           C  
ATOM   1427  CB  THR B 186      -4.886  12.964  -1.490  1.00 86.84           C  
ATOM   1428  O   THR B 186      -3.834  10.829   0.653  1.00 86.84           O  
ATOM   1429  CG2 THR B 186      -4.701  13.328  -2.959  1.00 86.84           C  
ATOM   1430  OG1 THR B 186      -6.045  13.639  -0.984  1.00 86.84           O  
ATOM   1431  N   GLY B 187      -6.054  11.066   0.803  1.00 90.34           N  
ATOM   1432  CA  GLY B 187      -6.034  10.809   2.234  1.00 90.34           C  
ATOM   1433  C   GLY B 187      -5.739   9.361   2.576  1.00 90.34           C  
ATOM   1434  O   GLY B 187      -5.352   9.051   3.705  1.00 90.34           O  
ATOM   1435  N   ASN B 188      -5.845   8.419   1.623  1.00 89.50           N  
ATOM   1436  CA  ASN B 188      -5.694   7.002   1.934  1.00 89.50           C  
ATOM   1437  C   ASN B 188      -4.682   6.330   1.011  1.00 89.50           C  
ATOM   1438  CB  ASN B 188      -7.045   6.287   1.851  1.00 89.50           C  
ATOM   1439  O   ASN B 188      -4.635   5.102   0.923  1.00 89.50           O  
ATOM   1440  CG  ASN B 188      -7.917   6.544   3.064  1.00 89.50           C  
ATOM   1441  ND2 ASN B 188      -8.922   7.397   2.902  1.00 89.50           N  
ATOM   1442  OD1 ASN B 188      -7.689   5.982   4.138  1.00 89.50           O  
ATOM   1443  N   SER B 189      -3.895   7.124   0.360  1.00 89.69           N  
ATOM   1444  CA  SER B 189      -2.850   6.595  -0.509  1.00 89.69           C  
ATOM   1445  C   SER B 189      -1.541   6.407   0.251  1.00 89.69           C  
ATOM   1446  CB  SER B 189      -2.626   7.521  -1.706  1.00 89.69           C  
ATOM   1447  O   SER B 189      -1.135   7.279   1.022  1.00 89.69           O  
ATOM   1448  OG  SER B 189      -1.412   7.206  -2.365  1.00 89.69           O  
ATOM   1449  N   GLY B 190      -0.873   5.250   0.065  1.00 91.03           N  
ATOM   1450  CA  GLY B 190       0.399   4.992   0.721  1.00 91.03           C  
ATOM   1451  C   GLY B 190       1.497   5.946   0.291  1.00 91.03           C  
ATOM   1452  O   GLY B 190       2.347   6.328   1.098  1.00 91.03           O  
ATOM   1453  N   SER B 191       1.503   6.412  -0.938  1.00 93.86           N  
ATOM   1454  CA  SER B 191       2.532   7.294  -1.478  1.00 93.86           C  
ATOM   1455  C   SER B 191       2.466   8.677  -0.838  1.00 93.86           C  
ATOM   1456  CB  SER B 191       2.391   7.418  -2.995  1.00 93.86           C  
ATOM   1457  O   SER B 191       3.488   9.353  -0.702  1.00 93.86           O  
ATOM   1458  OG  SER B 191       1.068   7.783  -3.349  1.00 93.86           O  
ATOM   1459  N   VAL B 192       1.267   9.066  -0.384  1.00 93.94           N  
ATOM   1460  CA  VAL B 192       1.041  10.414   0.126  1.00 93.94           C  
ATOM   1461  C   VAL B 192       1.524  10.507   1.572  1.00 93.94           C  
ATOM   1462  CB  VAL B 192      -0.449  10.813   0.035  1.00 93.94           C  
ATOM   1463  O   VAL B 192       1.729  11.605   2.095  1.00 93.94           O  
ATOM   1464  CG1 VAL B 192      -0.671  12.208   0.619  1.00 93.94           C  
ATOM   1465  CG2 VAL B 192      -0.929  10.754  -1.414  1.00 93.94           C  
ATOM   1466  N   VAL B 193       1.790   9.396   2.225  1.00 95.95           N  
ATOM   1467  CA  VAL B 193       2.288   9.450   3.595  1.00 95.95           C  
ATOM   1468  C   VAL B 193       3.622  10.192   3.632  1.00 95.95           C  
ATOM   1469  CB  VAL B 193       2.449   8.036   4.197  1.00 95.95           C  
ATOM   1470  O   VAL B 193       3.815  11.095   4.449  1.00 95.95           O  
ATOM   1471  CG1 VAL B 193       3.111   8.106   5.572  1.00 95.95           C  
ATOM   1472  CG2 VAL B 193       1.093   7.338   4.288  1.00 95.95           C  
ATOM   1473  N   SER B 194       4.548   9.825   2.763  1.00 97.36           N  
ATOM   1474  CA  SER B 194       5.824  10.527   2.675  1.00 97.36           C  
ATOM   1475  C   SER B 194       5.692  11.816   1.872  1.00 97.36           C  
ATOM   1476  CB  SER B 194       6.888   9.629   2.042  1.00 97.36           C  
ATOM   1477  O   SER B 194       6.316  12.827   2.202  1.00 97.36           O  
ATOM   1478  OG  SER B 194       6.520   9.266   0.723  1.00 97.36           O  
ATOM   1479  N   GLY B 195       4.839  11.815   0.828  1.00 96.20           N  
ATOM   1480  CA  GLY B 195       4.648  12.982  -0.018  1.00 96.20           C  
ATOM   1481  C   GLY B 195       4.066  14.169   0.726  1.00 96.20           C  
ATOM   1482  O   GLY B 195       4.472  15.311   0.499  1.00 96.20           O  
ATOM   1483  N   ARG B 196       3.132  13.916   1.611  1.00 95.60           N  
ATOM   1484  CA  ARG B 196       2.494  14.992   2.364  1.00 95.60           C  
ATOM   1485  C   ARG B 196       3.483  15.652   3.320  1.00 95.60           C  
ATOM   1486  CB  ARG B 196       1.288  14.462   3.142  1.00 95.60           C  
ATOM   1487  O   ARG B 196       3.413  16.860   3.557  1.00 95.60           O  
ATOM   1488  CG  ARG B 196       0.358  15.551   3.652  1.00 95.60           C  
ATOM   1489  CD  ARG B 196      -0.909  14.970   4.265  1.00 95.60           C  
ATOM   1490  NE  ARG B 196      -1.778  14.383   3.250  1.00 95.60           N  
ATOM   1491  NH1 ARG B 196      -2.946  16.331   2.827  1.00 95.60           N  
ATOM   1492  NH2 ARG B 196      -3.460  14.410   1.686  1.00 95.60           N  
ATOM   1493  CZ  ARG B 196      -2.726  15.042   2.590  1.00 95.60           C  
ATOM   1494  N   VAL B 197       4.346  14.836   3.901  1.00 97.54           N  
ATOM   1495  CA  VAL B 197       5.374  15.400   4.769  1.00 97.54           C  
ATOM   1496  C   VAL B 197       6.272  16.338   3.966  1.00 97.54           C  
ATOM   1497  CB  VAL B 197       6.222  14.294   5.437  1.00 97.54           C  
ATOM   1498  O   VAL B 197       6.555  17.458   4.399  1.00 97.54           O  
ATOM   1499  CG1 VAL B 197       7.394  14.901   6.205  1.00 97.54           C  
ATOM   1500  CG2 VAL B 197       5.355  13.444   6.363  1.00 97.54           C  
ATOM   1501  N   ALA B 198       6.694  15.889   2.781  1.00 97.56           N  
ATOM   1502  CA  ALA B 198       7.559  16.697   1.926  1.00 97.56           C  
ATOM   1503  C   ALA B 198       6.841  17.959   1.455  1.00 97.56           C  
ATOM   1504  CB  ALA B 198       8.034  15.880   0.727  1.00 97.56           C  
ATOM   1505  O   ALA B 198       7.427  19.043   1.435  1.00 97.56           O  
ATOM   1506  N   TYR B 199       5.577  17.866   1.170  1.00 94.56           N  
ATOM   1507  CA  TYR B 199       4.781  18.985   0.678  1.00 94.56           C  
ATOM   1508  C   TYR B 199       4.583  20.034   1.765  1.00 94.56           C  
ATOM   1509  CB  TYR B 199       3.422  18.496   0.169  1.00 94.56           C  
ATOM   1510  O   TYR B 199       4.805  21.225   1.536  1.00 94.56           O  
ATOM   1511  CG  TYR B 199       2.419  19.604  -0.045  1.00 94.56           C  
ATOM   1512  CD1 TYR B 199       1.351  19.783   0.831  1.00 94.56           C  
ATOM   1513  CD2 TYR B 199       2.538  20.474  -1.124  1.00 94.56           C  
ATOM   1514  CE1 TYR B 199       0.424  20.801   0.637  1.00 94.56           C  
ATOM   1515  CE2 TYR B 199       1.616  21.496  -1.328  1.00 94.56           C  
ATOM   1516  OH  TYR B 199      -0.350  22.661  -0.641  1.00 94.56           O  
ATOM   1517  CZ  TYR B 199       0.565  21.651  -0.443  1.00 94.56           C  
ATOM   1518  N   THR B 200       4.242  19.562   2.938  1.00 93.76           N  
ATOM   1519  CA  THR B 200       3.911  20.473   4.029  1.00 93.76           C  
ATOM   1520  C   THR B 200       5.159  21.195   4.528  1.00 93.76           C  
ATOM   1521  CB  THR B 200       3.246  19.725   5.199  1.00 93.76           C  
ATOM   1522  O   THR B 200       5.106  22.382   4.858  1.00 93.76           O  
ATOM   1523  CG2 THR B 200       2.100  20.538   5.791  1.00 93.76           C  
ATOM   1524  OG1 THR B 200       2.734  18.472   4.728  1.00 93.76           O  
ATOM   1525  N   LEU B 201       6.295  20.478   4.532  1.00 96.01           N  
ATOM   1526  CA  LEU B 201       7.531  21.075   5.026  1.00 96.01           C  
ATOM   1527  C   LEU B 201       8.333  21.688   3.883  1.00 96.01           C  
ATOM   1528  CB  LEU B 201       8.378  20.029   5.755  1.00 96.01           C  
ATOM   1529  O   LEU B 201       9.332  22.371   4.116  1.00 96.01           O  
ATOM   1530  CG  LEU B 201       7.878  19.592   7.132  1.00 96.01           C  
ATOM   1531  CD1 LEU B 201       8.232  18.130   7.386  1.00 96.01           C  
ATOM   1532  CD2 LEU B 201       8.462  20.485   8.222  1.00 96.01           C  
ATOM   1533  N   GLY B 202       7.908  21.485   2.666  1.00 95.50           N  
ATOM   1534  CA  GLY B 202       8.568  22.025   1.488  1.00 95.50           C  
ATOM   1535  C   GLY B 202       9.901  21.364   1.195  1.00 95.50           C  
ATOM   1536  O   GLY B 202      10.846  22.025   0.759  1.00 95.50           O  
ATOM   1537  N   LEU B 203      10.056  20.011   1.428  1.00 97.56           N  
ATOM   1538  CA  LEU B 203      11.305  19.280   1.243  1.00 97.56           C  
ATOM   1539  C   LEU B 203      11.459  18.826  -0.205  1.00 97.56           C  
ATOM   1540  CB  LEU B 203      11.362  18.070   2.179  1.00 97.56           C  
ATOM   1541  O   LEU B 203      10.501  18.344  -0.814  1.00 97.56           O  
ATOM   1542  CG  LEU B 203      11.007  18.329   3.644  1.00 97.56           C  
ATOM   1543  CD1 LEU B 203      10.907  17.011   4.405  1.00 97.56           C  
ATOM   1544  CD2 LEU B 203      12.036  19.250   4.290  1.00 97.56           C  
ATOM   1545  N   GLU B 204      12.663  18.907  -0.747  1.00 96.80           N  
ATOM   1546  CA  GLU B 204      12.826  18.643  -2.174  1.00 96.80           C  
ATOM   1547  C   GLU B 204      13.695  17.412  -2.411  1.00 96.80           C  
ATOM   1548  CB  GLU B 204      13.432  19.859  -2.880  1.00 96.80           C  
ATOM   1549  O   GLU B 204      14.025  17.089  -3.555  1.00 96.80           O  
ATOM   1550  CG  GLU B 204      12.563  21.106  -2.813  1.00 96.80           C  
ATOM   1551  CD  GLU B 204      13.098  22.256  -3.650  1.00 96.80           C  
ATOM   1552  OE1 GLU B 204      12.459  23.332  -3.682  1.00 96.80           O  
ATOM   1553  OE2 GLU B 204      14.165  22.080  -4.280  1.00 96.80           O  
ATOM   1554  N   GLY B 205      14.120  16.713  -1.378  1.00 97.11           N  
ATOM   1555  CA  GLY B 205      14.751  15.414  -1.547  1.00 97.11           C  
ATOM   1556  C   GLY B 205      13.769  14.317  -1.916  1.00 97.11           C  
ATOM   1557  O   GLY B 205      12.556  14.538  -1.920  1.00 97.11           O  
ATOM   1558  N   PRO B 206      14.284  13.082  -2.176  1.00 96.89           N  
ATOM   1559  CA  PRO B 206      13.381  11.976  -2.506  1.00 96.89           C  
ATOM   1560  C   PRO B 206      12.395  11.665  -1.382  1.00 96.89           C  
ATOM   1561  CB  PRO B 206      14.334  10.801  -2.737  1.00 96.89           C  
ATOM   1562  O   PRO B 206      12.778  11.638  -0.210  1.00 96.89           O  
ATOM   1563  CG  PRO B 206      15.703  11.383  -2.590  1.00 96.89           C  
ATOM   1564  CD  PRO B 206      15.569  12.801  -2.112  1.00 96.89           C  
ATOM   1565  N   ALA B 207      11.138  11.526  -1.711  1.00 98.04           N  
ATOM   1566  CA  ALA B 207      10.112  11.069  -0.778  1.00 98.04           C  
ATOM   1567  C   ALA B 207       9.505   9.745  -1.235  1.00 98.04           C  
ATOM   1568  CB  ALA B 207       9.021  12.126  -0.627  1.00 98.04           C  
ATOM   1569  O   ALA B 207       8.870   9.677  -2.289  1.00 98.04           O  
ATOM   1570  N   LEU B 208       9.729   8.689  -0.476  1.00 96.16           N  
ATOM   1571  CA  LEU B 208       9.192   7.399  -0.896  1.00 96.16           C  
ATOM   1572  C   LEU B 208       8.669   6.612   0.301  1.00 96.16           C  
ATOM   1573  CB  LEU B 208      10.261   6.586  -1.629  1.00 96.16           C  
ATOM   1574  O   LEU B 208       9.237   6.684   1.393  1.00 96.16           O  
ATOM   1575  CG  LEU B 208      11.715   6.909  -1.282  1.00 96.16           C  
ATOM   1576  CD1 LEU B 208      12.423   5.665  -0.755  1.00 96.16           C  
ATOM   1577  CD2 LEU B 208      12.444   7.470  -2.498  1.00 96.16           C  
ATOM   1578  N   THR B 209       7.593   5.929   0.113  1.00 97.09           N  
ATOM   1579  CA  THR B 209       7.023   4.974   1.056  1.00 97.09           C  
ATOM   1580  C   THR B 209       7.412   3.547   0.683  1.00 97.09           C  
ATOM   1581  CB  THR B 209       5.488   5.092   1.112  1.00 97.09           C  
ATOM   1582  O   THR B 209       7.275   3.143  -0.474  1.00 97.09           O  
ATOM   1583  CG2 THR B 209       4.904   4.165   2.173  1.00 97.09           C  
ATOM   1584  OG1 THR B 209       5.130   6.444   1.425  1.00 97.09           O  
ATOM   1585  N   VAL B 210       7.968   2.816   1.672  1.00 97.28           N  
ATOM   1586  CA  VAL B 210       8.419   1.453   1.415  1.00 97.28           C  
ATOM   1587  C   VAL B 210       7.610   0.473   2.262  1.00 97.28           C  
ATOM   1588  CB  VAL B 210       9.928   1.289   1.706  1.00 97.28           C  
ATOM   1589  O   VAL B 210       7.247   0.779   3.400  1.00 97.28           O  
ATOM   1590  CG1 VAL B 210      10.185   1.229   3.210  1.00 97.28           C  
ATOM   1591  CG2 VAL B 210      10.470   0.038   1.017  1.00 97.28           C  
ATOM   1592  N   ASP B 211       7.230  -0.670   1.684  1.00 96.08           N  
ATOM   1593  CA  ASP B 211       6.484  -1.729   2.358  1.00 96.08           C  
ATOM   1594  C   ASP B 211       7.237  -3.056   2.297  1.00 96.08           C  
ATOM   1595  CB  ASP B 211       5.094  -1.884   1.738  1.00 96.08           C  
ATOM   1596  O   ASP B 211       7.284  -3.701   1.248  1.00 96.08           O  
ATOM   1597  CG  ASP B 211       4.207  -2.850   2.505  1.00 96.08           C  
ATOM   1598  OD1 ASP B 211       4.675  -3.453   3.495  1.00 96.08           O  
ATOM   1599  OD2 ASP B 211       3.031  -3.011   2.114  1.00 96.08           O  
ATOM   1600  N   THR B 212       7.829  -3.406   3.366  1.00 96.15           N  
ATOM   1601  CA  THR B 212       8.455  -4.707   3.573  1.00 96.15           C  
ATOM   1602  C   THR B 212       7.904  -5.380   4.827  1.00 96.15           C  
ATOM   1603  CB  THR B 212       9.985  -4.579   3.686  1.00 96.15           C  
ATOM   1604  O   THR B 212       8.647  -6.027   5.568  1.00 96.15           O  
ATOM   1605  CG2 THR B 212      10.590  -4.048   2.391  1.00 96.15           C  
ATOM   1606  OG1 THR B 212      10.306  -3.679   4.754  1.00 96.15           O  
ATOM   1607  N   ALA B 213       6.756  -5.078   5.081  1.00 95.76           N  
ATOM   1608  CA  ALA B 213       6.049  -5.597   6.249  1.00 95.76           C  
ATOM   1609  C   ALA B 213       6.671  -5.077   7.542  1.00 95.76           C  
ATOM   1610  CB  ALA B 213       6.052  -7.124   6.238  1.00 95.76           C  
ATOM   1611  O   ALA B 213       6.813  -3.866   7.726  1.00 95.76           O  
ATOM   1612  N   CYS B 214       7.132  -6.005   8.415  1.00 95.43           N  
ATOM   1613  CA  CYS B 214       7.547  -5.615   9.758  1.00 95.43           C  
ATOM   1614  C   CYS B 214       8.966  -5.060   9.750  1.00 95.43           C  
ATOM   1615  CB  CYS B 214       7.460  -6.805  10.713  1.00 95.43           C  
ATOM   1616  O   CYS B 214       9.427  -4.509  10.752  1.00 95.43           O  
ATOM   1617  SG  CYS B 214       6.096  -7.932  10.351  1.00 95.43           S  
ATOM   1618  N   SER B 215       9.670  -5.095   8.670  1.00 97.49           N  
ATOM   1619  CA  SER B 215      11.030  -4.569   8.601  1.00 97.49           C  
ATOM   1620  C   SER B 215      11.064  -3.217   7.898  1.00 97.49           C  
ATOM   1621  CB  SER B 215      11.949  -5.553   7.876  1.00 97.49           C  
ATOM   1622  O   SER B 215      12.140  -2.679   7.627  1.00 97.49           O  
ATOM   1623  OG  SER B 215      11.550  -5.714   6.526  1.00 97.49           O  
ATOM   1624  N   SER B 216       9.964  -2.599   7.643  1.00 97.97           N  
ATOM   1625  CA  SER B 216       9.831  -1.444   6.760  1.00 97.97           C  
ATOM   1626  C   SER B 216      10.601  -0.244   7.300  1.00 97.97           C  
ATOM   1627  CB  SER B 216       8.358  -1.075   6.578  1.00 97.97           C  
ATOM   1628  O   SER B 216      11.228   0.493   6.536  1.00 97.97           O  
ATOM   1629  OG  SER B 216       7.615  -2.189   6.114  1.00 97.97           O  
ATOM   1630  N   SER B 217      10.551   0.017   8.590  1.00 98.14           N  
ATOM   1631  CA  SER B 217      11.199   1.207   9.131  1.00 98.14           C  
ATOM   1632  C   SER B 217      12.717   1.100   9.038  1.00 98.14           C  
ATOM   1633  CB  SER B 217      10.784   1.429  10.586  1.00 98.14           C  
ATOM   1634  O   SER B 217      13.398   2.089   8.756  1.00 98.14           O  
ATOM   1635  OG  SER B 217      11.061   0.281  11.369  1.00 98.14           O  
ATOM   1636  N   LEU B 218      13.284  -0.081   9.281  1.00 98.24           N  
ATOM   1637  CA  LEU B 218      14.730  -0.240   9.171  1.00 98.24           C  
ATOM   1638  C   LEU B 218      15.176  -0.176   7.714  1.00 98.24           C  
ATOM   1639  CB  LEU B 218      15.173  -1.566   9.795  1.00 98.24           C  
ATOM   1640  O   LEU B 218      16.272   0.304   7.416  1.00 98.24           O  
ATOM   1641  CG  LEU B 218      15.939  -1.472  11.115  1.00 98.24           C  
ATOM   1642  CD1 LEU B 218      15.666  -2.702  11.975  1.00 98.24           C  
ATOM   1643  CD2 LEU B 218      17.434  -1.315  10.857  1.00 98.24           C  
ATOM   1644  N   VAL B 219      14.335  -0.760   6.873  1.00 98.28           N  
ATOM   1645  CA  VAL B 219      14.637  -0.655   5.450  1.00 98.28           C  
ATOM   1646  C   VAL B 219      14.600   0.810   5.020  1.00 98.28           C  
ATOM   1647  CB  VAL B 219      13.651  -1.485   4.597  1.00 98.28           C  
ATOM   1648  O   VAL B 219      15.409   1.243   4.196  1.00 98.28           O  
ATOM   1649  CG1 VAL B 219      13.843  -1.192   3.110  1.00 98.28           C  
ATOM   1650  CG2 VAL B 219      13.829  -2.976   4.878  1.00 98.28           C  
ATOM   1651  N   ALA B 220      13.610   1.578   5.556  1.00 98.54           N  
ATOM   1652  CA  ALA B 220      13.555   3.013   5.290  1.00 98.54           C  
ATOM   1653  C   ALA B 220      14.842   3.702   5.734  1.00 98.54           C  
ATOM   1654  CB  ALA B 220      12.351   3.638   5.990  1.00 98.54           C  
ATOM   1655  O   ALA B 220      15.359   4.575   5.033  1.00 98.54           O  
ATOM   1656  N   LEU B 221      15.317   3.361   6.887  1.00 98.58           N  
ATOM   1657  CA  LEU B 221      16.570   3.923   7.378  1.00 98.58           C  
ATOM   1658  C   LEU B 221      17.733   3.534   6.471  1.00 98.58           C  
ATOM   1659  CB  LEU B 221      16.844   3.453   8.809  1.00 98.58           C  
ATOM   1660  O   LEU B 221      18.601   4.360   6.180  1.00 98.58           O  
ATOM   1661  CG  LEU B 221      18.101   4.011   9.477  1.00 98.58           C  
ATOM   1662  CD1 LEU B 221      17.998   5.526   9.618  1.00 98.58           C  
ATOM   1663  CD2 LEU B 221      18.320   3.356  10.837  1.00 98.58           C  
ATOM   1664  N   HIS B 222      17.770   2.259   6.043  1.00 97.95           N  
ATOM   1665  CA  HIS B 222      18.790   1.783   5.115  1.00 97.95           C  
ATOM   1666  C   HIS B 222      18.791   2.603   3.829  1.00 97.95           C  
ATOM   1667  CB  HIS B 222      18.572   0.303   4.793  1.00 97.95           C  
ATOM   1668  O   HIS B 222      19.852   3.004   3.345  1.00 97.95           O  
ATOM   1669  CG  HIS B 222      19.487  -0.221   3.732  1.00 97.95           C  
ATOM   1670  CD2 HIS B 222      19.269  -0.487   2.423  1.00 97.95           C  
ATOM   1671  ND1 HIS B 222      20.807  -0.535   3.976  1.00 97.95           N  
ATOM   1672  CE1 HIS B 222      21.362  -0.973   2.859  1.00 97.95           C  
ATOM   1673  NE2 HIS B 222      20.451  -0.954   1.902  1.00 97.95           N  
ATOM   1674  N   LEU B 223      17.628   2.858   3.306  1.00 97.71           N  
ATOM   1675  CA  LEU B 223      17.509   3.635   2.077  1.00 97.71           C  
ATOM   1676  C   LEU B 223      17.947   5.078   2.301  1.00 97.71           C  
ATOM   1677  CB  LEU B 223      16.068   3.601   1.559  1.00 97.71           C  
ATOM   1678  O   LEU B 223      18.573   5.684   1.428  1.00 97.71           O  
ATOM   1679  CG  LEU B 223      15.556   2.247   1.067  1.00 97.71           C  
ATOM   1680  CD1 LEU B 223      14.058   2.315   0.791  1.00 97.71           C  
ATOM   1681  CD2 LEU B 223      16.315   1.809  -0.181  1.00 97.71           C  
ATOM   1682  N   ALA B 224      17.562   5.652   3.425  1.00 98.15           N  
ATOM   1683  CA  ALA B 224      17.993   7.006   3.763  1.00 98.15           C  
ATOM   1684  C   ALA B 224      19.515   7.101   3.813  1.00 98.15           C  
ATOM   1685  CB  ALA B 224      17.391   7.438   5.098  1.00 98.15           C  
ATOM   1686  O   ALA B 224      20.098   8.078   3.337  1.00 98.15           O  
ATOM   1687  N   MET B 225      20.155   6.123   4.398  1.00 96.73           N  
ATOM   1688  CA  MET B 225      21.612   6.095   4.498  1.00 96.73           C  
ATOM   1689  C   MET B 225      22.252   6.083   3.113  1.00 96.73           C  
ATOM   1690  CB  MET B 225      22.073   4.876   5.298  1.00 96.73           C  
ATOM   1691  O   MET B 225      23.203   6.824   2.858  1.00 96.73           O  
ATOM   1692  CG  MET B 225      21.931   5.041   6.802  1.00 96.73           C  
ATOM   1693  SD  MET B 225      22.534   3.577   7.730  1.00 96.73           S  
ATOM   1694  CE  MET B 225      24.276   3.571   7.222  1.00 96.73           C  
ATOM   1695  N   ARG B 226      21.678   5.296   2.255  1.00 94.15           N  
ATOM   1696  CA  ARG B 226      22.215   5.215   0.901  1.00 94.15           C  
ATOM   1697  C   ARG B 226      22.046   6.540   0.165  1.00 94.15           C  
ATOM   1698  CB  ARG B 226      21.534   4.090   0.118  1.00 94.15           C  
ATOM   1699  O   ARG B 226      22.911   6.934  -0.621  1.00 94.15           O  
ATOM   1700  CG  ARG B 226      22.087   2.706   0.422  1.00 94.15           C  
ATOM   1701  CD  ARG B 226      22.708   2.065  -0.811  1.00 94.15           C  
ATOM   1702  NE  ARG B 226      23.112   0.685  -0.555  1.00 94.15           N  
ATOM   1703  NH1 ARG B 226      23.817   0.272  -2.716  1.00 94.15           N  
ATOM   1704  NH2 ARG B 226      23.962  -1.371  -1.124  1.00 94.15           N  
ATOM   1705  CZ  ARG B 226      23.629  -0.135  -1.465  1.00 94.15           C  
ATOM   1706  N   SER B 227      20.909   7.173   0.343  1.00 95.72           N  
ATOM   1707  CA  SER B 227      20.639   8.463  -0.284  1.00 95.72           C  
ATOM   1708  C   SER B 227      21.612   9.530   0.207  1.00 95.72           C  
ATOM   1709  CB  SER B 227      19.202   8.904  -0.006  1.00 95.72           C  
ATOM   1710  O   SER B 227      22.078  10.360  -0.577  1.00 95.72           O  
ATOM   1711  OG  SER B 227      18.956  10.189  -0.553  1.00 95.72           O  
ATOM   1712  N   LEU B 228      21.890   9.551   1.455  1.00 95.73           N  
ATOM   1713  CA  LEU B 228      22.811  10.511   2.054  1.00 95.73           C  
ATOM   1714  C   LEU B 228      24.236  10.274   1.566  1.00 95.73           C  
ATOM   1715  CB  LEU B 228      22.761  10.421   3.582  1.00 95.73           C  
ATOM   1716  O   LEU B 228      24.944  11.223   1.221  1.00 95.73           O  
ATOM   1717  CG  LEU B 228      21.509  10.985   4.253  1.00 95.73           C  
ATOM   1718  CD1 LEU B 228      21.410  10.490   5.692  1.00 95.73           C  
ATOM   1719  CD2 LEU B 228      21.517  12.510   4.207  1.00 95.73           C  
ATOM   1720  N   ARG B 229      24.685   9.036   1.509  1.00 92.14           N  
ATOM   1721  CA  ARG B 229      26.043   8.687   1.103  1.00 92.14           C  
ATOM   1722  C   ARG B 229      26.278   9.025  -0.366  1.00 92.14           C  
ATOM   1723  CB  ARG B 229      26.313   7.202   1.348  1.00 92.14           C  
ATOM   1724  O   ARG B 229      27.376   9.439  -0.744  1.00 92.14           O  
ATOM   1725  CG  ARG B 229      26.596   6.859   2.802  1.00 92.14           C  
ATOM   1726  CD  ARG B 229      26.746   5.358   3.009  1.00 92.14           C  
ATOM   1727  NE  ARG B 229      27.064   5.035   4.397  1.00 92.14           N  
ATOM   1728  NH1 ARG B 229      26.549   2.791   4.209  1.00 92.14           N  
ATOM   1729  NH2 ARG B 229      27.279   3.640   6.209  1.00 92.14           N  
ATOM   1730  CZ  ARG B 229      26.963   3.823   4.935  1.00 92.14           C  
ATOM   1731  N   SER B 230      25.203   8.869  -1.168  1.00 87.86           N  
ATOM   1732  CA  SER B 230      25.338   9.156  -2.592  1.00 87.86           C  
ATOM   1733  C   SER B 230      25.289  10.657  -2.860  1.00 87.86           C  
ATOM   1734  CB  SER B 230      24.237   8.453  -3.387  1.00 87.86           C  
ATOM   1735  O   SER B 230      25.648  11.110  -3.949  1.00 87.86           O  
ATOM   1736  OG  SER B 230      22.980   9.064  -3.156  1.00 87.86           O  
ATOM   1737  N   GLY B 231      24.791  11.494  -1.832  1.00 89.08           N  
ATOM   1738  CA  GLY B 231      24.692  12.935  -2.005  1.00 89.08           C  
ATOM   1739  C   GLY B 231      23.361  13.376  -2.584  1.00 89.08           C  
ATOM   1740  O   GLY B 231      23.145  14.567  -2.818  1.00 89.08           O  
ATOM   1741  N   GLU B 232      22.498  12.443  -2.779  1.00 91.11           N  
ATOM   1742  CA  GLU B 232      21.157  12.764  -3.259  1.00 91.11           C  
ATOM   1743  C   GLU B 232      20.398  13.616  -2.246  1.00 91.11           C  
ATOM   1744  CB  GLU B 232      20.373  11.485  -3.563  1.00 91.11           C  
ATOM   1745  O   GLU B 232      19.569  14.447  -2.623  1.00 91.11           O  
ATOM   1746  CG  GLU B 232      19.311  11.655  -4.639  1.00 91.11           C  
ATOM   1747  CD  GLU B 232      18.530  10.381  -4.918  1.00 91.11           C  
ATOM   1748  OE1 GLU B 232      17.816  10.319  -5.944  1.00 91.11           O  
ATOM   1749  OE2 GLU B 232      18.632   9.437  -4.103  1.00 91.11           O  
ATOM   1750  N   SER B 233      20.607  13.338  -0.972  1.00 96.06           N  
ATOM   1751  CA  SER B 233      20.024  14.095   0.131  1.00 96.06           C  
ATOM   1752  C   SER B 233      21.105  14.667   1.041  1.00 96.06           C  
ATOM   1753  CB  SER B 233      19.076  13.212   0.944  1.00 96.06           C  
ATOM   1754  O   SER B 233      22.190  14.094   1.162  1.00 96.06           O  
ATOM   1755  OG  SER B 233      18.175  12.524   0.094  1.00 96.06           O  
ATOM   1756  N   SER B 234      20.836  15.799   1.593  1.00 95.37           N  
ATOM   1757  CA  SER B 234      21.718  16.373   2.604  1.00 95.37           C  
ATOM   1758  C   SER B 234      21.232  16.046   4.012  1.00 95.37           C  
ATOM   1759  CB  SER B 234      21.818  17.889   2.430  1.00 95.37           C  
ATOM   1760  O   SER B 234      22.029  15.977   4.950  1.00 95.37           O  
ATOM   1761  OG  SER B 234      20.529  18.476   2.380  1.00 95.37           O  
ATOM   1762  N   LEU B 235      20.000  15.972   4.116  1.00 97.44           N  
ATOM   1763  CA  LEU B 235      19.270  15.611   5.326  1.00 97.44           C  
ATOM   1764  C   LEU B 235      18.164  14.608   5.015  1.00 97.44           C  
ATOM   1765  CB  LEU B 235      18.673  16.858   5.985  1.00 97.44           C  
ATOM   1766  O   LEU B 235      17.709  14.514   3.872  1.00 97.44           O  
ATOM   1767  CG  LEU B 235      18.678  16.884   7.514  1.00 97.44           C  
ATOM   1768  CD1 LEU B 235      19.941  17.567   8.029  1.00 97.44           C  
ATOM   1769  CD2 LEU B 235      17.431  17.587   8.041  1.00 97.44           C  
ATOM   1770  N   ALA B 236      17.823  13.723   6.000  1.00 98.67           N  
ATOM   1771  CA  ALA B 236      16.773  12.755   5.692  1.00 98.67           C  
ATOM   1772  C   ALA B 236      15.930  12.448   6.927  1.00 98.67           C  
ATOM   1773  CB  ALA B 236      17.381  11.470   5.134  1.00 98.67           C  
ATOM   1774  O   ALA B 236      16.458  12.346   8.036  1.00 98.67           O  
ATOM   1775  N   LEU B 237      14.633  12.387   6.730  1.00 98.70           N  
ATOM   1776  CA  LEU B 237      13.697  11.819   7.695  1.00 98.70           C  
ATOM   1777  C   LEU B 237      13.445  10.344   7.403  1.00 98.70           C  
ATOM   1778  CB  LEU B 237      12.374  12.589   7.675  1.00 98.70           C  
ATOM   1779  O   LEU B 237      13.015   9.989   6.303  1.00 98.70           O  
ATOM   1780  CG  LEU B 237      12.358  13.928   8.413  1.00 98.70           C  
ATOM   1781  CD1 LEU B 237      11.231  14.810   7.887  1.00 98.70           C  
ATOM   1782  CD2 LEU B 237      12.215  13.710   9.916  1.00 98.70           C  
ATOM   1783  N   ALA B 238      13.757   9.446   8.350  1.00 98.51           N  
ATOM   1784  CA  ALA B 238      13.552   8.009   8.192  1.00 98.51           C  
ATOM   1785  C   ALA B 238      12.753   7.437   9.359  1.00 98.51           C  
ATOM   1786  CB  ALA B 238      14.894   7.291   8.067  1.00 98.51           C  
ATOM   1787  O   ALA B 238      12.983   7.802  10.515  1.00 98.51           O  
ATOM   1788  N   GLY B 239      11.724   6.598   9.049  1.00 97.78           N  
ATOM   1789  CA  GLY B 239      10.926   6.008  10.112  1.00 97.78           C  
ATOM   1790  C   GLY B 239       9.840   5.081   9.599  1.00 97.78           C  
ATOM   1791  O   GLY B 239       9.961   4.518   8.509  1.00 97.78           O  
ATOM   1792  N   GLY B 240       8.907   4.792  10.444  1.00 98.16           N  
ATOM   1793  CA  GLY B 240       7.777   3.941  10.108  1.00 98.16           C  
ATOM   1794  C   GLY B 240       6.559   4.197  10.975  1.00 98.16           C  
ATOM   1795  O   GLY B 240       6.673   4.767  12.062  1.00 98.16           O  
ATOM   1796  N   VAL B 241       5.396   3.829  10.419  1.00 98.33           N  
ATOM   1797  CA  VAL B 241       4.132   4.003  11.126  1.00 98.33           C  
ATOM   1798  C   VAL B 241       3.221   2.807  10.859  1.00 98.33           C  
ATOM   1799  CB  VAL B 241       3.425   5.314  10.711  1.00 98.33           C  
ATOM   1800  O   VAL B 241       3.200   2.270   9.749  1.00 98.33           O  
ATOM   1801  CG1 VAL B 241       3.103   5.304   9.218  1.00 98.33           C  
ATOM   1802  CG2 VAL B 241       2.155   5.518  11.534  1.00 98.33           C  
ATOM   1803  N   ALA B 242       2.578   2.359  11.868  1.00 97.83           N  
ATOM   1804  CA  ALA B 242       1.579   1.299  11.761  1.00 97.83           C  
ATOM   1805  C   ALA B 242       0.414   1.546  12.714  1.00 97.83           C  
ATOM   1806  CB  ALA B 242       2.214  -0.061  12.042  1.00 97.83           C  
ATOM   1807  O   ALA B 242       0.594   1.561  13.934  1.00 97.83           O  
ATOM   1808  N   ILE B 243      -0.740   1.788  12.156  1.00 96.76           N  
ATOM   1809  CA  ILE B 243      -1.960   1.974  12.935  1.00 96.76           C  
ATOM   1810  C   ILE B 243      -3.028   0.989  12.465  1.00 96.76           C  
ATOM   1811  CB  ILE B 243      -2.484   3.424  12.828  1.00 96.76           C  
ATOM   1812  O   ILE B 243      -3.283   0.867  11.265  1.00 96.76           O  
ATOM   1813  CG1 ILE B 243      -1.493   4.399  13.474  1.00 96.76           C  
ATOM   1814  CG2 ILE B 243      -3.869   3.546  13.468  1.00 96.76           C  
ATOM   1815  CD1 ILE B 243      -1.228   4.125  14.948  1.00 96.76           C  
ATOM   1816  N   MET B 244      -3.592   0.241  13.369  1.00 94.46           N  
ATOM   1817  CA  MET B 244      -4.650  -0.715  13.054  1.00 94.46           C  
ATOM   1818  C   MET B 244      -6.023  -0.057  13.142  1.00 94.46           C  
ATOM   1819  CB  MET B 244      -4.585  -1.918  13.996  1.00 94.46           C  
ATOM   1820  O   MET B 244      -6.615   0.011  14.221  1.00 94.46           O  
ATOM   1821  CG  MET B 244      -3.308  -2.732  13.865  1.00 94.46           C  
ATOM   1822  SD  MET B 244      -3.216  -4.098  15.086  1.00 94.46           S  
ATOM   1823  CE  MET B 244      -2.525  -3.210  16.509  1.00 94.46           C  
ATOM   1824  N   VAL B 245      -6.543   0.313  12.026  1.00 91.57           N  
ATOM   1825  CA  VAL B 245      -7.857   0.946  11.983  1.00 91.57           C  
ATOM   1826  C   VAL B 245      -8.947  -0.124  11.997  1.00 91.57           C  
ATOM   1827  CB  VAL B 245      -8.012   1.848  10.738  1.00 91.57           C  
ATOM   1828  O   VAL B 245     -10.091   0.151  12.367  1.00 91.57           O  
ATOM   1829  CG1 VAL B 245      -7.629   3.290  11.065  1.00 91.57           C  
ATOM   1830  CG2 VAL B 245      -7.164   1.315   9.584  1.00 91.57           C  
ATOM   1831  N   THR B 246      -8.625  -1.388  11.588  1.00 85.52           N  
ATOM   1832  CA  THR B 246      -9.476  -2.570  11.664  1.00 85.52           C  
ATOM   1833  C   THR B 246      -8.802  -3.670  12.479  1.00 85.52           C  
ATOM   1834  CB  THR B 246      -9.819  -3.104  10.261  1.00 85.52           C  
ATOM   1835  O   THR B 246      -7.585  -3.648  12.675  1.00 85.52           O  
ATOM   1836  CG2 THR B 246     -10.397  -2.002   9.380  1.00 85.52           C  
ATOM   1837  OG1 THR B 246      -8.629  -3.616   9.648  1.00 85.52           O  
ATOM   1838  N   PRO B 247      -9.537  -4.607  12.960  1.00 86.92           N  
ATOM   1839  CA  PRO B 247      -8.924  -5.709  13.706  1.00 86.92           C  
ATOM   1840  C   PRO B 247      -8.445  -6.840  12.800  1.00 86.92           C  
ATOM   1841  CB  PRO B 247     -10.054  -6.185  14.623  1.00 86.92           C  
ATOM   1842  O   PRO B 247      -8.215  -7.957  13.270  1.00 86.92           O  
ATOM   1843  CG  PRO B 247     -11.309  -5.903  13.861  1.00 86.92           C  
ATOM   1844  CD  PRO B 247     -11.081  -4.696  12.997  1.00 86.92           C  
ATOM   1845  N   ASN B 248      -8.284  -6.617  11.503  1.00 85.57           N  
ATOM   1846  CA  ASN B 248      -7.984  -7.645  10.512  1.00 85.57           C  
ATOM   1847  C   ASN B 248      -6.660  -8.342  10.811  1.00 85.57           C  
ATOM   1848  CB  ASN B 248      -7.963  -7.045   9.105  1.00 85.57           C  
ATOM   1849  O   ASN B 248      -6.504  -9.533  10.536  1.00 85.57           O  
ATOM   1850  CG  ASN B 248      -9.353  -6.760   8.571  1.00 85.57           C  
ATOM   1851  ND2 ASN B 248      -9.430  -5.958   7.516  1.00 85.57           N  
ATOM   1852  OD1 ASN B 248     -10.350  -7.255   9.104  1.00 85.57           O  
ATOM   1853  N   THR B 249      -5.685  -7.597  11.311  1.00 89.66           N  
ATOM   1854  CA  THR B 249      -4.398  -8.204  11.633  1.00 89.66           C  
ATOM   1855  C   THR B 249      -4.565  -9.305  12.677  1.00 89.66           C  
ATOM   1856  CB  THR B 249      -3.398  -7.152  12.148  1.00 89.66           C  
ATOM   1857  O   THR B 249      -3.936 -10.360  12.580  1.00 89.66           O  
ATOM   1858  CG2 THR B 249      -1.981  -7.714  12.187  1.00 89.66           C  
ATOM   1859  OG1 THR B 249      -3.425  -6.012  11.281  1.00 89.66           O  
ATOM   1860  N   PHE B 250      -5.386  -9.055  13.650  1.00 89.14           N  
ATOM   1861  CA  PHE B 250      -5.679 -10.060  14.665  1.00 89.14           C  
ATOM   1862  C   PHE B 250      -6.438 -11.235  14.060  1.00 89.14           C  
ATOM   1863  CB  PHE B 250      -6.488  -9.447  15.813  1.00 89.14           C  
ATOM   1864  O   PHE B 250      -6.186 -12.390  14.410  1.00 89.14           O  
ATOM   1865  CG  PHE B 250      -5.691  -8.517  16.688  1.00 89.14           C  
ATOM   1866  CD1 PHE B 250      -4.900  -9.015  17.716  1.00 89.14           C  
ATOM   1867  CD2 PHE B 250      -5.734  -7.144  16.482  1.00 89.14           C  
ATOM   1868  CE1 PHE B 250      -4.161  -8.157  18.527  1.00 89.14           C  
ATOM   1869  CE2 PHE B 250      -4.999  -6.281  17.289  1.00 89.14           C  
ATOM   1870  CZ  PHE B 250      -4.214  -6.789  18.312  1.00 89.14           C  
ATOM   1871  N   PHE B 251      -7.354 -10.992  13.152  1.00 84.93           N  
ATOM   1872  CA  PHE B 251      -8.153 -12.016  12.491  1.00 84.93           C  
ATOM   1873  C   PHE B 251      -7.268 -12.947  11.670  1.00 84.93           C  
ATOM   1874  CB  PHE B 251      -9.215 -11.374  11.592  1.00 84.93           C  
ATOM   1875  O   PHE B 251      -7.370 -14.170  11.786  1.00 84.93           O  
ATOM   1876  CG  PHE B 251     -10.202 -12.356  11.021  1.00 84.93           C  
ATOM   1877  CD1 PHE B 251     -10.129 -12.741   9.688  1.00 84.93           C  
ATOM   1878  CD2 PHE B 251     -11.203 -12.894  11.819  1.00 84.93           C  
ATOM   1879  CE1 PHE B 251     -11.041 -13.650   9.157  1.00 84.93           C  
ATOM   1880  CE2 PHE B 251     -12.118 -13.803  11.295  1.00 84.93           C  
ATOM   1881  CZ  PHE B 251     -12.036 -14.179   9.964  1.00 84.93           C  
ATOM   1882  N   ASP B 252      -6.425 -12.341  10.929  1.00 82.04           N  
ATOM   1883  CA  ASP B 252      -5.531 -13.114  10.074  1.00 82.04           C  
ATOM   1884  C   ASP B 252      -4.640 -14.037  10.903  1.00 82.04           C  
ATOM   1885  CB  ASP B 252      -4.671 -12.184   9.216  1.00 82.04           C  
ATOM   1886  O   ASP B 252      -4.444 -15.201  10.550  1.00 82.04           O  
ATOM   1887  CG  ASP B 252      -5.221 -11.995   7.813  1.00 82.04           C  
ATOM   1888  OD1 ASP B 252      -6.135 -12.746   7.410  1.00 82.04           O  
ATOM   1889  OD2 ASP B 252      -4.733 -11.088   7.104  1.00 82.04           O  
ATOM   1890  N   PHE B 253      -4.099 -13.541  11.970  1.00 86.62           N  
ATOM   1891  CA  PHE B 253      -3.143 -14.320  12.749  1.00 86.62           C  
ATOM   1892  C   PHE B 253      -3.864 -15.259  13.709  1.00 86.62           C  
ATOM   1893  CB  PHE B 253      -2.202 -13.395  13.527  1.00 86.62           C  
ATOM   1894  O   PHE B 253      -3.278 -16.231  14.192  1.00 86.62           O  
ATOM   1895  CG  PHE B 253      -0.890 -13.142  12.835  1.00 86.62           C  
ATOM   1896  CD1 PHE B 253       0.279 -13.736  13.292  1.00 86.62           C  
ATOM   1897  CD2 PHE B 253      -0.827 -12.308  11.726  1.00 86.62           C  
ATOM   1898  CE1 PHE B 253       1.495 -13.504  12.653  1.00 86.62           C  
ATOM   1899  CE2 PHE B 253       0.385 -12.071  11.082  1.00 86.62           C  
ATOM   1900  CZ  PHE B 253       1.544 -12.669  11.548  1.00 86.62           C  
ATOM   1901  N   ALA B 254      -5.115 -14.945  13.997  1.00 79.01           N  
ATOM   1902  CA  ALA B 254      -5.921 -15.910  14.740  1.00 79.01           C  
ATOM   1903  C   ALA B 254      -6.142 -17.182  13.926  1.00 79.01           C  
ATOM   1904  CB  ALA B 254      -7.262 -15.294  15.131  1.00 79.01           C  
ATOM   1905  O   ALA B 254      -6.040 -18.291  14.456  1.00 79.01           O  
ATOM   1906  N   LEU B 255      -6.410 -17.049  12.672  1.00 71.61           N  
ATOM   1907  CA  LEU B 255      -6.675 -18.178  11.787  1.00 71.61           C  
ATOM   1908  C   LEU B 255      -5.406 -18.989  11.544  1.00 71.61           C  
ATOM   1909  CB  LEU B 255      -7.246 -17.691  10.452  1.00 71.61           C  
ATOM   1910  O   LEU B 255      -5.471 -20.200  11.321  1.00 71.61           O  
ATOM   1911  CG  LEU B 255      -8.720 -17.282  10.455  1.00 71.61           C  
ATOM   1912  CD1 LEU B 255      -9.040 -16.448   9.219  1.00 71.61           C  
ATOM   1913  CD2 LEU B 255      -9.616 -18.514  10.521  1.00 71.61           C  
ATOM   1914  N   SER B 256      -4.241 -18.296  11.675  1.00 74.74           N  
ATOM   1915  CA  SER B 256      -2.988 -18.994  11.404  1.00 74.74           C  
ATOM   1916  C   SER B 256      -2.352 -19.507  12.691  1.00 74.74           C  
ATOM   1917  CB  SER B 256      -2.009 -18.074  10.674  1.00 74.74           C  
ATOM   1918  O   SER B 256      -1.313 -20.170  12.655  1.00 74.74           O  
ATOM   1919  OG  SER B 256      -1.831 -16.861  11.386  1.00 74.74           O  
ATOM   1920  N   GLY B 257      -2.952 -19.215  13.855  1.00 73.98           N  
ATOM   1921  CA  GLY B 257      -2.454 -19.682  15.139  1.00 73.98           C  
ATOM   1922  C   GLY B 257      -1.191 -18.969  15.584  1.00 73.98           C  
ATOM   1923  O   GLY B 257      -0.396 -19.522  16.347  1.00 73.98           O  
ATOM   1924  N   GLY B 258      -0.945 -17.763  15.124  1.00 85.64           N  
ATOM   1925  CA  GLY B 258       0.285 -17.049  15.425  1.00 85.64           C  
ATOM   1926  C   GLY B 258       0.144 -16.079  16.583  1.00 85.64           C  
ATOM   1927  O   GLY B 258       1.130 -15.484  17.025  1.00 85.64           O  
ATOM   1928  N   LEU B 259      -1.054 -15.989  17.255  1.00 88.82           N  
ATOM   1929  CA  LEU B 259      -1.291 -15.023  18.322  1.00 88.82           C  
ATOM   1930  C   LEU B 259      -0.981 -15.631  19.685  1.00 88.82           C  
ATOM   1931  CB  LEU B 259      -2.740 -14.531  18.287  1.00 88.82           C  
ATOM   1932  O   LEU B 259      -1.231 -16.817  19.912  1.00 88.82           O  
ATOM   1933  CG  LEU B 259      -3.063 -13.442  17.262  1.00 88.82           C  
ATOM   1934  CD1 LEU B 259      -4.567 -13.367  17.024  1.00 88.82           C  
ATOM   1935  CD2 LEU B 259      -2.521 -12.094  17.725  1.00 88.82           C  
ATOM   1936  N   ALA B 260      -0.403 -14.783  20.486  1.00 92.24           N  
ATOM   1937  CA  ALA B 260      -0.181 -15.189  21.871  1.00 92.24           C  
ATOM   1938  C   ALA B 260      -1.502 -15.318  22.624  1.00 92.24           C  
ATOM   1939  CB  ALA B 260       0.735 -14.192  22.577  1.00 92.24           C  
ATOM   1940  O   ALA B 260      -2.422 -14.523  22.417  1.00 92.24           O  
ATOM   1941  N   SER B 261      -1.583 -16.216  23.539  1.00 87.45           N  
ATOM   1942  CA  SER B 261      -2.801 -16.475  24.300  1.00 87.45           C  
ATOM   1943  C   SER B 261      -3.145 -15.300  25.209  1.00 87.45           C  
ATOM   1944  CB  SER B 261      -2.652 -17.748  25.133  1.00 87.45           C  
ATOM   1945  O   SER B 261      -4.321 -15.006  25.434  1.00 87.45           O  
ATOM   1946  OG  SER B 261      -1.442 -17.728  25.871  1.00 87.45           O  
ATOM   1947  N   ASP B 262      -2.122 -14.552  25.760  1.00 89.40           N  
ATOM   1948  CA  ASP B 262      -2.365 -13.433  26.665  1.00 89.40           C  
ATOM   1949  C   ASP B 262      -2.022 -12.102  25.999  1.00 89.40           C  
ATOM   1950  CB  ASP B 262      -1.556 -13.600  27.953  1.00 89.40           C  
ATOM   1951  O   ASP B 262      -1.954 -11.067  26.665  1.00 89.40           O  
ATOM   1952  CG  ASP B 262      -0.064 -13.731  27.704  1.00 89.40           C  
ATOM   1953  OD1 ASP B 262       0.360 -13.731  26.528  1.00 89.40           O  
ATOM   1954  OD2 ASP B 262       0.695 -13.839  28.691  1.00 89.40           O  
ATOM   1955  N   GLY B 263      -1.680 -12.144  24.802  1.00 92.47           N  
ATOM   1956  CA  GLY B 263      -1.416 -10.936  24.036  1.00 92.47           C  
ATOM   1957  C   GLY B 263      -0.003 -10.413  24.215  1.00 92.47           C  
ATOM   1958  O   GLY B 263       0.376  -9.413  23.602  1.00 92.47           O  
ATOM   1959  N   ARG B 264       0.841 -11.077  24.949  1.00 94.83           N  
ATOM   1960  CA  ARG B 264       2.192 -10.600  25.225  1.00 94.83           C  
ATOM   1961  C   ARG B 264       3.208 -11.267  24.303  1.00 94.83           C  
ATOM   1962  CB  ARG B 264       2.565 -10.856  26.687  1.00 94.83           C  
ATOM   1963  O   ARG B 264       3.088 -12.455  23.995  1.00 94.83           O  
ATOM   1964  CG  ARG B 264       1.674 -10.135  27.685  1.00 94.83           C  
ATOM   1965  CD  ARG B 264       2.021  -8.656  27.786  1.00 94.83           C  
ATOM   1966  NE  ARG B 264       1.273  -7.998  28.853  1.00 94.83           N  
ATOM   1967  NH1 ARG B 264      -0.465  -7.313  27.494  1.00 94.83           N  
ATOM   1968  NH2 ARG B 264      -0.486  -6.810  29.730  1.00 94.83           N  
ATOM   1969  CZ  ARG B 264       0.109  -7.375  28.690  1.00 94.83           C  
ATOM   1970  N   CYS B 265       4.161 -10.439  23.894  1.00 97.77           N  
ATOM   1971  CA  CYS B 265       5.317 -11.007  23.210  1.00 97.77           C  
ATOM   1972  C   CYS B 265       6.345 -11.521  24.211  1.00 97.77           C  
ATOM   1973  CB  CYS B 265       5.961  -9.968  22.292  1.00 97.77           C  
ATOM   1974  O   CYS B 265       7.144 -10.747  24.740  1.00 97.77           O  
ATOM   1975  SG  CYS B 265       4.905  -9.455  20.920  1.00 97.77           S  
ATOM   1976  N   LYS B 266       6.400 -12.794  24.416  1.00 97.55           N  
ATOM   1977  CA  LYS B 266       7.368 -13.410  25.320  1.00 97.55           C  
ATOM   1978  C   LYS B 266       8.638 -13.812  24.575  1.00 97.55           C  
ATOM   1979  CB  LYS B 266       6.757 -14.630  26.010  1.00 97.55           C  
ATOM   1980  O   LYS B 266       8.906 -15.001  24.392  1.00 97.55           O  
ATOM   1981  CG  LYS B 266       5.556 -14.308  26.888  1.00 97.55           C  
ATOM   1982  CD  LYS B 266       4.715 -15.548  27.161  1.00 97.55           C  
ATOM   1983  CE  LYS B 266       3.660 -15.757  26.082  1.00 97.55           C  
ATOM   1984  NZ  LYS B 266       2.628 -16.752  26.502  1.00 97.55           N  
ATOM   1985  N   ALA B 267       9.429 -12.849  24.274  1.00 98.16           N  
ATOM   1986  CA  ALA B 267      10.573 -12.997  23.378  1.00 98.16           C  
ATOM   1987  C   ALA B 267      11.631 -13.914  23.985  1.00 98.16           C  
ATOM   1988  CB  ALA B 267      11.178 -11.632  23.058  1.00 98.16           C  
ATOM   1989  O   ALA B 267      12.126 -13.659  25.085  1.00 98.16           O  
ATOM   1990  N   PHE B 268      11.976 -14.999  23.294  1.00 97.69           N  
ATOM   1991  CA  PHE B 268      13.029 -15.959  23.599  1.00 97.69           C  
ATOM   1992  C   PHE B 268      12.752 -16.665  24.921  1.00 97.69           C  
ATOM   1993  CB  PHE B 268      14.393 -15.264  23.651  1.00 97.69           C  
ATOM   1994  O   PHE B 268      13.678 -17.128  25.589  1.00 97.69           O  
ATOM   1995  CG  PHE B 268      14.682 -14.404  22.451  1.00 97.69           C  
ATOM   1996  CD1 PHE B 268      14.992 -14.978  21.224  1.00 97.69           C  
ATOM   1997  CD2 PHE B 268      14.643 -13.019  22.549  1.00 97.69           C  
ATOM   1998  CE1 PHE B 268      15.260 -14.184  20.111  1.00 97.69           C  
ATOM   1999  CE2 PHE B 268      14.909 -12.218  21.442  1.00 97.69           C  
ATOM   2000  CZ  PHE B 268      15.219 -12.803  20.224  1.00 97.69           C  
ATOM   2001  N   SER B 269      11.577 -16.686  25.329  1.00 96.79           N  
ATOM   2002  CA  SER B 269      11.170 -17.282  26.598  1.00 96.79           C  
ATOM   2003  C   SER B 269      10.682 -18.713  26.404  1.00 96.79           C  
ATOM   2004  CB  SER B 269      10.073 -16.444  27.256  1.00 96.79           C  
ATOM   2005  O   SER B 269      10.245 -19.084  25.313  1.00 96.79           O  
ATOM   2006  OG  SER B 269       9.466 -17.157  28.320  1.00 96.79           O  
ATOM   2007  N   ALA B 270      10.722 -19.503  27.425  1.00 95.60           N  
ATOM   2008  CA  ALA B 270      10.162 -20.852  27.423  1.00 95.60           C  
ATOM   2009  C   ALA B 270       8.645 -20.816  27.258  1.00 95.60           C  
ATOM   2010  CB  ALA B 270      10.538 -21.586  28.707  1.00 95.60           C  
ATOM   2011  O   ALA B 270       8.045 -21.776  26.770  1.00 95.60           O  
ATOM   2012  N   ASP B 271       8.085 -19.704  27.559  1.00 93.33           N  
ATOM   2013  CA  ASP B 271       6.634 -19.561  27.506  1.00 93.33           C  
ATOM   2014  C   ASP B 271       6.191 -18.933  26.187  1.00 93.33           C  
ATOM   2015  CB  ASP B 271       6.134 -18.721  28.683  1.00 93.33           C  
ATOM   2016  O   ASP B 271       5.017 -18.601  26.015  1.00 93.33           O  
ATOM   2017  CG  ASP B 271       6.560 -19.275  30.031  1.00 93.33           C  
ATOM   2018  OD1 ASP B 271       6.751 -20.505  30.152  1.00 93.33           O  
ATOM   2019  OD2 ASP B 271       6.703 -18.476  30.982  1.00 93.33           O  
ATOM   2020  N   ALA B 272       7.100 -18.751  25.273  1.00 96.18           N  
ATOM   2021  CA  ALA B 272       6.739 -18.147  23.993  1.00 96.18           C  
ATOM   2022  C   ALA B 272       5.639 -18.945  23.300  1.00 96.18           C  
ATOM   2023  CB  ALA B 272       7.966 -18.042  23.089  1.00 96.18           C  
ATOM   2024  O   ALA B 272       5.761 -20.160  23.126  1.00 96.18           O  
ATOM   2025  N   ASP B 273       4.573 -18.327  22.941  1.00 90.29           N  
ATOM   2026  CA  ASP B 273       3.457 -19.057  22.348  1.00 90.29           C  
ATOM   2027  C   ASP B 273       2.814 -18.254  21.219  1.00 90.29           C  
ATOM   2028  CB  ASP B 273       2.412 -19.398  23.412  1.00 90.29           C  
ATOM   2029  O   ASP B 273       1.702 -18.563  20.786  1.00 90.29           O  
ATOM   2030  CG  ASP B 273       1.863 -18.172  24.120  1.00 90.29           C  
ATOM   2031  OD1 ASP B 273       2.450 -17.076  23.984  1.00 90.29           O  
ATOM   2032  OD2 ASP B 273       0.837 -18.303  24.821  1.00 90.29           O  
ATOM   2033  N   GLY B 274       3.367 -17.193  20.894  1.00 91.82           N  
ATOM   2034  CA  GLY B 274       2.828 -16.372  19.821  1.00 91.82           C  
ATOM   2035  C   GLY B 274       3.202 -14.907  19.944  1.00 91.82           C  
ATOM   2036  O   GLY B 274       3.925 -14.521  20.865  1.00 91.82           O  
ATOM   2037  N   THR B 275       2.685 -14.067  18.987  1.00 95.00           N  
ATOM   2038  CA  THR B 275       3.004 -12.644  18.962  1.00 95.00           C  
ATOM   2039  C   THR B 275       1.819 -11.816  19.449  1.00 95.00           C  
ATOM   2040  CB  THR B 275       3.408 -12.186  17.549  1.00 95.00           C  
ATOM   2041  O   THR B 275       0.673 -12.268  19.392  1.00 95.00           O  
ATOM   2042  CG2 THR B 275       2.442 -11.134  17.015  1.00 95.00           C  
ATOM   2043  OG1 THR B 275       4.728 -11.629  17.592  1.00 95.00           O  
ATOM   2044  N   GLY B 276       2.077 -10.687  20.040  1.00 95.42           N  
ATOM   2045  CA  GLY B 276       1.100  -9.659  20.362  1.00 95.42           C  
ATOM   2046  C   GLY B 276       1.283  -8.388  19.555  1.00 95.42           C  
ATOM   2047  O   GLY B 276       2.294  -7.697  19.696  1.00 95.42           O  
ATOM   2048  N   TRP B 277       0.248  -7.998  18.821  1.00 96.45           N  
ATOM   2049  CA  TRP B 277       0.386  -6.888  17.885  1.00 96.45           C  
ATOM   2050  C   TRP B 277       0.231  -5.550  18.601  1.00 96.45           C  
ATOM   2051  CB  TRP B 277      -0.646  -7.001  16.759  1.00 96.45           C  
ATOM   2052  O   TRP B 277      -0.461  -5.459  19.617  1.00 96.45           O  
ATOM   2053  CG  TRP B 277      -0.459  -8.201  15.881  1.00 96.45           C  
ATOM   2054  CD1 TRP B 277      -1.339  -9.232  15.695  1.00 96.45           C  
ATOM   2055  CD2 TRP B 277       0.683  -8.498  15.071  1.00 96.45           C  
ATOM   2056  CE2 TRP B 277       0.426  -9.725  14.420  1.00 96.45           C  
ATOM   2057  CE3 TRP B 277       1.899  -7.844  14.832  1.00 96.45           C  
ATOM   2058  NE1 TRP B 277      -0.812 -10.151  14.818  1.00 96.45           N  
ATOM   2059  CH2 TRP B 277       2.525  -9.652  13.328  1.00 96.45           C  
ATOM   2060  CZ2 TRP B 277       1.343 -10.312  13.545  1.00 96.45           C  
ATOM   2061  CZ3 TRP B 277       2.810  -8.430  13.960  1.00 96.45           C  
ATOM   2062  N   ALA B 278       0.827  -4.583  18.017  1.00 98.03           N  
ATOM   2063  CA  ALA B 278       0.788  -3.230  18.565  1.00 98.03           C  
ATOM   2064  C   ALA B 278       0.915  -2.186  17.459  1.00 98.03           C  
ATOM   2065  CB  ALA B 278       1.895  -3.042  19.600  1.00 98.03           C  
ATOM   2066  O   ALA B 278       1.241  -2.519  16.318  1.00 98.03           O  
ATOM   2067  N   GLU B 279       0.600  -0.964  17.869  1.00 97.43           N  
ATOM   2068  CA  GLU B 279       0.709   0.204  17.002  1.00 97.43           C  
ATOM   2069  C   GLU B 279       1.904   1.071  17.390  1.00 97.43           C  
ATOM   2070  CB  GLU B 279      -0.578   1.032  17.049  1.00 97.43           C  
ATOM   2071  O   GLU B 279       2.469   0.908  18.473  1.00 97.43           O  
ATOM   2072  CG  GLU B 279      -1.846   0.206  16.890  1.00 97.43           C  
ATOM   2073  CD  GLU B 279      -3.118   1.032  16.999  1.00 97.43           C  
ATOM   2074  OE1 GLU B 279      -4.204   0.524  16.638  1.00 97.43           O  
ATOM   2075  OE2 GLU B 279      -3.027   2.196  17.447  1.00 97.43           O  
ATOM   2076  N   GLY B 280       2.248   2.008  16.381  1.00 98.17           N  
ATOM   2077  CA  GLY B 280       3.260   2.983  16.753  1.00 98.17           C  
ATOM   2078  C   GLY B 280       3.799   3.765  15.569  1.00 98.17           C  
ATOM   2079  O   GLY B 280       3.523   3.424  14.416  1.00 98.17           O  
ATOM   2080  N   VAL B 281       4.514   4.828  15.872  1.00 98.34           N  
ATOM   2081  CA  VAL B 281       5.230   5.640  14.893  1.00 98.34           C  
ATOM   2082  C   VAL B 281       6.579   6.069  15.465  1.00 98.34           C  
ATOM   2083  CB  VAL B 281       4.409   6.880  14.476  1.00 98.34           C  
ATOM   2084  O   VAL B 281       6.686   6.376  16.655  1.00 98.34           O  
ATOM   2085  CG1 VAL B 281       4.181   7.805  15.670  1.00 98.34           C  
ATOM   2086  CG2 VAL B 281       5.111   7.628  13.344  1.00 98.34           C  
ATOM   2087  N   GLY B 282       7.634   5.930  14.721  1.00 98.71           N  
ATOM   2088  CA  GLY B 282       8.972   6.406  15.035  1.00 98.71           C  
ATOM   2089  C   GLY B 282       9.667   7.055  13.853  1.00 98.71           C  
ATOM   2090  O   GLY B 282       9.601   6.548  12.731  1.00 98.71           O  
ATOM   2091  N   VAL B 283      10.229   8.273  14.081  1.00 98.72           N  
ATOM   2092  CA  VAL B 283      10.891   9.020  13.017  1.00 98.72           C  
ATOM   2093  C   VAL B 283      12.277   9.461  13.482  1.00 98.72           C  
ATOM   2094  CB  VAL B 283      10.059  10.247  12.582  1.00 98.72           C  
ATOM   2095  O   VAL B 283      12.444   9.912  14.618  1.00 98.72           O  
ATOM   2096  CG1 VAL B 283      10.822  11.079  11.553  1.00 98.72           C  
ATOM   2097  CG2 VAL B 283       8.709   9.803  12.020  1.00 98.72           C  
ATOM   2098  N   LEU B 284      13.259   9.271  12.630  1.00 98.84           N  
ATOM   2099  CA  LEU B 284      14.634   9.705  12.853  1.00 98.84           C  
ATOM   2100  C   LEU B 284      15.038  10.774  11.843  1.00 98.84           C  
ATOM   2101  CB  LEU B 284      15.592   8.514  12.763  1.00 98.84           C  
ATOM   2102  O   LEU B 284      14.683  10.687  10.665  1.00 98.84           O  
ATOM   2103  CG  LEU B 284      15.171   7.247  13.510  1.00 98.84           C  
ATOM   2104  CD1 LEU B 284      15.936   6.040  12.978  1.00 98.84           C  
ATOM   2105  CD2 LEU B 284      15.395   7.411  15.010  1.00 98.84           C  
ATOM   2106  N   LEU B 285      15.594  11.818  12.331  1.00 98.75           N  
ATOM   2107  CA  LEU B 285      16.269  12.775  11.461  1.00 98.75           C  
ATOM   2108  C   LEU B 285      17.766  12.493  11.400  1.00 98.75           C  
ATOM   2109  CB  LEU B 285      16.026  14.206  11.948  1.00 98.75           C  
ATOM   2110  O   LEU B 285      18.445  12.496  12.430  1.00 98.75           O  
ATOM   2111  CG  LEU B 285      16.507  15.327  11.025  1.00 98.75           C  
ATOM   2112  CD1 LEU B 285      15.688  15.343   9.739  1.00 98.75           C  
ATOM   2113  CD2 LEU B 285      16.426  16.675  11.733  1.00 98.75           C  
ATOM   2114  N   VAL B 286      18.289  12.219  10.153  1.00 98.76           N  
ATOM   2115  CA  VAL B 286      19.669  11.759  10.036  1.00 98.76           C  
ATOM   2116  C   VAL B 286      20.395  12.571   8.967  1.00 98.76           C  
ATOM   2117  CB  VAL B 286      19.738  10.252   9.701  1.00 98.76           C  
ATOM   2118  O   VAL B 286      19.763  13.136   8.071  1.00 98.76           O  
ATOM   2119  CG1 VAL B 286      19.147   9.418  10.836  1.00 98.76           C  
ATOM   2120  CG2 VAL B 286      19.012   9.965   8.388  1.00 98.76           C  
ATOM   2121  N   GLU B 287      21.660  12.684   9.091  1.00 98.03           N  
ATOM   2122  CA  GLU B 287      22.546  13.295   8.105  1.00 98.03           C  
ATOM   2123  C   GLU B 287      23.958  12.723   8.201  1.00 98.03           C  
ATOM   2124  CB  GLU B 287      22.581  14.815   8.281  1.00 98.03           C  
ATOM   2125  O   GLU B 287      24.257  11.945   9.109  1.00 98.03           O  
ATOM   2126  CG  GLU B 287      23.301  15.272   9.542  1.00 98.03           C  
ATOM   2127  CD  GLU B 287      23.363  16.784   9.684  1.00 98.03           C  
ATOM   2128  OE1 GLU B 287      23.538  17.281  10.820  1.00 98.03           O  
ATOM   2129  OE2 GLU B 287      23.234  17.478   8.651  1.00 98.03           O  
ATOM   2130  N   ARG B 288      24.768  12.937   7.274  1.00 96.54           N  
ATOM   2131  CA  ARG B 288      26.153  12.482   7.331  1.00 96.54           C  
ATOM   2132  C   ARG B 288      26.855  13.020   8.574  1.00 96.54           C  
ATOM   2133  CB  ARG B 288      26.913  12.912   6.074  1.00 96.54           C  
ATOM   2134  O   ARG B 288      26.637  14.167   8.969  1.00 96.54           O  
ATOM   2135  CG  ARG B 288      26.428  12.236   4.801  1.00 96.54           C  
ATOM   2136  CD  ARG B 288      27.256  12.650   3.593  1.00 96.54           C  
ATOM   2137  NE  ARG B 288      27.040  14.051   3.245  1.00 96.54           N  
ATOM   2138  NH1 ARG B 288      28.433  14.024   1.402  1.00 96.54           N  
ATOM   2139  NH2 ARG B 288      27.338  15.950   1.988  1.00 96.54           N  
ATOM   2140  CZ  ARG B 288      27.604  14.672   2.213  1.00 96.54           C  
ATOM   2141  N   LEU B 289      27.658  12.238   9.232  1.00 96.16           N  
ATOM   2142  CA  LEU B 289      28.358  12.664  10.439  1.00 96.16           C  
ATOM   2143  C   LEU B 289      29.208  13.901  10.167  1.00 96.16           C  
ATOM   2144  CB  LEU B 289      29.239  11.533  10.975  1.00 96.16           C  
ATOM   2145  O   LEU B 289      29.261  14.816  10.991  1.00 96.16           O  
ATOM   2146  CG  LEU B 289      30.029  11.834  12.249  1.00 96.16           C  
ATOM   2147  CD1 LEU B 289      29.078  12.124  13.406  1.00 96.16           C  
ATOM   2148  CD2 LEU B 289      30.957  10.674  12.591  1.00 96.16           C  
ATOM   2149  N   SER B 290      29.827  13.981   9.016  1.00 93.86           N  
ATOM   2150  CA  SER B 290      30.641  15.135   8.649  1.00 93.86           C  
ATOM   2151  C   SER B 290      29.800  16.404   8.576  1.00 93.86           C  
ATOM   2152  CB  SER B 290      31.336  14.896   7.308  1.00 93.86           C  
ATOM   2153  O   SER B 290      30.221  17.463   9.047  1.00 93.86           O  
ATOM   2154  OG  SER B 290      30.392  14.559   6.306  1.00 93.86           O  
ATOM   2155  N   ASP B 291      28.630  16.285   8.028  1.00 95.19           N  
ATOM   2156  CA  ASP B 291      27.731  17.431   7.929  1.00 95.19           C  
ATOM   2157  C   ASP B 291      27.214  17.844   9.305  1.00 95.19           C  
ATOM   2158  CB  ASP B 291      26.557  17.114   7.000  1.00 95.19           C  
ATOM   2159  O   ASP B 291      27.093  19.035   9.597  1.00 95.19           O  
ATOM   2160  CG  ASP B 291      26.950  17.097   5.533  1.00 95.19           C  
ATOM   2161  OD1 ASP B 291      28.044  17.593   5.189  1.00 95.19           O  
ATOM   2162  OD2 ASP B 291      26.156  16.586   4.714  1.00 95.19           O  
ATOM   2163  N   ALA B 292      26.887  16.873  10.154  1.00 96.59           N  
ATOM   2164  CA  ALA B 292      26.389  17.163  11.496  1.00 96.59           C  
ATOM   2165  C   ALA B 292      27.413  17.958  12.302  1.00 96.59           C  
ATOM   2166  CB  ALA B 292      26.033  15.868  12.224  1.00 96.59           C  
ATOM   2167  O   ALA B 292      27.060  18.917  12.992  1.00 96.59           O  
ATOM   2168  N   VAL B 293      28.649  17.566  12.201  1.00 94.18           N  
ATOM   2169  CA  VAL B 293      29.729  18.242  12.913  1.00 94.18           C  
ATOM   2170  C   VAL B 293      29.943  19.634  12.324  1.00 94.18           C  
ATOM   2171  CB  VAL B 293      31.042  17.430  12.855  1.00 94.18           C  
ATOM   2172  O   VAL B 293      30.088  20.612  13.063  1.00 94.18           O  
ATOM   2173  CG1 VAL B 293      32.194  18.223  13.469  1.00 94.18           C  
ATOM   2174  CG2 VAL B 293      30.873  16.090  13.567  1.00 94.18           C  
ATOM   2175  N   ARG B 294      29.875  19.762  11.030  1.00 92.01           N  
ATOM   2176  CA  ARG B 294      30.058  21.042  10.355  1.00 92.01           C  
ATOM   2177  C   ARG B 294      28.930  22.009  10.697  1.00 92.01           C  
ATOM   2178  CB  ARG B 294      30.137  20.845   8.839  1.00 92.01           C  
ATOM   2179  O   ARG B 294      29.170  23.199  10.916  1.00 92.01           O  
ATOM   2180  CG  ARG B 294      30.693  22.045   8.090  1.00 92.01           C  
ATOM   2181  CD  ARG B 294      30.693  21.820   6.584  1.00 92.01           C  
ATOM   2182  NE  ARG B 294      29.372  21.428   6.098  1.00 92.01           N  
ATOM   2183  NH1 ARG B 294      30.161  20.318   4.232  1.00 92.01           N  
ATOM   2184  NH2 ARG B 294      27.908  20.423   4.642  1.00 92.01           N  
ATOM   2185  CZ  ARG B 294      29.150  20.724   4.992  1.00 92.01           C  
ATOM   2186  N   ASN B 295      27.720  21.502  10.807  1.00 92.99           N  
ATOM   2187  CA  ASN B 295      26.541  22.327  11.049  1.00 92.99           C  
ATOM   2188  C   ASN B 295      26.319  22.564  12.540  1.00 92.99           C  
ATOM   2189  CB  ASN B 295      25.300  21.686  10.423  1.00 92.99           C  
ATOM   2190  O   ASN B 295      25.484  23.384  12.925  1.00 92.99           O  
ATOM   2191  CG  ASN B 295      25.380  21.614   8.911  1.00 92.99           C  
ATOM   2192  ND2 ASN B 295      24.667  20.660   8.325  1.00 92.99           N  
ATOM   2193  OD1 ASN B 295      26.077  22.409   8.275  1.00 92.99           O  
ATOM   2194  N   GLY B 296      27.118  21.906  13.366  1.00 90.95           N  
ATOM   2195  CA  GLY B 296      27.006  22.074  14.806  1.00 90.95           C  
ATOM   2196  C   GLY B 296      25.784  21.393  15.393  1.00 90.95           C  
ATOM   2197  O   GLY B 296      25.282  21.803  16.442  1.00 90.95           O  
ATOM   2198  N   HIS B 297      25.240  20.388  14.737  1.00 95.41           N  
ATOM   2199  CA  HIS B 297      24.106  19.640  15.265  1.00 95.41           C  
ATOM   2200  C   HIS B 297      24.548  18.660  16.347  1.00 95.41           C  
ATOM   2201  CB  HIS B 297      23.387  18.892  14.141  1.00 95.41           C  
ATOM   2202  O   HIS B 297      25.625  18.066  16.250  1.00 95.41           O  
ATOM   2203  CG  HIS B 297      22.688  19.792  13.173  1.00 95.41           C  
ATOM   2204  CD2 HIS B 297      22.066  20.981  13.354  1.00 95.41           C  
ATOM   2205  ND1 HIS B 297      22.571  19.496  11.832  1.00 95.41           N  
ATOM   2206  CE1 HIS B 297      21.907  20.467  11.228  1.00 95.41           C  
ATOM   2207  NE2 HIS B 297      21.589  21.381  12.130  1.00 95.41           N  
ATOM   2208  N   GLU B 298      23.734  18.504  17.315  1.00 95.59           N  
ATOM   2209  CA  GLU B 298      24.025  17.503  18.337  1.00 95.59           C  
ATOM   2210  C   GLU B 298      23.857  16.089  17.788  1.00 95.59           C  
ATOM   2211  CB  GLU B 298      23.125  17.704  19.559  1.00 95.59           C  
ATOM   2212  O   GLU B 298      22.807  15.753  17.236  1.00 95.59           O  
ATOM   2213  CG  GLU B 298      23.419  16.746  20.704  1.00 95.59           C  
ATOM   2214  CD  GLU B 298      22.493  16.933  21.895  1.00 95.59           C  
ATOM   2215  OE1 GLU B 298      22.644  16.203  22.901  1.00 95.59           O  
ATOM   2216  OE2 GLU B 298      21.610  17.816  21.822  1.00 95.59           O  
ATOM   2217  N   VAL B 299      24.891  15.236  17.939  1.00 97.64           N  
ATOM   2218  CA  VAL B 299      24.831  13.855  17.470  1.00 97.64           C  
ATOM   2219  C   VAL B 299      24.399  12.940  18.614  1.00 97.64           C  
ATOM   2220  CB  VAL B 299      26.189  13.390  16.898  1.00 97.64           C  
ATOM   2221  O   VAL B 299      25.103  12.818  19.619  1.00 97.64           O  
ATOM   2222  CG1 VAL B 299      26.116  11.929  16.455  1.00 97.64           C  
ATOM   2223  CG2 VAL B 299      26.612  14.284  15.735  1.00 97.64           C  
ATOM   2224  N   LEU B 300      23.290  12.268  18.497  1.00 98.04           N  
ATOM   2225  CA  LEU B 300      22.765  11.382  19.531  1.00 98.04           C  
ATOM   2226  C   LEU B 300      23.451  10.021  19.480  1.00 98.04           C  
ATOM   2227  CB  LEU B 300      21.252  11.211  19.372  1.00 98.04           C  
ATOM   2228  O   LEU B 300      23.744   9.430  20.521  1.00 98.04           O  
ATOM   2229  CG  LEU B 300      20.418  12.493  19.399  1.00 98.04           C  
ATOM   2230  CD1 LEU B 300      19.000  12.213  18.913  1.00 98.04           C  
ATOM   2231  CD2 LEU B 300      20.401  13.091  20.801  1.00 98.04           C  
ATOM   2232  N   ALA B 301      23.614   9.463  18.308  1.00 98.33           N  
ATOM   2233  CA  ALA B 301      24.300   8.214  17.991  1.00 98.33           C  
ATOM   2234  C   ALA B 301      24.697   8.164  16.518  1.00 98.33           C  
ATOM   2235  CB  ALA B 301      23.416   7.018  18.341  1.00 98.33           C  
ATOM   2236  O   ALA B 301      24.291   9.022  15.730  1.00 98.33           O  
ATOM   2237  N   VAL B 302      25.496   7.159  16.243  1.00 98.10           N  
ATOM   2238  CA  VAL B 302      25.983   7.034  14.873  1.00 98.10           C  
ATOM   2239  C   VAL B 302      25.585   5.674  14.305  1.00 98.10           C  
ATOM   2240  CB  VAL B 302      27.516   7.216  14.797  1.00 98.10           C  
ATOM   2241  O   VAL B 302      25.745   4.647  14.968  1.00 98.10           O  
ATOM   2242  CG1 VAL B 302      27.954   7.512  13.364  1.00 98.10           C  
ATOM   2243  CG2 VAL B 302      27.967   8.332  15.738  1.00 98.10           C  
ATOM   2244  N   VAL B 303      25.005   5.671  13.095  1.00 98.35           N  
ATOM   2245  CA  VAL B 303      24.755   4.436  12.359  1.00 98.35           C  
ATOM   2246  C   VAL B 303      25.969   4.092  11.499  1.00 98.35           C  
ATOM   2247  CB  VAL B 303      23.491   4.547  11.477  1.00 98.35           C  
ATOM   2248  O   VAL B 303      26.277   4.800  10.537  1.00 98.35           O  
ATOM   2249  CG1 VAL B 303      23.147   3.195  10.855  1.00 98.35           C  
ATOM   2250  CG2 VAL B 303      22.315   5.077  12.296  1.00 98.35           C  
ATOM   2251  N   ARG B 304      26.593   2.992  11.769  1.00 96.96           N  
ATOM   2252  CA  ARG B 304      27.853   2.627  11.130  1.00 96.96           C  
ATOM   2253  C   ARG B 304      27.610   1.780   9.885  1.00 96.96           C  
ATOM   2254  CB  ARG B 304      28.753   1.871  12.110  1.00 96.96           C  
ATOM   2255  O   ARG B 304      28.341   1.894   8.899  1.00 96.96           O  
ATOM   2256  CG  ARG B 304      29.422   2.762  13.145  1.00 96.96           C  
ATOM   2257  CD  ARG B 304      30.583   3.545  12.549  1.00 96.96           C  
ATOM   2258  NE  ARG B 304      31.687   2.667  12.170  1.00 96.96           N  
ATOM   2259  NH1 ARG B 304      33.018   3.218  13.976  1.00 96.96           N  
ATOM   2260  NH2 ARG B 304      33.757   1.705  12.421  1.00 96.96           N  
ATOM   2261  CZ  ARG B 304      32.818   2.532  12.856  1.00 96.96           C  
ATOM   2262  N   GLY B 305      26.654   0.904  10.018  1.00 96.31           N  
ATOM   2263  CA  GLY B 305      26.370   0.017   8.901  1.00 96.31           C  
ATOM   2264  C   GLY B 305      24.959  -0.539   8.924  1.00 96.31           C  
ATOM   2265  O   GLY B 305      24.325  -0.594   9.981  1.00 96.31           O  
ATOM   2266  N   SER B 306      24.462  -0.924   7.700  1.00 97.21           N  
ATOM   2267  CA  SER B 306      23.149  -1.541   7.540  1.00 97.21           C  
ATOM   2268  C   SER B 306      23.141  -2.532   6.381  1.00 97.21           C  
ATOM   2269  CB  SER B 306      22.078  -0.472   7.316  1.00 97.21           C  
ATOM   2270  O   SER B 306      24.004  -2.474   5.503  1.00 97.21           O  
ATOM   2271  OG  SER B 306      22.270   0.179   6.071  1.00 97.21           O  
ATOM   2272  N   ALA B 307      22.180  -3.466   6.445  1.00 97.50           N  
ATOM   2273  CA  ALA B 307      22.020  -4.432   5.361  1.00 97.50           C  
ATOM   2274  C   ALA B 307      20.573  -4.903   5.255  1.00 97.50           C  
ATOM   2275  CB  ALA B 307      22.950  -5.625   5.572  1.00 97.50           C  
ATOM   2276  O   ALA B 307      19.838  -4.900   6.245  1.00 97.50           O  
ATOM   2277  N   VAL B 308      20.192  -5.258   4.046  1.00 97.73           N  
ATOM   2278  CA  VAL B 308      18.870  -5.795   3.741  1.00 97.73           C  
ATOM   2279  C   VAL B 308      19.004  -6.998   2.810  1.00 97.73           C  
ATOM   2280  CB  VAL B 308      17.956  -4.726   3.101  1.00 97.73           C  
ATOM   2281  O   VAL B 308      19.827  -6.991   1.890  1.00 97.73           O  
ATOM   2282  CG1 VAL B 308      16.558  -5.288   2.854  1.00 97.73           C  
ATOM   2283  CG2 VAL B 308      17.887  -3.484   3.989  1.00 97.73           C  
ATOM   2284  N   ASN B 309      18.287  -8.102   3.120  1.00 96.34           N  
ATOM   2285  CA  ASN B 309      18.196  -9.239   2.210  1.00 96.34           C  
ATOM   2286  C   ASN B 309      16.843  -9.936   2.317  1.00 96.34           C  
ATOM   2287  CB  ASN B 309      19.328 -10.233   2.479  1.00 96.34           C  
ATOM   2288  O   ASN B 309      15.878  -9.355   2.818  1.00 96.34           O  
ATOM   2289  CG  ASN B 309      19.115 -11.031   3.750  1.00 96.34           C  
ATOM   2290  ND2 ASN B 309      20.020 -11.964   4.023  1.00 96.34           N  
ATOM   2291  OD1 ASN B 309      18.146 -10.811   4.480  1.00 96.34           O  
ATOM   2292  N   GLN B 310      16.757 -11.150   1.675  1.00 95.81           N  
ATOM   2293  CA  GLN B 310      15.497 -11.883   1.631  1.00 95.81           C  
ATOM   2294  C   GLN B 310      15.684 -13.327   2.088  1.00 95.81           C  
ATOM   2295  CB  GLN B 310      14.906 -11.852   0.220  1.00 95.81           C  
ATOM   2296  O   GLN B 310      16.761 -13.902   1.920  1.00 95.81           O  
ATOM   2297  CG  GLN B 310      13.388 -11.968   0.186  1.00 95.81           C  
ATOM   2298  CD  GLN B 310      12.831 -12.732   1.373  1.00 95.81           C  
ATOM   2299  NE2 GLN B 310      11.514 -12.688   1.542  1.00 95.81           N  
ATOM   2300  OE1 GLN B 310      13.579 -13.357   2.132  1.00 95.81           O  
ATOM   2301  N   ASP B 311      14.649 -13.874   2.604  1.00 90.91           N  
ATOM   2302  CA  ASP B 311      14.656 -15.251   3.087  1.00 90.91           C  
ATOM   2303  C   ASP B 311      14.700 -16.241   1.925  1.00 90.91           C  
ATOM   2304  CB  ASP B 311      13.430 -15.521   3.961  1.00 90.91           C  
ATOM   2305  O   ASP B 311      15.162 -17.373   2.083  1.00 90.91           O  
ATOM   2306  CG  ASP B 311      13.539 -14.902   5.343  1.00 90.91           C  
ATOM   2307  OD1 ASP B 311      14.666 -14.592   5.786  1.00 90.91           O  
ATOM   2308  OD2 ASP B 311      12.488 -14.725   5.997  1.00 90.91           O  
ATOM   2309  N   GLY B 312      14.220 -15.835   0.774  1.00 90.93           N  
ATOM   2310  CA  GLY B 312      14.201 -16.738  -0.366  1.00 90.93           C  
ATOM   2311  C   GLY B 312      13.260 -17.913  -0.181  1.00 90.93           C  
ATOM   2312  O   GLY B 312      12.130 -17.744   0.281  1.00 90.93           O  
ATOM   2313  N   ALA B 313      13.776 -19.114  -0.601  1.00 82.17           N  
ATOM   2314  CA  ALA B 313      12.958 -20.323  -0.536  1.00 82.17           C  
ATOM   2315  C   ALA B 313      12.925 -20.887   0.882  1.00 82.17           C  
ATOM   2316  CB  ALA B 313      13.484 -21.374  -1.511  1.00 82.17           C  
ATOM   2317  O   ALA B 313      13.507 -21.940   1.152  1.00 82.17           O  
ATOM   2318  N   SER B 314      12.156 -20.265   1.724  1.00 80.35           N  
ATOM   2319  CA  SER B 314      11.974 -20.731   3.095  1.00 80.35           C  
ATOM   2320  C   SER B 314      10.904 -21.815   3.173  1.00 80.35           C  
ATOM   2321  CB  SER B 314      11.598 -19.566   4.011  1.00 80.35           C  
ATOM   2322  O   SER B 314      10.383 -22.256   2.146  1.00 80.35           O  
ATOM   2323  OG  SER B 314      10.324 -19.049   3.671  1.00 80.35           O  
ATOM   2324  N   SER B 315      10.608 -22.347   4.360  1.00 71.66           N  
ATOM   2325  CA  SER B 315       9.635 -23.418   4.545  1.00 71.66           C  
ATOM   2326  C   SER B 315       8.214 -22.923   4.301  1.00 71.66           C  
ATOM   2327  CB  SER B 315       9.745 -24.004   5.954  1.00 71.66           C  
ATOM   2328  O   SER B 315       7.289 -23.724   4.149  1.00 71.66           O  
ATOM   2329  OG  SER B 315      10.711 -23.303   6.717  1.00 71.66           O  
ATOM   2330  N   GLY B 316       8.110 -21.690   4.167  1.00 76.69           N  
ATOM   2331  CA  GLY B 316       6.861 -20.997   3.893  1.00 76.69           C  
ATOM   2332  C   GLY B 316       7.046 -19.514   3.634  1.00 76.69           C  
ATOM   2333  O   GLY B 316       8.032 -18.919   4.076  1.00 76.69           O  
ATOM   2334  N   LEU B 317       6.072 -18.988   2.996  1.00 79.02           N  
ATOM   2335  CA  LEU B 317       6.149 -17.579   2.627  1.00 79.02           C  
ATOM   2336  C   LEU B 317       6.357 -16.705   3.859  1.00 79.02           C  
ATOM   2337  CB  LEU B 317       4.879 -17.148   1.889  1.00 79.02           C  
ATOM   2338  O   LEU B 317       7.101 -15.722   3.810  1.00 79.02           O  
ATOM   2339  CG  LEU B 317       4.838 -15.699   1.400  1.00 79.02           C  
ATOM   2340  CD1 LEU B 317       5.603 -15.561   0.088  1.00 79.02           C  
ATOM   2341  CD2 LEU B 317       3.396 -15.231   1.235  1.00 79.02           C  
ATOM   2342  N   THR B 318       5.742 -17.108   4.979  1.00 83.12           N  
ATOM   2343  CA  THR B 318       5.813 -16.280   6.178  1.00 83.12           C  
ATOM   2344  C   THR B 318       6.796 -16.870   7.186  1.00 83.12           C  
ATOM   2345  CB  THR B 318       4.429 -16.130   6.836  1.00 83.12           C  
ATOM   2346  O   THR B 318       6.914 -16.376   8.309  1.00 83.12           O  
ATOM   2347  CG2 THR B 318       3.451 -15.421   5.904  1.00 83.12           C  
ATOM   2348  OG1 THR B 318       3.913 -17.429   7.153  1.00 83.12           O  
ATOM   2349  N   ALA B 319       7.488 -17.924   6.817  1.00 84.60           N  
ATOM   2350  CA  ALA B 319       8.435 -18.566   7.724  1.00 84.60           C  
ATOM   2351  C   ALA B 319       9.802 -17.891   7.659  1.00 84.60           C  
ATOM   2352  CB  ALA B 319       8.563 -20.052   7.396  1.00 84.60           C  
ATOM   2353  O   ALA B 319      10.250 -17.485   6.584  1.00 84.60           O  
ATOM   2354  N   PRO B 320      10.403 -17.785   8.801  1.00 88.02           N  
ATOM   2355  CA  PRO B 320      11.754 -17.221   8.811  1.00 88.02           C  
ATOM   2356  C   PRO B 320      12.801 -18.186   8.260  1.00 88.02           C  
ATOM   2357  CB  PRO B 320      12.005 -16.933  10.294  1.00 88.02           C  
ATOM   2358  O   PRO B 320      12.519 -19.374   8.082  1.00 88.02           O  
ATOM   2359  CG  PRO B 320      11.023 -17.795  11.021  1.00 88.02           C  
ATOM   2360  CD  PRO B 320       9.918 -18.163  10.073  1.00 88.02           C  
ATOM   2361  N   ASN B 321      13.956 -17.661   7.879  1.00 90.98           N  
ATOM   2362  CA  ASN B 321      15.099 -18.412   7.371  1.00 90.98           C  
ATOM   2363  C   ASN B 321      16.372 -18.087   8.146  1.00 90.98           C  
ATOM   2364  CB  ASN B 321      15.301 -18.139   5.879  1.00 90.98           C  
ATOM   2365  O   ASN B 321      16.940 -17.004   7.990  1.00 90.98           O  
ATOM   2366  CG  ASN B 321      16.334 -19.055   5.253  1.00 90.98           C  
ATOM   2367  ND2 ASN B 321      16.245 -19.240   3.941  1.00 90.98           N  
ATOM   2368  OD1 ASN B 321      17.205 -19.591   5.942  1.00 90.98           O  
ATOM   2369  N   GLY B 322      16.880 -19.032   8.946  1.00 92.48           N  
ATOM   2370  CA  GLY B 322      18.045 -18.830   9.793  1.00 92.48           C  
ATOM   2371  C   GLY B 322      19.279 -18.407   9.019  1.00 92.48           C  
ATOM   2372  O   GLY B 322      19.888 -17.379   9.325  1.00 92.48           O  
ATOM   2373  N   PRO B 323      19.634 -19.093   8.027  1.00 92.90           N  
ATOM   2374  CA  PRO B 323      20.802 -18.741   7.217  1.00 92.90           C  
ATOM   2375  C   PRO B 323      20.710 -17.333   6.631  1.00 92.90           C  
ATOM   2376  CB  PRO B 323      20.793 -19.795   6.107  1.00 92.90           C  
ATOM   2377  O   PRO B 323      21.708 -16.608   6.598  1.00 92.90           O  
ATOM   2378  CG  PRO B 323      20.055 -20.957   6.690  1.00 92.90           C  
ATOM   2379  CD  PRO B 323      19.050 -20.437   7.678  1.00 92.90           C  
ATOM   2380  N   SER B 324      19.599 -16.963   6.175  1.00 95.49           N  
ATOM   2381  CA  SER B 324      19.431 -15.626   5.616  1.00 95.49           C  
ATOM   2382  C   SER B 324      19.598 -14.553   6.688  1.00 95.49           C  
ATOM   2383  CB  SER B 324      18.059 -15.489   4.956  1.00 95.49           C  
ATOM   2384  O   SER B 324      20.131 -13.476   6.417  1.00 95.49           O  
ATOM   2385  OG  SER B 324      18.040 -16.138   3.696  1.00 95.49           O  
ATOM   2386  N   GLN B 325      19.094 -14.776   7.883  1.00 96.33           N  
ATOM   2387  CA  GLN B 325      19.280 -13.845   8.991  1.00 96.33           C  
ATOM   2388  C   GLN B 325      20.755 -13.722   9.364  1.00 96.33           C  
ATOM   2389  CB  GLN B 325      18.466 -14.289  10.208  1.00 96.33           C  
ATOM   2390  O   GLN B 325      21.243 -12.621   9.630  1.00 96.33           O  
ATOM   2391  CG  GLN B 325      16.960 -14.193  10.008  1.00 96.33           C  
ATOM   2392  CD  GLN B 325      16.175 -14.740  11.186  1.00 96.33           C  
ATOM   2393  NE2 GLN B 325      14.851 -14.679  11.096  1.00 96.33           N  
ATOM   2394  OE1 GLN B 325      16.755 -15.216  12.167  1.00 96.33           O  
ATOM   2395  N   GLU B 326      21.445 -14.847   9.355  1.00 95.36           N  
ATOM   2396  CA  GLU B 326      22.884 -14.816   9.597  1.00 95.36           C  
ATOM   2397  C   GLU B 326      23.603 -13.979   8.543  1.00 95.36           C  
ATOM   2398  CB  GLU B 326      23.456 -16.236   9.621  1.00 95.36           C  
ATOM   2399  O   GLU B 326      24.475 -13.172   8.872  1.00 95.36           O  
ATOM   2400  CG  GLU B 326      24.706 -16.381  10.477  1.00 95.36           C  
ATOM   2401  CD  GLU B 326      25.272 -17.792  10.480  1.00 95.36           C  
ATOM   2402  OE1 GLU B 326      26.377 -18.002  11.028  1.00 95.36           O  
ATOM   2403  OE2 GLU B 326      24.604 -18.695   9.928  1.00 95.36           O  
ATOM   2404  N   ARG B 327      23.197 -14.137   7.322  1.00 95.20           N  
ATOM   2405  CA  ARG B 327      23.847 -13.442   6.216  1.00 95.20           C  
ATOM   2406  C   ARG B 327      23.640 -11.934   6.320  1.00 95.20           C  
ATOM   2407  CB  ARG B 327      23.318 -13.952   4.874  1.00 95.20           C  
ATOM   2408  O   ARG B 327      24.553 -11.156   6.035  1.00 95.20           O  
ATOM   2409  CG  ARG B 327      24.014 -15.209   4.376  1.00 95.20           C  
ATOM   2410  CD  ARG B 327      23.585 -15.566   2.959  1.00 95.20           C  
ATOM   2411  NE  ARG B 327      22.184 -15.975   2.907  1.00 95.20           N  
ATOM   2412  NH1 ARG B 327      22.635 -18.208   2.528  1.00 95.20           N  
ATOM   2413  NH2 ARG B 327      20.466 -17.480   2.675  1.00 95.20           N  
ATOM   2414  CZ  ARG B 327      21.765 -17.220   2.703  1.00 95.20           C  
ATOM   2415  N   VAL B 328      22.421 -11.454   6.697  1.00 97.19           N  
ATOM   2416  CA  VAL B 328      22.158 -10.021   6.763  1.00 97.19           C  
ATOM   2417  C   VAL B 328      22.944  -9.404   7.918  1.00 97.19           C  
ATOM   2418  CB  VAL B 328      20.650  -9.728   6.929  1.00 97.19           C  
ATOM   2419  O   VAL B 328      23.383  -8.254   7.834  1.00 97.19           O  
ATOM   2420  CG1 VAL B 328      20.199 -10.009   8.361  1.00 97.19           C  
ATOM   2421  CG2 VAL B 328      20.342  -8.283   6.542  1.00 97.19           C  
ATOM   2422  N   ILE B 329      23.085 -10.107   9.006  1.00 97.36           N  
ATOM   2423  CA  ILE B 329      23.862  -9.638  10.148  1.00 97.36           C  
ATOM   2424  C   ILE B 329      25.327  -9.481   9.745  1.00 97.36           C  
ATOM   2425  CB  ILE B 329      23.737 -10.599  11.350  1.00 97.36           C  
ATOM   2426  O   ILE B 329      25.942  -8.445  10.008  1.00 97.36           O  
ATOM   2427  CG1 ILE B 329      22.294 -10.621  11.869  1.00 97.36           C  
ATOM   2428  CG2 ILE B 329      24.712 -10.203  12.462  1.00 97.36           C  
ATOM   2429  CD1 ILE B 329      22.001 -11.759  12.837  1.00 97.36           C  
ATOM   2430  N   ARG B 330      25.878 -10.473   9.064  1.00 95.86           N  
ATOM   2431  CA  ARG B 330      27.269 -10.430   8.625  1.00 95.86           C  
ATOM   2432  C   ARG B 330      27.485  -9.321   7.601  1.00 95.86           C  
ATOM   2433  CB  ARG B 330      27.690 -11.778   8.035  1.00 95.86           C  
ATOM   2434  O   ARG B 330      28.538  -8.679   7.585  1.00 95.86           O  
ATOM   2435  CG  ARG B 330      27.835 -12.884   9.068  1.00 95.86           C  
ATOM   2436  CD  ARG B 330      28.606 -14.074   8.515  1.00 95.86           C  
ATOM   2437  NE  ARG B 330      28.643 -15.181   9.466  1.00 95.86           N  
ATOM   2438  NH1 ARG B 330      30.948 -15.251   9.611  1.00 95.86           N  
ATOM   2439  NH2 ARG B 330      29.674 -16.720  10.825  1.00 95.86           N  
ATOM   2440  CZ  ARG B 330      29.755 -15.715   9.965  1.00 95.86           C  
ATOM   2441  N   ALA B 331      26.491  -9.127   6.792  1.00 95.42           N  
ATOM   2442  CA  ALA B 331      26.583  -8.065   5.794  1.00 95.42           C  
ATOM   2443  C   ALA B 331      26.602  -6.690   6.456  1.00 95.42           C  
ATOM   2444  CB  ALA B 331      25.423  -8.160   4.806  1.00 95.42           C  
ATOM   2445  O   ALA B 331      27.318  -5.790   6.010  1.00 95.42           O  
ATOM   2446  N   ALA B 332      25.796  -6.477   7.468  1.00 97.19           N  
ATOM   2447  CA  ALA B 332      25.772  -5.204   8.184  1.00 97.19           C  
ATOM   2448  C   ALA B 332      27.098  -4.951   8.896  1.00 97.19           C  
ATOM   2449  CB  ALA B 332      24.620  -5.179   9.186  1.00 97.19           C  
ATOM   2450  O   ALA B 332      27.579  -3.816   8.942  1.00 97.19           O  
ATOM   2451  N   LEU B 333      27.666  -5.979   9.491  1.00 95.74           N  
ATOM   2452  CA  LEU B 333      28.963  -5.875  10.151  1.00 95.74           C  
ATOM   2453  C   LEU B 333      30.056  -5.519   9.150  1.00 95.74           C  
ATOM   2454  CB  LEU B 333      29.311  -7.188  10.858  1.00 95.74           C  
ATOM   2455  O   LEU B 333      30.908  -4.672   9.429  1.00 95.74           O  
ATOM   2456  CG  LEU B 333      28.677  -7.406  12.234  1.00 95.74           C  
ATOM   2457  CD1 LEU B 333      28.765  -8.876  12.630  1.00 95.74           C  
ATOM   2458  CD2 LEU B 333      29.351  -6.523  13.279  1.00 95.74           C  
ATOM   2459  N   ALA B 334      29.985  -6.162   7.994  1.00 93.90           N  
ATOM   2460  CA  ALA B 334      30.953  -5.862   6.942  1.00 93.90           C  
ATOM   2461  C   ALA B 334      30.819  -4.417   6.470  1.00 93.90           C  
ATOM   2462  CB  ALA B 334      30.776  -6.821   5.767  1.00 93.90           C  
ATOM   2463  O   ALA B 334      31.822  -3.736   6.243  1.00 93.90           O  
ATOM   2464  N   ALA B 335      29.564  -4.007   6.359  1.00 92.91           N  
ATOM   2465  CA  ALA B 335      29.313  -2.632   5.935  1.00 92.91           C  
ATOM   2466  C   ALA B 335      29.827  -1.636   6.971  1.00 92.91           C  
ATOM   2467  CB  ALA B 335      27.823  -2.415   5.687  1.00 92.91           C  
ATOM   2468  O   ALA B 335      30.285  -0.546   6.620  1.00 92.91           O  
ATOM   2469  N   ALA B 336      29.769  -2.029   8.215  1.00 95.23           N  
ATOM   2470  CA  ALA B 336      30.238  -1.179   9.306  1.00 95.23           C  
ATOM   2471  C   ALA B 336      31.745  -1.321   9.503  1.00 95.23           C  
ATOM   2472  CB  ALA B 336      29.501  -1.519  10.600  1.00 95.23           C  
ATOM   2473  O   ALA B 336      32.354  -0.555  10.253  1.00 95.23           O  
ATOM   2474  N   ARG B 337      32.385  -2.363   8.869  1.00 92.51           N  
ATOM   2475  CA  ARG B 337      33.793  -2.705   9.042  1.00 92.51           C  
ATOM   2476  C   ARG B 337      34.106  -3.012  10.503  1.00 92.51           C  
ATOM   2477  CB  ARG B 337      34.687  -1.569   8.542  1.00 92.51           C  
ATOM   2478  O   ARG B 337      35.061  -2.473  11.065  1.00 92.51           O  
ATOM   2479  CG  ARG B 337      34.627  -1.353   7.039  1.00 92.51           C  
ATOM   2480  CD  ARG B 337      35.826  -0.564   6.533  1.00 92.51           C  
ATOM   2481  NE  ARG B 337      35.711  -0.262   5.109  1.00 92.51           N  
ATOM   2482  NH1 ARG B 337      37.815   0.674   4.927  1.00 92.51           N  
ATOM   2483  NH2 ARG B 337      36.449   0.547   3.090  1.00 92.51           N  
ATOM   2484  CZ  ARG B 337      36.659   0.319   4.378  1.00 92.51           C  
ATOM   2485  N   LEU B 338      33.169  -3.763  11.050  1.00 94.94           N  
ATOM   2486  CA  LEU B 338      33.312  -4.208  12.432  1.00 94.94           C  
ATOM   2487  C   LEU B 338      33.239  -5.729  12.524  1.00 94.94           C  
ATOM   2488  CB  LEU B 338      32.229  -3.580  13.313  1.00 94.94           C  
ATOM   2489  O   LEU B 338      32.789  -6.391  11.585  1.00 94.94           O  
ATOM   2490  CG  LEU B 338      32.291  -2.061  13.484  1.00 94.94           C  
ATOM   2491  CD1 LEU B 338      30.987  -1.541  14.079  1.00 94.94           C  
ATOM   2492  CD2 LEU B 338      33.478  -1.669  14.358  1.00 94.94           C  
ATOM   2493  N   THR B 339      33.747  -6.245  13.540  1.00 94.89           N  
ATOM   2494  CA  THR B 339      33.641  -7.674  13.815  1.00 94.89           C  
ATOM   2495  C   THR B 339      32.479  -7.958  14.763  1.00 94.89           C  
ATOM   2496  CB  THR B 339      34.946  -8.225  14.418  1.00 94.89           C  
ATOM   2497  O   THR B 339      31.970  -7.046  15.419  1.00 94.89           O  
ATOM   2498  CG2 THR B 339      36.106  -8.088  13.438  1.00 94.89           C  
ATOM   2499  OG1 THR B 339      35.257  -7.498  15.613  1.00 94.89           O  
ATOM   2500  N   ALA B 340      32.102  -9.138  14.859  1.00 95.80           N  
ATOM   2501  CA  ALA B 340      30.984  -9.546  15.706  1.00 95.80           C  
ATOM   2502  C   ALA B 340      31.269  -9.245  17.174  1.00 95.80           C  
ATOM   2503  CB  ALA B 340      30.690 -11.033  15.518  1.00 95.80           C  
ATOM   2504  O   ALA B 340      30.360  -8.894  17.930  1.00 95.80           O  
ATOM   2505  N   ALA B 341      32.507  -9.296  17.575  1.00 94.16           N  
ATOM   2506  CA  ALA B 341      32.897  -9.115  18.971  1.00 94.16           C  
ATOM   2507  C   ALA B 341      32.826  -7.645  19.375  1.00 94.16           C  
ATOM   2508  CB  ALA B 341      34.304  -9.660  19.205  1.00 94.16           C  
ATOM   2509  O   ALA B 341      32.833  -7.320  20.564  1.00 94.16           O  
ATOM   2510  N   ASP B 342      32.747  -6.810  18.441  1.00 94.89           N  
ATOM   2511  CA  ASP B 342      32.693  -5.378  18.717  1.00 94.89           C  
ATOM   2512  C   ASP B 342      31.316  -4.971  19.238  1.00 94.89           C  
ATOM   2513  CB  ASP B 342      33.038  -4.576  17.461  1.00 94.89           C  
ATOM   2514  O   ASP B 342      31.161  -3.898  19.826  1.00 94.89           O  
ATOM   2515  CG  ASP B 342      34.470  -4.784  16.999  1.00 94.89           C  
ATOM   2516  OD1 ASP B 342      35.362  -4.985  17.851  1.00 94.89           O  
ATOM   2517  OD2 ASP B 342      34.708  -4.744  15.773  1.00 94.89           O  
ATOM   2518  N   ILE B 343      30.293  -5.756  19.018  1.00 97.40           N  
ATOM   2519  CA  ILE B 343      28.922  -5.417  19.380  1.00 97.40           C  
ATOM   2520  C   ILE B 343      28.604  -5.969  20.768  1.00 97.40           C  
ATOM   2521  CB  ILE B 343      27.912  -5.960  18.344  1.00 97.40           C  
ATOM   2522  O   ILE B 343      28.800  -7.158  21.030  1.00 97.40           O  
ATOM   2523  CG1 ILE B 343      28.250  -5.433  16.944  1.00 97.40           C  
ATOM   2524  CG2 ILE B 343      26.480  -5.588  18.738  1.00 97.40           C  
ATOM   2525  CD1 ILE B 343      28.655  -3.966  16.916  1.00 97.40           C  
ATOM   2526  N   ASP B 344      28.045  -5.207  21.628  1.00 96.44           N  
ATOM   2527  CA  ASP B 344      27.795  -5.595  23.013  1.00 96.44           C  
ATOM   2528  C   ASP B 344      26.367  -6.105  23.191  1.00 96.44           C  
ATOM   2529  CB  ASP B 344      28.055  -4.418  23.956  1.00 96.44           C  
ATOM   2530  O   ASP B 344      26.108  -6.953  24.048  1.00 96.44           O  
ATOM   2531  CG  ASP B 344      29.502  -3.958  23.945  1.00 96.44           C  
ATOM   2532  OD1 ASP B 344      30.393  -4.756  23.583  1.00 96.44           O  
ATOM   2533  OD2 ASP B 344      29.753  -2.787  24.306  1.00 96.44           O  
ATOM   2534  N   VAL B 345      25.491  -5.505  22.497  1.00 98.11           N  
ATOM   2535  CA  VAL B 345      24.075  -5.791  22.703  1.00 98.11           C  
ATOM   2536  C   VAL B 345      23.345  -5.782  21.362  1.00 98.11           C  
ATOM   2537  CB  VAL B 345      23.426  -4.775  23.670  1.00 98.11           C  
ATOM   2538  O   VAL B 345      23.698  -5.018  20.461  1.00 98.11           O  
ATOM   2539  CG1 VAL B 345      23.470  -3.366  23.082  1.00 98.11           C  
ATOM   2540  CG2 VAL B 345      21.987  -5.182  23.983  1.00 98.11           C  
ATOM   2541  N   VAL B 346      22.372  -6.665  21.254  1.00 98.52           N  
ATOM   2542  CA  VAL B 346      21.509  -6.685  20.078  1.00 98.52           C  
ATOM   2543  C   VAL B 346      20.052  -6.514  20.503  1.00 98.52           C  
ATOM   2544  CB  VAL B 346      21.678  -7.991  19.271  1.00 98.52           C  
ATOM   2545  O   VAL B 346      19.566  -7.234  21.379  1.00 98.52           O  
ATOM   2546  CG1 VAL B 346      20.474  -8.223  18.359  1.00 98.52           C  
ATOM   2547  CG2 VAL B 346      22.970  -7.950  18.456  1.00 98.52           C  
ATOM   2548  N   GLU B 347      19.417  -5.474  19.972  1.00 98.63           N  
ATOM   2549  CA  GLU B 347      17.960  -5.376  19.975  1.00 98.63           C  
ATOM   2550  C   GLU B 347      17.345  -6.256  18.892  1.00 98.63           C  
ATOM   2551  CB  GLU B 347      17.519  -3.922  19.786  1.00 98.63           C  
ATOM   2552  O   GLU B 347      17.216  -5.834  17.740  1.00 98.63           O  
ATOM   2553  CG  GLU B 347      16.011  -3.747  19.678  1.00 98.63           C  
ATOM   2554  CD  GLU B 347      15.264  -4.194  20.925  1.00 98.63           C  
ATOM   2555  OE1 GLU B 347      14.024  -4.358  20.864  1.00 98.63           O  
ATOM   2556  OE2 GLU B 347      15.924  -4.380  21.972  1.00 98.63           O  
ATOM   2557  N   ALA B 348      16.914  -7.432  19.294  1.00 98.28           N  
ATOM   2558  CA  ALA B 348      16.426  -8.422  18.338  1.00 98.28           C  
ATOM   2559  C   ALA B 348      14.970  -8.154  17.965  1.00 98.28           C  
ATOM   2560  CB  ALA B 348      16.575  -9.831  18.908  1.00 98.28           C  
ATOM   2561  O   ALA B 348      14.309  -7.317  18.584  1.00 98.28           O  
ATOM   2562  N   HIS B 349      14.542  -8.823  16.930  1.00 96.87           N  
ATOM   2563  CA  HIS B 349      13.144  -8.746  16.522  1.00 96.87           C  
ATOM   2564  C   HIS B 349      12.223  -9.309  17.599  1.00 96.87           C  
ATOM   2565  CB  HIS B 349      12.929  -9.492  15.204  1.00 96.87           C  
ATOM   2566  O   HIS B 349      11.211  -8.693  17.940  1.00 96.87           O  
ATOM   2567  CG  HIS B 349      11.714  -9.047  14.454  1.00 96.87           C  
ATOM   2568  CD2 HIS B 349      10.672  -9.751  13.951  1.00 96.87           C  
ATOM   2569  ND1 HIS B 349      11.474  -7.726  14.142  1.00 96.87           N  
ATOM   2570  CE1 HIS B 349      10.333  -7.637  13.479  1.00 96.87           C  
ATOM   2571  NE2 HIS B 349       9.827  -8.851  13.350  1.00 96.87           N  
ATOM   2572  N   GLY B 350      12.524 -10.477  18.192  1.00 97.03           N  
ATOM   2573  CA  GLY B 350      11.832 -11.021  19.350  1.00 97.03           C  
ATOM   2574  C   GLY B 350      10.322 -11.002  19.205  1.00 97.03           C  
ATOM   2575  O   GLY B 350       9.627 -10.335  19.974  1.00 97.03           O  
ATOM   2576  N   THR B 351       9.812 -11.762  18.342  1.00 95.29           N  
ATOM   2577  CA  THR B 351       8.389 -11.736  18.022  1.00 95.29           C  
ATOM   2578  C   THR B 351       7.577 -12.434  19.109  1.00 95.29           C  
ATOM   2579  CB  THR B 351       8.111 -12.402  16.661  1.00 95.29           C  
ATOM   2580  O   THR B 351       6.371 -12.209  19.231  1.00 95.29           O  
ATOM   2581  CG2 THR B 351       8.636 -11.547  15.513  1.00 95.29           C  
ATOM   2582  OG1 THR B 351       8.754 -13.682  16.622  1.00 95.29           O  
ATOM   2583  N   GLY B 352       8.217 -13.329  19.841  1.00 95.42           N  
ATOM   2584  CA  GLY B 352       7.526 -14.108  20.856  1.00 95.42           C  
ATOM   2585  C   GLY B 352       6.897 -15.376  20.309  1.00 95.42           C  
ATOM   2586  O   GLY B 352       6.223 -16.105  21.039  1.00 95.42           O  
ATOM   2587  N   THR B 353       7.170 -15.716  19.027  1.00 92.13           N  
ATOM   2588  CA  THR B 353       6.599 -16.913  18.418  1.00 92.13           C  
ATOM   2589  C   THR B 353       7.408 -18.150  18.794  1.00 92.13           C  
ATOM   2590  CB  THR B 353       6.536 -16.783  16.885  1.00 92.13           C  
ATOM   2591  O   THR B 353       8.607 -18.055  19.067  1.00 92.13           O  
ATOM   2592  CG2 THR B 353       5.601 -15.654  16.465  1.00 92.13           C  
ATOM   2593  OG1 THR B 353       7.850 -16.514  16.380  1.00 92.13           O  
ATOM   2594  N   THR B 354       6.808 -19.303  18.723  1.00 88.52           N  
ATOM   2595  CA  THR B 354       7.446 -20.562  19.091  1.00 88.52           C  
ATOM   2596  C   THR B 354       8.465 -20.981  18.036  1.00 88.52           C  
ATOM   2597  CB  THR B 354       6.405 -21.682  19.277  1.00 88.52           C  
ATOM   2598  O   THR B 354       9.455 -21.646  18.351  1.00 88.52           O  
ATOM   2599  CG2 THR B 354       5.934 -21.760  20.726  1.00 88.52           C  
ATOM   2600  OG1 THR B 354       5.277 -21.422  18.433  1.00 88.52           O  
ATOM   2601  N   LEU B 355       8.270 -20.585  16.824  1.00 84.08           N  
ATOM   2602  CA  LEU B 355       9.140 -20.992  15.726  1.00 84.08           C  
ATOM   2603  C   LEU B 355      10.154 -19.900  15.404  1.00 84.08           C  
ATOM   2604  CB  LEU B 355       8.314 -21.321  14.480  1.00 84.08           C  
ATOM   2605  O   LEU B 355      11.336 -20.185  15.196  1.00 84.08           O  
ATOM   2606  CG  LEU B 355       8.635 -22.644  13.784  1.00 84.08           C  
ATOM   2607  CD1 LEU B 355       7.498 -23.640  13.987  1.00 84.08           C  
ATOM   2608  CD2 LEU B 355       8.896 -22.417  12.299  1.00 84.08           C  
ATOM   2609  N   GLY B 356       9.736 -18.687  15.370  1.00 92.01           N  
ATOM   2610  CA  GLY B 356      10.587 -17.585  14.949  1.00 92.01           C  
ATOM   2611  C   GLY B 356      11.703 -17.284  15.931  1.00 92.01           C  
ATOM   2612  O   GLY B 356      12.833 -17.002  15.527  1.00 92.01           O  
ATOM   2613  N   ASP B 357      11.433 -17.330  17.208  1.00 95.55           N  
ATOM   2614  CA  ASP B 357      12.400 -16.930  18.227  1.00 95.55           C  
ATOM   2615  C   ASP B 357      13.595 -17.880  18.253  1.00 95.55           C  
ATOM   2616  CB  ASP B 357      11.737 -16.880  19.605  1.00 95.55           C  
ATOM   2617  O   ASP B 357      14.746 -17.438  18.258  1.00 95.55           O  
ATOM   2618  CG  ASP B 357      10.969 -15.593  19.848  1.00 95.55           C  
ATOM   2619  OD1 ASP B 357      10.894 -14.745  18.932  1.00 95.55           O  
ATOM   2620  OD2 ASP B 357      10.436 -15.423  20.966  1.00 95.55           O  
ATOM   2621  N   PRO B 358      13.377 -19.218  18.240  1.00 93.46           N  
ATOM   2622  CA  PRO B 358      14.530 -20.122  18.219  1.00 93.46           C  
ATOM   2623  C   PRO B 358      15.382 -19.961  16.962  1.00 93.46           C  
ATOM   2624  CB  PRO B 358      13.890 -21.511  18.271  1.00 93.46           C  
ATOM   2625  O   PRO B 358      16.612 -20.033  17.033  1.00 93.46           O  
ATOM   2626  CG  PRO B 358      12.495 -21.272  18.752  1.00 93.46           C  
ATOM   2627  CD  PRO B 358      12.113 -19.857  18.422  1.00 93.46           C  
ATOM   2628  N   ILE B 359      14.738 -19.754  15.831  1.00 92.95           N  
ATOM   2629  CA  ILE B 359      15.462 -19.568  14.578  1.00 92.95           C  
ATOM   2630  C   ILE B 359      16.321 -18.308  14.660  1.00 92.95           C  
ATOM   2631  CB  ILE B 359      14.496 -19.481  13.375  1.00 92.95           C  
ATOM   2632  O   ILE B 359      17.488 -18.318  14.263  1.00 92.95           O  
ATOM   2633  CG1 ILE B 359      13.819 -20.835  13.135  1.00 92.95           C  
ATOM   2634  CG2 ILE B 359      15.238 -19.009  12.121  1.00 92.95           C  
ATOM   2635  CD1 ILE B 359      12.855 -20.845  11.957  1.00 92.95           C  
ATOM   2636  N   GLU B 360      15.750 -17.232  15.166  1.00 96.78           N  
ATOM   2637  CA  GLU B 360      16.477 -15.974  15.311  1.00 96.78           C  
ATOM   2638  C   GLU B 360      17.625 -16.111  16.306  1.00 96.78           C  
ATOM   2639  CB  GLU B 360      15.530 -14.854  15.751  1.00 96.78           C  
ATOM   2640  O   GLU B 360      18.728 -15.617  16.061  1.00 96.78           O  
ATOM   2641  CG  GLU B 360      16.198 -13.490  15.856  1.00 96.78           C  
ATOM   2642  CD  GLU B 360      15.226 -12.371  16.195  1.00 96.78           C  
ATOM   2643  OE1 GLU B 360      15.632 -11.187  16.172  1.00 96.78           O  
ATOM   2644  OE2 GLU B 360      14.049 -12.681  16.486  1.00 96.78           O  
ATOM   2645  N   ALA B 361      17.354 -16.705  17.443  1.00 96.77           N  
ATOM   2646  CA  ALA B 361      18.387 -16.893  18.459  1.00 96.77           C  
ATOM   2647  C   ALA B 361      19.559 -17.698  17.906  1.00 96.77           C  
ATOM   2648  CB  ALA B 361      17.803 -17.585  19.688  1.00 96.77           C  
ATOM   2649  O   ALA B 361      20.720 -17.386  18.182  1.00 96.77           O  
ATOM   2650  N   GLN B 362      19.241 -18.741  17.162  1.00 94.17           N  
ATOM   2651  CA  GLN B 362      20.293 -19.562  16.571  1.00 94.17           C  
ATOM   2652  C   GLN B 362      21.114 -18.762  15.564  1.00 94.17           C  
ATOM   2653  CB  GLN B 362      19.695 -20.798  15.897  1.00 94.17           C  
ATOM   2654  O   GLN B 362      22.336 -18.913  15.493  1.00 94.17           O  
ATOM   2655  CG  GLN B 362      20.714 -21.891  15.603  1.00 94.17           C  
ATOM   2656  CD  GLN B 362      21.365 -22.440  16.859  1.00 94.17           C  
ATOM   2657  NE2 GLN B 362      22.689 -22.550  16.841  1.00 94.17           N  
ATOM   2658  OE1 GLN B 362      20.684 -22.762  17.837  1.00 94.17           O  
ATOM   2659  N   ALA B 363      20.446 -17.994  14.775  1.00 96.11           N  
ATOM   2660  CA  ALA B 363      21.156 -17.135  13.831  1.00 96.11           C  
ATOM   2661  C   ALA B 363      22.097 -16.180  14.559  1.00 96.11           C  
ATOM   2662  CB  ALA B 363      20.164 -16.351  12.975  1.00 96.11           C  
ATOM   2663  O   ALA B 363      23.215 -15.931  14.102  1.00 96.11           O  
ATOM   2664  N   LEU B 364      21.668 -15.633  15.688  1.00 97.05           N  
ATOM   2665  CA  LEU B 364      22.471 -14.705  16.477  1.00 97.05           C  
ATOM   2666  C   LEU B 364      23.651 -15.422  17.124  1.00 97.05           C  
ATOM   2667  CB  LEU B 364      21.613 -14.035  17.554  1.00 97.05           C  
ATOM   2668  O   LEU B 364      24.751 -14.869  17.205  1.00 97.05           O  
ATOM   2669  CG  LEU B 364      20.603 -12.995  17.067  1.00 97.05           C  
ATOM   2670  CD1 LEU B 364      19.580 -12.699  18.158  1.00 97.05           C  
ATOM   2671  CD2 LEU B 364      21.317 -11.719  16.635  1.00 97.05           C  
ATOM   2672  N   LEU B 365      23.416 -16.627  17.622  1.00 95.92           N  
ATOM   2673  CA  LEU B 365      24.484 -17.435  18.201  1.00 95.92           C  
ATOM   2674  C   LEU B 365      25.565 -17.729  17.166  1.00 95.92           C  
ATOM   2675  CB  LEU B 365      23.923 -18.746  18.757  1.00 95.92           C  
ATOM   2676  O   LEU B 365      26.758 -17.637  17.464  1.00 95.92           O  
ATOM   2677  CG  LEU B 365      23.804 -18.841  20.279  1.00 95.92           C  
ATOM   2678  CD1 LEU B 365      22.528 -19.580  20.666  1.00 95.92           C  
ATOM   2679  CD2 LEU B 365      25.029 -19.532  20.869  1.00 95.92           C  
ATOM   2680  N   ASN B 366      25.152 -18.012  15.916  1.00 95.11           N  
ATOM   2681  CA  ASN B 366      26.083 -18.316  14.835  1.00 95.11           C  
ATOM   2682  C   ASN B 366      26.853 -17.074  14.393  1.00 95.11           C  
ATOM   2683  CB  ASN B 366      25.342 -18.932  13.646  1.00 95.11           C  
ATOM   2684  O   ASN B 366      28.044 -17.153  14.088  1.00 95.11           O  
ATOM   2685  CG  ASN B 366      24.802 -20.316  13.949  1.00 95.11           C  
ATOM   2686  ND2 ASN B 366      23.939 -20.820  13.075  1.00 95.11           N  
ATOM   2687  OD1 ASN B 366      25.157 -20.927  14.961  1.00 95.11           O  
ATOM   2688  N   ALA B 367      26.199 -15.931  14.363  1.00 96.03           N  
ATOM   2689  CA  ALA B 367      26.801 -14.720  13.810  1.00 96.03           C  
ATOM   2690  C   ALA B 367      27.597 -13.969  14.873  1.00 96.03           C  
ATOM   2691  CB  ALA B 367      25.725 -13.814  13.216  1.00 96.03           C  
ATOM   2692  O   ALA B 367      28.687 -13.462  14.598  1.00 96.03           O  
ATOM   2693  N   TYR B 368      27.047 -13.831  16.120  1.00 96.32           N  
ATOM   2694  CA  TYR B 368      27.642 -12.981  17.145  1.00 96.32           C  
ATOM   2695  C   TYR B 368      28.258 -13.820  18.259  1.00 96.32           C  
ATOM   2696  CB  TYR B 368      26.593 -12.029  17.729  1.00 96.32           C  
ATOM   2697  O   TYR B 368      29.210 -13.390  18.914  1.00 96.32           O  
ATOM   2698  CG  TYR B 368      26.239 -10.883  16.813  1.00 96.32           C  
ATOM   2699  CD1 TYR B 368      27.176  -9.902  16.498  1.00 96.32           C  
ATOM   2700  CD2 TYR B 368      24.966 -10.777  16.262  1.00 96.32           C  
ATOM   2701  CE1 TYR B 368      26.853  -8.842  15.656  1.00 96.32           C  
ATOM   2702  CE2 TYR B 368      24.632  -9.723  15.419  1.00 96.32           C  
ATOM   2703  OH  TYR B 368      25.256  -7.715  14.288  1.00 96.32           O  
ATOM   2704  CZ  TYR B 368      25.581  -8.762  15.122  1.00 96.32           C  
ATOM   2705  N   GLY B 369      27.685 -14.935  18.590  1.00 94.82           N  
ATOM   2706  CA  GLY B 369      27.998 -15.678  19.801  1.00 94.82           C  
ATOM   2707  C   GLY B 369      29.282 -16.478  19.694  1.00 94.82           C  
ATOM   2708  O   GLY B 369      29.771 -17.013  20.692  1.00 94.82           O  
ATOM   2709  N   GLN B 370      29.824 -16.465  18.494  1.00 92.10           N  
ATOM   2710  CA  GLN B 370      31.019 -17.275  18.279  1.00 92.10           C  
ATOM   2711  C   GLN B 370      32.286 -16.456  18.503  1.00 92.10           C  
ATOM   2712  CB  GLN B 370      31.019 -17.868  16.869  1.00 92.10           C  
ATOM   2713  O   GLN B 370      32.317 -15.258  18.215  1.00 92.10           O  
ATOM   2714  CG  GLN B 370      29.825 -18.767  16.579  1.00 92.10           C  
ATOM   2715  CD  GLN B 370      29.791 -20.000  17.463  1.00 92.10           C  
ATOM   2716  NE2 GLN B 370      28.615 -20.317  17.993  1.00 92.10           N  
ATOM   2717  OE1 GLN B 370      30.813 -20.663  17.666  1.00 92.10           O  
ATOM   2718  N   ASP B 371      33.362 -17.017  19.061  1.00 88.15           N  
ATOM   2719  CA  ASP B 371      34.700 -16.452  19.205  1.00 88.15           C  
ATOM   2720  C   ASP B 371      34.668 -15.167  20.030  1.00 88.15           C  
ATOM   2721  CB  ASP B 371      35.319 -16.181  17.833  1.00 88.15           C  
ATOM   2722  O   ASP B 371      35.319 -14.181  19.678  1.00 88.15           O  
ATOM   2723  CG  ASP B 371      35.611 -17.451  17.052  1.00 88.15           C  
ATOM   2724  OD1 ASP B 371      35.956 -18.481  17.670  1.00 88.15           O  
ATOM   2725  OD2 ASP B 371      35.497 -17.420  15.808  1.00 88.15           O  
ATOM   2726  N   ARG B 372      33.780 -15.112  21.052  1.00 91.66           N  
ATOM   2727  CA  ARG B 372      33.701 -13.973  21.961  1.00 91.66           C  
ATOM   2728  C   ARG B 372      34.464 -14.250  23.252  1.00 91.66           C  
ATOM   2729  CB  ARG B 372      32.242 -13.636  22.277  1.00 91.66           C  
ATOM   2730  O   ARG B 372      34.636 -15.407  23.642  1.00 91.66           O  
ATOM   2731  CG  ARG B 372      31.423 -13.243  21.058  1.00 91.66           C  
ATOM   2732  CD  ARG B 372      30.059 -12.693  21.448  1.00 91.66           C  
ATOM   2733  NE  ARG B 372      30.150 -11.318  21.931  1.00 91.66           N  
ATOM   2734  NH1 ARG B 372      29.522 -10.353  19.928  1.00 91.66           N  
ATOM   2735  NH2 ARG B 372      30.008  -9.034  21.739  1.00 91.66           N  
ATOM   2736  CZ  ARG B 372      29.894 -10.238  21.198  1.00 91.66           C  
ATOM   2737  N   PRO B 373      34.967 -13.190  23.806  1.00 87.26           N  
ATOM   2738  CA  PRO B 373      35.584 -13.409  25.117  1.00 87.26           C  
ATOM   2739  C   PRO B 373      34.601 -13.957  26.148  1.00 87.26           C  
ATOM   2740  CB  PRO B 373      36.071 -12.013  25.514  1.00 87.26           C  
ATOM   2741  O   PRO B 373      33.426 -13.581  26.147  1.00 87.26           O  
ATOM   2742  CG  PRO B 373      35.769 -11.152  24.331  1.00 87.26           C  
ATOM   2743  CD  PRO B 373      34.946 -11.948  23.359  1.00 87.26           C  
ATOM   2744  N   ALA B 374      35.042 -14.872  27.040  1.00 81.10           N  
ATOM   2745  CA  ALA B 374      34.200 -15.603  27.983  1.00 81.10           C  
ATOM   2746  C   ALA B 374      33.526 -14.652  28.968  1.00 81.10           C  
ATOM   2747  CB  ALA B 374      35.023 -16.646  28.735  1.00 81.10           C  
ATOM   2748  O   ALA B 374      32.424 -14.925  29.449  1.00 81.10           O  
ATOM   2749  N   ASP B 375      34.094 -13.485  29.209  1.00 85.50           N  
ATOM   2750  CA  ASP B 375      33.562 -12.589  30.231  1.00 85.50           C  
ATOM   2751  C   ASP B 375      32.661 -11.522  29.611  1.00 85.50           C  
ATOM   2752  CB  ASP B 375      34.700 -11.927  31.010  1.00 85.50           C  
ATOM   2753  O   ASP B 375      32.151 -10.648  30.315  1.00 85.50           O  
ATOM   2754  CG  ASP B 375      35.820 -11.427  30.114  1.00 85.50           C  
ATOM   2755  OD1 ASP B 375      35.997 -11.966  29.001  1.00 85.50           O  
ATOM   2756  OD2 ASP B 375      36.533 -10.487  30.527  1.00 85.50           O  
ATOM   2757  N   ARG B 376      32.440 -11.557  28.279  1.00 91.03           N  
ATOM   2758  CA  ARG B 376      31.638 -10.532  27.621  1.00 91.03           C  
ATOM   2759  C   ARG B 376      30.651 -11.155  26.639  1.00 91.03           C  
ATOM   2760  CB  ARG B 376      32.537  -9.529  26.895  1.00 91.03           C  
ATOM   2761  O   ARG B 376      30.766 -10.959  25.427  1.00 91.03           O  
ATOM   2762  CG  ARG B 376      32.967  -8.352  27.756  1.00 91.03           C  
ATOM   2763  CD  ARG B 376      33.762  -7.329  26.957  1.00 91.03           C  
ATOM   2764  NE  ARG B 376      34.595  -7.968  25.941  1.00 91.03           N  
ATOM   2765  NH1 ARG B 376      35.367  -5.989  25.034  1.00 91.03           N  
ATOM   2766  NH2 ARG B 376      36.058  -7.997  24.172  1.00 91.03           N  
ATOM   2767  CZ  ARG B 376      35.338  -7.316  25.051  1.00 91.03           C  
ATOM   2768  N   PRO B 377      29.666 -11.743  27.162  1.00 94.66           N  
ATOM   2769  CA  PRO B 377      28.669 -12.290  26.239  1.00 94.66           C  
ATOM   2770  C   PRO B 377      27.909 -11.203  25.481  1.00 94.66           C  
ATOM   2771  CB  PRO B 377      27.729 -13.073  27.158  1.00 94.66           C  
ATOM   2772  O   PRO B 377      27.964 -10.030  25.857  1.00 94.66           O  
ATOM   2773  CG  PRO B 377      27.918 -12.462  28.509  1.00 94.66           C  
ATOM   2774  CD  PRO B 377      29.278 -11.827  28.559  1.00 94.66           C  
ATOM   2775  N   LEU B 378      27.297 -11.536  24.353  1.00 96.79           N  
ATOM   2776  CA  LEU B 378      26.348 -10.656  23.680  1.00 96.79           C  
ATOM   2777  C   LEU B 378      25.035 -10.581  24.451  1.00 96.79           C  
ATOM   2778  CB  LEU B 378      26.088 -11.140  22.251  1.00 96.79           C  
ATOM   2779  O   LEU B 378      24.415 -11.610  24.730  1.00 96.79           O  
ATOM   2780  CG  LEU B 378      25.168 -10.267  21.396  1.00 96.79           C  
ATOM   2781  CD1 LEU B 378      25.957  -9.122  20.768  1.00 96.79           C  
ATOM   2782  CD2 LEU B 378      24.482 -11.103  20.322  1.00 96.79           C  
ATOM   2783  N   TRP B 379      24.712  -9.413  24.827  1.00 97.22           N  
ATOM   2784  CA  TRP B 379      23.432  -9.235  25.504  1.00 97.22           C  
ATOM   2785  C   TRP B 379      22.292  -9.133  24.496  1.00 97.22           C  
ATOM   2786  CB  TRP B 379      23.460  -7.985  26.389  1.00 97.22           C  
ATOM   2787  O   TRP B 379      22.432  -8.487  23.454  1.00 97.22           O  
ATOM   2788  CG  TRP B 379      24.466  -8.048  27.499  1.00 97.22           C  
ATOM   2789  CD1 TRP B 379      25.638  -7.349  27.589  1.00 97.22           C  
ATOM   2790  CD2 TRP B 379      24.390  -8.859  28.675  1.00 97.22           C  
ATOM   2791  CE2 TRP B 379      25.551  -8.600  29.436  1.00 97.22           C  
ATOM   2792  CE3 TRP B 379      23.452  -9.780  29.160  1.00 97.22           C  
ATOM   2793  NE1 TRP B 379      26.295  -7.677  28.753  1.00 97.22           N  
ATOM   2794  CH2 TRP B 379      24.865 -10.127  31.110  1.00 97.22           C  
ATOM   2795  CZ2 TRP B 379      25.799  -9.230  30.658  1.00 97.22           C  
ATOM   2796  CZ3 TRP B 379      23.700 -10.406  30.376  1.00 97.22           C  
ATOM   2797  N   LEU B 380      21.192  -9.836  24.842  1.00 97.67           N  
ATOM   2798  CA  LEU B 380      20.069  -9.935  23.916  1.00 97.67           C  
ATOM   2799  C   LEU B 380      18.794  -9.388  24.548  1.00 97.67           C  
ATOM   2800  CB  LEU B 380      19.856 -11.388  23.483  1.00 97.67           C  
ATOM   2801  O   LEU B 380      18.429  -9.781  25.659  1.00 97.67           O  
ATOM   2802  CG  LEU B 380      18.834 -11.621  22.370  1.00 97.67           C  
ATOM   2803  CD1 LEU B 380      19.376 -11.114  21.037  1.00 97.67           C  
ATOM   2804  CD2 LEU B 380      18.470 -13.099  22.278  1.00 97.67           C  
ATOM   2805  N   GLY B 381      18.112  -8.424  23.851  1.00 97.74           N  
ATOM   2806  CA  GLY B 381      16.850  -7.862  24.304  1.00 97.74           C  
ATOM   2807  C   GLY B 381      15.876  -7.593  23.173  1.00 97.74           C  
ATOM   2808  O   GLY B 381      16.220  -7.749  22.000  1.00 97.74           O  
ATOM   2809  N   SER B 382      14.650  -7.192  23.583  1.00 98.24           N  
ATOM   2810  CA  SER B 382      13.633  -6.837  22.599  1.00 98.24           C  
ATOM   2811  C   SER B 382      12.630  -5.843  23.175  1.00 98.24           C  
ATOM   2812  CB  SER B 382      12.900  -8.087  22.109  1.00 98.24           C  
ATOM   2813  O   SER B 382      12.101  -6.050  24.268  1.00 98.24           O  
ATOM   2814  OG  SER B 382      11.748  -7.735  21.363  1.00 98.24           O  
ATOM   2815  N   LEU B 383      12.349  -4.805  22.411  1.00 98.29           N  
ATOM   2816  CA  LEU B 383      11.381  -3.779  22.783  1.00 98.29           C  
ATOM   2817  C   LEU B 383       9.961  -4.334  22.753  1.00 98.29           C  
ATOM   2818  CB  LEU B 383      11.491  -2.574  21.844  1.00 98.29           C  
ATOM   2819  O   LEU B 383       9.090  -3.861  23.485  1.00 98.29           O  
ATOM   2820  CG  LEU B 383      10.497  -1.436  22.082  1.00 98.29           C  
ATOM   2821  CD1 LEU B 383      10.736  -0.801  23.448  1.00 98.29           C  
ATOM   2822  CD2 LEU B 383      10.603  -0.393  20.975  1.00 98.29           C  
ATOM   2823  N   LYS B 384       9.707  -5.357  21.986  1.00 98.30           N  
ATOM   2824  CA  LYS B 384       8.373  -5.916  21.790  1.00 98.30           C  
ATOM   2825  C   LYS B 384       7.828  -6.506  23.088  1.00 98.30           C  
ATOM   2826  CB  LYS B 384       8.394  -6.986  20.697  1.00 98.30           C  
ATOM   2827  O   LYS B 384       6.612  -6.617  23.263  1.00 98.30           O  
ATOM   2828  CG  LYS B 384       8.903  -6.487  19.353  1.00 98.30           C  
ATOM   2829  CD  LYS B 384       8.869  -7.586  18.299  1.00 98.30           C  
ATOM   2830  CE  LYS B 384       9.639  -7.186  17.047  1.00 98.30           C  
ATOM   2831  NZ  LYS B 384       9.524  -5.723  16.770  1.00 98.30           N  
ATOM   2832  N   SER B 385       8.670  -6.901  23.975  1.00 98.06           N  
ATOM   2833  CA  SER B 385       8.227  -7.437  25.257  1.00 98.06           C  
ATOM   2834  C   SER B 385       7.513  -6.374  26.085  1.00 98.06           C  
ATOM   2835  CB  SER B 385       9.413  -7.996  26.044  1.00 98.06           C  
ATOM   2836  O   SER B 385       6.659  -6.694  26.914  1.00 98.06           O  
ATOM   2837  OG  SER B 385      10.283  -6.954  26.451  1.00 98.06           O  
ATOM   2838  N   ASN B 386       7.829  -5.107  25.821  1.00 97.87           N  
ATOM   2839  CA  ASN B 386       7.250  -3.998  26.572  1.00 97.87           C  
ATOM   2840  C   ASN B 386       5.983  -3.471  25.905  1.00 97.87           C  
ATOM   2841  CB  ASN B 386       8.272  -2.871  26.737  1.00 97.87           C  
ATOM   2842  O   ASN B 386       4.989  -3.196  26.581  1.00 97.87           O  
ATOM   2843  CG  ASN B 386       9.426  -3.257  27.641  1.00 97.87           C  
ATOM   2844  ND2 ASN B 386       9.290  -2.975  28.931  1.00 97.87           N  
ATOM   2845  OD1 ASN B 386      10.433  -3.803  27.182  1.00 97.87           O  
ATOM   2846  N   ILE B 387       6.052  -3.351  24.601  1.00 98.15           N  
ATOM   2847  CA  ILE B 387       4.993  -2.574  23.965  1.00 98.15           C  
ATOM   2848  C   ILE B 387       4.293  -3.424  22.907  1.00 98.15           C  
ATOM   2849  CB  ILE B 387       5.546  -1.278  23.332  1.00 98.15           C  
ATOM   2850  O   ILE B 387       3.362  -2.960  22.245  1.00 98.15           O  
ATOM   2851  CG1 ILE B 387       6.613  -1.609  22.283  1.00 98.15           C  
ATOM   2852  CG2 ILE B 387       6.108  -0.347  24.411  1.00 98.15           C  
ATOM   2853  CD1 ILE B 387       7.068  -0.410  21.463  1.00 98.15           C  
ATOM   2854  N   GLY B 388       4.706  -4.615  22.686  1.00 97.85           N  
ATOM   2855  CA  GLY B 388       4.155  -5.472  21.648  1.00 97.85           C  
ATOM   2856  C   GLY B 388       4.836  -5.294  20.304  1.00 97.85           C  
ATOM   2857  O   GLY B 388       5.811  -4.548  20.190  1.00 97.85           O  
ATOM   2858  N   HIS B 389       4.366  -6.049  19.292  1.00 97.83           N  
ATOM   2859  CA  HIS B 389       4.899  -5.990  17.936  1.00 97.83           C  
ATOM   2860  C   HIS B 389       4.313  -4.811  17.165  1.00 97.83           C  
ATOM   2861  CB  HIS B 389       4.617  -7.296  17.191  1.00 97.83           C  
ATOM   2862  O   HIS B 389       3.196  -4.895  16.650  1.00 97.83           O  
ATOM   2863  CG  HIS B 389       5.443  -7.474  15.957  1.00 97.83           C  
ATOM   2864  CD2 HIS B 389       6.081  -8.561  15.463  1.00 97.83           C  
ATOM   2865  ND1 HIS B 389       5.690  -6.446  15.073  1.00 97.83           N  
ATOM   2866  CE1 HIS B 389       6.445  -6.895  14.085  1.00 97.83           C  
ATOM   2867  NE2 HIS B 389       6.697  -8.176  14.298  1.00 97.83           N  
ATOM   2868  N   THR B 390       5.096  -3.821  16.946  1.00 98.25           N  
ATOM   2869  CA  THR B 390       4.601  -2.572  16.376  1.00 98.25           C  
ATOM   2870  C   THR B 390       4.728  -2.584  14.855  1.00 98.25           C  
ATOM   2871  CB  THR B 390       5.357  -1.359  16.947  1.00 98.25           C  
ATOM   2872  O   THR B 390       4.754  -1.527  14.221  1.00 98.25           O  
ATOM   2873  CG2 THR B 390       5.088  -1.196  18.440  1.00 98.25           C  
ATOM   2874  OG1 THR B 390       6.764  -1.540  16.743  1.00 98.25           O  
ATOM   2875  N   GLN B 391       4.956  -3.712  14.298  1.00 96.51           N  
ATOM   2876  CA  GLN B 391       4.859  -3.953  12.862  1.00 96.51           C  
ATOM   2877  C   GLN B 391       5.835  -3.072  12.089  1.00 96.51           C  
ATOM   2878  CB  GLN B 391       3.431  -3.710  12.372  1.00 96.51           C  
ATOM   2879  O   GLN B 391       7.044  -3.120  12.326  1.00 96.51           O  
ATOM   2880  CG  GLN B 391       2.372  -4.466  13.163  1.00 96.51           C  
ATOM   2881  CD  GLN B 391       0.961  -4.162  12.695  1.00 96.51           C  
ATOM   2882  NE2 GLN B 391      -0.002  -4.268  13.605  1.00 96.51           N  
ATOM   2883  OE1 GLN B 391       0.738  -3.834  11.525  1.00 96.51           O  
ATOM   2884  N   ALA B 392       5.351  -2.102  11.230  1.00 97.52           N  
ATOM   2885  CA  ALA B 392       6.213  -1.302  10.364  1.00 97.52           C  
ATOM   2886  C   ALA B 392       7.020  -0.292  11.175  1.00 97.52           C  
ATOM   2887  CB  ALA B 392       5.382  -0.584   9.302  1.00 97.52           C  
ATOM   2888  O   ALA B 392       7.995   0.276  10.677  1.00 97.52           O  
ATOM   2889  N   ALA B 393       6.716  -0.065  12.414  1.00 98.29           N  
ATOM   2890  CA  ALA B 393       7.427   0.899  13.251  1.00 98.29           C  
ATOM   2891  C   ALA B 393       8.428   0.199  14.165  1.00 98.29           C  
ATOM   2892  CB  ALA B 393       6.437   1.716  14.078  1.00 98.29           C  
ATOM   2893  O   ALA B 393       9.179   0.854  14.892  1.00 98.29           O  
ATOM   2894  N   ALA B 394       8.531  -1.086  14.134  1.00 98.21           N  
ATOM   2895  CA  ALA B 394       9.294  -1.878  15.095  1.00 98.21           C  
ATOM   2896  C   ALA B 394      10.777  -1.526  15.041  1.00 98.21           C  
ATOM   2897  CB  ALA B 394       9.094  -3.369  14.833  1.00 98.21           C  
ATOM   2898  O   ALA B 394      11.411  -1.321  16.079  1.00 98.21           O  
ATOM   2899  N   GLY B 395      11.341  -1.474  13.892  1.00 98.20           N  
ATOM   2900  CA  GLY B 395      12.755  -1.161  13.757  1.00 98.20           C  
ATOM   2901  C   GLY B 395      13.118   0.208  14.300  1.00 98.20           C  
ATOM   2902  O   GLY B 395      14.132   0.362  14.984  1.00 98.20           O  
ATOM   2903  N   ALA B 396      12.291   1.192  13.968  1.00 98.36           N  
ATOM   2904  CA  ALA B 396      12.521   2.544  14.472  1.00 98.36           C  
ATOM   2905  C   ALA B 396      12.431   2.584  15.994  1.00 98.36           C  
ATOM   2906  CB  ALA B 396      11.520   3.518  13.856  1.00 98.36           C  
ATOM   2907  O   ALA B 396      13.208   3.282  16.650  1.00 98.36           O  
ATOM   2908  N   GLY B 397      11.415   1.876  16.540  1.00 98.55           N  
ATOM   2909  CA  GLY B 397      11.324   1.777  17.988  1.00 98.55           C  
ATOM   2910  C   GLY B 397      12.562   1.173  18.624  1.00 98.55           C  
ATOM   2911  O   GLY B 397      13.026   1.646  19.664  1.00 98.55           O  
ATOM   2912  N   GLY B 398      13.101   0.136  17.994  1.00 98.70           N  
ATOM   2913  CA  GLY B 398      14.318  -0.490  18.487  1.00 98.70           C  
ATOM   2914  C   GLY B 398      15.521   0.433  18.451  1.00 98.70           C  
ATOM   2915  O   GLY B 398      16.344   0.425  19.368  1.00 98.70           O  
ATOM   2916  N   VAL B 399      15.641   1.191  17.388  1.00 98.73           N  
ATOM   2917  CA  VAL B 399      16.749   2.132  17.260  1.00 98.73           C  
ATOM   2918  C   VAL B 399      16.643   3.207  18.340  1.00 98.73           C  
ATOM   2919  CB  VAL B 399      16.782   2.784  15.860  1.00 98.73           C  
ATOM   2920  O   VAL B 399      17.637   3.548  18.985  1.00 98.73           O  
ATOM   2921  CG1 VAL B 399      17.803   3.919  15.816  1.00 98.73           C  
ATOM   2922  CG2 VAL B 399      17.095   1.738  14.792  1.00 98.73           C  
ATOM   2923  N   ILE B 400      15.473   3.775  18.560  1.00 98.78           N  
ATOM   2924  CA  ILE B 400      15.267   4.823  19.554  1.00 98.78           C  
ATOM   2925  C   ILE B 400      15.576   4.281  20.947  1.00 98.78           C  
ATOM   2926  CB  ILE B 400      13.825   5.376  19.502  1.00 98.78           C  
ATOM   2927  O   ILE B 400      16.204   4.963  21.761  1.00 98.78           O  
ATOM   2928  CG1 ILE B 400      13.583   6.114  18.180  1.00 98.78           C  
ATOM   2929  CG2 ILE B 400      13.555   6.293  20.699  1.00 98.78           C  
ATOM   2930  CD1 ILE B 400      12.128   6.491  17.939  1.00 98.78           C  
ATOM   2931  N   LYS B 401      15.150   3.040  21.197  1.00 98.70           N  
ATOM   2932  CA  LYS B 401      15.456   2.387  22.466  1.00 98.70           C  
ATOM   2933  C   LYS B 401      16.963   2.296  22.689  1.00 98.70           C  
ATOM   2934  CB  LYS B 401      14.835   0.990  22.516  1.00 98.70           C  
ATOM   2935  O   LYS B 401      17.458   2.628  23.768  1.00 98.70           O  
ATOM   2936  CG  LYS B 401      15.223   0.183  23.746  1.00 98.70           C  
ATOM   2937  CD  LYS B 401      14.666  -1.234  23.684  1.00 98.70           C  
ATOM   2938  CE  LYS B 401      15.225  -2.105  24.800  1.00 98.70           C  
ATOM   2939  NZ  LYS B 401      15.829  -3.364  24.271  1.00 98.70           N  
ATOM   2940  N   MET B 402      17.658   1.862  21.696  1.00 98.69           N  
ATOM   2941  CA  MET B 402      19.095   1.644  21.839  1.00 98.69           C  
ATOM   2942  C   MET B 402      19.841   2.971  21.922  1.00 98.69           C  
ATOM   2943  CB  MET B 402      19.632   0.815  20.671  1.00 98.69           C  
ATOM   2944  O   MET B 402      20.860   3.073  22.607  1.00 98.69           O  
ATOM   2945  CG  MET B 402      19.186  -0.639  20.695  1.00 98.69           C  
ATOM   2946  SD  MET B 402      19.735  -1.517  22.210  1.00 98.69           S  
ATOM   2947  CE  MET B 402      18.189  -1.512  23.160  1.00 98.69           C  
ATOM   2948  N   VAL B 403      19.399   3.999  21.192  1.00 98.64           N  
ATOM   2949  CA  VAL B 403      20.006   5.320  21.308  1.00 98.64           C  
ATOM   2950  C   VAL B 403      19.854   5.835  22.737  1.00 98.64           C  
ATOM   2951  CB  VAL B 403      19.380   6.322  20.312  1.00 98.64           C  
ATOM   2952  O   VAL B 403      20.801   6.377  23.312  1.00 98.64           O  
ATOM   2953  CG1 VAL B 403      19.844   7.746  20.614  1.00 98.64           C  
ATOM   2954  CG2 VAL B 403      19.731   5.936  18.876  1.00 98.64           C  
ATOM   2955  N   GLN B 404      18.669   5.674  23.289  1.00 98.40           N  
ATOM   2956  CA  GLN B 404      18.448   6.105  24.666  1.00 98.40           C  
ATOM   2957  C   GLN B 404      19.295   5.290  25.639  1.00 98.40           C  
ATOM   2958  CB  GLN B 404      16.968   5.990  25.034  1.00 98.40           C  
ATOM   2959  O   GLN B 404      19.820   5.829  26.616  1.00 98.40           O  
ATOM   2960  CG  GLN B 404      16.073   6.980  24.301  1.00 98.40           C  
ATOM   2961  CD  GLN B 404      16.241   8.403  24.800  1.00 98.40           C  
ATOM   2962  NE2 GLN B 404      15.330   9.283  24.399  1.00 98.40           N  
ATOM   2963  OE1 GLN B 404      17.182   8.709  25.540  1.00 98.40           O  
ATOM   2964  N   ALA B 405      19.444   4.004  25.405  1.00 98.40           N  
ATOM   2965  CA  ALA B 405      20.305   3.164  26.233  1.00 98.40           C  
ATOM   2966  C   ALA B 405      21.749   3.655  26.197  1.00 98.40           C  
ATOM   2967  CB  ALA B 405      20.229   1.709  25.776  1.00 98.40           C  
ATOM   2968  O   ALA B 405      22.428   3.684  27.226  1.00 98.40           O  
ATOM   2969  N   LEU B 406      22.236   3.991  25.062  1.00 97.93           N  
ATOM   2970  CA  LEU B 406      23.583   4.523  24.885  1.00 97.93           C  
ATOM   2971  C   LEU B 406      23.758   5.827  25.657  1.00 97.93           C  
ATOM   2972  CB  LEU B 406      23.879   4.752  23.401  1.00 97.93           C  
ATOM   2973  O   LEU B 406      24.775   6.025  26.326  1.00 97.93           O  
ATOM   2974  CG  LEU B 406      24.289   3.519  22.593  1.00 97.93           C  
ATOM   2975  CD1 LEU B 406      24.159   3.797  21.099  1.00 97.93           C  
ATOM   2976  CD2 LEU B 406      25.713   3.101  22.943  1.00 97.93           C  
ATOM   2977  N   ARG B 407      22.756   6.676  25.546  1.00 96.31           N  
ATOM   2978  CA  ARG B 407      22.842   8.004  26.146  1.00 96.31           C  
ATOM   2979  C   ARG B 407      22.760   7.924  27.667  1.00 96.31           C  
ATOM   2980  CB  ARG B 407      21.733   8.910  25.609  1.00 96.31           C  
ATOM   2981  O   ARG B 407      23.424   8.688  28.370  1.00 96.31           O  
ATOM   2982  CG  ARG B 407      21.915   9.311  24.153  1.00 96.31           C  
ATOM   2983  CD  ARG B 407      21.162  10.592  23.822  1.00 96.31           C  
ATOM   2984  NE  ARG B 407      21.693  11.735  24.560  1.00 96.31           N  
ATOM   2985  NH1 ARG B 407      21.368  13.253  22.850  1.00 96.31           N  
ATOM   2986  NH2 ARG B 407      22.278  13.938  24.840  1.00 96.31           N  
ATOM   2987  CZ  ARG B 407      21.778  12.972  24.082  1.00 96.31           C  
ATOM   2988  N   HIS B 408      22.012   6.980  28.223  1.00 96.52           N  
ATOM   2989  CA  HIS B 408      21.803   6.888  29.664  1.00 96.52           C  
ATOM   2990  C   HIS B 408      22.766   5.889  30.297  1.00 96.52           C  
ATOM   2991  CB  HIS B 408      20.358   6.492  29.971  1.00 96.52           C  
ATOM   2992  O   HIS B 408      22.910   5.849  31.521  1.00 96.52           O  
ATOM   2993  CG  HIS B 408      19.363   7.564  29.660  1.00 96.52           C  
ATOM   2994  CD2 HIS B 408      18.285   8.004  30.350  1.00 96.52           C  
ATOM   2995  ND1 HIS B 408      19.419   8.319  28.508  1.00 96.52           N  
ATOM   2996  CE1 HIS B 408      18.415   9.181  28.505  1.00 96.52           C  
ATOM   2997  NE2 HIS B 408      17.712   9.010  29.611  1.00 96.52           N  
ATOM   2998  N   GLY B 409      23.369   4.994  29.467  1.00 96.98           N  
ATOM   2999  CA  GLY B 409      24.365   4.050  29.948  1.00 96.98           C  
ATOM   3000  C   GLY B 409      23.763   2.885  30.711  1.00 96.98           C  
ATOM   3001  O   GLY B 409      24.354   2.397  31.677  1.00 96.98           O  
ATOM   3002  N   VAL B 410      22.566   2.482  30.338  1.00 97.73           N  
ATOM   3003  CA  VAL B 410      21.876   1.368  30.979  1.00 97.73           C  
ATOM   3004  C   VAL B 410      21.192   0.505  29.921  1.00 97.73           C  
ATOM   3005  CB  VAL B 410      20.841   1.862  32.015  1.00 97.73           C  
ATOM   3006  O   VAL B 410      20.603   1.027  28.972  1.00 97.73           O  
ATOM   3007  CG1 VAL B 410      19.898   0.730  32.417  1.00 97.73           C  
ATOM   3008  CG2 VAL B 410      21.547   2.435  33.242  1.00 97.73           C  
ATOM   3009  N   LEU B 411      21.379  -0.829  30.021  1.00 98.03           N  
ATOM   3010  CA  LEU B 411      20.616  -1.766  29.204  1.00 98.03           C  
ATOM   3011  C   LEU B 411      19.352  -2.215  29.928  1.00 98.03           C  
ATOM   3012  CB  LEU B 411      21.471  -2.983  28.843  1.00 98.03           C  
ATOM   3013  O   LEU B 411      19.428  -2.870  30.970  1.00 98.03           O  
ATOM   3014  CG  LEU B 411      22.693  -2.717  27.963  1.00 98.03           C  
ATOM   3015  CD1 LEU B 411      23.564  -3.966  27.872  1.00 98.03           C  
ATOM   3016  CD2 LEU B 411      22.262  -2.257  26.574  1.00 98.03           C  
ATOM   3017  N   PRO B 412      18.208  -1.882  29.406  1.00 97.67           N  
ATOM   3018  CA  PRO B 412      16.968  -2.240  30.097  1.00 97.67           C  
ATOM   3019  C   PRO B 412      16.651  -3.731  30.008  1.00 97.67           C  
ATOM   3020  CB  PRO B 412      15.906  -1.412  29.369  1.00 97.67           C  
ATOM   3021  O   PRO B 412      17.124  -4.413  29.095  1.00 97.67           O  
ATOM   3022  CG  PRO B 412      16.515  -1.094  28.041  1.00 97.67           C  
ATOM   3023  CD  PRO B 412      18.010  -1.149  28.176  1.00 97.67           C  
ATOM   3024  N   ARG B 413      15.864  -4.215  30.850  1.00 97.13           N  
ATOM   3025  CA  ARG B 413      15.506  -5.629  30.895  1.00 97.13           C  
ATOM   3026  C   ARG B 413      14.489  -5.971  29.811  1.00 97.13           C  
ATOM   3027  CB  ARG B 413      14.950  -5.999  32.272  1.00 97.13           C  
ATOM   3028  O   ARG B 413      13.754  -5.098  29.345  1.00 97.13           O  
ATOM   3029  CG  ARG B 413      13.458  -5.749  32.421  1.00 97.13           C  
ATOM   3030  CD  ARG B 413      12.942  -6.208  33.777  1.00 97.13           C  
ATOM   3031  NE  ARG B 413      12.256  -7.494  33.686  1.00 97.13           N  
ATOM   3032  NH1 ARG B 413      11.264  -7.347  35.767  1.00 97.13           N  
ATOM   3033  NH2 ARG B 413      10.900  -9.185  34.446  1.00 97.13           N  
ATOM   3034  CZ  ARG B 413      11.475  -8.006  34.633  1.00 97.13           C  
ATOM   3035  N   THR B 414      14.441  -7.251  29.406  1.00 97.57           N  
ATOM   3036  CA  THR B 414      13.396  -7.821  28.563  1.00 97.57           C  
ATOM   3037  C   THR B 414      12.302  -8.459  29.415  1.00 97.57           C  
ATOM   3038  CB  THR B 414      13.970  -8.868  27.592  1.00 97.57           C  
ATOM   3039  O   THR B 414      12.570  -9.374  30.196  1.00 97.57           O  
ATOM   3040  CG2 THR B 414      12.902  -9.364  26.622  1.00 97.57           C  
ATOM   3041  OG1 THR B 414      15.043  -8.281  26.844  1.00 97.57           O  
ATOM   3042  N   LEU B 415      11.118  -8.024  29.203  1.00 96.78           N  
ATOM   3043  CA  LEU B 415      10.020  -8.519  30.026  1.00 96.78           C  
ATOM   3044  C   LEU B 415       9.626  -9.933  29.613  1.00 96.78           C  
ATOM   3045  CB  LEU B 415       8.809  -7.588  29.921  1.00 96.78           C  
ATOM   3046  O   LEU B 415       9.861 -10.339  28.473  1.00 96.78           O  
ATOM   3047  CG  LEU B 415       8.990  -6.175  30.478  1.00 96.78           C  
ATOM   3048  CD1 LEU B 415       7.769  -5.319  30.158  1.00 96.78           C  
ATOM   3049  CD2 LEU B 415       9.239  -6.220  31.981  1.00 96.78           C  
ATOM   3050  N   HIS B 416       9.048 -10.729  30.526  1.00 94.77           N  
ATOM   3051  CA  HIS B 416       8.449 -12.040  30.301  1.00 94.77           C  
ATOM   3052  C   HIS B 416       9.493 -13.051  29.838  1.00 94.77           C  
ATOM   3053  CB  HIS B 416       7.320 -11.944  29.272  1.00 94.77           C  
ATOM   3054  O   HIS B 416       9.197 -13.927  29.024  1.00 94.77           O  
ATOM   3055  CG  HIS B 416       6.407 -10.779  29.490  1.00 94.77           C  
ATOM   3056  CD2 HIS B 416       6.020  -9.785  28.657  1.00 94.77           C  
ATOM   3057  ND1 HIS B 416       5.780 -10.541  30.694  1.00 94.77           N  
ATOM   3058  CE1 HIS B 416       5.043  -9.448  30.591  1.00 94.77           C  
ATOM   3059  NE2 HIS B 416       5.171  -8.970  29.365  1.00 94.77           N  
ATOM   3060  N   ALA B 417      10.732 -12.868  30.046  1.00 94.96           N  
ATOM   3061  CA  ALA B 417      11.806 -13.750  29.596  1.00 94.96           C  
ATOM   3062  C   ALA B 417      12.608 -14.286  30.779  1.00 94.96           C  
ATOM   3063  CB  ALA B 417      12.725 -13.016  28.623  1.00 94.96           C  
ATOM   3064  O   ALA B 417      13.840 -14.329  30.733  1.00 94.96           O  
ATOM   3065  N   ASP B 418      12.000 -14.714  31.799  1.00 90.27           N  
ATOM   3066  CA  ASP B 418      12.663 -15.189  33.009  1.00 90.27           C  
ATOM   3067  C   ASP B 418      13.428 -16.484  32.745  1.00 90.27           C  
ATOM   3068  CB  ASP B 418      11.645 -15.400  34.132  1.00 90.27           C  
ATOM   3069  O   ASP B 418      14.565 -16.643  33.194  1.00 90.27           O  
ATOM   3070  CG  ASP B 418      10.845 -14.149  34.449  1.00 90.27           C  
ATOM   3071  OD1 ASP B 418      11.420 -13.039  34.441  1.00 90.27           O  
ATOM   3072  OD2 ASP B 418       9.630 -14.274  34.713  1.00 90.27           O  
ATOM   3073  N   GLU B 419      12.816 -17.415  31.941  1.00 93.81           N  
ATOM   3074  CA  GLU B 419      13.472 -18.649  31.520  1.00 93.81           C  
ATOM   3075  C   GLU B 419      13.639 -18.696  30.004  1.00 93.81           C  
ATOM   3076  CB  GLU B 419      12.681 -19.869  32.000  1.00 93.81           C  
ATOM   3077  O   GLU B 419      12.657 -18.625  29.263  1.00 93.81           O  
ATOM   3078  CG  GLU B 419      13.509 -20.862  32.803  1.00 93.81           C  
ATOM   3079  CD  GLU B 419      12.681 -21.985  33.406  1.00 93.81           C  
ATOM   3080  OE1 GLU B 419      13.249 -22.844  34.117  1.00 93.81           O  
ATOM   3081  OE2 GLU B 419      11.453 -22.007  33.164  1.00 93.81           O  
ATOM   3082  N   PRO B 420      14.850 -18.891  29.575  1.00 95.42           N  
ATOM   3083  CA  PRO B 420      15.051 -18.952  28.126  1.00 95.42           C  
ATOM   3084  C   PRO B 420      14.418 -20.190  27.494  1.00 95.42           C  
ATOM   3085  CB  PRO B 420      16.575 -18.985  27.982  1.00 95.42           C  
ATOM   3086  O   PRO B 420      14.295 -21.228  28.150  1.00 95.42           O  
ATOM   3087  CG  PRO B 420      17.089 -19.045  29.384  1.00 95.42           C  
ATOM   3088  CD  PRO B 420      15.921 -18.967  30.325  1.00 95.42           C  
ATOM   3089  N   THR B 421      14.051 -20.054  26.278  1.00 95.38           N  
ATOM   3090  CA  THR B 421      13.427 -21.168  25.572  1.00 95.38           C  
ATOM   3091  C   THR B 421      14.379 -22.358  25.491  1.00 95.38           C  
ATOM   3092  CB  THR B 421      12.992 -20.757  24.153  1.00 95.38           C  
ATOM   3093  O   THR B 421      15.578 -22.186  25.261  1.00 95.38           O  
ATOM   3094  CG2 THR B 421      14.180 -20.263  23.335  1.00 95.38           C  
ATOM   3095  OG1 THR B 421      12.408 -21.887  23.493  1.00 95.38           O  
ATOM   3096  N   PRO B 422      13.919 -23.581  25.647  1.00 93.57           N  
ATOM   3097  CA  PRO B 422      14.768 -24.772  25.575  1.00 93.57           C  
ATOM   3098  C   PRO B 422      15.023 -25.229  24.140  1.00 93.57           C  
ATOM   3099  CB  PRO B 422      13.967 -25.823  26.348  1.00 93.57           C  
ATOM   3100  O   PRO B 422      15.812 -26.149  23.912  1.00 93.57           O  
ATOM   3101  CG  PRO B 422      12.557 -25.331  26.313  1.00 93.57           C  
ATOM   3102  CD  PRO B 422      12.575 -23.850  26.061  1.00 93.57           C  
ATOM   3103  N   HIS B 423      14.428 -24.654  23.179  1.00 92.05           N  
ATOM   3104  CA  HIS B 423      14.552 -25.068  21.786  1.00 92.05           C  
ATOM   3105  C   HIS B 423      15.836 -24.530  21.164  1.00 92.05           C  
ATOM   3106  CB  HIS B 423      13.340 -24.600  20.978  1.00 92.05           C  
ATOM   3107  O   HIS B 423      16.085 -24.731  19.973  1.00 92.05           O  
ATOM   3108  CG  HIS B 423      12.042 -25.163  21.463  1.00 92.05           C  
ATOM   3109  CD2 HIS B 423      10.987 -24.569  22.069  1.00 92.05           C  
ATOM   3110  ND1 HIS B 423      11.719 -26.497  21.345  1.00 92.05           N  
ATOM   3111  CE1 HIS B 423      10.518 -26.700  21.859  1.00 92.05           C  
ATOM   3112  NE2 HIS B 423      10.052 -25.546  22.306  1.00 92.05           N  
ATOM   3113  N   VAL B 424      16.586 -23.821  21.898  1.00 93.05           N  
ATOM   3114  CA  VAL B 424      17.867 -23.273  21.464  1.00 93.05           C  
ATOM   3115  C   VAL B 424      18.987 -23.818  22.348  1.00 93.05           C  
ATOM   3116  CB  VAL B 424      17.865 -21.729  21.497  1.00 93.05           C  
ATOM   3117  O   VAL B 424      18.825 -23.936  23.565  1.00 93.05           O  
ATOM   3118  CG1 VAL B 424      19.227 -21.178  21.078  1.00 93.05           C  
ATOM   3119  CG2 VAL B 424      16.762 -21.178  20.596  1.00 93.05           C  
ATOM   3120  N   ASP B 425      20.101 -24.206  21.729  1.00 92.17           N  
ATOM   3121  CA  ASP B 425      21.274 -24.605  22.500  1.00 92.17           C  
ATOM   3122  C   ASP B 425      22.102 -23.390  22.910  1.00 92.17           C  
ATOM   3123  CB  ASP B 425      22.136 -25.582  21.697  1.00 92.17           C  
ATOM   3124  O   ASP B 425      23.088 -23.052  22.252  1.00 92.17           O  
ATOM   3125  CG  ASP B 425      23.307 -26.132  22.493  1.00 92.17           C  
ATOM   3126  OD1 ASP B 425      23.359 -25.923  23.725  1.00 92.17           O  
ATOM   3127  OD2 ASP B 425      24.186 -26.778  21.884  1.00 92.17           O  
ATOM   3128  N   TRP B 426      21.762 -22.813  24.012  1.00 93.41           N  
ATOM   3129  CA  TRP B 426      22.379 -21.581  24.492  1.00 93.41           C  
ATOM   3130  C   TRP B 426      23.841 -21.812  24.860  1.00 93.41           C  
ATOM   3131  CB  TRP B 426      21.616 -21.032  25.701  1.00 93.41           C  
ATOM   3132  O   TRP B 426      24.610 -20.859  25.003  1.00 93.41           O  
ATOM   3133  CG  TRP B 426      20.187 -20.683  25.412  1.00 93.41           C  
ATOM   3134  CD1 TRP B 426      19.081 -21.432  25.704  1.00 93.41           C  
ATOM   3135  CD2 TRP B 426      19.711 -19.498  24.768  1.00 93.41           C  
ATOM   3136  CE2 TRP B 426      18.303 -19.594  24.704  1.00 93.41           C  
ATOM   3137  CE3 TRP B 426      20.338 -18.361  24.240  1.00 93.41           C  
ATOM   3138  NE1 TRP B 426      17.945 -20.782  25.281  1.00 93.41           N  
ATOM   3139  CH2 TRP B 426      18.151 -17.494  23.622  1.00 93.41           C  
ATOM   3140  CZ2 TRP B 426      17.512 -18.595  24.131  1.00 93.41           C  
ATOM   3141  CZ3 TRP B 426      19.549 -17.369  23.670  1.00 93.41           C  
ATOM   3142  N   SER B 427      24.293 -23.048  24.981  1.00 90.33           N  
ATOM   3143  CA  SER B 427      25.663 -23.378  25.362  1.00 90.33           C  
ATOM   3144  C   SER B 427      26.591 -23.366  24.152  1.00 90.33           C  
ATOM   3145  CB  SER B 427      25.716 -24.746  26.043  1.00 90.33           C  
ATOM   3146  O   SER B 427      27.815 -23.341  24.302  1.00 90.33           O  
ATOM   3147  OG  SER B 427      25.283 -25.765  25.159  1.00 90.33           O  
ATOM   3148  N   SER B 428      26.006 -23.294  23.038  1.00 88.14           N  
ATOM   3149  CA  SER B 428      26.785 -23.378  21.807  1.00 88.14           C  
ATOM   3150  C   SER B 428      27.521 -22.072  21.528  1.00 88.14           C  
ATOM   3151  CB  SER B 428      25.881 -23.726  20.624  1.00 88.14           C  
ATOM   3152  O   SER B 428      28.420 -22.027  20.686  1.00 88.14           O  
ATOM   3153  OG  SER B 428      25.007 -22.651  20.325  1.00 88.14           O  
ATOM   3154  N   GLY B 429      27.230 -20.970  22.271  1.00 87.58           N  
ATOM   3155  CA  GLY B 429      27.868 -19.673  22.115  1.00 87.58           C  
ATOM   3156  C   GLY B 429      27.631 -18.745  23.291  1.00 87.58           C  
ATOM   3157  O   GLY B 429      26.903 -19.090  24.224  1.00 87.58           O  
ATOM   3158  N   ALA B 430      28.242 -17.575  23.183  1.00 92.30           N  
ATOM   3159  CA  ALA B 430      28.211 -16.641  24.305  1.00 92.30           C  
ATOM   3160  C   ALA B 430      27.141 -15.572  24.098  1.00 92.30           C  
ATOM   3161  CB  ALA B 430      29.579 -15.991  24.495  1.00 92.30           C  
ATOM   3162  O   ALA B 430      27.459 -14.409  23.837  1.00 92.30           O  
ATOM   3163  N   VAL B 431      25.824 -15.870  24.153  1.00 95.89           N  
ATOM   3164  CA  VAL B 431      24.680 -14.966  24.106  1.00 95.89           C  
ATOM   3165  C   VAL B 431      23.835 -15.135  25.367  1.00 95.89           C  
ATOM   3166  CB  VAL B 431      23.816 -15.209  22.849  1.00 95.89           C  
ATOM   3167  O   VAL B 431      23.541 -16.260  25.778  1.00 95.89           O  
ATOM   3168  CG1 VAL B 431      22.551 -14.354  22.889  1.00 95.89           C  
ATOM   3169  CG2 VAL B 431      24.621 -14.919  21.584  1.00 95.89           C  
ATOM   3170  N   GLU B 432      23.515 -14.038  25.988  1.00 95.56           N  
ATOM   3171  CA  GLU B 432      22.706 -14.080  27.203  1.00 95.56           C  
ATOM   3172  C   GLU B 432      21.519 -13.126  27.108  1.00 95.56           C  
ATOM   3173  CB  GLU B 432      23.558 -13.739  28.428  1.00 95.56           C  
ATOM   3174  O   GLU B 432      21.644 -12.021  26.576  1.00 95.56           O  
ATOM   3175  CG  GLU B 432      24.151 -14.957  29.122  1.00 95.56           C  
ATOM   3176  CD  GLU B 432      24.740 -14.641  30.488  1.00 95.56           C  
ATOM   3177  OE1 GLU B 432      25.320 -15.550  31.124  1.00 95.56           O  
ATOM   3178  OE2 GLU B 432      24.620 -13.475  30.926  1.00 95.56           O  
ATOM   3179  N   LEU B 433      20.413 -13.566  27.661  1.00 96.22           N  
ATOM   3180  CA  LEU B 433      19.193 -12.766  27.642  1.00 96.22           C  
ATOM   3181  C   LEU B 433      19.207 -11.726  28.758  1.00 96.22           C  
ATOM   3182  CB  LEU B 433      17.961 -13.664  27.781  1.00 96.22           C  
ATOM   3183  O   LEU B 433      19.661 -12.008  29.869  1.00 96.22           O  
ATOM   3184  CG  LEU B 433      17.097 -13.829  26.530  1.00 96.22           C  
ATOM   3185  CD1 LEU B 433      16.858 -15.307  26.242  1.00 96.22           C  
ATOM   3186  CD2 LEU B 433      15.773 -13.089  26.692  1.00 96.22           C  
ATOM   3187  N   LEU B 434      18.706 -10.513  28.501  1.00 97.13           N  
ATOM   3188  CA  LEU B 434      18.601  -9.436  29.480  1.00 97.13           C  
ATOM   3189  C   LEU B 434      17.393  -9.643  30.388  1.00 97.13           C  
ATOM   3190  CB  LEU B 434      18.497  -8.080  28.775  1.00 97.13           C  
ATOM   3191  O   LEU B 434      16.368  -8.977  30.227  1.00 97.13           O  
ATOM   3192  CG  LEU B 434      19.816  -7.439  28.341  1.00 97.13           C  
ATOM   3193  CD1 LEU B 434      19.571  -6.421  27.232  1.00 97.13           C  
ATOM   3194  CD2 LEU B 434      20.510  -6.784  29.531  1.00 97.13           C  
ATOM   3195  N   THR B 435      17.489 -10.472  31.293  1.00 95.00           N  
ATOM   3196  CA  THR B 435      16.399 -10.749  32.222  1.00 95.00           C  
ATOM   3197  C   THR B 435      16.311  -9.664  33.292  1.00 95.00           C  
ATOM   3198  CB  THR B 435      16.573 -12.123  32.894  1.00 95.00           C  
ATOM   3199  O   THR B 435      15.276  -9.510  33.943  1.00 95.00           O  
ATOM   3200  CG2 THR B 435      16.442 -13.253  31.877  1.00 95.00           C  
ATOM   3201  OG1 THR B 435      17.869 -12.191  33.501  1.00 95.00           O  
ATOM   3202  N   GLN B 436      17.452  -8.906  33.483  1.00 94.77           N  
ATOM   3203  CA  GLN B 436      17.540  -7.757  34.378  1.00 94.77           C  
ATOM   3204  C   GLN B 436      18.289  -6.602  33.719  1.00 94.77           C  
ATOM   3205  CB  GLN B 436      18.226  -8.147  35.688  1.00 94.77           C  
ATOM   3206  O   GLN B 436      19.018  -6.803  32.745  1.00 94.77           O  
ATOM   3207  CG  GLN B 436      18.155  -9.636  36.000  1.00 94.77           C  
ATOM   3208  CD  GLN B 436      18.495  -9.950  37.444  1.00 94.77           C  
ATOM   3209  NE2 GLN B 436      18.378 -11.220  37.818  1.00 94.77           N  
ATOM   3210  OE1 GLN B 436      18.861  -9.060  38.218  1.00 94.77           O  
ATOM   3211  N   ALA B 437      17.991  -5.440  34.275  1.00 96.77           N  
ATOM   3212  CA  ALA B 437      18.702  -4.277  33.751  1.00 96.77           C  
ATOM   3213  C   ALA B 437      20.187  -4.342  34.096  1.00 96.77           C  
ATOM   3214  CB  ALA B 437      18.089  -2.989  34.295  1.00 96.77           C  
ATOM   3215  O   ALA B 437      20.561  -4.810  35.174  1.00 96.77           O  
ATOM   3216  N   LEU B 438      21.085  -3.842  33.207  1.00 96.67           N  
ATOM   3217  CA  LEU B 438      22.531  -3.857  33.404  1.00 96.67           C  
ATOM   3218  C   LEU B 438      23.128  -2.478  33.145  1.00 96.67           C  
ATOM   3219  CB  LEU B 438      23.187  -4.891  32.486  1.00 96.67           C  
ATOM   3220  O   LEU B 438      22.731  -1.792  32.200  1.00 96.67           O  
ATOM   3221  CG  LEU B 438      23.574  -6.222  33.131  1.00 96.67           C  
ATOM   3222  CD1 LEU B 438      23.203  -7.384  32.215  1.00 96.67           C  
ATOM   3223  CD2 LEU B 438      25.063  -6.246  33.457  1.00 96.67           C  
ATOM   3224  N   GLU B 439      24.032  -2.098  33.956  1.00 95.79           N  
ATOM   3225  CA  GLU B 439      24.773  -0.868  33.694  1.00 95.79           C  
ATOM   3226  C   GLU B 439      25.690  -1.023  32.484  1.00 95.79           C  
ATOM   3227  CB  GLU B 439      25.588  -0.458  34.923  1.00 95.79           C  
ATOM   3228  O   GLU B 439      26.300  -2.077  32.292  1.00 95.79           O  
ATOM   3229  CG  GLU B 439      24.799   0.349  35.943  1.00 95.79           C  
ATOM   3230  CD  GLU B 439      25.430   1.697  36.259  1.00 95.79           C  
ATOM   3231  OE1 GLU B 439      24.762   2.546  36.892  1.00 95.79           O  
ATOM   3232  OE2 GLU B 439      26.600   1.905  35.869  1.00 95.79           O  
ATOM   3233  N   TRP B 440      25.715  -0.047  31.693  1.00 96.03           N  
ATOM   3234  CA  TRP B 440      26.492  -0.031  30.458  1.00 96.03           C  
ATOM   3235  C   TRP B 440      27.371   1.213  30.384  1.00 96.03           C  
ATOM   3236  CB  TRP B 440      25.567  -0.090  29.239  1.00 96.03           C  
ATOM   3237  O   TRP B 440      27.157   2.083  29.536  1.00 96.03           O  
ATOM   3238  CG  TRP B 440      26.251  -0.519  27.976  1.00 96.03           C  
ATOM   3239  CD1 TRP B 440      27.483  -1.100  27.862  1.00 96.03           C  
ATOM   3240  CD2 TRP B 440      25.741  -0.395  26.645  1.00 96.03           C  
ATOM   3241  CE2 TRP B 440      26.719  -0.923  25.772  1.00 96.03           C  
ATOM   3242  CE3 TRP B 440      24.551   0.110  26.104  1.00 96.03           C  
ATOM   3243  NE1 TRP B 440      27.771  -1.346  26.540  1.00 96.03           N  
ATOM   3244  CH2 TRP B 440      25.369  -0.458  23.885  1.00 96.03           C  
ATOM   3245  CZ2 TRP B 440      26.542  -0.959  24.387  1.00 96.03           C  
ATOM   3246  CZ3 TRP B 440      24.377   0.073  24.726  1.00 96.03           C  
ATOM   3247  N   PRO B 441      28.342   1.356  31.251  1.00 93.29           N  
ATOM   3248  CA  PRO B 441      29.178   2.557  31.298  1.00 93.29           C  
ATOM   3249  C   PRO B 441      30.098   2.683  30.085  1.00 93.29           C  
ATOM   3250  CB  PRO B 441      29.991   2.371  32.582  1.00 93.29           C  
ATOM   3251  O   PRO B 441      30.456   1.676  29.470  1.00 93.29           O  
ATOM   3252  CG  PRO B 441      29.929   0.905  32.864  1.00 93.29           C  
ATOM   3253  CD  PRO B 441      28.734   0.333  32.158  1.00 93.29           C  
ATOM   3254  N   SER B 442      30.446   3.924  29.771  1.00 91.24           N  
ATOM   3255  CA  SER B 442      31.369   4.184  28.671  1.00 91.24           C  
ATOM   3256  C   SER B 442      32.791   3.768  29.032  1.00 91.24           C  
ATOM   3257  CB  SER B 442      31.343   5.664  28.288  1.00 91.24           C  
ATOM   3258  O   SER B 442      33.255   4.027  30.144  1.00 91.24           O  
ATOM   3259  OG  SER B 442      31.689   5.837  26.924  1.00 91.24           O  
ATOM   3260  N   GLY B 443      33.389   2.945  28.187  1.00 87.58           N  
ATOM   3261  CA  GLY B 443      34.756   2.506  28.414  1.00 87.58           C  
ATOM   3262  C   GLY B 443      35.720   2.978  27.342  1.00 87.58           C  
ATOM   3263  O   GLY B 443      35.509   4.025  26.727  1.00 87.58           O  
ATOM   3264  N   GLU B 444      36.839   2.295  27.136  1.00 84.69           N  
ATOM   3265  CA  GLU B 444      37.860   2.650  26.155  1.00 84.69           C  
ATOM   3266  C   GLU B 444      37.353   2.445  24.731  1.00 84.69           C  
ATOM   3267  CB  GLU B 444      39.133   1.831  26.383  1.00 84.69           C  
ATOM   3268  O   GLU B 444      37.594   3.277  23.854  1.00 84.69           O  
ATOM   3269  CG  GLU B 444      40.202   2.565  27.180  1.00 84.69           C  
ATOM   3270  CD  GLU B 444      41.504   1.788  27.296  1.00 84.69           C  
ATOM   3271  OE1 GLU B 444      42.470   2.309  27.897  1.00 84.69           O  
ATOM   3272  OE2 GLU B 444      41.557   0.649  26.781  1.00 84.69           O  
ATOM   3273  N   GLN B 445      36.662   1.375  24.601  1.00 89.17           N  
ATOM   3274  CA  GLN B 445      36.054   1.132  23.297  1.00 89.17           C  
ATOM   3275  C   GLN B 445      34.647   1.718  23.228  1.00 89.17           C  
ATOM   3276  CB  GLN B 445      36.014  -0.367  22.995  1.00 89.17           C  
ATOM   3277  O   GLN B 445      33.906   1.686  24.212  1.00 89.17           O  
ATOM   3278  CG  GLN B 445      37.363  -0.952  22.602  1.00 89.17           C  
ATOM   3279  CD  GLN B 445      37.336  -1.633  21.246  1.00 89.17           C  
ATOM   3280  NE2 GLN B 445      38.505  -2.039  20.763  1.00 89.17           N  
ATOM   3281  OE1 GLN B 445      36.273  -1.794  20.639  1.00 89.17           O  
ATOM   3282  N   PRO B 446      34.328   2.268  22.126  1.00 94.76           N  
ATOM   3283  CA  PRO B 446      32.965   2.786  21.992  1.00 94.76           C  
ATOM   3284  C   PRO B 446      31.902   1.705  22.176  1.00 94.76           C  
ATOM   3285  CB  PRO B 446      32.937   3.341  20.566  1.00 94.76           C  
ATOM   3286  O   PRO B 446      32.082   0.573  21.718  1.00 94.76           O  
ATOM   3287  CG  PRO B 446      34.315   3.105  20.037  1.00 94.76           C  
ATOM   3288  CD  PRO B 446      35.088   2.315  21.055  1.00 94.76           C  
ATOM   3289  N   ARG B 447      30.888   1.973  22.882  1.00 96.94           N  
ATOM   3290  CA  ARG B 447      29.748   1.072  23.019  1.00 96.94           C  
ATOM   3291  C   ARG B 447      29.004   0.926  21.696  1.00 96.94           C  
ATOM   3292  CB  ARG B 447      28.793   1.573  24.104  1.00 96.94           C  
ATOM   3293  O   ARG B 447      28.782   1.912  20.990  1.00 96.94           O  
ATOM   3294  CG  ARG B 447      29.392   1.569  25.502  1.00 96.94           C  
ATOM   3295  CD  ARG B 447      28.459   2.212  26.518  1.00 96.94           C  
ATOM   3296  NE  ARG B 447      28.270   3.635  26.251  1.00 96.94           N  
ATOM   3297  NH1 ARG B 447      26.775   3.973  27.979  1.00 96.94           N  
ATOM   3298  NH2 ARG B 447      27.377   5.719  26.622  1.00 96.94           N  
ATOM   3299  CZ  ARG B 447      27.474   4.439  26.951  1.00 96.94           C  
ATOM   3300  N   ARG B 448      28.719  -0.237  21.353  1.00 98.11           N  
ATOM   3301  CA  ARG B 448      28.034  -0.505  20.093  1.00 98.11           C  
ATOM   3302  C   ARG B 448      26.851  -1.445  20.301  1.00 98.11           C  
ATOM   3303  CB  ARG B 448      29.003  -1.101  19.070  1.00 98.11           C  
ATOM   3304  O   ARG B 448      26.919  -2.363  21.121  1.00 98.11           O  
ATOM   3305  CG  ARG B 448      30.138  -0.168  18.680  1.00 98.11           C  
ATOM   3306  CD  ARG B 448      31.062  -0.803  17.650  1.00 98.11           C  
ATOM   3307  NE  ARG B 448      32.180   0.075  17.316  1.00 98.11           N  
ATOM   3308  NH1 ARG B 448      33.752  -1.133  18.502  1.00 98.11           N  
ATOM   3309  NH2 ARG B 448      34.373   0.757  17.364  1.00 98.11           N  
ATOM   3310  CZ  ARG B 448      33.433  -0.102  17.728  1.00 98.11           C  
ATOM   3311  N   ALA B 449      25.761  -1.149  19.611  1.00 98.50           N  
ATOM   3312  CA  ALA B 449      24.540  -1.950  19.617  1.00 98.50           C  
ATOM   3313  C   ALA B 449      24.075  -2.250  18.195  1.00 98.50           C  
ATOM   3314  CB  ALA B 449      23.438  -1.234  20.394  1.00 98.50           C  
ATOM   3315  O   ALA B 449      24.441  -1.544  17.253  1.00 98.50           O  
ATOM   3316  N   ALA B 450      23.353  -3.289  18.039  1.00 98.68           N  
ATOM   3317  CA  ALA B 450      22.734  -3.597  16.753  1.00 98.68           C  
ATOM   3318  C   ALA B 450      21.226  -3.776  16.898  1.00 98.68           C  
ATOM   3319  CB  ALA B 450      23.360  -4.851  16.147  1.00 98.68           C  
ATOM   3320  O   ALA B 450      20.733  -4.086  17.986  1.00 98.68           O  
ATOM   3321  N   VAL B 451      20.525  -3.534  15.827  1.00 98.74           N  
ATOM   3322  CA  VAL B 451      19.071  -3.651  15.803  1.00 98.74           C  
ATOM   3323  C   VAL B 451      18.641  -4.498  14.607  1.00 98.74           C  
ATOM   3324  CB  VAL B 451      18.390  -2.265  15.747  1.00 98.74           C  
ATOM   3325  O   VAL B 451      19.103  -4.279  13.485  1.00 98.74           O  
ATOM   3326  CG1 VAL B 451      16.870  -2.408  15.792  1.00 98.74           C  
ATOM   3327  CG2 VAL B 451      18.882  -1.383  16.893  1.00 98.74           C  
ATOM   3328  N   SER B 452      17.730  -5.450  14.877  1.00 98.32           N  
ATOM   3329  CA  SER B 452      17.212  -6.317  13.824  1.00 98.32           C  
ATOM   3330  C   SER B 452      15.713  -6.117  13.630  1.00 98.32           C  
ATOM   3331  CB  SER B 452      17.502  -7.784  14.146  1.00 98.32           C  
ATOM   3332  O   SER B 452      14.982  -5.888  14.596  1.00 98.32           O  
ATOM   3333  OG  SER B 452      18.889  -7.991  14.345  1.00 98.32           O  
ATOM   3334  N   SER B 453      15.303  -6.193  12.362  1.00 97.02           N  
ATOM   3335  CA  SER B 453      13.901  -6.275  11.962  1.00 97.02           C  
ATOM   3336  C   SER B 453      13.705  -7.290  10.841  1.00 97.02           C  
ATOM   3337  CB  SER B 453      13.390  -4.905  11.516  1.00 97.02           C  
ATOM   3338  O   SER B 453      14.237  -7.120   9.742  1.00 97.02           O  
ATOM   3339  OG  SER B 453      14.369  -3.905  11.738  1.00 97.02           O  
ATOM   3340  N   PHE B 454      12.924  -8.268  11.113  1.00 95.42           N  
ATOM   3341  CA  PHE B 454      12.668  -9.331  10.149  1.00 95.42           C  
ATOM   3342  C   PHE B 454      11.193  -9.375   9.769  1.00 95.42           C  
ATOM   3343  CB  PHE B 454      13.106 -10.687  10.713  1.00 95.42           C  
ATOM   3344  O   PHE B 454      10.348  -9.750  10.583  1.00 95.42           O  
ATOM   3345  CG  PHE B 454      14.523 -10.705  11.220  1.00 95.42           C  
ATOM   3346  CD1 PHE B 454      15.541 -10.096  10.497  1.00 95.42           C  
ATOM   3347  CD2 PHE B 454      14.836 -11.331  12.419  1.00 95.42           C  
ATOM   3348  CE1 PHE B 454      16.854 -10.111  10.964  1.00 95.42           C  
ATOM   3349  CE2 PHE B 454      16.145 -11.351  12.891  1.00 95.42           C  
ATOM   3350  CZ  PHE B 454      17.153 -10.741  12.162  1.00 95.42           C  
ATOM   3351  N   GLY B 455      10.924  -9.115   8.484  1.00 92.93           N  
ATOM   3352  CA  GLY B 455       9.551  -8.960   8.032  1.00 92.93           C  
ATOM   3353  C   GLY B 455       8.902 -10.273   7.635  1.00 92.93           C  
ATOM   3354  O   GLY B 455       9.578 -11.186   7.157  1.00 92.93           O  
ATOM   3355  N   VAL B 456       7.579 -10.273   7.670  1.00 89.04           N  
ATOM   3356  CA  VAL B 456       6.785 -11.454   7.350  1.00 89.04           C  
ATOM   3357  C   VAL B 456       6.847 -11.728   5.849  1.00 89.04           C  
ATOM   3358  CB  VAL B 456       5.316 -11.290   7.801  1.00 89.04           C  
ATOM   3359  O   VAL B 456       6.628 -12.858   5.408  1.00 89.04           O  
ATOM   3360  CG1 VAL B 456       4.494 -10.590   6.721  1.00 89.04           C  
ATOM   3361  CG2 VAL B 456       4.708 -12.650   8.142  1.00 89.04           C  
ATOM   3362  N   SER B 457       7.236 -10.729   5.064  1.00 90.08           N  
ATOM   3363  CA  SER B 457       7.369 -10.900   3.621  1.00 90.08           C  
ATOM   3364  C   SER B 457       8.673 -11.607   3.266  1.00 90.08           C  
ATOM   3365  CB  SER B 457       7.304  -9.547   2.912  1.00 90.08           C  
ATOM   3366  O   SER B 457       8.907 -11.941   2.102  1.00 90.08           O  
ATOM   3367  OG  SER B 457       8.426  -8.749   3.248  1.00 90.08           O  
ATOM   3368  N   GLY B 458       9.532 -11.759   4.243  1.00 93.80           N  
ATOM   3369  CA  GLY B 458      10.806 -12.430   4.038  1.00 93.80           C  
ATOM   3370  C   GLY B 458      11.985 -11.476   4.013  1.00 93.80           C  
ATOM   3371  O   GLY B 458      13.140 -11.906   4.059  1.00 93.80           O  
ATOM   3372  N   THR B 459      11.758 -10.187   3.990  1.00 96.24           N  
ATOM   3373  CA  THR B 459      12.840  -9.209   3.949  1.00 96.24           C  
ATOM   3374  C   THR B 459      13.432  -8.998   5.339  1.00 96.24           C  
ATOM   3375  CB  THR B 459      12.354  -7.862   3.384  1.00 96.24           C  
ATOM   3376  O   THR B 459      12.710  -8.670   6.283  1.00 96.24           O  
ATOM   3377  CG2 THR B 459      13.512  -6.880   3.231  1.00 96.24           C  
ATOM   3378  OG1 THR B 459      11.752  -8.077   2.102  1.00 96.24           O  
ATOM   3379  N   ASN B 460      14.714  -9.196   5.420  1.00 97.47           N  
ATOM   3380  CA  ASN B 460      15.459  -9.005   6.661  1.00 97.47           C  
ATOM   3381  C   ASN B 460      16.274  -7.715   6.632  1.00 97.47           C  
ATOM   3382  CB  ASN B 460      16.370 -10.203   6.930  1.00 97.47           C  
ATOM   3383  O   ASN B 460      16.832  -7.352   5.595  1.00 97.47           O  
ATOM   3384  CG  ASN B 460      15.620 -11.520   6.927  1.00 97.47           C  
ATOM   3385  ND2 ASN B 460      16.141 -12.498   6.194  1.00 97.47           N  
ATOM   3386  OD1 ASN B 460      14.580 -11.658   7.576  1.00 97.47           O  
ATOM   3387  N   ALA B 461      16.278  -7.011   7.748  1.00 98.47           N  
ATOM   3388  CA  ALA B 461      17.079  -5.797   7.876  1.00 98.47           C  
ATOM   3389  C   ALA B 461      17.849  -5.783   9.193  1.00 98.47           C  
ATOM   3390  CB  ALA B 461      16.190  -4.560   7.769  1.00 98.47           C  
ATOM   3391  O   ALA B 461      17.362  -6.284  10.209  1.00 98.47           O  
ATOM   3392  N   HIS B 462      19.041  -5.281   9.174  1.00 98.47           N  
ATOM   3393  CA  HIS B 462      19.925  -5.194  10.332  1.00 98.47           C  
ATOM   3394  C   HIS B 462      20.757  -3.917  10.294  1.00 98.47           C  
ATOM   3395  CB  HIS B 462      20.841  -6.417  10.399  1.00 98.47           C  
ATOM   3396  O   HIS B 462      21.230  -3.510   9.230  1.00 98.47           O  
ATOM   3397  CG  HIS B 462      21.499  -6.601  11.730  1.00 98.47           C  
ATOM   3398  CD2 HIS B 462      22.762  -6.341  12.141  1.00 98.47           C  
ATOM   3399  ND1 HIS B 462      20.835  -7.116  12.822  1.00 98.47           N  
ATOM   3400  CE1 HIS B 462      21.665  -7.164  13.851  1.00 98.47           C  
ATOM   3401  NE2 HIS B 462      22.841  -6.699  13.464  1.00 98.47           N  
ATOM   3402  N   VAL B 463      20.872  -3.203  11.482  1.00 98.37           N  
ATOM   3403  CA  VAL B 463      21.620  -1.954  11.566  1.00 98.37           C  
ATOM   3404  C   VAL B 463      22.571  -2.000  12.760  1.00 98.37           C  
ATOM   3405  CB  VAL B 463      20.678  -0.734  11.681  1.00 98.37           C  
ATOM   3406  O   VAL B 463      22.255  -2.602  13.790  1.00 98.37           O  
ATOM   3407  CG1 VAL B 463      21.433   0.561  11.388  1.00 98.37           C  
ATOM   3408  CG2 VAL B 463      19.489  -0.889  10.736  1.00 98.37           C  
ATOM   3409  N   VAL B 464      23.737  -1.347  12.606  1.00 98.43           N  
ATOM   3410  CA  VAL B 464      24.737  -1.272  13.665  1.00 98.43           C  
ATOM   3411  C   VAL B 464      24.881   0.172  14.140  1.00 98.43           C  
ATOM   3412  CB  VAL B 464      26.105  -1.816  13.194  1.00 98.43           C  
ATOM   3413  O   VAL B 464      25.137   1.073  13.338  1.00 98.43           O  
ATOM   3414  CG1 VAL B 464      27.153  -1.669  14.295  1.00 98.43           C  
ATOM   3415  CG2 VAL B 464      25.978  -3.277  12.765  1.00 98.43           C  
ATOM   3416  N   LEU B 465      24.704   0.400  15.444  1.00 98.46           N  
ATOM   3417  CA  LEU B 465      24.783   1.715  16.071  1.00 98.46           C  
ATOM   3418  C   LEU B 465      26.040   1.835  16.925  1.00 98.46           C  
ATOM   3419  CB  LEU B 465      23.541   1.975  16.928  1.00 98.46           C  
ATOM   3420  O   LEU B 465      26.531   0.838  17.459  1.00 98.46           O  
ATOM   3421  CG  LEU B 465      22.205   2.032  16.187  1.00 98.46           C  
ATOM   3422  CD1 LEU B 465      21.098   1.423  17.042  1.00 98.46           C  
ATOM   3423  CD2 LEU B 465      21.865   3.469  15.808  1.00 98.46           C  
ATOM   3424  N   GLU B 466      26.522   3.042  17.064  1.00 97.76           N  
ATOM   3425  CA  GLU B 466      27.701   3.337  17.874  1.00 97.76           C  
ATOM   3426  C   GLU B 466      27.515   4.625  18.670  1.00 97.76           C  
ATOM   3427  CB  GLU B 466      28.948   3.438  16.992  1.00 97.76           C  
ATOM   3428  O   GLU B 466      26.890   5.573  18.190  1.00 97.76           O  
ATOM   3429  CG  GLU B 466      30.231   3.694  17.769  1.00 97.76           C  
ATOM   3430  CD  GLU B 466      31.472   3.706  16.890  1.00 97.76           C  
ATOM   3431  OE1 GLU B 466      31.996   4.804  16.595  1.00 97.76           O  
ATOM   3432  OE2 GLU B 466      31.923   2.609  16.493  1.00 97.76           O  
ATOM   3433  N   GLU B 467      27.997   4.646  19.849  1.00 97.16           N  
ATOM   3434  CA  GLU B 467      28.002   5.875  20.638  1.00 97.16           C  
ATOM   3435  C   GLU B 467      28.863   6.949  19.981  1.00 97.16           C  
ATOM   3436  CB  GLU B 467      28.499   5.599  22.060  1.00 97.16           C  
ATOM   3437  O   GLU B 467      29.879   6.641  19.355  1.00 97.16           O  
ATOM   3438  CG  GLU B 467      29.879   6.171  22.350  1.00 97.16           C  
ATOM   3439  CD  GLU B 467      30.389   5.829  23.741  1.00 97.16           C  
ATOM   3440  OE1 GLU B 467      31.539   6.196  24.073  1.00 97.16           O  
ATOM   3441  OE2 GLU B 467      29.633   5.189  24.505  1.00 97.16           O  
ATOM   3442  N   TYR B 468      28.391   8.191  20.020  1.00 95.40           N  
ATOM   3443  CA  TYR B 468      29.177   9.302  19.495  1.00 95.40           C  
ATOM   3444  C   TYR B 468      30.100   9.871  20.566  1.00 95.40           C  
ATOM   3445  CB  TYR B 468      28.259  10.404  18.957  1.00 95.40           C  
ATOM   3446  O   TYR B 468      29.658  10.182  21.674  1.00 95.40           O  
ATOM   3447  CG  TYR B 468      29.001  11.614  18.443  1.00 95.40           C  
ATOM   3448  CD1 TYR B 468      28.936  12.833  19.115  1.00 95.40           C  
ATOM   3449  CD2 TYR B 468      29.766  11.542  17.284  1.00 95.40           C  
ATOM   3450  CE1 TYR B 468      29.616  13.951  18.644  1.00 95.40           C  
ATOM   3451  CE2 TYR B 468      30.450  12.654  16.804  1.00 95.40           C  
ATOM   3452  OH  TYR B 468      31.044  14.956  17.018  1.00 95.40           O  
ATOM   3453  CZ  TYR B 468      30.369  13.852  17.489  1.00 95.40           C  
ATOM   3454  N   ARG B 469      31.344   9.978  20.224  1.00 91.18           N  
ATOM   3455  CA  ARG B 469      32.350  10.613  21.070  1.00 91.18           C  
ATOM   3456  C   ARG B 469      32.926  11.855  20.397  1.00 91.18           C  
ATOM   3457  CB  ARG B 469      33.473   9.628  21.402  1.00 91.18           C  
ATOM   3458  O   ARG B 469      33.612  11.753  19.378  1.00 91.18           O  
ATOM   3459  CG  ARG B 469      33.054   8.510  22.342  1.00 91.18           C  
ATOM   3460  CD  ARG B 469      34.237   7.646  22.755  1.00 91.18           C  
ATOM   3461  NE  ARG B 469      33.854   6.645  23.746  1.00 91.18           N  
ATOM   3462  NH1 ARG B 469      35.960   5.710  23.919  1.00 91.18           N  
ATOM   3463  NH2 ARG B 469      34.228   4.883  25.171  1.00 91.18           N  
ATOM   3464  CZ  ARG B 469      34.682   5.748  24.276  1.00 91.18           C  
ATOM   3465  N   ALA B 470      32.443  12.993  20.903  1.00 82.73           N  
ATOM   3466  CA  ALA B 470      32.928  14.246  20.331  1.00 82.73           C  
ATOM   3467  C   ALA B 470      34.442  14.368  20.479  1.00 82.73           C  
ATOM   3468  CB  ALA B 470      32.235  15.436  20.990  1.00 82.73           C  
ATOM   3469  O   ALA B 470      35.003  13.992  21.511  1.00 82.73           O  
ATOM   3470  N   PRO B 471      35.084  14.540  19.343  1.00 72.80           N  
ATOM   3471  CA  PRO B 471      36.523  14.753  19.511  1.00 72.80           C  
ATOM   3472  C   PRO B 471      36.842  15.845  20.530  1.00 72.80           C  
ATOM   3473  CB  PRO B 471      36.985  15.161  18.110  1.00 72.80           C  
ATOM   3474  O   PRO B 471      36.056  16.779  20.706  1.00 72.80           O  
ATOM   3475  CG  PRO B 471      35.724  15.326  17.325  1.00 72.80           C  
ATOM   3476  CD  PRO B 471      34.562  14.972  18.208  1.00 72.80           C  
ATOM   3477  N   GLU B 472      37.693  15.515  21.471  1.00 60.79           N  
ATOM   3478  CA  GLU B 472      38.122  16.519  22.440  1.00 60.79           C  
ATOM   3479  C   GLU B 472      38.343  17.873  21.772  1.00 60.79           C  
ATOM   3480  CB  GLU B 472      39.401  16.068  23.150  1.00 60.79           C  
ATOM   3481  O   GLU B 472      38.998  17.958  20.731  1.00 60.79           O  
ATOM   3482  CG  GLU B 472      39.151  15.216  24.386  1.00 60.79           C  
ATOM   3483  CD  GLU B 472      40.406  14.970  25.209  1.00 60.79           C  
ATOM   3484  OE1 GLU B 472      40.314  14.323  26.277  1.00 60.79           O  
ATOM   3485  OE2 GLU B 472      41.489  15.429  24.783  1.00 60.79           O  
ATOM   3486  N   PRO B 473      37.432  18.713  21.997  1.00 50.51           N  
ATOM   3487  CA  PRO B 473      37.632  20.028  21.383  1.00 50.51           C  
ATOM   3488  C   PRO B 473      39.103  20.437  21.331  1.00 50.51           C  
ATOM   3489  CB  PRO B 473      36.836  20.967  22.291  1.00 50.51           C  
ATOM   3490  O   PRO B 473      39.836  20.243  22.304  1.00 50.51           O  
ATOM   3491  CG  PRO B 473      36.394  20.110  23.434  1.00 50.51           C  
ATOM   3492  CD  PRO B 473      36.874  18.707  23.191  1.00 50.51           C  
ATOM   3493  N   ALA B 474      39.924  20.389  20.269  1.00 42.45           N  
ATOM   3494  CA  ALA B 474      41.206  21.089  20.287  1.00 42.45           C  
ATOM   3495  C   ALA B 474      41.106  22.396  21.068  1.00 42.45           C  
ATOM   3496  CB  ALA B 474      41.685  21.359  18.863  1.00 42.45           C  
ATOM   3497  O   ALA B 474      40.066  23.059  21.050  1.00 42.45           O  
ATOM   3498  N   ALA B 475      41.939  22.542  22.062  1.00 41.20           N  
ATOM   3499  CA  ALA B 475      41.984  23.800  22.802  1.00 41.20           C  
ATOM   3500  C   ALA B 475      41.807  24.993  21.868  1.00 41.20           C  
ATOM   3501  CB  ALA B 475      43.299  23.919  23.569  1.00 41.20           C  
ATOM   3502  O   ALA B 475      42.730  25.360  21.137  1.00 41.20           O  
ATOM   3503  N   ALA B 476      40.916  24.918  21.095  1.00 42.11           N  
ATOM   3504  CA  ALA B 476      40.885  26.186  20.370  1.00 42.11           C  
ATOM   3505  C   ALA B 476      41.126  27.362  21.312  1.00 42.11           C  
ATOM   3506  CB  ALA B 476      39.552  26.353  19.646  1.00 42.11           C  
ATOM   3507  O   ALA B 476      40.677  27.348  22.461  1.00 42.11           O  
ATOM   3508  N   PRO B 477      42.149  28.033  20.997  1.00 34.55           N  
ATOM   3509  CA  PRO B 477      42.324  29.231  21.821  1.00 34.55           C  
ATOM   3510  C   PRO B 477      41.010  29.961  22.088  1.00 34.55           C  
ATOM   3511  CB  PRO B 477      43.271  30.098  20.986  1.00 34.55           C  
ATOM   3512  O   PRO B 477      40.166  30.068  21.195  1.00 34.55           O  
ATOM   3513  CG  PRO B 477      43.378  29.391  19.674  1.00 34.55           C  
ATOM   3514  CD  PRO B 477      42.568  28.129  19.744  1.00 34.55           C  
ATOM   3515  N   VAL B 478      40.512  29.760  23.273  1.00 36.00           N  
ATOM   3516  CA  VAL B 478      39.426  30.651  23.668  1.00 36.00           C  
ATOM   3517  C   VAL B 478      39.605  32.013  23.001  1.00 36.00           C  
ATOM   3518  CB  VAL B 478      39.355  30.814  25.202  1.00 36.00           C  
ATOM   3519  O   VAL B 478      40.530  32.757  23.335  1.00 36.00           O  
ATOM   3520  CG1 VAL B 478      38.134  31.640  25.602  1.00 36.00           C  
ATOM   3521  CG2 VAL B 478      39.325  29.447  25.883  1.00 36.00           C  
ATOM   3522  N   GLU B 479      39.822  32.035  21.722  1.00 34.13           N  
ATOM   3523  CA  GLU B 479      39.832  33.433  21.301  1.00 34.13           C  
ATOM   3524  C   GLU B 479      38.890  34.274  22.159  1.00 34.13           C  
ATOM   3525  CB  GLU B 479      39.446  33.553  19.825  1.00 34.13           C  
ATOM   3526  O   GLU B 479      37.778  33.846  22.471  1.00 34.13           O  
ATOM   3527  CG  GLU B 479      40.630  33.472  18.872  1.00 34.13           C  
ATOM   3528  CD  GLU B 479      40.250  33.719  17.420  1.00 34.13           C  
ATOM   3529  OE1 GLU B 479      41.154  33.772  16.556  1.00 34.13           O  
ATOM   3530  OE2 GLU B 479      39.037  33.860  17.145  1.00 34.13           O  
ATOM   3531  N   GLU B 480      39.548  34.991  23.015  1.00 33.87           N  
ATOM   3532  CA  GLU B 480      38.936  36.093  23.752  1.00 33.87           C  
ATOM   3533  C   GLU B 480      37.790  36.716  22.960  1.00 33.87           C  
ATOM   3534  CB  GLU B 480      39.981  37.158  24.091  1.00 33.87           C  
ATOM   3535  O   GLU B 480      38.008  37.302  21.898  1.00 33.87           O  
ATOM   3536  CG  GLU B 480      40.688  36.926  25.419  1.00 33.87           C  
ATOM   3537  CD  GLU B 480      41.676  38.025  25.773  1.00 33.87           C  
ATOM   3538  OE1 GLU B 480      42.254  37.987  26.883  1.00 33.87           O  
ATOM   3539  OE2 GLU B 480      41.873  38.933  24.935  1.00 33.87           O  
ATOM   3540  N   HIS B 481      36.777  35.914  22.728  1.00 36.92           N  
ATOM   3541  CA  HIS B 481      35.620  36.565  22.125  1.00 36.92           C  
ATOM   3542  C   HIS B 481      35.565  38.044  22.495  1.00 36.92           C  
ATOM   3543  CB  HIS B 481      34.328  35.868  22.555  1.00 36.92           C  
ATOM   3544  O   HIS B 481      35.904  38.419  23.619  1.00 36.92           O  
ATOM   3545  CG  HIS B 481      34.137  34.522  21.932  1.00 36.92           C  
ATOM   3546  CD2 HIS B 481      33.221  34.077  21.040  1.00 36.92           C  
ATOM   3547  ND1 HIS B 481      34.951  33.447  22.218  1.00 36.92           N  
ATOM   3548  CE1 HIS B 481      34.544  32.397  21.525  1.00 36.92           C  
ATOM   3549  NE2 HIS B 481      33.495  32.752  20.802  1.00 36.92           N  
ATOM   3550  N   GLY B 482      35.970  38.860  21.504  1.00 34.90           N  
ATOM   3551  CA  GLY B 482      35.876  40.304  21.647  1.00 34.90           C  
ATOM   3552  C   GLY B 482      34.879  40.736  22.706  1.00 34.90           C  
ATOM   3553  O   GLY B 482      34.160  39.905  23.264  1.00 34.90           O  
ATOM   3554  N   PRO B 483      34.980  41.944  23.107  1.00 36.57           N  
ATOM   3555  CA  PRO B 483      34.159  42.505  24.182  1.00 36.57           C  
ATOM   3556  C   PRO B 483      32.719  41.998  24.151  1.00 36.57           C  
ATOM   3557  CB  PRO B 483      34.213  44.011  23.918  1.00 36.57           C  
ATOM   3558  O   PRO B 483      32.102  41.944  23.084  1.00 36.57           O  
ATOM   3559  CG  PRO B 483      34.817  44.139  22.557  1.00 36.57           C  
ATOM   3560  CD  PRO B 483      35.240  42.774  22.093  1.00 36.57           C  
ATOM   3561  N   GLY B 484      32.445  40.876  24.846  1.00 42.07           N  
ATOM   3562  CA  GLY B 484      31.118  40.357  25.139  1.00 42.07           C  
ATOM   3563  C   GLY B 484      30.029  41.407  25.027  1.00 42.07           C  
ATOM   3564  O   GLY B 484      30.208  42.544  25.468  1.00 42.07           O  
ATOM   3565  N   GLY B 485      29.323  41.477  23.959  1.00 50.07           N  
ATOM   3566  CA  GLY B 485      28.208  42.411  23.950  1.00 50.07           C  
ATOM   3567  C   GLY B 485      27.605  42.633  25.324  1.00 50.07           C  
ATOM   3568  O   GLY B 485      27.772  41.806  26.222  1.00 50.07           O  
ATOM   3569  N   SER B 486      27.521  43.861  25.803  1.00 59.55           N  
ATOM   3570  CA  SER B 486      26.969  44.296  27.082  1.00 59.55           C  
ATOM   3571  C   SER B 486      25.726  43.492  27.449  1.00 59.55           C  
ATOM   3572  CB  SER B 486      26.628  45.786  27.040  1.00 59.55           C  
ATOM   3573  O   SER B 486      24.979  43.057  26.570  1.00 59.55           O  
ATOM   3574  OG  SER B 486      25.225  45.980  26.982  1.00 59.55           O  
ATOM   3575  N   ALA B 487      25.797  42.898  28.655  1.00 71.06           N  
ATOM   3576  CA  ALA B 487      24.665  42.182  29.239  1.00 71.06           C  
ATOM   3577  C   ALA B 487      23.370  42.970  29.068  1.00 71.06           C  
ATOM   3578  CB  ALA B 487      24.920  41.899  30.718  1.00 71.06           C  
ATOM   3579  O   ALA B 487      23.342  44.185  29.281  1.00 71.06           O  
ATOM   3580  N   LEU B 488      22.376  42.437  28.331  1.00 80.21           N  
ATOM   3581  CA  LEU B 488      21.065  43.062  28.202  1.00 80.21           C  
ATOM   3582  C   LEU B 488      20.364  43.140  29.554  1.00 80.21           C  
ATOM   3583  CB  LEU B 488      20.196  42.286  27.208  1.00 80.21           C  
ATOM   3584  O   LEU B 488      20.413  42.190  30.339  1.00 80.21           O  
ATOM   3585  CG  LEU B 488      20.539  42.460  25.728  1.00 80.21           C  
ATOM   3586  CD1 LEU B 488      20.084  41.242  24.932  1.00 80.21           C  
ATOM   3587  CD2 LEU B 488      19.904  43.733  25.178  1.00 80.21           C  
ATOM   3588  N   PRO B 489      19.973  44.298  29.960  1.00 83.98           N  
ATOM   3589  CA  PRO B 489      19.231  44.401  31.219  1.00 83.98           C  
ATOM   3590  C   PRO B 489      18.005  43.492  31.258  1.00 83.98           C  
ATOM   3591  CB  PRO B 489      18.820  45.875  31.266  1.00 83.98           C  
ATOM   3592  O   PRO B 489      17.605  43.035  32.332  1.00 83.98           O  
ATOM   3593  CG  PRO B 489      19.052  46.381  29.879  1.00 83.98           C  
ATOM   3594  CD  PRO B 489      19.910  45.389  29.147  1.00 83.98           C  
ATOM   3595  N   VAL B 490      17.363  43.265  30.123  1.00 90.70           N  
ATOM   3596  CA  VAL B 490      16.237  42.351  29.963  1.00 90.70           C  
ATOM   3597  C   VAL B 490      16.452  41.478  28.728  1.00 90.70           C  
ATOM   3598  CB  VAL B 490      14.898  43.113  29.851  1.00 90.70           C  
ATOM   3599  O   VAL B 490      17.146  41.878  27.791  1.00 90.70           O  
ATOM   3600  CG1 VAL B 490      14.530  43.758  31.186  1.00 90.70           C  
ATOM   3601  CG2 VAL B 490      14.976  44.167  28.748  1.00 90.70           C  
ATOM   3602  N   LEU B 491      15.976  40.240  28.802  1.00 94.53           N  
ATOM   3603  CA  LEU B 491      16.080  39.312  27.681  1.00 94.53           C  
ATOM   3604  C   LEU B 491      14.710  39.048  27.065  1.00 94.53           C  
ATOM   3605  CB  LEU B 491      16.712  37.993  28.134  1.00 94.53           C  
ATOM   3606  O   LEU B 491      13.710  38.958  27.780  1.00 94.53           O  
ATOM   3607  CG  LEU B 491      18.213  38.026  28.428  1.00 94.53           C  
ATOM   3608  CD1 LEU B 491      18.593  36.892  29.374  1.00 94.53           C  
ATOM   3609  CD2 LEU B 491      19.013  37.940  27.133  1.00 94.53           C  
ATOM   3610  N   PRO B 492      14.621  38.998  25.766  1.00 96.34           N  
ATOM   3611  CA  PRO B 492      13.363  38.621  25.117  1.00 96.34           C  
ATOM   3612  C   PRO B 492      13.253  37.118  24.871  1.00 96.34           C  
ATOM   3613  CB  PRO B 492      13.405  39.390  23.794  1.00 96.34           C  
ATOM   3614  O   PRO B 492      14.180  36.507  24.334  1.00 96.34           O  
ATOM   3615  CG  PRO B 492      14.856  39.648  23.547  1.00 96.34           C  
ATOM   3616  CD  PRO B 492      15.573  39.639  24.867  1.00 96.34           C  
ATOM   3617  N   TRP B 493      12.242  36.458  25.359  1.00 97.71           N  
ATOM   3618  CA  TRP B 493      11.869  35.104  24.966  1.00 97.71           C  
ATOM   3619  C   TRP B 493      10.757  35.126  23.923  1.00 97.71           C  
ATOM   3620  CB  TRP B 493      11.426  34.292  26.186  1.00 97.71           C  
ATOM   3621  O   TRP B 493       9.641  35.570  24.206  1.00 97.71           O  
ATOM   3622  CG  TRP B 493      12.551  33.884  27.088  1.00 97.71           C  
ATOM   3623  CD1 TRP B 493      13.851  34.303  27.025  1.00 97.71           C  
ATOM   3624  CD2 TRP B 493      12.477  32.971  28.188  1.00 97.71           C  
ATOM   3625  CE2 TRP B 493      13.771  32.884  28.747  1.00 97.71           C  
ATOM   3626  CE3 TRP B 493      11.440  32.218  28.755  1.00 97.71           C  
ATOM   3627  NE1 TRP B 493      14.590  33.705  28.020  1.00 97.71           N  
ATOM   3628  CH2 TRP B 493      13.023  31.347  30.384  1.00 97.71           C  
ATOM   3629  CZ2 TRP B 493      14.055  32.073  29.848  1.00 97.71           C  
ATOM   3630  CZ3 TRP B 493      11.725  31.412  29.851  1.00 97.71           C  
ATOM   3631  N   ILE B 494      11.043  34.649  22.727  1.00 97.45           N  
ATOM   3632  CA  ILE B 494      10.105  34.706  21.612  1.00 97.45           C  
ATOM   3633  C   ILE B 494       9.278  33.423  21.567  1.00 97.45           C  
ATOM   3634  CB  ILE B 494      10.837  34.919  20.268  1.00 97.45           C  
ATOM   3635  O   ILE B 494       9.832  32.321  21.521  1.00 97.45           O  
ATOM   3636  CG1 ILE B 494      11.778  36.126  20.358  1.00 97.45           C  
ATOM   3637  CG2 ILE B 494       9.831  35.093  19.126  1.00 97.45           C  
ATOM   3638  CD1 ILE B 494      13.222  35.762  20.675  1.00 97.45           C  
ATOM   3639  N   LEU B 495       7.978  33.497  21.604  1.00 97.12           N  
ATOM   3640  CA  LEU B 495       7.048  32.381  21.465  1.00 97.12           C  
ATOM   3641  C   LEU B 495       6.019  32.663  20.376  1.00 97.12           C  
ATOM   3642  CB  LEU B 495       6.340  32.105  22.794  1.00 97.12           C  
ATOM   3643  O   LEU B 495       5.649  33.817  20.149  1.00 97.12           O  
ATOM   3644  CG  LEU B 495       7.222  31.616  23.944  1.00 97.12           C  
ATOM   3645  CD1 LEU B 495       6.742  32.202  25.267  1.00 97.12           C  
ATOM   3646  CD2 LEU B 495       7.231  30.092  24.000  1.00 97.12           C  
ATOM   3647  N   SER B 496       5.624  31.656  19.726  1.00 95.94           N  
ATOM   3648  CA  SER B 496       4.586  31.810  18.711  1.00 95.94           C  
ATOM   3649  C   SER B 496       3.789  30.522  18.536  1.00 95.94           C  
ATOM   3650  CB  SER B 496       5.201  32.225  17.374  1.00 95.94           C  
ATOM   3651  O   SER B 496       4.229  29.451  18.959  1.00 95.94           O  
ATOM   3652  OG  SER B 496       6.048  31.206  16.872  1.00 95.94           O  
ATOM   3653  N   GLY B 497       2.605  30.630  18.105  1.00 94.23           N  
ATOM   3654  CA  GLY B 497       1.714  29.527  17.785  1.00 94.23           C  
ATOM   3655  C   GLY B 497       0.820  29.808  16.593  1.00 94.23           C  
ATOM   3656  O   GLY B 497       0.612  30.967  16.226  1.00 94.23           O  
ATOM   3657  N   ARG B 498       0.360  28.783  15.953  1.00 90.23           N  
ATOM   3658  CA  ARG B 498      -0.529  28.918  14.804  1.00 90.23           C  
ATOM   3659  C   ARG B 498      -1.893  29.454  15.226  1.00 90.23           C  
ATOM   3660  CB  ARG B 498      -0.691  27.575  14.088  1.00 90.23           C  
ATOM   3661  O   ARG B 498      -2.560  30.145  14.454  1.00 90.23           O  
ATOM   3662  CG  ARG B 498      -1.395  27.674  12.745  1.00 90.23           C  
ATOM   3663  CD  ARG B 498      -0.468  28.204  11.660  1.00 90.23           C  
ATOM   3664  NE  ARG B 498      -1.143  28.288  10.368  1.00 90.23           N  
ATOM   3665  NH1 ARG B 498       0.624  29.302   9.278  1.00 90.23           N  
ATOM   3666  NH2 ARG B 498      -1.312  28.833   8.143  1.00 90.23           N  
ATOM   3667  CZ  ARG B 498      -0.609  28.807   9.266  1.00 90.23           C  
ATOM   3668  N   SER B 499      -2.315  29.179  16.432  1.00 84.33           N  
ATOM   3669  CA  SER B 499      -3.540  29.682  17.044  1.00 84.33           C  
ATOM   3670  C   SER B 499      -3.259  30.319  18.401  1.00 84.33           C  
ATOM   3671  CB  SER B 499      -4.562  28.555  17.203  1.00 84.33           C  
ATOM   3672  O   SER B 499      -2.175  30.143  18.962  1.00 84.33           O  
ATOM   3673  OG  SER B 499      -4.148  27.637  18.200  1.00 84.33           O  
ATOM   3674  N   ARG B 500      -4.215  31.052  18.826  1.00 84.85           N  
ATOM   3675  CA  ARG B 500      -4.074  31.646  20.152  1.00 84.85           C  
ATOM   3676  C   ARG B 500      -3.914  30.570  21.220  1.00 84.85           C  
ATOM   3677  CB  ARG B 500      -5.279  32.531  20.476  1.00 84.85           C  
ATOM   3678  O   ARG B 500      -3.112  30.720  22.144  1.00 84.85           O  
ATOM   3679  CG  ARG B 500      -5.036  33.512  21.612  1.00 84.85           C  
ATOM   3680  CD  ARG B 500      -6.259  34.377  21.883  1.00 84.85           C  
ATOM   3681  NE  ARG B 500      -6.002  35.361  22.930  1.00 84.85           N  
ATOM   3682  NH1 ARG B 500      -8.098  36.328  22.823  1.00 84.85           N  
ATOM   3683  NH2 ARG B 500      -6.543  37.113  24.313  1.00 84.85           N  
ATOM   3684  CZ  ARG B 500      -6.882  36.265  23.353  1.00 84.85           C  
ATOM   3685  N   GLN B 501      -4.655  29.547  20.983  1.00 84.99           N  
ATOM   3686  CA  GLN B 501      -4.577  28.431  21.919  1.00 84.99           C  
ATOM   3687  C   GLN B 501      -3.202  27.771  21.875  1.00 84.99           C  
ATOM   3688  CB  GLN B 501      -5.665  27.399  21.616  1.00 84.99           C  
ATOM   3689  O   GLN B 501      -2.674  27.354  22.908  1.00 84.99           O  
ATOM   3690  CG  GLN B 501      -7.011  27.721  22.252  1.00 84.99           C  
ATOM   3691  CD  GLN B 501      -8.183  27.354  21.361  1.00 84.99           C  
ATOM   3692  NE2 GLN B 501      -9.396  27.536  21.872  1.00 84.99           N  
ATOM   3693  OE1 GLN B 501      -8.000  26.911  20.222  1.00 84.99           O  
ATOM   3694  N   ALA B 502      -2.700  27.621  20.715  1.00 92.57           N  
ATOM   3695  CA  ALA B 502      -1.378  27.018  20.566  1.00 92.57           C  
ATOM   3696  C   ALA B 502      -0.309  27.866  21.249  1.00 92.57           C  
ATOM   3697  CB  ALA B 502      -1.042  26.833  19.088  1.00 92.57           C  
ATOM   3698  O   ALA B 502       0.641  27.331  21.827  1.00 92.57           O  
ATOM   3699  N   LEU B 503      -0.371  29.188  21.090  1.00 94.17           N  
ATOM   3700  CA  LEU B 503       0.567  30.082  21.760  1.00 94.17           C  
ATOM   3701  C   LEU B 503       0.497  29.908  23.273  1.00 94.17           C  
ATOM   3702  CB  LEU B 503       0.278  31.538  21.388  1.00 94.17           C  
ATOM   3703  O   LEU B 503       1.530  29.862  23.945  1.00 94.17           O  
ATOM   3704  CG  LEU B 503       1.144  32.597  22.072  1.00 94.17           C  
ATOM   3705  CD1 LEU B 503       2.601  32.446  21.647  1.00 94.17           C  
ATOM   3706  CD2 LEU B 503       0.631  33.997  21.752  1.00 94.17           C  
ATOM   3707  N   GLN B 504      -0.720  29.880  23.794  1.00 91.52           N  
ATOM   3708  CA  GLN B 504      -0.903  29.627  25.219  1.00 91.52           C  
ATOM   3709  C   GLN B 504      -0.319  28.275  25.617  1.00 91.52           C  
ATOM   3710  CB  GLN B 504      -2.386  29.688  25.589  1.00 91.52           C  
ATOM   3711  O   GLN B 504       0.314  28.151  26.668  1.00 91.52           O  
ATOM   3712  CG  GLN B 504      -2.990  31.081  25.480  1.00 91.52           C  
ATOM   3713  CD  GLN B 504      -4.482  31.097  25.755  1.00 91.52           C  
ATOM   3714  NE2 GLN B 504      -5.019  32.278  26.045  1.00 91.52           N  
ATOM   3715  OE1 GLN B 504      -5.147  30.057  25.707  1.00 91.52           O  
ATOM   3716  N   GLY B 505      -0.569  27.298  24.739  1.00 93.82           N  
ATOM   3717  CA  GLY B 505      -0.003  25.978  24.966  1.00 93.82           C  
ATOM   3718  C   GLY B 505       1.514  25.973  24.971  1.00 93.82           C  
ATOM   3719  O   GLY B 505       2.135  25.251  25.754  1.00 93.82           O  
ATOM   3720  N   GLN B 506       2.096  26.721  24.113  1.00 96.70           N  
ATOM   3721  CA  GLN B 506       3.549  26.853  24.066  1.00 96.70           C  
ATOM   3722  C   GLN B 506       4.095  27.392  25.385  1.00 96.70           C  
ATOM   3723  CB  GLN B 506       3.968  27.766  22.912  1.00 96.70           C  
ATOM   3724  O   GLN B 506       5.093  26.887  25.902  1.00 96.70           O  
ATOM   3725  CG  GLN B 506       3.870  27.109  21.542  1.00 96.70           C  
ATOM   3726  CD  GLN B 506       5.121  26.334  21.172  1.00 96.70           C  
ATOM   3727  NE2 GLN B 506       5.641  26.583  19.975  1.00 96.70           N  
ATOM   3728  OE1 GLN B 506       5.616  25.518  21.956  1.00 96.70           O  
ATOM   3729  N   ALA B 507       3.488  28.410  25.866  1.00 95.61           N  
ATOM   3730  CA  ALA B 507       3.900  29.009  27.133  1.00 95.61           C  
ATOM   3731  C   ALA B 507       3.777  28.009  28.278  1.00 95.61           C  
ATOM   3732  CB  ALA B 507       3.070  30.256  27.427  1.00 95.61           C  
ATOM   3733  O   ALA B 507       4.665  27.918  29.130  1.00 95.61           O  
ATOM   3734  N   ALA B 508       2.721  27.328  28.306  1.00 93.31           N  
ATOM   3735  CA  ALA B 508       2.480  26.343  29.358  1.00 93.31           C  
ATOM   3736  C   ALA B 508       3.524  25.232  29.319  1.00 93.31           C  
ATOM   3737  CB  ALA B 508       1.077  25.756  29.225  1.00 93.31           C  
ATOM   3738  O   ALA B 508       3.986  24.768  30.364  1.00 93.31           O  
ATOM   3739  N   ARG B 509       3.815  24.770  28.169  1.00 95.16           N  
ATOM   3740  CA  ARG B 509       4.789  23.694  28.005  1.00 95.16           C  
ATOM   3741  C   ARG B 509       6.179  24.144  28.441  1.00 95.16           C  
ATOM   3742  CB  ARG B 509       4.824  23.217  26.552  1.00 95.16           C  
ATOM   3743  O   ARG B 509       6.931  23.367  29.033  1.00 95.16           O  
ATOM   3744  CG  ARG B 509       3.871  22.069  26.257  1.00 95.16           C  
ATOM   3745  CD  ARG B 509       4.109  21.479  24.874  1.00 95.16           C  
ATOM   3746  NE  ARG B 509       4.811  20.201  24.947  1.00 95.16           N  
ATOM   3747  NH1 ARG B 509       4.435  19.635  22.738  1.00 95.16           N  
ATOM   3748  NH2 ARG B 509       5.607  18.217  24.107  1.00 95.16           N  
ATOM   3749  CZ  ARG B 509       4.949  19.354  23.930  1.00 95.16           C  
ATOM   3750  N   LEU B 510       6.561  25.328  27.982  1.00 96.05           N  
ATOM   3751  CA  LEU B 510       7.862  25.847  28.389  1.00 96.05           C  
ATOM   3752  C   LEU B 510       7.929  26.016  29.903  1.00 96.05           C  
ATOM   3753  CB  LEU B 510       8.145  27.185  27.701  1.00 96.05           C  
ATOM   3754  O   LEU B 510       8.967  25.754  30.516  1.00 96.05           O  
ATOM   3755  CG  LEU B 510       9.565  27.734  27.845  1.00 96.05           C  
ATOM   3756  CD1 LEU B 510      10.574  26.757  27.249  1.00 96.05           C  
ATOM   3757  CD2 LEU B 510       9.680  29.101  27.180  1.00 96.05           C  
ATOM   3758  N   LEU B 511       6.868  26.497  30.511  1.00 93.61           N  
ATOM   3759  CA  LEU B 511       6.788  26.637  31.961  1.00 93.61           C  
ATOM   3760  C   LEU B 511       6.973  25.288  32.649  1.00 93.61           C  
ATOM   3761  CB  LEU B 511       5.445  27.250  32.367  1.00 93.61           C  
ATOM   3762  O   LEU B 511       7.728  25.179  33.618  1.00 93.61           O  
ATOM   3763  CG  LEU B 511       5.344  27.770  33.802  1.00 93.61           C  
ATOM   3764  CD1 LEU B 511       5.967  29.158  33.908  1.00 93.61           C  
ATOM   3765  CD2 LEU B 511       3.890  27.795  34.260  1.00 93.61           C  
ATOM   3766  N   SER B 512       6.269  24.288  32.154  1.00 92.52           N  
ATOM   3767  CA  SER B 512       6.390  22.940  32.700  1.00 92.52           C  
ATOM   3768  C   SER B 512       7.816  22.416  32.566  1.00 92.52           C  
ATOM   3769  CB  SER B 512       5.420  21.989  31.998  1.00 92.52           C  
ATOM   3770  O   SER B 512       8.319  21.735  33.462  1.00 92.52           O  
ATOM   3771  OG  SER B 512       4.158  21.992  32.643  1.00 92.52           O  
ATOM   3772  N   HIS B 513       8.384  22.637  31.434  1.00 92.95           N  
ATOM   3773  CA  HIS B 513       9.762  22.234  31.179  1.00 92.95           C  
ATOM   3774  C   HIS B 513      10.712  22.840  32.208  1.00 92.95           C  
ATOM   3775  CB  HIS B 513      10.188  22.642  29.768  1.00 92.95           C  
ATOM   3776  O   HIS B 513      11.614  22.160  32.702  1.00 92.95           O  
ATOM   3777  CG  HIS B 513      11.568  22.195  29.404  1.00 92.95           C  
ATOM   3778  CD2 HIS B 513      12.711  22.897  29.223  1.00 92.95           C  
ATOM   3779  ND1 HIS B 513      11.887  20.873  29.180  1.00 92.95           N  
ATOM   3780  CE1 HIS B 513      13.171  20.781  28.877  1.00 92.95           C  
ATOM   3781  NE2 HIS B 513      13.694  21.995  28.896  1.00 92.95           N  
ATOM   3782  N   LEU B 514      10.536  24.110  32.580  1.00 92.21           N  
ATOM   3783  CA  LEU B 514      11.355  24.801  33.569  1.00 92.21           C  
ATOM   3784  C   LEU B 514      11.103  24.246  34.967  1.00 92.21           C  
ATOM   3785  CB  LEU B 514      11.070  26.305  33.545  1.00 92.21           C  
ATOM   3786  O   LEU B 514      12.034  24.112  35.764  1.00 92.21           O  
ATOM   3787  CG  LEU B 514      11.612  27.078  32.342  1.00 92.21           C  
ATOM   3788  CD1 LEU B 514      10.929  28.438  32.234  1.00 92.21           C  
ATOM   3789  CD2 LEU B 514      13.125  27.241  32.448  1.00 92.21           C  
ATOM   3790  N   GLN B 515       9.941  23.962  35.224  1.00 88.26           N  
ATOM   3791  CA  GLN B 515       9.579  23.436  36.536  1.00 88.26           C  
ATOM   3792  C   GLN B 515      10.167  22.045  36.753  1.00 88.26           C  
ATOM   3793  CB  GLN B 515       8.059  23.395  36.698  1.00 88.26           C  
ATOM   3794  O   GLN B 515      10.646  21.730  37.844  1.00 88.26           O  
ATOM   3795  CG  GLN B 515       7.438  24.747  37.021  1.00 88.26           C  
ATOM   3796  CD  GLN B 515       5.921  24.710  37.029  1.00 88.26           C  
ATOM   3797  NE2 GLN B 515       5.306  25.725  37.625  1.00 88.26           N  
ATOM   3798  OE1 GLN B 515       5.307  23.776  36.504  1.00 88.26           O  
ATOM   3799  N   GLU B 516      10.085  21.224  35.705  1.00 86.12           N  
ATOM   3800  CA  GLU B 516      10.627  19.871  35.783  1.00 86.12           C  
ATOM   3801  C   GLU B 516      12.141  19.893  35.972  1.00 86.12           C  
ATOM   3802  CB  GLU B 516      10.266  19.073  34.527  1.00 86.12           C  
ATOM   3803  O   GLU B 516      12.702  19.021  36.640  1.00 86.12           O  
ATOM   3804  CG  GLU B 516       8.896  18.414  34.590  1.00 86.12           C  
ATOM   3805  CD  GLU B 516       8.506  17.715  33.297  1.00 86.12           C  
ATOM   3806  OE1 GLU B 516       7.363  17.215  33.198  1.00 86.12           O  
ATOM   3807  OE2 GLU B 516       9.352  17.665  32.376  1.00 86.12           O  
ATOM   3808  N   ALA B 517      12.769  20.788  35.278  1.00 87.26           N  
ATOM   3809  CA  ALA B 517      14.215  20.918  35.437  1.00 87.26           C  
ATOM   3810  C   ALA B 517      14.572  21.379  36.847  1.00 87.26           C  
ATOM   3811  CB  ALA B 517      14.779  21.891  34.404  1.00 87.26           C  
ATOM   3812  O   ALA B 517      15.640  21.045  37.365  1.00 87.26           O  
ATOM   3813  N   GLY B 518      13.713  22.083  37.557  1.00 82.34           N  
ATOM   3814  CA  GLY B 518      13.981  22.618  38.882  1.00 82.34           C  
ATOM   3815  C   GLY B 518      14.794  23.898  38.855  1.00 82.34           C  
ATOM   3816  O   GLY B 518      15.392  24.238  37.832  1.00 82.34           O  
ATOM   3817  N   GLU B 519      14.929  24.595  39.885  1.00 79.37           N  
ATOM   3818  CA  GLU B 519      15.597  25.890  39.985  1.00 79.37           C  
ATOM   3819  C   GLU B 519      17.106  25.747  39.809  1.00 79.37           C  
ATOM   3820  CB  GLU B 519      15.285  26.554  41.329  1.00 79.37           C  
ATOM   3821  O   GLU B 519      17.750  26.606  39.202  1.00 79.37           O  
ATOM   3822  CG  GLU B 519      14.052  27.445  41.302  1.00 79.37           C  
ATOM   3823  CD  GLU B 519      13.887  28.280  42.562  1.00 79.37           C  
ATOM   3824  OE1 GLU B 519      12.928  29.080  42.640  1.00 79.37           O  
ATOM   3825  OE2 GLU B 519      14.726  28.133  43.479  1.00 79.37           O  
ATOM   3826  N   GLU B 520      17.569  24.677  40.251  1.00 78.37           N  
ATOM   3827  CA  GLU B 520      19.017  24.492  40.231  1.00 78.37           C  
ATOM   3828  C   GLU B 520      19.496  24.030  38.858  1.00 78.37           C  
ATOM   3829  CB  GLU B 520      19.444  23.486  41.303  1.00 78.37           C  
ATOM   3830  O   GLU B 520      20.612  24.351  38.444  1.00 78.37           O  
ATOM   3831  CG  GLU B 520      19.739  24.118  42.656  1.00 78.37           C  
ATOM   3832  CD  GLU B 520      20.289  23.129  43.673  1.00 78.37           C  
ATOM   3833  OE1 GLU B 520      20.613  23.544  44.809  1.00 78.37           O  
ATOM   3834  OE2 GLU B 520      20.396  21.931  43.330  1.00 78.37           O  
ATOM   3835  N   ASN B 521      18.669  23.352  38.110  1.00 84.32           N  
ATOM   3836  CA  ASN B 521      19.098  22.736  36.859  1.00 84.32           C  
ATOM   3837  C   ASN B 521      18.493  23.442  35.649  1.00 84.32           C  
ATOM   3838  CB  ASN B 521      18.738  21.249  36.841  1.00 84.32           C  
ATOM   3839  O   ASN B 521      18.762  23.067  34.507  1.00 84.32           O  
ATOM   3840  CG  ASN B 521      19.621  20.423  37.755  1.00 84.32           C  
ATOM   3841  ND2 ASN B 521      19.149  19.236  38.121  1.00 84.32           N  
ATOM   3842  OD1 ASN B 521      20.717  20.847  38.130  1.00 84.32           O  
ATOM   3843  N   ALA B 522      17.777  24.441  35.867  1.00 89.08           N  
ATOM   3844  CA  ALA B 522      17.188  25.161  34.741  1.00 89.08           C  
ATOM   3845  C   ALA B 522      18.265  25.848  33.906  1.00 89.08           C  
ATOM   3846  CB  ALA B 522      16.171  26.186  35.239  1.00 89.08           C  
ATOM   3847  O   ALA B 522      19.215  26.415  34.451  1.00 89.08           O  
ATOM   3848  N   PRO B 523      18.188  25.670  32.622  1.00 92.49           N  
ATOM   3849  CA  PRO B 523      19.164  26.364  31.778  1.00 92.49           C  
ATOM   3850  C   PRO B 523      19.141  27.878  31.974  1.00 92.49           C  
ATOM   3851  CB  PRO B 523      18.730  25.992  30.358  1.00 92.49           C  
ATOM   3852  O   PRO B 523      18.121  28.436  32.385  1.00 92.49           O  
ATOM   3853  CG  PRO B 523      17.618  25.010  30.543  1.00 92.49           C  
ATOM   3854  CD  PRO B 523      17.225  25.003  31.993  1.00 92.49           C  
ATOM   3855  N   ALA B 524      20.208  28.483  31.621  1.00 93.27           N  
ATOM   3856  CA  ALA B 524      20.310  29.935  31.750  1.00 93.27           C  
ATOM   3857  C   ALA B 524      19.286  30.638  30.863  1.00 93.27           C  
ATOM   3858  CB  ALA B 524      21.721  30.402  31.402  1.00 93.27           C  
ATOM   3859  O   ALA B 524      19.014  30.192  29.746  1.00 93.27           O  
ATOM   3860  N   PRO B 525      18.690  31.701  31.385  1.00 93.88           N  
ATOM   3861  CA  PRO B 525      17.709  32.433  30.580  1.00 93.88           C  
ATOM   3862  C   PRO B 525      18.254  32.843  29.214  1.00 93.88           C  
ATOM   3863  CB  PRO B 525      17.400  33.664  31.436  1.00 93.88           C  
ATOM   3864  O   PRO B 525      17.512  32.858  28.228  1.00 93.88           O  
ATOM   3865  CG  PRO B 525      17.839  33.291  32.815  1.00 93.88           C  
ATOM   3866  CD  PRO B 525      18.891  32.224  32.708  1.00 93.88           C  
ATOM   3867  N   MET B 526      19.531  33.189  29.108  1.00 94.51           N  
ATOM   3868  CA  MET B 526      20.167  33.554  27.845  1.00 94.51           C  
ATOM   3869  C   MET B 526      20.102  32.401  26.850  1.00 94.51           C  
ATOM   3870  CB  MET B 526      21.623  33.964  28.075  1.00 94.51           C  
ATOM   3871  O   MET B 526      19.832  32.612  25.666  1.00 94.51           O  
ATOM   3872  CG  MET B 526      22.347  34.388  26.808  1.00 94.51           C  
ATOM   3873  SD  MET B 526      22.273  36.201  26.529  1.00 94.51           S  
ATOM   3874  CE  MET B 526      23.796  36.716  27.369  1.00 94.51           C  
ATOM   3875  N   ASP B 527      20.302  31.198  27.371  1.00 95.24           N  
ATOM   3876  CA  ASP B 527      20.301  30.021  26.508  1.00 95.24           C  
ATOM   3877  C   ASP B 527      18.891  29.702  26.015  1.00 95.24           C  
ATOM   3878  CB  ASP B 527      20.886  28.814  27.244  1.00 95.24           C  
ATOM   3879  O   ASP B 527      18.707  29.284  24.870  1.00 95.24           O  
ATOM   3880  CG  ASP B 527      22.361  28.974  27.567  1.00 95.24           C  
ATOM   3881  OD1 ASP B 527      23.046  29.781  26.904  1.00 95.24           O  
ATOM   3882  OD2 ASP B 527      22.842  28.284  28.492  1.00 95.24           O  
ATOM   3883  N   ILE B 528      17.930  29.873  26.863  1.00 95.99           N  
ATOM   3884  CA  ILE B 528      16.542  29.635  26.480  1.00 95.99           C  
ATOM   3885  C   ILE B 528      16.114  30.658  25.431  1.00 95.99           C  
ATOM   3886  CB  ILE B 528      15.600  29.695  27.703  1.00 95.99           C  
ATOM   3887  O   ILE B 528      15.496  30.303  24.425  1.00 95.99           O  
ATOM   3888  CG1 ILE B 528      15.910  28.548  28.673  1.00 95.99           C  
ATOM   3889  CG2 ILE B 528      14.135  29.655  27.259  1.00 95.99           C  
ATOM   3890  CD1 ILE B 528      15.023  28.528  29.910  1.00 95.99           C  
ATOM   3891  N   GLY B 529      16.437  31.912  25.738  1.00 95.98           N  
ATOM   3892  CA  GLY B 529      16.113  32.957  24.780  1.00 95.98           C  
ATOM   3893  C   GLY B 529      16.760  32.745  23.424  1.00 95.98           C  
ATOM   3894  O   GLY B 529      16.116  32.924  22.389  1.00 95.98           O  
ATOM   3895  N   PHE B 530      18.016  32.422  23.421  1.00 95.79           N  
ATOM   3896  CA  PHE B 530      18.750  32.133  22.195  1.00 95.79           C  
ATOM   3897  C   PHE B 530      18.091  30.996  21.424  1.00 95.79           C  
ATOM   3898  CB  PHE B 530      20.207  31.777  22.510  1.00 95.79           C  
ATOM   3899  O   PHE B 530      17.931  31.076  20.204  1.00 95.79           O  
ATOM   3900  CG  PHE B 530      21.014  31.394  21.300  1.00 95.79           C  
ATOM   3901  CD1 PHE B 530      21.241  30.057  20.993  1.00 95.79           C  
ATOM   3902  CD2 PHE B 530      21.546  32.370  20.468  1.00 95.79           C  
ATOM   3903  CE1 PHE B 530      21.987  29.699  19.873  1.00 95.79           C  
ATOM   3904  CE2 PHE B 530      22.294  32.020  19.347  1.00 95.79           C  
ATOM   3905  CZ  PHE B 530      22.514  30.684  19.052  1.00 95.79           C  
ATOM   3906  N   SER B 531      17.717  29.932  22.137  1.00 96.98           N  
ATOM   3907  CA  SER B 531      17.107  28.770  21.501  1.00 96.98           C  
ATOM   3908  C   SER B 531      15.726  29.104  20.947  1.00 96.98           C  
ATOM   3909  CB  SER B 531      17.001  27.610  22.492  1.00 96.98           C  
ATOM   3910  O   SER B 531      15.347  28.623  19.877  1.00 96.98           O  
ATOM   3911  OG  SER B 531      18.277  27.271  23.008  1.00 96.98           O  
ATOM   3912  N   CYS B 532      14.985  29.899  21.618  1.00 96.65           N  
ATOM   3913  CA  CYS B 532      13.687  30.339  21.120  1.00 96.65           C  
ATOM   3914  C   CYS B 532      13.839  31.137  19.830  1.00 96.65           C  
ATOM   3915  CB  CYS B 532      12.967  31.183  22.171  1.00 96.65           C  
ATOM   3916  O   CYS B 532      13.010  31.026  18.925  1.00 96.65           O  
ATOM   3917  SG  CYS B 532      12.385  30.234  23.593  1.00 96.65           S  
ATOM   3918  N   ALA B 533      14.879  31.862  19.723  1.00 94.98           N  
ATOM   3919  CA  ALA B 533      15.104  32.785  18.614  1.00 94.98           C  
ATOM   3920  C   ALA B 533      15.627  32.048  17.384  1.00 94.98           C  
ATOM   3921  CB  ALA B 533      16.080  33.885  19.026  1.00 94.98           C  
ATOM   3922  O   ALA B 533      15.368  32.458  16.250  1.00 94.98           O  
ATOM   3923  N   THR B 534      16.264  30.899  17.603  1.00 93.48           N  
ATOM   3924  CA  THR B 534      17.040  30.371  16.486  1.00 93.48           C  
ATOM   3925  C   THR B 534      16.524  28.996  16.071  1.00 93.48           C  
ATOM   3926  CB  THR B 534      18.535  30.276  16.840  1.00 93.48           C  
ATOM   3927  O   THR B 534      16.802  28.532  14.963  1.00 93.48           O  
ATOM   3928  CG2 THR B 534      19.119  31.654  17.136  1.00 93.48           C  
ATOM   3929  OG1 THR B 534      18.695  29.444  17.996  1.00 93.48           O  
ATOM   3930  N   THR B 535      15.831  28.340  16.877  1.00 96.24           N  
ATOM   3931  CA  THR B 535      15.567  26.934  16.590  1.00 96.24           C  
ATOM   3932  C   THR B 535      14.074  26.697  16.375  1.00 96.24           C  
ATOM   3933  CB  THR B 535      16.075  26.027  17.726  1.00 96.24           C  
ATOM   3934  O   THR B 535      13.653  25.573  16.097  1.00 96.24           O  
ATOM   3935  CG2 THR B 535      17.537  26.317  18.049  1.00 96.24           C  
ATOM   3936  OG1 THR B 535      15.284  26.252  18.900  1.00 96.24           O  
ATOM   3937  N   ARG B 536      13.269  27.765  16.438  1.00 96.22           N  
ATOM   3938  CA  ARG B 536      11.825  27.590  16.329  1.00 96.22           C  
ATOM   3939  C   ARG B 536      11.252  28.448  15.205  1.00 96.22           C  
ATOM   3940  CB  ARG B 536      11.140  27.935  17.653  1.00 96.22           C  
ATOM   3941  O   ARG B 536      11.785  29.517  14.900  1.00 96.22           O  
ATOM   3942  CG  ARG B 536      11.454  26.965  18.780  1.00 96.22           C  
ATOM   3943  CD  ARG B 536      10.818  25.602  18.545  1.00 96.22           C  
ATOM   3944  NE  ARG B 536      11.056  24.696  19.665  1.00 96.22           N  
ATOM   3945  NH1 ARG B 536      12.978  23.771  18.778  1.00 96.22           N  
ATOM   3946  NH2 ARG B 536      12.197  23.068  20.815  1.00 96.22           N  
ATOM   3947  CZ  ARG B 536      12.077  23.847  19.750  1.00 96.22           C  
ATOM   3948  N   ALA B 537      10.144  27.904  14.631  1.00 94.30           N  
ATOM   3949  CA  ALA B 537       9.442  28.647  13.587  1.00 94.30           C  
ATOM   3950  C   ALA B 537       8.667  29.822  14.178  1.00 94.30           C  
ATOM   3951  CB  ALA B 537       8.499  27.724  12.819  1.00 94.30           C  
ATOM   3952  O   ALA B 537       8.151  29.735  15.294  1.00 94.30           O  
ATOM   3953  N   THR B 538       8.612  30.885  13.423  1.00 93.69           N  
ATOM   3954  CA  THR B 538       7.762  32.014  13.784  1.00 93.69           C  
ATOM   3955  C   THR B 538       6.391  31.891  13.127  1.00 93.69           C  
ATOM   3956  CB  THR B 538       8.410  33.352  13.379  1.00 93.69           C  
ATOM   3957  O   THR B 538       6.275  31.959  11.901  1.00 93.69           O  
ATOM   3958  CG2 THR B 538       7.673  34.531  14.005  1.00 93.69           C  
ATOM   3959  OG1 THR B 538       9.774  33.368  13.817  1.00 93.69           O  
ATOM   3960  N   LEU B 539       5.410  31.753  13.925  1.00 93.57           N  
ATOM   3961  CA  LEU B 539       4.056  31.526  13.432  1.00 93.57           C  
ATOM   3962  C   LEU B 539       3.196  32.773  13.612  1.00 93.57           C  
ATOM   3963  CB  LEU B 539       3.413  30.340  14.156  1.00 93.57           C  
ATOM   3964  O   LEU B 539       3.712  33.847  13.930  1.00 93.57           O  
ATOM   3965  CG  LEU B 539       4.109  28.988  13.993  1.00 93.57           C  
ATOM   3966  CD1 LEU B 539       3.616  28.007  15.051  1.00 93.57           C  
ATOM   3967  CD2 LEU B 539       3.879  28.433  12.592  1.00 93.57           C  
ATOM   3968  N   GLU B 540       1.942  32.735  13.451  1.00 87.27           N  
ATOM   3969  CA  GLU B 540       1.073  33.894  13.268  1.00 87.27           C  
ATOM   3970  C   GLU B 540       0.732  34.545  14.605  1.00 87.27           C  
ATOM   3971  CB  GLU B 540      -0.211  33.492  12.536  1.00 87.27           C  
ATOM   3972  O   GLU B 540       0.583  35.766  14.687  1.00 87.27           O  
ATOM   3973  CG  GLU B 540       0.003  33.133  11.073  1.00 87.27           C  
ATOM   3974  CD  GLU B 540       0.035  31.634  10.822  1.00 87.27           C  
ATOM   3975  OE1 GLU B 540       0.234  31.217   9.658  1.00 87.27           O  
ATOM   3976  OE2 GLU B 540      -0.142  30.869  11.797  1.00 87.27           O  
ATOM   3977  N   HIS B 541       0.494  33.781  15.607  1.00 90.06           N  
ATOM   3978  CA  HIS B 541       0.256  34.310  16.946  1.00 90.06           C  
ATOM   3979  C   HIS B 541       1.556  34.409  17.738  1.00 90.06           C  
ATOM   3980  CB  HIS B 541      -0.750  33.435  17.696  1.00 90.06           C  
ATOM   3981  O   HIS B 541       2.172  33.390  18.058  1.00 90.06           O  
ATOM   3982  CG  HIS B 541      -2.107  33.409  17.069  1.00 90.06           C  
ATOM   3983  CD2 HIS B 541      -2.639  32.587  16.133  1.00 90.06           C  
ATOM   3984  ND1 HIS B 541      -3.095  34.314  17.394  1.00 90.06           N  
ATOM   3985  CE1 HIS B 541      -4.178  34.048  16.683  1.00 90.06           C  
ATOM   3986  NE2 HIS B 541      -3.928  33.005  15.910  1.00 90.06           N  
ATOM   3987  N   ARG B 542       1.886  35.619  18.027  1.00 94.52           N  
ATOM   3988  CA  ARG B 542       3.236  35.840  18.536  1.00 94.52           C  
ATOM   3989  C   ARG B 542       3.202  36.492  19.914  1.00 94.52           C  
ATOM   3990  CB  ARG B 542       4.040  36.708  17.565  1.00 94.52           C  
ATOM   3991  O   ARG B 542       2.251  37.203  20.247  1.00 94.52           O  
ATOM   3992  CG  ARG B 542       4.118  36.145  16.155  1.00 94.52           C  
ATOM   3993  CD  ARG B 542       4.880  37.073  15.219  1.00 94.52           C  
ATOM   3994  NE  ARG B 542       4.859  36.585  13.843  1.00 94.52           N  
ATOM   3995  NH1 ARG B 542       6.055  38.362  12.977  1.00 94.52           N  
ATOM   3996  NH2 ARG B 542       5.339  36.676  11.598  1.00 94.52           N  
ATOM   3997  CZ  ARG B 542       5.418  37.209  12.809  1.00 94.52           C  
ATOM   3998  N   ALA B 543       4.189  36.209  20.711  1.00 95.71           N  
ATOM   3999  CA  ALA B 543       4.408  36.847  22.007  1.00 95.71           C  
ATOM   4000  C   ALA B 543       5.898  36.952  22.321  1.00 95.71           C  
ATOM   4001  CB  ALA B 543       3.689  36.073  23.109  1.00 95.71           C  
ATOM   4002  O   ALA B 543       6.688  36.102  21.905  1.00 95.71           O  
ATOM   4003  N   VAL B 544       6.255  37.999  22.945  1.00 96.71           N  
ATOM   4004  CA  VAL B 544       7.601  38.175  23.480  1.00 96.71           C  
ATOM   4005  C   VAL B 544       7.529  38.450  24.980  1.00 96.71           C  
ATOM   4006  CB  VAL B 544       8.351  39.320  22.763  1.00 96.71           C  
ATOM   4007  O   VAL B 544       6.847  39.381  25.415  1.00 96.71           O  
ATOM   4008  CG1 VAL B 544       9.749  39.502  23.353  1.00 96.71           C  
ATOM   4009  CG2 VAL B 544       8.433  39.047  21.262  1.00 96.71           C  
ATOM   4010  N   VAL B 545       8.139  37.644  25.747  1.00 95.77           N  
ATOM   4011  CA  VAL B 545       8.242  37.859  27.186  1.00 95.77           C  
ATOM   4012  C   VAL B 545       9.560  38.559  27.511  1.00 95.77           C  
ATOM   4013  CB  VAL B 545       8.136  36.531  27.968  1.00 95.77           C  
ATOM   4014  O   VAL B 545      10.635  38.053  27.184  1.00 95.77           O  
ATOM   4015  CG1 VAL B 545       8.226  36.781  29.473  1.00 95.77           C  
ATOM   4016  CG2 VAL B 545       6.836  35.809  27.620  1.00 95.77           C  
ATOM   4017  N   LEU B 546       9.471  39.731  28.041  1.00 93.87           N  
ATOM   4018  CA  LEU B 546      10.637  40.509  28.443  1.00 93.87           C  
ATOM   4019  C   LEU B 546      10.821  40.471  29.956  1.00 93.87           C  
ATOM   4020  CB  LEU B 546      10.504  41.959  27.970  1.00 93.87           C  
ATOM   4021  O   LEU B 546       9.962  40.946  30.702  1.00 93.87           O  
ATOM   4022  CG  LEU B 546      11.188  42.306  26.646  1.00 93.87           C  
ATOM   4023  CD1 LEU B 546      10.352  43.315  25.866  1.00 93.87           C  
ATOM   4024  CD2 LEU B 546      12.592  42.845  26.894  1.00 93.87           C  
ATOM   4025  N   ALA B 547      11.919  39.862  30.375  1.00 92.40           N  
ATOM   4026  CA  ALA B 547      12.176  39.737  31.808  1.00 92.40           C  
ATOM   4027  C   ALA B 547      13.673  39.757  32.101  1.00 92.40           C  
ATOM   4028  CB  ALA B 547      11.547  38.456  32.351  1.00 92.40           C  
ATOM   4029  O   ALA B 547      14.492  39.628  31.189  1.00 92.40           O  
ATOM   4030  N   GLU B 548      14.016  39.905  33.369  1.00 90.55           N  
ATOM   4031  CA  GLU B 548      15.406  40.019  33.798  1.00 90.55           C  
ATOM   4032  C   GLU B 548      15.940  38.682  34.303  1.00 90.55           C  
ATOM   4033  CB  GLU B 548      15.546  41.086  34.887  1.00 90.55           C  
ATOM   4034  O   GLU B 548      17.133  38.397  34.179  1.00 90.55           O  
ATOM   4035  CG  GLU B 548      15.109  42.476  34.447  1.00 90.55           C  
ATOM   4036  CD  GLU B 548      15.032  43.472  35.593  1.00 90.55           C  
ATOM   4037  OE1 GLU B 548      14.580  44.618  35.372  1.00 90.55           O  
ATOM   4038  OE2 GLU B 548      15.427  43.103  36.722  1.00 90.55           O  
ATOM   4039  N   ASP B 549      15.024  37.924  34.897  1.00 88.94           N  
ATOM   4040  CA  ASP B 549      15.447  36.676  35.526  1.00 88.94           C  
ATOM   4041  C   ASP B 549      14.376  35.597  35.382  1.00 88.94           C  
ATOM   4042  CB  ASP B 549      15.770  36.903  37.004  1.00 88.94           C  
ATOM   4043  O   ASP B 549      13.321  35.838  34.790  1.00 88.94           O  
ATOM   4044  CG  ASP B 549      14.604  37.484  37.784  1.00 88.94           C  
ATOM   4045  OD1 ASP B 549      13.464  37.479  37.270  1.00 88.94           O  
ATOM   4046  OD2 ASP B 549      14.827  37.954  38.920  1.00 88.94           O  
ATOM   4047  N   HIS B 550      14.718  34.451  35.934  1.00 92.40           N  
ATOM   4048  CA  HIS B 550      13.828  33.302  35.812  1.00 92.40           C  
ATOM   4049  C   HIS B 550      12.465  33.593  36.431  1.00 92.40           C  
ATOM   4050  CB  HIS B 550      14.451  32.069  36.468  1.00 92.40           C  
ATOM   4051  O   HIS B 550      11.438  33.141  35.921  1.00 92.40           O  
ATOM   4052  CG  HIS B 550      15.133  31.155  35.501  1.00 92.40           C  
ATOM   4053  CD2 HIS B 550      16.364  30.591  35.527  1.00 92.40           C  
ATOM   4054  ND1 HIS B 550      14.536  30.725  34.336  1.00 92.40           N  
ATOM   4055  CE1 HIS B 550      15.373  29.933  33.686  1.00 92.40           C  
ATOM   4056  NE2 HIS B 550      16.489  29.836  34.387  1.00 92.40           N  
ATOM   4057  N   ALA B 551      12.474  34.282  37.542  1.00 88.69           N  
ATOM   4058  CA  ALA B 551      11.211  34.593  38.207  1.00 88.69           C  
ATOM   4059  C   ALA B 551      10.311  35.436  37.308  1.00 88.69           C  
ATOM   4060  CB  ALA B 551      11.469  35.317  39.526  1.00 88.69           C  
ATOM   4061  O   ALA B 551       9.100  35.211  37.246  1.00 88.69           O  
ATOM   4062  N   GLY B 552      10.899  36.469  36.741  1.00 90.74           N  
ATOM   4063  CA  GLY B 552      10.147  37.287  35.803  1.00 90.74           C  
ATOM   4064  C   GLY B 552       9.603  36.499  34.626  1.00 90.74           C  
ATOM   4065  O   GLY B 552       8.478  36.736  34.180  1.00 90.74           O  
ATOM   4066  N   PHE B 553      10.399  35.582  34.097  1.00 94.86           N  
ATOM   4067  CA  PHE B 553       9.968  34.768  32.967  1.00 94.86           C  
ATOM   4068  C   PHE B 553       8.841  33.826  33.376  1.00 94.86           C  
ATOM   4069  CB  PHE B 553      11.144  33.964  32.402  1.00 94.86           C  
ATOM   4070  O   PHE B 553       7.905  33.600  32.607  1.00 94.86           O  
ATOM   4071  CG  PHE B 553      12.076  34.776  31.543  1.00 94.86           C  
ATOM   4072  CD1 PHE B 553      11.634  35.337  30.352  1.00 94.86           C  
ATOM   4073  CD2 PHE B 553      13.395  34.977  31.928  1.00 94.86           C  
ATOM   4074  CE1 PHE B 553      12.495  36.088  29.555  1.00 94.86           C  
ATOM   4075  CE2 PHE B 553      14.261  35.726  31.137  1.00 94.86           C  
ATOM   4076  CZ  PHE B 553      13.809  36.280  29.950  1.00 94.86           C  
ATOM   4077  N   ARG B 554       8.948  33.211  34.501  1.00 93.15           N  
ATOM   4078  CA  ARG B 554       7.897  32.326  34.992  1.00 93.15           C  
ATOM   4079  C   ARG B 554       6.574  33.072  35.130  1.00 93.15           C  
ATOM   4080  CB  ARG B 554       8.295  31.712  36.336  1.00 93.15           C  
ATOM   4081  O   ARG B 554       5.516  32.540  34.786  1.00 93.15           O  
ATOM   4082  CG  ARG B 554       9.226  30.516  36.215  1.00 93.15           C  
ATOM   4083  CD  ARG B 554       9.520  29.891  37.571  1.00 93.15           C  
ATOM   4084  NE  ARG B 554      10.590  28.901  37.488  1.00 93.15           N  
ATOM   4085  NH1 ARG B 554      11.158  29.023  39.724  1.00 93.15           N  
ATOM   4086  NH2 ARG B 554      12.291  27.604  38.325  1.00 93.15           N  
ATOM   4087  CZ  ARG B 554      11.344  28.512  38.512  1.00 93.15           C  
ATOM   4088  N   ARG B 555       6.657  34.337  35.628  1.00 89.75           N  
ATOM   4089  CA  ARG B 555       5.454  35.157  35.730  1.00 89.75           C  
ATOM   4090  C   ARG B 555       4.888  35.473  34.349  1.00 89.75           C  
ATOM   4091  CB  ARG B 555       5.751  36.455  36.484  1.00 89.75           C  
ATOM   4092  O   ARG B 555       3.677  35.388  34.135  1.00 89.75           O  
ATOM   4093  CG  ARG B 555       5.729  36.308  37.997  1.00 89.75           C  
ATOM   4094  CD  ARG B 555       5.863  37.653  38.697  1.00 89.75           C  
ATOM   4095  NE  ARG B 555       7.083  38.348  38.299  1.00 89.75           N  
ATOM   4096  NH1 ARG B 555       8.260  37.808  40.212  1.00 89.75           N  
ATOM   4097  NH2 ARG B 555       9.248  39.067  38.571  1.00 89.75           N  
ATOM   4098  CZ  ARG B 555       8.194  38.406  39.028  1.00 89.75           C  
ATOM   4099  N   GLY B 556       5.757  35.901  33.514  1.00 91.72           N  
ATOM   4100  CA  GLY B 556       5.324  36.212  32.161  1.00 91.72           C  
ATOM   4101  C   GLY B 556       4.727  35.019  31.437  1.00 91.72           C  
ATOM   4102  O   GLY B 556       3.710  35.147  30.753  1.00 91.72           O  
ATOM   4103  N   LEU B 557       5.404  33.830  31.507  1.00 95.35           N  
ATOM   4104  CA  LEU B 557       4.918  32.612  30.867  1.00 95.35           C  
ATOM   4105  C   LEU B 557       3.577  32.187  31.456  1.00 95.35           C  
ATOM   4106  CB  LEU B 557       5.938  31.481  31.023  1.00 95.35           C  
ATOM   4107  O   LEU B 557       2.694  31.724  30.729  1.00 95.35           O  
ATOM   4108  CG  LEU B 557       7.196  31.580  30.158  1.00 95.35           C  
ATOM   4109  CD1 LEU B 557       8.230  30.552  30.608  1.00 95.35           C  
ATOM   4110  CD2 LEU B 557       6.850  31.388  28.686  1.00 95.35           C  
ATOM   4111  N   THR B 558       3.434  32.273  32.745  1.00 89.37           N  
ATOM   4112  CA  THR B 558       2.173  31.944  33.399  1.00 89.37           C  
ATOM   4113  C   THR B 558       1.049  32.841  32.890  1.00 89.37           C  
ATOM   4114  CB  THR B 558       2.286  32.077  34.929  1.00 89.37           C  
ATOM   4115  O   THR B 558      -0.047  32.362  32.590  1.00 89.37           O  
ATOM   4116  CG2 THR B 558       1.018  31.587  35.620  1.00 89.37           C  
ATOM   4117  OG1 THR B 558       3.399  31.301  35.390  1.00 89.37           O  
ATOM   4118  N   ALA B 559       1.336  34.131  32.855  1.00 86.86           N  
ATOM   4119  CA  ALA B 559       0.352  35.089  32.357  1.00 86.86           C  
ATOM   4120  C   ALA B 559      -0.047  34.768  30.919  1.00 86.86           C  
ATOM   4121  CB  ALA B 559       0.899  36.511  32.450  1.00 86.86           C  
ATOM   4122  O   ALA B 559      -1.231  34.804  30.574  1.00 86.86           O  
ATOM   4123  N   LEU B 560       0.918  34.521  30.095  1.00 91.59           N  
ATOM   4124  CA  LEU B 560       0.660  34.204  28.695  1.00 91.59           C  
ATOM   4125  C   LEU B 560      -0.149  32.917  28.568  1.00 91.59           C  
ATOM   4126  CB  LEU B 560       1.976  34.072  27.924  1.00 91.59           C  
ATOM   4127  O   LEU B 560      -1.074  32.838  27.756  1.00 91.59           O  
ATOM   4128  CG  LEU B 560       1.869  34.045  26.399  1.00 91.59           C  
ATOM   4129  CD1 LEU B 560       1.439  35.410  25.873  1.00 91.59           C  
ATOM   4130  CD2 LEU B 560       3.194  33.620  25.776  1.00 91.59           C  
ATOM   4131  N   ALA B 561       0.209  31.882  29.269  1.00 90.36           N  
ATOM   4132  CA  ALA B 561      -0.492  30.601  29.243  1.00 90.36           C  
ATOM   4133  C   ALA B 561      -1.952  30.767  29.655  1.00 90.36           C  
ATOM   4134  CB  ALA B 561       0.205  29.595  30.155  1.00 90.36           C  
ATOM   4135  O   ALA B 561      -2.830  30.066  29.146  1.00 90.36           O  
ATOM   4136  N   GLU B 562      -2.176  31.753  30.519  1.00 82.68           N  
ATOM   4137  CA  GLU B 562      -3.517  31.991  31.044  1.00 82.68           C  
ATOM   4138  C   GLU B 562      -4.255  33.041  30.218  1.00 82.68           C  
ATOM   4139  CB  GLU B 562      -3.452  32.425  32.511  1.00 82.68           C  
ATOM   4140  O   GLU B 562      -5.437  33.303  30.451  1.00 82.68           O  
ATOM   4141  CG  GLU B 562      -2.834  31.385  33.433  1.00 82.68           C  
ATOM   4142  CD  GLU B 562      -2.721  31.853  34.875  1.00 82.68           C  
ATOM   4143  OE1 GLU B 562      -2.357  31.037  35.752  1.00 82.68           O  
ATOM   4144  OE2 GLU B 562      -2.999  33.046  35.131  1.00 82.68           O  
ATOM   4145  N   GLY B 563      -3.610  33.618  29.327  1.00 78.04           N  
ATOM   4146  CA  GLY B 563      -4.207  34.645  28.489  1.00 78.04           C  
ATOM   4147  C   GLY B 563      -4.349  35.981  29.192  1.00 78.04           C  
ATOM   4148  O   GLY B 563      -5.229  36.776  28.855  1.00 78.04           O  
ATOM   4149  N   ARG B 564      -3.509  36.234  30.260  1.00 76.96           N  
ATOM   4150  CA  ARG B 564      -3.555  37.483  31.013  1.00 76.96           C  
ATOM   4151  C   ARG B 564      -2.551  38.491  30.463  1.00 76.96           C  
ATOM   4152  CB  ARG B 564      -3.281  37.227  32.497  1.00 76.96           C  
ATOM   4153  O   ARG B 564      -1.509  38.108  29.928  1.00 76.96           O  
ATOM   4154  CG  ARG B 564      -4.485  36.704  33.264  1.00 76.96           C  
ATOM   4155  CD  ARG B 564      -4.172  36.511  34.742  1.00 76.96           C  
ATOM   4156  NE  ARG B 564      -3.188  35.452  34.950  1.00 76.96           N  
ATOM   4157  NH1 ARG B 564      -1.456  36.883  35.487  1.00 76.96           N  
ATOM   4158  NH2 ARG B 564      -1.111  34.617  35.463  1.00 76.96           N  
ATOM   4159  CZ  ARG B 564      -1.920  35.653  35.300  1.00 76.96           C  
ATOM   4160  N   GLU B 565      -2.930  39.740  30.569  1.00 74.87           N  
ATOM   4161  CA  GLU B 565      -2.029  40.811  30.155  1.00 74.87           C  
ATOM   4162  C   GLU B 565      -1.146  41.267  31.313  1.00 74.87           C  
ATOM   4163  CB  GLU B 565      -2.822  41.997  29.599  1.00 74.87           C  
ATOM   4164  O   GLU B 565      -1.613  41.383  32.448  1.00 74.87           O  
ATOM   4165  CG  GLU B 565      -3.333  41.784  28.182  1.00 74.87           C  
ATOM   4166  CD  GLU B 565      -3.998  43.018  27.593  1.00 74.87           C  
ATOM   4167  OE1 GLU B 565      -4.416  42.978  26.413  1.00 74.87           O  
ATOM   4168  OE2 GLU B 565      -4.101  44.034  28.316  1.00 74.87           O  
ATOM   4169  N   THR B 566       0.054  41.257  31.121  1.00 76.64           N  
ATOM   4170  CA  THR B 566       1.018  41.786  32.079  1.00 76.64           C  
ATOM   4171  C   THR B 566       2.037  42.684  31.382  1.00 76.64           C  
ATOM   4172  CB  THR B 566       1.751  40.651  32.818  1.00 76.64           C  
ATOM   4173  O   THR B 566       2.120  42.698  30.152  1.00 76.64           O  
ATOM   4174  CG2 THR B 566       0.801  39.504  33.144  1.00 76.64           C  
ATOM   4175  OG1 THR B 566       2.813  40.158  31.991  1.00 76.64           O  
ATOM   4176  N   ALA B 567       2.743  43.435  32.176  1.00 76.04           N  
ATOM   4177  CA  ALA B 567       3.756  44.335  31.630  1.00 76.04           C  
ATOM   4178  C   ALA B 567       4.892  43.553  30.979  1.00 76.04           C  
ATOM   4179  CB  ALA B 567       4.302  45.248  32.725  1.00 76.04           C  
ATOM   4180  O   ALA B 567       5.553  44.050  30.065  1.00 76.04           O  
ATOM   4181  N   GLU B 568       5.071  42.357  31.305  1.00 81.12           N  
ATOM   4182  CA  GLU B 568       6.174  41.532  30.821  1.00 81.12           C  
ATOM   4183  C   GLU B 568       5.859  40.939  29.451  1.00 81.12           C  
ATOM   4184  CB  GLU B 568       6.487  40.414  31.818  1.00 81.12           C  
ATOM   4185  O   GLU B 568       6.766  40.544  28.715  1.00 81.12           O  
ATOM   4186  CG  GLU B 568       6.872  40.915  33.203  1.00 81.12           C  
ATOM   4187  CD  GLU B 568       5.984  40.366  34.308  1.00 81.12           C  
ATOM   4188  OE1 GLU B 568       6.253  40.645  35.498  1.00 81.12           O  
ATOM   4189  OE2 GLU B 568       5.011  39.650  33.981  1.00 81.12           O  
ATOM   4190  N   VAL B 569       4.624  40.825  29.163  1.00 91.54           N  
ATOM   4191  CA  VAL B 569       4.232  40.061  27.983  1.00 91.54           C  
ATOM   4192  C   VAL B 569       3.718  41.009  26.902  1.00 91.54           C  
ATOM   4193  CB  VAL B 569       3.157  39.005  28.322  1.00 91.54           C  
ATOM   4194  O   VAL B 569       2.832  41.828  27.155  1.00 91.54           O  
ATOM   4195  CG1 VAL B 569       2.641  38.332  27.051  1.00 91.54           C  
ATOM   4196  CG2 VAL B 569       3.717  37.966  29.291  1.00 91.54           C  
ATOM   4197  N   ILE B 570       4.284  40.978  25.788  1.00 90.95           N  
ATOM   4198  CA  ILE B 570       3.805  41.641  24.580  1.00 90.95           C  
ATOM   4199  C   ILE B 570       3.296  40.599  23.587  1.00 90.95           C  
ATOM   4200  CB  ILE B 570       4.911  42.504  23.932  1.00 90.95           C  
ATOM   4201  O   ILE B 570       4.078  39.813  23.047  1.00 90.95           O  
ATOM   4202  CG1 ILE B 570       5.462  43.514  24.945  1.00 90.95           C  
ATOM   4203  CG2 ILE B 570       4.379  43.215  22.684  1.00 90.95           C  
ATOM   4204  CD1 ILE B 570       6.915  43.901  24.705  1.00 90.95           C  
ATOM   4205  N   ALA B 571       1.993  40.508  23.433  1.00 91.26           N  
ATOM   4206  CA  ALA B 571       1.422  39.464  22.585  1.00 91.26           C  
ATOM   4207  C   ALA B 571       0.382  40.042  21.629  1.00 91.26           C  
ATOM   4208  CB  ALA B 571       0.799  38.365  23.442  1.00 91.26           C  
ATOM   4209  O   ALA B 571      -0.323  40.995  21.971  1.00 91.26           O  
ATOM   4210  N   ARG B 572       0.411  39.564  20.434  1.00 83.36           N  
ATOM   4211  CA  ARG B 572      -0.597  39.946  19.451  1.00 83.36           C  
ATOM   4212  C   ARG B 572      -0.750  38.874  18.378  1.00 83.36           C  
ATOM   4213  CB  ARG B 572      -0.236  41.286  18.805  1.00 83.36           C  
ATOM   4214  O   ARG B 572       0.127  38.024  18.213  1.00 83.36           O  
ATOM   4215  CG  ARG B 572      -1.436  42.065  18.291  1.00 83.36           C  
ATOM   4216  CD  ARG B 572      -1.037  43.440  17.775  1.00 83.36           C  
ATOM   4217  NE  ARG B 572      -2.203  44.231  17.392  1.00 83.36           N  
ATOM   4218  NH1 ARG B 572      -1.016  46.176  17.009  1.00 83.36           N  
ATOM   4219  NH2 ARG B 572      -3.288  46.136  16.706  1.00 83.36           N  
ATOM   4220  CZ  ARG B 572      -2.167  45.513  17.037  1.00 83.36           C  
ATOM   4221  N   THR B 573      -1.866  38.881  17.743  1.00 81.17           N  
ATOM   4222  CA  THR B 573      -2.088  38.090  16.537  1.00 81.17           C  
ATOM   4223  C   THR B 573      -1.780  38.911  15.288  1.00 81.17           C  
ATOM   4224  CB  THR B 573      -3.535  37.569  16.469  1.00 81.17           C  
ATOM   4225  O   THR B 573      -2.282  40.026  15.132  1.00 81.17           O  
ATOM   4226  CG2 THR B 573      -3.698  36.542  15.354  1.00 81.17           C  
ATOM   4227  OG1 THR B 573      -3.877  36.959  17.720  1.00 81.17           O  
ATOM   4228  N   GLN B 574      -0.883  38.409  14.596  1.00 78.79           N  
ATOM   4229  CA  GLN B 574      -0.532  39.104  13.363  1.00 78.79           C  
ATOM   4230  C   GLN B 574      -1.701  39.111  12.382  1.00 78.79           C  
ATOM   4231  CB  GLN B 574       0.694  38.461  12.714  1.00 78.79           C  
ATOM   4232  O   GLN B 574      -2.417  38.115  12.255  1.00 78.79           O  
ATOM   4233  CG  GLN B 574       1.152  39.157  11.439  1.00 78.79           C  
ATOM   4234  CD  GLN B 574       2.065  38.290  10.592  1.00 78.79           C  
ATOM   4235  NE2 GLN B 574       2.498  38.821   9.453  1.00 78.79           N  
ATOM   4236  OE1 GLN B 574       2.379  37.153  10.958  1.00 78.79           O  
ATOM   4237  N   ASP B 575      -1.896  40.164  11.812  1.00 66.60           N  
ATOM   4238  CA  ASP B 575      -2.889  40.251  10.746  1.00 66.60           C  
ATOM   4239  C   ASP B 575      -2.291  39.835   9.404  1.00 66.60           C  
ATOM   4240  CB  ASP B 575      -3.454  41.670  10.653  1.00 66.60           C  
ATOM   4241  O   ASP B 575      -1.310  40.424   8.946  1.00 66.60           O  
ATOM   4242  CG  ASP B 575      -4.970  41.711  10.730  1.00 66.60           C  
ATOM   4243  OD1 ASP B 575      -5.626  40.709  10.370  1.00 66.60           O  
ATOM   4244  OD2 ASP B 575      -5.514  42.755  11.151  1.00 66.60           O  
ATOM   4245  N   PRO B 576      -2.622  38.714   8.860  1.00 62.36           N  
ATOM   4246  CA  PRO B 576      -2.009  38.167   7.647  1.00 62.36           C  
ATOM   4247  C   PRO B 576      -1.945  39.184   6.509  1.00 62.36           C  
ATOM   4248  CB  PRO B 576      -2.928  36.998   7.284  1.00 62.36           C  
ATOM   4249  O   PRO B 576      -1.048  39.115   5.665  1.00 62.36           O  
ATOM   4250  CG  PRO B 576      -4.028  37.048   8.295  1.00 62.36           C  
ATOM   4251  CD  PRO B 576      -3.750  38.176   9.247  1.00 62.36           C  
ATOM   4252  N   GLY B 577      -2.788  40.115   6.379  1.00 60.99           N  
ATOM   4253  CA  GLY B 577      -2.777  41.053   5.268  1.00 60.99           C  
ATOM   4254  C   GLY B 577      -1.883  42.254   5.511  1.00 60.99           C  
ATOM   4255  O   GLY B 577      -1.646  43.052   4.601  1.00 60.99           O  
ATOM   4256  N   GLN B 578      -1.213  42.223   6.565  1.00 69.86           N  
ATOM   4257  CA  GLN B 578      -0.379  43.382   6.868  1.00 69.86           C  
ATOM   4258  C   GLN B 578       1.041  43.190   6.344  1.00 69.86           C  
ATOM   4259  CB  GLN B 578      -0.352  43.645   8.375  1.00 69.86           C  
ATOM   4260  O   GLN B 578       1.560  42.072   6.339  1.00 69.86           O  
ATOM   4261  CG  GLN B 578      -1.480  44.543   8.863  1.00 69.86           C  
ATOM   4262  CD  GLN B 578      -1.348  44.906  10.330  1.00 69.86           C  
ATOM   4263  NE2 GLN B 578      -2.202  45.811  10.796  1.00 69.86           N  
ATOM   4264  OE1 GLN B 578      -0.486  44.377  11.039  1.00 69.86           O  
ATOM   4265  N   GLY B 579       1.434  44.266   5.721  1.00 78.62           N  
ATOM   4266  CA  GLY B 579       2.793  44.203   5.207  1.00 78.62           C  
ATOM   4267  C   GLY B 579       3.311  45.545   4.725  1.00 78.62           C  
ATOM   4268  O   GLY B 579       2.582  46.539   4.738  1.00 78.62           O  
ATOM   4269  N   GLY B 580       4.569  45.586   4.547  1.00 89.90           N  
ATOM   4270  CA  GLY B 580       5.232  46.793   4.079  1.00 89.90           C  
ATOM   4271  C   GLY B 580       5.563  47.764   5.196  1.00 89.90           C  
ATOM   4272  O   GLY B 580       4.735  48.600   5.564  1.00 89.90           O  
ATOM   4273  N   THR B 581       6.687  47.756   5.753  1.00 95.22           N  
ATOM   4274  CA  THR B 581       7.097  48.614   6.858  1.00 95.22           C  
ATOM   4275  C   THR B 581       7.511  49.992   6.349  1.00 95.22           C  
ATOM   4276  CB  THR B 581       8.260  47.986   7.650  1.00 95.22           C  
ATOM   4277  O   THR B 581       8.411  50.107   5.514  1.00 95.22           O  
ATOM   4278  CG2 THR B 581       8.495  48.728   8.962  1.00 95.22           C  
ATOM   4279  OG1 THR B 581       7.950  46.617   7.938  1.00 95.22           O  
ATOM   4280  N   VAL B 582       6.740  50.998   6.850  1.00 97.15           N  
ATOM   4281  CA  VAL B 582       7.033  52.379   6.478  1.00 97.15           C  
ATOM   4282  C   VAL B 582       7.754  53.082   7.625  1.00 97.15           C  
ATOM   4283  CB  VAL B 582       5.748  53.150   6.104  1.00 97.15           C  
ATOM   4284  O   VAL B 582       7.269  53.091   8.759  1.00 97.15           O  
ATOM   4285  CG1 VAL B 582       6.072  54.601   5.752  1.00 97.15           C  
ATOM   4286  CG2 VAL B 582       5.031  52.462   4.943  1.00 97.15           C  
ATOM   4287  N   PHE B 583       8.934  53.615   7.367  1.00 98.09           N  
ATOM   4288  CA  PHE B 583       9.614  54.439   8.359  1.00 98.09           C  
ATOM   4289  C   PHE B 583       9.101  55.873   8.316  1.00 98.09           C  
ATOM   4290  CB  PHE B 583      11.129  54.417   8.132  1.00 98.09           C  
ATOM   4291  O   PHE B 583       9.058  56.490   7.249  1.00 98.09           O  
ATOM   4292  CG  PHE B 583      11.809  53.196   8.691  1.00 98.09           C  
ATOM   4293  CD1 PHE B 583      11.066  52.093   9.093  1.00 98.09           C  
ATOM   4294  CD2 PHE B 583      13.192  53.153   8.815  1.00 98.09           C  
ATOM   4295  CE1 PHE B 583      11.693  50.962   9.612  1.00 98.09           C  
ATOM   4296  CE2 PHE B 583      13.825  52.026   9.332  1.00 98.09           C  
ATOM   4297  CZ  PHE B 583      13.074  50.932   9.730  1.00 98.09           C  
ATOM   4298  N   VAL B 584       8.663  56.374   9.481  1.00 97.81           N  
ATOM   4299  CA  VAL B 584       8.119  57.722   9.602  1.00 97.81           C  
ATOM   4300  C   VAL B 584       9.089  58.603  10.385  1.00 97.81           C  
ATOM   4301  CB  VAL B 584       6.733  57.715  10.286  1.00 97.81           C  
ATOM   4302  O   VAL B 584       9.500  58.252  11.493  1.00 97.81           O  
ATOM   4303  CG1 VAL B 584       6.151  59.126  10.341  1.00 97.81           C  
ATOM   4304  CG2 VAL B 584       5.782  56.769   9.555  1.00 97.81           C  
ATOM   4305  N   PHE B 585       9.454  59.719   9.794  1.00 98.18           N  
ATOM   4306  CA  PHE B 585      10.370  60.659  10.429  1.00 98.18           C  
ATOM   4307  C   PHE B 585       9.670  61.979  10.728  1.00 98.18           C  
ATOM   4308  CB  PHE B 585      11.594  60.903   9.540  1.00 98.18           C  
ATOM   4309  O   PHE B 585       9.439  62.784   9.823  1.00 98.18           O  
ATOM   4310  CG  PHE B 585      12.401  59.664   9.264  1.00 98.18           C  
ATOM   4311  CD1 PHE B 585      13.417  59.273  10.127  1.00 98.18           C  
ATOM   4312  CD2 PHE B 585      12.143  58.889   8.140  1.00 98.18           C  
ATOM   4313  CE1 PHE B 585      14.166  58.125   9.874  1.00 98.18           C  
ATOM   4314  CE2 PHE B 585      12.887  57.741   7.881  1.00 98.18           C  
ATOM   4315  CZ  PHE B 585      13.898  57.362   8.748  1.00 98.18           C  
ATOM   4316  N   PRO B 586       9.393  62.241  11.993  1.00 95.66           N  
ATOM   4317  CA  PRO B 586       8.681  63.474  12.337  1.00 95.66           C  
ATOM   4318  C   PRO B 586       9.588  64.703  12.321  1.00 95.66           C  
ATOM   4319  CB  PRO B 586       8.161  63.198  13.750  1.00 95.66           C  
ATOM   4320  O   PRO B 586      10.812  64.570  12.245  1.00 95.66           O  
ATOM   4321  CG  PRO B 586       9.011  62.078  14.258  1.00 95.66           C  
ATOM   4322  CD  PRO B 586       9.616  61.368  13.082  1.00 95.66           C  
ATOM   4323  N   GLY B 587       8.953  65.916  12.343  1.00 93.33           N  
ATOM   4324  CA  GLY B 587       9.697  67.159  12.473  1.00 93.33           C  
ATOM   4325  C   GLY B 587      10.045  67.498  13.910  1.00 93.33           C  
ATOM   4326  O   GLY B 587      10.403  66.615  14.693  1.00 93.33           O  
ATOM   4327  N   GLN B 588       9.904  68.741  14.231  1.00 86.61           N  
ATOM   4328  CA  GLN B 588      10.234  69.172  15.585  1.00 86.61           C  
ATOM   4329  C   GLN B 588       9.100  68.853  16.556  1.00 86.61           C  
ATOM   4330  CB  GLN B 588      10.541  70.670  15.612  1.00 86.61           C  
ATOM   4331  O   GLN B 588       7.932  68.815  16.163  1.00 86.61           O  
ATOM   4332  CG  GLN B 588      11.382  71.104  16.805  1.00 86.61           C  
ATOM   4333  CD  GLN B 588      11.856  72.541  16.697  1.00 86.61           C  
ATOM   4334  NE2 GLN B 588      12.720  72.951  17.620  1.00 86.61           N  
ATOM   4335  OE1 GLN B 588      11.450  73.277  15.792  1.00 86.61           O  
ATOM   4336  N   GLY B 589       9.422  68.533  17.807  1.00 87.54           N  
ATOM   4337  CA  GLY B 589       8.424  68.286  18.835  1.00 87.54           C  
ATOM   4338  C   GLY B 589       8.660  66.997  19.599  1.00 87.54           C  
ATOM   4339  O   GLY B 589       8.150  66.824  20.708  1.00 87.54           O  
ATOM   4340  N   SER B 590       9.498  66.190  19.036  1.00 91.56           N  
ATOM   4341  CA  SER B 590       9.713  64.888  19.659  1.00 91.56           C  
ATOM   4342  C   SER B 590      10.899  64.923  20.618  1.00 91.56           C  
ATOM   4343  CB  SER B 590       9.941  63.815  18.593  1.00 91.56           C  
ATOM   4344  O   SER B 590      11.172  63.941  21.311  1.00 91.56           O  
ATOM   4345  OG  SER B 590      11.040  64.154  17.765  1.00 91.56           O  
ATOM   4346  N   GLN B 591      11.589  66.030  20.767  1.00 92.38           N  
ATOM   4347  CA  GLN B 591      12.826  66.117  21.535  1.00 92.38           C  
ATOM   4348  C   GLN B 591      12.539  66.195  23.032  1.00 92.38           C  
ATOM   4349  CB  GLN B 591      13.648  67.329  21.095  1.00 92.38           C  
ATOM   4350  O   GLN B 591      11.503  66.720  23.444  1.00 92.38           O  
ATOM   4351  CG  GLN B 591      12.983  68.666  21.396  1.00 92.38           C  
ATOM   4352  CD  GLN B 591      12.008  69.093  20.315  1.00 92.38           C  
ATOM   4353  NE2 GLN B 591      11.541  70.335  20.395  1.00 92.38           N  
ATOM   4354  OE1 GLN B 591      11.677  68.315  19.416  1.00 92.38           O  
ATOM   4355  N   TRP B 592      13.368  65.691  23.881  1.00 90.74           N  
ATOM   4356  CA  TRP B 592      13.395  65.828  25.333  1.00 90.74           C  
ATOM   4357  C   TRP B 592      14.807  65.627  25.873  1.00 90.74           C  
ATOM   4358  CB  TRP B 592      12.438  64.827  25.986  1.00 90.74           C  
ATOM   4359  O   TRP B 592      15.630  64.959  25.242  1.00 90.74           O  
ATOM   4360  CG  TRP B 592      12.733  63.395  25.651  1.00 90.74           C  
ATOM   4361  CD1 TRP B 592      12.425  62.740  24.492  1.00 90.74           C  
ATOM   4362  CD2 TRP B 592      13.392  62.441  26.489  1.00 90.74           C  
ATOM   4363  CE2 TRP B 592      13.449  61.225  25.772  1.00 90.74           C  
ATOM   4364  CE3 TRP B 592      13.940  62.495  27.777  1.00 90.74           C  
ATOM   4365  NE1 TRP B 592      12.853  61.434  24.558  1.00 90.74           N  
ATOM   4366  CH2 TRP B 592      14.564  60.154  27.565  1.00 90.74           C  
ATOM   4367  CZ2 TRP B 592      14.035  60.073  26.302  1.00 90.74           C  
ATOM   4368  CZ3 TRP B 592      14.522  61.348  28.303  1.00 90.74           C  
ATOM   4369  N   ALA B 593      15.060  66.217  26.971  1.00 88.75           N  
ATOM   4370  CA  ALA B 593      16.397  66.143  27.553  1.00 88.75           C  
ATOM   4371  C   ALA B 593      16.731  64.717  27.981  1.00 88.75           C  
ATOM   4372  CB  ALA B 593      16.513  67.093  28.743  1.00 88.75           C  
ATOM   4373  O   ALA B 593      15.940  64.067  28.668  1.00 88.75           O  
ATOM   4374  N   GLY B 594      17.771  64.242  27.531  1.00 90.41           N  
ATOM   4375  CA  GLY B 594      18.214  62.905  27.896  1.00 90.41           C  
ATOM   4376  C   GLY B 594      17.738  61.835  26.931  1.00 90.41           C  
ATOM   4377  O   GLY B 594      17.940  60.643  27.170  1.00 90.41           O  
ATOM   4378  N   MET B 595      17.179  62.239  25.874  1.00 93.51           N  
ATOM   4379  CA  MET B 595      16.660  61.270  24.913  1.00 93.51           C  
ATOM   4380  C   MET B 595      17.786  60.414  24.342  1.00 93.51           C  
ATOM   4381  CB  MET B 595      15.918  61.980  23.780  1.00 93.51           C  
ATOM   4382  O   MET B 595      18.842  60.933  23.977  1.00 93.51           O  
ATOM   4383  CG  MET B 595      16.812  62.851  22.913  1.00 93.51           C  
ATOM   4384  SD  MET B 595      15.861  63.836  21.690  1.00 93.51           S  
ATOM   4385  CE  MET B 595      17.204  64.804  20.946  1.00 93.51           C  
ATOM   4386  N   ALA B 596      17.720  59.050  24.361  1.00 93.71           N  
ATOM   4387  CA  ALA B 596      18.567  58.011  23.781  1.00 93.71           C  
ATOM   4388  C   ALA B 596      19.959  58.025  24.405  1.00 93.71           C  
ATOM   4389  CB  ALA B 596      18.664  58.187  22.267  1.00 93.71           C  
ATOM   4390  O   ALA B 596      20.905  57.470  23.840  1.00 93.71           O  
ATOM   4391  N   ALA B 597      20.133  58.715  25.532  1.00 93.77           N  
ATOM   4392  CA  ALA B 597      21.435  58.796  26.188  1.00 93.77           C  
ATOM   4393  C   ALA B 597      21.918  57.415  26.622  1.00 93.77           C  
ATOM   4394  CB  ALA B 597      21.368  59.735  27.390  1.00 93.77           C  
ATOM   4395  O   ALA B 597      23.100  57.092  26.483  1.00 93.77           O  
ATOM   4396  N   GLU B 598      21.005  56.691  27.137  1.00 91.95           N  
ATOM   4397  CA  GLU B 598      21.357  55.338  27.556  1.00 91.95           C  
ATOM   4398  C   GLU B 598      21.750  54.475  26.360  1.00 91.95           C  
ATOM   4399  CB  GLU B 598      20.194  54.689  28.312  1.00 91.95           C  
ATOM   4400  O   GLU B 598      22.648  53.636  26.462  1.00 91.95           O  
ATOM   4401  CG  GLU B 598      20.608  53.514  29.186  1.00 91.95           C  
ATOM   4402  CD  GLU B 598      19.433  52.822  29.857  1.00 91.95           C  
ATOM   4403  OE1 GLU B 598      19.556  51.629  30.218  1.00 91.95           O  
ATOM   4404  OE2 GLU B 598      18.380  53.478  30.023  1.00 91.95           O  
ATOM   4405  N   LEU B 599      21.081  54.592  25.208  1.00 94.79           N  
ATOM   4406  CA  LEU B 599      21.410  53.837  24.004  1.00 94.79           C  
ATOM   4407  C   LEU B 599      22.816  54.171  23.519  1.00 94.79           C  
ATOM   4408  CB  LEU B 599      20.393  54.125  22.897  1.00 94.79           C  
ATOM   4409  O   LEU B 599      23.521  53.303  22.999  1.00 94.79           O  
ATOM   4410  CG  LEU B 599      19.054  53.393  22.998  1.00 94.79           C  
ATOM   4411  CD1 LEU B 599      18.043  54.001  22.031  1.00 94.79           C  
ATOM   4412  CD2 LEU B 599      19.236  51.904  22.723  1.00 94.79           C  
ATOM   4413  N   LEU B 600      23.162  55.395  23.638  1.00 94.52           N  
ATOM   4414  CA  LEU B 600      24.500  55.833  23.255  1.00 94.52           C  
ATOM   4415  C   LEU B 600      25.564  55.111  24.075  1.00 94.52           C  
ATOM   4416  CB  LEU B 600      24.640  57.347  23.436  1.00 94.52           C  
ATOM   4417  O   LEU B 600      26.652  54.823  23.571  1.00 94.52           O  
ATOM   4418  CG  LEU B 600      25.819  58.009  22.721  1.00 94.52           C  
ATOM   4419  CD1 LEU B 600      25.467  58.283  21.262  1.00 94.52           C  
ATOM   4420  CD2 LEU B 600      26.220  59.298  23.430  1.00 94.52           C  
ATOM   4421  N   GLU B 601      25.224  54.699  25.221  1.00 90.70           N  
ATOM   4422  CA  GLU B 601      26.177  54.051  26.117  1.00 90.70           C  
ATOM   4423  C   GLU B 601      26.140  52.534  25.958  1.00 90.70           C  
ATOM   4424  CB  GLU B 601      25.896  54.435  27.571  1.00 90.70           C  
ATOM   4425  O   GLU B 601      27.166  51.865  26.095  1.00 90.70           O  
ATOM   4426  CG  GLU B 601      26.731  55.605  28.071  1.00 90.70           C  
ATOM   4427  CD  GLU B 601      26.751  55.723  29.587  1.00 90.70           C  
ATOM   4428  OE1 GLU B 601      27.458  56.610  30.117  1.00 90.70           O  
ATOM   4429  OE2 GLU B 601      26.055  54.922  30.250  1.00 90.70           O  
ATOM   4430  N   ARG B 602      25.007  52.023  25.634  1.00 90.58           N  
ATOM   4431  CA  ARG B 602      24.826  50.586  25.815  1.00 90.58           C  
ATOM   4432  C   ARG B 602      24.684  49.878  24.471  1.00 90.58           C  
ATOM   4433  CB  ARG B 602      23.602  50.303  26.688  1.00 90.58           C  
ATOM   4434  O   ARG B 602      24.888  48.666  24.378  1.00 90.58           O  
ATOM   4435  CG  ARG B 602      23.769  50.727  28.139  1.00 90.58           C  
ATOM   4436  CD  ARG B 602      23.270  49.657  29.100  1.00 90.58           C  
ATOM   4437  NE  ARG B 602      23.354  50.098  30.489  1.00 90.58           N  
ATOM   4438  NH1 ARG B 602      22.818  48.040  31.392  1.00 90.58           N  
ATOM   4439  NH2 ARG B 602      23.242  49.825  32.767  1.00 90.58           N  
ATOM   4440  CZ  ARG B 602      23.138  49.320  31.546  1.00 90.58           C  
ATOM   4441  N   GLU B 603      24.326  50.548  23.417  1.00 92.61           N  
ATOM   4442  CA  GLU B 603      24.127  49.932  22.109  1.00 92.61           C  
ATOM   4443  C   GLU B 603      25.204  50.373  21.122  1.00 92.61           C  
ATOM   4444  CB  GLU B 603      22.739  50.271  21.560  1.00 92.61           C  
ATOM   4445  O   GLU B 603      25.142  51.479  20.581  1.00 92.61           O  
ATOM   4446  CG  GLU B 603      21.660  49.275  21.959  1.00 92.61           C  
ATOM   4447  CD  GLU B 603      22.034  47.833  21.658  1.00 92.61           C  
ATOM   4448  OE1 GLU B 603      21.438  46.912  22.263  1.00 92.61           O  
ATOM   4449  OE2 GLU B 603      22.931  47.621  20.811  1.00 92.61           O  
ATOM   4450  N   PRO B 604      26.102  49.448  20.806  1.00 91.42           N  
ATOM   4451  CA  PRO B 604      27.247  49.816  19.970  1.00 91.42           C  
ATOM   4452  C   PRO B 604      26.834  50.291  18.579  1.00 91.42           C  
ATOM   4453  CB  PRO B 604      28.054  48.518  19.886  1.00 91.42           C  
ATOM   4454  O   PRO B 604      27.456  51.200  18.024  1.00 91.42           O  
ATOM   4455  CG  PRO B 604      27.289  47.539  20.718  1.00 91.42           C  
ATOM   4456  CD  PRO B 604      26.087  48.234  21.289  1.00 91.42           C  
ATOM   4457  N   VAL B 605      25.818  49.703  17.998  1.00 94.93           N  
ATOM   4458  CA  VAL B 605      25.377  50.101  16.666  1.00 94.93           C  
ATOM   4459  C   VAL B 605      24.895  51.550  16.692  1.00 94.93           C  
ATOM   4460  CB  VAL B 605      24.257  49.177  16.139  1.00 94.93           C  
ATOM   4461  O   VAL B 605      25.205  52.331  15.789  1.00 94.93           O  
ATOM   4462  CG1 VAL B 605      23.694  49.707  14.821  1.00 94.93           C  
ATOM   4463  CG2 VAL B 605      24.779  47.752  15.965  1.00 94.93           C  
ATOM   4464  N   PHE B 606      24.175  51.948  17.715  1.00 96.39           N  
ATOM   4465  CA  PHE B 606      23.676  53.310  17.864  1.00 96.39           C  
ATOM   4466  C   PHE B 606      24.823  54.281  18.118  1.00 96.39           C  
ATOM   4467  CB  PHE B 606      22.659  53.389  19.007  1.00 96.39           C  
ATOM   4468  O   PHE B 606      24.857  55.372  17.545  1.00 96.39           O  
ATOM   4469  CG  PHE B 606      21.976  54.725  19.119  1.00 96.39           C  
ATOM   4470  CD1 PHE B 606      22.392  55.657  20.062  1.00 96.39           C  
ATOM   4471  CD2 PHE B 606      20.916  55.049  18.282  1.00 96.39           C  
ATOM   4472  CE1 PHE B 606      21.762  56.894  20.169  1.00 96.39           C  
ATOM   4473  CE2 PHE B 606      20.281  56.284  18.383  1.00 96.39           C  
ATOM   4474  CZ  PHE B 606      20.705  57.205  19.327  1.00 96.39           C  
ATOM   4475  N   ALA B 607      25.686  53.902  18.970  1.00 95.64           N  
ATOM   4476  CA  ALA B 607      26.838  54.737  19.301  1.00 95.64           C  
ATOM   4477  C   ALA B 607      27.688  55.015  18.065  1.00 95.64           C  
ATOM   4478  CB  ALA B 607      27.683  54.073  20.386  1.00 95.64           C  
ATOM   4479  O   ALA B 607      28.142  56.143  17.856  1.00 95.64           O  
ATOM   4480  N   GLU B 608      27.883  53.972  17.330  1.00 96.14           N  
ATOM   4481  CA  GLU B 608      28.672  54.131  16.112  1.00 96.14           C  
ATOM   4482  C   GLU B 608      27.966  55.042  15.111  1.00 96.14           C  
ATOM   4483  CB  GLU B 608      28.957  52.769  15.474  1.00 96.14           C  
ATOM   4484  O   GLU B 608      28.603  55.879  14.469  1.00 96.14           O  
ATOM   4485  CG  GLU B 608      30.381  52.618  14.958  1.00 96.14           C  
ATOM   4486  CD  GLU B 608      30.668  51.238  14.386  1.00 96.14           C  
ATOM   4487  OE1 GLU B 608      31.828  50.972  13.996  1.00 96.14           O  
ATOM   4488  OE2 GLU B 608      29.726  50.417  14.327  1.00 96.14           O  
ATOM   4489  N   ALA B 609      26.695  54.872  15.005  1.00 97.77           N  
ATOM   4490  CA  ALA B 609      25.920  55.712  14.095  1.00 97.77           C  
ATOM   4491  C   ALA B 609      25.934  57.169  14.549  1.00 97.77           C  
ATOM   4492  CB  ALA B 609      24.484  55.202  13.995  1.00 97.77           C  
ATOM   4493  O   ALA B 609      26.041  58.081  13.725  1.00 97.77           O  
ATOM   4494  N   MET B 610      25.810  57.444  15.812  1.00 97.41           N  
ATOM   4495  CA  MET B 610      25.845  58.791  16.375  1.00 97.41           C  
ATOM   4496  C   MET B 610      27.208  59.438  16.155  1.00 97.41           C  
ATOM   4497  CB  MET B 610      25.516  58.759  17.868  1.00 97.41           C  
ATOM   4498  O   MET B 610      27.295  60.640  15.896  1.00 97.41           O  
ATOM   4499  CG  MET B 610      24.030  58.873  18.171  1.00 97.41           C  
ATOM   4500  SD  MET B 610      23.284  60.392  17.463  1.00 97.41           S  
ATOM   4501  CE  MET B 610      24.112  61.655  18.469  1.00 97.41           C  
ATOM   4502  N   ALA B 611      28.197  58.643  16.303  1.00 96.75           N  
ATOM   4503  CA  ALA B 611      29.550  59.138  16.061  1.00 96.75           C  
ATOM   4504  C   ALA B 611      29.730  59.551  14.603  1.00 96.75           C  
ATOM   4505  CB  ALA B 611      30.581  58.079  16.442  1.00 96.75           C  
ATOM   4506  O   ALA B 611      30.387  60.553  14.311  1.00 96.75           O  
ATOM   4507  N   GLU B 612      29.196  58.784  13.726  1.00 97.70           N  
ATOM   4508  CA  GLU B 612      29.247  59.136  12.310  1.00 97.70           C  
ATOM   4509  C   GLU B 612      28.502  60.439  12.037  1.00 97.70           C  
ATOM   4510  CB  GLU B 612      28.663  58.008  11.454  1.00 97.70           C  
ATOM   4511  O   GLU B 612      28.976  61.284  11.275  1.00 97.70           O  
ATOM   4512  CG  GLU B 612      29.562  56.784  11.354  1.00 97.70           C  
ATOM   4513  CD  GLU B 612      28.952  55.657  10.537  1.00 97.70           C  
ATOM   4514  OE1 GLU B 612      29.599  54.596  10.388  1.00 97.70           O  
ATOM   4515  OE2 GLU B 612      27.817  55.836  10.041  1.00 97.70           O  
ATOM   4516  N   CYS B 613      27.362  60.588  12.663  1.00 98.15           N  
ATOM   4517  CA  CYS B 613      26.586  61.813  12.506  1.00 98.15           C  
ATOM   4518  C   CYS B 613      27.333  63.010  13.083  1.00 98.15           C  
ATOM   4519  CB  CYS B 613      25.224  61.675  13.186  1.00 98.15           C  
ATOM   4520  O   CYS B 613      27.292  64.104  12.518  1.00 98.15           O  
ATOM   4521  SG  CYS B 613      24.097  60.550  12.334  1.00 98.15           S  
ATOM   4522  N   ALA B 614      27.957  62.789  14.200  1.00 97.43           N  
ATOM   4523  CA  ALA B 614      28.739  63.850  14.829  1.00 97.43           C  
ATOM   4524  C   ALA B 614      29.853  64.332  13.904  1.00 97.43           C  
ATOM   4525  CB  ALA B 614      29.323  63.366  16.154  1.00 97.43           C  
ATOM   4526  O   ALA B 614      30.079  65.537  13.771  1.00 97.43           O  
ATOM   4527  N   SER B 615      30.501  63.407  13.311  1.00 97.22           N  
ATOM   4528  CA  SER B 615      31.567  63.736  12.371  1.00 97.22           C  
ATOM   4529  C   SER B 615      31.025  64.498  11.166  1.00 97.22           C  
ATOM   4530  CB  SER B 615      32.281  62.468  11.903  1.00 97.22           C  
ATOM   4531  O   SER B 615      31.685  65.401  10.647  1.00 97.22           O  
ATOM   4532  OG  SER B 615      33.686  62.651  11.907  1.00 97.22           O  
ATOM   4533  N   ALA B 616      29.902  64.138  10.703  1.00 98.09           N  
ATOM   4534  CA  ALA B 616      29.292  64.781   9.542  1.00 98.09           C  
ATOM   4535  C   ALA B 616      28.829  66.195   9.878  1.00 98.09           C  
ATOM   4536  CB  ALA B 616      28.121  63.949   9.027  1.00 98.09           C  
ATOM   4537  O   ALA B 616      28.880  67.090   9.031  1.00 98.09           O  
ATOM   4538  N   LEU B 617      28.399  66.479  11.097  1.00 97.78           N  
ATOM   4539  CA  LEU B 617      27.828  67.755  11.514  1.00 97.78           C  
ATOM   4540  C   LEU B 617      28.925  68.733  11.922  1.00 97.78           C  
ATOM   4541  CB  LEU B 617      26.851  67.552  12.675  1.00 97.78           C  
ATOM   4542  O   LEU B 617      28.710  69.947  11.925  1.00 97.78           O  
ATOM   4543  CG  LEU B 617      25.417  67.182  12.297  1.00 97.78           C  
ATOM   4544  CD1 LEU B 617      24.687  66.591  13.499  1.00 97.78           C  
ATOM   4545  CD2 LEU B 617      24.673  68.400  11.759  1.00 97.78           C  
ATOM   4546  N   GLU B 618      30.073  68.294  12.257  1.00 95.22           N  
ATOM   4547  CA  GLU B 618      31.158  69.065  12.855  1.00 95.22           C  
ATOM   4548  C   GLU B 618      31.513  70.276  11.996  1.00 95.22           C  
ATOM   4549  CB  GLU B 618      32.394  68.186  13.060  1.00 95.22           C  
ATOM   4550  O   GLU B 618      31.669  71.385  12.511  1.00 95.22           O  
ATOM   4551  CG  GLU B 618      33.280  68.629  14.215  1.00 95.22           C  
ATOM   4552  CD  GLU B 618      34.416  67.662  14.506  1.00 95.22           C  
ATOM   4553  OE1 GLU B 618      35.169  67.886  15.481  1.00 95.22           O  
ATOM   4554  OE2 GLU B 618      34.555  66.673  13.752  1.00 95.22           O  
ATOM   4555  N   PRO B 619      31.532  70.133  10.657  1.00 95.75           N  
ATOM   4556  CA  PRO B 619      31.926  71.283   9.839  1.00 95.75           C  
ATOM   4557  C   PRO B 619      30.854  72.370   9.795  1.00 95.75           C  
ATOM   4558  CB  PRO B 619      32.142  70.673   8.452  1.00 95.75           C  
ATOM   4559  O   PRO B 619      31.145  73.515   9.439  1.00 95.75           O  
ATOM   4560  CG  PRO B 619      31.932  69.205   8.644  1.00 95.75           C  
ATOM   4561  CD  PRO B 619      31.400  68.976  10.029  1.00 95.75           C  
ATOM   4562  N   PHE B 620      29.684  72.117  10.194  1.00 96.81           N  
ATOM   4563  CA  PHE B 620      28.584  73.042   9.947  1.00 96.81           C  
ATOM   4564  C   PHE B 620      28.018  73.572  11.259  1.00 96.81           C  
ATOM   4565  CB  PHE B 620      27.478  72.358   9.137  1.00 96.81           C  
ATOM   4566  O   PHE B 620      27.165  74.462  11.259  1.00 96.81           O  
ATOM   4567  CG  PHE B 620      27.975  71.656   7.903  1.00 96.81           C  
ATOM   4568  CD1 PHE B 620      28.510  72.378   6.843  1.00 96.81           C  
ATOM   4569  CD2 PHE B 620      27.908  70.272   7.802  1.00 96.81           C  
ATOM   4570  CE1 PHE B 620      28.971  71.730   5.699  1.00 96.81           C  
ATOM   4571  CE2 PHE B 620      28.367  69.618   6.663  1.00 96.81           C  
ATOM   4572  CZ  PHE B 620      28.898  70.349   5.612  1.00 96.81           C  
ATOM   4573  N   THR B 621      28.423  73.022  12.365  1.00 94.50           N  
ATOM   4574  CA  THR B 621      27.884  73.421  13.660  1.00 94.50           C  
ATOM   4575  C   THR B 621      29.001  73.888  14.590  1.00 94.50           C  
ATOM   4576  CB  THR B 621      27.111  72.266  14.323  1.00 94.50           C  
ATOM   4577  O   THR B 621      30.167  73.542  14.390  1.00 94.50           O  
ATOM   4578  CG2 THR B 621      25.934  71.825  13.459  1.00 94.50           C  
ATOM   4579  OG1 THR B 621      27.994  71.153  14.512  1.00 94.50           O  
ATOM   4580  N   ASP B 622      28.672  74.644  15.616  1.00 91.54           N  
ATOM   4581  CA  ASP B 622      29.640  75.160  16.579  1.00 91.54           C  
ATOM   4582  C   ASP B 622      29.493  74.466  17.931  1.00 91.54           C  
ATOM   4583  CB  ASP B 622      29.479  76.673  16.744  1.00 91.54           C  
ATOM   4584  O   ASP B 622      29.945  74.986  18.954  1.00 91.54           O  
ATOM   4585  CG  ASP B 622      28.027  77.115  16.774  1.00 91.54           C  
ATOM   4586  OD1 ASP B 622      27.133  76.295  16.472  1.00 91.54           O  
ATOM   4587  OD2 ASP B 622      27.774  78.295  17.101  1.00 91.54           O  
ATOM   4588  N   PHE B 623      28.754  73.401  17.970  1.00 93.40           N  
ATOM   4589  CA  PHE B 623      28.560  72.637  19.197  1.00 93.40           C  
ATOM   4590  C   PHE B 623      28.906  71.169  18.980  1.00 93.40           C  
ATOM   4591  CB  PHE B 623      27.116  72.769  19.691  1.00 93.40           C  
ATOM   4592  O   PHE B 623      29.010  70.712  17.840  1.00 93.40           O  
ATOM   4593  CG  PHE B 623      26.093  72.226  18.730  1.00 93.40           C  
ATOM   4594  CD1 PHE B 623      25.479  73.060  17.803  1.00 93.40           C  
ATOM   4595  CD2 PHE B 623      25.745  70.882  18.754  1.00 93.40           C  
ATOM   4596  CE1 PHE B 623      24.532  72.560  16.912  1.00 93.40           C  
ATOM   4597  CE2 PHE B 623      24.800  70.376  17.866  1.00 93.40           C  
ATOM   4598  CZ  PHE B 623      24.194  71.217  16.947  1.00 93.40           C  
ATOM   4599  N   SER B 624      29.176  70.520  20.147  1.00 93.93           N  
ATOM   4600  CA  SER B 624      29.419  69.082  20.104  1.00 93.93           C  
ATOM   4601  C   SER B 624      28.119  68.297  20.244  1.00 93.93           C  
ATOM   4602  CB  SER B 624      30.394  68.669  21.206  1.00 93.93           C  
ATOM   4603  O   SER B 624      27.432  68.400  21.263  1.00 93.93           O  
ATOM   4604  OG  SER B 624      30.354  67.268  21.415  1.00 93.93           O  
ATOM   4605  N   LEU B 625      27.791  67.464  19.242  1.00 95.67           N  
ATOM   4606  CA  LEU B 625      26.568  66.668  19.233  1.00 95.67           C  
ATOM   4607  C   LEU B 625      26.519  65.734  20.438  1.00 95.67           C  
ATOM   4608  CB  LEU B 625      26.465  65.857  17.939  1.00 95.67           C  
ATOM   4609  O   LEU B 625      25.498  65.653  21.125  1.00 95.67           O  
ATOM   4610  CG  LEU B 625      25.232  64.963  17.796  1.00 95.67           C  
ATOM   4611  CD1 LEU B 625      24.004  65.804  17.459  1.00 95.67           C  
ATOM   4612  CD2 LEU B 625      25.465  63.898  16.730  1.00 95.67           C  
ATOM   4613  N   LEU B 626      27.578  64.995  20.739  1.00 94.70           N  
ATOM   4614  CA  LEU B 626      27.632  63.992  21.797  1.00 94.70           C  
ATOM   4615  C   LEU B 626      27.520  64.645  23.171  1.00 94.70           C  
ATOM   4616  CB  LEU B 626      28.930  63.187  21.706  1.00 94.70           C  
ATOM   4617  O   LEU B 626      26.914  64.079  24.084  1.00 94.70           O  
ATOM   4618  CG  LEU B 626      29.075  62.269  20.491  1.00 94.70           C  
ATOM   4619  CD1 LEU B 626      30.501  61.735  20.397  1.00 94.70           C  
ATOM   4620  CD2 LEU B 626      28.073  61.123  20.564  1.00 94.70           C  
ATOM   4621  N   ALA B 627      28.086  65.853  23.226  1.00 92.57           N  
ATOM   4622  CA  ALA B 627      27.979  66.581  24.488  1.00 92.57           C  
ATOM   4623  C   ALA B 627      26.536  66.996  24.762  1.00 92.57           C  
ATOM   4624  CB  ALA B 627      28.889  67.807  24.474  1.00 92.57           C  
ATOM   4625  O   ALA B 627      26.078  66.955  25.906  1.00 92.57           O  
ATOM   4626  N   VAL B 628      25.872  67.413  23.742  1.00 94.64           N  
ATOM   4627  CA  VAL B 628      24.469  67.790  23.883  1.00 94.64           C  
ATOM   4628  C   VAL B 628      23.646  66.574  24.302  1.00 94.64           C  
ATOM   4629  CB  VAL B 628      23.908  68.388  22.573  1.00 94.64           C  
ATOM   4630  O   VAL B 628      22.774  66.675  25.168  1.00 94.64           O  
ATOM   4631  CG1 VAL B 628      22.396  68.581  22.672  1.00 94.64           C  
ATOM   4632  CG2 VAL B 628      24.599  69.711  22.252  1.00 94.64           C  
ATOM   4633  N   MET B 629      23.950  65.433  23.751  1.00 93.10           N  
ATOM   4634  CA  MET B 629      23.218  64.200  24.023  1.00 93.10           C  
ATOM   4635  C   MET B 629      23.431  63.746  25.463  1.00 93.10           C  
ATOM   4636  CB  MET B 629      23.647  63.094  23.057  1.00 93.10           C  
ATOM   4637  O   MET B 629      22.522  63.196  26.087  1.00 93.10           O  
ATOM   4638  CG  MET B 629      22.984  63.181  21.692  1.00 93.10           C  
ATOM   4639  SD  MET B 629      21.222  62.668  21.732  1.00 93.10           S  
ATOM   4640  CE  MET B 629      21.401  60.955  22.301  1.00 93.10           C  
ATOM   4641  N   ARG B 630      24.584  64.019  25.964  1.00 90.02           N  
ATOM   4642  CA  ARG B 630      24.922  63.611  27.324  1.00 90.02           C  
ATOM   4643  C   ARG B 630      24.445  64.644  28.340  1.00 90.02           C  
ATOM   4644  CB  ARG B 630      26.431  63.398  27.463  1.00 90.02           C  
ATOM   4645  O   ARG B 630      24.564  64.435  29.549  1.00 90.02           O  
ATOM   4646  CG  ARG B 630      26.945  62.157  26.752  1.00 90.02           C  
ATOM   4647  CD  ARG B 630      28.445  61.979  26.943  1.00 90.02           C  
ATOM   4648  NE  ARG B 630      28.978  60.931  26.077  1.00 90.02           N  
ATOM   4649  NH1 ARG B 630      30.962  62.025  25.626  1.00 90.02           N  
ATOM   4650  NH2 ARG B 630      30.548  59.968  24.705  1.00 90.02           N  
ATOM   4651  CZ  ARG B 630      30.161  60.977  25.471  1.00 90.02           C  
ATOM   4652  N   GLY B 631      23.930  65.755  27.944  1.00 84.59           N  
ATOM   4653  CA  GLY B 631      23.447  66.808  28.823  1.00 84.59           C  
ATOM   4654  C   GLY B 631      24.535  67.776  29.248  1.00 84.59           C  
ATOM   4655  O   GLY B 631      24.371  68.511  30.224  1.00 84.59           O  
ATOM   4656  N   GLU B 632      25.651  67.830  28.607  1.00 85.43           N  
ATOM   4657  CA  GLU B 632      26.793  68.657  28.988  1.00 85.43           C  
ATOM   4658  C   GLU B 632      26.934  69.863  28.063  1.00 85.43           C  
ATOM   4659  CB  GLU B 632      28.082  67.832  28.977  1.00 85.43           C  
ATOM   4660  O   GLU B 632      27.772  70.736  28.297  1.00 85.43           O  
ATOM   4661  CG  GLU B 632      27.974  66.512  29.726  1.00 85.43           C  
ATOM   4662  CD  GLU B 632      29.236  65.669  29.641  1.00 85.43           C  
ATOM   4663  OE1 GLU B 632      29.266  64.560  30.222  1.00 85.43           O  
ATOM   4664  OE2 GLU B 632      30.203  66.121  28.989  1.00 85.43           O  
ATOM   4665  N   GLY B 633      26.110  69.981  27.154  1.00 81.44           N  
ATOM   4666  CA  GLY B 633      26.285  71.038  26.171  1.00 81.44           C  
ATOM   4667  C   GLY B 633      25.133  72.024  26.142  1.00 81.44           C  
ATOM   4668  O   GLY B 633      24.479  72.252  27.161  1.00 81.44           O  
ATOM   4669  N   VAL B 634      25.002  72.660  25.025  1.00 83.08           N  
ATOM   4670  CA  VAL B 634      23.986  73.687  24.823  1.00 83.08           C  
ATOM   4671  C   VAL B 634      22.595  73.061  24.896  1.00 83.08           C  
ATOM   4672  CB  VAL B 634      24.173  74.413  23.472  1.00 83.08           C  
ATOM   4673  O   VAL B 634      22.431  71.866  24.636  1.00 83.08           O  
ATOM   4674  CG1 VAL B 634      24.646  75.849  23.691  1.00 83.08           C  
ATOM   4675  CG2 VAL B 634      25.161  73.651  22.590  1.00 83.08           C  
ATOM   4676  N   GLY B 635      21.677  73.891  25.409  1.00 85.48           N  
ATOM   4677  CA  GLY B 635      20.320  73.407  25.609  1.00 85.48           C  
ATOM   4678  C   GLY B 635      19.557  73.217  24.312  1.00 85.48           C  
ATOM   4679  O   GLY B 635      19.929  73.778  23.279  1.00 85.48           O  
ATOM   4680  N   LEU B 636      18.490  72.399  24.315  1.00 89.39           N  
ATOM   4681  CA  LEU B 636      17.685  72.033  23.155  1.00 89.39           C  
ATOM   4682  C   LEU B 636      16.659  73.117  22.841  1.00 89.39           C  
ATOM   4683  CB  LEU B 636      16.976  70.697  23.394  1.00 89.39           C  
ATOM   4684  O   LEU B 636      15.859  72.970  21.915  1.00 89.39           O  
ATOM   4685  CG  LEU B 636      17.864  69.452  23.410  1.00 89.39           C  
ATOM   4686  CD1 LEU B 636      17.155  68.304  24.121  1.00 89.39           C  
ATOM   4687  CD2 LEU B 636      18.249  69.051  21.990  1.00 89.39           C  
ATOM   4688  N   GLU B 637      16.756  74.267  23.468  1.00 85.89           N  
ATOM   4689  CA  GLU B 637      15.815  75.360  23.241  1.00 85.89           C  
ATOM   4690  C   GLU B 637      16.165  76.135  21.974  1.00 85.89           C  
ATOM   4691  CB  GLU B 637      15.788  76.304  24.446  1.00 85.89           C  
ATOM   4692  O   GLU B 637      15.300  76.777  21.374  1.00 85.89           O  
ATOM   4693  CG  GLU B 637      16.049  75.613  25.776  1.00 85.89           C  
ATOM   4694  CD  GLU B 637      15.208  76.166  26.915  1.00 85.89           C  
ATOM   4695  OE1 GLU B 637      15.376  75.711  28.070  1.00 85.89           O  
ATOM   4696  OE2 GLU B 637      14.373  77.060  26.651  1.00 85.89           O  
ATOM   4697  N   ARG B 638      17.378  76.052  21.557  1.00 88.86           N  
ATOM   4698  CA  ARG B 638      17.853  76.748  20.366  1.00 88.86           C  
ATOM   4699  C   ARG B 638      17.582  75.929  19.109  1.00 88.86           C  
ATOM   4700  CB  ARG B 638      19.349  77.052  20.481  1.00 88.86           C  
ATOM   4701  O   ARG B 638      17.952  74.756  19.034  1.00 88.86           O  
ATOM   4702  CG  ARG B 638      19.687  78.085  21.545  1.00 88.86           C  
ATOM   4703  CD  ARG B 638      21.185  78.345  21.621  1.00 88.86           C  
ATOM   4704  NE  ARG B 638      21.717  78.815  20.345  1.00 88.86           N  
ATOM   4705  NH1 ARG B 638      23.910  78.926  21.063  1.00 88.86           N  
ATOM   4706  NH2 ARG B 638      23.373  79.503  18.911  1.00 88.86           N  
ATOM   4707  CZ  ARG B 638      22.999  79.080  20.109  1.00 88.86           C  
ATOM   4708  N   VAL B 639      16.952  76.520  18.075  1.00 90.82           N  
ATOM   4709  CA  VAL B 639      16.523  75.819  16.869  1.00 90.82           C  
ATOM   4710  C   VAL B 639      17.744  75.324  16.098  1.00 90.82           C  
ATOM   4711  CB  VAL B 639      15.653  76.722  15.967  1.00 90.82           C  
ATOM   4712  O   VAL B 639      17.703  74.261  15.473  1.00 90.82           O  
ATOM   4713  CG1 VAL B 639      16.505  77.796  15.295  1.00 90.82           C  
ATOM   4714  CG2 VAL B 639      14.922  75.883  14.920  1.00 90.82           C  
ATOM   4715  N   GLU B 640      18.912  76.074  16.120  1.00 93.30           N  
ATOM   4716  CA  GLU B 640      20.115  75.685  15.390  1.00 93.30           C  
ATOM   4717  C   GLU B 640      20.793  74.483  16.043  1.00 93.30           C  
ATOM   4718  CB  GLU B 640      21.095  76.858  15.304  1.00 93.30           C  
ATOM   4719  O   GLU B 640      21.672  73.860  15.445  1.00 93.30           O  
ATOM   4720  CG  GLU B 640      21.396  77.508  16.647  1.00 93.30           C  
ATOM   4721  CD  GLU B 640      21.159  79.009  16.654  1.00 93.30           C  
ATOM   4722  OE1 GLU B 640      21.682  79.702  17.556  1.00 93.30           O  
ATOM   4723  OE2 GLU B 640      20.444  79.497  15.750  1.00 93.30           O  
ATOM   4724  N   VAL B 641      20.317  74.097  17.256  1.00 94.54           N  
ATOM   4725  CA  VAL B 641      20.843  72.931  17.958  1.00 94.54           C  
ATOM   4726  C   VAL B 641      19.838  71.784  17.882  1.00 94.54           C  
ATOM   4727  CB  VAL B 641      21.169  73.257  19.433  1.00 94.54           C  
ATOM   4728  O   VAL B 641      20.197  70.659  17.524  1.00 94.54           O  
ATOM   4729  CG1 VAL B 641      21.707  72.021  20.153  1.00 94.54           C  
ATOM   4730  CG2 VAL B 641      22.172  74.406  19.516  1.00 94.54           C  
ATOM   4731  N   VAL B 642      18.590  71.945  18.166  1.00 94.27           N  
ATOM   4732  CA  VAL B 642      17.580  70.904  18.322  1.00 94.27           C  
ATOM   4733  C   VAL B 642      17.384  70.171  16.996  1.00 94.27           C  
ATOM   4734  CB  VAL B 642      16.235  71.487  18.811  1.00 94.27           C  
ATOM   4735  O   VAL B 642      17.223  68.948  16.974  1.00 94.27           O  
ATOM   4736  CG1 VAL B 642      15.370  71.917  17.628  1.00 94.27           C  
ATOM   4737  CG2 VAL B 642      15.495  70.467  19.675  1.00 94.27           C  
ATOM   4738  N   GLN B 643      17.360  70.842  15.832  1.00 95.90           N  
ATOM   4739  CA  GLN B 643      17.063  70.194  14.559  1.00 95.90           C  
ATOM   4740  C   GLN B 643      18.198  69.266  14.136  1.00 95.90           C  
ATOM   4741  CB  GLN B 643      16.806  71.238  13.471  1.00 95.90           C  
ATOM   4742  O   GLN B 643      17.965  68.101  13.807  1.00 95.90           O  
ATOM   4743  CG  GLN B 643      15.446  71.915  13.578  1.00 95.90           C  
ATOM   4744  CD  GLN B 643      15.069  72.677  12.322  1.00 95.90           C  
ATOM   4745  NE2 GLN B 643      13.908  73.323  12.345  1.00 95.90           N  
ATOM   4746  OE1 GLN B 643      15.816  72.685  11.338  1.00 95.90           O  
ATOM   4747  N   PRO B 644      19.499  69.679  14.227  1.00 97.07           N  
ATOM   4748  CA  PRO B 644      20.583  68.743  13.921  1.00 97.07           C  
ATOM   4749  C   PRO B 644      20.645  67.571  14.898  1.00 97.07           C  
ATOM   4750  CB  PRO B 644      21.839  69.611  14.029  1.00 97.07           C  
ATOM   4751  O   PRO B 644      20.940  66.443  14.496  1.00 97.07           O  
ATOM   4752  CG  PRO B 644      21.346  71.016  13.895  1.00 97.07           C  
ATOM   4753  CD  PRO B 644      19.918  71.066  14.358  1.00 97.07           C  
ATOM   4754  N   VAL B 645      20.369  67.797  16.156  1.00 96.85           N  
ATOM   4755  CA  VAL B 645      20.391  66.729  17.150  1.00 96.85           C  
ATOM   4756  C   VAL B 645      19.285  65.719  16.847  1.00 96.85           C  
ATOM   4757  CB  VAL B 645      20.230  67.283  18.583  1.00 96.85           C  
ATOM   4758  O   VAL B 645      19.516  64.508  16.881  1.00 96.85           O  
ATOM   4759  CG1 VAL B 645      20.009  66.146  19.580  1.00 96.85           C  
ATOM   4760  CG2 VAL B 645      21.451  68.111  18.975  1.00 96.85           C  
ATOM   4761  N   LEU B 646      18.092  66.183  16.529  1.00 96.83           N  
ATOM   4762  CA  LEU B 646      16.978  65.307  16.184  1.00 96.83           C  
ATOM   4763  C   LEU B 646      17.282  64.512  14.919  1.00 96.83           C  
ATOM   4764  CB  LEU B 646      15.695  66.122  15.993  1.00 96.83           C  
ATOM   4765  O   LEU B 646      16.961  63.324  14.835  1.00 96.83           O  
ATOM   4766  CG  LEU B 646      14.779  66.240  17.212  1.00 96.83           C  
ATOM   4767  CD1 LEU B 646      13.781  67.377  17.017  1.00 96.83           C  
ATOM   4768  CD2 LEU B 646      14.054  64.923  17.466  1.00 96.83           C  
ATOM   4769  N   TRP B 647      17.835  65.170  13.978  1.00 97.88           N  
ATOM   4770  CA  TRP B 647      18.227  64.507  12.739  1.00 97.88           C  
ATOM   4771  C   TRP B 647      19.200  63.366  13.016  1.00 97.88           C  
ATOM   4772  CB  TRP B 647      18.858  65.509  11.768  1.00 97.88           C  
ATOM   4773  O   TRP B 647      19.024  62.255  12.512  1.00 97.88           O  
ATOM   4774  CG  TRP B 647      19.455  64.880  10.546  1.00 97.88           C  
ATOM   4775  CD1 TRP B 647      18.798  64.506   9.407  1.00 97.88           C  
ATOM   4776  CD2 TRP B 647      20.832  64.546  10.343  1.00 97.88           C  
ATOM   4777  CE2 TRP B 647      20.937  63.972   9.056  1.00 97.88           C  
ATOM   4778  CE3 TRP B 647      21.987  64.677  11.124  1.00 97.88           C  
ATOM   4779  NE1 TRP B 647      19.683  63.959   8.507  1.00 97.88           N  
ATOM   4780  CH2 TRP B 647      23.270  63.670   9.318  1.00 97.88           C  
ATOM   4781  CZ2 TRP B 647      22.155  63.530   8.533  1.00 97.88           C  
ATOM   4782  CZ3 TRP B 647      23.198  64.236  10.602  1.00 97.88           C  
ATOM   4783  N   ALA B 648      20.170  63.586  13.814  1.00 98.17           N  
ATOM   4784  CA  ALA B 648      21.175  62.577  14.137  1.00 98.17           C  
ATOM   4785  C   ALA B 648      20.554  61.406  14.893  1.00 98.17           C  
ATOM   4786  CB  ALA B 648      22.306  63.195  14.956  1.00 98.17           C  
ATOM   4787  O   ALA B 648      20.898  60.247  14.646  1.00 98.17           O  
ATOM   4788  N   VAL B 649      19.672  61.690  15.799  1.00 97.61           N  
ATOM   4789  CA  VAL B 649      19.014  60.643  16.574  1.00 97.61           C  
ATOM   4790  C   VAL B 649      18.150  59.784  15.654  1.00 97.61           C  
ATOM   4791  CB  VAL B 649      18.154  61.236  17.713  1.00 97.61           C  
ATOM   4792  O   VAL B 649      18.177  58.554  15.737  1.00 97.61           O  
ATOM   4793  CG1 VAL B 649      17.281  60.156  18.349  1.00 97.61           C  
ATOM   4794  CG2 VAL B 649      19.044  61.896  18.765  1.00 97.61           C  
ATOM   4795  N   MET B 650      17.450  60.343  14.764  1.00 98.21           N  
ATOM   4796  CA  MET B 650      16.561  59.619  13.860  1.00 98.21           C  
ATOM   4797  C   MET B 650      17.357  58.737  12.904  1.00 98.21           C  
ATOM   4798  CB  MET B 650      15.688  60.594  13.068  1.00 98.21           C  
ATOM   4799  O   MET B 650      17.041  57.559  12.730  1.00 98.21           O  
ATOM   4800  CG  MET B 650      14.633  61.295  13.909  1.00 98.21           C  
ATOM   4801  SD  MET B 650      13.507  62.334  12.900  1.00 98.21           S  
ATOM   4802  CE  MET B 650      14.541  63.809  12.683  1.00 98.21           C  
ATOM   4803  N   VAL B 651      18.406  59.257  12.326  1.00 98.20           N  
ATOM   4804  CA  VAL B 651      19.246  58.497  11.407  1.00 98.20           C  
ATOM   4805  C   VAL B 651      19.899  57.332  12.147  1.00 98.20           C  
ATOM   4806  CB  VAL B 651      20.327  59.389  10.756  1.00 98.20           C  
ATOM   4807  O   VAL B 651      19.991  56.223  11.614  1.00 98.20           O  
ATOM   4808  CG1 VAL B 651      21.331  58.540   9.978  1.00 98.20           C  
ATOM   4809  CG2 VAL B 651      19.681  60.430   9.844  1.00 98.20           C  
ATOM   4810  N   SER B 652      20.338  57.580  13.317  1.00 98.16           N  
ATOM   4811  CA  SER B 652      20.990  56.541  14.107  1.00 98.16           C  
ATOM   4812  C   SER B 652      19.993  55.476  14.550  1.00 98.16           C  
ATOM   4813  CB  SER B 652      21.676  57.149  15.331  1.00 98.16           C  
ATOM   4814  O   SER B 652      20.332  54.293  14.623  1.00 98.16           O  
ATOM   4815  OG  SER B 652      22.380  58.328  14.980  1.00 98.16           O  
ATOM   4816  N   LEU B 653      18.804  55.859  14.898  1.00 97.98           N  
ATOM   4817  CA  LEU B 653      17.775  54.884  15.242  1.00 97.98           C  
ATOM   4818  C   LEU B 653      17.427  54.013  14.040  1.00 97.98           C  
ATOM   4819  CB  LEU B 653      16.518  55.590  15.757  1.00 97.98           C  
ATOM   4820  O   LEU B 653      17.148  52.821  14.191  1.00 97.98           O  
ATOM   4821  CG  LEU B 653      16.577  56.120  17.191  1.00 97.98           C  
ATOM   4822  CD1 LEU B 653      15.320  56.921  17.511  1.00 97.98           C  
ATOM   4823  CD2 LEU B 653      16.751  54.971  18.178  1.00 97.98           C  
ATOM   4824  N   ALA B 654      17.368  54.565  12.885  1.00 98.19           N  
ATOM   4825  CA  ALA B 654      17.110  53.784  11.677  1.00 98.19           C  
ATOM   4826  C   ALA B 654      18.189  52.725  11.468  1.00 98.19           C  
ATOM   4827  CB  ALA B 654      17.024  54.700  10.459  1.00 98.19           C  
ATOM   4828  O   ALA B 654      17.892  51.599  11.061  1.00 98.19           O  
ATOM   4829  N   LYS B 655      19.407  53.058  11.680  1.00 97.58           N  
ATOM   4830  CA  LYS B 655      20.503  52.098  11.586  1.00 97.58           C  
ATOM   4831  C   LYS B 655      20.367  51.004  12.641  1.00 97.58           C  
ATOM   4832  CB  LYS B 655      21.850  52.805  11.734  1.00 97.58           C  
ATOM   4833  O   LYS B 655      20.738  49.853  12.400  1.00 97.58           O  
ATOM   4834  CG  LYS B 655      22.669  52.854  10.452  1.00 97.58           C  
ATOM   4835  CD  LYS B 655      24.139  53.131  10.738  1.00 97.58           C  
ATOM   4836  CE  LYS B 655      24.954  53.207   9.454  1.00 97.58           C  
ATOM   4837  NZ  LYS B 655      26.399  53.468   9.729  1.00 97.58           N  
ATOM   4838  N   LEU B 656      19.963  51.392  13.763  1.00 97.10           N  
ATOM   4839  CA  LEU B 656      19.729  50.416  14.822  1.00 97.10           C  
ATOM   4840  C   LEU B 656      18.638  49.430  14.421  1.00 97.10           C  
ATOM   4841  CB  LEU B 656      19.344  51.120  16.125  1.00 97.10           C  
ATOM   4842  O   LEU B 656      18.761  48.227  14.665  1.00 97.10           O  
ATOM   4843  CG  LEU B 656      19.326  50.253  17.385  1.00 97.10           C  
ATOM   4844  CD1 LEU B 656      20.711  49.671  17.647  1.00 97.10           C  
ATOM   4845  CD2 LEU B 656      18.844  51.062  18.585  1.00 97.10           C  
ATOM   4846  N   TRP B 657      17.603  49.831  13.820  1.00 97.82           N  
ATOM   4847  CA  TRP B 657      16.549  48.954  13.318  1.00 97.82           C  
ATOM   4848  C   TRP B 657      17.086  48.021  12.238  1.00 97.82           C  
ATOM   4849  CB  TRP B 657      15.382  49.778  12.765  1.00 97.82           C  
ATOM   4850  O   TRP B 657      16.741  46.837  12.205  1.00 97.82           O  
ATOM   4851  CG  TRP B 657      14.376  50.179  13.801  1.00 97.82           C  
ATOM   4852  CD1 TRP B 657      14.199  51.423  14.340  1.00 97.82           C  
ATOM   4853  CD2 TRP B 657      13.409  49.330  14.427  1.00 97.82           C  
ATOM   4854  CE2 TRP B 657      12.678  50.127  15.335  1.00 97.82           C  
ATOM   4855  CE3 TRP B 657      13.088  47.971  14.306  1.00 97.82           C  
ATOM   4856  NE1 TRP B 657      13.179  51.399  15.263  1.00 97.82           N  
ATOM   4857  CH2 TRP B 657      11.352  48.276  15.983  1.00 97.82           C  
ATOM   4858  CZ2 TRP B 657      11.645  49.609  16.120  1.00 97.82           C  
ATOM   4859  CZ3 TRP B 657      12.060  47.457  15.088  1.00 97.82           C  
ATOM   4860  N   ALA B 658      17.878  48.470  11.341  1.00 96.92           N  
ATOM   4861  CA  ALA B 658      18.469  47.654  10.284  1.00 96.92           C  
ATOM   4862  C   ALA B 658      19.336  46.543  10.869  1.00 96.92           C  
ATOM   4863  CB  ALA B 658      19.293  48.524   9.337  1.00 96.92           C  
ATOM   4864  O   ALA B 658      19.425  45.452  10.301  1.00 96.92           O  
ATOM   4865  N   SER B 659      19.918  46.817  11.996  1.00 96.04           N  
ATOM   4866  CA  SER B 659      20.794  45.838  12.631  1.00 96.04           C  
ATOM   4867  C   SER B 659      20.012  44.613  13.093  1.00 96.04           C  
ATOM   4868  CB  SER B 659      21.526  46.464  13.819  1.00 96.04           C  
ATOM   4869  O   SER B 659      20.581  43.533  13.261  1.00 96.04           O  
ATOM   4870  OG  SER B 659      20.680  46.529  14.953  1.00 96.04           O  
ATOM   4871  N   VAL B 660      18.776  44.795  13.296  1.00 96.47           N  
ATOM   4872  CA  VAL B 660      17.956  43.655  13.692  1.00 96.47           C  
ATOM   4873  C   VAL B 660      17.106  43.194  12.510  1.00 96.47           C  
ATOM   4874  CB  VAL B 660      17.051  43.998  14.897  1.00 96.47           C  
ATOM   4875  O   VAL B 660      16.065  42.559  12.696  1.00 96.47           O  
ATOM   4876  CG1 VAL B 660      17.891  44.249  16.148  1.00 96.47           C  
ATOM   4877  CG2 VAL B 660      16.181  45.213  14.582  1.00 96.47           C  
ATOM   4878  N   GLY B 661      17.519  43.563  11.352  1.00 94.90           N  
ATOM   4879  CA  GLY B 661      16.963  43.028  10.120  1.00 94.90           C  
ATOM   4880  C   GLY B 661      15.742  43.788   9.637  1.00 94.90           C  
ATOM   4881  O   GLY B 661      15.071  43.361   8.695  1.00 94.90           O  
ATOM   4882  N   VAL B 662      15.346  44.938  10.219  1.00 96.68           N  
ATOM   4883  CA  VAL B 662      14.169  45.697   9.810  1.00 96.68           C  
ATOM   4884  C   VAL B 662      14.580  46.811   8.850  1.00 96.68           C  
ATOM   4885  CB  VAL B 662      13.425  46.291  11.027  1.00 96.68           C  
ATOM   4886  O   VAL B 662      15.321  47.722   9.227  1.00 96.68           O  
ATOM   4887  CG1 VAL B 662      12.193  47.073  10.578  1.00 96.68           C  
ATOM   4888  CG2 VAL B 662      13.032  45.183  12.003  1.00 96.68           C  
ATOM   4889  N   VAL B 663      14.133  46.643   7.631  1.00 95.33           N  
ATOM   4890  CA  VAL B 663      14.404  47.645   6.606  1.00 95.33           C  
ATOM   4891  C   VAL B 663      13.088  48.160   6.027  1.00 95.33           C  
ATOM   4892  CB  VAL B 663      15.296  47.079   5.480  1.00 95.33           C  
ATOM   4893  O   VAL B 663      12.105  47.420   5.949  1.00 95.33           O  
ATOM   4894  CG1 VAL B 663      16.774  47.213   5.842  1.00 95.33           C  
ATOM   4895  CG2 VAL B 663      14.941  45.619   5.202  1.00 95.33           C  
ATOM   4896  N   PRO B 664      13.089  49.449   5.728  1.00 95.52           N  
ATOM   4897  CA  PRO B 664      11.820  50.005   5.254  1.00 95.52           C  
ATOM   4898  C   PRO B 664      11.508  49.616   3.810  1.00 95.52           C  
ATOM   4899  CB  PRO B 664      12.029  51.516   5.379  1.00 95.52           C  
ATOM   4900  O   PRO B 664      12.419  49.513   2.985  1.00 95.52           O  
ATOM   4901  CG  PRO B 664      13.509  51.706   5.289  1.00 95.52           C  
ATOM   4902  CD  PRO B 664      14.181  50.496   5.872  1.00 95.52           C  
ATOM   4903  N   SER B 665      10.209  49.538   3.613  1.00 94.97           N  
ATOM   4904  CA  SER B 665       9.701  49.388   2.253  1.00 94.97           C  
ATOM   4905  C   SER B 665       9.395  50.743   1.624  1.00 94.97           C  
ATOM   4906  CB  SER B 665       8.445  48.516   2.243  1.00 94.97           C  
ATOM   4907  O   SER B 665       9.285  50.855   0.401  1.00 94.97           O  
ATOM   4908  OG  SER B 665       7.647  48.770   3.386  1.00 94.97           O  
ATOM   4909  N   ALA B 666       9.225  51.738   2.496  1.00 97.01           N  
ATOM   4910  CA  ALA B 666       9.030  53.138   2.125  1.00 97.01           C  
ATOM   4911  C   ALA B 666       9.409  54.068   3.275  1.00 97.01           C  
ATOM   4912  CB  ALA B 666       7.583  53.380   1.704  1.00 97.01           C  
ATOM   4913  O   ALA B 666       9.430  53.653   4.436  1.00 97.01           O  
ATOM   4914  N   VAL B 667       9.723  55.309   2.951  1.00 97.80           N  
ATOM   4915  CA  VAL B 667      10.042  56.292   3.980  1.00 97.80           C  
ATOM   4916  C   VAL B 667       9.227  57.563   3.751  1.00 97.80           C  
ATOM   4917  CB  VAL B 667      11.551  56.623   4.002  1.00 97.80           C  
ATOM   4918  O   VAL B 667       8.955  57.936   2.607  1.00 97.80           O  
ATOM   4919  CG1 VAL B 667      12.363  55.410   4.451  1.00 97.80           C  
ATOM   4920  CG2 VAL B 667      12.012  57.099   2.625  1.00 97.80           C  
ATOM   4921  N   VAL B 668       8.810  58.194   4.828  1.00 97.60           N  
ATOM   4922  CA  VAL B 668       8.085  59.459   4.788  1.00 97.60           C  
ATOM   4923  C   VAL B 668       8.605  60.387   5.884  1.00 97.60           C  
ATOM   4924  CB  VAL B 668       6.563  59.247   4.947  1.00 97.60           C  
ATOM   4925  O   VAL B 668       8.928  59.937   6.986  1.00 97.60           O  
ATOM   4926  CG1 VAL B 668       6.182  59.152   6.423  1.00 97.60           C  
ATOM   4927  CG2 VAL B 668       5.793  60.376   4.264  1.00 97.60           C  
ATOM   4928  N   GLY B 669       8.811  61.606   5.529  1.00 97.60           N  
ATOM   4929  CA  GLY B 669       9.268  62.597   6.489  1.00 97.60           C  
ATOM   4930  C   GLY B 669       8.318  63.771   6.633  1.00 97.60           C  
ATOM   4931  O   GLY B 669       7.552  64.073   5.715  1.00 97.60           O  
ATOM   4932  N   HIS B 670       8.357  64.428   7.791  1.00 96.84           N  
ATOM   4933  CA  HIS B 670       7.600  65.629   8.128  1.00 96.84           C  
ATOM   4934  C   HIS B 670       8.520  66.836   8.280  1.00 96.84           C  
ATOM   4935  CB  HIS B 670       6.799  65.414   9.413  1.00 96.84           C  
ATOM   4936  O   HIS B 670       9.299  66.911   9.232  1.00 96.84           O  
ATOM   4937  CG  HIS B 670       5.804  66.496   9.688  1.00 96.84           C
[truncated: 1,478,332 more chars]
