# Supplementary material for: Module-Based Polyketide Synthase Engineering for de Novo Polyketide Biosynthesis
Source: ACS Synth Biol. 2023 Oct 23;12(11):3148–55. doi: 10.1021/acssynbio.3c00282 (PMC10661043; doi:10.1021/acssynbio.3c00282)
Supplement: Supplementary file 2 — sb3c00282_si_002.zip [file sb3c00282_si_002.zip › Final_PKS_Structures/lsd14.pdb]

MODEL     1                                                                     
ATOM      1  N   HIS B   1      76.610  14.142 -19.726  1.00 34.05           N  
ATOM      2  CA  HIS B   1      75.888  12.893 -19.518  1.00 34.05           C  
ATOM      3  C   HIS B   1      75.289  12.829 -18.117  1.00 34.05           C  
ATOM      4  CB  HIS B   1      76.811  11.695 -19.748  1.00 34.05           C  
ATOM      5  O   HIS B   1      74.252  12.195 -17.908  1.00 34.05           O  
ATOM      6  CG  HIS B   1      76.397  10.830 -20.896  1.00 34.05           C  
ATOM      7  CD2 HIS B   1      77.122  10.032 -21.714  1.00 34.05           C  
ATOM      8  ND1 HIS B   1      75.088  10.725 -21.314  1.00 34.05           N  
ATOM      9  CE1 HIS B   1      75.026   9.896 -22.343  1.00 34.05           C  
ATOM     10  NE2 HIS B   1      76.247   9.462 -22.606  1.00 34.05           N  
ATOM     11  N   MET B   2      75.980  13.442 -17.173  1.00 37.19           N  
ATOM     12  CA  MET B   2      75.547  13.410 -15.779  1.00 37.19           C  
ATOM     13  C   MET B   2      74.350  14.328 -15.559  1.00 37.19           C  
ATOM     14  CB  MET B   2      76.694  13.813 -14.850  1.00 37.19           C  
ATOM     15  O   MET B   2      73.480  14.035 -14.738  1.00 37.19           O  
ATOM     16  CG  MET B   2      77.334  12.643 -14.123  1.00 37.19           C  
ATOM     17  SD  MET B   2      78.404  13.180 -12.732  1.00 37.19           S  
ATOM     18  CE  MET B   2      78.926  11.566 -12.088  1.00 37.19           C  
ATOM     19  N   ALA B   3      74.444  15.622 -16.131  1.00 52.53           N  
ATOM     20  CA  ALA B   3      73.356  16.570 -15.908  1.00 52.53           C  
ATOM     21  C   ALA B   3      72.038  16.031 -16.457  1.00 52.53           C  
ATOM     22  CB  ALA B   3      73.684  17.917 -16.547  1.00 52.53           C  
ATOM     23  O   ALA B   3      70.982  16.217 -15.848  1.00 52.53           O  
ATOM     24  N   ASP B   4      72.208  15.323 -17.538  1.00 47.43           N  
ATOM     25  CA  ASP B   4      70.987  14.832 -18.169  1.00 47.43           C  
ATOM     26  C   ASP B   4      70.358  13.708 -17.347  1.00 47.43           C  
ATOM     27  CB  ASP B   4      71.274  14.346 -19.591  1.00 47.43           C  
ATOM     28  O   ASP B   4      69.132  13.598 -17.273  1.00 47.43           O  
ATOM     29  CG  ASP B   4      70.805  15.321 -20.657  1.00 47.43           C  
ATOM     30  OD1 ASP B   4      70.077  16.282 -20.327  1.00 47.43           O  
ATOM     31  OD2 ASP B   4      71.165  15.125 -21.838  1.00 47.43           O  
ATOM     32  N   VAL B   5      71.190  13.028 -16.610  1.00 53.47           N  
ATOM     33  CA  VAL B   5      70.672  11.934 -15.796  1.00 53.47           C  
ATOM     34  C   VAL B   5      69.969  12.495 -14.562  1.00 53.47           C  
ATOM     35  CB  VAL B   5      71.795  10.961 -15.372  1.00 53.47           C  
ATOM     36  O   VAL B   5      68.909  12.005 -14.167  1.00 53.47           O  
ATOM     37  CG1 VAL B   5      71.229   9.814 -14.537  1.00 53.47           C  
ATOM     38  CG2 VAL B   5      72.525  10.422 -16.601  1.00 53.47           C  
ATOM     39  N   VAL B   6      70.564  13.575 -14.013  1.00 59.11           N  
ATOM     40  CA  VAL B   6      69.965  14.142 -12.809  1.00 59.11           C  
ATOM     41  C   VAL B   6      68.621  14.781 -13.152  1.00 59.11           C  
ATOM     42  CB  VAL B   6      70.896  15.182 -12.147  1.00 59.11           C  
ATOM     43  O   VAL B   6      67.656  14.655 -12.395  1.00 59.11           O  
ATOM     44  CG1 VAL B   6      70.260  15.747 -10.878  1.00 59.11           C  
ATOM     45  CG2 VAL B   6      72.255  14.558 -11.835  1.00 59.11           C  
ATOM     46  N   ASN B   7      68.700  15.278 -14.391  1.00 58.86           N  
ATOM     47  CA  ASN B   7      67.448  15.890 -14.823  1.00 58.86           C  
ATOM     48  C   ASN B   7      66.368  14.840 -15.072  1.00 58.86           C  
ATOM     49  CB  ASN B   7      67.668  16.734 -16.080  1.00 58.86           C  
ATOM     50  O   ASN B   7      65.201  15.053 -14.740  1.00 58.86           O  
ATOM     51  CG  ASN B   7      66.641  17.839 -16.228  1.00 58.86           C  
ATOM     52  ND2 ASN B   7      66.840  18.705 -17.215  1.00 58.86           N  
ATOM     53  OD1 ASN B   7      65.678  17.915 -15.461  1.00 58.86           O  
ATOM     54  N   THR B   8      66.890  13.779 -15.525  1.00 60.52           N  
ATOM     55  CA  THR B   8      65.916  12.719 -15.758  1.00 60.52           C  
ATOM     56  C   THR B   8      65.427  12.134 -14.436  1.00 60.52           C  
ATOM     57  CB  THR B   8      66.508  11.597 -16.631  1.00 60.52           C  
ATOM     58  O   THR B   8      64.244  11.817 -14.290  1.00 60.52           O  
ATOM     59  CG2 THR B   8      65.698  11.410 -17.910  1.00 60.52           C  
ATOM     60  OG1 THR B   8      67.857  11.931 -16.977  1.00 60.52           O  
ATOM     61  N   GLU B   9      66.392  12.040 -13.511  1.00 59.49           N  
ATOM     62  CA  GLU B   9      65.996  11.552 -12.193  1.00 59.49           C  
ATOM     63  C   GLU B   9      65.007  12.503 -11.526  1.00 59.49           C  
ATOM     64  CB  GLU B   9      67.225  11.358 -11.300  1.00 59.49           C  
ATOM     65  O   GLU B   9      64.017  12.065 -10.936  1.00 59.49           O  
ATOM     66  CG  GLU B   9      66.966  10.490 -10.077  1.00 59.49           C  
ATOM     67  CD  GLU B   9      68.171  10.374  -9.158  1.00 59.49           C  
ATOM     68  OE1 GLU B   9      68.018   9.883  -8.016  1.00 59.49           O  
ATOM     69  OE2 GLU B   9      69.277  10.777  -9.583  1.00 59.49           O  
ATOM     70  N   ASP B  10      65.343  13.780 -11.583  1.00 62.29           N  
ATOM     71  CA  ASP B  10      64.444  14.754 -10.971  1.00 62.29           C  
ATOM     72  C   ASP B  10      63.075  14.738 -11.647  1.00 62.29           C  
ATOM     73  CB  ASP B  10      65.048  16.158 -11.039  1.00 62.29           C  
ATOM     74  O   ASP B  10      62.045  14.839 -10.977  1.00 62.29           O  
ATOM     75  CG  ASP B  10      66.006  16.448  -9.897  1.00 62.29           C  
ATOM     76  OD1 ASP B  10      66.014  15.693  -8.900  1.00 62.29           O  
ATOM     77  OD2 ASP B  10      66.759  17.441  -9.992  1.00 62.29           O  
ATOM     78  N   ARG B  11      63.087  14.590 -12.883  1.00 72.27           N  
ATOM     79  CA  ARG B  11      61.820  14.518 -13.604  1.00 72.27           C  
ATOM     80  C   ARG B  11      61.046  13.260 -13.226  1.00 72.27           C  
ATOM     81  CB  ARG B  11      62.058  14.553 -15.115  1.00 72.27           C  
ATOM     82  O   ARG B  11      59.830  13.309 -13.026  1.00 72.27           O  
ATOM     83  CG  ARG B  11      61.727  15.889 -15.760  1.00 72.27           C  
ATOM     84  CD  ARG B  11      61.915  15.849 -17.270  1.00 72.27           C  
ATOM     85  NE  ARG B  11      61.893  17.188 -17.852  1.00 72.27           N  
ATOM     86  NH1 ARG B  11      62.325  16.482 -20.009  1.00 72.27           N  
ATOM     87  NH2 ARG B  11      62.045  18.713 -19.563  1.00 72.27           N  
ATOM     88  CZ  ARG B  11      62.088  17.458 -19.140  1.00 72.27           C  
ATOM     89  N   LEU B  12      61.871  12.147 -13.205  1.00 70.39           N  
ATOM     90  CA  LEU B  12      61.201  10.912 -12.812  1.00 70.39           C  
ATOM     91  C   LEU B  12      60.683  11.006 -11.381  1.00 70.39           C  
ATOM     92  CB  LEU B  12      62.153   9.720 -12.946  1.00 70.39           C  
ATOM     93  O   LEU B  12      59.598  10.507 -11.075  1.00 70.39           O  
ATOM     94  CG  LEU B  12      62.203   9.043 -14.316  1.00 70.39           C  
ATOM     95  CD1 LEU B  12      63.539   8.333 -14.507  1.00 70.39           C  
ATOM     96  CD2 LEU B  12      61.044   8.064 -14.471  1.00 70.39           C  
ATOM     97  N   ARG B  13      61.437  11.663 -10.537  1.00 70.55           N  
ATOM     98  CA  ARG B  13      60.955  11.891  -9.179  1.00 70.55           C  
ATOM     99  C   ARG B  13      59.707  12.767  -9.181  1.00 70.55           C  
ATOM    100  CB  ARG B  13      62.047  12.535  -8.322  1.00 70.55           C  
ATOM    101  O   ARG B  13      58.765  12.516  -8.426  1.00 70.55           O  
ATOM    102  CG  ARG B  13      62.805  11.549  -7.446  1.00 70.55           C  
ATOM    103  CD  ARG B  13      63.864  12.244  -6.602  1.00 70.55           C  
ATOM    104  NE  ARG B  13      64.690  11.283  -5.877  1.00 70.55           N  
ATOM    105  NH1 ARG B  13      66.135  12.865  -5.012  1.00 70.55           N  
ATOM    106  NH2 ARG B  13      66.431  10.645  -4.521  1.00 70.55           N  
ATOM    107  CZ  ARG B  13      65.750  11.600  -5.138  1.00 70.55           C  
ATOM    108  N   ASP B  14      59.775  13.727 -10.058  1.00 68.49           N  
ATOM    109  CA  ASP B  14      58.603  14.591 -10.156  1.00 68.49           C  
ATOM    110  C   ASP B  14      57.401  13.825 -10.704  1.00 68.49           C  
ATOM    111  CB  ASP B  14      58.902  15.803 -11.040  1.00 68.49           C  
ATOM    112  O   ASP B  14      56.281  13.984 -10.213  1.00 68.49           O  
ATOM    113  CG  ASP B  14      59.591  16.929 -10.289  1.00 68.49           C  
ATOM    114  OD1 ASP B  14      59.673  16.871  -9.043  1.00 68.49           O  
ATOM    115  OD2 ASP B  14      60.053  17.885 -10.949  1.00 68.49           O  
ATOM    116  N   TYR B  15      57.652  13.062 -11.707  1.00 70.90           N  
ATOM    117  CA  TYR B  15      56.571  12.226 -12.219  1.00 70.90           C  
ATOM    118  C   TYR B  15      56.082  11.254 -11.152  1.00 70.90           C  
ATOM    119  CB  TYR B  15      57.030  11.453 -13.459  1.00 70.90           C  
ATOM    120  O   TYR B  15      54.877  11.035 -11.009  1.00 70.90           O  
ATOM    121  CG  TYR B  15      57.097  12.296 -14.709  1.00 70.90           C  
ATOM    122  CD1 TYR B  15      55.989  13.016 -15.148  1.00 70.90           C  
ATOM    123  CD2 TYR B  15      58.269  12.372 -15.454  1.00 70.90           C  
ATOM    124  CE1 TYR B  15      56.046  13.792 -16.301  1.00 70.90           C  
ATOM    125  CE2 TYR B  15      58.337  13.146 -16.609  1.00 70.90           C  
ATOM    126  OH  TYR B  15      57.285  14.618 -18.165  1.00 70.90           O  
ATOM    127  CZ  TYR B  15      57.223  13.851 -17.023  1.00 70.90           C  
ATOM    128  N   LEU B  16      56.990  10.706 -10.472  1.00 69.56           N  
ATOM    129  CA  LEU B  16      56.603   9.781  -9.412  1.00 69.56           C  
ATOM    130  C   LEU B  16      55.829  10.504  -8.315  1.00 69.56           C  
ATOM    131  CB  LEU B  16      57.839   9.101  -8.817  1.00 69.56           C  
ATOM    132  O   LEU B  16      54.838   9.981  -7.801  1.00 69.56           O  
ATOM    133  CG  LEU B  16      57.577   7.944  -7.852  1.00 69.56           C  
ATOM    134  CD1 LEU B  16      57.262   6.669  -8.627  1.00 69.56           C  
ATOM    135  CD2 LEU B  16      58.775   7.733  -6.932  1.00 69.56           C  
ATOM    136  N   LYS B  17      56.350  11.634  -7.937  1.00 69.51           N  
ATOM    137  CA  LYS B  17      55.603  12.430  -6.967  1.00 69.51           C  
ATOM    138  C   LYS B  17      54.200  12.745  -7.478  1.00 69.51           C  
ATOM    139  CB  LYS B  17      56.348  13.727  -6.650  1.00 69.51           C  
ATOM    140  O   LYS B  17      53.224  12.639  -6.732  1.00 69.51           O  
ATOM    141  CG  LYS B  17      57.066  13.717  -5.308  1.00 69.51           C  
ATOM    142  CD  LYS B  17      57.788  15.033  -5.050  1.00 69.51           C  
ATOM    143  CE  LYS B  17      58.606  14.980  -3.767  1.00 69.51           C  
ATOM    144  NZ  LYS B  17      59.382  16.238  -3.553  1.00 69.51           N  
ATOM    145  N   ARG B  18      54.159  13.107  -8.672  1.00 68.93           N  
ATOM    146  CA  ARG B  18      52.850  13.404  -9.245  1.00 68.93           C  
ATOM    147  C   ARG B  18      51.994  12.145  -9.336  1.00 68.93           C  
ATOM    148  CB  ARG B  18      53.000  14.037 -10.630  1.00 68.93           C  
ATOM    149  O   ARG B  18      50.802  12.174  -9.021  1.00 68.93           O  
ATOM    150  CG  ARG B  18      51.700  14.575 -11.206  1.00 68.93           C  
ATOM    151  CD  ARG B  18      51.678  16.097 -11.223  1.00 68.93           C  
ATOM    152  NE  ARG B  18      50.418  16.612 -11.751  1.00 68.93           N  
ATOM    153  NH1 ARG B  18      51.076  18.826 -11.734  1.00 68.93           N  
ATOM    154  NH2 ARG B  18      48.980  18.255 -12.464  1.00 68.93           N  
ATOM    155  CZ  ARG B  18      50.161  17.896 -11.982  1.00 68.93           C  
ATOM    156  N   ALA B  19      52.609  11.120  -9.828  1.00 67.50           N  
ATOM    157  CA  ALA B  19      51.860   9.870  -9.929  1.00 67.50           C  
ATOM    158  C   ALA B  19      51.414   9.384  -8.553  1.00 67.50           C  
ATOM    159  CB  ALA B  19      52.702   8.800 -10.621  1.00 67.50           C  
ATOM    160  O   ALA B  19      50.290   8.903  -8.392  1.00 67.50           O  
ATOM    161  N   THR B  20      52.258   9.545  -7.590  1.00 69.77           N  
ATOM    162  CA  THR B  20      51.886   9.157  -6.234  1.00 69.77           C  
ATOM    163  C   THR B  20      50.832  10.106  -5.670  1.00 69.77           C  
ATOM    164  CB  THR B  20      53.112   9.135  -5.303  1.00 69.77           C  
ATOM    165  O   THR B  20      49.920   9.678  -4.961  1.00 69.77           O  
ATOM    166  CG2 THR B  20      52.937   8.110  -4.187  1.00 69.77           C  
ATOM    167  OG1 THR B  20      54.278   8.800  -6.065  1.00 69.77           O  
ATOM    168  N   ALA B  21      51.039  11.330  -5.997  1.00 66.55           N  
ATOM    169  CA  ALA B  21      50.010  12.284  -5.592  1.00 66.55           C  
ATOM    170  C   ALA B  21      48.685  11.991  -6.290  1.00 66.55           C  
ATOM    171  CB  ALA B  21      50.461  13.712  -5.891  1.00 66.55           C  
ATOM    172  O   ALA B  21      47.624  12.030  -5.663  1.00 66.55           O  
ATOM    173  N   ASP B  22      48.762  11.694  -7.531  1.00 66.43           N  
ATOM    174  CA  ASP B  22      47.556  11.312  -8.259  1.00 66.43           C  
ATOM    175  C   ASP B  22      47.000   9.986  -7.744  1.00 66.43           C  
ATOM    176  CB  ASP B  22      47.843  11.215  -9.759  1.00 66.43           C  
ATOM    177  O   ASP B  22      45.785   9.827  -7.611  1.00 66.43           O  
ATOM    178  CG  ASP B  22      47.924  12.571 -10.436  1.00 66.43           C  
ATOM    179  OD1 ASP B  22      47.509  13.582  -9.829  1.00 66.43           O  
ATOM    180  OD2 ASP B  22      48.404  12.630 -11.589  1.00 66.43           O  
ATOM    181  N   LEU B  23      47.894   9.094  -7.587  1.00 63.83           N  
ATOM    182  CA  LEU B  23      47.468   7.829  -6.999  1.00 63.83           C  
ATOM    183  C   LEU B  23      46.835   8.051  -5.630  1.00 63.83           C  
ATOM    184  CB  LEU B  23      48.655   6.869  -6.876  1.00 63.83           C  
ATOM    185  O   LEU B  23      45.792   7.472  -5.322  1.00 63.83           O  
ATOM    186  CG  LEU B  23      48.317   5.411  -6.562  1.00 63.83           C  
ATOM    187  CD1 LEU B  23      48.130   4.620  -7.853  1.00 63.83           C  
ATOM    188  CD2 LEU B  23      49.405   4.783  -5.698  1.00 63.83           C  
ATOM    189  N   SER B  24      47.494   8.856  -4.849  1.00 65.17           N  
ATOM    190  CA  SER B  24      46.912   9.205  -3.557  1.00 65.17           C  
ATOM    191  C   SER B  24      45.569   9.907  -3.727  1.00 65.17           C  
ATOM    192  CB  SER B  24      47.867  10.097  -2.763  1.00 65.17           C  
ATOM    193  O   SER B  24      44.625   9.641  -2.981  1.00 65.17           O  
ATOM    194  OG  SER B  24      48.029   9.610  -1.442  1.00 65.17           O  
ATOM    195  N   ARG B  25      45.486  10.718  -4.685  1.00 61.62           N  
ATOM    196  CA  ARG B  25      44.230  11.406  -4.966  1.00 61.62           C  
ATOM    197  C   ARG B  25      43.175  10.432  -5.481  1.00 61.62           C  
ATOM    198  CB  ARG B  25      44.447  12.529  -5.983  1.00 61.62           C  
ATOM    199  O   ARG B  25      42.030  10.450  -5.025  1.00 61.62           O  
ATOM    200  CG  ARG B  25      43.209  13.372  -6.244  1.00 61.62           C  
ATOM    201  CD  ARG B  25      43.472  14.454  -7.282  1.00 61.62           C  
ATOM    202  NE  ARG B  25      43.820  13.882  -8.580  1.00 61.62           N  
ATOM    203  NH1 ARG B  25      43.434  15.824  -9.771  1.00 61.62           N  
ATOM    204  NH2 ARG B  25      44.130  13.929 -10.855  1.00 61.62           N  
ATOM    205  CZ  ARG B  25      43.794  14.546  -9.732  1.00 61.62           C  
ATOM    206  N   VAL B  26      43.629   9.623  -6.424  1.00 66.25           N  
ATOM    207  CA  VAL B  26      42.674   8.672  -6.986  1.00 66.25           C  
ATOM    208  C   VAL B  26      42.326   7.612  -5.944  1.00 66.25           C  
ATOM    209  CB  VAL B  26      43.226   8.002  -8.264  1.00 66.25           C  
ATOM    210  O   VAL B  26      41.181   7.161  -5.867  1.00 66.25           O  
ATOM    211  CG1 VAL B  26      42.243   6.960  -8.795  1.00 66.25           C  
ATOM    212  CG2 VAL B  26      43.522   9.054  -9.332  1.00 66.25           C  
ATOM    213  N   ARG B  27      43.253   7.193  -5.187  1.00 62.25           N  
ATOM    214  CA  ARG B  27      42.961   6.310  -4.062  1.00 62.25           C  
ATOM    215  C   ARG B  27      42.031   6.987  -3.061  1.00 62.25           C  
ATOM    216  CB  ARG B  27      44.254   5.878  -3.368  1.00 62.25           C  
ATOM    217  O   ARG B  27      41.125   6.351  -2.519  1.00 62.25           O  
ATOM    218  CG  ARG B  27      44.624   4.422  -3.604  1.00 62.25           C  
ATOM    219  CD  ARG B  27      45.875   4.026  -2.834  1.00 62.25           C  
ATOM    220  NE  ARG B  27      46.321   2.681  -3.185  1.00 62.25           N  
ATOM    221  NH1 ARG B  27      48.249   2.764  -1.915  1.00 62.25           N  
ATOM    222  NH2 ARG B  27      47.748   0.882  -3.124  1.00 62.25           N  
ATOM    223  CZ  ARG B  27      47.438   2.112  -2.741  1.00 62.25           C  
ATOM    224  N   ARG B  28      42.312   8.222  -2.825  1.00 61.68           N  
ATOM    225  CA  ARG B  28      41.410   8.992  -1.975  1.00 61.68           C  
ATOM    226  C   ARG B  28      40.032   9.124  -2.617  1.00 61.68           C  
ATOM    227  CB  ARG B  28      41.991  10.379  -1.691  1.00 61.68           C  
ATOM    228  O   ARG B  28      39.011   8.987  -1.940  1.00 61.68           O  
ATOM    229  CG  ARG B  28      41.406  11.051  -0.459  1.00 61.68           C  
ATOM    230  CD  ARG B  28      42.048  12.407  -0.199  1.00 61.68           C  
ATOM    231  NE  ARG B  28      41.206  13.248   0.648  1.00 61.68           N  
ATOM    232  NH1 ARG B  28      42.666  15.038   0.678  1.00 61.68           N  
ATOM    233  NH2 ARG B  28      40.679  15.154   1.815  1.00 61.68           N  
ATOM    234  CZ  ARG B  28      41.519  14.478   1.045  1.00 61.68           C  
ATOM    235  N   GLN B  29      40.075   9.357  -3.923  1.00 60.96           N  
ATOM    236  CA  GLN B  29      38.800   9.412  -4.631  1.00 60.96           C  
ATOM    237  C   GLN B  29      38.107   8.052  -4.622  1.00 60.96           C  
ATOM    238  CB  GLN B  29      39.005   9.887  -6.070  1.00 60.96           C  
ATOM    239  O   GLN B  29      36.885   7.973  -4.482  1.00 60.96           O  
ATOM    240  CG  GLN B  29      38.902  11.397  -6.240  1.00 60.96           C  
ATOM    241  CD  GLN B  29      39.149  11.845  -7.669  1.00 60.96           C  
ATOM    242  NE2 GLN B  29      38.787  13.087  -7.972  1.00 60.96           N  
ATOM    243  OE1 GLN B  29      39.662  11.081  -8.493  1.00 60.96           O  
ATOM    244  N   LEU B  30      38.961   7.101  -4.910  1.00 58.04           N  
ATOM    245  CA  LEU B  30      38.428   5.748  -4.803  1.00 58.04           C  
ATOM    246  C   LEU B  30      37.943   5.464  -3.385  1.00 58.04           C  
ATOM    247  CB  LEU B  30      39.489   4.720  -5.208  1.00 58.04           C  
ATOM    248  O   LEU B  30      36.860   4.908  -3.195  1.00 58.04           O  
ATOM    249  CG  LEU B  30      39.031   3.262  -5.270  1.00 58.04           C  
ATOM    250  CD1 LEU B  30      38.380   2.969  -6.618  1.00 58.04           C  
ATOM    251  CD2 LEU B  30      40.205   2.322  -5.022  1.00 58.04           C  
ATOM    252  N   GLN B  31      38.763   5.787  -2.424  1.00 56.95           N  
ATOM    253  CA  GLN B  31      38.359   5.661  -1.027  1.00 56.95           C  
ATOM    254  C   GLN B  31      37.144   6.533  -0.725  1.00 56.95           C  
ATOM    255  CB  GLN B  31      39.516   6.033  -0.098  1.00 56.95           C  
ATOM    256  O   GLN B  31      36.235   6.113  -0.005  1.00 56.95           O  
ATOM    257  CG  GLN B  31      40.414   4.859   0.266  1.00 56.95           C  
ATOM    258  CD  GLN B  31      41.553   5.254   1.187  1.00 56.95           C  
ATOM    259  NE2 GLN B  31      42.253   4.261   1.725  1.00 56.95           N  
ATOM    260  OE1 GLN B  31      41.803   6.443   1.412  1.00 56.95           O  
ATOM    261  N   GLU B  32      37.188   7.651  -1.395  1.00 57.80           N  
ATOM    262  CA  GLU B  32      36.048   8.542  -1.203  1.00 57.80           C  
ATOM    263  C   GLU B  32      34.792   7.981  -1.862  1.00 57.80           C  
ATOM    264  CB  GLU B  32      36.355   9.936  -1.756  1.00 57.80           C  
ATOM    265  O   GLU B  32      33.701   8.051  -1.293  1.00 57.80           O  
ATOM    266  CG  GLU B  32      37.194  10.797  -0.823  1.00 57.80           C  
ATOM    267  CD  GLU B  32      37.579  12.137  -1.428  1.00 57.80           C  
ATOM    268  OE1 GLU B  32      38.241  12.947  -0.739  1.00 57.80           O  
ATOM    269  OE2 GLU B  32      37.216  12.381  -2.600  1.00 57.80           O  
ATOM    270  N   THR B  33      35.108   7.473  -3.031  1.00 60.40           N  
ATOM    271  CA  THR B  33      33.968   6.875  -3.718  1.00 60.40           C  
ATOM    272  C   THR B  33      33.499   5.617  -2.992  1.00 60.40           C  
ATOM    273  CB  THR B  33      34.313   6.530  -5.178  1.00 60.40           C  
ATOM    274  O   THR B  33      32.297   5.374  -2.874  1.00 60.40           O  
ATOM    275  CG2 THR B  33      33.061   6.502  -6.047  1.00 60.40           C  
ATOM    276  OG1 THR B  33      35.218   7.515  -5.694  1.00 60.40           O  
ATOM    277  N   GLU B  34      34.488   4.881  -2.552  1.00 59.79           N  
ATOM    278  CA  GLU B  34      34.154   3.697  -1.767  1.00 59.79           C  
ATOM    279  C   GLU B  34      33.582   4.081  -0.405  1.00 59.79           C  
ATOM    280  CB  GLU B  34      35.386   2.805  -1.588  1.00 59.79           C  
ATOM    281  O   GLU B  34      32.647   3.443   0.084  1.00 59.79           O  
ATOM    282  CG  GLU B  34      35.654   1.882  -2.768  1.00 59.79           C  
ATOM    283  CD  GLU B  34      36.893   1.021  -2.586  1.00 59.79           C  
ATOM    284  OE1 GLU B  34      37.129   0.113  -3.416  1.00 59.79           O  
ATOM    285  OE2 GLU B  34      37.634   1.254  -1.605  1.00 59.79           O  
ATOM    286  N   ALA B  35      34.211   5.078   0.095  1.00 58.95           N  
ATOM    287  CA  ALA B  35      33.725   5.594   1.372  1.00 58.95           C  
ATOM    288  C   ALA B  35      32.334   6.203   1.224  1.00 58.95           C  
ATOM    289  CB  ALA B  35      34.698   6.627   1.934  1.00 58.95           C  
ATOM    290  O   ALA B  35      31.496   6.077   2.121  1.00 58.95           O  
ATOM    291  N   ALA B  36      32.144   6.696   0.064  1.00 63.58           N  
ATOM    292  CA  ALA B  36      30.835   7.297  -0.182  1.00 63.58           C  
ATOM    293  C   ALA B  36      29.740   6.235  -0.209  1.00 63.58           C  
ATOM    294  CB  ALA B  36      30.847   8.079  -1.493  1.00 63.58           C  
ATOM    295  O   ALA B  36      28.621   6.478   0.248  1.00 63.58           O  
ATOM    296  N   SER B  37      30.071   5.129  -0.580  1.00 69.44           N  
ATOM    297  CA  SER B  37      29.082   4.057  -0.631  1.00 69.44           C  
ATOM    298  C   SER B  37      28.780   3.516   0.762  1.00 69.44           C  
ATOM    299  CB  SER B  37      29.568   2.922  -1.534  1.00 69.44           C  
ATOM    300  O   SER B  37      27.750   2.874   0.975  1.00 69.44           O  
ATOM    301  OG  SER B  37      30.493   2.095  -0.848  1.00 69.44           O  
ATOM    302  N   ARG B  38      29.685   4.001   1.794  1.00 80.59           N  
ATOM    303  CA  ARG B  38      29.499   3.555   3.171  1.00 80.59           C  
ATOM    304  C   ARG B  38      29.393   4.743   4.122  1.00 80.59           C  
ATOM    305  CB  ARG B  38      30.649   2.642   3.601  1.00 80.59           C  
ATOM    306  O   ARG B  38      29.758   4.641   5.295  1.00 80.59           O  
ATOM    307  CG  ARG B  38      30.665   1.297   2.891  1.00 80.59           C  
ATOM    308  CD  ARG B  38      31.784   0.402   3.405  1.00 80.59           C  
ATOM    309  NE  ARG B  38      31.884  -0.833   2.632  1.00 80.59           N  
ATOM    310  NH1 ARG B  38      33.513  -1.781   3.968  1.00 80.59           N  
ATOM    311  NH2 ARG B  38      32.713  -2.919   2.146  1.00 80.59           N  
ATOM    312  CZ  ARG B  38      32.703  -1.841   2.917  1.00 80.59           C  
ATOM    313  N   GLU B  39      28.896   5.759   3.541  1.00 88.82           N  
ATOM    314  CA  GLU B  39      28.754   6.970   4.344  1.00 88.82           C  
ATOM    315  C   GLU B  39      27.821   6.739   5.530  1.00 88.82           C  
ATOM    316  CB  GLU B  39      28.237   8.127   3.485  1.00 88.82           C  
ATOM    317  O   GLU B  39      26.699   6.260   5.359  1.00 88.82           O  
ATOM    318  CG  GLU B  39      28.081   9.436   4.246  1.00 88.82           C  
ATOM    319  CD  GLU B  39      28.312  10.664   3.380  1.00 88.82           C  
ATOM    320  OE1 GLU B  39      28.182  11.800   3.891  1.00 88.82           O  
ATOM    321  OE2 GLU B  39      28.625  10.489   2.181  1.00 88.82           O  
ATOM    322  N   PRO B  40      28.387   6.988   6.755  1.00 94.21           N  
ATOM    323  CA  PRO B  40      27.469   6.904   7.893  1.00 94.21           C  
ATOM    324  C   PRO B  40      26.364   7.957   7.839  1.00 94.21           C  
ATOM    325  CB  PRO B  40      28.381   7.132   9.101  1.00 94.21           C  
ATOM    326  O   PRO B  40      26.593   9.073   7.364  1.00 94.21           O  
ATOM    327  CG  PRO B  40      29.757   7.236   8.526  1.00 94.21           C  
ATOM    328  CD  PRO B  40      29.644   7.324   7.031  1.00 94.21           C  
ATOM    329  N   ILE B  41      25.234   7.614   8.270  1.00 97.78           N  
ATOM    330  CA  ILE B  41      24.084   8.510   8.232  1.00 97.78           C  
ATOM    331  C   ILE B  41      23.742   8.971   9.647  1.00 97.78           C  
ATOM    332  CB  ILE B  41      22.859   7.830   7.579  1.00 97.78           C  
ATOM    333  O   ILE B  41      23.626   8.153  10.562  1.00 97.78           O  
ATOM    334  CG1 ILE B  41      23.160   7.477   6.118  1.00 97.78           C  
ATOM    335  CG2 ILE B  41      21.624   8.729   7.682  1.00 97.78           C  
ATOM    336  CD1 ILE B  41      23.395   8.686   5.224  1.00 97.78           C  
ATOM    337  N   ALA B  42      23.568  10.288   9.835  1.00 98.60           N  
ATOM    338  CA  ALA B  42      23.305  10.890  11.140  1.00 98.60           C  
ATOM    339  C   ALA B  42      21.806  11.013  11.396  1.00 98.60           C  
ATOM    340  CB  ALA B  42      23.973  12.259  11.239  1.00 98.60           C  
ATOM    341  O   ALA B  42      21.056  11.459  10.525  1.00 98.60           O  
ATOM    342  N   ILE B  43      21.394  10.525  12.522  1.00 98.78           N  
ATOM    343  CA  ILE B  43      20.074  10.886  13.026  1.00 98.78           C  
ATOM    344  C   ILE B  43      20.142  12.240  13.729  1.00 98.78           C  
ATOM    345  CB  ILE B  43      19.523   9.810  13.989  1.00 98.78           C  
ATOM    346  O   ILE B  43      20.774  12.370  14.780  1.00 98.78           O  
ATOM    347  CG1 ILE B  43      19.543   8.432  13.317  1.00 98.78           C  
ATOM    348  CG2 ILE B  43      18.110  10.173  14.453  1.00 98.78           C  
ATOM    349  CD1 ILE B  43      18.435   7.499  13.785  1.00 98.78           C  
ATOM    350  N   ILE B  44      19.454  13.264  13.181  1.00 98.63           N  
ATOM    351  CA  ILE B  44      19.602  14.610  13.722  1.00 98.63           C  
ATOM    352  C   ILE B  44      18.319  15.021  14.442  1.00 98.63           C  
ATOM    353  CB  ILE B  44      19.946  15.630  12.614  1.00 98.63           C  
ATOM    354  O   ILE B  44      18.308  15.998  15.194  1.00 98.63           O  
ATOM    355  CG1 ILE B  44      18.892  15.585  11.502  1.00 98.63           C  
ATOM    356  CG2 ILE B  44      21.346  15.368  12.054  1.00 98.63           C  
ATOM    357  CD1 ILE B  44      18.996  16.731  10.504  1.00 98.63           C  
ATOM    358  N   GLY B  45      17.243  14.311  14.255  1.00 98.77           N  
ATOM    359  CA  GLY B  45      15.979  14.558  14.930  1.00 98.77           C  
ATOM    360  C   GLY B  45      15.058  13.352  14.931  1.00 98.77           C  
ATOM    361  O   GLY B  45      15.163  12.484  14.062  1.00 98.77           O  
ATOM    362  N   MET B  46      14.152  13.268  15.871  1.00 98.73           N  
ATOM    363  CA  MET B  46      13.194  12.170  15.971  1.00 98.73           C  
ATOM    364  C   MET B  46      11.926  12.619  16.690  1.00 98.73           C  
ATOM    365  CB  MET B  46      13.815  10.978  16.701  1.00 98.73           C  
ATOM    366  O   MET B  46      11.960  13.552  17.494  1.00 98.73           O  
ATOM    367  CG  MET B  46      14.898  11.365  17.695  1.00 98.73           C  
ATOM    368  SD  MET B  46      15.711   9.905  18.453  1.00 98.73           S  
ATOM    369  CE  MET B  46      14.936   8.574  17.494  1.00 98.73           C  
ATOM    370  N   ALA B  47      10.816  11.982  16.393  1.00 98.82           N  
ATOM    371  CA  ALA B  47       9.521  12.173  17.041  1.00 98.82           C  
ATOM    372  C   ALA B  47       8.709  10.881  17.037  1.00 98.82           C  
ATOM    373  CB  ALA B  47       8.741  13.290  16.352  1.00 98.82           C  
ATOM    374  O   ALA B  47       8.848  10.056  16.131  1.00 98.82           O  
ATOM    375  N   CYS B  48       7.934  10.663  18.074  1.00 98.66           N  
ATOM    376  CA  CYS B  48       7.078   9.482  18.129  1.00 98.66           C  
ATOM    377  C   CYS B  48       5.852   9.737  18.997  1.00 98.66           C  
ATOM    378  CB  CYS B  48       7.855   8.282  18.667  1.00 98.66           C  
ATOM    379  O   CYS B  48       5.867  10.621  19.856  1.00 98.66           O  
ATOM    380  SG  CYS B  48       8.440   8.494  20.363  1.00 98.66           S  
ATOM    381  N   ARG B  49       4.857   9.122  18.714  1.00 98.31           N  
ATOM    382  CA  ARG B  49       3.644   8.959  19.508  1.00 98.31           C  
ATOM    383  C   ARG B  49       3.240   7.491  19.597  1.00 98.31           C  
ATOM    384  CB  ARG B  49       2.499   9.783  18.916  1.00 98.31           C  
ATOM    385  O   ARG B  49       2.890   6.876  18.587  1.00 98.31           O  
ATOM    386  CG  ARG B  49       1.569  10.384  19.959  1.00 98.31           C  
ATOM    387  CD  ARG B  49       0.525  11.294  19.326  1.00 98.31           C  
ATOM    388  NE  ARG B  49       1.137  12.464  18.701  1.00 98.31           N  
ATOM    389  NH1 ARG B  49      -0.797  13.173  17.655  1.00 98.31           N  
ATOM    390  NH2 ARG B  49       1.149  14.359  17.405  1.00 98.31           N  
ATOM    391  CZ  ARG B  49       0.495  13.329  17.922  1.00 98.31           C  
ATOM    392  N   LEU B  50       3.358   6.970  20.766  1.00 98.44           N  
ATOM    393  CA  LEU B  50       3.116   5.552  21.012  1.00 98.44           C  
ATOM    394  C   LEU B  50       2.141   5.359  22.168  1.00 98.44           C  
ATOM    395  CB  LEU B  50       4.432   4.828  21.311  1.00 98.44           C  
ATOM    396  O   LEU B  50       1.916   6.280  22.956  1.00 98.44           O  
ATOM    397  CG  LEU B  50       5.518   4.925  20.239  1.00 98.44           C  
ATOM    398  CD1 LEU B  50       6.833   4.357  20.764  1.00 98.44           C  
ATOM    399  CD2 LEU B  50       5.084   4.198  18.971  1.00 98.44           C  
ATOM    400  N   PRO B  51       1.555   4.214  22.356  1.00 95.17           N  
ATOM    401  CA  PRO B  51       0.595   3.986  23.438  1.00 95.17           C  
ATOM    402  C   PRO B  51       1.206   4.189  24.822  1.00 95.17           C  
ATOM    403  CB  PRO B  51       0.175   2.528  23.235  1.00 95.17           C  
ATOM    404  O   PRO B  51       2.409   3.987  25.006  1.00 95.17           O  
ATOM    405  CG  PRO B  51       0.837   2.113  21.961  1.00 95.17           C  
ATOM    406  CD  PRO B  51       1.813   3.182  21.561  1.00 95.17           C  
ATOM    407  N   GLY B  52       0.382   4.542  25.726  1.00 92.55           N  
ATOM    408  CA  GLY B  52       0.846   4.782  27.084  1.00 92.55           C  
ATOM    409  C   GLY B  52       1.093   6.249  27.380  1.00 92.55           C  
ATOM    410  O   GLY B  52       1.810   6.584  28.325  1.00 92.55           O  
ATOM    411  N   GLY B  53       0.589   7.109  26.492  1.00 89.50           N  
ATOM    412  CA  GLY B  53       0.711   8.543  26.695  1.00 89.50           C  
ATOM    413  C   GLY B  53       2.020   9.110  26.178  1.00 89.50           C  
ATOM    414  O   GLY B  53       2.392  10.235  26.517  1.00 89.50           O  
ATOM    415  N   VAL B  54       2.707   8.427  25.368  1.00 95.37           N  
ATOM    416  CA  VAL B  54       3.993   8.859  24.829  1.00 95.37           C  
ATOM    417  C   VAL B  54       3.768   9.851  23.689  1.00 95.37           C  
ATOM    418  CB  VAL B  54       4.833   7.661  24.335  1.00 95.37           C  
ATOM    419  O   VAL B  54       3.117   9.525  22.694  1.00 95.37           O  
ATOM    420  CG1 VAL B  54       6.086   8.144  23.606  1.00 95.37           C  
ATOM    421  CG2 VAL B  54       5.208   6.754  25.505  1.00 95.37           C  
ATOM    422  N   ASP B  55       4.294  11.075  23.787  1.00 93.69           N  
ATOM    423  CA  ASP B  55       4.119  12.084  22.747  1.00 93.69           C  
ATOM    424  C   ASP B  55       5.465  12.645  22.295  1.00 93.69           C  
ATOM    425  CB  ASP B  55       3.217  13.216  23.243  1.00 93.69           C  
ATOM    426  O   ASP B  55       5.516  13.626  21.549  1.00 93.69           O  
ATOM    427  CG  ASP B  55       3.043  14.326  22.222  1.00 93.69           C  
ATOM    428  OD1 ASP B  55       3.461  14.155  21.057  1.00 93.69           O  
ATOM    429  OD2 ASP B  55       2.486  15.384  22.587  1.00 93.69           O  
ATOM    430  N   SER B  56       6.499  12.111  22.878  1.00 97.24           N  
ATOM    431  CA  SER B  56       7.856  12.521  22.533  1.00 97.24           C  
ATOM    432  C   SER B  56       8.852  11.391  22.774  1.00 97.24           C  
ATOM    433  CB  SER B  56       8.266  13.753  23.339  1.00 97.24           C  
ATOM    434  O   SER B  56       8.559  10.444  23.508  1.00 97.24           O  
ATOM    435  OG  SER B  56       8.606  13.395  24.668  1.00 97.24           O  
ATOM    436  N   PRO B  57      10.018  11.419  22.187  1.00 98.33           N  
ATOM    437  CA  PRO B  57      11.041  10.412  22.480  1.00 98.33           C  
ATOM    438  C   PRO B  57      11.429  10.377  23.956  1.00 98.33           C  
ATOM    439  CB  PRO B  57      12.225  10.851  21.614  1.00 98.33           C  
ATOM    440  O   PRO B  57      11.748   9.311  24.489  1.00 98.33           O  
ATOM    441  CG  PRO B  57      11.617  11.672  20.524  1.00 98.33           C  
ATOM    442  CD  PRO B  57      10.386  12.343  21.061  1.00 98.33           C  
ATOM    443  N   GLU B  58      11.441  11.554  24.636  1.00 96.98           N  
ATOM    444  CA  GLU B  58      11.681  11.577  26.075  1.00 96.98           C  
ATOM    445  C   GLU B  58      10.584  10.830  26.829  1.00 96.98           C  
ATOM    446  CB  GLU B  58      11.778  13.019  26.582  1.00 96.98           C  
ATOM    447  O   GLU B  58      10.857  10.157  27.825  1.00 96.98           O  
ATOM    448  CG  GLU B  58      12.967  13.788  26.023  1.00 96.98           C  
ATOM    449  CD  GLU B  58      14.308  13.200  26.433  1.00 96.98           C  
ATOM    450  OE1 GLU B  58      15.354  13.665  25.926  1.00 96.98           O  
ATOM    451  OE2 GLU B  58      14.312  12.268  27.267  1.00 96.98           O  
ATOM    452  N   GLY B  59       9.378  11.037  26.370  1.00 95.84           N  
ATOM    453  CA  GLY B  59       8.283  10.282  26.958  1.00 95.84           C  
ATOM    454  C   GLY B  59       8.427   8.782  26.775  1.00 95.84           C  
ATOM    455  O   GLY B  59       8.083   8.007  27.670  1.00 95.84           O  
ATOM    456  N   LEU B  60       8.876   8.345  25.621  1.00 98.43           N  
ATOM    457  CA  LEU B  60       9.138   6.928  25.392  1.00 98.43           C  
ATOM    458  C   LEU B  60      10.205   6.411  26.351  1.00 98.43           C  
ATOM    459  CB  LEU B  60       9.578   6.691  23.945  1.00 98.43           C  
ATOM    460  O   LEU B  60      10.065   5.323  26.914  1.00 98.43           O  
ATOM    461  CG  LEU B  60       9.891   5.245  23.559  1.00 98.43           C  
ATOM    462  CD1 LEU B  60       8.613   4.517  23.153  1.00 98.43           C  
ATOM    463  CD2 LEU B  60      10.918   5.201  22.433  1.00 98.43           C  
ATOM    464  N   TRP B  61      11.276   7.186  26.509  1.00 98.01           N  
ATOM    465  CA  TRP B  61      12.365   6.768  27.385  1.00 98.01           C  
ATOM    466  C   TRP B  61      11.876   6.602  28.820  1.00 98.01           C  
ATOM    467  CB  TRP B  61      13.513   7.780  27.338  1.00 98.01           C  
ATOM    468  O   TRP B  61      12.202   5.614  29.483  1.00 98.01           O  
ATOM    469  CG  TRP B  61      14.639   7.468  28.277  1.00 98.01           C  
ATOM    470  CD1 TRP B  61      14.982   8.154  29.409  1.00 98.01           C  
ATOM    471  CD2 TRP B  61      15.574   6.391  28.162  1.00 98.01           C  
ATOM    472  CE2 TRP B  61      16.457   6.485  29.260  1.00 98.01           C  
ATOM    473  CE3 TRP B  61      15.750   5.355  27.235  1.00 98.01           C  
ATOM    474  NE1 TRP B  61      16.074   7.568  30.005  1.00 98.01           N  
ATOM    475  CH2 TRP B  61      17.652   4.575  28.536  1.00 98.01           C  
ATOM    476  CZ2 TRP B  61      17.502   5.579  29.457  1.00 98.01           C  
ATOM    477  CZ3 TRP B  61      16.791   4.454  27.433  1.00 98.01           C  
ATOM    478  N   GLU B  62      11.123   7.587  29.300  1.00 95.73           N  
ATOM    479  CA  GLU B  62      10.598   7.498  30.659  1.00 95.73           C  
ATOM    480  C   GLU B  62       9.710   6.268  30.828  1.00 95.73           C  
ATOM    481  CB  GLU B  62       9.816   8.764  31.018  1.00 95.73           C  
ATOM    482  O   GLU B  62       9.717   5.631  31.883  1.00 95.73           O  
ATOM    483  CG  GLU B  62      10.059   9.255  32.437  1.00 95.73           C  
ATOM    484  CD  GLU B  62       9.553  10.669  32.678  1.00 95.73           C  
ATOM    485  OE1 GLU B  62       9.748  11.201  33.794  1.00 95.73           O  
ATOM    486  OE2 GLU B  62       8.957  11.248  31.743  1.00 95.73           O  
ATOM    487  N   LEU B  63       8.955   5.962  29.791  1.00 96.04           N  
ATOM    488  CA  LEU B  63       8.047   4.822  29.834  1.00 96.04           C  
ATOM    489  C   LEU B  63       8.824   3.511  29.910  1.00 96.04           C  
ATOM    490  CB  LEU B  63       7.134   4.816  28.605  1.00 96.04           C  
ATOM    491  O   LEU B  63       8.536   2.663  30.758  1.00 96.04           O  
ATOM    492  CG  LEU B  63       6.100   3.692  28.533  1.00 96.04           C  
ATOM    493  CD1 LEU B  63       4.739   4.248  28.131  1.00 96.04           C  
ATOM    494  CD2 LEU B  63       6.552   2.612  27.556  1.00 96.04           C  
ATOM    495  N   VAL B  64       9.819   3.305  29.076  1.00 98.15           N  
ATOM    496  CA  VAL B  64      10.519   2.028  28.986  1.00 98.15           C  
ATOM    497  C   VAL B  64      11.481   1.882  30.163  1.00 98.15           C  
ATOM    498  CB  VAL B  64      11.286   1.895  27.651  1.00 98.15           C  
ATOM    499  O   VAL B  64      11.699   0.775  30.660  1.00 98.15           O  
ATOM    500  CG1 VAL B  64      11.631   3.271  27.087  1.00 98.15           C  
ATOM    501  CG2 VAL B  64      12.551   1.060  27.845  1.00 98.15           C  
ATOM    502  N   ASP B  65      12.099   3.008  30.573  1.00 96.18           N  
ATOM    503  CA  ASP B  65      13.038   2.967  31.690  1.00 96.18           C  
ATOM    504  C   ASP B  65      12.324   2.627  32.996  1.00 96.18           C  
ATOM    505  CB  ASP B  65      13.771   4.304  31.824  1.00 96.18           C  
ATOM    506  O   ASP B  65      12.879   1.933  33.850  1.00 96.18           O  
ATOM    507  CG  ASP B  65      14.870   4.275  32.872  1.00 96.18           C  
ATOM    508  OD1 ASP B  65      15.734   3.373  32.826  1.00 96.18           O  
ATOM    509  OD2 ASP B  65      14.870   5.161  33.754  1.00 96.18           O  
ATOM    510  N   SER B  66      11.088   3.102  33.137  1.00 93.19           N  
ATOM    511  CA  SER B  66      10.316   2.831  34.345  1.00 93.19           C  
ATOM    512  C   SER B  66       9.696   1.438  34.304  1.00 93.19           C  
ATOM    513  CB  SER B  66       9.219   3.881  34.527  1.00 93.19           C  
ATOM    514  O   SER B  66       9.164   0.960  35.308  1.00 93.19           O  
ATOM    515  OG  SER B  66       8.338   3.886  33.417  1.00 93.19           O  
ATOM    516  N   GLY B  67       9.687   0.784  33.139  1.00 95.44           N  
ATOM    517  CA  GLY B  67       9.104  -0.541  32.998  1.00 95.44           C  
ATOM    518  C   GLY B  67       7.588  -0.524  32.950  1.00 95.44           C  
ATOM    519  O   GLY B  67       6.936  -1.440  33.455  1.00 95.44           O  
ATOM    520  N   THR B  68       7.082   0.494  32.390  1.00 92.04           N  
ATOM    521  CA  THR B  68       5.632   0.630  32.314  1.00 92.04           C  
ATOM    522  C   THR B  68       5.062  -0.262  31.214  1.00 92.04           C  
ATOM    523  CB  THR B  68       5.221   2.092  32.058  1.00 92.04           C  
ATOM    524  O   THR B  68       5.618  -0.336  30.117  1.00 92.04           O  
ATOM    525  CG2 THR B  68       3.705   2.226  31.954  1.00 92.04           C  
ATOM    526  OG1 THR B  68       5.689   2.910  33.137  1.00 92.04           O  
ATOM    527  N   ASP B  69       4.001  -1.055  31.505  1.00 92.74           N  
ATOM    528  CA  ASP B  69       3.199  -1.790  30.531  1.00 92.74           C  
ATOM    529  C   ASP B  69       2.061  -0.926  29.992  1.00 92.74           C  
ATOM    530  CB  ASP B  69       2.638  -3.069  31.155  1.00 92.74           C  
ATOM    531  O   ASP B  69       1.102  -0.635  30.710  1.00 92.74           O  
ATOM    532  CG  ASP B  69       1.913  -3.949  30.152  1.00 92.74           C  
ATOM    533  OD1 ASP B  69       1.738  -3.530  28.987  1.00 92.74           O  
ATOM    534  OD2 ASP B  69       1.510  -5.070  30.530  1.00 92.74           O  
ATOM    535  N   ALA B  70       2.089  -0.579  28.722  1.00 95.12           N  
ATOM    536  CA  ALA B  70       1.188   0.411  28.137  1.00 95.12           C  
ATOM    537  C   ALA B  70       0.006  -0.263  27.447  1.00 95.12           C  
ATOM    538  CB  ALA B  70       1.942   1.297  27.149  1.00 95.12           C  
ATOM    539  O   ALA B  70      -0.636   0.332  26.578  1.00 95.12           O  
ATOM    540  N   ILE B  71      -0.291  -1.492  27.759  1.00 92.43           N  
ATOM    541  CA  ILE B  71      -1.430  -2.221  27.214  1.00 92.43           C  
ATOM    542  C   ILE B  71      -2.675  -1.933  28.051  1.00 92.43           C  
ATOM    543  CB  ILE B  71      -1.157  -3.741  27.166  1.00 92.43           C  
ATOM    544  O   ILE B  71      -2.647  -2.052  29.278  1.00 92.43           O  
ATOM    545  CG1 ILE B  71      -0.032  -4.050  26.171  1.00 92.43           C  
ATOM    546  CG2 ILE B  71      -2.433  -4.508  26.805  1.00 92.43           C  
ATOM    547  CD1 ILE B  71      -0.472  -4.889  24.980  1.00 92.43           C  
ATOM    548  N   ALA B  72      -3.716  -1.515  27.353  1.00 86.42           N  
ATOM    549  CA  ALA B  72      -4.970  -1.170  28.018  1.00 86.42           C  
ATOM    550  C   ALA B  72      -6.171  -1.589  27.176  1.00 86.42           C  
ATOM    551  CB  ALA B  72      -5.023   0.328  28.308  1.00 86.42           C  
ATOM    552  O   ALA B  72      -6.010  -2.149  26.089  1.00 86.42           O  
ATOM    553  N   GLY B  73      -7.349  -1.291  27.614  1.00 85.13           N  
ATOM    554  CA  GLY B  73      -8.568  -1.766  26.978  1.00 85.13           C  
ATOM    555  C   GLY B  73      -8.810  -1.144  25.616  1.00 85.13           C  
ATOM    556  O   GLY B  73      -8.248  -0.094  25.298  1.00 85.13           O  
ATOM    557  N   PHE B  74      -9.678  -1.803  24.808  1.00 87.14           N  
ATOM    558  CA  PHE B  74     -10.039  -1.308  23.485  1.00 87.14           C  
ATOM    559  C   PHE B  74     -10.694   0.066  23.581  1.00 87.14           C  
ATOM    560  CB  PHE B  74     -10.981  -2.289  22.781  1.00 87.14           C  
ATOM    561  O   PHE B  74     -11.402   0.355  24.548  1.00 87.14           O  
ATOM    562  CG  PHE B  74     -10.278  -3.467  22.161  1.00 87.14           C  
ATOM    563  CD1 PHE B  74      -8.969  -3.776  22.512  1.00 87.14           C  
ATOM    564  CD2 PHE B  74     -10.926  -4.265  21.227  1.00 87.14           C  
ATOM    565  CE1 PHE B  74      -8.316  -4.865  21.940  1.00 87.14           C  
ATOM    566  CE2 PHE B  74     -10.279  -5.355  20.651  1.00 87.14           C  
ATOM    567  CZ  PHE B  74      -8.974  -5.652  21.008  1.00 87.14           C  
ATOM    568  N   PRO B  75     -10.435   0.870  22.561  1.00 82.89           N  
ATOM    569  CA  PRO B  75     -11.077   2.187  22.562  1.00 82.89           C  
ATOM    570  C   PRO B  75     -12.591   2.106  22.388  1.00 82.89           C  
ATOM    571  CB  PRO B  75     -10.428   2.896  21.370  1.00 82.89           C  
ATOM    572  O   PRO B  75     -13.085   1.279  21.617  1.00 82.89           O  
ATOM    573  CG  PRO B  75      -9.722   1.813  20.619  1.00 82.89           C  
ATOM    574  CD  PRO B  75      -9.607   0.611  21.512  1.00 82.89           C  
ATOM    575  N   LEU B  76     -13.271   2.916  22.865  1.00 66.17           N  
ATOM    576  CA  LEU B  76     -14.729   2.872  22.867  1.00 66.17           C  
ATOM    577  C   LEU B  76     -15.306   3.897  21.896  1.00 66.17           C  
ATOM    578  CB  LEU B  76     -15.271   3.127  24.276  1.00 66.17           C  
ATOM    579  O   LEU B  76     -16.485   3.829  21.542  1.00 66.17           O  
ATOM    580  CG  LEU B  76     -15.157   1.966  25.266  1.00 66.17           C  
ATOM    581  CD1 LEU B  76     -14.236   2.344  26.422  1.00 66.17           C  
ATOM    582  CD2 LEU B  76     -16.535   1.566  25.783  1.00 66.17           C  
ATOM    583  N   ASP B  77     -14.573   4.866  21.459  1.00 67.98           N  
ATOM    584  CA  ASP B  77     -15.066   5.981  20.656  1.00 67.98           C  
ATOM    585  C   ASP B  77     -14.875   5.711  19.165  1.00 67.98           C  
ATOM    586  CB  ASP B  77     -14.360   7.280  21.050  1.00 67.98           C  
ATOM    587  O   ASP B  77     -15.014   6.618  18.341  1.00 67.98           O  
ATOM    588  CG  ASP B  77     -12.870   7.257  20.759  1.00 67.98           C  
ATOM    589  OD1 ASP B  77     -12.365   6.237  20.242  1.00 67.98           O  
ATOM    590  OD2 ASP B  77     -12.194   8.267  21.051  1.00 67.98           O  
ATOM    591  N   ARG B  78     -14.543   4.451  18.753  1.00 86.16           N  
ATOM    592  CA  ARG B  78     -14.256   4.175  17.349  1.00 86.16           C  
ATOM    593  C   ARG B  78     -15.419   3.444  16.686  1.00 86.16           C  
ATOM    594  CB  ARG B  78     -12.973   3.352  17.213  1.00 86.16           C  
ATOM    595  O   ARG B  78     -15.320   3.030  15.529  1.00 86.16           O  
ATOM    596  CG  ARG B  78     -11.713   4.108  17.603  1.00 86.16           C  
ATOM    597  CD  ARG B  78     -10.456   3.380  17.147  1.00 86.16           C  
ATOM    598  NE  ARG B  78      -9.245   4.078  17.571  1.00 86.16           N  
ATOM    599  NH1 ARG B  78      -7.793   2.448  16.816  1.00 86.16           N  
ATOM    600  NH2 ARG B  78      -6.978   4.336  17.828  1.00 86.16           N  
ATOM    601  CZ  ARG B  78      -8.008   3.619  17.404  1.00 86.16           C  
ATOM    602  N   GLY B  79     -16.495   3.270  17.484  1.00 73.51           N  
ATOM    603  CA  GLY B  79     -17.680   2.640  16.923  1.00 73.51           C  
ATOM    604  C   GLY B  79     -17.617   1.125  16.946  1.00 73.51           C  
ATOM    605  O   GLY B  79     -18.432   0.455  16.308  1.00 73.51           O  
ATOM    606  N   TRP B  80     -16.581   0.548  17.692  1.00 78.43           N  
ATOM    607  CA  TRP B  80     -16.457  -0.902  17.793  1.00 78.43           C  
ATOM    608  C   TRP B  80     -17.483  -1.470  18.768  1.00 78.43           C  
ATOM    609  CB  TRP B  80     -15.044  -1.292  18.235  1.00 78.43           C  
ATOM    610  O   TRP B  80     -17.786  -0.851  19.790  1.00 78.43           O  
ATOM    611  CG  TRP B  80     -13.965  -0.843  17.295  1.00 78.43           C  
ATOM    612  CD1 TRP B  80     -14.130  -0.214  16.092  1.00 78.43           C  
ATOM    613  CD2 TRP B  80     -12.555  -0.994  17.479  1.00 78.43           C  
ATOM    614  CE2 TRP B  80     -11.923  -0.432  16.347  1.00 78.43           C  
ATOM    615  CE3 TRP B  80     -11.762  -1.549  18.493  1.00 78.43           C  
ATOM    616  NE1 TRP B  80     -12.906   0.036  15.517  1.00 78.43           N  
ATOM    617  CH2 TRP B  80      -9.782  -0.960  17.207  1.00 78.43           C  
ATOM    618  CZ2 TRP B  80     -10.534  -0.410  16.201  1.00 78.43           C  
ATOM    619  CZ3 TRP B  80     -10.380  -1.527  18.345  1.00 78.43           C  
ATOM    620  N   ASP B  81     -18.052  -2.649  18.498  1.00 75.34           N  
ATOM    621  CA  ASP B  81     -18.833  -3.407  19.471  1.00 75.34           C  
ATOM    622  C   ASP B  81     -17.925  -4.218  20.392  1.00 75.34           C  
ATOM    623  CB  ASP B  81     -19.823  -4.332  18.760  1.00 75.34           C  
ATOM    624  O   ASP B  81     -17.877  -5.447  20.300  1.00 75.34           O  
ATOM    625  CG  ASP B  81     -20.793  -5.007  19.714  1.00 75.34           C  
ATOM    626  OD1 ASP B  81     -20.835  -4.635  20.907  1.00 75.34           O  
ATOM    627  OD2 ASP B  81     -21.520  -5.922  19.270  1.00 75.34           O  
ATOM    628  N   VAL B  82     -17.243  -3.554  21.245  1.00 78.89           N  
ATOM    629  CA  VAL B  82     -16.164  -4.114  22.052  1.00 78.89           C  
ATOM    630  C   VAL B  82     -16.699  -5.261  22.907  1.00 78.89           C  
ATOM    631  CB  VAL B  82     -15.511  -3.039  22.950  1.00 78.89           C  
ATOM    632  O   VAL B  82     -16.013  -6.266  23.107  1.00 78.89           O  
ATOM    633  CG1 VAL B  82     -14.319  -3.621  23.708  1.00 78.89           C  
ATOM    634  CG2 VAL B  82     -15.080  -1.836  22.114  1.00 78.89           C  
ATOM    635  N   GLU B  83     -17.883  -5.172  23.364  1.00 65.66           N  
ATOM    636  CA  GLU B  83     -18.466  -6.218  24.198  1.00 65.66           C  
ATOM    637  C   GLU B  83     -18.897  -7.418  23.360  1.00 65.66           C  
ATOM    638  CB  GLU B  83     -19.658  -5.674  24.989  1.00 65.66           C  
ATOM    639  O   GLU B  83     -18.679  -8.566  23.751  1.00 65.66           O  
ATOM    640  CG  GLU B  83     -19.283  -4.615  26.016  1.00 65.66           C  
ATOM    641  CD  GLU B  83     -20.485  -4.024  26.736  1.00 65.66           C  
ATOM    642  OE1 GLU B  83     -20.301  -3.132  27.594  1.00 65.66           O  
ATOM    643  OE2 GLU B  83     -21.621  -4.458  26.439  1.00 65.66           O  
ATOM    644  N   GLY B  84     -19.489  -7.132  22.255  1.00 71.27           N  
ATOM    645  CA  GLY B  84     -20.021  -8.180  21.398  1.00 71.27           C  
ATOM    646  C   GLY B  84     -18.947  -8.924  20.628  1.00 71.27           C  
ATOM    647  O   GLY B  84     -19.129 -10.089  20.268  1.00 71.27           O  
ATOM    648  N   MET B  85     -17.836  -8.313  20.455  1.00 81.79           N  
ATOM    649  CA  MET B  85     -16.827  -8.930  19.599  1.00 81.79           C  
ATOM    650  C   MET B  85     -15.891  -9.816  20.413  1.00 81.79           C  
ATOM    651  CB  MET B  85     -16.022  -7.860  18.859  1.00 81.79           C  
ATOM    652  O   MET B  85     -15.066 -10.538  19.849  1.00 81.79           O  
ATOM    653  CG  MET B  85     -15.077  -7.075  19.754  1.00 81.79           C  
ATOM    654  SD  MET B  85     -14.057  -5.872  18.817  1.00 81.79           S  
ATOM    655  CE  MET B  85     -12.774  -6.978  18.168  1.00 81.79           C  
ATOM    656  N   TYR B  86     -16.117  -9.832  21.733  1.00 83.43           N  
ATOM    657  CA  TYR B  86     -15.244 -10.650  22.568  1.00 83.43           C  
ATOM    658  C   TYR B  86     -15.846 -12.031  22.798  1.00 83.43           C  
ATOM    659  CB  TYR B  86     -14.985  -9.962  23.911  1.00 83.43           C  
ATOM    660  O   TYR B  86     -17.031 -12.153  23.115  1.00 83.43           O  
ATOM    661  CG  TYR B  86     -14.208 -10.810  24.888  1.00 83.43           C  
ATOM    662  CD1 TYR B  86     -14.840 -11.417  25.971  1.00 83.43           C  
ATOM    663  CD2 TYR B  86     -12.840 -11.006  24.731  1.00 83.43           C  
ATOM    664  CE1 TYR B  86     -14.127 -12.198  26.875  1.00 83.43           C  
ATOM    665  CE2 TYR B  86     -12.117 -11.785  25.628  1.00 83.43           C  
ATOM    666  OH  TYR B  86     -12.057 -13.148  27.586  1.00 83.43           O  
ATOM    667  CZ  TYR B  86     -12.768 -12.376  26.695  1.00 83.43           C  
ATOM    668  N   ASP B  87     -15.117 -13.068  22.508  1.00 78.24           N  
ATOM    669  CA  ASP B  87     -15.421 -14.460  22.824  1.00 78.24           C  
ATOM    670  C   ASP B  87     -14.148 -15.242  23.139  1.00 78.24           C  
ATOM    671  CB  ASP B  87     -16.172 -15.121  21.667  1.00 78.24           C  
ATOM    672  O   ASP B  87     -13.237 -15.315  22.312  1.00 78.24           O  
ATOM    673  CG  ASP B  87     -16.753 -16.476  22.034  1.00 78.24           C  
ATOM    674  OD1 ASP B  87     -16.032 -17.310  22.623  1.00 78.24           O  
ATOM    675  OD2 ASP B  87     -17.942 -16.712  21.729  1.00 78.24           O  
ATOM    676  N   PRO B  88     -14.028 -15.756  24.251  1.00 76.12           N  
ATOM    677  CA  PRO B  88     -12.800 -16.456  24.636  1.00 76.12           C  
ATOM    678  C   PRO B  88     -12.561 -17.722  23.816  1.00 76.12           C  
ATOM    679  CB  PRO B  88     -13.037 -16.797  26.110  1.00 76.12           C  
ATOM    680  O   PRO B  88     -11.439 -18.234  23.778  1.00 76.12           O  
ATOM    681  CG  PRO B  88     -14.494 -16.548  26.330  1.00 76.12           C  
ATOM    682  CD  PRO B  88     -15.018 -15.733  25.183  1.00 76.12           C  
ATOM    683  N   ASP B  89     -13.639 -18.214  23.180  1.00 70.97           N  
ATOM    684  CA  ASP B  89     -13.472 -19.357  22.287  1.00 70.97           C  
ATOM    685  C   ASP B  89     -12.911 -18.919  20.935  1.00 70.97           C  
ATOM    686  CB  ASP B  89     -14.803 -20.086  22.093  1.00 70.97           C  
ATOM    687  O   ASP B  89     -13.586 -18.225  20.173  1.00 70.97           O  
ATOM    688  CG  ASP B  89     -14.636 -21.480  21.514  1.00 70.97           C  
ATOM    689  OD1 ASP B  89     -13.486 -21.909  21.277  1.00 70.97           O  
ATOM    690  OD2 ASP B  89     -15.664 -22.155  21.291  1.00 70.97           O  
ATOM    691  N   ALA B  90     -11.737 -19.279  20.708  1.00 67.04           N  
ATOM    692  CA  ALA B  90     -11.014 -18.872  19.506  1.00 67.04           C  
ATOM    693  C   ALA B  90     -11.716 -19.376  18.248  1.00 67.04           C  
ATOM    694  CB  ALA B  90      -9.577 -19.383  19.550  1.00 67.04           C  
ATOM    695  O   ALA B  90     -11.498 -18.849  17.154  1.00 67.04           O  
ATOM    696  N   GLU B  91     -12.651 -20.303  18.349  1.00 61.92           N  
ATOM    697  CA  GLU B  91     -13.293 -20.909  17.186  1.00 61.92           C  
ATOM    698  C   GLU B  91     -14.590 -20.186  16.833  1.00 61.92           C  
ATOM    699  CB  GLU B  91     -13.569 -22.394  17.436  1.00 61.92           C  
ATOM    700  O   GLU B  91     -15.166 -20.418  15.768  1.00 61.92           O  
ATOM    701  CG  GLU B  91     -12.316 -23.255  17.468  1.00 61.92           C  
ATOM    702  CD  GLU B  91     -12.426 -24.507  16.612  1.00 61.92           C  
ATOM    703  OE1 GLU B  91     -11.410 -25.220  16.446  1.00 61.92           O  
ATOM    704  OE2 GLU B  91     -13.536 -24.775  16.101  1.00 61.92           O  
ATOM    705  N   ALA B  92     -14.870 -19.235  17.658  1.00 67.91           N  
ATOM    706  CA  ALA B  92     -16.069 -18.462  17.344  1.00 67.91           C  
ATOM    707  C   ALA B  92     -15.843 -17.572  16.125  1.00 67.91           C  
ATOM    708  CB  ALA B  92     -16.487 -17.618  18.545  1.00 67.91           C  
ATOM    709  O   ALA B  92     -14.875 -16.809  16.076  1.00 67.91           O  
ATOM    710  N   PRO B  93     -16.689 -17.737  15.197  1.00 69.32           N  
ATOM    711  CA  PRO B  93     -16.457 -16.996  13.955  1.00 69.32           C  
ATOM    712  C   PRO B  93     -16.599 -15.486  14.134  1.00 69.32           C  
ATOM    713  CB  PRO B  93     -17.536 -17.537  13.014  1.00 69.32           C  
ATOM    714  O   PRO B  93     -17.509 -15.025  14.828  1.00 69.32           O  
ATOM    715  CG  PRO B  93     -18.387 -18.415  13.873  1.00 69.32           C  
ATOM    716  CD  PRO B  93     -17.741 -18.531  15.224  1.00 69.32           C  
ATOM    717  N   GLY B  94     -15.706 -14.722  13.667  1.00 74.89           N  
ATOM    718  CA  GLY B  94     -15.760 -13.271  13.593  1.00 74.89           C  
ATOM    719  C   GLY B  94     -15.513 -12.595  14.928  1.00 74.89           C  
ATOM    720  O   GLY B  94     -15.793 -11.405  15.089  1.00 74.89           O  
ATOM    721  N   LYS B  95     -14.995 -13.317  15.955  1.00 80.05           N  
ATOM    722  CA  LYS B  95     -14.757 -12.773  17.289  1.00 80.05           C  
ATOM    723  C   LYS B  95     -13.277 -12.844  17.655  1.00 80.05           C  
ATOM    724  CB  LYS B  95     -15.591 -13.522  18.330  1.00 80.05           C  
ATOM    725  O   LYS B  95     -12.475 -13.414  16.913  1.00 80.05           O  
ATOM    726  CG  LYS B  95     -17.084 -13.526  18.040  1.00 80.05           C  
ATOM    727  CD  LYS B  95     -17.819 -12.485  18.876  1.00 80.05           C  
ATOM    728  CE  LYS B  95     -19.317 -12.505  18.605  1.00 80.05           C  
ATOM    729  NZ  LYS B  95     -20.107 -12.209  19.837  1.00 80.05           N  
ATOM    730  N   THR B  96     -12.908 -12.165  18.757  1.00 89.07           N  
ATOM    731  CA  THR B  96     -11.543 -12.201  19.270  1.00 89.07           C  
ATOM    732  C   THR B  96     -11.530 -12.591  20.745  1.00 89.07           C  
ATOM    733  CB  THR B  96     -10.843 -10.842  19.088  1.00 89.07           C  
ATOM    734  O   THR B  96     -12.511 -12.371  21.459  1.00 89.07           O  
ATOM    735  CG2 THR B  96     -11.558  -9.746  19.871  1.00 89.07           C  
ATOM    736  OG1 THR B  96      -9.491 -10.942  19.553  1.00 89.07           O  
ATOM    737  N   TYR B  97     -10.494 -13.202  21.176  1.00 87.25           N  
ATOM    738  CA  TYR B  97     -10.398 -13.627  22.569  1.00 87.25           C  
ATOM    739  C   TYR B  97      -9.524 -12.671  23.371  1.00 87.25           C  
ATOM    740  CB  TYR B  97      -9.837 -15.049  22.660  1.00 87.25           C  
ATOM    741  O   TYR B  97      -9.131 -12.977  24.499  1.00 87.25           O  
ATOM    742  CG  TYR B  97      -8.522 -15.230  21.942  1.00 87.25           C  
ATOM    743  CD1 TYR B  97      -8.480 -15.704  20.633  1.00 87.25           C  
ATOM    744  CD2 TYR B  97      -7.319 -14.927  22.571  1.00 87.25           C  
ATOM    745  CE1 TYR B  97      -7.270 -15.875  19.968  1.00 87.25           C  
ATOM    746  CE2 TYR B  97      -6.103 -15.093  21.915  1.00 87.25           C  
ATOM    747  OH  TYR B  97      -4.889 -15.733  19.962  1.00 87.25           O  
ATOM    748  CZ  TYR B  97      -6.089 -15.566  20.616  1.00 87.25           C  
ATOM    749  N   VAL B  98      -9.159 -11.494  22.762  1.00 90.17           N  
ATOM    750  CA  VAL B  98      -8.392 -10.478  23.476  1.00 90.17           C  
ATOM    751  C   VAL B  98      -9.250  -9.233  23.682  1.00 90.17           C  
ATOM    752  CB  VAL B  98      -7.094 -10.112  22.720  1.00 90.17           C  
ATOM    753  O   VAL B  98     -10.060  -8.879  22.822  1.00 90.17           O  
ATOM    754  CG1 VAL B  98      -5.981 -11.106  23.046  1.00 90.17           C  
ATOM    755  CG2 VAL B  98      -7.349 -10.065  21.215  1.00 90.17           C  
ATOM    756  N   LYS B  99      -8.988  -8.532  24.821  1.00 84.78           N  
ATOM    757  CA  LYS B  99      -9.792  -7.360  25.155  1.00 84.78           C  
ATOM    758  C   LYS B  99      -8.922  -6.112  25.276  1.00 84.78           C  
ATOM    759  CB  LYS B  99     -10.562  -7.591  26.456  1.00 84.78           C  
ATOM    760  O   LYS B  99      -9.438  -4.996  25.365  1.00 84.78           O  
ATOM    761  CG  LYS B  99     -11.998  -8.050  26.252  1.00 84.78           C  
ATOM    762  CD  LYS B  99     -12.712  -8.262  27.581  1.00 84.78           C  
ATOM    763  CE  LYS B  99     -14.154  -8.707  27.379  1.00 84.78           C  
ATOM    764  NZ  LYS B  99     -14.863  -8.896  28.679  1.00 84.78           N  
ATOM    765  N   GLU B 100      -7.691  -6.316  25.356  1.00 90.33           N  
ATOM    766  CA  GLU B 100      -6.772  -5.203  25.576  1.00 90.33           C  
ATOM    767  C   GLU B 100      -5.576  -5.279  24.631  1.00 90.33           C  
ATOM    768  CB  GLU B 100      -6.293  -5.181  27.030  1.00 90.33           C  
ATOM    769  O   GLU B 100      -5.189  -6.367  24.198  1.00 90.33           O  
ATOM    770  CG  GLU B 100      -6.276  -6.550  27.693  1.00 90.33           C  
ATOM    771  CD  GLU B 100      -5.924  -6.497  29.171  1.00 90.33           C  
ATOM    772  OE1 GLU B 100      -5.657  -7.563  29.770  1.00 90.33           O  
ATOM    773  OE2 GLU B 100      -5.917  -5.380  29.735  1.00 90.33           O  
ATOM    774  N   ALA B 101      -5.026  -4.084  24.259  1.00 95.28           N  
ATOM    775  CA  ALA B 101      -3.853  -3.948  23.399  1.00 95.28           C  
ATOM    776  C   ALA B 101      -3.250  -2.550  23.512  1.00 95.28           C  
ATOM    777  CB  ALA B 101      -4.218  -4.251  21.948  1.00 95.28           C  
ATOM    778  O   ALA B 101      -3.611  -1.782  24.407  1.00 95.28           O  
ATOM    779  N   GLY B 102      -2.252  -2.223  22.693  1.00 95.62           N  
ATOM    780  CA  GLY B 102      -1.689  -0.882  22.680  1.00 95.62           C  
ATOM    781  C   GLY B 102      -2.407   0.058  21.731  1.00 95.62           C  
ATOM    782  O   GLY B 102      -2.320  -0.097  20.511  1.00 95.62           O  
ATOM    783  N   PHE B 103      -3.029   1.163  22.334  1.00 93.64           N  
ATOM    784  CA  PHE B 103      -3.826   2.052  21.498  1.00 93.64           C  
ATOM    785  C   PHE B 103      -3.406   3.504  21.698  1.00 93.64           C  
ATOM    786  CB  PHE B 103      -5.318   1.890  21.809  1.00 93.64           C  
ATOM    787  O   PHE B 103      -3.005   3.894  22.796  1.00 93.64           O  
ATOM    788  CG  PHE B 103      -5.923   0.634  21.242  1.00 93.64           C  
ATOM    789  CD1 PHE B 103      -6.309   0.573  19.909  1.00 93.64           C  
ATOM    790  CD2 PHE B 103      -6.105  -0.485  22.044  1.00 93.64           C  
ATOM    791  CE1 PHE B 103      -6.870  -0.589  19.382  1.00 93.64           C  
ATOM    792  CE2 PHE B 103      -6.664  -1.649  21.524  1.00 93.64           C  
ATOM    793  CZ  PHE B 103      -7.047  -1.699  20.193  1.00 93.64           C  
ATOM    794  N   LEU B 104      -3.457   4.208  20.583  1.00 95.69           N  
ATOM    795  CA  LEU B 104      -3.486   5.665  20.640  1.00 95.69           C  
ATOM    796  C   LEU B 104      -4.918   6.177  20.751  1.00 95.69           C  
ATOM    797  CB  LEU B 104      -2.812   6.264  19.403  1.00 95.69           C  
ATOM    798  O   LEU B 104      -5.575   6.421  19.736  1.00 95.69           O  
ATOM    799  CG  LEU B 104      -1.321   5.967  19.232  1.00 95.69           C  
ATOM    800  CD1 LEU B 104      -0.831   6.473  17.879  1.00 95.69           C  
ATOM    801  CD2 LEU B 104      -0.517   6.595  20.366  1.00 95.69           C  
ATOM    802  N   TYR B 105      -5.252   6.440  21.866  1.00 86.37           N  
ATOM    803  CA  TYR B 105      -6.635   6.852  22.078  1.00 86.37           C  
ATOM    804  C   TYR B 105      -6.898   8.218  21.456  1.00 86.37           C  
ATOM    805  CB  TYR B 105      -6.962   6.888  23.574  1.00 86.37           C  
ATOM    806  O   TYR B 105      -8.044   8.559  21.152  1.00 86.37           O  
ATOM    807  CG  TYR B 105      -6.838   5.546  24.254  1.00 86.37           C  
ATOM    808  CD1 TYR B 105      -7.801   4.557  24.067  1.00 86.37           C  
ATOM    809  CD2 TYR B 105      -5.760   5.266  25.086  1.00 86.37           C  
ATOM    810  CE1 TYR B 105      -7.692   3.320  24.694  1.00 86.37           C  
ATOM    811  CE2 TYR B 105      -5.641   4.032  25.718  1.00 86.37           C  
ATOM    812  OH  TYR B 105      -6.498   1.844  26.138  1.00 86.37           O  
ATOM    813  CZ  TYR B 105      -6.610   3.067  25.515  1.00 86.37           C  
ATOM    814  N   ASP B 106      -5.876   9.024  21.208  1.00 87.88           N  
ATOM    815  CA  ASP B 106      -5.994  10.332  20.571  1.00 87.88           C  
ATOM    816  C   ASP B 106      -5.663  10.250  19.082  1.00 87.88           C  
ATOM    817  CB  ASP B 106      -5.080  11.349  21.258  1.00 87.88           C  
ATOM    818  O   ASP B 106      -5.260  11.244  18.475  1.00 87.88           O  
ATOM    819  CG  ASP B 106      -3.617  10.944  21.229  1.00 87.88           C  
ATOM    820  OD1 ASP B 106      -3.304   9.815  20.794  1.00 87.88           O  
ATOM    821  OD2 ASP B 106      -2.769  11.761  21.649  1.00 87.88           O  
ATOM    822  N   ALA B 107      -5.772   9.119  18.498  1.00 94.65           N  
ATOM    823  CA  ALA B 107      -5.483   8.959  17.075  1.00 94.65           C  
ATOM    824  C   ALA B 107      -6.413   9.822  16.226  1.00 94.65           C  
ATOM    825  CB  ALA B 107      -5.605   7.492  16.669  1.00 94.65           C  
ATOM    826  O   ALA B 107      -6.051  10.235  15.122  1.00 94.65           O  
ATOM    827  N   GLY B 108      -7.592  10.150  16.709  1.00 91.20           N  
ATOM    828  CA  GLY B 108      -8.538  10.999  16.002  1.00 91.20           C  
ATOM    829  C   GLY B 108      -8.283  12.480  16.212  1.00 91.20           C  
ATOM    830  O   GLY B 108      -8.887  13.320  15.542  1.00 91.20           O  
ATOM    831  N   GLU B 109      -7.359  12.825  17.097  1.00 89.39           N  
ATOM    832  CA  GLU B 109      -7.023  14.218  17.375  1.00 89.39           C  
ATOM    833  C   GLU B 109      -5.980  14.742  16.392  1.00 89.39           C  
ATOM    834  CB  GLU B 109      -6.516  14.373  18.812  1.00 89.39           C  
ATOM    835  O   GLU B 109      -4.930  14.124  16.206  1.00 89.39           O  
ATOM    836  CG  GLU B 109      -7.508  13.907  19.867  1.00 89.39           C  
ATOM    837  CD  GLU B 109      -8.421  15.017  20.364  1.00 89.39           C  
ATOM    838  OE1 GLU B 109      -9.473  14.712  20.971  1.00 89.39           O  
ATOM    839  OE2 GLU B 109      -8.081  16.201  20.145  1.00 89.39           O  
ATOM    840  N   PHE B 110      -6.385  15.904  15.750  1.00 95.13           N  
ATOM    841  CA  PHE B 110      -5.529  16.480  14.719  1.00 95.13           C  
ATOM    842  C   PHE B 110      -5.763  17.981  14.598  1.00 95.13           C  
ATOM    843  CB  PHE B 110      -5.777  15.798  13.370  1.00 95.13           C  
ATOM    844  O   PHE B 110      -6.895  18.450  14.731  1.00 95.13           O  
ATOM    845  CG  PHE B 110      -5.006  16.408  12.231  1.00 95.13           C  
ATOM    846  CD1 PHE B 110      -5.666  17.063  11.198  1.00 95.13           C  
ATOM    847  CD2 PHE B 110      -3.620  16.327  12.193  1.00 95.13           C  
ATOM    848  CE1 PHE B 110      -4.954  17.628  10.142  1.00 95.13           C  
ATOM    849  CE2 PHE B 110      -2.902  16.889  11.141  1.00 95.13           C  
ATOM    850  CZ  PHE B 110      -3.571  17.539  10.117  1.00 95.13           C  
ATOM    851  N   ASP B 111      -4.630  18.712  14.368  1.00 91.37           N  
ATOM    852  CA  ASP B 111      -4.722  20.151  14.140  1.00 91.37           C  
ATOM    853  C   ASP B 111      -4.853  20.464  12.651  1.00 91.37           C  
ATOM    854  CB  ASP B 111      -3.500  20.866  14.721  1.00 91.37           C  
ATOM    855  O   ASP B 111      -3.868  20.807  11.994  1.00 91.37           O  
ATOM    856  CG  ASP B 111      -3.736  22.348  14.955  1.00 91.37           C  
ATOM    857  OD1 ASP B 111      -4.678  22.917  14.362  1.00 91.37           O  
ATOM    858  OD2 ASP B 111      -2.971  22.953  15.737  1.00 91.37           O  
ATOM    859  N   ALA B 112      -6.017  20.448  12.138  1.00 88.05           N  
ATOM    860  CA  ALA B 112      -6.274  20.640  10.713  1.00 88.05           C  
ATOM    861  C   ALA B 112      -5.915  22.058  10.277  1.00 88.05           C  
ATOM    862  CB  ALA B 112      -7.737  20.342  10.392  1.00 88.05           C  
ATOM    863  O   ALA B 112      -5.252  22.250   9.255  1.00 88.05           O  
ATOM    864  N   GLY B 113      -6.257  23.094  11.091  1.00 85.27           N  
ATOM    865  CA  GLY B 113      -6.020  24.488  10.749  1.00 85.27           C  
ATOM    866  C   GLY B 113      -4.546  24.836  10.655  1.00 85.27           C  
ATOM    867  O   GLY B 113      -4.153  25.678   9.845  1.00 85.27           O  
ATOM    868  N   PHE B 114      -3.715  24.293  11.421  1.00 92.49           N  
ATOM    869  CA  PHE B 114      -2.280  24.551  11.406  1.00 92.49           C  
ATOM    870  C   PHE B 114      -1.676  24.169  10.060  1.00 92.49           C  
ATOM    871  CB  PHE B 114      -1.582  23.782  12.532  1.00 92.49           C  
ATOM    872  O   PHE B 114      -0.820  24.882   9.532  1.00 92.49           O  
ATOM    873  CG  PHE B 114      -0.086  23.937  12.536  1.00 92.49           C  
ATOM    874  CD1 PHE B 114       0.728  22.974  11.951  1.00 92.49           C  
ATOM    875  CD2 PHE B 114       0.508  25.046  13.124  1.00 92.49           C  
ATOM    876  CE1 PHE B 114       2.114  23.115  11.952  1.00 92.49           C  
ATOM    877  CE2 PHE B 114       1.892  25.193  13.130  1.00 92.49           C  
ATOM    878  CZ  PHE B 114       2.693  24.226  12.545  1.00 92.49           C  
ATOM    879  N   PHE B 115      -2.123  22.991   9.531  1.00 92.23           N  
ATOM    880  CA  PHE B 115      -1.524  22.462   8.312  1.00 92.23           C  
ATOM    881  C   PHE B 115      -2.309  22.910   7.085  1.00 92.23           C  
ATOM    882  CB  PHE B 115      -1.458  20.933   8.363  1.00 92.23           C  
ATOM    883  O   PHE B 115      -2.046  22.451   5.971  1.00 92.23           O  
ATOM    884  CG  PHE B 115      -0.523  20.400   9.415  1.00 92.23           C  
ATOM    885  CD1 PHE B 115       0.844  20.323   9.176  1.00 92.23           C  
ATOM    886  CD2 PHE B 115      -1.011  19.977  10.645  1.00 92.23           C  
ATOM    887  CE1 PHE B 115       1.711  19.831  10.148  1.00 92.23           C  
ATOM    888  CE2 PHE B 115      -0.150  19.484  11.621  1.00 92.23           C  
ATOM    889  CZ  PHE B 115       1.211  19.411  11.370  1.00 92.23           C  
ATOM    890  N   GLY B 116      -3.366  23.708   7.290  1.00 82.67           N  
ATOM    891  CA  GLY B 116      -4.161  24.167   6.162  1.00 82.67           C  
ATOM    892  C   GLY B 116      -5.075  23.094   5.601  1.00 82.67           C  
ATOM    893  O   GLY B 116      -5.348  23.070   4.399  1.00 82.67           O  
ATOM    894  N   ILE B 117      -5.452  22.111   6.418  1.00 81.96           N  
ATOM    895  CA  ILE B 117      -6.380  21.051   6.041  1.00 81.96           C  
ATOM    896  C   ILE B 117      -7.783  21.392   6.540  1.00 81.96           C  
ATOM    897  CB  ILE B 117      -5.931  19.682   6.600  1.00 81.96           C  
ATOM    898  O   ILE B 117      -7.954  21.824   7.682  1.00 81.96           O  
ATOM    899  CG1 ILE B 117      -4.484  19.386   6.189  1.00 81.96           C  
ATOM    900  CG2 ILE B 117      -6.872  18.570   6.128  1.00 81.96           C  
ATOM    901  CD1 ILE B 117      -4.351  18.724   4.824  1.00 81.96           C  
ATOM    902  N   SER B 118      -8.815  21.253   5.715  1.00 73.82           N  
ATOM    903  CA  SER B 118     -10.192  21.516   6.122  1.00 73.82           C  
ATOM    904  C   SER B 118     -10.720  20.412   7.031  1.00 73.82           C  
ATOM    905  CB  SER B 118     -11.096  21.656   4.896  1.00 73.82           C  
ATOM    906  O   SER B 118     -10.239  19.278   6.984  1.00 73.82           O  
ATOM    907  OG  SER B 118     -11.340  20.391   4.305  1.00 73.82           O  
ATOM    908  N   PRO B 119     -11.613  20.658   7.884  1.00 71.96           N  
ATOM    909  CA  PRO B 119     -12.212  19.620   8.726  1.00 71.96           C  
ATOM    910  C   PRO B 119     -12.834  18.487   7.912  1.00 71.96           C  
ATOM    911  CB  PRO B 119     -13.283  20.379   9.513  1.00 71.96           C  
ATOM    912  O   PRO B 119     -12.756  17.322   8.310  1.00 71.96           O  
ATOM    913  CG  PRO B 119     -12.868  21.813   9.440  1.00 71.96           C  
ATOM    914  CD  PRO B 119     -12.063  22.012   8.188  1.00 71.96           C  
ATOM    915  N   ARG B 120     -13.462  18.742   6.743  1.00 71.20           N  
ATOM    916  CA  ARG B 120     -14.034  17.728   5.863  1.00 71.20           C  
ATOM    917  C   ARG B 120     -12.955  16.786   5.340  1.00 71.20           C  
ATOM    918  CB  ARG B 120     -14.770  18.383   4.693  1.00 71.20           C  
ATOM    919  O   ARG B 120     -13.139  15.567   5.331  1.00 71.20           O  
ATOM    920  CG  ARG B 120     -15.703  17.442   3.947  1.00 71.20           C  
ATOM    921  CD  ARG B 120     -16.372  18.130   2.765  1.00 71.20           C  
ATOM    922  NE  ARG B 120     -17.241  17.216   2.030  1.00 71.20           N  
ATOM    923  NH1 ARG B 120     -17.659  18.681   0.294  1.00 71.20           N  
ATOM    924  NH2 ARG B 120     -18.603  16.592   0.290  1.00 71.20           N  
ATOM    925  CZ  ARG B 120     -17.832  17.498   0.873  1.00 71.20           C  
ATOM    926  N   GLU B 121     -11.932  17.423   4.946  1.00 80.97           N  
ATOM    927  CA  GLU B 121     -10.813  16.608   4.483  1.00 80.97           C  
ATOM    928  C   GLU B 121     -10.185  15.828   5.635  1.00 80.97           C  
ATOM    929  CB  GLU B 121      -9.756  17.482   3.802  1.00 80.97           C  
ATOM    930  O   GLU B 121      -9.790  14.672   5.467  1.00 80.97           O  
ATOM    931  CG  GLU B 121      -8.592  16.695   3.217  1.00 80.97           C  
ATOM    932  CD  GLU B 121      -7.615  17.561   2.437  1.00 80.97           C  
ATOM    933  OE1 GLU B 121      -6.674  17.010   1.822  1.00 80.97           O  
ATOM    934  OE2 GLU B 121      -7.792  18.800   2.442  1.00 80.97           O  
ATOM    935  N   ALA B 122     -10.087  16.455   6.789  1.00 87.02           N  
ATOM    936  CA  ALA B 122      -9.452  15.820   7.941  1.00 87.02           C  
ATOM    937  C   ALA B 122     -10.223  14.578   8.377  1.00 87.02           C  
ATOM    938  CB  ALA B 122      -9.343  16.809   9.100  1.00 87.02           C  
ATOM    939  O   ALA B 122      -9.623  13.558   8.726  1.00 87.02           O  
ATOM    940  N   VAL B 123     -11.495  14.655   8.367  1.00 83.68           N  
ATOM    941  CA  VAL B 123     -12.300  13.520   8.807  1.00 83.68           C  
ATOM    942  C   VAL B 123     -12.236  12.406   7.765  1.00 83.68           C  
ATOM    943  CB  VAL B 123     -13.768  13.930   9.060  1.00 83.68           C  
ATOM    944  O   VAL B 123     -12.250  11.222   8.111  1.00 83.68           O  
ATOM    945  CG1 VAL B 123     -14.551  13.970   7.749  1.00 83.68           C  
ATOM    946  CG2 VAL B 123     -14.426  12.971  10.051  1.00 83.68           C  
ATOM    947  N   SER B 124     -12.122  12.816   6.510  1.00 83.63           N  
ATOM    948  CA  SER B 124     -12.046  11.850   5.418  1.00 83.63           C  
ATOM    949  C   SER B 124     -10.645  11.261   5.298  1.00 83.63           C  
ATOM    950  CB  SER B 124     -12.448  12.504   4.095  1.00 83.63           C  
ATOM    951  O   SER B 124     -10.467  10.178   4.735  1.00 83.63           O  
ATOM    952  OG  SER B 124     -13.673  13.204   4.232  1.00 83.63           O  
ATOM    953  N   MET B 125      -9.729  11.950   5.886  1.00 91.19           N  
ATOM    954  CA  MET B 125      -8.324  11.559   5.820  1.00 91.19           C  
ATOM    955  C   MET B 125      -8.027  10.430   6.802  1.00 91.19           C  
ATOM    956  CB  MET B 125      -7.417  12.757   6.110  1.00 91.19           C  
ATOM    957  O   MET B 125      -8.503  10.449   7.939  1.00 91.19           O  
ATOM    958  CG  MET B 125      -5.934  12.431   6.049  1.00 91.19           C  
ATOM    959  SD  MET B 125      -4.885  13.823   6.625  1.00 91.19           S  
ATOM    960  CE  MET B 125      -5.633  15.192   5.699  1.00 91.19           C  
ATOM    961  N   ASP B 126      -7.323   9.451   6.279  1.00 93.34           N  
ATOM    962  CA  ASP B 126      -6.843   8.383   7.150  1.00 93.34           C  
ATOM    963  C   ASP B 126      -6.063   8.949   8.335  1.00 93.34           C  
ATOM    964  CB  ASP B 126      -5.969   7.403   6.365  1.00 93.34           C  
ATOM    965  O   ASP B 126      -5.192   9.803   8.161  1.00 93.34           O  
ATOM    966  CG  ASP B 126      -5.554   6.192   7.183  1.00 93.34           C  
ATOM    967  OD1 ASP B 126      -5.807   6.166   8.406  1.00 93.34           O  
ATOM    968  OD2 ASP B 126      -4.967   5.256   6.598  1.00 93.34           O  
ATOM    969  N   PRO B 127      -6.353   8.552   9.573  1.00 94.95           N  
ATOM    970  CA  PRO B 127      -5.585   9.026  10.727  1.00 94.95           C  
ATOM    971  C   PRO B 127      -4.087   8.768  10.585  1.00 94.95           C  
ATOM    972  CB  PRO B 127      -6.169   8.223  11.892  1.00 94.95           C  
ATOM    973  O   PRO B 127      -3.277   9.457  11.211  1.00 94.95           O  
ATOM    974  CG  PRO B 127      -7.210   7.349  11.270  1.00 94.95           C  
ATOM    975  CD  PRO B 127      -7.286   7.666   9.805  1.00 94.95           C  
ATOM    976  N   GLN B 128      -3.710   7.832   9.792  1.00 97.12           N  
ATOM    977  CA  GLN B 128      -2.291   7.595   9.547  1.00 97.12           C  
ATOM    978  C   GLN B 128      -1.625   8.825   8.937  1.00 97.12           C  
ATOM    979  CB  GLN B 128      -2.099   6.385   8.631  1.00 97.12           C  
ATOM    980  O   GLN B 128      -0.510   9.187   9.319  1.00 97.12           O  
ATOM    981  CG  GLN B 128      -2.452   5.056   9.284  1.00 97.12           C  
ATOM    982  CD  GLN B 128      -1.940   3.862   8.501  1.00 97.12           C  
ATOM    983  NE2 GLN B 128      -1.672   2.765   9.201  1.00 97.12           N  
ATOM    984  OE1 GLN B 128      -1.786   3.925   7.277  1.00 97.12           O  
ATOM    985  N   GLN B 129      -2.279   9.466   8.024  1.00 96.67           N  
ATOM    986  CA  GLN B 129      -1.745  10.685   7.425  1.00 96.67           C  
ATOM    987  C   GLN B 129      -1.700  11.823   8.441  1.00 96.67           C  
ATOM    988  CB  GLN B 129      -2.579  11.097   6.212  1.00 96.67           C  
ATOM    989  O   GLN B 129      -0.734  12.589   8.480  1.00 96.67           O  
ATOM    990  CG  GLN B 129      -2.633  10.042   5.115  1.00 96.67           C  
ATOM    991  CD  GLN B 129      -3.367  10.520   3.876  1.00 96.67           C  
ATOM    992  NE2 GLN B 129      -3.729   9.586   3.004  1.00 96.67           N  
ATOM    993  OE1 GLN B 129      -3.607  11.720   3.705  1.00 96.67           O  
ATOM    994  N   ARG B 130      -2.701  11.950   9.253  1.00 97.20           N  
ATOM    995  CA  ARG B 130      -2.799  13.006  10.255  1.00 97.20           C  
ATOM    996  C   ARG B 130      -1.673  12.897  11.278  1.00 97.20           C  
ATOM    997  CB  ARG B 130      -4.156  12.953  10.961  1.00 97.20           C  
ATOM    998  O   ARG B 130      -0.970  13.875  11.542  1.00 97.20           O  
ATOM    999  CG  ARG B 130      -5.345  13.052  10.019  1.00 97.20           C  
ATOM   1000  CD  ARG B 130      -6.632  13.371  10.767  1.00 97.20           C  
ATOM   1001  NE  ARG B 130      -7.134  12.209  11.494  1.00 97.20           N  
ATOM   1002  NH1 ARG B 130      -9.241  12.269  10.548  1.00 97.20           N  
ATOM   1003  NH2 ARG B 130      -8.715  10.651  12.084  1.00 97.20           N  
ATOM   1004  CZ  ARG B 130      -8.362  11.712  11.374  1.00 97.20           C  
ATOM   1005  N   LEU B 131      -1.480  11.662  11.747  1.00 98.30           N  
ATOM   1006  CA  LEU B 131      -0.424  11.431  12.727  1.00 98.30           C  
ATOM   1007  C   LEU B 131       0.952  11.643  12.105  1.00 98.30           C  
ATOM   1008  CB  LEU B 131      -0.525  10.015  13.300  1.00 98.30           C  
ATOM   1009  O   LEU B 131       1.851  12.190  12.748  1.00 98.30           O  
ATOM   1010  CG  LEU B 131      -1.699   9.747  14.243  1.00 98.30           C  
ATOM   1011  CD1 LEU B 131      -1.814   8.255  14.537  1.00 98.30           C  
ATOM   1012  CD2 LEU B 131      -1.539  10.540  15.536  1.00 98.30           C  
ATOM   1013  N   MET B 132       1.103  11.224  10.912  1.00 98.21           N  
ATOM   1014  CA  MET B 132       2.393  11.326  10.236  1.00 98.21           C  
ATOM   1015  C   MET B 132       2.767  12.785   9.996  1.00 98.21           C  
ATOM   1016  CB  MET B 132       2.366  10.568   8.907  1.00 98.21           C  
ATOM   1017  O   MET B 132       3.940  13.152  10.087  1.00 98.21           O  
ATOM   1018  CG  MET B 132       3.734  10.095   8.443  1.00 98.21           C  
ATOM   1019  SD  MET B 132       4.492   8.893   9.604  1.00 98.21           S  
ATOM   1020  CE  MET B 132       6.223   8.978   9.067  1.00 98.21           C  
ATOM   1021  N   LEU B 133       1.839  13.689   9.721  1.00 97.67           N  
ATOM   1022  CA  LEU B 133       2.104  15.109   9.515  1.00 97.67           C  
ATOM   1023  C   LEU B 133       2.632  15.754  10.792  1.00 97.67           C  
ATOM   1024  CB  LEU B 133       0.835  15.829   9.052  1.00 97.67           C  
ATOM   1025  O   LEU B 133       3.651  16.447  10.767  1.00 97.67           O  
ATOM   1026  CG  LEU B 133       0.528  15.767   7.555  1.00 97.67           C  
ATOM   1027  CD1 LEU B 133      -0.895  16.245   7.286  1.00 97.67           C  
ATOM   1028  CD2 LEU B 133       1.535  16.598   6.767  1.00 97.67           C  
ATOM   1029  N   GLU B 134       1.960  15.523  11.844  1.00 98.29           N  
ATOM   1030  CA  GLU B 134       2.384  16.115  13.109  1.00 98.29           C  
ATOM   1031  C   GLU B 134       3.733  15.559  13.554  1.00 98.29           C  
ATOM   1032  CB  GLU B 134       1.332  15.874  14.195  1.00 98.29           C  
ATOM   1033  O   GLU B 134       4.599  16.309  14.011  1.00 98.29           O  
ATOM   1034  CG  GLU B 134       0.067  16.702  14.021  1.00 98.29           C  
ATOM   1035  CD  GLU B 134      -0.948  16.489  15.133  1.00 98.29           C  
ATOM   1036  OE1 GLU B 134      -1.926  17.265  15.219  1.00 98.29           O  
ATOM   1037  OE2 GLU B 134      -0.762  15.539  15.926  1.00 98.29           O  
ATOM   1038  N   ALA B 135       3.891  14.234  13.403  1.00 98.70           N  
ATOM   1039  CA  ALA B 135       5.147  13.611  13.811  1.00 98.70           C  
ATOM   1040  C   ALA B 135       6.315  14.136  12.981  1.00 98.70           C  
ATOM   1041  CB  ALA B 135       5.052  12.092  13.689  1.00 98.70           C  
ATOM   1042  O   ALA B 135       7.414  14.339  13.503  1.00 98.70           O  
ATOM   1043  N   SER B 136       6.092  14.361  11.714  1.00 98.69           N  
ATOM   1044  CA  SER B 136       7.148  14.873  10.847  1.00 98.69           C  
ATOM   1045  C   SER B 136       7.510  16.310  11.207  1.00 98.69           C  
ATOM   1046  CB  SER B 136       6.722  14.798   9.380  1.00 98.69           C  
ATOM   1047  O   SER B 136       8.688  16.674  11.222  1.00 98.69           O  
ATOM   1048  OG  SER B 136       5.381  15.229   9.223  1.00 98.69           O  
ATOM   1049  N   TRP B 137       6.505  17.134  11.467  1.00 98.41           N  
ATOM   1050  CA  TRP B 137       6.750  18.508  11.891  1.00 98.41           C  
ATOM   1051  C   TRP B 137       7.571  18.543  13.176  1.00 98.41           C  
ATOM   1052  CB  TRP B 137       5.427  19.252  12.095  1.00 98.41           C  
ATOM   1053  O   TRP B 137       8.558  19.276  13.269  1.00 98.41           O  
ATOM   1054  CG  TRP B 137       5.588  20.718  12.367  1.00 98.41           C  
ATOM   1055  CD1 TRP B 137       5.859  21.308  13.570  1.00 98.41           C  
ATOM   1056  CD2 TRP B 137       5.483  21.779  11.413  1.00 98.41           C  
ATOM   1057  CE2 TRP B 137       5.703  22.989  12.109  1.00 98.41           C  
ATOM   1058  CE3 TRP B 137       5.225  21.826  10.037  1.00 98.41           C  
ATOM   1059  NE1 TRP B 137       5.929  22.674  13.422  1.00 98.41           N  
ATOM   1060  CH2 TRP B 137       5.418  24.249  10.126  1.00 98.41           C  
ATOM   1061  CZ2 TRP B 137       5.672  24.232  11.473  1.00 98.41           C  
ATOM   1062  CZ3 TRP B 137       5.195  23.064   9.406  1.00 98.41           C  
ATOM   1063  N   GLU B 138       7.204  17.741  14.102  1.00 98.55           N  
ATOM   1064  CA  GLU B 138       7.903  17.691  15.383  1.00 98.55           C  
ATOM   1065  C   GLU B 138       9.331  17.181  15.213  1.00 98.55           C  
ATOM   1066  CB  GLU B 138       7.143  16.809  16.376  1.00 98.55           C  
ATOM   1067  O   GLU B 138      10.248  17.648  15.892  1.00 98.55           O  
ATOM   1068  CG  GLU B 138       5.806  17.388  16.816  1.00 98.55           C  
ATOM   1069  CD  GLU B 138       5.006  16.445  17.700  1.00 98.55           C  
ATOM   1070  OE1 GLU B 138       3.895  16.821  18.140  1.00 98.55           O  
ATOM   1071  OE2 GLU B 138       5.493  15.321  17.955  1.00 98.55           O  
ATOM   1072  N   ALA B 139       9.519  16.203  14.367  1.00 98.78           N  
ATOM   1073  CA  ALA B 139      10.852  15.652  14.139  1.00 98.78           C  
ATOM   1074  C   ALA B 139      11.794  16.711  13.573  1.00 98.78           C  
ATOM   1075  CB  ALA B 139      10.778  14.452  13.198  1.00 98.78           C  
ATOM   1076  O   ALA B 139      12.962  16.784  13.962  1.00 98.78           O  
ATOM   1077  N   PHE B 140      11.319  17.542  12.696  1.00 98.55           N  
ATOM   1078  CA  PHE B 140      12.122  18.630  12.151  1.00 98.55           C  
ATOM   1079  C   PHE B 140      12.479  19.637  13.237  1.00 98.55           C  
ATOM   1080  CB  PHE B 140      11.377  19.329  11.010  1.00 98.55           C  
ATOM   1081  O   PHE B 140      13.626  20.077  13.331  1.00 98.55           O  
ATOM   1082  CG  PHE B 140      11.752  18.827   9.642  1.00 98.55           C  
ATOM   1083  CD1 PHE B 140      13.061  18.923   9.185  1.00 98.55           C  
ATOM   1084  CD2 PHE B 140      10.795  18.258   8.812  1.00 98.55           C  
ATOM   1085  CE1 PHE B 140      13.411  18.458   7.919  1.00 98.55           C  
ATOM   1086  CE2 PHE B 140      11.137  17.791   7.546  1.00 98.55           C  
ATOM   1087  CZ  PHE B 140      12.445  17.893   7.101  1.00 98.55           C  
ATOM   1088  N   GLU B 141      11.518  19.967  14.031  1.00 98.47           N  
ATOM   1089  CA  GLU B 141      11.759  20.926  15.105  1.00 98.47           C  
ATOM   1090  C   GLU B 141      12.815  20.410  16.079  1.00 98.47           C  
ATOM   1091  CB  GLU B 141      10.459  21.234  15.853  1.00 98.47           C  
ATOM   1092  O   GLU B 141      13.687  21.164  16.514  1.00 98.47           O  
ATOM   1093  CG  GLU B 141       9.501  22.128  15.079  1.00 98.47           C  
ATOM   1094  CD  GLU B 141       8.328  22.614  15.914  1.00 98.47           C  
ATOM   1095  OE1 GLU B 141       7.832  23.737  15.668  1.00 98.47           O  
ATOM   1096  OE2 GLU B 141       7.901  21.867  16.822  1.00 98.47           O  
ATOM   1097  N   ARG B 142      12.752  19.151  16.376  1.00 98.31           N  
ATOM   1098  CA  ARG B 142      13.682  18.558  17.332  1.00 98.31           C  
ATOM   1099  C   ARG B 142      15.082  18.448  16.737  1.00 98.31           C  
ATOM   1100  CB  ARG B 142      13.191  17.179  17.775  1.00 98.31           C  
ATOM   1101  O   ARG B 142      16.064  18.313  17.470  1.00 98.31           O  
ATOM   1102  CG  ARG B 142      11.970  17.221  18.680  1.00 98.31           C  
ATOM   1103  CD  ARG B 142      11.702  15.869  19.328  1.00 98.31           C  
ATOM   1104  NE  ARG B 142      10.674  15.962  20.361  1.00 98.31           N  
ATOM   1105  NH1 ARG B 142       8.898  15.681  18.911  1.00 98.31           N  
ATOM   1106  NH2 ARG B 142       8.519  15.968  21.154  1.00 98.31           N  
ATOM   1107  CZ  ARG B 142       9.366  15.870  20.140  1.00 98.31           C  
ATOM   1108  N   ALA B 143      15.209  18.564  15.467  1.00 98.60           N  
ATOM   1109  CA  ALA B 143      16.501  18.536  14.786  1.00 98.60           C  
ATOM   1110  C   ALA B 143      17.150  19.918  14.784  1.00 98.60           C  
ATOM   1111  CB  ALA B 143      16.337  18.027  13.356  1.00 98.60           C  
ATOM   1112  O   ALA B 143      18.253  20.091  14.261  1.00 98.60           O  
ATOM   1113  N   GLY B 144      16.399  20.950  15.358  1.00 98.08           N  
ATOM   1114  CA  GLY B 144      16.879  22.320  15.286  1.00 98.08           C  
ATOM   1115  C   GLY B 144      16.669  22.955  13.924  1.00 98.08           C  
ATOM   1116  O   GLY B 144      17.448  23.815  13.508  1.00 98.08           O  
ATOM   1117  N   LEU B 145      15.711  22.420  13.241  1.00 97.79           N  
ATOM   1118  CA  LEU B 145      15.380  22.941  11.919  1.00 97.79           C  
ATOM   1119  C   LEU B 145      14.001  23.593  11.921  1.00 97.79           C  
ATOM   1120  CB  LEU B 145      15.426  21.822  10.875  1.00 97.79           C  
ATOM   1121  O   LEU B 145      13.077  23.098  12.571  1.00 97.79           O  
ATOM   1122  CG  LEU B 145      16.806  21.234  10.573  1.00 97.79           C  
ATOM   1123  CD1 LEU B 145      16.666  19.924   9.804  1.00 97.79           C  
ATOM   1124  CD2 LEU B 145      17.654  22.232   9.791  1.00 97.79           C  
ATOM   1125  N   ASP B 146      13.883  24.752  11.259  1.00 97.68           N  
ATOM   1126  CA  ASP B 146      12.586  25.358  10.974  1.00 97.68           C  
ATOM   1127  C   ASP B 146      11.913  24.681   9.782  1.00 97.68           C  
ATOM   1128  CB  ASP B 146      12.741  26.857  10.710  1.00 97.68           C  
ATOM   1129  O   ASP B 146      12.384  24.797   8.649  1.00 97.68           O  
ATOM   1130  CG  ASP B 146      11.427  27.538  10.370  1.00 97.68           C  
ATOM   1131  OD1 ASP B 146      10.358  26.906  10.512  1.00 97.68           O  
ATOM   1132  OD2 ASP B 146      11.461  28.717   9.955  1.00 97.68           O  
ATOM   1133  N   PRO B 147      10.847  23.942   9.973  1.00 97.44           N  
ATOM   1134  CA  PRO B 147      10.203  23.239   8.861  1.00 97.44           C  
ATOM   1135  C   PRO B 147       9.806  24.174   7.721  1.00 97.44           C  
ATOM   1136  CB  PRO B 147       8.966  22.612   9.509  1.00 97.44           C  
ATOM   1137  O   PRO B 147       9.820  23.773   6.555  1.00 97.44           O  
ATOM   1138  CG  PRO B 147       9.191  22.756  10.980  1.00 97.44           C  
ATOM   1139  CD  PRO B 147      10.183  23.861  11.204  1.00 97.44           C  
ATOM   1140  N   ALA B 148       9.441  25.395   8.005  1.00 95.73           N  
ATOM   1141  CA  ALA B 148       9.051  26.342   6.964  1.00 95.73           C  
ATOM   1142  C   ALA B 148      10.229  26.671   6.051  1.00 95.73           C  
ATOM   1143  CB  ALA B 148       8.493  27.619   7.588  1.00 95.73           C  
ATOM   1144  O   ALA B 148      10.046  26.930   4.860  1.00 95.73           O  
ATOM   1145  N   ARG B 149      11.380  26.611   6.527  1.00 95.06           N  
ATOM   1146  CA  ARG B 149      12.575  26.914   5.745  1.00 95.06           C  
ATOM   1147  C   ARG B 149      13.015  25.704   4.927  1.00 95.06           C  
ATOM   1148  CB  ARG B 149      13.714  27.371   6.659  1.00 95.06           C  
ATOM   1149  O   ARG B 149      13.895  25.814   4.071  1.00 95.06           O  
ATOM   1150  CG  ARG B 149      13.594  28.815   7.117  1.00 95.06           C  
ATOM   1151  CD  ARG B 149      14.796  29.245   7.947  1.00 95.06           C  
ATOM   1152  NE  ARG B 149      14.430  30.243   8.948  1.00 95.06           N  
ATOM   1153  NH1 ARG B 149      16.264  31.596   8.569  1.00 95.06           N  
ATOM   1154  NH2 ARG B 149      14.711  32.179  10.152  1.00 95.06           N  
ATOM   1155  CZ  ARG B 149      15.136  31.337   9.221  1.00 95.06           C  
ATOM   1156  N   GLN B 150      12.419  24.538   5.174  1.00 95.81           N  
ATOM   1157  CA  GLN B 150      12.786  23.345   4.419  1.00 95.81           C  
ATOM   1158  C   GLN B 150      12.100  23.323   3.056  1.00 95.81           C  
ATOM   1159  CB  GLN B 150      12.432  22.082   5.206  1.00 95.81           C  
ATOM   1160  O   GLN B 150      12.403  22.472   2.217  1.00 95.81           O  
ATOM   1161  CG  GLN B 150      13.109  21.994   6.566  1.00 95.81           C  
ATOM   1162  CD  GLN B 150      14.616  22.153   6.483  1.00 95.81           C  
ATOM   1163  NE2 GLN B 150      15.142  23.177   7.146  1.00 95.81           N  
ATOM   1164  OE1 GLN B 150      15.302  21.360   5.829  1.00 95.81           O  
ATOM   1165  N   ARG B 151      11.198  24.275   2.851  1.00 93.78           N  
ATOM   1166  CA  ARG B 151      10.518  24.377   1.564  1.00 93.78           C  
ATOM   1167  C   ARG B 151      11.518  24.580   0.431  1.00 93.78           C  
ATOM   1168  CB  ARG B 151       9.505  25.524   1.580  1.00 93.78           C  
ATOM   1169  O   ARG B 151      12.406  25.429   0.524  1.00 93.78           O  
ATOM   1170  CG  ARG B 151       8.722  25.673   0.286  1.00 93.78           C  
ATOM   1171  CD  ARG B 151       7.568  26.655   0.434  1.00 93.78           C  
ATOM   1172  NE  ARG B 151       6.451  26.069   1.169  1.00 93.78           N  
ATOM   1173  NH1 ARG B 151       4.863  27.515   0.318  1.00 93.78           N  
ATOM   1174  NH2 ARG B 151       4.253  25.883   1.808  1.00 93.78           N  
ATOM   1175  CZ  ARG B 151       5.192  26.490   1.097  1.00 93.78           C  
ATOM   1176  N   GLY B 152      11.471  23.740  -0.522  1.00 91.74           N  
ATOM   1177  CA  GLY B 152      12.322  23.863  -1.694  1.00 91.74           C  
ATOM   1178  C   GLY B 152      13.597  23.047  -1.594  1.00 91.74           C  
ATOM   1179  O   GLY B 152      14.357  22.953  -2.560  1.00 91.74           O  
ATOM   1180  N   THR B 153      13.819  22.364  -0.446  1.00 94.16           N  
ATOM   1181  CA  THR B 153      15.016  21.545  -0.290  1.00 94.16           C  
ATOM   1182  C   THR B 153      14.787  20.141  -0.841  1.00 94.16           C  
ATOM   1183  CB  THR B 153      15.444  21.456   1.187  1.00 94.16           C  
ATOM   1184  O   THR B 153      13.647  19.677  -0.918  1.00 94.16           O  
ATOM   1185  CG2 THR B 153      15.700  22.842   1.770  1.00 94.16           C  
ATOM   1186  OG1 THR B 153      14.406  20.817   1.941  1.00 94.16           O  
ATOM   1187  N   ALA B 154      15.862  19.497  -1.244  1.00 96.65           N  
ATOM   1188  CA  ALA B 154      15.793  18.119  -1.723  1.00 96.65           C  
ATOM   1189  C   ALA B 154      15.718  17.136  -0.558  1.00 96.65           C  
ATOM   1190  CB  ALA B 154      16.997  17.801  -2.606  1.00 96.65           C  
ATOM   1191  O   ALA B 154      16.588  16.276  -0.406  1.00 96.65           O  
ATOM   1192  N   THR B 155      14.714  17.283   0.230  1.00 97.64           N  
ATOM   1193  CA  THR B 155      14.475  16.400   1.366  1.00 97.64           C  
ATOM   1194  C   THR B 155      13.566  15.240   0.968  1.00 97.64           C  
ATOM   1195  CB  THR B 155      13.847  17.166   2.546  1.00 97.64           C  
ATOM   1196  O   THR B 155      12.456  15.455   0.476  1.00 97.64           O  
ATOM   1197  CG2 THR B 155      13.539  16.228   3.708  1.00 97.64           C  
ATOM   1198  OG1 THR B 155      14.760  18.177   2.991  1.00 97.64           O  
ATOM   1199  N   GLY B 156      14.028  13.995   1.145  1.00 98.38           N  
ATOM   1200  CA  GLY B 156      13.234  12.817   0.833  1.00 98.38           C  
ATOM   1201  C   GLY B 156      12.301  12.412   1.959  1.00 98.38           C  
ATOM   1202  O   GLY B 156      12.581  12.677   3.130  1.00 98.38           O  
ATOM   1203  N   VAL B 157      11.192  11.811   1.595  1.00 98.49           N  
ATOM   1204  CA  VAL B 157      10.227  11.299   2.563  1.00 98.49           C  
ATOM   1205  C   VAL B 157       9.984   9.812   2.313  1.00 98.49           C  
ATOM   1206  CB  VAL B 157       8.892  12.076   2.499  1.00 98.49           C  
ATOM   1207  O   VAL B 157       9.427   9.433   1.280  1.00 98.49           O  
ATOM   1208  CG1 VAL B 157       7.897  11.523   3.518  1.00 98.49           C  
ATOM   1209  CG2 VAL B 157       9.131  13.566   2.735  1.00 98.49           C  
ATOM   1210  N   PHE B 158      10.397   8.950   3.202  1.00 98.62           N  
ATOM   1211  CA  PHE B 158      10.219   7.504   3.150  1.00 98.62           C  
ATOM   1212  C   PHE B 158       9.409   7.014   4.344  1.00 98.62           C  
ATOM   1213  CB  PHE B 158      11.576   6.795   3.110  1.00 98.62           C  
ATOM   1214  O   PHE B 158       9.865   7.098   5.487  1.00 98.62           O  
ATOM   1215  CG  PHE B 158      12.424   7.174   1.925  1.00 98.62           C  
ATOM   1216  CD1 PHE B 158      12.407   6.406   0.767  1.00 98.62           C  
ATOM   1217  CD2 PHE B 158      13.238   8.298   1.969  1.00 98.62           C  
ATOM   1218  CE1 PHE B 158      13.190   6.753  -0.331  1.00 98.62           C  
ATOM   1219  CE2 PHE B 158      14.024   8.651   0.876  1.00 98.62           C  
ATOM   1220  CZ  PHE B 158      13.999   7.877  -0.273  1.00 98.62           C  
ATOM   1221  N   VAL B 159       8.191   6.464   4.080  1.00 98.27           N  
ATOM   1222  CA  VAL B 159       7.286   6.107   5.168  1.00 98.27           C  
ATOM   1223  C   VAL B 159       6.874   4.642   5.038  1.00 98.27           C  
ATOM   1224  CB  VAL B 159       6.035   7.013   5.187  1.00 98.27           C  
ATOM   1225  O   VAL B 159       6.472   4.197   3.961  1.00 98.27           O  
ATOM   1226  CG1 VAL B 159       5.090   6.606   6.316  1.00 98.27           C  
ATOM   1227  CG2 VAL B 159       6.441   8.479   5.328  1.00 98.27           C  
ATOM   1228  N   GLY B 160       7.079   3.825   6.105  1.00 98.47           N  
ATOM   1229  CA  GLY B 160       6.452   2.516   6.203  1.00 98.47           C  
ATOM   1230  C   GLY B 160       5.014   2.578   6.682  1.00 98.47           C  
ATOM   1231  O   GLY B 160       4.749   2.975   7.818  1.00 98.47           O  
ATOM   1232  N   ALA B 161       4.088   2.253   5.797  1.00 97.20           N  
ATOM   1233  CA  ALA B 161       2.664   2.253   6.123  1.00 97.20           C  
ATOM   1234  C   ALA B 161       1.922   1.175   5.337  1.00 97.20           C  
ATOM   1235  CB  ALA B 161       2.054   3.625   5.845  1.00 97.20           C  
ATOM   1236  O   ALA B 161       2.486   0.560   4.430  1.00 97.20           O  
ATOM   1237  N   THR B 162       0.699   0.889   5.754  1.00 93.73           N  
ATOM   1238  CA  THR B 162      -0.187  -0.051   5.075  1.00 93.73           C  
ATOM   1239  C   THR B 162      -1.633   0.435   5.128  1.00 93.73           C  
ATOM   1240  CB  THR B 162      -0.092  -1.457   5.696  1.00 93.73           C  
ATOM   1241  O   THR B 162      -1.988   1.251   5.980  1.00 93.73           O  
ATOM   1242  CG2 THR B 162      -0.630  -1.465   7.123  1.00 93.73           C  
ATOM   1243  OG1 THR B 162      -0.854  -2.375   4.904  1.00 93.73           O  
ATOM   1244  N   ALA B 163      -2.439   0.061   4.147  1.00 91.97           N  
ATOM   1245  CA  ALA B 163      -3.855   0.416   4.184  1.00 91.97           C  
ATOM   1246  C   ALA B 163      -4.598  -0.400   5.238  1.00 91.97           C  
ATOM   1247  CB  ALA B 163      -4.492   0.212   2.811  1.00 91.97           C  
ATOM   1248  O   ALA B 163      -4.953  -1.557   5.000  1.00 91.97           O  
ATOM   1249  N   THR B 164      -4.838   0.244   6.359  1.00 89.24           N  
ATOM   1250  CA  THR B 164      -5.470  -0.453   7.473  1.00 89.24           C  
ATOM   1251  C   THR B 164      -6.990  -0.412   7.345  1.00 89.24           C  
ATOM   1252  CB  THR B 164      -5.050   0.156   8.824  1.00 89.24           C  
ATOM   1253  O   THR B 164      -7.699  -1.113   8.070  1.00 89.24           O  
ATOM   1254  CG2 THR B 164      -3.604  -0.193   9.158  1.00 89.24           C  
ATOM   1255  OG1 THR B 164      -5.185   1.581   8.761  1.00 89.24           O  
ATOM   1256  N   GLY B 165      -7.524   0.334   6.417  1.00 85.92           N  
ATOM   1257  CA  GLY B 165      -8.938   0.263   6.088  1.00 85.92           C  
ATOM   1258  C   GLY B 165      -9.782   1.259   6.861  1.00 85.92           C  
ATOM   1259  O   GLY B 165     -10.780   0.885   7.482  1.00 85.92           O  
ATOM   1260  N   TYR B 166      -9.529   2.632   6.780  1.00 88.73           N  
ATOM   1261  CA  TYR B 166     -10.333   3.666   7.422  1.00 88.73           C  
ATOM   1262  C   TYR B 166     -11.596   3.953   6.618  1.00 88.73           C  
ATOM   1263  CB  TYR B 166      -9.519   4.952   7.591  1.00 88.73           C  
ATOM   1264  O   TYR B 166     -12.701   3.946   7.165  1.00 88.73           O  
ATOM   1265  CG  TYR B 166     -10.322   6.113   8.125  1.00 88.73           C  
ATOM   1266  CD1 TYR B 166     -10.628   7.205   7.315  1.00 88.73           C  
ATOM   1267  CD2 TYR B 166     -10.776   6.122   9.439  1.00 88.73           C  
ATOM   1268  CE1 TYR B 166     -11.366   8.278   7.802  1.00 88.73           C  
ATOM   1269  CE2 TYR B 166     -11.515   7.190   9.938  1.00 88.73           C  
ATOM   1270  OH  TYR B 166     -12.536   9.321   9.601  1.00 88.73           O  
ATOM   1271  CZ  TYR B 166     -11.805   8.261   9.113  1.00 88.73           C  
ATOM   1272  N   VAL B 167     -11.408   4.196   5.327  1.00 71.00           N  
ATOM   1273  CA  VAL B 167     -12.541   4.301   4.414  1.00 71.00           C  
ATOM   1274  C   VAL B 167     -12.668   3.017   3.598  1.00 71.00           C  
ATOM   1275  CB  VAL B 167     -12.400   5.519   3.472  1.00 71.00           C  
ATOM   1276  O   VAL B 167     -11.688   2.542   3.020  1.00 71.00           O  
ATOM   1277  CG1 VAL B 167     -13.559   5.570   2.479  1.00 71.00           C  
ATOM   1278  CG2 VAL B 167     -12.328   6.812   4.281  1.00 71.00           C  
ATOM   1279  N   SER B 168     -13.803   2.398   3.675  1.00 63.15           N  
ATOM   1280  CA  SER B 168     -14.003   1.112   3.015  1.00 63.15           C  
ATOM   1281  C   SER B 168     -14.600   1.291   1.624  1.00 63.15           C  
ATOM   1282  CB  SER B 168     -14.910   0.213   3.857  1.00 63.15           C  
ATOM   1283  O   SER B 168     -15.800   1.539   1.485  1.00 63.15           O  
ATOM   1284  OG  SER B 168     -16.080  -0.136   3.137  1.00 63.15           O  
ATOM   1285  N   PRO B 169     -13.750   1.335   0.644  1.00 54.90           N  
ATOM   1286  CA  PRO B 169     -14.283   1.517  -0.709  1.00 54.90           C  
ATOM   1287  C   PRO B 169     -15.327   0.465  -1.078  1.00 54.90           C  
ATOM   1288  CB  PRO B 169     -13.042   1.390  -1.596  1.00 54.90           C  
ATOM   1289  O   PRO B 169     -16.211   0.729  -1.897  1.00 54.90           O  
ATOM   1290  CG  PRO B 169     -11.952   0.961  -0.669  1.00 54.90           C  
ATOM   1291  CD  PRO B 169     -12.479   0.997   0.737  1.00 54.90           C  
ATOM   1292  N   ALA B 170     -15.201  -0.637  -0.458  1.00 47.87           N  
ATOM   1293  CA  ALA B 170     -16.123  -1.718  -0.797  1.00 47.87           C  
ATOM   1294  C   ALA B 170     -17.496  -1.482  -0.175  1.00 47.87           C  
ATOM   1295  CB  ALA B 170     -15.559  -3.062  -0.341  1.00 47.87           C  
ATOM   1296  O   ALA B 170     -18.512  -1.935  -0.708  1.00 47.87           O  
ATOM   1297  N   ALA B 171     -17.416  -0.579   0.941  1.00 50.78           N  
ATOM   1298  CA  ALA B 171     -18.678  -0.134   1.526  1.00 50.78           C  
ATOM   1299  C   ALA B 171     -19.040   1.269   1.047  1.00 50.78           C  
ATOM   1300  CB  ALA B 171     -18.599  -0.169   3.050  1.00 50.78           C  
ATOM   1301  O   ALA B 171     -18.159   2.063   0.710  1.00 50.78           O  
ATOM   1302  N   GLU B 172     -20.151   1.393   0.387  1.00 51.28           N  
ATOM   1303  CA  GLU B 172     -20.528   2.725  -0.077  1.00 51.28           C  
ATOM   1304  C   GLU B 172     -19.866   3.811   0.765  1.00 51.28           C  
ATOM   1305  CB  GLU B 172     -22.050   2.892  -0.050  1.00 51.28           C  
ATOM   1306  O   GLU B 172     -19.996   3.819   1.991  1.00 51.28           O  
ATOM   1307  CG  GLU B 172     -22.639   3.368  -1.370  1.00 51.28           C  
ATOM   1308  CD  GLU B 172     -24.105   2.999  -1.540  1.00 51.28           C  
ATOM   1309  OE1 GLU B 172     -24.680   3.279  -2.616  1.00 51.28           O  
ATOM   1310  OE2 GLU B 172     -24.682   2.427  -0.589  1.00 51.28           O  
ATOM   1311  N   VAL B 173     -18.831   4.593   0.216  1.00 49.59           N  
ATOM   1312  CA  VAL B 173     -18.156   5.718   0.856  1.00 49.59           C  
ATOM   1313  C   VAL B 173     -19.190   6.659   1.471  1.00 49.59           C  
ATOM   1314  CB  VAL B 173     -17.263   6.486  -0.143  1.00 49.59           C  
ATOM   1315  O   VAL B 173     -20.187   6.999   0.830  1.00 49.59           O  
ATOM   1316  CG1 VAL B 173     -16.158   7.243   0.592  1.00 49.59           C  
ATOM   1317  CG2 VAL B 173     -16.665   5.527  -1.171  1.00 49.59           C  
ATOM   1318  N   PRO B 174     -19.089   6.868   2.706  1.00 48.75           N  
ATOM   1319  CA  PRO B 174     -20.048   7.787   3.322  1.00 48.75           C  
ATOM   1320  C   PRO B 174     -20.117   9.135   2.608  1.00 48.75           C  
ATOM   1321  CB  PRO B 174     -19.514   7.951   4.747  1.00 48.75           C  
ATOM   1322  O   PRO B 174     -19.117   9.593   2.049  1.00 48.75           O  
ATOM   1323  CG  PRO B 174     -18.481   6.881   4.893  1.00 48.75           C  
ATOM   1324  CD  PRO B 174     -18.055   6.438   3.523  1.00 48.75           C  
ATOM   1325  N   GLU B 175     -21.174   9.724   2.503  1.00 53.43           N  
ATOM   1326  CA  GLU B 175     -21.443  10.966   1.784  1.00 53.43           C  
ATOM   1327  C   GLU B 175     -20.507  12.082   2.240  1.00 53.43           C  
ATOM   1328  CB  GLU B 175     -22.901  11.392   1.974  1.00 53.43           C  
ATOM   1329  O   GLU B 175     -20.089  12.916   1.435  1.00 53.43           O  
ATOM   1330  CG  GLU B 175     -23.711  11.404   0.685  1.00 53.43           C  
ATOM   1331  CD  GLU B 175     -25.211  11.471   0.921  1.00 53.43           C  
ATOM   1332  OE1 GLU B 175     -25.981  11.480  -0.067  1.00 53.43           O  
ATOM   1333  OE2 GLU B 175     -25.621  11.516   2.102  1.00 53.43           O  
ATOM   1334  N   GLY B 176     -20.171  11.978   3.415  1.00 55.27           N  
ATOM   1335  CA  GLY B 176     -19.317  13.033   3.938  1.00 55.27           C  
ATOM   1336  C   GLY B 176     -17.884  12.937   3.451  1.00 55.27           C  
ATOM   1337  O   GLY B 176     -17.165  13.938   3.418  1.00 55.27           O  
ATOM   1338  N   ALA B 177     -17.508  11.820   2.979  1.00 67.26           N  
ATOM   1339  CA  ALA B 177     -16.120  11.632   2.567  1.00 67.26           C  
ATOM   1340  C   ALA B 177     -16.010  11.503   1.050  1.00 67.26           C  
ATOM   1341  CB  ALA B 177     -15.526  10.400   3.246  1.00 67.26           C  
ATOM   1342  O   ALA B 177     -14.926  11.253   0.519  1.00 67.26           O  
ATOM   1343  N   GLU B 178     -17.042  11.765   0.430  1.00 66.20           N  
ATOM   1344  CA  GLU B 178     -17.041  11.631  -1.024  1.00 66.20           C  
ATOM   1345  C   GLU B 178     -16.097  12.642  -1.669  1.00 66.20           C  
ATOM   1346  CB  GLU B 178     -18.456  11.802  -1.581  1.00 66.20           C  
ATOM   1347  O   GLU B 178     -16.071  13.811  -1.280  1.00 66.20           O  
ATOM   1348  CG  GLU B 178     -18.780  10.863  -2.734  1.00 66.20           C  
ATOM   1349  CD  GLU B 178     -20.197  11.027  -3.261  1.00 66.20           C  
ATOM   1350  OE1 GLU B 178     -20.602  10.258  -4.162  1.00 66.20           O  
ATOM   1351  OE2 GLU B 178     -20.907  11.933  -2.770  1.00 66.20           O  
ATOM   1352  N   GLY B 179     -15.254  12.172  -2.447  1.00 70.32           N  
ATOM   1353  CA  GLY B 179     -14.308  13.024  -3.151  1.00 70.32           C  
ATOM   1354  C   GLY B 179     -12.923  13.016  -2.532  1.00 70.32           C  
ATOM   1355  O   GLY B 179     -11.948  13.410  -3.175  1.00 70.32           O  
ATOM   1356  N   PHE B 180     -12.847  12.539  -1.259  1.00 76.32           N  
ATOM   1357  CA  PHE B 180     -11.561  12.541  -0.571  1.00 76.32           C  
ATOM   1358  C   PHE B 180     -11.132  11.121  -0.220  1.00 76.32           C  
ATOM   1359  CB  PHE B 180     -11.631  13.397   0.698  1.00 76.32           C  
ATOM   1360  O   PHE B 180     -10.086  10.918   0.399  1.00 76.32           O  
ATOM   1361  CG  PHE B 180     -11.954  14.843   0.438  1.00 76.32           C  
ATOM   1362  CD1 PHE B 180     -10.967  15.725   0.015  1.00 76.32           C  
ATOM   1363  CD2 PHE B 180     -13.245  15.321   0.617  1.00 76.32           C  
ATOM   1364  CE1 PHE B 180     -11.263  17.065  -0.226  1.00 76.32           C  
ATOM   1365  CE2 PHE B 180     -13.549  16.659   0.377  1.00 76.32           C  
ATOM   1366  CZ  PHE B 180     -12.556  17.529  -0.043  1.00 76.32           C  
ATOM   1367  N   ALA B 181     -11.877  10.140  -0.686  1.00 80.10           N  
ATOM   1368  CA  ALA B 181     -11.574   8.759  -0.321  1.00 80.10           C  
ATOM   1369  C   ALA B 181     -10.260   8.302  -0.948  1.00 80.10           C  
ATOM   1370  CB  ALA B 181     -12.712   7.834  -0.745  1.00 80.10           C  
ATOM   1371  O   ALA B 181      -9.541   7.482  -0.371  1.00 80.10           O  
ATOM   1372  N   ILE B 182      -9.900   8.895  -1.985  1.00 79.92           N  
ATOM   1373  CA  ILE B 182      -8.673   8.489  -2.661  1.00 79.92           C  
ATOM   1374  C   ILE B 182      -7.487   9.258  -2.083  1.00 79.92           C  
ATOM   1375  CB  ILE B 182      -8.766   8.716  -4.186  1.00 79.92           C  
ATOM   1376  O   ILE B 182      -6.595   8.666  -1.470  1.00 79.92           O  
ATOM   1377  CG1 ILE B 182      -9.894   7.868  -4.785  1.00 79.92           C  
ATOM   1378  CG2 ILE B 182      -7.428   8.404  -4.862  1.00 79.92           C  
ATOM   1379  CD1 ILE B 182     -10.512   8.458  -6.045  1.00 79.92           C  
ATOM   1380  N   THR B 183      -7.550  10.540  -2.033  1.00 81.36           N  
ATOM   1381  CA  THR B 183      -6.431  11.346  -1.558  1.00 81.36           C  
ATOM   1382  C   THR B 183      -6.248  11.183  -0.052  1.00 81.36           C  
ATOM   1383  CB  THR B 183      -6.632  12.835  -1.896  1.00 81.36           C  
ATOM   1384  O   THR B 183      -5.128  11.272   0.456  1.00 81.36           O  
ATOM   1385  CG2 THR B 183      -6.399  13.099  -3.379  1.00 81.36           C  
ATOM   1386  OG1 THR B 183      -7.971  13.219  -1.558  1.00 81.36           O  
ATOM   1387  N   GLY B 184      -7.330  10.912   0.557  1.00 88.77           N  
ATOM   1388  CA  GLY B 184      -7.259  10.825   2.007  1.00 88.77           C  
ATOM   1389  C   GLY B 184      -6.902   9.438   2.506  1.00 88.77           C  
ATOM   1390  O   GLY B 184      -6.543   9.265   3.673  1.00 88.77           O  
ATOM   1391  N   ASN B 185      -6.886   8.387   1.547  1.00 88.92           N  
ATOM   1392  CA  ASN B 185      -6.741   7.046   2.105  1.00 88.92           C  
ATOM   1393  C   ASN B 185      -5.723   6.221   1.323  1.00 88.92           C  
ATOM   1394  CB  ASN B 185      -8.092   6.329   2.139  1.00 88.92           C  
ATOM   1395  O   ASN B 185      -5.314   5.147   1.769  1.00 88.92           O  
ATOM   1396  CG  ASN B 185      -8.962   6.777   3.298  1.00 88.92           C  
ATOM   1397  ND2 ASN B 185     -10.101   6.119   3.472  1.00 88.92           N  
ATOM   1398  OD1 ASN B 185      -8.612   7.707   4.029  1.00 88.92           O  
ATOM   1399  N   MET B 186      -5.296   6.700   0.269  1.00 88.97           N  
ATOM   1400  CA  MET B 186      -4.208   6.013  -0.421  1.00 88.97           C  
ATOM   1401  C   MET B 186      -2.923   6.068   0.399  1.00 88.97           C  
ATOM   1402  CB  MET B 186      -3.974   6.627  -1.802  1.00 88.97           C  
ATOM   1403  O   MET B 186      -2.550   7.128   0.906  1.00 88.97           O  
ATOM   1404  CG  MET B 186      -4.865   6.047  -2.889  1.00 88.97           C  
ATOM   1405  SD  MET B 186      -4.520   6.771  -4.540  1.00 88.97           S  
ATOM   1406  CE  MET B 186      -2.896   6.035  -4.879  1.00 88.97           C  
ATOM   1407  N   THR B 187      -2.226   4.956   0.548  1.00 92.06           N  
ATOM   1408  CA  THR B 187      -1.008   4.914   1.350  1.00 92.06           C  
ATOM   1409  C   THR B 187       0.080   5.784   0.729  1.00 92.06           C  
ATOM   1410  CB  THR B 187      -0.490   3.472   1.504  1.00 92.06           C  
ATOM   1411  O   THR B 187       0.886   6.384   1.443  1.00 92.06           O  
ATOM   1412  CG2 THR B 187       0.383   3.330   2.747  1.00 92.06           C  
ATOM   1413  OG1 THR B 187      -1.605   2.578   1.613  1.00 92.06           O  
ATOM   1414  N   ALA B 188       0.058   5.994  -0.574  1.00 92.45           N  
ATOM   1415  CA  ALA B 188       1.033   6.834  -1.266  1.00 92.45           C  
ATOM   1416  C   ALA B 188       0.955   8.278  -0.780  1.00 92.45           C  
ATOM   1417  CB  ALA B 188       0.812   6.771  -2.775  1.00 92.45           C  
ATOM   1418  O   ALA B 188       1.971   8.975  -0.722  1.00 92.45           O  
ATOM   1419  N   VAL B 189      -0.221   8.700  -0.442  1.00 92.09           N  
ATOM   1420  CA  VAL B 189      -0.448  10.091  -0.065  1.00 92.09           C  
ATOM   1421  C   VAL B 189       0.057  10.331   1.356  1.00 92.09           C  
ATOM   1422  CB  VAL B 189      -1.943  10.471  -0.170  1.00 92.09           C  
ATOM   1423  O   VAL B 189       0.299  11.474   1.751  1.00 92.09           O  
ATOM   1424  CG1 VAL B 189      -2.166  11.914   0.279  1.00 92.09           C  
ATOM   1425  CG2 VAL B 189      -2.444  10.268  -1.599  1.00 92.09           C  
ATOM   1426  N   THR B 190       0.277   9.281   2.098  1.00 95.75           N  
ATOM   1427  CA  THR B 190       0.821   9.449   3.441  1.00 95.75           C  
ATOM   1428  C   THR B 190       2.192  10.118   3.389  1.00 95.75           C  
ATOM   1429  CB  THR B 190       0.934   8.098   4.171  1.00 95.75           C  
ATOM   1430  O   THR B 190       2.475  11.027   4.173  1.00 95.75           O  
ATOM   1431  CG2 THR B 190       1.417   8.286   5.605  1.00 95.75           C  
ATOM   1432  OG1 THR B 190      -0.351   7.463   4.190  1.00 95.75           O  
ATOM   1433  N   SER B 191       3.049   9.690   2.483  1.00 96.92           N  
ATOM   1434  CA  SER B 191       4.340  10.345   2.296  1.00 96.92           C  
ATOM   1435  C   SER B 191       4.207  11.591   1.427  1.00 96.92           C  
ATOM   1436  CB  SER B 191       5.345   9.379   1.666  1.00 96.92           C  
ATOM   1437  O   SER B 191       4.837  12.615   1.700  1.00 96.92           O  
ATOM   1438  OG  SER B 191       4.863   8.890   0.427  1.00 96.92           O  
ATOM   1439  N   GLY B 192       3.321  11.560   0.411  1.00 94.37           N  
ATOM   1440  CA  GLY B 192       3.136  12.677  -0.502  1.00 94.37           C  
ATOM   1441  C   GLY B 192       2.613  13.926   0.182  1.00 94.37           C  
ATOM   1442  O   GLY B 192       3.030  15.039  -0.143  1.00 94.37           O  
ATOM   1443  N   ARG B 193       1.752  13.787   1.161  1.00 92.99           N  
ATOM   1444  CA  ARG B 193       1.148  14.923   1.850  1.00 92.99           C  
ATOM   1445  C   ARG B 193       2.184  15.671   2.683  1.00 92.99           C  
ATOM   1446  CB  ARG B 193      -0.006  14.460   2.742  1.00 92.99           C  
ATOM   1447  O   ARG B 193       2.113  16.895   2.818  1.00 92.99           O  
ATOM   1448  CG  ARG B 193      -0.896  15.590   3.234  1.00 92.99           C  
ATOM   1449  CD  ARG B 193      -2.111  15.065   3.985  1.00 92.99           C  
ATOM   1450  NE  ARG B 193      -3.029  14.357   3.097  1.00 92.99           N  
ATOM   1451  NH1 ARG B 193      -4.173  16.251   2.432  1.00 92.99           N  
ATOM   1452  NH2 ARG B 193      -4.767  14.197   1.604  1.00 92.99           N  
ATOM   1453  CZ  ARG B 193      -3.988  14.937   2.379  1.00 92.99           C  
ATOM   1454  N   ILE B 194       3.125  14.927   3.206  1.00 96.83           N  
ATOM   1455  CA  ILE B 194       4.185  15.568   3.977  1.00 96.83           C  
ATOM   1456  C   ILE B 194       4.983  16.508   3.076  1.00 96.83           C  
ATOM   1457  CB  ILE B 194       5.121  14.525   4.627  1.00 96.83           C  
ATOM   1458  O   ILE B 194       5.211  17.668   3.426  1.00 96.83           O  
ATOM   1459  CG1 ILE B 194       4.338  13.638   5.602  1.00 96.83           C  
ATOM   1460  CG2 ILE B 194       6.291  15.215   5.333  1.00 96.83           C  
ATOM   1461  CD1 ILE B 194       5.082  12.381   6.029  1.00 96.83           C  
ATOM   1462  N   SER B 195       5.354  16.015   1.899  1.00 94.21           N  
ATOM   1463  CA  SER B 195       6.124  16.818   0.956  1.00 94.21           C  
ATOM   1464  C   SER B 195       5.302  17.988   0.426  1.00 94.21           C  
ATOM   1465  CB  SER B 195       6.611  15.957  -0.211  1.00 94.21           C  
ATOM   1466  O   SER B 195       5.830  19.083   0.222  1.00 94.21           O  
ATOM   1467  OG  SER B 195       7.454  14.916   0.251  1.00 94.21           O  
ATOM   1468  N   TYR B 196       4.024  17.862   0.204  1.00 90.83           N  
ATOM   1469  CA  TYR B 196       3.141  18.902  -0.313  1.00 90.83           C  
ATOM   1470  C   TYR B 196       2.985  20.035   0.694  1.00 90.83           C  
ATOM   1471  CB  TYR B 196       1.768  18.318  -0.660  1.00 90.83           C  
ATOM   1472  O   TYR B 196       3.131  21.208   0.345  1.00 90.83           O  
ATOM   1473  CG  TYR B 196       0.695  19.363  -0.850  1.00 90.83           C  
ATOM   1474  CD1 TYR B 196      -0.312  19.535   0.097  1.00 90.83           C  
ATOM   1475  CD2 TYR B 196       0.686  20.179  -1.976  1.00 90.83           C  
ATOM   1476  CE1 TYR B 196      -1.304  20.495  -0.074  1.00 90.83           C  
ATOM   1477  CE2 TYR B 196      -0.301  21.143  -2.157  1.00 90.83           C  
ATOM   1478  OH  TYR B 196      -2.269  22.245  -1.377  1.00 90.83           O  
ATOM   1479  CZ  TYR B 196      -1.290  21.293  -1.203  1.00 90.83           C  
ATOM   1480  N   THR B 197       2.819  19.554   1.968  1.00 90.93           N  
ATOM   1481  CA  THR B 197       2.560  20.539   3.013  1.00 90.93           C  
ATOM   1482  C   THR B 197       3.830  21.312   3.354  1.00 90.93           C  
ATOM   1483  CB  THR B 197       2.005  19.871   4.284  1.00 90.93           C  
ATOM   1484  O   THR B 197       3.789  22.527   3.556  1.00 90.93           O  
ATOM   1485  CG2 THR B 197       1.681  20.908   5.354  1.00 90.93           C  
ATOM   1486  OG1 THR B 197       0.810  19.151   3.956  1.00 90.93           O  
ATOM   1487  N   LEU B 198       4.957  20.618   3.352  1.00 95.80           N  
ATOM   1488  CA  LEU B 198       6.214  21.241   3.750  1.00 95.80           C  
ATOM   1489  C   LEU B 198       6.969  21.767   2.533  1.00 95.80           C  
ATOM   1490  CB  LEU B 198       7.088  20.244   4.515  1.00 95.80           C  
ATOM   1491  O   LEU B 198       7.945  22.507   2.675  1.00 95.80           O  
ATOM   1492  CG  LEU B 198       6.740  20.029   5.989  1.00 95.80           C  
ATOM   1493  CD1 LEU B 198       5.423  19.270   6.117  1.00 95.80           C  
ATOM   1494  CD2 LEU B 198       7.864  19.285   6.701  1.00 95.80           C  
ATOM   1495  N   GLY B 199       6.516  21.432   1.347  1.00 93.07           N  
ATOM   1496  CA  GLY B 199       7.134  21.885   0.111  1.00 93.07           C  
ATOM   1497  C   GLY B 199       8.466  21.215  -0.170  1.00 93.07           C  
ATOM   1498  O   GLY B 199       9.381  21.843  -0.705  1.00 93.07           O  
ATOM   1499  N   LEU B 200       8.647  19.912   0.172  1.00 95.45           N  
ATOM   1500  CA  LEU B 200       9.899  19.183  -0.000  1.00 95.45           C  
ATOM   1501  C   LEU B 200      10.026  18.650  -1.423  1.00 95.45           C  
ATOM   1502  CB  LEU B 200       9.988  18.027   1.000  1.00 95.45           C  
ATOM   1503  O   LEU B 200       9.033  18.239  -2.028  1.00 95.45           O  
ATOM   1504  CG  LEU B 200       9.731  18.378   2.466  1.00 95.45           C  
ATOM   1505  CD1 LEU B 200       9.668  17.110   3.311  1.00 95.45           C  
ATOM   1506  CD2 LEU B 200      10.810  19.321   2.987  1.00 95.45           C  
ATOM   1507  N   GLN B 201      11.265  18.503  -1.920  1.00 93.19           N  
ATOM   1508  CA  GLN B 201      11.433  18.189  -3.335  1.00 93.19           C  
ATOM   1509  C   GLN B 201      12.085  16.823  -3.522  1.00 93.19           C  
ATOM   1510  CB  GLN B 201      12.266  19.268  -4.029  1.00 93.19           C  
ATOM   1511  O   GLN B 201      12.186  16.326  -4.646  1.00 93.19           O  
ATOM   1512  CG  GLN B 201      11.682  20.669  -3.908  1.00 93.19           C  
ATOM   1513  CD  GLN B 201      11.324  21.274  -5.252  1.00 93.19           C  
ATOM   1514  NE2 GLN B 201      10.710  22.453  -5.228  1.00 93.19           N  
ATOM   1515  OE1 GLN B 201      11.598  20.688  -6.304  1.00 93.19           O  
ATOM   1516  N   GLY B 202      12.596  16.222  -2.493  1.00 95.96           N  
ATOM   1517  CA  GLY B 202      13.050  14.845  -2.599  1.00 95.96           C  
ATOM   1518  C   GLY B 202      11.919  13.860  -2.828  1.00 95.96           C  
ATOM   1519  O   GLY B 202      10.750  14.189  -2.618  1.00 95.96           O  
ATOM   1520  N   PRO B 203      12.234  12.634  -3.181  1.00 95.13           N  
ATOM   1521  CA  PRO B 203      11.165  11.675  -3.467  1.00 95.13           C  
ATOM   1522  C   PRO B 203      10.325  11.344  -2.236  1.00 95.13           C  
ATOM   1523  CB  PRO B 203      11.923  10.439  -3.959  1.00 95.13           C  
ATOM   1524  O   PRO B 203      10.859  11.239  -1.129  1.00 95.13           O  
ATOM   1525  CG  PRO B 203      13.329  10.644  -3.496  1.00 95.13           C  
ATOM   1526  CD  PRO B 203      13.559  12.115  -3.306  1.00 95.13           C  
ATOM   1527  N   ALA B 204       9.027  11.242  -2.411  1.00 97.47           N  
ATOM   1528  CA  ALA B 204       8.098  10.738  -1.403  1.00 97.47           C  
ATOM   1529  C   ALA B 204       7.627   9.328  -1.747  1.00 97.47           C  
ATOM   1530  CB  ALA B 204       6.902  11.677  -1.265  1.00 97.47           C  
ATOM   1531  O   ALA B 204       6.856   9.137  -2.691  1.00 97.47           O  
ATOM   1532  N   VAL B 205       8.079   8.356  -0.943  1.00 96.70           N  
ATOM   1533  CA  VAL B 205       7.832   6.950  -1.245  1.00 96.70           C  
ATOM   1534  C   VAL B 205       7.261   6.249  -0.014  1.00 96.70           C  
ATOM   1535  CB  VAL B 205       9.119   6.236  -1.714  1.00 96.70           C  
ATOM   1536  O   VAL B 205       7.886   6.240   1.049  1.00 96.70           O  
ATOM   1537  CG1 VAL B 205       8.850   4.756  -1.981  1.00 96.70           C  
ATOM   1538  CG2 VAL B 205       9.679   6.913  -2.964  1.00 96.70           C  
ATOM   1539  N   THR B 206       6.081   5.727  -0.166  1.00 97.41           N  
ATOM   1540  CA  THR B 206       5.540   4.868   0.881  1.00 97.41           C  
ATOM   1541  C   THR B 206       5.838   3.401   0.586  1.00 97.41           C  
ATOM   1542  CB  THR B 206       4.020   5.065   1.035  1.00 97.41           C  
ATOM   1543  O   THR B 206       5.639   2.936  -0.538  1.00 97.41           O  
ATOM   1544  CG2 THR B 206       3.495   4.349   2.275  1.00 97.41           C  
ATOM   1545  OG1 THR B 206       3.735   6.465   1.149  1.00 97.41           O  
ATOM   1546  N   ILE B 207       6.300   2.719   1.617  1.00 96.26           N  
ATOM   1547  CA  ILE B 207       6.709   1.323   1.499  1.00 96.26           C  
ATOM   1548  C   ILE B 207       5.738   0.434   2.274  1.00 96.26           C  
ATOM   1549  CB  ILE B 207       8.152   1.112   2.009  1.00 96.26           C  
ATOM   1550  O   ILE B 207       5.356   0.757   3.401  1.00 96.26           O  
ATOM   1551  CG1 ILE B 207       9.137   1.953   1.188  1.00 96.26           C  
ATOM   1552  CG2 ILE B 207       8.529  -0.372   1.964  1.00 96.26           C  
ATOM   1553  CD1 ILE B 207      10.213   2.635   2.022  1.00 96.26           C  
ATOM   1554  N   ASP B 208       5.326  -0.643   1.596  1.00 91.58           N  
ATOM   1555  CA  ASP B 208       4.512  -1.642   2.282  1.00 91.58           C  
ATOM   1556  C   ASP B 208       5.220  -2.995   2.320  1.00 91.58           C  
ATOM   1557  CB  ASP B 208       3.148  -1.782   1.602  1.00 91.58           C  
ATOM   1558  O   ASP B 208       5.235  -3.722   1.325  1.00 91.58           O  
ATOM   1559  CG  ASP B 208       2.010  -1.217   2.433  1.00 91.58           C  
ATOM   1560  OD1 ASP B 208       2.220  -0.913   3.627  1.00 91.58           O  
ATOM   1561  OD2 ASP B 208       0.893  -1.076   1.890  1.00 91.58           O  
ATOM   1562  N   THR B 209       5.737  -3.322   3.443  1.00 91.93           N  
ATOM   1563  CA  THR B 209       6.334  -4.617   3.751  1.00 91.93           C  
ATOM   1564  C   THR B 209       5.810  -5.151   5.081  1.00 91.93           C  
ATOM   1565  CB  THR B 209       7.870  -4.526   3.801  1.00 91.93           C  
ATOM   1566  O   THR B 209       6.566  -5.726   5.866  1.00 91.93           O  
ATOM   1567  CG2 THR B 209       8.490  -4.964   2.478  1.00 91.93           C  
ATOM   1568  OG1 THR B 209       8.255  -3.172   4.071  1.00 91.93           O  
ATOM   1569  N   ALA B 210       4.723  -4.784   5.352  1.00 94.04           N  
ATOM   1570  CA  ALA B 210       4.028  -5.202   6.566  1.00 94.04           C  
ATOM   1571  C   ALA B 210       4.762  -4.718   7.813  1.00 94.04           C  
ATOM   1572  CB  ALA B 210       3.878  -6.721   6.597  1.00 94.04           C  
ATOM   1573  O   ALA B 210       4.990  -3.517   7.979  1.00 94.04           O  
ATOM   1574  N   CYS B 211       5.317  -5.649   8.644  1.00 92.86           N  
ATOM   1575  CA  CYS B 211       5.832  -5.288   9.960  1.00 92.86           C  
ATOM   1576  C   CYS B 211       7.251  -4.742   9.860  1.00 92.86           C  
ATOM   1577  CB  CYS B 211       5.805  -6.496  10.895  1.00 92.86           C  
ATOM   1578  O   CYS B 211       7.771  -4.172  10.821  1.00 92.86           O  
ATOM   1579  SG  CYS B 211       4.264  -7.436  10.827  1.00 92.86           S  
ATOM   1580  N   SER B 212       7.879  -4.796   8.719  1.00 95.61           N  
ATOM   1581  CA  SER B 212       9.257  -4.339   8.567  1.00 95.61           C  
ATOM   1582  C   SER B 212       9.324  -3.041   7.770  1.00 95.61           C  
ATOM   1583  CB  SER B 212      10.106  -5.412   7.883  1.00 95.61           C  
ATOM   1584  O   SER B 212      10.413  -2.562   7.445  1.00 95.61           O  
ATOM   1585  OG  SER B 212       9.948  -5.356   6.475  1.00 95.61           O  
ATOM   1586  N   SER B 213       8.253  -2.397   7.477  1.00 97.01           N  
ATOM   1587  CA  SER B 213       8.172  -1.329   6.487  1.00 97.01           C  
ATOM   1588  C   SER B 213       8.993  -0.116   6.913  1.00 97.01           C  
ATOM   1589  CB  SER B 213       6.717  -0.915   6.262  1.00 97.01           C  
ATOM   1590  O   SER B 213       9.658   0.511   6.086  1.00 97.01           O  
ATOM   1591  OG  SER B 213       5.951  -1.109   7.439  1.00 97.01           O  
ATOM   1592  N   SER B 214       8.977   0.233   8.174  1.00 98.14           N  
ATOM   1593  CA  SER B 214       9.662   1.449   8.600  1.00 98.14           C  
ATOM   1594  C   SER B 214      11.177   1.283   8.532  1.00 98.14           C  
ATOM   1595  CB  SER B 214       9.246   1.829  10.022  1.00 98.14           C  
ATOM   1596  O   SER B 214      11.897   2.231   8.216  1.00 98.14           O  
ATOM   1597  OG  SER B 214       9.628   0.823  10.944  1.00 98.14           O  
ATOM   1598  N   LEU B 215      11.680   0.104   8.839  1.00 97.99           N  
ATOM   1599  CA  LEU B 215      13.123  -0.099   8.769  1.00 97.99           C  
ATOM   1600  C   LEU B 215      13.589  -0.189   7.320  1.00 97.99           C  
ATOM   1601  CB  LEU B 215      13.523  -1.368   9.526  1.00 97.99           C  
ATOM   1602  O   LEU B 215      14.703   0.228   6.995  1.00 97.99           O  
ATOM   1603  CG  LEU B 215      14.645  -1.218  10.555  1.00 97.99           C  
ATOM   1604  CD1 LEU B 215      14.222  -0.260  11.664  1.00 97.99           C  
ATOM   1605  CD2 LEU B 215      15.027  -2.576  11.132  1.00 97.99           C  
ATOM   1606  N   VAL B 216      12.712  -0.786   6.496  1.00 97.92           N  
ATOM   1607  CA  VAL B 216      13.013  -0.783   5.068  1.00 97.92           C  
ATOM   1608  C   VAL B 216      13.019   0.652   4.544  1.00 97.92           C  
ATOM   1609  CB  VAL B 216      12.000  -1.636   4.272  1.00 97.92           C  
ATOM   1610  O   VAL B 216      13.839   1.005   3.694  1.00 97.92           O  
ATOM   1611  CG1 VAL B 216      12.242  -1.501   2.770  1.00 97.92           C  
ATOM   1612  CG2 VAL B 216      12.084  -3.100   4.700  1.00 97.92           C  
ATOM   1613  N   ALA B 217      12.084   1.473   5.060  1.00 98.53           N  
ATOM   1614  CA  ALA B 217      12.058   2.889   4.703  1.00 98.53           C  
ATOM   1615  C   ALA B 217      13.360   3.579   5.102  1.00 98.53           C  
ATOM   1616  CB  ALA B 217      10.869   3.583   5.361  1.00 98.53           C  
ATOM   1617  O   ALA B 217      13.882   4.411   4.356  1.00 98.53           O  
ATOM   1618  N   LEU B 218      13.836   3.268   6.293  1.00 98.61           N  
ATOM   1619  CA  LEU B 218      15.106   3.833   6.736  1.00 98.61           C  
ATOM   1620  C   LEU B 218      16.247   3.381   5.831  1.00 98.61           C  
ATOM   1621  CB  LEU B 218      15.397   3.429   8.184  1.00 98.61           C  
ATOM   1622  O   LEU B 218      17.130   4.173   5.495  1.00 98.61           O  
ATOM   1623  CG  LEU B 218      16.696   3.964   8.789  1.00 98.61           C  
ATOM   1624  CD1 LEU B 218      16.696   5.489   8.781  1.00 98.61           C  
ATOM   1625  CD2 LEU B 218      16.885   3.431  10.205  1.00 98.61           C  
ATOM   1626  N   HIS B 219      16.259   2.102   5.447  1.00 97.41           N  
ATOM   1627  CA  HIS B 219      17.262   1.580   4.526  1.00 97.41           C  
ATOM   1628  C   HIS B 219      17.260   2.356   3.213  1.00 97.41           C  
ATOM   1629  CB  HIS B 219      17.021   0.094   4.258  1.00 97.41           C  
ATOM   1630  O   HIS B 219      18.320   2.738   2.711  1.00 97.41           O  
ATOM   1631  CG  HIS B 219      17.874  -0.464   3.163  1.00 97.41           C  
ATOM   1632  CD2 HIS B 219      17.595  -0.724   1.864  1.00 97.41           C  
ATOM   1633  ND1 HIS B 219      19.189  -0.827   3.355  1.00 97.41           N  
ATOM   1634  CE1 HIS B 219      19.684  -1.286   2.218  1.00 97.41           C  
ATOM   1635  NE2 HIS B 219      18.737  -1.234   1.297  1.00 97.41           N  
ATOM   1636  N   LEU B 220      16.067   2.612   2.704  1.00 97.24           N  
ATOM   1637  CA  LEU B 220      15.962   3.314   1.429  1.00 97.24           C  
ATOM   1638  C   LEU B 220      16.364   4.777   1.580  1.00 97.24           C  
ATOM   1639  CB  LEU B 220      14.537   3.218   0.880  1.00 97.24           C  
ATOM   1640  O   LEU B 220      16.953   5.361   0.668  1.00 97.24           O  
ATOM   1641  CG  LEU B 220      14.094   1.842   0.380  1.00 97.24           C  
ATOM   1642  CD1 LEU B 220      12.643   1.890  -0.087  1.00 97.24           C  
ATOM   1643  CD2 LEU B 220      15.006   1.362  -0.744  1.00 97.24           C  
ATOM   1644  N   ALA B 221      15.977   5.397   2.673  1.00 98.24           N  
ATOM   1645  CA  ALA B 221      16.421   6.763   2.938  1.00 98.24           C  
ATOM   1646  C   ALA B 221      17.945   6.850   2.956  1.00 98.24           C  
ATOM   1647  CB  ALA B 221      15.847   7.262   4.262  1.00 98.24           C  
ATOM   1648  O   ALA B 221      18.526   7.788   2.406  1.00 98.24           O  
ATOM   1649  N   CYS B 222      18.598   5.880   3.577  1.00 96.59           N  
ATOM   1650  CA  CYS B 222      20.054   5.849   3.652  1.00 96.59           C  
ATOM   1651  C   CYS B 222      20.669   5.709   2.264  1.00 96.59           C  
ATOM   1652  CB  CYS B 222      20.521   4.700   4.544  1.00 96.59           C  
ATOM   1653  O   CYS B 222      21.624   6.412   1.930  1.00 96.59           O  
ATOM   1654  SG  CYS B 222      20.158   4.945   6.297  1.00 96.59           S  
ATOM   1655  N   GLN B 223      20.083   4.809   1.459  1.00 92.74           N  
ATOM   1656  CA  GLN B 223      20.594   4.616   0.106  1.00 92.74           C  
ATOM   1657  C   GLN B 223      20.429   5.881  -0.730  1.00 92.74           C  
ATOM   1658  CB  GLN B 223      19.886   3.442  -0.573  1.00 92.74           C  
ATOM   1659  O   GLN B 223      21.322   6.245  -1.499  1.00 92.74           O  
ATOM   1660  CG  GLN B 223      20.080   2.111   0.140  1.00 92.74           C  
ATOM   1661  CD  GLN B 223      21.542   1.777   0.373  1.00 92.74           C  
ATOM   1662  NE2 GLN B 223      22.088   0.895  -0.457  1.00 92.74           N  
ATOM   1663  OE1 GLN B 223      22.176   2.309   1.290  1.00 92.74           O  
ATOM   1664  N   SER B 224      19.291   6.578  -0.590  1.00 94.47           N  
ATOM   1665  CA  SER B 224      19.022   7.798  -1.344  1.00 94.47           C  
ATOM   1666  C   SER B 224      19.995   8.908  -0.964  1.00 94.47           C  
ATOM   1667  CB  SER B 224      17.585   8.267  -1.110  1.00 94.47           C  
ATOM   1668  O   SER B 224      20.450   9.664  -1.825  1.00 94.47           O  
ATOM   1669  OG  SER B 224      17.369   9.539  -1.696  1.00 94.47           O  
ATOM   1670  N   LEU B 225      20.278   9.051   0.306  1.00 94.69           N  
ATOM   1671  CA  LEU B 225      21.234  10.041   0.790  1.00 94.69           C  
ATOM   1672  C   LEU B 225      22.638   9.738   0.278  1.00 94.69           C  
ATOM   1673  CB  LEU B 225      21.234  10.083   2.321  1.00 94.69           C  
ATOM   1674  O   LEU B 225      23.356  10.643  -0.152  1.00 94.69           O  
ATOM   1675  CG  LEU B 225      20.028  10.752   2.981  1.00 94.69           C  
ATOM   1676  CD1 LEU B 225      19.938  10.352   4.450  1.00 94.69           C  
ATOM   1677  CD2 LEU B 225      20.113  12.268   2.838  1.00 94.69           C  
ATOM   1678  N   ARG B 226      23.052   8.468   0.300  1.00 90.84           N  
ATOM   1679  CA  ARG B 226      24.386   8.053  -0.122  1.00 90.84           C  
ATOM   1680  C   ARG B 226      24.594   8.308  -1.611  1.00 90.84           C  
ATOM   1681  CB  ARG B 226      24.614   6.573   0.194  1.00 90.84           C  
ATOM   1682  O   ARG B 226      25.699   8.646  -2.040  1.00 90.84           O  
ATOM   1683  CG  ARG B 226      24.878   6.290   1.664  1.00 90.84           C  
ATOM   1684  CD  ARG B 226      24.887   4.796   1.958  1.00 90.84           C  
ATOM   1685  NE  ARG B 226      25.149   4.526   3.368  1.00 90.84           N  
ATOM   1686  NH1 ARG B 226      24.349   2.359   3.315  1.00 90.84           N  
ATOM   1687  NH2 ARG B 226      25.167   3.237   5.269  1.00 90.84           N  
ATOM   1688  CZ  ARG B 226      24.888   3.375   3.981  1.00 90.84           C  
ATOM   1689  N   GLN B 227      23.445   8.238  -2.395  1.00 85.82           N  
ATOM   1690  CA  GLN B 227      23.540   8.425  -3.839  1.00 85.82           C  
ATOM   1691  C   GLN B 227      23.409   9.899  -4.212  1.00 85.82           C  
ATOM   1692  CB  GLN B 227      22.468   7.605  -4.558  1.00 85.82           C  
ATOM   1693  O   GLN B 227      23.505  10.258  -5.388  1.00 85.82           O  
ATOM   1694  CG  GLN B 227      22.685   6.100  -4.473  1.00 85.82           C  
ATOM   1695  CD  GLN B 227      23.745   5.605  -5.439  1.00 85.82           C  
ATOM   1696  NE2 GLN B 227      23.602   4.364  -5.891  1.00 85.82           N  
ATOM   1697  OE1 GLN B 227      24.685   6.332  -5.776  1.00 85.82           O  
ATOM   1698  N   GLY B 228      23.114  10.816  -3.232  1.00 88.51           N  
ATOM   1699  CA  GLY B 228      23.017  12.244  -3.487  1.00 88.51           C  
ATOM   1700  C   GLY B 228      21.671  12.659  -4.051  1.00 88.51           C  
ATOM   1701  O   GLY B 228      21.519  13.776  -4.550  1.00 88.51           O  
ATOM   1702  N   GLU B 229      20.731  11.783  -3.993  1.00 89.96           N  
ATOM   1703  CA  GLU B 229      19.377  12.099  -4.440  1.00 89.96           C  
ATOM   1704  C   GLU B 229      18.700  13.086  -3.494  1.00 89.96           C  
ATOM   1705  CB  GLU B 229      18.538  10.824  -4.558  1.00 89.96           C  
ATOM   1706  O   GLU B 229      17.878  13.899  -3.921  1.00 89.96           O  
ATOM   1707  CG  GLU B 229      17.423  10.915  -5.588  1.00 89.96           C  
ATOM   1708  CD  GLU B 229      16.690   9.599  -5.797  1.00 89.96           C  
ATOM   1709  OE1 GLU B 229      16.959   8.908  -6.805  1.00 89.96           O  
ATOM   1710  OE2 GLU B 229      15.838   9.258  -4.946  1.00 89.96           O  
ATOM   1711  N   CYS B 230      19.045  12.971  -2.155  1.00 94.79           N  
ATOM   1712  CA  CYS B 230      18.509  13.828  -1.104  1.00 94.79           C  
ATOM   1713  C   CYS B 230      19.632  14.460  -0.290  1.00 94.79           C  
ATOM   1714  CB  CYS B 230      17.585  13.032  -0.182  1.00 94.79           C  
ATOM   1715  O   CYS B 230      20.748  13.939  -0.254  1.00 94.79           O  
ATOM   1716  SG  CYS B 230      16.429  11.959  -1.062  1.00 94.79           S  
ATOM   1717  N   THR B 231      19.281  15.592   0.345  1.00 93.79           N  
ATOM   1718  CA  THR B 231      20.184  16.208   1.312  1.00 93.79           C  
ATOM   1719  C   THR B 231      19.803  15.813   2.736  1.00 93.79           C  
ATOM   1720  CB  THR B 231      20.177  17.742   1.182  1.00 93.79           C  
ATOM   1721  O   THR B 231      20.671  15.666   3.598  1.00 93.79           O  
ATOM   1722  CG2 THR B 231      20.785  18.185  -0.145  1.00 93.79           C  
ATOM   1723  OG1 THR B 231      18.828  18.217   1.259  1.00 93.79           O  
ATOM   1724  N   THR B 232      18.585  15.734   2.952  1.00 97.71           N  
ATOM   1725  CA  THR B 232      17.964  15.267   4.186  1.00 97.71           C  
ATOM   1726  C   THR B 232      16.809  14.316   3.885  1.00 97.71           C  
ATOM   1727  CB  THR B 232      17.453  16.446   5.036  1.00 97.71           C  
ATOM   1728  O   THR B 232      16.312  14.273   2.758  1.00 97.71           O  
ATOM   1729  CG2 THR B 232      18.612  17.219   5.656  1.00 97.71           C  
ATOM   1730  OG1 THR B 232      16.693  17.332   4.205  1.00 97.71           O  
ATOM   1731  N   ALA B 233      16.511  13.454   4.848  1.00 98.70           N  
ATOM   1732  CA  ALA B 233      15.405  12.529   4.613  1.00 98.70           C  
ATOM   1733  C   ALA B 233      14.600  12.302   5.890  1.00 98.70           C  
ATOM   1734  CB  ALA B 233      15.929  11.200   4.075  1.00 98.70           C  
ATOM   1735  O   ALA B 233      15.152  12.332   6.993  1.00 98.70           O  
ATOM   1736  N   LEU B 234      13.331  12.163   5.701  1.00 98.79           N  
ATOM   1737  CA  LEU B 234      12.449  11.650   6.743  1.00 98.79           C  
ATOM   1738  C   LEU B 234      12.263  10.143   6.604  1.00 98.79           C  
ATOM   1739  CB  LEU B 234      11.089  12.351   6.688  1.00 98.79           C  
ATOM   1740  O   LEU B 234      11.903   9.654   5.531  1.00 98.79           O  
ATOM   1741  CG  LEU B 234      10.987  13.692   7.417  1.00 98.79           C  
ATOM   1742  CD1 LEU B 234       9.826  14.510   6.862  1.00 98.79           C  
ATOM   1743  CD2 LEU B 234      10.826  13.474   8.917  1.00 98.79           C  
ATOM   1744  N   ALA B 235      12.569   9.360   7.588  1.00 98.80           N  
ATOM   1745  CA  ALA B 235      12.321   7.922   7.667  1.00 98.80           C  
ATOM   1746  C   ALA B 235      11.399   7.587   8.835  1.00 98.80           C  
ATOM   1747  CB  ALA B 235      13.639   7.162   7.798  1.00 98.80           C  
ATOM   1748  O   ALA B 235      11.741   7.833   9.994  1.00 98.80           O  
ATOM   1749  N   GLY B 236      10.168   7.051   8.531  1.00 98.64           N  
ATOM   1750  CA  GLY B 236       9.212   6.822   9.603  1.00 98.64           C  
ATOM   1751  C   GLY B 236       8.244   5.693   9.307  1.00 98.64           C  
ATOM   1752  O   GLY B 236       8.370   5.010   8.288  1.00 98.64           O  
ATOM   1753  N   GLY B 237       7.385   5.424  10.254  1.00 98.63           N  
ATOM   1754  CA  GLY B 237       6.311   4.449  10.156  1.00 98.63           C  
ATOM   1755  C   GLY B 237       5.088   4.824  10.971  1.00 98.63           C  
ATOM   1756  O   GLY B 237       5.196   5.542  11.968  1.00 98.63           O  
ATOM   1757  N   VAL B 238       3.927   4.312  10.486  1.00 98.37           N  
ATOM   1758  CA  VAL B 238       2.681   4.626  11.176  1.00 98.37           C  
ATOM   1759  C   VAL B 238       1.744   3.421  11.127  1.00 98.37           C  
ATOM   1760  CB  VAL B 238       1.989   5.864  10.563  1.00 98.37           C  
ATOM   1761  O   VAL B 238       1.724   2.683  10.140  1.00 98.37           O  
ATOM   1762  CG1 VAL B 238       1.561   5.586   9.123  1.00 98.37           C  
ATOM   1763  CG2 VAL B 238       0.788   6.279  11.410  1.00 98.37           C  
ATOM   1764  N   THR B 239       1.042   3.224  12.233  1.00 97.95           N  
ATOM   1765  CA  THR B 239       0.041   2.171  12.367  1.00 97.95           C  
ATOM   1766  C   THR B 239      -1.154   2.660  13.180  1.00 97.95           C  
ATOM   1767  CB  THR B 239       0.637   0.915  13.030  1.00 97.95           C  
ATOM   1768  O   THR B 239      -0.998   3.090  14.325  1.00 97.95           O  
ATOM   1769  CG2 THR B 239      -0.281  -0.289  12.851  1.00 97.95           C  
ATOM   1770  OG1 THR B 239       1.908   0.626  12.435  1.00 97.95           O  
ATOM   1771  N   VAL B 240      -2.295   2.640  12.554  1.00 96.80           N  
ATOM   1772  CA  VAL B 240      -3.537   2.925  13.265  1.00 96.80           C  
ATOM   1773  C   VAL B 240      -4.577   1.856  12.938  1.00 96.80           C  
ATOM   1774  CB  VAL B 240      -4.084   4.326  12.911  1.00 96.80           C  
ATOM   1775  O   VAL B 240      -4.561   1.278  11.849  1.00 96.80           O  
ATOM   1776  CG1 VAL B 240      -5.407   4.214  12.156  1.00 96.80           C  
ATOM   1777  CG2 VAL B 240      -4.256   5.166  14.175  1.00 96.80           C  
ATOM   1778  N   MET B 241      -5.413   1.536  13.853  1.00 95.02           N  
ATOM   1779  CA  MET B 241      -6.450   0.523  13.682  1.00 95.02           C  
ATOM   1780  C   MET B 241      -7.838   1.153  13.726  1.00 95.02           C  
ATOM   1781  CB  MET B 241      -6.331  -0.557  14.759  1.00 95.02           C  
ATOM   1782  O   MET B 241      -8.471   1.197  14.782  1.00 95.02           O  
ATOM   1783  CG  MET B 241      -5.007  -1.304  14.734  1.00 95.02           C  
ATOM   1784  SD  MET B 241      -4.846  -2.495  16.120  1.00 95.02           S  
ATOM   1785  CE  MET B 241      -3.049  -2.744  16.121  1.00 95.02           C  
ATOM   1786  N   PRO B 242      -8.379   1.514  12.572  1.00 91.56           N  
ATOM   1787  CA  PRO B 242      -9.736   2.065  12.560  1.00 91.56           C  
ATOM   1788  C   PRO B 242     -10.802   1.015  12.867  1.00 91.56           C  
ATOM   1789  CB  PRO B 242      -9.889   2.597  11.133  1.00 91.56           C  
ATOM   1790  O   PRO B 242     -11.856   1.343  13.418  1.00 91.56           O  
ATOM   1791  CG  PRO B 242      -8.507   2.567  10.564  1.00 91.56           C  
ATOM   1792  CD  PRO B 242      -7.670   1.634  11.392  1.00 91.56           C  
ATOM   1793  N   THR B 243     -10.522  -0.282  12.459  1.00 86.72           N  
ATOM   1794  CA  THR B 243     -11.383  -1.427  12.732  1.00 86.72           C  
ATOM   1795  C   THR B 243     -10.634  -2.488  13.534  1.00 86.72           C  
ATOM   1796  CB  THR B 243     -11.918  -2.048  11.429  1.00 86.72           C  
ATOM   1797  O   THR B 243      -9.401  -2.517  13.536  1.00 86.72           O  
ATOM   1798  CG2 THR B 243     -12.557  -0.989  10.537  1.00 86.72           C  
ATOM   1799  OG1 THR B 243     -10.835  -2.663  10.720  1.00 86.72           O  
ATOM   1800  N   PRO B 244     -11.323  -3.357  14.210  1.00 87.99           N  
ATOM   1801  CA  PRO B 244     -10.648  -4.382  15.011  1.00 87.99           C  
ATOM   1802  C   PRO B 244     -10.337  -5.645  14.211  1.00 87.99           C  
ATOM   1803  CB  PRO B 244     -11.653  -4.676  16.127  1.00 87.99           C  
ATOM   1804  O   PRO B 244     -10.077  -6.701  14.795  1.00 87.99           O  
ATOM   1805  CG  PRO B 244     -12.992  -4.428  15.511  1.00 87.99           C  
ATOM   1806  CD  PRO B 244     -12.848  -3.352  14.474  1.00 87.99           C  
ATOM   1807  N   THR B 245     -10.352  -5.579  12.909  1.00 86.43           N  
ATOM   1808  CA  THR B 245     -10.202  -6.729  12.024  1.00 86.43           C  
ATOM   1809  C   THR B 245      -8.857  -7.413  12.251  1.00 86.43           C  
ATOM   1810  CB  THR B 245     -10.328  -6.317  10.546  1.00 86.43           C  
ATOM   1811  O   THR B 245      -8.751  -8.637  12.147  1.00 86.43           O  
ATOM   1812  CG2 THR B 245      -9.401  -7.146   9.663  1.00 86.43           C  
ATOM   1813  OG1 THR B 245     -11.681  -6.513  10.115  1.00 86.43           O  
ATOM   1814  N   ALA B 246      -7.851  -6.701  12.618  1.00 90.92           N  
ATOM   1815  CA  ALA B 246      -6.541  -7.295  12.872  1.00 90.92           C  
ATOM   1816  C   ALA B 246      -6.609  -8.305  14.015  1.00 90.92           C  
ATOM   1817  CB  ALA B 246      -5.516  -6.209  13.186  1.00 90.92           C  
ATOM   1818  O   ALA B 246      -5.911  -9.321  13.996  1.00 90.92           O  
ATOM   1819  N   PHE B 247      -7.454  -8.039  14.966  1.00 90.27           N  
ATOM   1820  CA  PHE B 247      -7.606  -8.926  16.114  1.00 90.27           C  
ATOM   1821  C   PHE B 247      -8.459 -10.136  15.753  1.00 90.27           C  
ATOM   1822  CB  PHE B 247      -8.230  -8.176  17.295  1.00 90.27           C  
ATOM   1823  O   PHE B 247      -8.132 -11.265  16.124  1.00 90.27           O  
ATOM   1824  CG  PHE B 247      -7.399  -7.025  17.791  1.00 90.27           C  
ATOM   1825  CD1 PHE B 247      -6.257  -7.250  18.550  1.00 90.27           C  
ATOM   1826  CD2 PHE B 247      -7.759  -5.716  17.499  1.00 90.27           C  
ATOM   1827  CE1 PHE B 247      -5.485  -6.186  19.010  1.00 90.27           C  
ATOM   1828  CE2 PHE B 247      -6.993  -4.647  17.956  1.00 90.27           C  
ATOM   1829  CZ  PHE B 247      -5.857  -4.884  18.712  1.00 90.27           C  
ATOM   1830  N   THR B 248      -9.522  -9.968  14.993  1.00 84.90           N  
ATOM   1831  CA  THR B 248     -10.413 -11.072  14.652  1.00 84.90           C  
ATOM   1832  C   THR B 248      -9.720 -12.056  13.714  1.00 84.90           C  
ATOM   1833  CB  THR B 248     -11.710 -10.561  13.998  1.00 84.90           C  
ATOM   1834  O   THR B 248      -9.838 -13.271  13.884  1.00 84.90           O  
ATOM   1835  CG2 THR B 248     -12.539  -9.745  14.984  1.00 84.90           C  
ATOM   1836  OG1 THR B 248     -11.379  -9.737  12.873  1.00 84.90           O  
ATOM   1837  N   GLU B 249      -8.998 -11.545  12.809  1.00 81.11           N  
ATOM   1838  CA  GLU B 249      -8.326 -12.407  11.840  1.00 81.11           C  
ATOM   1839  C   GLU B 249      -7.212 -13.214  12.500  1.00 81.11           C  
ATOM   1840  CB  GLU B 249      -7.761 -11.578  10.684  1.00 81.11           C  
ATOM   1841  O   GLU B 249      -7.060 -14.408  12.231  1.00 81.11           O  
ATOM   1842  CG  GLU B 249      -8.808 -11.146   9.668  1.00 81.11           C  
ATOM   1843  CD  GLU B 249      -9.395 -12.306   8.880  1.00 81.11           C  
ATOM   1844  OE1 GLU B 249     -10.637 -12.456   8.855  1.00 81.11           O  
ATOM   1845  OE2 GLU B 249      -8.605 -13.073   8.285  1.00 81.11           O  
ATOM   1846  N   PHE B 250      -6.444 -12.602  13.386  1.00 86.28           N  
ATOM   1847  CA  PHE B 250      -5.307 -13.296  13.980  1.00 86.28           C  
ATOM   1848  C   PHE B 250      -5.762 -14.209  15.113  1.00 86.28           C  
ATOM   1849  CB  PHE B 250      -4.274 -12.291  14.499  1.00 86.28           C  
ATOM   1850  O   PHE B 250      -5.010 -15.079  15.556  1.00 86.28           O  
ATOM   1851  CG  PHE B 250      -3.086 -12.119  13.591  1.00 86.28           C  
ATOM   1852  CD1 PHE B 250      -1.941 -12.885  13.770  1.00 86.28           C  
ATOM   1853  CD2 PHE B 250      -3.114 -11.190  12.559  1.00 86.28           C  
ATOM   1854  CE1 PHE B 250      -0.839 -12.728  12.931  1.00 86.28           C  
ATOM   1855  CE2 PHE B 250      -2.018 -11.028  11.717  1.00 86.28           C  
ATOM   1856  CZ  PHE B 250      -0.881 -11.797  11.905  1.00 86.28           C  
ATOM   1857  N   SER B 251      -6.934 -14.004  15.583  1.00 81.46           N  
ATOM   1858  CA  SER B 251      -7.501 -14.888  16.596  1.00 81.46           C  
ATOM   1859  C   SER B 251      -7.819 -16.262  16.016  1.00 81.46           C  
ATOM   1860  CB  SER B 251      -8.766 -14.273  17.197  1.00 81.46           C  
ATOM   1861  O   SER B 251      -7.749 -17.271  16.721  1.00 81.46           O  
ATOM   1862  OG  SER B 251      -8.445 -13.168  18.023  1.00 81.46           O  
ATOM   1863  N   ARG B 252      -8.086 -16.340  14.740  1.00 72.48           N  
ATOM   1864  CA  ARG B 252      -8.427 -17.600  14.086  1.00 72.48           C  
ATOM   1865  C   ARG B 252      -7.247 -18.565  14.107  1.00 72.48           C  
ATOM   1866  CB  ARG B 252      -8.878 -17.353  12.645  1.00 72.48           C  
ATOM   1867  O   ARG B 252      -7.433 -19.783  14.066  1.00 72.48           O  
ATOM   1868  CG  ARG B 252     -10.283 -16.784  12.527  1.00 72.48           C  
ATOM   1869  CD  ARG B 252     -11.340 -17.880  12.564  1.00 72.48           C  
ATOM   1870  NE  ARG B 252     -11.740 -18.196  13.932  1.00 72.48           N  
ATOM   1871  NH1 ARG B 252     -13.993 -18.376  13.450  1.00 72.48           N  
ATOM   1872  NH2 ARG B 252     -13.244 -18.704  15.592  1.00 72.48           N  
ATOM   1873  CZ  ARG B 252     -12.991 -18.425  14.322  1.00 72.48           C  
ATOM   1874  N   GLN B 253      -6.061 -18.008  14.256  1.00 70.77           N  
ATOM   1875  CA  GLN B 253      -4.876 -18.859  14.233  1.00 70.77           C  
ATOM   1876  C   GLN B 253      -4.206 -18.907  15.603  1.00 70.77           C  
ATOM   1877  CB  GLN B 253      -3.882 -18.367  13.180  1.00 70.77           C  
ATOM   1878  O   GLN B 253      -3.078 -19.387  15.732  1.00 70.77           O  
ATOM   1879  CG  GLN B 253      -4.247 -17.020  12.571  1.00 70.77           C  
ATOM   1880  CD  GLN B 253      -4.024 -16.974  11.071  1.00 70.77           C  
ATOM   1881  NE2 GLN B 253      -4.204 -15.797  10.481  1.00 70.77           N  
ATOM   1882  OE1 GLN B 253      -3.691 -17.987  10.448  1.00 70.77           O  
ATOM   1883  N   ARG B 254      -4.820 -18.453  16.621  1.00 72.87           N  
ATOM   1884  CA  ARG B 254      -4.282 -18.410  17.977  1.00 72.87           C  
ATOM   1885  C   ARG B 254      -2.913 -17.740  18.002  1.00 72.87           C  
ATOM   1886  CB  ARG B 254      -4.186 -19.821  18.561  1.00 72.87           C  
ATOM   1887  O   ARG B 254      -1.988 -18.230  18.653  1.00 72.87           O  
ATOM   1888  CG  ARG B 254      -5.523 -20.403  18.990  1.00 72.87           C  
ATOM   1889  CD  ARG B 254      -5.421 -21.893  19.289  1.00 72.87           C  
ATOM   1890  NE  ARG B 254      -6.694 -22.439  19.748  1.00 72.87           N  
ATOM   1891  NH1 ARG B 254      -5.934 -24.614  19.922  1.00 72.87           N  
ATOM   1892  NH2 ARG B 254      -8.107 -24.109  20.448  1.00 72.87           N  
ATOM   1893  CZ  ARG B 254      -6.909 -23.719  20.039  1.00 72.87           C  
ATOM   1894  N   GLY B 255      -2.817 -16.715  17.194  1.00 86.68           N  
ATOM   1895  CA  GLY B 255      -1.563 -15.983  17.121  1.00 86.68           C  
ATOM   1896  C   GLY B 255      -1.442 -14.898  18.174  1.00 86.68           C  
ATOM   1897  O   GLY B 255      -0.340 -14.430  18.466  1.00 86.68           O  
ATOM   1898  N   LEU B 256      -2.565 -14.594  18.812  1.00 90.85           N  
ATOM   1899  CA  LEU B 256      -2.566 -13.541  19.823  1.00 90.85           C  
ATOM   1900  C   LEU B 256      -2.367 -14.126  21.217  1.00 90.85           C  
ATOM   1901  CB  LEU B 256      -3.876 -12.750  19.771  1.00 90.85           C  
ATOM   1902  O   LEU B 256      -2.766 -15.263  21.481  1.00 90.85           O  
ATOM   1903  CG  LEU B 256      -4.216 -12.087  18.435  1.00 90.85           C  
ATOM   1904  CD1 LEU B 256      -5.627 -11.511  18.473  1.00 90.85           C  
ATOM   1905  CD2 LEU B 256      -3.198 -11.002  18.103  1.00 90.85           C  
ATOM   1906  N   ALA B 257      -1.706 -13.369  21.997  1.00 92.66           N  
ATOM   1907  CA  ALA B 257      -1.596 -13.769  23.397  1.00 92.66           C  
ATOM   1908  C   ALA B 257      -2.937 -13.636  24.112  1.00 92.66           C  
ATOM   1909  CB  ALA B 257      -0.533 -12.933  24.107  1.00 92.66           C  
ATOM   1910  O   ALA B 257      -3.606 -12.605  24.005  1.00 92.66           O  
ATOM   1911  N   PRO B 258      -3.338 -14.563  24.797  1.00 85.74           N  
ATOM   1912  CA  PRO B 258      -4.650 -14.530  25.448  1.00 85.74           C  
ATOM   1913  C   PRO B 258      -4.802 -13.356  26.412  1.00 85.74           C  
ATOM   1914  CB  PRO B 258      -4.704 -15.863  26.199  1.00 85.74           C  
ATOM   1915  O   PRO B 258      -5.892 -12.791  26.536  1.00 85.74           O  
ATOM   1916  CG  PRO B 258      -3.534 -16.639  25.686  1.00 85.74           C  
ATOM   1917  CD  PRO B 258      -2.597 -15.688  24.997  1.00 85.74           C  
ATOM   1918  N   ASP B 259      -3.760 -12.927  27.117  1.00 86.46           N  
ATOM   1919  CA  ASP B 259      -3.844 -11.798  28.039  1.00 86.46           C  
ATOM   1920  C   ASP B 259      -3.426 -10.498  27.355  1.00 86.46           C  
ATOM   1921  CB  ASP B 259      -2.973 -12.047  29.272  1.00 86.46           C  
ATOM   1922  O   ASP B 259      -3.362  -9.447  27.995  1.00 86.46           O  
ATOM   1923  CG  ASP B 259      -1.502 -12.214  28.935  1.00 86.46           C  
ATOM   1924  OD1 ASP B 259      -1.164 -12.380  27.744  1.00 86.46           O  
ATOM   1925  OD2 ASP B 259      -0.673 -12.184  29.871  1.00 86.46           O  
ATOM   1926  N   GLY B 260      -2.972 -10.593  26.191  1.00 92.51           N  
ATOM   1927  CA  GLY B 260      -2.633  -9.413  25.411  1.00 92.51           C  
ATOM   1928  C   GLY B 260      -1.199  -8.959  25.608  1.00 92.51           C  
ATOM   1929  O   GLY B 260      -0.796  -7.916  25.090  1.00 92.51           O  
ATOM   1930  N   ARG B 261      -0.368  -9.741  26.280  1.00 93.60           N  
ATOM   1931  CA  ARG B 261       1.013  -9.335  26.517  1.00 93.60           C  
ATOM   1932  C   ARG B 261       1.968 -10.068  25.580  1.00 93.60           C  
ATOM   1933  CB  ARG B 261       1.408  -9.592  27.973  1.00 93.60           C  
ATOM   1934  O   ARG B 261       1.850 -11.281  25.391  1.00 93.60           O  
ATOM   1935  CG  ARG B 261       0.523  -8.881  28.985  1.00 93.60           C  
ATOM   1936  CD  ARG B 261       0.802  -7.385  29.026  1.00 93.60           C  
ATOM   1937  NE  ARG B 261       0.018  -6.719  30.061  1.00 93.60           N  
ATOM   1938  NH1 ARG B 261      -1.820  -6.338  28.714  1.00 93.60           N  
ATOM   1939  NH2 ARG B 261      -1.833  -5.648  30.900  1.00 93.60           N  
ATOM   1940  CZ  ARG B 261      -1.210  -6.236  29.889  1.00 93.60           C  
ATOM   1941  N   CYS B 262       2.859  -9.266  24.994  1.00 97.79           N  
ATOM   1942  CA  CYS B 262       3.935  -9.877  24.221  1.00 97.79           C  
ATOM   1943  C   CYS B 262       5.068 -10.336  25.132  1.00 97.79           C  
ATOM   1944  CB  CYS B 262       4.472  -8.895  23.180  1.00 97.79           C  
ATOM   1945  O   CYS B 262       5.934  -9.541  25.501  1.00 97.79           O  
ATOM   1946  SG  CYS B 262       3.231  -8.349  21.987  1.00 97.79           S  
ATOM   1947  N   LYS B 263       5.122 -11.595  25.454  1.00 96.33           N  
ATOM   1948  CA  LYS B 263       6.166 -12.161  26.304  1.00 96.33           C  
ATOM   1949  C   LYS B 263       7.392 -12.550  25.484  1.00 96.33           C  
ATOM   1950  CB  LYS B 263       5.637 -13.377  27.065  1.00 96.33           C  
ATOM   1951  O   LYS B 263       7.731 -13.731  25.385  1.00 96.33           O  
ATOM   1952  CG  LYS B 263       4.595 -13.042  28.122  1.00 96.33           C  
ATOM   1953  CD  LYS B 263       3.222 -13.582  27.745  1.00 96.33           C  
ATOM   1954  CE  LYS B 263       3.291 -15.046  27.329  1.00 96.33           C  
ATOM   1955  NZ  LYS B 263       1.962 -15.718  27.444  1.00 96.33           N  
ATOM   1956  N   SER B 264       8.088 -11.606  25.063  1.00 98.26           N  
ATOM   1957  CA  SER B 264       9.187 -11.752  24.114  1.00 98.26           C  
ATOM   1958  C   SER B 264      10.309 -12.606  24.694  1.00 98.26           C  
ATOM   1959  CB  SER B 264       9.733 -10.382  23.710  1.00 98.26           C  
ATOM   1960  O   SER B 264      10.933 -12.228  25.688  1.00 98.26           O  
ATOM   1961  OG  SER B 264       8.724  -9.598  23.097  1.00 98.26           O  
ATOM   1962  N   PHE B 265      10.567 -13.785  24.114  1.00 97.88           N  
ATOM   1963  CA  PHE B 265      11.659 -14.708  24.402  1.00 97.88           C  
ATOM   1964  C   PHE B 265      11.484 -15.341  25.778  1.00 97.88           C  
ATOM   1965  CB  PHE B 265      13.008 -13.988  24.324  1.00 97.88           C  
ATOM   1966  O   PHE B 265      12.452 -15.813  26.377  1.00 97.88           O  
ATOM   1967  CG  PHE B 265      13.222 -13.237  23.037  1.00 97.88           C  
ATOM   1968  CD1 PHE B 265      13.570 -13.911  21.873  1.00 97.88           C  
ATOM   1969  CD2 PHE B 265      13.074 -11.857  22.992  1.00 97.88           C  
ATOM   1970  CE1 PHE B 265      13.768 -13.219  20.680  1.00 97.88           C  
ATOM   1971  CE2 PHE B 265      13.270 -11.159  21.804  1.00 97.88           C  
ATOM   1972  CZ  PHE B 265      13.618 -11.841  20.649  1.00 97.88           C  
ATOM   1973  N   ALA B 266      10.369 -15.304  26.296  1.00 97.16           N  
ATOM   1974  CA  ALA B 266      10.086 -15.880  27.608  1.00 97.16           C  
ATOM   1975  C   ALA B 266       9.546 -17.301  27.478  1.00 97.16           C  
ATOM   1976  CB  ALA B 266       9.094 -15.005  28.371  1.00 97.16           C  
ATOM   1977  O   ALA B 266       9.055 -17.691  26.416  1.00 97.16           O  
ATOM   1978  N   ALA B 267       9.640 -18.040  28.467  1.00 94.19           N  
ATOM   1979  CA  ALA B 267       9.068 -19.384  28.504  1.00 94.19           C  
ATOM   1980  C   ALA B 267       7.548 -19.337  28.382  1.00 94.19           C  
ATOM   1981  CB  ALA B 267       9.473 -20.099  29.791  1.00 94.19           C  
ATOM   1982  O   ALA B 267       6.938 -20.234  27.796  1.00 94.19           O  
ATOM   1983  N   ALA B 268       6.982 -18.279  28.828  1.00 92.32           N  
ATOM   1984  CA  ALA B 268       5.530 -18.124  28.829  1.00 92.32           C  
ATOM   1985  C   ALA B 268       5.039 -17.545  27.505  1.00 92.32           C  
ATOM   1986  CB  ALA B 268       5.091 -17.236  29.990  1.00 92.32           C  
ATOM   1987  O   ALA B 268       3.853 -17.241  27.355  1.00 92.32           O  
ATOM   1988  N   ALA B 269       5.865 -17.341  26.558  1.00 96.04           N  
ATOM   1989  CA  ALA B 269       5.451 -16.813  25.261  1.00 96.04           C  
ATOM   1990  C   ALA B 269       4.321 -17.648  24.665  1.00 96.04           C  
ATOM   1991  CB  ALA B 269       6.637 -16.766  24.302  1.00 96.04           C  
ATOM   1992  O   ALA B 269       4.438 -18.870  24.551  1.00 96.04           O  
ATOM   1993  N   ASP B 270       3.240 -17.059  24.311  1.00 89.22           N  
ATOM   1994  CA  ASP B 270       2.072 -17.792  23.832  1.00 89.22           C  
ATOM   1995  C   ASP B 270       1.342 -17.009  22.743  1.00 89.22           C  
ATOM   1996  CB  ASP B 270       1.119 -18.099  24.988  1.00 89.22           C  
ATOM   1997  O   ASP B 270       0.193 -17.313  22.417  1.00 89.22           O  
ATOM   1998  CG  ASP B 270       0.717 -16.861  25.770  1.00 89.22           C  
ATOM   1999  OD1 ASP B 270       1.185 -15.750  25.438  1.00 89.22           O  
ATOM   2000  OD2 ASP B 270      -0.073 -16.997  26.730  1.00 89.22           O  
ATOM   2001  N   GLY B 271       1.927 -15.985  22.318  1.00 92.41           N  
ATOM   2002  CA  GLY B 271       1.340 -15.188  21.252  1.00 92.41           C  
ATOM   2003  C   GLY B 271       1.839 -13.756  21.233  1.00 92.41           C  
ATOM   2004  O   GLY B 271       2.641 -13.361  22.083  1.00 92.41           O  
ATOM   2005  N   THR B 272       1.373 -12.967  20.202  1.00 95.61           N  
ATOM   2006  CA  THR B 272       1.694 -11.552  20.048  1.00 95.61           C  
ATOM   2007  C   THR B 272       0.454 -10.690  20.266  1.00 95.61           C  
ATOM   2008  CB  THR B 272       2.286 -11.262  18.657  1.00 95.61           C  
ATOM   2009  O   THR B 272      -0.644 -11.212  20.471  1.00 95.61           O  
ATOM   2010  CG2 THR B 272       1.675 -10.003  18.051  1.00 95.61           C  
ATOM   2011  OG1 THR B 272       3.703 -11.083  18.775  1.00 95.61           O  
ATOM   2012  N   ASN B 273       0.576  -9.456  20.373  1.00 95.40           N  
ATOM   2013  CA  ASN B 273      -0.510  -8.482  20.385  1.00 95.40           C  
ATOM   2014  C   ASN B 273      -0.159  -7.239  19.572  1.00 95.40           C  
ATOM   2015  CB  ASN B 273      -0.867  -8.094  21.822  1.00 95.40           C  
ATOM   2016  O   ASN B 273       1.001  -6.824  19.535  1.00 95.40           O  
ATOM   2017  CG  ASN B 273      -2.285  -7.574  21.951  1.00 95.40           C  
ATOM   2018  ND2 ASN B 273      -2.675  -7.212  23.168  1.00 95.40           N  
ATOM   2019  OD1 ASN B 273      -3.024  -7.500  20.966  1.00 95.40           O  
ATOM   2020  N   TRP B 274      -1.147  -6.749  18.984  1.00 96.59           N  
ATOM   2021  CA  TRP B 274      -0.912  -5.610  18.103  1.00 96.59           C  
ATOM   2022  C   TRP B 274      -0.991  -4.298  18.877  1.00 96.59           C  
ATOM   2023  CB  TRP B 274      -1.923  -5.601  16.953  1.00 96.59           C  
ATOM   2024  O   TRP B 274      -1.632  -4.228  19.928  1.00 96.59           O  
ATOM   2025  CG  TRP B 274      -1.931  -6.860  16.139  1.00 96.59           C  
ATOM   2026  CD1 TRP B 274      -2.967  -7.740  15.994  1.00 96.59           C  
ATOM   2027  CD2 TRP B 274      -0.849  -7.381  15.362  1.00 96.59           C  
ATOM   2028  CE2 TRP B 274      -1.300  -8.582  14.770  1.00 96.59           C  
ATOM   2029  CE3 TRP B 274       0.459  -6.948  15.107  1.00 96.59           C  
ATOM   2030  NE1 TRP B 274      -2.593  -8.778  15.172  1.00 96.59           N  
ATOM   2031  CH2 TRP B 274       0.789  -8.909  13.705  1.00 96.59           C  
ATOM   2032  CZ2 TRP B 274      -0.487  -9.355  13.938  1.00 96.59           C  
ATOM   2033  CZ3 TRP B 274       1.267  -7.719  14.279  1.00 96.59           C  
ATOM   2034  N   ALA B 275      -0.420  -3.280  18.280  1.00 98.21           N  
ATOM   2035  CA  ALA B 275      -0.429  -1.939  18.859  1.00 98.21           C  
ATOM   2036  C   ALA B 275      -0.378  -0.871  17.771  1.00 98.21           C  
ATOM   2037  CB  ALA B 275       0.742  -1.768  19.824  1.00 98.21           C  
ATOM   2038  O   ALA B 275       0.083  -1.133  16.657  1.00 98.21           O  
ATOM   2039  N   GLU B 276      -0.867   0.264  18.098  1.00 97.68           N  
ATOM   2040  CA  GLU B 276      -0.741   1.436  17.238  1.00 97.68           C  
ATOM   2041  C   GLU B 276       0.539   2.209  17.542  1.00 97.68           C  
ATOM   2042  CB  GLU B 276      -1.958   2.352  17.395  1.00 97.68           C  
ATOM   2043  O   GLU B 276       1.229   1.917  18.521  1.00 97.68           O  
ATOM   2044  CG  GLU B 276      -3.281   1.679  17.059  1.00 97.68           C  
ATOM   2045  CD  GLU B 276      -4.478   2.606  17.196  1.00 97.68           C  
ATOM   2046  OE1 GLU B 276      -5.533   2.332  16.580  1.00 97.68           O  
ATOM   2047  OE2 GLU B 276      -4.360   3.616  17.925  1.00 97.68           O  
ATOM   2048  N   GLY B 277       0.843   3.213  16.553  1.00 98.63           N  
ATOM   2049  CA  GLY B 277       1.969   4.094  16.818  1.00 98.63           C  
ATOM   2050  C   GLY B 277       2.482   4.798  15.576  1.00 98.63           C  
ATOM   2051  O   GLY B 277       2.303   4.306  14.460  1.00 98.63           O  
ATOM   2052  N   VAL B 278       3.097   5.972  15.799  1.00 98.50           N  
ATOM   2053  CA  VAL B 278       3.822   6.697  14.761  1.00 98.50           C  
ATOM   2054  C   VAL B 278       5.208   7.083  15.271  1.00 98.50           C  
ATOM   2055  CB  VAL B 278       3.052   7.957  14.305  1.00 98.50           C  
ATOM   2056  O   VAL B 278       5.370   7.434  16.442  1.00 98.50           O  
ATOM   2057  CG1 VAL B 278       2.932   8.960  15.451  1.00 98.50           C  
ATOM   2058  CG2 VAL B 278       3.740   8.597  13.101  1.00 98.50           C  
ATOM   2059  N   ALA B 279       6.213   6.882  14.480  1.00 98.85           N  
ATOM   2060  CA  ALA B 279       7.594   7.250  14.781  1.00 98.85           C  
ATOM   2061  C   ALA B 279       8.325   7.713  13.523  1.00 98.85           C  
ATOM   2062  CB  ALA B 279       8.331   6.074  15.418  1.00 98.85           C  
ATOM   2063  O   ALA B 279       8.148   7.136  12.448  1.00 98.85           O  
ATOM   2064  N   VAL B 280       9.075   8.855  13.657  1.00 98.79           N  
ATOM   2065  CA  VAL B 280       9.732   9.447  12.496  1.00 98.79           C  
ATOM   2066  C   VAL B 280      11.137   9.908  12.877  1.00 98.79           C  
ATOM   2067  CB  VAL B 280       8.919  10.630  11.925  1.00 98.79           C  
ATOM   2068  O   VAL B 280      11.359  10.387  13.992  1.00 98.79           O  
ATOM   2069  CG1 VAL B 280       9.600  11.203  10.683  1.00 98.79           C  
ATOM   2070  CG2 VAL B 280       7.493  10.191  11.602  1.00 98.79           C  
ATOM   2071  N   LEU B 281      12.105   9.740  11.964  1.00 98.88           N  
ATOM   2072  CA  LEU B 281      13.469  10.244  12.077  1.00 98.88           C  
ATOM   2073  C   LEU B 281      13.767  11.256  10.975  1.00 98.88           C  
ATOM   2074  CB  LEU B 281      14.474   9.091  12.013  1.00 98.88           C  
ATOM   2075  O   LEU B 281      13.295  11.107   9.846  1.00 98.88           O  
ATOM   2076  CG  LEU B 281      14.104   7.826  12.789  1.00 98.88           C  
ATOM   2077  CD1 LEU B 281      15.012   6.670  12.382  1.00 98.88           C  
ATOM   2078  CD2 LEU B 281      14.187   8.075  14.291  1.00 98.88           C  
ATOM   2079  N   VAL B 282      14.445  12.294  11.314  1.00 98.83           N  
ATOM   2080  CA  VAL B 282      15.105  13.143  10.328  1.00 98.83           C  
ATOM   2081  C   VAL B 282      16.586  12.779  10.241  1.00 98.83           C  
ATOM   2082  CB  VAL B 282      14.944  14.641  10.670  1.00 98.83           C  
ATOM   2083  O   VAL B 282      17.303  12.828  11.243  1.00 98.83           O  
ATOM   2084  CG1 VAL B 282      15.623  15.512   9.615  1.00 98.83           C  
ATOM   2085  CG2 VAL B 282      13.465  15.003  10.794  1.00 98.83           C  
ATOM   2086  N   VAL B 283      17.043  12.338   9.045  1.00 98.79           N  
ATOM   2087  CA  VAL B 283      18.412  11.856   8.896  1.00 98.79           C  
ATOM   2088  C   VAL B 283      19.095  12.588   7.743  1.00 98.79           C  
ATOM   2089  CB  VAL B 283      18.453  10.330   8.657  1.00 98.79           C  
ATOM   2090  O   VAL B 283      18.426  13.115   6.851  1.00 98.79           O  
ATOM   2091  CG1 VAL B 283      17.841   9.581   9.840  1.00 98.79           C  
ATOM   2092  CG2 VAL B 283      17.727   9.973   7.361  1.00 98.79           C  
ATOM   2093  N   GLU B 284      20.362  12.707   7.819  1.00 98.15           N  
ATOM   2094  CA  GLU B 284      21.196  13.239   6.745  1.00 98.15           C  
ATOM   2095  C   GLU B 284      22.605  12.657   6.800  1.00 98.15           C  
ATOM   2096  CB  GLU B 284      21.255  14.767   6.818  1.00 98.15           C  
ATOM   2097  O   GLU B 284      22.938  11.910   7.722  1.00 98.15           O  
ATOM   2098  CG  GLU B 284      22.021  15.297   8.022  1.00 98.15           C  
ATOM   2099  CD  GLU B 284      22.026  16.815   8.110  1.00 98.15           C  
ATOM   2100  OE1 GLU B 284      22.863  17.377   8.852  1.00 98.15           O  
ATOM   2101  OE2 GLU B 284      21.185  17.446   7.432  1.00 98.15           O  
ATOM   2102  N   ARG B 285      23.380  12.852   5.874  1.00 95.27           N  
ATOM   2103  CA  ARG B 285      24.758  12.371   5.878  1.00 95.27           C  
ATOM   2104  C   ARG B 285      25.534  12.944   7.059  1.00 95.27           C  
ATOM   2105  CB  ARG B 285      25.458  12.732   4.566  1.00 95.27           C  
ATOM   2106  O   ARG B 285      25.361  14.111   7.415  1.00 95.27           O  
ATOM   2107  CG  ARG B 285      24.790  12.149   3.331  1.00 95.27           C  
ATOM   2108  CD  ARG B 285      25.605  12.411   2.072  1.00 95.27           C  
ATOM   2109  NE  ARG B 285      25.655  13.834   1.748  1.00 95.27           N  
ATOM   2110  NH1 ARG B 285      26.956  13.569  -0.142  1.00 95.27           N  
ATOM   2111  NH2 ARG B 285      26.275  15.661   0.504  1.00 95.27           N  
ATOM   2112  CZ  ARG B 285      26.295  14.351   0.704  1.00 95.27           C  
ATOM   2113  N   LEU B 286      26.355  12.149   7.706  1.00 95.25           N  
ATOM   2114  CA  LEU B 286      27.137  12.610   8.848  1.00 95.25           C  
ATOM   2115  C   LEU B 286      28.023  13.789   8.460  1.00 95.25           C  
ATOM   2116  CB  LEU B 286      27.996  11.472   9.405  1.00 95.25           C  
ATOM   2117  O   LEU B 286      28.178  14.736   9.234  1.00 95.25           O  
ATOM   2118  CG  LEU B 286      28.893  11.819  10.594  1.00 95.25           C  
ATOM   2119  CD1 LEU B 286      28.048  12.260  11.785  1.00 95.25           C  
ATOM   2120  CD2 LEU B 286      29.771  10.629  10.967  1.00 95.25           C  
ATOM   2121  N   SER B 287      28.583  13.788   7.246  1.00 92.56           N  
ATOM   2122  CA  SER B 287      29.417  14.887   6.769  1.00 92.56           C  
ATOM   2123  C   SER B 287      28.618  16.181   6.661  1.00 92.56           C  
ATOM   2124  CB  SER B 287      30.033  14.543   5.412  1.00 92.56           C  
ATOM   2125  O   SER B 287      29.105  17.250   7.036  1.00 92.56           O  
ATOM   2126  OG  SER B 287      29.022  14.333   4.440  1.00 92.56           O  
ATOM   2127  N   ASP B 288      27.375  16.101   6.190  1.00 93.87           N  
ATOM   2128  CA  ASP B 288      26.514  17.275   6.076  1.00 93.87           C  
ATOM   2129  C   ASP B 288      26.102  17.789   7.454  1.00 93.87           C  
ATOM   2130  CB  ASP B 288      25.273  16.952   5.242  1.00 93.87           C  
ATOM   2131  O   ASP B 288      26.043  19.000   7.678  1.00 93.87           O  
ATOM   2132  CG  ASP B 288      25.561  16.885   3.752  1.00 93.87           C  
ATOM   2133  OD1 ASP B 288      26.717  17.126   3.343  1.00 93.87           O  
ATOM   2134  OD2 ASP B 288      24.622  16.591   2.981  1.00 93.87           O  
ATOM   2135  N   ALA B 289      25.788  16.869   8.390  1.00 96.08           N  
ATOM   2136  CA  ALA B 289      25.412  17.265   9.745  1.00 96.08           C  
ATOM   2137  C   ALA B 289      26.533  18.052  10.418  1.00 96.08           C  
ATOM   2138  CB  ALA B 289      25.054  16.036  10.578  1.00 96.08           C  
ATOM   2139  O   ALA B 289      26.279  19.051  11.095  1.00 96.08           O  
ATOM   2140  N   ARG B 290      27.757  17.639  10.211  1.00 91.59           N  
ATOM   2141  CA  ARG B 290      28.916  18.322  10.776  1.00 91.59           C  
ATOM   2142  C   ARG B 290      29.125  19.682  10.119  1.00 91.59           C  
ATOM   2143  CB  ARG B 290      30.174  17.465  10.619  1.00 91.59           C  
ATOM   2144  O   ARG B 290      29.368  20.678  10.804  1.00 91.59           O  
ATOM   2145  CG  ARG B 290      30.288  16.345  11.641  1.00 91.59           C  
ATOM   2146  CD  ARG B 290      31.470  16.553  12.578  1.00 91.59           C  
ATOM   2147  NE  ARG B 290      31.517  15.533  13.621  1.00 91.59           N  
ATOM   2148  NH1 ARG B 290      33.146  16.592  14.871  1.00 91.59           N  
ATOM   2149  NH2 ARG B 290      32.274  14.593  15.575  1.00 91.59           N  
ATOM   2150  CZ  ARG B 290      32.312  15.575  14.687  1.00 91.59           C  
ATOM   2151  N   ARG B 291      28.925  19.728   8.814  1.00 89.96           N  
ATOM   2152  CA  ARG B 291      29.094  20.974   8.074  1.00 89.96           C  
ATOM   2153  C   ARG B 291      28.022  21.989   8.458  1.00 89.96           C  
ATOM   2154  CB  ARG B 291      29.053  20.714   6.566  1.00 89.96           C  
ATOM   2155  O   ARG B 291      28.308  23.181   8.589  1.00 89.96           O  
ATOM   2156  CG  ARG B 291      30.349  21.053   5.848  1.00 89.96           C  
ATOM   2157  CD  ARG B 291      30.228  20.856   4.343  1.00 89.96           C  
ATOM   2158  NE  ARG B 291      29.196  19.879   4.009  1.00 89.96           N  
ATOM   2159  NH1 ARG B 291      28.441  21.008   2.140  1.00 89.96           N  
ATOM   2160  NH2 ARG B 291      27.468  19.026   2.759  1.00 89.96           N  
ATOM   2161  CZ  ARG B 291      28.371  19.973   2.970  1.00 89.96           C  
ATOM   2162  N   ASN B 292      26.822  21.503   8.697  1.00 92.92           N  
ATOM   2163  CA  ASN B 292      25.688  22.373   8.989  1.00 92.92           C  
ATOM   2164  C   ASN B 292      25.570  22.659  10.483  1.00 92.92           C  
ATOM   2165  CB  ASN B 292      24.390  21.758   8.462  1.00 92.92           C  
ATOM   2166  O   ASN B 292      24.793  23.522  10.895  1.00 92.92           O  
ATOM   2167  CG  ASN B 292      24.321  21.748   6.948  1.00 92.92           C  
ATOM   2168  ND2 ASN B 292      23.848  20.643   6.383  1.00 92.92           N  
ATOM   2169  OD1 ASN B 292      24.690  22.725   6.291  1.00 92.92           O  
ATOM   2170  N   GLY B 293      26.369  21.949  11.305  1.00 92.08           N  
ATOM   2171  CA  GLY B 293      26.371  22.163  12.744  1.00 92.08           C  
ATOM   2172  C   GLY B 293      25.155  21.578  13.436  1.00 92.08           C  
ATOM   2173  O   GLY B 293      24.739  22.066  14.489  1.00 92.08           O  
ATOM   2174  N   HIS B 294      24.541  20.577  12.875  1.00 96.02           N  
ATOM   2175  CA  HIS B 294      23.394  19.927  13.500  1.00 96.02           C  
ATOM   2176  C   HIS B 294      23.837  18.966  14.598  1.00 96.02           C  
ATOM   2177  CB  HIS B 294      22.564  19.183  12.454  1.00 96.02           C  
ATOM   2178  O   HIS B 294      24.876  18.314  14.476  1.00 96.02           O  
ATOM   2179  CG  HIS B 294      21.902  20.084  11.461  1.00 96.02           C  
ATOM   2180  CD2 HIS B 294      21.371  21.322  11.599  1.00 96.02           C  
ATOM   2181  ND1 HIS B 294      21.727  19.734  10.139  1.00 96.02           N  
ATOM   2182  CE1 HIS B 294      21.115  20.721   9.506  1.00 96.02           C  
ATOM   2183  NE2 HIS B 294      20.888  21.696  10.369  1.00 96.02           N  
ATOM   2184  N   ARG B 295      23.075  18.877  15.617  1.00 96.38           N  
ATOM   2185  CA  ARG B 295      23.362  17.910  16.672  1.00 96.38           C  
ATOM   2186  C   ARG B 295      23.076  16.487  16.203  1.00 96.38           C  
ATOM   2187  CB  ARG B 295      22.543  18.223  17.926  1.00 96.38           C  
ATOM   2188  O   ARG B 295      21.979  16.195  15.724  1.00 96.38           O  
ATOM   2189  CG  ARG B 295      23.069  17.556  19.187  1.00 96.38           C  
ATOM   2190  CD  ARG B 295      22.295  17.996  20.423  1.00 96.38           C  
ATOM   2191  NE  ARG B 295      20.999  17.331  20.512  1.00 96.38           N  
ATOM   2192  NH1 ARG B 295      20.010  18.978  21.796  1.00 96.38           N  
ATOM   2193  NH2 ARG B 295      18.811  17.124  21.180  1.00 96.38           N  
ATOM   2194  CZ  ARG B 295      19.943  17.812  21.162  1.00 96.38           C  
ATOM   2195  N   VAL B 296      24.056  15.616  16.364  1.00 97.30           N  
ATOM   2196  CA  VAL B 296      23.889  14.217  15.984  1.00 97.30           C  
ATOM   2197  C   VAL B 296      23.461  13.399  17.200  1.00 97.30           C  
ATOM   2198  CB  VAL B 296      25.185  13.635  15.379  1.00 97.30           C  
ATOM   2199  O   VAL B 296      24.135  13.411  18.233  1.00 97.30           O  
ATOM   2200  CG1 VAL B 296      24.984  12.175  14.974  1.00 97.30           C  
ATOM   2201  CG2 VAL B 296      25.635  14.468  14.180  1.00 97.30           C  
ATOM   2202  N   LEU B 297      22.366  12.678  17.112  1.00 98.36           N  
ATOM   2203  CA  LEU B 297      21.852  11.875  18.216  1.00 98.36           C  
ATOM   2204  C   LEU B 297      22.457  10.475  18.198  1.00 98.36           C  
ATOM   2205  CB  LEU B 297      20.326  11.785  18.150  1.00 98.36           C  
ATOM   2206  O   LEU B 297      22.745   9.905  19.253  1.00 98.36           O  
ATOM   2207  CG  LEU B 297      19.569  13.114  18.110  1.00 98.36           C  
ATOM   2208  CD1 LEU B 297      18.092  12.874  17.817  1.00 98.36           C  
ATOM   2209  CD2 LEU B 297      19.744  13.868  19.424  1.00 98.36           C  
ATOM   2210  N   ALA B 298      22.572   9.884  17.032  1.00 98.67           N  
ATOM   2211  CA  ALA B 298      23.187   8.591  16.742  1.00 98.67           C  
ATOM   2212  C   ALA B 298      23.578   8.487  15.270  1.00 98.67           C  
ATOM   2213  CB  ALA B 298      22.240   7.455  17.120  1.00 98.67           C  
ATOM   2214  O   ALA B 298      23.210   9.343  14.462  1.00 98.67           O  
ATOM   2215  N   VAL B 299      24.325   7.472  14.997  1.00 97.95           N  
ATOM   2216  CA  VAL B 299      24.792   7.268  13.630  1.00 97.95           C  
ATOM   2217  C   VAL B 299      24.344   5.897  13.128  1.00 97.95           C  
ATOM   2218  CB  VAL B 299      26.329   7.395  13.531  1.00 97.95           C  
ATOM   2219  O   VAL B 299      24.565   4.883  13.794  1.00 97.95           O  
ATOM   2220  CG1 VAL B 299      26.805   7.096  12.110  1.00 97.95           C  
ATOM   2221  CG2 VAL B 299      26.778   8.789  13.966  1.00 97.95           C  
ATOM   2222  N   VAL B 300      23.659   5.869  12.020  1.00 98.43           N  
ATOM   2223  CA  VAL B 300      23.357   4.621  11.325  1.00 98.43           C  
ATOM   2224  C   VAL B 300      24.559   4.194  10.485  1.00 98.43           C  
ATOM   2225  CB  VAL B 300      22.104   4.758  10.432  1.00 98.43           C  
ATOM   2226  O   VAL B 300      24.835   4.785   9.439  1.00 98.43           O  
ATOM   2227  CG1 VAL B 300      21.816   3.448   9.701  1.00 98.43           C  
ATOM   2228  CG2 VAL B 300      20.898   5.184  11.268  1.00 98.43           C  
ATOM   2229  N   ARG B 301      25.211   3.139  10.853  1.00 96.51           N  
ATOM   2230  CA  ARG B 301      26.454   2.713  10.218  1.00 96.51           C  
ATOM   2231  C   ARG B 301      26.177   1.784   9.040  1.00 96.51           C  
ATOM   2232  CB  ARG B 301      27.364   2.017  11.231  1.00 96.51           C  
ATOM   2233  O   ARG B 301      26.878   1.831   8.027  1.00 96.51           O  
ATOM   2234  CG  ARG B 301      28.160   2.974  12.104  1.00 96.51           C  
ATOM   2235  CD  ARG B 301      29.301   3.623  11.334  1.00 96.51           C  
ATOM   2236  NE  ARG B 301      30.343   2.657  10.998  1.00 96.51           N  
ATOM   2237  NH1 ARG B 301      31.704   3.191  12.787  1.00 96.51           N  
ATOM   2238  NH2 ARG B 301      32.342   1.567  11.300  1.00 96.51           N  
ATOM   2239  CZ  ARG B 301      31.460   2.474  11.696  1.00 96.51           C  
ATOM   2240  N   GLY B 302      25.202   0.915   9.270  1.00 95.86           N  
ATOM   2241  CA  GLY B 302      24.873  -0.033   8.218  1.00 95.86           C  
ATOM   2242  C   GLY B 302      23.440  -0.527   8.287  1.00 95.86           C  
ATOM   2243  O   GLY B 302      22.833  -0.539   9.360  1.00 95.86           O  
ATOM   2244  N   THR B 303      22.908  -0.948   7.086  1.00 97.03           N  
ATOM   2245  CA  THR B 303      21.559  -1.487   6.956  1.00 97.03           C  
ATOM   2246  C   THR B 303      21.531  -2.640   5.957  1.00 97.03           C  
ATOM   2247  CB  THR B 303      20.563  -0.399   6.517  1.00 97.03           C  
ATOM   2248  O   THR B 303      22.370  -2.708   5.057  1.00 97.03           O  
ATOM   2249  CG2 THR B 303      19.615  -0.029   7.653  1.00 97.03           C  
ATOM   2250  OG1 THR B 303      21.287   0.770   6.115  1.00 97.03           O  
ATOM   2251  N   ALA B 304      20.553  -3.548   6.124  1.00 96.76           N  
ATOM   2252  CA  ALA B 304      20.361  -4.637   5.169  1.00 96.76           C  
ATOM   2253  C   ALA B 304      18.907  -5.099   5.150  1.00 96.76           C  
ATOM   2254  CB  ALA B 304      21.284  -5.806   5.504  1.00 96.76           C  
ATOM   2255  O   ALA B 304      18.208  -5.013   6.162  1.00 96.76           O  
ATOM   2256  N   ILE B 305      18.455  -5.560   3.980  1.00 96.64           N  
ATOM   2257  CA  ILE B 305      17.129  -6.140   3.795  1.00 96.64           C  
ATOM   2258  C   ILE B 305      17.227  -7.378   2.905  1.00 96.64           C  
ATOM   2259  CB  ILE B 305      16.145  -5.118   3.184  1.00 96.64           C  
ATOM   2260  O   ILE B 305      18.081  -7.446   2.018  1.00 96.64           O  
ATOM   2261  CG1 ILE B 305      16.710  -4.548   1.877  1.00 96.64           C  
ATOM   2262  CG2 ILE B 305      15.841  -3.998   4.183  1.00 96.64           C  
ATOM   2263  CD1 ILE B 305      15.763  -3.598   1.156  1.00 96.64           C  
ATOM   2264  N   ASN B 306      16.402  -8.405   3.190  1.00 91.74           N  
ATOM   2265  CA  ASN B 306      16.299  -9.594   2.351  1.00 91.74           C  
ATOM   2266  C   ASN B 306      14.972 -10.318   2.564  1.00 91.74           C  
ATOM   2267  CB  ASN B 306      17.470 -10.543   2.618  1.00 91.74           C  
ATOM   2268  O   ASN B 306      14.027  -9.743   3.108  1.00 91.74           O  
ATOM   2269  CG  ASN B 306      17.400 -11.184   3.990  1.00 91.74           C  
ATOM   2270  ND2 ASN B 306      18.428 -11.948   4.340  1.00 91.74           N  
ATOM   2271  OD1 ASN B 306      16.431 -10.995   4.729  1.00 91.74           O  
ATOM   2272  N   GLN B 307      14.917 -11.569   1.959  1.00 92.22           N  
ATOM   2273  CA  GLN B 307      13.669 -12.323   2.021  1.00 92.22           C  
ATOM   2274  C   GLN B 307      13.910 -13.746   2.515  1.00 92.22           C  
ATOM   2275  CB  GLN B 307      12.989 -12.350   0.652  1.00 92.22           C  
ATOM   2276  O   GLN B 307      14.984 -14.311   2.298  1.00 92.22           O  
ATOM   2277  CG  GLN B 307      11.606 -11.712   0.638  1.00 92.22           C  
ATOM   2278  CD  GLN B 307      10.532 -12.626   1.197  1.00 92.22           C  
ATOM   2279  NE2 GLN B 307       9.367 -12.061   1.494  1.00 92.22           N  
ATOM   2280  OE1 GLN B 307      10.747 -13.832   1.360  1.00 92.22           O  
ATOM   2281  N   ASP B 308      12.881 -14.319   3.104  1.00 86.90           N  
ATOM   2282  CA  ASP B 308      12.932 -15.697   3.582  1.00 86.90           C  
ATOM   2283  C   ASP B 308      12.829 -16.685   2.422  1.00 86.90           C  
ATOM   2284  CB  ASP B 308      11.815 -15.957   4.594  1.00 86.90           C  
ATOM   2285  O   ASP B 308      13.393 -17.780   2.479  1.00 86.90           O  
ATOM   2286  CG  ASP B 308      11.388 -14.705   5.340  1.00 86.90           C  
ATOM   2287  OD1 ASP B 308      12.091 -13.674   5.254  1.00 86.90           O  
ATOM   2288  OD2 ASP B 308      10.342 -14.750   6.022  1.00 86.90           O  
ATOM   2289  N   GLY B 309      12.038 -16.305   1.401  1.00 83.35           N  
ATOM   2290  CA  GLY B 309      11.851 -17.187   0.261  1.00 83.35           C  
ATOM   2291  C   GLY B 309      11.070 -18.443   0.600  1.00 83.35           C  
ATOM   2292  O   GLY B 309       9.902 -18.368   0.990  1.00 83.35           O  
ATOM   2293  N   ALA B 310      11.849 -19.608   0.701  1.00 72.48           N  
ATOM   2294  CA  ALA B 310      11.272 -20.932   0.914  1.00 72.48           C  
ATOM   2295  C   ALA B 310      11.055 -21.203   2.400  1.00 72.48           C  
ATOM   2296  CB  ALA B 310      12.168 -22.008   0.306  1.00 72.48           C  
ATOM   2297  O   ALA B 310      11.714 -22.067   2.983  1.00 72.48           O  
ATOM   2298  N   SER B 311      10.083 -20.516   2.959  1.00 65.64           N  
ATOM   2299  CA  SER B 311       9.729 -20.766   4.353  1.00 65.64           C  
ATOM   2300  C   SER B 311       8.633 -21.821   4.464  1.00 65.64           C  
ATOM   2301  CB  SER B 311       9.274 -19.473   5.030  1.00 65.64           C  
ATOM   2302  O   SER B 311       8.097 -22.275   3.451  1.00 65.64           O  
ATOM   2303  OG  SER B 311       8.169 -18.908   4.345  1.00 65.64           O  
ATOM   2304  N   ASN B 312       8.431 -22.340   5.701  1.00 57.35           N  
ATOM   2305  CA  ASN B 312       7.427 -23.375   5.926  1.00 57.35           C  
ATOM   2306  C   ASN B 312       6.012 -22.809   5.850  1.00 57.35           C  
ATOM   2307  CB  ASN B 312       7.654 -24.059   7.275  1.00 57.35           C  
ATOM   2308  O   ASN B 312       5.061 -23.440   6.315  1.00 57.35           O  
ATOM   2309  CG  ASN B 312       8.940 -24.860   7.315  1.00 57.35           C  
ATOM   2310  ND2 ASN B 312       9.362 -25.246   8.513  1.00 57.35           N  
ATOM   2311  OD1 ASN B 312       9.550 -25.130   6.277  1.00 57.35           O  
ATOM   2312  N   GLY B 313       5.973 -21.675   5.332  1.00 67.72           N  
ATOM   2313  CA  GLY B 313       4.742 -20.924   5.147  1.00 67.72           C  
ATOM   2314  C   GLY B 313       4.978 -19.459   4.833  1.00 67.72           C  
ATOM   2315  O   GLY B 313       5.996 -18.889   5.233  1.00 67.72           O  
ATOM   2316  N   LEU B 314       4.063 -18.939   4.172  1.00 66.91           N  
ATOM   2317  CA  LEU B 314       4.210 -17.554   3.740  1.00 66.91           C  
ATOM   2318  C   LEU B 314       4.458 -16.635   4.932  1.00 66.91           C  
ATOM   2319  CB  LEU B 314       2.965 -17.095   2.977  1.00 66.91           C  
ATOM   2320  O   LEU B 314       5.271 -15.712   4.852  1.00 66.91           O  
ATOM   2321  CG  LEU B 314       2.960 -15.642   2.498  1.00 66.91           C  
ATOM   2322  CD1 LEU B 314       3.837 -15.490   1.260  1.00 66.91           C  
ATOM   2323  CD2 LEU B 314       1.536 -15.178   2.211  1.00 66.91           C  
ATOM   2324  N   SER B 315       3.871 -16.977   6.051  1.00 72.03           N  
ATOM   2325  CA  SER B 315       3.970 -16.099   7.213  1.00 72.03           C  
ATOM   2326  C   SER B 315       4.960 -16.645   8.236  1.00 72.03           C  
ATOM   2327  CB  SER B 315       2.599 -15.917   7.865  1.00 72.03           C  
ATOM   2328  O   SER B 315       5.091 -16.099   9.333  1.00 72.03           O  
ATOM   2329  OG  SER B 315       1.973 -17.170   8.079  1.00 72.03           O  
ATOM   2330  N   ALA B 316       5.671 -17.702   7.879  1.00 71.12           N  
ATOM   2331  CA  ALA B 316       6.629 -18.294   8.809  1.00 71.12           C  
ATOM   2332  C   ALA B 316       8.008 -17.659   8.655  1.00 71.12           C  
ATOM   2333  CB  ALA B 316       6.714 -19.803   8.596  1.00 71.12           C  
ATOM   2334  O   ALA B 316       8.427 -17.333   7.542  1.00 71.12           O  
ATOM   2335  N   PRO B 317       8.686 -17.535   9.764  1.00 78.25           N  
ATOM   2336  CA  PRO B 317      10.044 -16.990   9.713  1.00 78.25           C  
ATOM   2337  C   PRO B 317      11.078 -18.022   9.266  1.00 78.25           C  
ATOM   2338  CB  PRO B 317      10.302 -16.549  11.156  1.00 78.25           C  
ATOM   2339  O   PRO B 317      10.764 -19.210   9.162  1.00 78.25           O  
ATOM   2340  CG  PRO B 317       9.431 -17.436  11.987  1.00 78.25           C  
ATOM   2341  CD  PRO B 317       8.250 -17.855  11.161  1.00 78.25           C  
ATOM   2342  N   ASN B 318      12.322 -17.507   8.937  1.00 80.19           N  
ATOM   2343  CA  ASN B 318      13.464 -18.316   8.523  1.00 80.19           C  
ATOM   2344  C   ASN B 318      14.749 -17.868   9.214  1.00 80.19           C  
ATOM   2345  CB  ASN B 318      13.634 -18.266   7.003  1.00 80.19           C  
ATOM   2346  O   ASN B 318      15.239 -16.764   8.968  1.00 80.19           O  
ATOM   2347  CG  ASN B 318      14.672 -19.249   6.499  1.00 80.19           C  
ATOM   2348  ND2 ASN B 318      14.600 -19.583   5.216  1.00 80.19           N  
ATOM   2349  OD1 ASN B 318      15.533 -19.705   7.256  1.00 80.19           O  
ATOM   2350  N   ASP B 319      15.321 -18.746   9.985  1.00 85.09           N  
ATOM   2351  CA  ASP B 319      16.491 -18.394  10.785  1.00 85.09           C  
ATOM   2352  C   ASP B 319      17.696 -18.101   9.894  1.00 85.09           C  
ATOM   2353  CB  ASP B 319      16.825 -19.517  11.769  1.00 85.09           C  
ATOM   2354  O   ASP B 319      18.483 -17.197  10.184  1.00 85.09           O  
ATOM   2355  CG  ASP B 319      16.923 -20.879  11.105  1.00 85.09           C  
ATOM   2356  OD1 ASP B 319      16.420 -21.042   9.972  1.00 85.09           O  
ATOM   2357  OD2 ASP B 319      17.506 -21.797  11.721  1.00 85.09           O  
ATOM   2358  N   LEU B 320      17.777 -18.790   8.826  1.00 86.22           N  
ATOM   2359  CA  LEU B 320      18.913 -18.582   7.935  1.00 86.22           C  
ATOM   2360  C   LEU B 320      18.832 -17.217   7.260  1.00 86.22           C  
ATOM   2361  CB  LEU B 320      18.972 -19.685   6.874  1.00 86.22           C  
ATOM   2362  O   LEU B 320      19.851 -16.545   7.086  1.00 86.22           O  
ATOM   2363  CG  LEU B 320      19.878 -20.878   7.186  1.00 86.22           C  
ATOM   2364  CD1 LEU B 320      19.468 -22.087   6.352  1.00 86.22           C  
ATOM   2365  CD2 LEU B 320      21.339 -20.519   6.935  1.00 86.22           C  
ATOM   2366  N   ALA B 321      17.685 -16.877   6.846  1.00 90.69           N  
ATOM   2367  CA  ALA B 321      17.496 -15.568   6.227  1.00 90.69           C  
ATOM   2368  C   ALA B 321      17.784 -14.445   7.220  1.00 90.69           C  
ATOM   2369  CB  ALA B 321      16.077 -15.439   5.679  1.00 90.69           C  
ATOM   2370  O   ALA B 321      18.354 -13.415   6.853  1.00 90.69           O  
ATOM   2371  N   GLN B 322      17.360 -14.580   8.468  1.00 93.71           N  
ATOM   2372  CA  GLN B 322      17.614 -13.585   9.505  1.00 93.71           C  
ATOM   2373  C   GLN B 322      19.105 -13.481   9.814  1.00 93.71           C  
ATOM   2374  CB  GLN B 322      16.837 -13.924  10.777  1.00 93.71           C  
ATOM   2375  O   GLN B 322      19.636 -12.380   9.971  1.00 93.71           O  
ATOM   2376  CG  GLN B 322      15.328 -13.771  10.636  1.00 93.71           C  
ATOM   2377  CD  GLN B 322      14.569 -14.305  11.836  1.00 93.71           C  
ATOM   2378  NE2 GLN B 322      13.244 -14.207  11.791  1.00 93.71           N  
ATOM   2379  OE1 GLN B 322      15.167 -14.803  12.795  1.00 93.71           O  
ATOM   2380  N   GLU B 323      19.750 -14.626   9.864  1.00 92.66           N  
ATOM   2381  CA  GLU B 323      21.198 -14.615  10.048  1.00 92.66           C  
ATOM   2382  C   GLU B 323      21.895 -13.895   8.898  1.00 92.66           C  
ATOM   2383  CB  GLU B 323      21.735 -16.043  10.177  1.00 92.66           C  
ATOM   2384  O   GLU B 323      22.810 -13.098   9.121  1.00 92.66           O  
ATOM   2385  CG  GLU B 323      23.236 -16.117  10.413  1.00 92.66           C  
ATOM   2386  CD  GLU B 323      23.761 -17.541  10.497  1.00 92.66           C  
ATOM   2387  OE1 GLU B 323      24.997 -17.730  10.562  1.00 92.66           O  
ATOM   2388  OE2 GLU B 323      22.930 -18.477  10.496  1.00 92.66           O  
ATOM   2389  N   ARG B 324      21.441 -14.122   7.706  1.00 92.62           N  
ATOM   2390  CA  ARG B 324      22.053 -13.526   6.523  1.00 92.62           C  
ATOM   2391  C   ARG B 324      21.877 -12.011   6.520  1.00 92.62           C  
ATOM   2392  CB  ARG B 324      21.454 -14.125   5.248  1.00 92.62           C  
ATOM   2393  O   ARG B 324      22.792 -11.275   6.145  1.00 92.62           O  
ATOM   2394  CG  ARG B 324      22.229 -15.314   4.704  1.00 92.62           C  
ATOM   2395  CD  ARG B 324      21.695 -15.763   3.351  1.00 92.62           C  
ATOM   2396  NE  ARG B 324      20.285 -16.133   3.423  1.00 92.62           N  
ATOM   2397  NH1 ARG B 324      20.266 -17.268   1.411  1.00 92.62           N  
ATOM   2398  NH2 ARG B 324      18.354 -17.120   2.667  1.00 92.62           N  
ATOM   2399  CZ  ARG B 324      19.638 -16.839   2.500  1.00 92.62           C  
ATOM   2400  N   VAL B 325      20.686 -11.501   6.937  1.00 95.40           N  
ATOM   2401  CA  VAL B 325      20.446 -10.062   6.897  1.00 95.40           C  
ATOM   2402  C   VAL B 325      21.274  -9.369   7.977  1.00 95.40           C  
ATOM   2403  CB  VAL B 325      18.948  -9.732   7.081  1.00 95.40           C  
ATOM   2404  O   VAL B 325      21.713  -8.231   7.796  1.00 95.40           O  
ATOM   2405  CG1 VAL B 325      18.532  -9.904   8.541  1.00 95.40           C  
ATOM   2406  CG2 VAL B 325      18.652  -8.311   6.602  1.00 95.40           C  
ATOM   2407  N   ILE B 326      21.451  -9.988   9.116  1.00 96.16           N  
ATOM   2408  CA  ILE B 326      22.266  -9.431  10.190  1.00 96.16           C  
ATOM   2409  C   ILE B 326      23.726  -9.364   9.749  1.00 96.16           C  
ATOM   2410  CB  ILE B 326      22.136 -10.260  11.487  1.00 96.16           C  
ATOM   2411  O   ILE B 326      24.391  -8.342   9.933  1.00 96.16           O  
ATOM   2412  CG1 ILE B 326      20.700 -10.194  12.022  1.00 96.16           C  
ATOM   2413  CG2 ILE B 326      23.136  -9.776  12.541  1.00 96.16           C  
ATOM   2414  CD1 ILE B 326      20.398 -11.214  13.111  1.00 96.16           C  
ATOM   2415  N   ARG B 327      24.202 -10.424   9.112  1.00 94.39           N  
ATOM   2416  CA  ARG B 327      25.579 -10.452   8.630  1.00 94.39           C  
ATOM   2417  C   ARG B 327      25.793  -9.424   7.523  1.00 94.39           C  
ATOM   2418  CB  ARG B 327      25.944 -11.849   8.124  1.00 94.39           C  
ATOM   2419  O   ARG B 327      26.850  -8.795   7.449  1.00 94.39           O  
ATOM   2420  CG  ARG B 327      26.150 -12.871   9.231  1.00 94.39           C  
ATOM   2421  CD  ARG B 327      26.671 -14.194   8.689  1.00 94.39           C  
ATOM   2422  NE  ARG B 327      26.782 -15.201   9.740  1.00 94.39           N  
ATOM   2423  NH1 ARG B 327      29.033 -14.850  10.124  1.00 94.39           N  
ATOM   2424  NH2 ARG B 327      27.891 -16.425  11.336  1.00 94.39           N  
ATOM   2425  CZ  ARG B 327      27.902 -15.490  10.397  1.00 94.39           C  
ATOM   2426  N   SER B 328      24.787  -9.301   6.713  1.00 93.71           N  
ATOM   2427  CA  SER B 328      24.869  -8.313   5.642  1.00 93.71           C  
ATOM   2428  C   SER B 328      24.931  -6.896   6.202  1.00 93.71           C  
ATOM   2429  CB  SER B 328      23.673  -8.446   4.698  1.00 93.71           C  
ATOM   2430  O   SER B 328      25.649  -6.045   5.673  1.00 93.71           O  
ATOM   2431  OG  SER B 328      23.705  -7.439   3.702  1.00 93.71           O  
ATOM   2432  N   ALA B 329      24.169  -6.592   7.248  1.00 96.51           N  
ATOM   2433  CA  ALA B 329      24.198  -5.273   7.875  1.00 96.51           C  
ATOM   2434  C   ALA B 329      25.554  -5.003   8.521  1.00 96.51           C  
ATOM   2435  CB  ALA B 329      23.085  -5.153   8.913  1.00 96.51           C  
ATOM   2436  O   ALA B 329      26.067  -3.883   8.458  1.00 96.51           O  
ATOM   2437  N   LEU B 330      26.137  -6.004   9.175  1.00 93.90           N  
ATOM   2438  CA  LEU B 330      27.459  -5.888   9.782  1.00 93.90           C  
ATOM   2439  C   LEU B 330      28.522  -5.617   8.722  1.00 93.90           C  
ATOM   2440  CB  LEU B 330      27.806  -7.161  10.557  1.00 93.90           C  
ATOM   2441  O   LEU B 330      29.371  -4.740   8.899  1.00 93.90           O  
ATOM   2442  CG  LEU B 330      27.268  -7.254  11.985  1.00 93.90           C  
ATOM   2443  CD1 LEU B 330      27.280  -8.702  12.463  1.00 93.90           C  
ATOM   2444  CD2 LEU B 330      28.082  -6.369  12.923  1.00 93.90           C  
ATOM   2445  N   ASP B 331      28.410  -6.325   7.611  1.00 91.11           N  
ATOM   2446  CA  ASP B 331      29.348  -6.130   6.510  1.00 91.11           C  
ATOM   2447  C   ASP B 331      29.199  -4.738   5.901  1.00 91.11           C  
ATOM   2448  CB  ASP B 331      29.143  -7.199   5.434  1.00 91.11           C  
ATOM   2449  O   ASP B 331      30.195  -4.083   5.585  1.00 91.11           O  
ATOM   2450  CG  ASP B 331      30.448  -7.773   4.912  1.00 91.11           C  
ATOM   2451  OD1 ASP B 331      31.516  -7.490   5.496  1.00 91.11           O  
ATOM   2452  OD2 ASP B 331      30.409  -8.514   3.906  1.00 91.11           O  
ATOM   2453  N   ASN B 332      27.932  -4.325   5.749  1.00 90.54           N  
ATOM   2454  CA  ASN B 332      27.663  -2.993   5.218  1.00 90.54           C  
ATOM   2455  C   ASN B 332      28.234  -1.904   6.121  1.00 90.54           C  
ATOM   2456  CB  ASN B 332      26.160  -2.787   5.020  1.00 90.54           C  
ATOM   2457  O   ASN B 332      28.702  -0.872   5.637  1.00 90.54           O  
ATOM   2458  CG  ASN B 332      25.836  -1.476   4.331  1.00 90.54           C  
ATOM   2459  ND2 ASN B 332      25.657  -1.525   3.017  1.00 90.54           N  
ATOM   2460  OD1 ASN B 332      25.749  -0.427   4.975  1.00 90.54           O  
ATOM   2461  N   ALA B 333      28.227  -2.166   7.429  1.00 94.22           N  
ATOM   2462  CA  ALA B 333      28.717  -1.200   8.408  1.00 94.22           C  
ATOM   2463  C   ALA B 333      30.233  -1.288   8.555  1.00 94.22           C  
ATOM   2464  CB  ALA B 333      28.040  -1.422   9.759  1.00 94.22           C  
ATOM   2465  O   ALA B 333      30.858  -0.407   9.149  1.00 94.22           O  
ATOM   2466  N   GLY B 334      30.862  -2.397   8.046  1.00 92.27           N  
ATOM   2467  CA  GLY B 334      32.280  -2.635   8.260  1.00 92.27           C  
ATOM   2468  C   GLY B 334      32.616  -2.984   9.698  1.00 92.27           C  
ATOM   2469  O   GLY B 334      33.654  -2.570  10.217  1.00 92.27           O  
ATOM   2470  N   LEU B 335      31.643  -3.672  10.354  1.00 92.96           N  
ATOM   2471  CA  LEU B 335      31.815  -4.017  11.762  1.00 92.96           C  
ATOM   2472  C   LEU B 335      31.821  -5.529  11.954  1.00 92.96           C  
ATOM   2473  CB  LEU B 335      30.704  -3.387  12.607  1.00 92.96           C  
ATOM   2474  O   LEU B 335      31.325  -6.270  11.102  1.00 92.96           O  
ATOM   2475  CG  LEU B 335      30.694  -1.860  12.684  1.00 92.96           C  
ATOM   2476  CD1 LEU B 335      29.367  -1.366  13.251  1.00 92.96           C  
ATOM   2477  CD2 LEU B 335      31.861  -1.359  13.528  1.00 92.96           C  
ATOM   2478  N   THR B 336      32.356  -5.960  13.011  1.00 94.15           N  
ATOM   2479  CA  THR B 336      32.299  -7.357  13.424  1.00 94.15           C  
ATOM   2480  C   THR B 336      31.136  -7.591  14.384  1.00 94.15           C  
ATOM   2481  CB  THR B 336      33.615  -7.797  14.091  1.00 94.15           C  
ATOM   2482  O   THR B 336      30.651  -6.652  15.020  1.00 94.15           O  
ATOM   2483  CG2 THR B 336      34.097  -9.131  13.531  1.00 94.15           C  
ATOM   2484  OG1 THR B 336      34.619  -6.802  13.856  1.00 94.15           O  
ATOM   2485  N   ALA B 337      30.780  -8.751  14.589  1.00 96.05           N  
ATOM   2486  CA  ALA B 337      29.638  -9.100  15.431  1.00 96.05           C  
ATOM   2487  C   ALA B 337      29.886  -8.703  16.884  1.00 96.05           C  
ATOM   2488  CB  ALA B 337      29.343 -10.595  15.335  1.00 96.05           C  
ATOM   2489  O   ALA B 337      28.957  -8.311  17.594  1.00 96.05           O  
ATOM   2490  N   SER B 338      31.130  -8.702  17.319  1.00 93.81           N  
ATOM   2491  CA  SER B 338      31.463  -8.429  18.713  1.00 93.81           C  
ATOM   2492  C   SER B 338      31.468  -6.930  18.997  1.00 93.81           C  
ATOM   2493  CB  SER B 338      32.826  -9.027  19.066  1.00 93.81           C  
ATOM   2494  O   SER B 338      31.476  -6.513  20.157  1.00 93.81           O  
ATOM   2495  OG  SER B 338      33.857  -8.406  18.316  1.00 93.81           O  
ATOM   2496  N   ASP B 339      31.409  -6.132  17.967  1.00 93.87           N  
ATOM   2497  CA  ASP B 339      31.401  -4.682  18.136  1.00 93.87           C  
ATOM   2498  C   ASP B 339      30.069  -4.203  18.709  1.00 93.87           C  
ATOM   2499  CB  ASP B 339      31.682  -3.986  16.803  1.00 93.87           C  
ATOM   2500  O   ASP B 339      30.002  -3.143  19.334  1.00 93.87           O  
ATOM   2501  CG  ASP B 339      33.106  -4.188  16.316  1.00 93.87           C  
ATOM   2502  OD1 ASP B 339      34.024  -4.319  17.154  1.00 93.87           O  
ATOM   2503  OD2 ASP B 339      33.312  -4.215  15.083  1.00 93.87           O  
ATOM   2504  N   VAL B 340      29.007  -4.936  18.521  1.00 96.86           N  
ATOM   2505  CA  VAL B 340      27.670  -4.568  18.974  1.00 96.86           C  
ATOM   2506  C   VAL B 340      27.379  -5.227  20.320  1.00 96.86           C  
ATOM   2507  CB  VAL B 340      26.592  -4.966  17.941  1.00 96.86           C  
ATOM   2508  O   VAL B 340      27.639  -6.419  20.503  1.00 96.86           O  
ATOM   2509  CG1 VAL B 340      25.427  -3.978  17.968  1.00 96.86           C  
ATOM   2510  CG2 VAL B 340      27.198  -5.045  16.541  1.00 96.86           C  
ATOM   2511  N   ASP B 341      26.829  -4.505  21.214  1.00 96.22           N  
ATOM   2512  CA  ASP B 341      26.657  -5.045  22.559  1.00 96.22           C  
ATOM   2513  C   ASP B 341      25.178  -5.212  22.898  1.00 96.22           C  
ATOM   2514  CB  ASP B 341      27.334  -4.140  23.591  1.00 96.22           C  
ATOM   2515  O   ASP B 341      24.832  -5.844  23.899  1.00 96.22           O  
ATOM   2516  CG  ASP B 341      28.580  -4.761  24.197  1.00 96.22           C  
ATOM   2517  OD1 ASP B 341      28.884  -5.936  23.898  1.00 96.22           O  
ATOM   2518  OD2 ASP B 341      29.264  -4.070  24.983  1.00 96.22           O  
ATOM   2519  N   ALA B 342      24.352  -4.634  22.127  1.00 98.33           N  
ATOM   2520  CA  ALA B 342      22.916  -4.723  22.378  1.00 98.33           C  
ATOM   2521  C   ALA B 342      22.140  -4.881  21.074  1.00 98.33           C  
ATOM   2522  CB  ALA B 342      22.431  -3.489  23.136  1.00 98.33           C  
ATOM   2523  O   ALA B 342      22.557  -4.373  20.030  1.00 98.33           O  
ATOM   2524  N   VAL B 343      21.014  -5.590  21.215  1.00 98.44           N  
ATOM   2525  CA  VAL B 343      20.137  -5.733  20.057  1.00 98.44           C  
ATOM   2526  C   VAL B 343      18.684  -5.523  20.480  1.00 98.44           C  
ATOM   2527  CB  VAL B 343      20.302  -7.116  19.388  1.00 98.44           C  
ATOM   2528  O   VAL B 343      18.213  -6.145  21.435  1.00 98.44           O  
ATOM   2529  CG1 VAL B 343      19.184  -7.364  18.378  1.00 98.44           C  
ATOM   2530  CG2 VAL B 343      21.669  -7.222  18.714  1.00 98.44           C  
ATOM   2531  N   GLU B 344      18.051  -4.566  19.843  1.00 98.74           N  
ATOM   2532  CA  GLU B 344      16.594  -4.476  19.862  1.00 98.74           C  
ATOM   2533  C   GLU B 344      15.968  -5.463  18.881  1.00 98.74           C  
ATOM   2534  CB  GLU B 344      16.139  -3.051  19.539  1.00 98.74           C  
ATOM   2535  O   GLU B 344      15.803  -5.151  17.699  1.00 98.74           O  
ATOM   2536  CG  GLU B 344      14.628  -2.895  19.442  1.00 98.74           C  
ATOM   2537  CD  GLU B 344      13.907  -3.222  20.739  1.00 98.74           C  
ATOM   2538  OE1 GLU B 344      12.665  -3.384  20.720  1.00 98.74           O  
ATOM   2539  OE2 GLU B 344      14.588  -3.317  21.785  1.00 98.74           O  
ATOM   2540  N   ALA B 345      15.595  -6.592  19.412  1.00 98.47           N  
ATOM   2541  CA  ALA B 345      15.047  -7.657  18.576  1.00 98.47           C  
ATOM   2542  C   ALA B 345      13.587  -7.385  18.228  1.00 98.47           C  
ATOM   2543  CB  ALA B 345      15.182  -9.006  19.278  1.00 98.47           C  
ATOM   2544  O   ALA B 345      12.951  -6.516  18.827  1.00 98.47           O  
ATOM   2545  N   HIS B 346      13.128  -8.068  17.234  1.00 96.16           N  
ATOM   2546  CA  HIS B 346      11.716  -7.990  16.878  1.00 96.16           C  
ATOM   2547  C   HIS B 346      10.830  -8.442  18.034  1.00 96.16           C  
ATOM   2548  CB  HIS B 346      11.429  -8.834  15.635  1.00 96.16           C  
ATOM   2549  O   HIS B 346       9.911  -7.724  18.434  1.00 96.16           O  
ATOM   2550  CG  HIS B 346      10.209  -8.403  14.885  1.00 96.16           C  
ATOM   2551  CD2 HIS B 346       9.182  -9.119  14.371  1.00 96.16           C  
ATOM   2552  ND1 HIS B 346       9.948  -7.083  14.585  1.00 96.16           N  
ATOM   2553  CE1 HIS B 346       8.808  -7.007  13.919  1.00 96.16           C  
ATOM   2554  NE2 HIS B 346       8.323  -8.228  13.776  1.00 96.16           N  
ATOM   2555  N   GLY B 347      11.102  -9.656  18.624  1.00 97.59           N  
ATOM   2556  CA  GLY B 347      10.457 -10.104  19.848  1.00 97.59           C  
ATOM   2557  C   GLY B 347       8.942 -10.058  19.777  1.00 97.59           C  
ATOM   2558  O   GLY B 347       8.297  -9.402  20.596  1.00 97.59           O  
ATOM   2559  N   THR B 348       8.360 -10.738  18.910  1.00 94.85           N  
ATOM   2560  CA  THR B 348       6.918 -10.687  18.698  1.00 94.85           C  
ATOM   2561  C   THR B 348       6.176 -11.307  19.879  1.00 94.85           C  
ATOM   2562  CB  THR B 348       6.518 -11.413  17.399  1.00 94.85           C  
ATOM   2563  O   THR B 348       5.028 -10.952  20.153  1.00 94.85           O  
ATOM   2564  CG2 THR B 348       6.997 -10.645  16.171  1.00 94.85           C  
ATOM   2565  OG1 THR B 348       7.103 -12.721  17.390  1.00 94.85           O  
ATOM   2566  N   GLY B 349       6.822 -12.303  20.537  1.00 95.36           N  
ATOM   2567  CA  GLY B 349       6.187 -13.014  21.635  1.00 95.36           C  
ATOM   2568  C   GLY B 349       5.480 -14.282  21.196  1.00 95.36           C  
ATOM   2569  O   GLY B 349       4.900 -14.993  22.019  1.00 95.36           O  
ATOM   2570  N   THR B 350       5.620 -14.663  19.907  1.00 91.16           N  
ATOM   2571  CA  THR B 350       4.984 -15.877  19.407  1.00 91.16           C  
ATOM   2572  C   THR B 350       5.800 -17.110  19.785  1.00 91.16           C  
ATOM   2573  CB  THR B 350       4.806 -15.826  17.878  1.00 91.16           C  
ATOM   2574  O   THR B 350       7.019 -17.028  19.950  1.00 91.16           O  
ATOM   2575  CG2 THR B 350       3.897 -14.672  17.469  1.00 91.16           C  
ATOM   2576  OG1 THR B 350       6.087 -15.652  17.259  1.00 91.16           O  
ATOM   2577  N   THR B 351       5.189 -18.243  19.827  1.00 87.75           N  
ATOM   2578  CA  THR B 351       5.857 -19.495  20.165  1.00 87.75           C  
ATOM   2579  C   THR B 351       6.722 -19.976  19.004  1.00 87.75           C  
ATOM   2580  CB  THR B 351       4.839 -20.589  20.538  1.00 87.75           C  
ATOM   2581  O   THR B 351       7.722 -20.667  19.213  1.00 87.75           O  
ATOM   2582  CG2 THR B 351       4.390 -20.450  21.989  1.00 87.75           C  
ATOM   2583  OG1 THR B 351       3.695 -20.480  19.682  1.00 87.75           O  
ATOM   2584  N   LEU B 352       6.405 -19.569  17.843  1.00 81.56           N  
ATOM   2585  CA  LEU B 352       7.127 -19.996  16.649  1.00 81.56           C  
ATOM   2586  C   LEU B 352       8.256 -19.025  16.320  1.00 81.56           C  
ATOM   2587  CB  LEU B 352       6.172 -20.110  15.458  1.00 81.56           C  
ATOM   2588  O   LEU B 352       9.388 -19.445  16.070  1.00 81.56           O  
ATOM   2589  CG  LEU B 352       6.717 -20.818  14.217  1.00 81.56           C  
ATOM   2590  CD1 LEU B 352       6.670 -22.331  14.407  1.00 81.56           C  
ATOM   2591  CD2 LEU B 352       5.932 -20.406  12.977  1.00 81.56           C  
ATOM   2592  N   GLY B 353       7.993 -17.748  16.349  1.00 92.23           N  
ATOM   2593  CA  GLY B 353       8.921 -16.729  15.886  1.00 92.23           C  
ATOM   2594  C   GLY B 353      10.066 -16.483  16.850  1.00 92.23           C  
ATOM   2595  O   GLY B 353      11.203 -16.263  16.428  1.00 92.23           O  
ATOM   2596  N   ASP B 354       9.834 -16.517  18.111  1.00 93.81           N  
ATOM   2597  CA  ASP B 354      10.826 -16.114  19.102  1.00 93.81           C  
ATOM   2598  C   ASP B 354      12.015 -17.073  19.111  1.00 93.81           C  
ATOM   2599  CB  ASP B 354      10.197 -16.044  20.495  1.00 93.81           C  
ATOM   2600  O   ASP B 354      13.169 -16.640  19.075  1.00 93.81           O  
ATOM   2601  CG  ASP B 354       9.443 -14.749  20.741  1.00 93.81           C  
ATOM   2602  OD1 ASP B 354       9.463 -13.856  19.867  1.00 93.81           O  
ATOM   2603  OD2 ASP B 354       8.826 -14.619  21.820  1.00 93.81           O  
ATOM   2604  N   PRO B 355      11.787 -18.410  19.150  1.00 91.08           N  
ATOM   2605  CA  PRO B 355      12.940 -19.313  19.134  1.00 91.08           C  
ATOM   2606  C   PRO B 355      13.762 -19.197  17.852  1.00 91.08           C  
ATOM   2607  CB  PRO B 355      12.302 -20.700  19.249  1.00 91.08           C  
ATOM   2608  O   PRO B 355      14.993 -19.264  17.897  1.00 91.08           O  
ATOM   2609  CG  PRO B 355      10.893 -20.439  19.673  1.00 91.08           C  
ATOM   2610  CD  PRO B 355      10.540 -19.025  19.311  1.00 91.08           C  
ATOM   2611  N   ILE B 356      13.060 -19.021  16.747  1.00 89.84           N  
ATOM   2612  CA  ILE B 356      13.740 -18.886  15.463  1.00 89.84           C  
ATOM   2613  C   ILE B 356      14.614 -17.633  15.471  1.00 89.84           C  
ATOM   2614  CB  ILE B 356      12.732 -18.828  14.293  1.00 89.84           C  
ATOM   2615  O   ILE B 356      15.769 -17.672  15.040  1.00 89.84           O  
ATOM   2616  CG1 ILE B 356      11.988 -20.162  14.163  1.00 89.84           C  
ATOM   2617  CG2 ILE B 356      13.443 -18.468  12.985  1.00 89.84           C  
ATOM   2618  CD1 ILE B 356      12.695 -21.182  13.282  1.00 89.84           C  
ATOM   2619  N   GLU B 357      14.077 -16.515  15.946  1.00 95.72           N  
ATOM   2620  CA  GLU B 357      14.823 -15.262  16.014  1.00 95.72           C  
ATOM   2621  C   GLU B 357      15.998 -15.372  16.981  1.00 95.72           C  
ATOM   2622  CB  GLU B 357      13.904 -14.111  16.433  1.00 95.72           C  
ATOM   2623  O   GLU B 357      17.088 -14.866  16.701  1.00 95.72           O  
ATOM   2624  CG  GLU B 357      14.565 -12.742  16.369  1.00 95.72           C  
ATOM   2625  CD  GLU B 357      13.635 -11.607  16.770  1.00 95.72           C  
ATOM   2626  OE1 GLU B 357      14.048 -10.428  16.691  1.00 95.72           O  
ATOM   2627  OE2 GLU B 357      12.485 -11.900  17.167  1.00 95.72           O  
ATOM   2628  N   ALA B 358      15.768 -15.938  18.127  1.00 95.96           N  
ATOM   2629  CA  ALA B 358      16.833 -16.116  19.111  1.00 95.96           C  
ATOM   2630  C   ALA B 358      17.978 -16.945  18.535  1.00 95.96           C  
ATOM   2631  CB  ALA B 358      16.285 -16.776  20.374  1.00 95.96           C  
ATOM   2632  O   ALA B 358      19.150 -16.639  18.767  1.00 95.96           O  
ATOM   2633  N   GLN B 359      17.632 -17.995  17.835  1.00 92.30           N  
ATOM   2634  CA  GLN B 359      18.640 -18.837  17.200  1.00 92.30           C  
ATOM   2635  C   GLN B 359      19.440 -18.051  16.164  1.00 92.30           C  
ATOM   2636  CB  GLN B 359      17.987 -20.055  16.545  1.00 92.30           C  
ATOM   2637  O   GLN B 359      20.652 -18.236  16.038  1.00 92.30           O  
ATOM   2638  CG  GLN B 359      18.925 -21.245  16.390  1.00 92.30           C  
ATOM   2639  CD  GLN B 359      19.329 -21.852  17.720  1.00 92.30           C  
ATOM   2640  NE2 GLN B 359      20.203 -22.852  17.675  1.00 92.30           N  
ATOM   2641  OE1 GLN B 359      18.860 -21.426  18.780  1.00 92.30           O  
ATOM   2642  N   ALA B 360      18.737 -17.243  15.408  1.00 95.19           N  
ATOM   2643  CA  ALA B 360      19.410 -16.406  14.419  1.00 95.19           C  
ATOM   2644  C   ALA B 360      20.386 -15.443  15.088  1.00 95.19           C  
ATOM   2645  CB  ALA B 360      18.386 -15.631  13.592  1.00 95.19           C  
ATOM   2646  O   ALA B 360      21.492 -15.223  14.587  1.00 95.19           O  
ATOM   2647  N   LEU B 361      20.010 -14.837  16.216  1.00 96.29           N  
ATOM   2648  CA  LEU B 361      20.852 -13.896  16.947  1.00 96.29           C  
ATOM   2649  C   LEU B 361      22.075 -14.599  17.528  1.00 96.29           C  
ATOM   2650  CB  LEU B 361      20.056 -13.222  18.067  1.00 96.29           C  
ATOM   2651  O   LEU B 361      23.184 -14.062  17.483  1.00 96.29           O  
ATOM   2652  CG  LEU B 361      18.992 -12.213  17.630  1.00 96.29           C  
ATOM   2653  CD1 LEU B 361      18.079 -11.865  18.801  1.00 96.29           C  
ATOM   2654  CD2 LEU B 361      19.646 -10.957  17.064  1.00 96.29           C  
ATOM   2655  N   LEU B 362      21.841 -15.772  18.073  1.00 93.49           N  
ATOM   2656  CA  LEU B 362      22.933 -16.556  18.639  1.00 93.49           C  
ATOM   2657  C   LEU B 362      23.939 -16.946  17.561  1.00 93.49           C  
ATOM   2658  CB  LEU B 362      22.390 -17.813  19.326  1.00 93.49           C  
ATOM   2659  O   LEU B 362      25.150 -16.848  17.771  1.00 93.49           O  
ATOM   2660  CG  LEU B 362      23.153 -18.294  20.561  1.00 93.49           C  
ATOM   2661  CD1 LEU B 362      22.546 -17.694  21.825  1.00 93.49           C  
ATOM   2662  CD2 LEU B 362      23.151 -19.817  20.631  1.00 93.49           C  
ATOM   2663  N   ALA B 363      23.405 -17.312  16.369  1.00 93.22           N  
ATOM   2664  CA  ALA B 363      24.253 -17.746  15.263  1.00 93.22           C  
ATOM   2665  C   ALA B 363      25.014 -16.569  14.660  1.00 93.22           C  
ATOM   2666  CB  ALA B 363      23.416 -18.440  14.191  1.00 93.22           C  
ATOM   2667  O   ALA B 363      26.177 -16.705  14.274  1.00 93.22           O  
ATOM   2668  N   ALA B 364      24.399 -15.384  14.583  1.00 95.75           N  
ATOM   2669  CA  ALA B 364      24.991 -14.234  13.906  1.00 95.75           C  
ATOM   2670  C   ALA B 364      25.904 -13.453  14.846  1.00 95.75           C  
ATOM   2671  CB  ALA B 364      23.898 -13.322  13.352  1.00 95.75           C  
ATOM   2672  O   ALA B 364      27.014 -13.070  14.468  1.00 95.75           O  
ATOM   2673  N   TYR B 365      25.464 -13.195  16.100  1.00 95.28           N  
ATOM   2674  CA  TYR B 365      26.173 -12.308  17.016  1.00 95.28           C  
ATOM   2675  C   TYR B 365      26.936 -13.106  18.066  1.00 95.28           C  
ATOM   2676  CB  TYR B 365      25.196 -11.346  17.698  1.00 95.28           C  
ATOM   2677  O   TYR B 365      27.948 -12.641  18.595  1.00 95.28           O  
ATOM   2678  CG  TYR B 365      24.761 -10.199  16.819  1.00 95.28           C  
ATOM   2679  CD1 TYR B 365      25.668  -9.220  16.417  1.00 95.28           C  
ATOM   2680  CD2 TYR B 365      23.443 -10.089  16.390  1.00 95.28           C  
ATOM   2681  CE1 TYR B 365      25.271  -8.160  15.609  1.00 95.28           C  
ATOM   2682  CE2 TYR B 365      23.034  -9.033  15.582  1.00 95.28           C  
ATOM   2683  OH  TYR B 365      23.556  -7.028  14.397  1.00 95.28           O  
ATOM   2684  CZ  TYR B 365      23.954  -8.076  15.197  1.00 95.28           C  
ATOM   2685  N   GLY B 366      26.454 -14.241  18.465  1.00 91.51           N  
ATOM   2686  CA  GLY B 366      26.927 -14.943  19.647  1.00 91.51           C  
ATOM   2687  C   GLY B 366      28.203 -15.728  19.405  1.00 91.51           C  
ATOM   2688  O   GLY B 366      28.809 -16.244  20.346  1.00 91.51           O  
ATOM   2689  N   HIS B 367      28.630 -15.689  18.182  1.00 85.29           N  
ATOM   2690  CA  HIS B 367      29.808 -16.488  17.865  1.00 85.29           C  
ATOM   2691  C   HIS B 367      31.092 -15.738  18.207  1.00 85.29           C  
ATOM   2692  CB  HIS B 367      29.808 -16.881  16.387  1.00 85.29           C  
ATOM   2693  O   HIS B 367      31.279 -14.595  17.784  1.00 85.29           O  
ATOM   2694  CG  HIS B 367      30.699 -18.041  16.074  1.00 85.29           C  
ATOM   2695  CD2 HIS B 367      31.625 -18.214  15.102  1.00 85.29           C  
ATOM   2696  ND1 HIS B 367      30.687 -19.207  16.809  1.00 85.29           N  
ATOM   2697  CE1 HIS B 367      31.573 -20.049  16.301  1.00 85.29           C  
ATOM   2698  NE2 HIS B 367      32.155 -19.470  15.265  1.00 85.29           N  
ATOM   2699  N   GLU B 368      32.024 -16.195  19.105  1.00 85.67           N  
ATOM   2700  CA  GLU B 368      33.354 -15.706  19.455  1.00 85.67           C  
ATOM   2701  C   GLU B 368      33.273 -14.406  20.249  1.00 85.67           C  
ATOM   2702  CB  GLU B 368      34.201 -15.502  18.196  1.00 85.67           C  
ATOM   2703  O   GLU B 368      34.002 -13.452  19.965  1.00 85.67           O  
ATOM   2704  CG  GLU B 368      33.914 -16.509  17.092  1.00 85.67           C  
ATOM   2705  CD  GLU B 368      35.052 -16.644  16.093  1.00 85.67           C  
ATOM   2706  OE1 GLU B 368      34.967 -17.507  15.189  1.00 85.67           O  
ATOM   2707  OE2 GLU B 368      36.037 -15.882  16.215  1.00 85.67           O  
ATOM   2708  N   ARG B 369      32.301 -14.166  21.108  1.00 91.82           N  
ATOM   2709  CA  ARG B 369      32.208 -12.995  21.975  1.00 91.82           C  
ATOM   2710  C   ARG B 369      32.970 -13.218  23.278  1.00 91.82           C  
ATOM   2711  CB  ARG B 369      30.745 -12.661  22.274  1.00 91.82           C  
ATOM   2712  O   ARG B 369      33.124 -14.356  23.726  1.00 91.82           O  
ATOM   2713  CG  ARG B 369      29.925 -12.328  21.038  1.00 91.82           C  
ATOM   2714  CD  ARG B 369      28.516 -11.880  21.401  1.00 91.82           C  
ATOM   2715  NE  ARG B 369      28.498 -10.508  21.900  1.00 91.82           N  
ATOM   2716  NH1 ARG B 369      28.153  -9.541  19.831  1.00 91.82           N  
ATOM   2717  NH2 ARG B 369      28.327  -8.227  21.701  1.00 91.82           N  
ATOM   2718  CZ  ARG B 369      28.326  -9.428  21.143  1.00 91.82           C  
ATOM   2719  N   PRO B 370      33.483 -12.174  23.814  1.00 89.16           N  
ATOM   2720  CA  PRO B 370      34.106 -12.331  25.130  1.00 89.16           C  
ATOM   2721  C   PRO B 370      33.125 -12.825  26.191  1.00 89.16           C  
ATOM   2722  CB  PRO B 370      34.599 -10.919  25.458  1.00 89.16           C  
ATOM   2723  O   PRO B 370      31.962 -12.414  26.202  1.00 89.16           O  
ATOM   2724  CG  PRO B 370      34.341 -10.127  24.217  1.00 89.16           C  
ATOM   2725  CD  PRO B 370      33.475 -10.943  23.301  1.00 89.16           C  
ATOM   2726  N   ALA B 371      33.537 -13.660  27.159  1.00 86.81           N  
ATOM   2727  CA  ALA B 371      32.696 -14.328  28.149  1.00 86.81           C  
ATOM   2728  C   ALA B 371      32.064 -13.317  29.102  1.00 86.81           C  
ATOM   2729  CB  ALA B 371      33.510 -15.355  28.932  1.00 86.81           C  
ATOM   2730  O   ALA B 371      30.956 -13.533  29.599  1.00 86.81           O  
ATOM   2731  N   HIS B 372      32.628 -12.158  29.257  1.00 89.49           N  
ATOM   2732  CA  HIS B 372      32.142 -11.207  30.250  1.00 89.49           C  
ATOM   2733  C   HIS B 372      31.215 -10.174  29.618  1.00 89.49           C  
ATOM   2734  CB  HIS B 372      33.315 -10.507  30.940  1.00 89.49           C  
ATOM   2735  O   HIS B 372      30.653  -9.328  30.316  1.00 89.49           O  
ATOM   2736  CG  HIS B 372      34.088  -9.601  30.036  1.00 89.49           C  
ATOM   2737  CD2 HIS B 372      34.171  -8.251  29.989  1.00 89.49           C  
ATOM   2738  ND1 HIS B 372      34.899 -10.073  29.026  1.00 89.49           N  
ATOM   2739  CE1 HIS B 372      35.450  -9.049  28.396  1.00 89.49           C  
ATOM   2740  NE2 HIS B 372      35.024  -7.932  28.961  1.00 89.49           N  
ATOM   2741  N   ARG B 373      31.027 -10.286  28.309  1.00 92.60           N  
ATOM   2742  CA  ARG B 373      30.209  -9.290  27.625  1.00 92.60           C  
ATOM   2743  C   ARG B 373      29.203  -9.956  26.691  1.00 92.60           C  
ATOM   2744  CB  ARG B 373      31.091  -8.318  26.838  1.00 92.60           C  
ATOM   2745  O   ARG B 373      29.267  -9.778  25.473  1.00 92.60           O  
ATOM   2746  CG  ARG B 373      31.815  -7.302  27.707  1.00 92.60           C  
ATOM   2747  CD  ARG B 373      32.466  -6.208  26.872  1.00 92.60           C  
ATOM   2748  NE  ARG B 373      33.235  -6.763  25.762  1.00 92.60           N  
ATOM   2749  NH1 ARG B 373      33.779  -4.714  24.844  1.00 92.60           N  
ATOM   2750  NH2 ARG B 373      34.514  -6.648  23.858  1.00 92.60           N  
ATOM   2751  CZ  ARG B 373      33.841  -6.040  24.824  1.00 92.60           C  
ATOM   2752  N   PRO B 374      28.273 -10.527  27.253  1.00 95.32           N  
ATOM   2753  CA  PRO B 374      27.238 -11.097  26.388  1.00 95.32           C  
ATOM   2754  C   PRO B 374      26.452 -10.033  25.626  1.00 95.32           C  
ATOM   2755  CB  PRO B 374      26.333 -11.847  27.369  1.00 95.32           C  
ATOM   2756  O   PRO B 374      26.403  -8.875  26.050  1.00 95.32           O  
ATOM   2757  CG  PRO B 374      26.859 -11.491  28.722  1.00 95.32           C  
ATOM   2758  CD  PRO B 374      28.065 -10.613  28.549  1.00 95.32           C  
ATOM   2759  N   LEU B 375      25.906 -10.431  24.494  1.00 97.28           N  
ATOM   2760  CA  LEU B 375      24.962  -9.571  23.789  1.00 97.28           C  
ATOM   2761  C   LEU B 375      23.667  -9.420  24.581  1.00 97.28           C  
ATOM   2762  CB  LEU B 375      24.660 -10.133  22.397  1.00 97.28           C  
ATOM   2763  O   LEU B 375      23.073 -10.415  25.002  1.00 97.28           O  
ATOM   2764  CG  LEU B 375      23.831  -9.243  21.471  1.00 97.28           C  
ATOM   2765  CD1 LEU B 375      24.701  -8.142  20.874  1.00 97.28           C  
ATOM   2766  CD2 LEU B 375      23.181 -10.074  20.370  1.00 97.28           C  
ATOM   2767  N   ARG B 376      23.303  -8.244  24.828  1.00 97.73           N  
ATOM   2768  CA  ARG B 376      22.061  -7.978  25.547  1.00 97.73           C  
ATOM   2769  C   ARG B 376      20.894  -7.807  24.580  1.00 97.73           C  
ATOM   2770  CB  ARG B 376      22.203  -6.731  26.423  1.00 97.73           C  
ATOM   2771  O   ARG B 376      20.897  -6.896  23.750  1.00 97.73           O  
ATOM   2772  CG  ARG B 376      23.461  -6.718  27.277  1.00 97.73           C  
ATOM   2773  CD  ARG B 376      23.515  -7.912  28.219  1.00 97.73           C  
ATOM   2774  NE  ARG B 376      23.288  -7.515  29.606  1.00 97.73           N  
ATOM   2775  NH1 ARG B 376      24.231  -9.415  30.521  1.00 97.73           N  
ATOM   2776  NH2 ARG B 376      23.380  -7.782  31.885  1.00 97.73           N  
ATOM   2777  CZ  ARG B 376      23.633  -8.238  30.667  1.00 97.73           C  
ATOM   2778  N   VAL B 377      19.846  -8.612  24.789  1.00 98.47           N  
ATOM   2779  CA  VAL B 377      18.721  -8.610  23.860  1.00 98.47           C  
ATOM   2780  C   VAL B 377      17.462  -8.122  24.573  1.00 98.47           C  
ATOM   2781  CB  VAL B 377      18.482 -10.011  23.254  1.00 98.47           C  
ATOM   2782  O   VAL B 377      17.155  -8.571  25.680  1.00 98.47           O  
ATOM   2783  CG1 VAL B 377      17.191 -10.033  22.438  1.00 98.47           C  
ATOM   2784  CG2 VAL B 377      19.671 -10.429  22.391  1.00 98.47           C  
ATOM   2785  N   GLY B 378      16.766  -7.143  23.985  1.00 98.54           N  
ATOM   2786  CA  GLY B 378      15.484  -6.631  24.442  1.00 98.54           C  
ATOM   2787  C   GLY B 378      14.500  -6.392  23.312  1.00 98.54           C  
ATOM   2788  O   GLY B 378      14.841  -6.556  22.139  1.00 98.54           O  
ATOM   2789  N   SER B 379      13.246  -6.027  23.752  1.00 98.70           N  
ATOM   2790  CA  SER B 379      12.220  -5.699  22.768  1.00 98.70           C  
ATOM   2791  C   SER B 379      11.248  -4.656  23.309  1.00 98.70           C  
ATOM   2792  CB  SER B 379      11.453  -6.956  22.353  1.00 98.70           C  
ATOM   2793  O   SER B 379      10.766  -4.776  24.437  1.00 98.70           O  
ATOM   2794  OG  SER B 379      10.267  -6.614  21.657  1.00 98.70           O  
ATOM   2795  N   LEU B 380      10.969  -3.678  22.462  1.00 98.54           N  
ATOM   2796  CA  LEU B 380      10.016  -2.626  22.802  1.00 98.54           C  
ATOM   2797  C   LEU B 380       8.591  -3.170  22.822  1.00 98.54           C  
ATOM   2798  CB  LEU B 380      10.119  -1.468  21.806  1.00 98.54           C  
ATOM   2799  O   LEU B 380       7.725  -2.627  23.512  1.00 98.54           O  
ATOM   2800  CG  LEU B 380       9.159  -0.298  22.026  1.00 98.54           C  
ATOM   2801  CD1 LEU B 380       9.444   0.377  23.364  1.00 98.54           C  
ATOM   2802  CD2 LEU B 380       9.266   0.705  20.882  1.00 98.54           C  
ATOM   2803  N   LYS B 381       8.326  -4.249  22.178  1.00 98.40           N  
ATOM   2804  CA  LYS B 381       6.991  -4.828  22.058  1.00 98.40           C  
ATOM   2805  C   LYS B 381       6.472  -5.299  23.414  1.00 98.40           C  
ATOM   2806  CB  LYS B 381       6.997  -5.992  21.067  1.00 98.40           C  
ATOM   2807  O   LYS B 381       5.261  -5.377  23.628  1.00 98.40           O  
ATOM   2808  CG  LYS B 381       7.571  -5.640  19.702  1.00 98.40           C  
ATOM   2809  CD  LYS B 381       7.402  -6.785  18.712  1.00 98.40           C  
ATOM   2810  CE  LYS B 381       8.123  -6.503  17.401  1.00 98.40           C  
ATOM   2811  NZ  LYS B 381       7.683  -5.212  16.793  1.00 98.40           N  
ATOM   2812  N   SER B 382       7.342  -5.636  24.294  1.00 98.08           N  
ATOM   2813  CA  SER B 382       6.928  -6.073  25.624  1.00 98.08           C  
ATOM   2814  C   SER B 382       6.289  -4.930  26.407  1.00 98.08           C  
ATOM   2815  CB  SER B 382       8.122  -6.630  26.401  1.00 98.08           C  
ATOM   2816  O   SER B 382       5.473  -5.164  27.301  1.00 98.08           O  
ATOM   2817  OG  SER B 382       9.097  -5.624  26.613  1.00 98.08           O  
ATOM   2818  N   ASN B 383       6.624  -3.717  26.029  1.00 97.58           N  
ATOM   2819  CA  ASN B 383       6.112  -2.547  26.735  1.00 97.58           C  
ATOM   2820  C   ASN B 383       4.834  -2.019  26.091  1.00 97.58           C  
ATOM   2821  CB  ASN B 383       7.173  -1.446  26.789  1.00 97.58           C  
ATOM   2822  O   ASN B 383       3.887  -1.653  26.789  1.00 97.58           O  
ATOM   2823  CG  ASN B 383       8.376  -1.835  27.626  1.00 97.58           C  
ATOM   2824  ND2 ASN B 383       9.445  -2.264  26.965  1.00 97.58           N  
ATOM   2825  OD1 ASN B 383       8.345  -1.752  28.857  1.00 97.58           O  
ATOM   2826  N   ILE B 384       4.808  -1.995  24.721  1.00 98.07           N  
ATOM   2827  CA  ILE B 384       3.716  -1.273  24.077  1.00 98.07           C  
ATOM   2828  C   ILE B 384       2.933  -2.222  23.172  1.00 98.07           C  
ATOM   2829  CB  ILE B 384       4.238  -0.067  23.264  1.00 98.07           C  
ATOM   2830  O   ILE B 384       1.880  -1.858  22.644  1.00 98.07           O  
ATOM   2831  CG1 ILE B 384       5.237  -0.533  22.198  1.00 98.07           C  
ATOM   2832  CG2 ILE B 384       4.872   0.975  24.190  1.00 98.07           C  
ATOM   2833  CD1 ILE B 384       5.582   0.531  21.165  1.00 98.07           C  
ATOM   2834  N   GLY B 385       3.408  -3.390  22.959  1.00 97.88           N  
ATOM   2835  CA  GLY B 385       2.849  -4.297  21.969  1.00 97.88           C  
ATOM   2836  C   GLY B 385       3.508  -4.173  20.608  1.00 97.88           C  
ATOM   2837  O   GLY B 385       4.491  -3.446  20.452  1.00 97.88           O  
ATOM   2838  N   HIS B 386       3.002  -4.918  19.622  1.00 97.57           N  
ATOM   2839  CA  HIS B 386       3.555  -4.939  18.273  1.00 97.57           C  
ATOM   2840  C   HIS B 386       3.055  -3.755  17.453  1.00 97.57           C  
ATOM   2841  CB  HIS B 386       3.202  -6.251  17.569  1.00 97.57           C  
ATOM   2842  O   HIS B 386       1.942  -3.788  16.922  1.00 97.57           O  
ATOM   2843  CG  HIS B 386       4.051  -6.537  16.372  1.00 97.57           C  
ATOM   2844  CD2 HIS B 386       4.703  -7.661  15.993  1.00 97.57           C  
ATOM   2845  ND1 HIS B 386       4.308  -5.595  15.400  1.00 97.57           N  
ATOM   2846  CE1 HIS B 386       5.084  -6.129  14.471  1.00 97.57           C  
ATOM   2847  NE2 HIS B 386       5.338  -7.382  14.807  1.00 97.57           N  
ATOM   2848  N   ALA B 387       3.898  -2.853  17.167  1.00 98.03           N  
ATOM   2849  CA  ALA B 387       3.526  -1.584  16.546  1.00 98.03           C  
ATOM   2850  C   ALA B 387       3.413  -1.728  15.031  1.00 98.03           C  
ATOM   2851  CB  ALA B 387       4.541  -0.500  16.901  1.00 98.03           C  
ATOM   2852  O   ALA B 387       3.330  -0.730  14.311  1.00 98.03           O  
ATOM   2853  N   GLY B 388       3.499  -2.894  14.519  1.00 96.16           N  
ATOM   2854  CA  GLY B 388       3.317  -3.134  13.096  1.00 96.16           C  
ATOM   2855  C   GLY B 388       4.348  -2.429  12.235  1.00 96.16           C  
ATOM   2856  O   GLY B 388       5.552  -2.562  12.465  1.00 96.16           O  
ATOM   2857  N   PRO B 389       3.915  -1.578  11.300  1.00 96.87           N  
ATOM   2858  CA  PRO B 389       4.819  -0.838  10.417  1.00 96.87           C  
ATOM   2859  C   PRO B 389       5.749   0.103  11.180  1.00 96.87           C  
ATOM   2860  CB  PRO B 389       3.864  -0.050   9.516  1.00 96.87           C  
ATOM   2861  O   PRO B 389       6.864   0.376  10.727  1.00 96.87           O  
ATOM   2862  CG  PRO B 389       2.615  -0.869   9.475  1.00 96.87           C  
ATOM   2863  CD  PRO B 389       2.472  -1.587  10.786  1.00 96.87           C  
ATOM   2864  N   ALA B 390       5.391   0.555  12.332  1.00 98.32           N  
ATOM   2865  CA  ALA B 390       6.197   1.531  13.060  1.00 98.32           C  
ATOM   2866  C   ALA B 390       7.163   0.839  14.019  1.00 98.32           C  
ATOM   2867  CB  ALA B 390       5.298   2.500  13.823  1.00 98.32           C  
ATOM   2868  O   ALA B 390       7.909   1.502  14.743  1.00 98.32           O  
ATOM   2869  N   ALA B 391       7.254  -0.444  14.052  1.00 98.29           N  
ATOM   2870  CA  ALA B 391       8.004  -1.203  15.049  1.00 98.29           C  
ATOM   2871  C   ALA B 391       9.500  -0.922  14.940  1.00 98.29           C  
ATOM   2872  CB  ALA B 391       7.735  -2.698  14.892  1.00 98.29           C  
ATOM   2873  O   ALA B 391      10.144  -0.562  15.929  1.00 98.29           O  
ATOM   2874  N   GLY B 392      10.071  -1.036  13.791  1.00 98.45           N  
ATOM   2875  CA  GLY B 392      11.507  -0.882  13.622  1.00 98.45           C  
ATOM   2876  C   GLY B 392      12.007   0.500  13.997  1.00 98.45           C  
ATOM   2877  O   GLY B 392      12.965   0.633  14.762  1.00 98.45           O  
ATOM   2878  N   VAL B 393      11.331   1.501  13.522  1.00 98.61           N  
ATOM   2879  CA  VAL B 393      11.770   2.873  13.760  1.00 98.61           C  
ATOM   2880  C   VAL B 393      11.583   3.227  15.233  1.00 98.61           C  
ATOM   2881  CB  VAL B 393      11.003   3.876  12.869  1.00 98.61           C  
ATOM   2882  O   VAL B 393      12.368   3.992  15.798  1.00 98.61           O  
ATOM   2883  CG1 VAL B 393       9.562   4.035  13.350  1.00 98.61           C  
ATOM   2884  CG2 VAL B 393      11.716   5.227  12.852  1.00 98.61           C  
ATOM   2885  N   ALA B 394      10.540   2.719  15.866  1.00 98.77           N  
ATOM   2886  CA  ALA B 394      10.372   2.913  17.304  1.00 98.77           C  
ATOM   2887  C   ALA B 394      11.490   2.227  18.084  1.00 98.77           C  
ATOM   2888  CB  ALA B 394       9.012   2.389  17.757  1.00 98.77           C  
ATOM   2889  O   ALA B 394      11.959   2.749  19.099  1.00 98.77           O  
ATOM   2890  N   GLY B 395      11.889   1.071  17.618  1.00 98.84           N  
ATOM   2891  CA  GLY B 395      13.014   0.382  18.230  1.00 98.84           C  
ATOM   2892  C   GLY B 395      14.318   1.149  18.116  1.00 98.84           C  
ATOM   2893  O   GLY B 395      15.139   1.128  19.036  1.00 98.84           O  
ATOM   2894  N   VAL B 396      14.514   1.794  16.997  1.00 98.73           N  
ATOM   2895  CA  VAL B 396      15.695   2.630  16.807  1.00 98.73           C  
ATOM   2896  C   VAL B 396      15.682   3.780  17.811  1.00 98.73           C  
ATOM   2897  CB  VAL B 396      15.775   3.181  15.365  1.00 98.73           C  
ATOM   2898  O   VAL B 396      16.706   4.089  18.425  1.00 98.73           O  
ATOM   2899  CG1 VAL B 396      17.055   3.990  15.166  1.00 98.73           C  
ATOM   2900  CG2 VAL B 396      15.697   2.040  14.353  1.00 98.73           C  
ATOM   2901  N   ILE B 397      14.528   4.424  17.993  1.00 98.82           N  
ATOM   2902  CA  ILE B 397      14.415   5.542  18.924  1.00 98.82           C  
ATOM   2903  C   ILE B 397      14.722   5.066  20.342  1.00 98.82           C  
ATOM   2904  CB  ILE B 397      13.012   6.186  18.866  1.00 98.82           C  
ATOM   2905  O   ILE B 397      15.396   5.762  21.105  1.00 98.82           O  
ATOM   2906  CG1 ILE B 397      12.776   6.829  17.495  1.00 98.82           C  
ATOM   2907  CG2 ILE B 397      12.843   7.213  19.989  1.00 98.82           C  
ATOM   2908  CD1 ILE B 397      11.358   7.345  17.289  1.00 98.82           C  
ATOM   2909  N   LYS B 398      14.243   3.860  20.662  1.00 98.79           N  
ATOM   2910  CA  LYS B 398      14.533   3.275  21.968  1.00 98.79           C  
ATOM   2911  C   LYS B 398      16.037   3.125  22.182  1.00 98.79           C  
ATOM   2912  CB  LYS B 398      13.845   1.917  22.113  1.00 98.79           C  
ATOM   2913  O   LYS B 398      16.559   3.492  23.236  1.00 98.79           O  
ATOM   2914  CG  LYS B 398      14.186   1.185  23.403  1.00 98.79           C  
ATOM   2915  CD  LYS B 398      13.495  -0.171  23.476  1.00 98.79           C  
ATOM   2916  CE  LYS B 398      13.970  -0.977  24.677  1.00 98.79           C  
ATOM   2917  NZ  LYS B 398      15.134  -1.849  24.334  1.00 98.79           N  
ATOM   2918  N   MET B 399      16.705   2.626  21.197  1.00 98.71           N  
ATOM   2919  CA  MET B 399      18.138   2.374  21.327  1.00 98.71           C  
ATOM   2920  C   MET B 399      18.923   3.682  21.317  1.00 98.71           C  
ATOM   2921  CB  MET B 399      18.628   1.462  20.201  1.00 98.71           C  
ATOM   2922  O   MET B 399      19.960   3.793  21.973  1.00 98.71           O  
ATOM   2923  CG  MET B 399      18.124   0.032  20.308  1.00 98.71           C  
ATOM   2924  SD  MET B 399      18.645  -0.783  21.867  1.00 98.71           S  
ATOM   2925  CE  MET B 399      17.097  -0.694  22.809  1.00 98.71           C  
ATOM   2926  N   VAL B 400      18.491   4.687  20.552  1.00 98.74           N  
ATOM   2927  CA  VAL B 400      19.141   5.993  20.564  1.00 98.74           C  
ATOM   2928  C   VAL B 400      19.100   6.578  21.974  1.00 98.74           C  
ATOM   2929  CB  VAL B 400      18.477   6.967  19.564  1.00 98.74           C  
ATOM   2930  O   VAL B 400      20.119   7.047  22.488  1.00 98.74           O  
ATOM   2931  CG1 VAL B 400      18.993   8.389  19.772  1.00 98.74           C  
ATOM   2932  CG2 VAL B 400      18.727   6.509  18.129  1.00 98.74           C  
ATOM   2933  N   MET B 401      17.935   6.522  22.570  1.00 98.53           N  
ATOM   2934  CA  MET B 401      17.804   7.069  23.917  1.00 98.53           C  
ATOM   2935  C   MET B 401      18.595   6.238  24.922  1.00 98.53           C  
ATOM   2936  CB  MET B 401      16.333   7.131  24.332  1.00 98.53           C  
ATOM   2937  O   MET B 401      19.142   6.776  25.885  1.00 98.53           O  
ATOM   2938  CG  MET B 401      15.497   8.080  23.489  1.00 98.53           C  
ATOM   2939  SD  MET B 401      15.994   9.834  23.703  1.00 98.53           S  
ATOM   2940  CE  MET B 401      14.685  10.403  24.824  1.00 98.53           C  
ATOM   2941  N   ALA B 402      18.658   4.904  24.766  1.00 98.57           N  
ATOM   2942  CA  ALA B 402      19.464   4.040  25.624  1.00 98.57           C  
ATOM   2943  C   ALA B 402      20.936   4.440  25.578  1.00 98.57           C  
ATOM   2944  CB  ALA B 402      19.300   2.579  25.212  1.00 98.57           C  
ATOM   2945  O   ALA B 402      21.604   4.492  26.614  1.00 98.57           O  
ATOM   2946  N   MET B 403      21.410   4.689  24.400  1.00 97.82           N  
ATOM   2947  CA  MET B 403      22.801   5.099  24.231  1.00 97.82           C  
ATOM   2948  C   MET B 403      23.040   6.479  24.834  1.00 97.82           C  
ATOM   2949  CB  MET B 403      23.185   5.102  22.750  1.00 97.82           C  
ATOM   2950  O   MET B 403      24.076   6.719  25.456  1.00 97.82           O  
ATOM   2951  CG  MET B 403      23.248   3.715  22.130  1.00 97.82           C  
ATOM   2952  SD  MET B 403      23.853   3.746  20.398  1.00 97.82           S  
ATOM   2953  CE  MET B 403      22.401   4.444  19.564  1.00 97.82           C  
ATOM   2954  N   ARG B 404      22.079   7.402  24.649  1.00 96.89           N  
ATOM   2955  CA  ARG B 404      22.207   8.764  25.157  1.00 96.89           C  
ATOM   2956  C   ARG B 404      22.208   8.781  26.682  1.00 96.89           C  
ATOM   2957  CB  ARG B 404      21.075   9.645  24.624  1.00 96.89           C  
ATOM   2958  O   ARG B 404      22.921   9.575  27.299  1.00 96.89           O  
ATOM   2959  CG  ARG B 404      21.270  10.093  23.185  1.00 96.89           C  
ATOM   2960  CD  ARG B 404      20.344  11.246  22.823  1.00 96.89           C  
ATOM   2961  NE  ARG B 404      20.734  12.482  23.495  1.00 96.89           N  
ATOM   2962  NH1 ARG B 404      21.669  13.451  21.617  1.00 96.89           N  
ATOM   2963  NH2 ARG B 404      21.664  14.579  23.613  1.00 96.89           N  
ATOM   2964  CZ  ARG B 404      21.355  13.502  22.907  1.00 96.89           C  
ATOM   2965  N   HIS B 405      21.423   7.888  27.318  1.00 96.60           N  
ATOM   2966  CA  HIS B 405      21.316   7.860  28.772  1.00 96.60           C  
ATOM   2967  C   HIS B 405      22.312   6.878  29.380  1.00 96.60           C  
ATOM   2968  CB  HIS B 405      19.893   7.493  29.197  1.00 96.60           C  
ATOM   2969  O   HIS B 405      22.547   6.895  30.590  1.00 96.60           O  
ATOM   2970  CG  HIS B 405      18.884   8.556  28.897  1.00 96.60           C  
ATOM   2971  CD2 HIS B 405      18.172   8.814  27.775  1.00 96.60           C  
ATOM   2972  ND1 HIS B 405      18.513   9.512  29.818  1.00 96.60           N  
ATOM   2973  CE1 HIS B 405      17.613  10.313  29.274  1.00 96.60           C  
ATOM   2974  NE2 HIS B 405      17.388   9.911  28.034  1.00 96.60           N  
ATOM   2975  N   GLY B 406      22.859   5.929  28.527  1.00 97.20           N  
ATOM   2976  CA  GLY B 406      23.856   4.972  28.980  1.00 97.20           C  
ATOM   2977  C   GLY B 406      23.271   3.856  29.826  1.00 97.20           C  
ATOM   2978  O   GLY B 406      23.918   3.370  30.755  1.00 97.20           O  
ATOM   2979  N   VAL B 407      22.049   3.513  29.554  1.00 97.69           N  
ATOM   2980  CA  VAL B 407      21.364   2.440  30.267  1.00 97.69           C  
ATOM   2981  C   VAL B 407      20.474   1.662  29.301  1.00 97.69           C  
ATOM   2982  CB  VAL B 407      20.523   2.986  31.443  1.00 97.69           C  
ATOM   2983  O   VAL B 407      19.830   2.250  28.429  1.00 97.69           O  
ATOM   2984  CG1 VAL B 407      19.143   3.429  30.960  1.00 97.69           C  
ATOM   2985  CG2 VAL B 407      20.396   1.933  32.542  1.00 97.69           C  
ATOM   2986  N   LEU B 408      20.542   0.326  29.376  1.00 98.41           N  
ATOM   2987  CA  LEU B 408      19.623  -0.525  28.629  1.00 98.41           C  
ATOM   2988  C   LEU B 408      18.403  -0.880  29.472  1.00 98.41           C  
ATOM   2989  CB  LEU B 408      20.329  -1.803  28.169  1.00 98.41           C  
ATOM   2990  O   LEU B 408      18.532  -1.507  30.525  1.00 98.41           O  
ATOM   2991  CG  LEU B 408      21.513  -1.619  27.217  1.00 98.41           C  
ATOM   2992  CD1 LEU B 408      22.316  -2.911  27.115  1.00 98.41           C  
ATOM   2993  CD2 LEU B 408      21.029  -1.174  25.841  1.00 98.41           C  
ATOM   2994  N   PRO B 409      17.244  -0.521  29.035  1.00 98.35           N  
ATOM   2995  CA  PRO B 409      16.045  -0.785  29.833  1.00 98.35           C  
ATOM   2996  C   PRO B 409      15.651  -2.261  29.836  1.00 98.35           C  
ATOM   2997  CB  PRO B 409      14.971   0.064  29.148  1.00 98.35           C  
ATOM   2998  O   PRO B 409      16.005  -3.000  28.914  1.00 98.35           O  
ATOM   2999  CG  PRO B 409      15.429   0.188  27.731  1.00 98.35           C  
ATOM   3000  CD  PRO B 409      16.930   0.163  27.710  1.00 98.35           C  
ATOM   3001  N   ARG B 410      14.924  -2.666  30.748  1.00 97.81           N  
ATOM   3002  CA  ARG B 410      14.463  -4.048  30.843  1.00 97.81           C  
ATOM   3003  C   ARG B 410      13.374  -4.334  29.815  1.00 97.81           C  
ATOM   3004  CB  ARG B 410      13.946  -4.347  32.251  1.00 97.81           C  
ATOM   3005  O   ARG B 410      12.651  -3.426  29.400  1.00 97.81           O  
ATOM   3006  CG  ARG B 410      12.642  -3.643  32.591  1.00 97.81           C  
ATOM   3007  CD  ARG B 410      12.210  -3.917  34.025  1.00 97.81           C  
ATOM   3008  NE  ARG B 410      11.589  -5.231  34.159  1.00 97.81           N  
ATOM   3009  NH1 ARG B 410       9.431  -4.474  33.830  1.00 97.81           N  
ATOM   3010  NH2 ARG B 410       9.825  -6.701  34.203  1.00 97.81           N  
ATOM   3011  CZ  ARG B 410      10.283  -5.466  34.064  1.00 97.81           C  
ATOM   3012  N   SER B 411      13.265  -5.553  29.400  1.00 98.16           N  
ATOM   3013  CA  SER B 411      12.121  -6.064  28.652  1.00 98.16           C  
ATOM   3014  C   SER B 411      11.124  -6.758  29.573  1.00 98.16           C  
ATOM   3015  CB  SER B 411      12.582  -7.033  27.563  1.00 98.16           C  
ATOM   3016  O   SER B 411      11.510  -7.570  30.416  1.00 98.16           O  
ATOM   3017  OG  SER B 411      13.859  -7.566  27.871  1.00 98.16           O  
ATOM   3018  N   LEU B 412       9.938  -6.544  29.437  1.00 96.72           N  
ATOM   3019  CA  LEU B 412       8.925  -6.943  30.407  1.00 96.72           C  
ATOM   3020  C   LEU B 412       8.483  -8.384  30.170  1.00 96.72           C  
ATOM   3021  CB  LEU B 412       7.715  -6.008  30.334  1.00 96.72           C  
ATOM   3022  O   LEU B 412       8.721  -8.942  29.096  1.00 96.72           O  
ATOM   3023  CG  LEU B 412       7.997  -4.518  30.532  1.00 96.72           C  
ATOM   3024  CD1 LEU B 412       6.720  -3.707  30.338  1.00 96.72           C  
ATOM   3025  CD2 LEU B 412       8.593  -4.264  31.912  1.00 96.72           C  
ATOM   3026  N   HIS B 413       7.911  -9.017  31.194  1.00 94.95           N  
ATOM   3027  CA  HIS B 413       7.155 -10.264  31.164  1.00 94.95           C  
ATOM   3028  C   HIS B 413       8.066 -11.454  30.882  1.00 94.95           C  
ATOM   3029  CB  HIS B 413       6.046 -10.193  30.113  1.00 94.95           C  
ATOM   3030  O   HIS B 413       7.662 -12.407  30.211  1.00 94.95           O  
ATOM   3031  CG  HIS B 413       5.303  -8.895  30.112  1.00 94.95           C  
ATOM   3032  CD2 HIS B 413       4.734  -8.196  29.101  1.00 94.95           C  
ATOM   3033  ND1 HIS B 413       5.081  -8.164  31.259  1.00 94.95           N  
ATOM   3034  CE1 HIS B 413       4.404  -7.069  30.953  1.00 94.95           C  
ATOM   3035  NE2 HIS B 413       4.181  -7.065  29.650  1.00 94.95           N  
ATOM   3036  N   ILE B 414       9.348 -11.327  31.165  1.00 97.38           N  
ATOM   3037  CA  ILE B 414      10.257 -12.463  31.056  1.00 97.38           C  
ATOM   3038  C   ILE B 414      10.381 -13.156  32.411  1.00 97.38           C  
ATOM   3039  CB  ILE B 414      11.650 -12.026  30.549  1.00 97.38           C  
ATOM   3040  O   ILE B 414      11.229 -12.789  33.228  1.00 97.38           O  
ATOM   3041  CG1 ILE B 414      11.534 -11.374  29.166  1.00 97.38           C  
ATOM   3042  CG2 ILE B 414      12.610 -13.218  30.513  1.00 97.38           C  
ATOM   3043  CD1 ILE B 414      12.825 -10.737  28.672  1.00 97.38           C  
ATOM   3044  N   ASP B 415       9.664 -14.124  32.682  1.00 90.56           N  
ATOM   3045  CA  ASP B 415       9.774 -14.922  33.899  1.00 90.56           C  
ATOM   3046  C   ASP B 415      11.025 -15.796  33.873  1.00 90.56           C  
ATOM   3047  CB  ASP B 415       8.528 -15.792  34.084  1.00 90.56           C  
ATOM   3048  O   ASP B 415      11.801 -15.808  34.830  1.00 90.56           O  
ATOM   3049  CG  ASP B 415       8.208 -16.637  32.863  1.00 90.56           C  
ATOM   3050  OD1 ASP B 415       8.329 -16.134  31.725  1.00 90.56           O  
ATOM   3051  OD2 ASP B 415       7.830 -17.815  33.041  1.00 90.56           O  
ATOM   3052  N   GLU B 416      11.152 -16.503  32.682  1.00 92.47           N  
ATOM   3053  CA  GLU B 416      12.326 -17.303  32.347  1.00 92.47           C  
ATOM   3054  C   GLU B 416      12.591 -17.292  30.844  1.00 92.47           C  
ATOM   3055  CB  GLU B 416      12.154 -18.742  32.840  1.00 92.47           C  
ATOM   3056  O   GLU B 416      11.657 -17.211  30.044  1.00 92.47           O  
ATOM   3057  CG  GLU B 416      13.416 -19.339  33.446  1.00 92.47           C  
ATOM   3058  CD  GLU B 416      13.402 -19.356  34.966  1.00 92.47           C  
ATOM   3059  OE1 GLU B 416      14.463 -19.607  35.580  1.00 92.47           O  
ATOM   3060  OE2 GLU B 416      12.320 -19.117  35.548  1.00 92.47           O  
ATOM   3061  N   PRO B 417      13.886 -17.355  30.532  1.00 96.30           N  
ATOM   3062  CA  PRO B 417      14.142 -17.469  29.094  1.00 96.30           C  
ATOM   3063  C   PRO B 417      13.507 -18.713  28.479  1.00 96.30           C  
ATOM   3064  CB  PRO B 417      15.669 -17.538  29.013  1.00 96.30           C  
ATOM   3065  O   PRO B 417      13.483 -19.774  29.108  1.00 96.30           O  
ATOM   3066  CG  PRO B 417      16.145 -17.062  30.348  1.00 96.30           C  
ATOM   3067  CD  PRO B 417      15.048 -17.281  31.350  1.00 96.30           C  
ATOM   3068  N   THR B 418      13.031 -18.596  27.316  1.00 96.31           N  
ATOM   3069  CA  THR B 418      12.373 -19.728  26.673  1.00 96.31           C  
ATOM   3070  C   THR B 418      13.322 -20.919  26.572  1.00 96.31           C  
ATOM   3071  CB  THR B 418      11.863 -19.354  25.269  1.00 96.31           C  
ATOM   3072  O   THR B 418      14.497 -20.756  26.235  1.00 96.31           O  
ATOM   3073  CG2 THR B 418      13.012 -18.920  24.364  1.00 96.31           C  
ATOM   3074  OG1 THR B 418      11.213 -20.489  24.685  1.00 96.31           O  
ATOM   3075  N   PRO B 419      12.907 -22.137  26.809  1.00 93.74           N  
ATOM   3076  CA  PRO B 419      13.762 -23.326  26.745  1.00 93.74           C  
ATOM   3077  C   PRO B 419      13.895 -23.881  25.329  1.00 93.74           C  
ATOM   3078  CB  PRO B 419      13.046 -24.324  27.659  1.00 93.74           C  
ATOM   3079  O   PRO B 419      14.635 -24.843  25.107  1.00 93.74           O  
ATOM   3080  CG  PRO B 419      11.621 -23.872  27.676  1.00 93.74           C  
ATOM   3081  CD  PRO B 419      11.581 -22.408  27.345  1.00 93.74           C  
ATOM   3082  N   GLN B 420      13.286 -23.337  24.419  1.00 91.47           N  
ATOM   3083  CA  GLN B 420      13.291 -23.849  23.053  1.00 91.47           C  
ATOM   3084  C   GLN B 420      14.615 -23.546  22.357  1.00 91.47           C  
ATOM   3085  CB  GLN B 420      12.130 -23.258  22.253  1.00 91.47           C  
ATOM   3086  O   GLN B 420      14.879 -24.053  21.265  1.00 91.47           O  
ATOM   3087  CG  GLN B 420      10.757 -23.706  22.737  1.00 91.47           C  
ATOM   3088  CD  GLN B 420       9.640 -23.297  21.796  1.00 91.47           C  
ATOM   3089  NE2 GLN B 420       8.729 -24.223  21.519  1.00 91.47           N  
ATOM   3090  OE1 GLN B 420       9.595 -22.156  21.324  1.00 91.47           O  
ATOM   3091  N   VAL B 421      15.390 -22.700  22.947  1.00 94.25           N  
ATOM   3092  CA  VAL B 421      16.704 -22.337  22.427  1.00 94.25           C  
ATOM   3093  C   VAL B 421      17.773 -22.615  23.482  1.00 94.25           C  
ATOM   3094  CB  VAL B 421      16.754 -20.853  21.997  1.00 94.25           C  
ATOM   3095  O   VAL B 421      17.492 -22.584  24.682  1.00 94.25           O  
ATOM   3096  CG1 VAL B 421      16.510 -20.718  20.495  1.00 94.25           C  
ATOM   3097  CG2 VAL B 421      15.731 -20.036  22.783  1.00 94.25           C  
ATOM   3098  N   ASP B 422      18.993 -22.947  23.029  1.00 90.61           N  
ATOM   3099  CA  ASP B 422      20.097 -23.239  23.938  1.00 90.61           C  
ATOM   3100  C   ASP B 422      20.879 -21.972  24.278  1.00 90.61           C  
ATOM   3101  CB  ASP B 422      21.032 -24.286  23.329  1.00 90.61           C  
ATOM   3102  O   ASP B 422      21.705 -21.515  23.486  1.00 90.61           O  
ATOM   3103  CG  ASP B 422      22.145 -24.708  24.273  1.00 90.61           C  
ATOM   3104  OD1 ASP B 422      22.080 -24.380  25.477  1.00 90.61           O  
ATOM   3105  OD2 ASP B 422      23.096 -25.371  23.806  1.00 90.61           O  
ATOM   3106  N   TRP B 423      20.658 -21.488  25.478  1.00 94.64           N  
ATOM   3107  CA  TRP B 423      21.302 -20.263  25.940  1.00 94.64           C  
ATOM   3108  C   TRP B 423      22.605 -20.574  26.668  1.00 94.64           C  
ATOM   3109  CB  TRP B 423      20.364 -19.476  26.860  1.00 94.64           C  
ATOM   3110  O   TRP B 423      23.279 -19.667  27.162  1.00 94.64           O  
ATOM   3111  CG  TRP B 423      19.030 -19.166  26.249  1.00 94.64           C  
ATOM   3112  CD1 TRP B 423      17.860 -19.847  26.436  1.00 94.64           C  
ATOM   3113  CD2 TRP B 423      18.733 -18.096  25.347  1.00 94.64           C  
ATOM   3114  CE2 TRP B 423      17.360 -18.189  25.027  1.00 94.64           C  
ATOM   3115  CE3 TRP B 423      19.494 -17.067  24.777  1.00 94.64           C  
ATOM   3116  NE1 TRP B 423      16.851 -19.264  25.704  1.00 94.64           N  
ATOM   3117  CH2 TRP B 423      17.500 -16.292  23.619  1.00 94.64           C  
ATOM   3118  CZ2 TRP B 423      16.732 -17.289  24.162  1.00 94.64           C  
ATOM   3119  CZ3 TRP B 423      18.868 -16.173  23.916  1.00 94.64           C  
ATOM   3120  N   SER B 424      23.096 -21.737  26.819  1.00 89.10           N  
ATOM   3121  CA  SER B 424      24.124 -22.216  27.736  1.00 89.10           C  
ATOM   3122  C   SER B 424      25.494 -21.653  27.373  1.00 89.10           C  
ATOM   3123  CB  SER B 424      24.175 -23.744  27.735  1.00 89.10           C  
ATOM   3124  O   SER B 424      26.384 -21.573  28.223  1.00 89.10           O  
ATOM   3125  OG  SER B 424      24.390 -24.240  26.425  1.00 89.10           O  
ATOM   3126  N   SER B 425      25.685 -21.231  26.193  1.00 87.59           N  
ATOM   3127  CA  SER B 425      26.967 -20.642  25.823  1.00 87.59           C  
ATOM   3128  C   SER B 425      27.207 -19.329  26.562  1.00 87.59           C  
ATOM   3129  CB  SER B 425      27.033 -20.405  24.313  1.00 87.59           C  
ATOM   3130  O   SER B 425      28.347 -18.877  26.682  1.00 87.59           O  
ATOM   3131  OG  SER B 425      26.173 -19.346  23.932  1.00 87.59           O  
ATOM   3132  N   GLY B 426      26.081 -18.620  27.031  1.00 91.47           N  
ATOM   3133  CA  GLY B 426      26.194 -17.338  27.707  1.00 91.47           C  
ATOM   3134  C   GLY B 426      26.523 -16.194  26.767  1.00 91.47           C  
ATOM   3135  O   GLY B 426      26.733 -15.062  27.208  1.00 91.47           O  
ATOM   3136  N   ALA B 427      26.590 -16.456  25.539  1.00 93.09           N  
ATOM   3137  CA  ALA B 427      26.972 -15.464  24.537  1.00 93.09           C  
ATOM   3138  C   ALA B 427      25.891 -14.399  24.378  1.00 93.09           C  
ATOM   3139  CB  ALA B 427      27.249 -16.142  23.197  1.00 93.09           C  
ATOM   3140  O   ALA B 427      26.186 -13.255  24.024  1.00 93.09           O  
ATOM   3141  N   VAL B 428      24.586 -14.753  24.652  1.00 96.76           N  
ATOM   3142  CA  VAL B 428      23.441 -13.855  24.546  1.00 96.76           C  
ATOM   3143  C   VAL B 428      22.586 -13.955  25.807  1.00 96.76           C  
ATOM   3144  CB  VAL B 428      22.587 -14.171  23.297  1.00 96.76           C  
ATOM   3145  O   VAL B 428      22.320 -15.054  26.299  1.00 96.76           O  
ATOM   3146  CG1 VAL B 428      21.370 -13.250  23.229  1.00 96.76           C  
ATOM   3147  CG2 VAL B 428      23.429 -14.044  22.029  1.00 96.76           C  
ATOM   3148  N   THR B 429      22.264 -12.853  26.361  1.00 96.73           N  
ATOM   3149  CA  THR B 429      21.374 -12.814  27.516  1.00 96.73           C  
ATOM   3150  C   THR B 429      20.246 -11.811  27.297  1.00 96.73           C  
ATOM   3151  CB  THR B 429      22.142 -12.454  28.801  1.00 96.73           C  
ATOM   3152  O   THR B 429      20.405 -10.842  26.551  1.00 96.73           O  
ATOM   3153  CG2 THR B 429      23.224 -13.487  29.103  1.00 96.73           C  
ATOM   3154  OG1 THR B 429      22.756 -11.169  28.640  1.00 96.73           O  
ATOM   3155  N   LEU B 430      19.131 -12.059  27.976  1.00 98.08           N  
ATOM   3156  CA  LEU B 430      17.970 -11.182  27.860  1.00 98.08           C  
ATOM   3157  C   LEU B 430      18.016 -10.077  28.909  1.00 98.08           C  
ATOM   3158  CB  LEU B 430      16.675 -11.986  28.004  1.00 98.08           C  
ATOM   3159  O   LEU B 430      18.642 -10.238  29.960  1.00 98.08           O  
ATOM   3160  CG  LEU B 430      16.437 -13.080  26.962  1.00 98.08           C  
ATOM   3161  CD1 LEU B 430      15.344 -14.033  27.436  1.00 98.08           C  
ATOM   3162  CD2 LEU B 430      16.072 -12.466  25.615  1.00 98.08           C  
ATOM   3163  N   LEU B 431      17.403  -8.960  28.631  1.00 98.44           N  
ATOM   3164  CA  LEU B 431      17.322  -7.828  29.547  1.00 98.44           C  
ATOM   3165  C   LEU B 431      16.163  -8.000  30.523  1.00 98.44           C  
ATOM   3166  CB  LEU B 431      17.160  -6.520  28.769  1.00 98.44           C  
ATOM   3167  O   LEU B 431      15.133  -7.334  30.394  1.00 98.44           O  
ATOM   3168  CG  LEU B 431      18.404  -6.002  28.046  1.00 98.44           C  
ATOM   3169  CD1 LEU B 431      18.013  -4.979  26.984  1.00 98.44           C  
ATOM   3170  CD2 LEU B 431      19.388  -5.397  29.041  1.00 98.44           C  
ATOM   3171  N   THR B 432      16.298  -8.803  31.456  1.00 97.09           N  
ATOM   3172  CA  THR B 432      15.280  -9.065  32.467  1.00 97.09           C  
ATOM   3173  C   THR B 432      15.218  -7.925  33.480  1.00 97.09           C  
ATOM   3174  CB  THR B 432      15.549 -10.392  33.200  1.00 97.09           C  
ATOM   3175  O   THR B 432      14.195  -7.727  34.139  1.00 97.09           O  
ATOM   3176  CG2 THR B 432      15.342 -11.585  32.273  1.00 97.09           C  
ATOM   3177  OG1 THR B 432      16.901 -10.402  33.678  1.00 97.09           O  
ATOM   3178  N   GLU B 433      16.317  -7.194  33.652  1.00 95.66           N  
ATOM   3179  CA  GLU B 433      16.475  -5.989  34.461  1.00 95.66           C  
ATOM   3180  C   GLU B 433      17.318  -4.944  33.736  1.00 95.66           C  
ATOM   3181  CB  GLU B 433      17.107  -6.328  35.814  1.00 95.66           C  
ATOM   3182  O   GLU B 433      18.013  -5.262  32.768  1.00 95.66           O  
ATOM   3183  CG  GLU B 433      18.099  -7.480  35.757  1.00 95.66           C  
ATOM   3184  CD  GLU B 433      17.891  -8.505  36.861  1.00 95.66           C  
ATOM   3185  OE1 GLU B 433      18.851  -9.233  37.202  1.00 95.66           O  
ATOM   3186  OE2 GLU B 433      16.758  -8.582  37.387  1.00 95.66           O  
ATOM   3187  N   PRO B 434      17.159  -3.718  34.153  1.00 97.34           N  
ATOM   3188  CA  PRO B 434      17.995  -2.710  33.497  1.00 97.34           C  
ATOM   3189  C   PRO B 434      19.488  -2.954  33.709  1.00 97.34           C  
ATOM   3190  CB  PRO B 434      17.556  -1.402  34.160  1.00 97.34           C  
ATOM   3191  O   PRO B 434      19.901  -3.372  34.793  1.00 97.34           O  
ATOM   3192  CG  PRO B 434      16.378  -1.776  35.000  1.00 97.34           C  
ATOM   3193  CD  PRO B 434      16.330  -3.272  35.115  1.00 97.34           C  
ATOM   3194  N   VAL B 435      20.345  -2.639  32.711  1.00 97.40           N  
ATOM   3195  CA  VAL B 435      21.791  -2.816  32.774  1.00 97.40           C  
ATOM   3196  C   VAL B 435      22.489  -1.516  32.380  1.00 97.40           C  
ATOM   3197  CB  VAL B 435      22.262  -3.972  31.863  1.00 97.40           C  
ATOM   3198  O   VAL B 435      22.200  -0.944  31.326  1.00 97.40           O  
ATOM   3199  CG1 VAL B 435      23.786  -4.072  31.862  1.00 97.40           C  
ATOM   3200  CG2 VAL B 435      21.636  -5.292  32.310  1.00 97.40           C  
ATOM   3201  N   ASP B 436      23.371  -1.086  33.140  1.00 95.17           N  
ATOM   3202  CA  ASP B 436      24.125   0.128  32.842  1.00 95.17           C  
ATOM   3203  C   ASP B 436      25.113  -0.105  31.702  1.00 95.17           C  
ATOM   3204  CB  ASP B 436      24.866   0.619  34.088  1.00 95.17           C  
ATOM   3205  O   ASP B 436      25.660  -1.201  31.561  1.00 95.17           O  
ATOM   3206  CG  ASP B 436      24.011   1.508  34.975  1.00 95.17           C  
ATOM   3207  OD1 ASP B 436      22.881   1.861  34.575  1.00 95.17           O  
ATOM   3208  OD2 ASP B 436      24.474   1.860  36.081  1.00 95.17           O  
ATOM   3209  N   TRP B 437      25.218   0.882  30.897  1.00 93.13           N  
ATOM   3210  CA  TRP B 437      26.107   0.889  29.740  1.00 93.13           C  
ATOM   3211  C   TRP B 437      27.105   2.039  29.827  1.00 93.13           C  
ATOM   3212  CB  TRP B 437      25.301   0.993  28.443  1.00 93.13           C  
ATOM   3213  O   TRP B 437      26.990   3.025  29.095  1.00 93.13           O  
ATOM   3214  CG  TRP B 437      25.350  -0.243  27.594  1.00 93.13           C  
ATOM   3215  CD1 TRP B 437      25.943  -1.434  27.907  1.00 93.13           C  
ATOM   3216  CD2 TRP B 437      24.785  -0.406  26.290  1.00 93.13           C  
ATOM   3217  CE2 TRP B 437      25.074  -1.723  25.871  1.00 93.13           C  
ATOM   3218  CE3 TRP B 437      24.061   0.435  25.434  1.00 93.13           C  
ATOM   3219  NE1 TRP B 437      25.781  -2.329  26.875  1.00 93.13           N  
ATOM   3220  CH2 TRP B 437      23.957  -1.377  23.814  1.00 93.13           C  
ATOM   3221  CZ2 TRP B 437      24.664  -2.220  24.632  1.00 93.13           C  
ATOM   3222  CZ3 TRP B 437      23.653  -0.061  24.201  1.00 93.13           C  
ATOM   3223  N   PRO B 438      28.078   2.010  30.630  1.00 86.88           N  
ATOM   3224  CA  PRO B 438      28.980   3.137  30.878  1.00 86.88           C  
ATOM   3225  C   PRO B 438      29.861   3.464  29.674  1.00 86.88           C  
ATOM   3226  CB  PRO B 438      29.827   2.657  32.060  1.00 86.88           C  
ATOM   3227  O   PRO B 438      30.020   2.632  28.777  1.00 86.88           O  
ATOM   3228  CG  PRO B 438      29.582   1.185  32.132  1.00 86.88           C  
ATOM   3229  CD  PRO B 438      28.376   0.860  31.298  1.00 86.88           C  
ATOM   3230  N   ASP B 439      30.383   4.737  29.706  1.00 80.30           N  
ATOM   3231  CA  ASP B 439      31.288   5.197  28.658  1.00 80.30           C  
ATOM   3232  C   ASP B 439      32.614   4.441  28.706  1.00 80.30           C  
ATOM   3233  CB  ASP B 439      31.536   6.702  28.784  1.00 80.30           C  
ATOM   3234  O   ASP B 439      33.139   4.167  29.788  1.00 80.30           O  
ATOM   3235  CG  ASP B 439      30.655   7.527  27.862  1.00 80.30           C  
ATOM   3236  OD1 ASP B 439      30.117   6.976  26.878  1.00 80.30           O  
ATOM   3237  OD2 ASP B 439      30.501   8.740  28.121  1.00 80.30           O  
ATOM   3238  N   SER B 440      32.853   3.864  27.568  1.00 79.70           N  
ATOM   3239  CA  SER B 440      34.131   3.175  27.423  1.00 79.70           C  
ATOM   3240  C   SER B 440      34.931   3.733  26.251  1.00 79.70           C  
ATOM   3241  CB  SER B 440      33.911   1.673  27.231  1.00 79.70           C  
ATOM   3242  O   SER B 440      34.546   4.741  25.654  1.00 79.70           O  
ATOM   3243  OG  SER B 440      33.810   1.352  25.855  1.00 79.70           O  
ATOM   3244  N   ASP B 441      36.131   3.179  25.959  1.00 81.64           N  
ATOM   3245  CA  ASP B 441      37.020   3.611  24.885  1.00 81.64           C  
ATOM   3246  C   ASP B 441      36.436   3.268  23.516  1.00 81.64           C  
ATOM   3247  CB  ASP B 441      38.402   2.973  25.043  1.00 81.64           C  
ATOM   3248  O   ASP B 441      36.862   3.818  22.498  1.00 81.64           O  
ATOM   3249  CG  ASP B 441      39.231   3.619  26.138  1.00 81.64           C  
ATOM   3250  OD1 ASP B 441      38.880   4.727  26.597  1.00 81.64           O  
ATOM   3251  OD2 ASP B 441      40.247   3.015  26.545  1.00 81.64           O  
ATOM   3252  N   ARG B 442      35.376   2.493  23.553  1.00 90.68           N  
ATOM   3253  CA  ARG B 442      34.722   2.159  22.292  1.00 90.68           C  
ATOM   3254  C   ARG B 442      33.315   2.744  22.233  1.00 90.68           C  
ATOM   3255  CB  ARG B 442      34.667   0.642  22.100  1.00 90.68           C  
ATOM   3256  O   ARG B 442      32.617   2.799  23.248  1.00 90.68           O  
ATOM   3257  CG  ARG B 442      34.398  -0.132  23.380  1.00 90.68           C  
ATOM   3258  CD  ARG B 442      34.383  -1.635  23.138  1.00 90.68           C  
ATOM   3259  NE  ARG B 442      33.948  -2.368  24.324  1.00 90.68           N  
ATOM   3260  NH1 ARG B 442      32.094  -3.308  23.317  1.00 90.68           N  
ATOM   3261  NH2 ARG B 442      32.567  -3.766  25.513  1.00 90.68           N  
ATOM   3262  CZ  ARG B 442      32.870  -3.145  24.382  1.00 90.68           C  
ATOM   3263  N   PRO B 443      32.900   3.130  21.129  1.00 94.76           N  
ATOM   3264  CA  PRO B 443      31.543   3.668  21.004  1.00 94.76           C  
ATOM   3265  C   PRO B 443      30.465   2.619  21.268  1.00 94.76           C  
ATOM   3266  CB  PRO B 443      31.489   4.154  19.554  1.00 94.76           C  
ATOM   3267  O   PRO B 443      30.640   1.448  20.921  1.00 94.76           O  
ATOM   3268  CG  PRO B 443      32.857   3.892  19.012  1.00 94.76           C  
ATOM   3269  CD  PRO B 443      33.625   3.089  20.022  1.00 94.76           C  
ATOM   3270  N   ARG B 444      29.452   3.010  21.921  1.00 97.36           N  
ATOM   3271  CA  ARG B 444      28.296   2.135  22.093  1.00 97.36           C  
ATOM   3272  C   ARG B 444      27.634   1.833  20.754  1.00 97.36           C  
ATOM   3273  CB  ARG B 444      27.282   2.767  23.049  1.00 97.36           C  
ATOM   3274  O   ARG B 444      27.397   2.740  19.953  1.00 97.36           O  
ATOM   3275  CG  ARG B 444      27.795   2.933  24.470  1.00 97.36           C  
ATOM   3276  CD  ARG B 444      26.925   3.887  25.277  1.00 97.36           C  
ATOM   3277  NE  ARG B 444      27.464   4.107  26.616  1.00 97.36           N  
ATOM   3278  NH1 ARG B 444      26.077   5.890  27.105  1.00 97.36           N  
ATOM   3279  NH2 ARG B 444      27.609   5.166  28.649  1.00 97.36           N  
ATOM   3280  CZ  ARG B 444      27.049   5.054  27.453  1.00 97.36           C  
ATOM   3281  N   ARG B 445      27.421   0.571  20.488  1.00 97.86           N  
ATOM   3282  CA  ARG B 445      26.754   0.157  19.258  1.00 97.86           C  
ATOM   3283  C   ARG B 445      25.622  -0.822  19.551  1.00 97.86           C  
ATOM   3284  CB  ARG B 445      27.756  -0.475  18.289  1.00 97.86           C  
ATOM   3285  O   ARG B 445      25.741  -1.667  20.441  1.00 97.86           O  
ATOM   3286  CG  ARG B 445      28.857   0.471  17.838  1.00 97.86           C  
ATOM   3287  CD  ARG B 445      29.816  -0.202  16.866  1.00 97.86           C  
ATOM   3288  NE  ARG B 445      30.933   0.672  16.518  1.00 97.86           N  
ATOM   3289  NH1 ARG B 445      32.482  -0.447  17.816  1.00 97.86           N  
ATOM   3290  NH2 ARG B 445      33.114   1.387  16.595  1.00 97.86           N  
ATOM   3291  CZ  ARG B 445      32.174   0.535  16.977  1.00 97.86           C  
ATOM   3292  N   ALA B 446      24.520  -0.692  18.793  1.00 98.62           N  
ATOM   3293  CA  ALA B 446      23.337  -1.530  18.972  1.00 98.62           C  
ATOM   3294  C   ALA B 446      22.706  -1.883  17.627  1.00 98.62           C  
ATOM   3295  CB  ALA B 446      22.318  -0.827  19.865  1.00 98.62           C  
ATOM   3296  O   ALA B 446      22.720  -1.075  16.696  1.00 98.62           O  
ATOM   3297  N   GLY B 447      22.186  -3.094  17.533  1.00 98.71           N  
ATOM   3298  CA  GLY B 447      21.409  -3.496  16.372  1.00 98.71           C  
ATOM   3299  C   GLY B 447      19.911  -3.426  16.602  1.00 98.71           C  
ATOM   3300  O   GLY B 447      19.444  -3.574  17.733  1.00 98.71           O  
ATOM   3301  N   VAL B 448      19.153  -3.217  15.517  1.00 98.74           N  
ATOM   3302  CA  VAL B 448      17.695  -3.233  15.562  1.00 98.74           C  
ATOM   3303  C   VAL B 448      17.153  -4.098  14.426  1.00 98.74           C  
ATOM   3304  CB  VAL B 448      17.108  -1.806  15.471  1.00 98.74           C  
ATOM   3305  O   VAL B 448      17.541  -3.928  13.268  1.00 98.74           O  
ATOM   3306  CG1 VAL B 448      15.587  -1.839  15.605  1.00 98.74           C  
ATOM   3307  CG2 VAL B 448      17.723  -0.908  16.543  1.00 98.74           C  
ATOM   3308  N   SER B 449      16.264  -4.986  14.790  1.00 97.95           N  
ATOM   3309  CA  SER B 449      15.673  -5.890  13.808  1.00 97.95           C  
ATOM   3310  C   SER B 449      14.183  -5.617  13.632  1.00 97.95           C  
ATOM   3311  CB  SER B 449      15.889  -7.346  14.221  1.00 97.95           C  
ATOM   3312  O   SER B 449      13.484  -5.312  14.600  1.00 97.95           O  
ATOM   3313  OG  SER B 449      17.271  -7.638  14.331  1.00 97.95           O  
ATOM   3314  N   ALA B 450      13.718  -5.721  12.394  1.00 97.38           N  
ATOM   3315  CA  ALA B 450      12.310  -5.745  12.005  1.00 97.38           C  
ATOM   3316  C   ALA B 450      12.043  -6.842  10.980  1.00 97.38           C  
ATOM   3317  CB  ALA B 450      11.889  -4.387  11.449  1.00 97.38           C  
ATOM   3318  O   ALA B 450      12.389  -6.700   9.804  1.00 97.38           O  
ATOM   3319  N   PHE B 451      11.434  -7.843  11.415  1.00 90.82           N  
ATOM   3320  CA  PHE B 451      11.151  -8.993  10.563  1.00 90.82           C  
ATOM   3321  C   PHE B 451       9.664  -9.077  10.244  1.00 90.82           C  
ATOM   3322  CB  PHE B 451      11.618 -10.288  11.235  1.00 90.82           C  
ATOM   3323  O   PHE B 451       8.847  -9.335  11.130  1.00 90.82           O  
ATOM   3324  CG  PHE B 451      13.049 -10.250  11.700  1.00 90.82           C  
ATOM   3325  CD1 PHE B 451      14.027  -9.629  10.933  1.00 90.82           C  
ATOM   3326  CD2 PHE B 451      13.415 -10.835  12.905  1.00 90.82           C  
ATOM   3327  CE1 PHE B 451      15.352  -9.591  11.361  1.00 90.82           C  
ATOM   3328  CE2 PHE B 451      14.737 -10.802  13.339  1.00 90.82           C  
ATOM   3329  CZ  PHE B 451      15.704 -10.180  12.566  1.00 90.82           C  
ATOM   3330  N   GLY B 452       9.346  -8.995   8.939  1.00 90.09           N  
ATOM   3331  CA  GLY B 452       7.958  -8.868   8.522  1.00 90.09           C  
ATOM   3332  C   GLY B 452       7.302 -10.201   8.216  1.00 90.09           C  
ATOM   3333  O   GLY B 452       7.973 -11.147   7.796  1.00 90.09           O  
ATOM   3334  N   ILE B 453       6.040 -10.197   8.246  1.00 83.12           N  
ATOM   3335  CA  ILE B 453       5.230 -11.392   8.035  1.00 83.12           C  
ATOM   3336  C   ILE B 453       5.229 -11.761   6.554  1.00 83.12           C  
ATOM   3337  CB  ILE B 453       3.783 -11.190   8.538  1.00 83.12           C  
ATOM   3338  O   ILE B 453       4.966 -12.911   6.194  1.00 83.12           O  
ATOM   3339  CG1 ILE B 453       3.102 -12.545   8.764  1.00 83.12           C  
ATOM   3340  CG2 ILE B 453       2.984 -10.333   7.552  1.00 83.12           C  
ATOM   3341  CD1 ILE B 453       2.072 -12.540   9.885  1.00 83.12           C  
ATOM   3342  N   SER B 454       5.577 -10.812   5.676  1.00 83.40           N  
ATOM   3343  CA  SER B 454       5.654 -11.085   4.245  1.00 83.40           C  
ATOM   3344  C   SER B 454       6.958 -11.789   3.885  1.00 83.40           C  
ATOM   3345  CB  SER B 454       5.526  -9.789   3.444  1.00 83.40           C  
ATOM   3346  O   SER B 454       7.179 -12.142   2.725  1.00 83.40           O  
ATOM   3347  OG  SER B 454       5.572  -8.661   4.302  1.00 83.40           O  
ATOM   3348  N   GLY B 455       7.841 -11.876   4.862  1.00 89.19           N  
ATOM   3349  CA  GLY B 455       9.109 -12.558   4.658  1.00 89.19           C  
ATOM   3350  C   GLY B 455      10.280 -11.607   4.500  1.00 89.19           C  
ATOM   3351  O   GLY B 455      11.436 -12.035   4.479  1.00 89.19           O  
ATOM   3352  N   THR B 456      10.031 -10.316   4.443  1.00 91.61           N  
ATOM   3353  CA  THR B 456      11.103  -9.337   4.300  1.00 91.61           C  
ATOM   3354  C   THR B 456      11.749  -9.040   5.650  1.00 91.61           C  
ATOM   3355  CB  THR B 456      10.584  -8.027   3.677  1.00 91.61           C  
ATOM   3356  O   THR B 456      11.080  -8.579   6.576  1.00 91.61           O  
ATOM   3357  CG2 THR B 456      11.732  -7.072   3.368  1.00 91.61           C  
ATOM   3358  OG1 THR B 456       9.885  -8.326   2.462  1.00 91.61           O  
ATOM   3359  N   ASN B 457      12.995  -9.316   5.730  1.00 94.41           N  
ATOM   3360  CA  ASN B 457      13.781  -9.044   6.929  1.00 94.41           C  
ATOM   3361  C   ASN B 457      14.608  -7.770   6.781  1.00 94.41           C  
ATOM   3362  CB  ASN B 457      14.689 -10.232   7.256  1.00 94.41           C  
ATOM   3363  O   ASN B 457      15.141  -7.493   5.705  1.00 94.41           O  
ATOM   3364  CG  ASN B 457      13.913 -11.511   7.501  1.00 94.41           C  
ATOM   3365  ND2 ASN B 457      14.292 -12.577   6.806  1.00 94.41           N  
ATOM   3366  OD1 ASN B 457      12.980 -11.540   8.308  1.00 94.41           O  
ATOM   3367  N   ALA B 458      14.634  -7.003   7.857  1.00 98.04           N  
ATOM   3368  CA  ALA B 458      15.430  -5.779   7.866  1.00 98.04           C  
ATOM   3369  C   ALA B 458      16.238  -5.660   9.155  1.00 98.04           C  
ATOM   3370  CB  ALA B 458      14.531  -4.558   7.691  1.00 98.04           C  
ATOM   3371  O   ALA B 458      15.782  -6.077  10.222  1.00 98.04           O  
ATOM   3372  N   HIS B 459      17.428  -5.141   9.059  1.00 98.13           N  
ATOM   3373  CA  HIS B 459      18.320  -4.953  10.198  1.00 98.13           C  
ATOM   3374  C   HIS B 459      19.165  -3.694  10.034  1.00 98.13           C  
ATOM   3375  CB  HIS B 459      19.225  -6.174  10.376  1.00 98.13           C  
ATOM   3376  O   HIS B 459      19.623  -3.388   8.931  1.00 98.13           O  
ATOM   3377  CG  HIS B 459      19.882  -6.243  11.717  1.00 98.13           C  
ATOM   3378  CD2 HIS B 459      21.100  -5.823  12.133  1.00 98.13           C  
ATOM   3379  ND1 HIS B 459      19.270  -6.803  12.818  1.00 98.13           N  
ATOM   3380  CE1 HIS B 459      20.086  -6.724  13.856  1.00 98.13           C  
ATOM   3381  NE2 HIS B 459      21.203  -6.134  13.467  1.00 98.13           N  
ATOM   3382  N   VAL B 460      19.328  -2.906  11.157  1.00 98.51           N  
ATOM   3383  CA  VAL B 460      20.140  -1.694  11.150  1.00 98.51           C  
ATOM   3384  C   VAL B 460      21.112  -1.715  12.328  1.00 98.51           C  
ATOM   3385  CB  VAL B 460      19.263  -0.423  11.207  1.00 98.51           C  
ATOM   3386  O   VAL B 460      20.839  -2.341  13.355  1.00 98.51           O  
ATOM   3387  CG1 VAL B 460      18.561  -0.191   9.869  1.00 98.51           C  
ATOM   3388  CG2 VAL B 460      18.242  -0.530  12.338  1.00 98.51           C  
ATOM   3389  N   ILE B 461      22.240  -1.099  12.121  1.00 98.35           N  
ATOM   3390  CA  ILE B 461      23.238  -0.976  13.178  1.00 98.35           C  
ATOM   3391  C   ILE B 461      23.462   0.499  13.506  1.00 98.35           C  
ATOM   3392  CB  ILE B 461      24.572  -1.644  12.778  1.00 98.35           C  
ATOM   3393  O   ILE B 461      23.803   1.292  12.626  1.00 98.35           O  
ATOM   3394  CG1 ILE B 461      24.371  -3.148  12.559  1.00 98.35           C  
ATOM   3395  CG2 ILE B 461      25.646  -1.384  13.838  1.00 98.35           C  
ATOM   3396  CD1 ILE B 461      25.667  -3.927  12.385  1.00 98.35           C  
ATOM   3397  N   LEU B 462      23.292   0.832  14.773  1.00 98.58           N  
ATOM   3398  CA  LEU B 462      23.448   2.194  15.271  1.00 98.58           C  
ATOM   3399  C   LEU B 462      24.732   2.332  16.082  1.00 98.58           C  
ATOM   3400  CB  LEU B 462      22.243   2.592  16.128  1.00 98.58           C  
ATOM   3401  O   LEU B 462      25.181   1.371  16.711  1.00 98.58           O  
ATOM   3402  CG  LEU B 462      20.905   2.718  15.399  1.00 98.58           C  
ATOM   3403  CD1 LEU B 462      19.956   1.608  15.837  1.00 98.58           C  
ATOM   3404  CD2 LEU B 462      20.285   4.089  15.652  1.00 98.58           C  
ATOM   3405  N   GLU B 463      25.276   3.510  16.081  1.00 97.54           N  
ATOM   3406  CA  GLU B 463      26.460   3.861  16.859  1.00 97.54           C  
ATOM   3407  C   GLU B 463      26.263   5.180  17.601  1.00 97.54           C  
ATOM   3408  CB  GLU B 463      27.692   3.946  15.954  1.00 97.54           C  
ATOM   3409  O   GLU B 463      25.586   6.082  17.104  1.00 97.54           O  
ATOM   3410  CG  GLU B 463      28.979   4.276  16.696  1.00 97.54           C  
ATOM   3411  CD  GLU B 463      30.217   4.189  15.818  1.00 97.54           C  
ATOM   3412  OE1 GLU B 463      30.829   5.242  15.525  1.00 97.54           O  
ATOM   3413  OE2 GLU B 463      30.578   3.059  15.419  1.00 97.54           O  
ATOM   3414  N   GLN B 464      26.773   5.261  18.690  1.00 97.26           N  
ATOM   3415  CA  GLN B 464      26.775   6.499  19.461  1.00 97.26           C  
ATOM   3416  C   GLN B 464      27.347   7.655  18.645  1.00 97.26           C  
ATOM   3417  CB  GLN B 464      27.571   6.326  20.755  1.00 97.26           C  
ATOM   3418  O   GLN B 464      28.310   7.476  17.897  1.00 97.26           O  
ATOM   3419  CG  GLN B 464      27.651   7.588  21.602  1.00 97.26           C  
ATOM   3420  CD  GLN B 464      28.484   7.402  22.856  1.00 97.26           C  
ATOM   3421  NE2 GLN B 464      28.377   8.347  23.785  1.00 97.26           N  
ATOM   3422  OE1 GLN B 464      29.218   6.418  22.990  1.00 97.26           O  
ATOM   3423  N   ALA B 465      26.705   8.832  18.838  1.00 96.72           N  
ATOM   3424  CA  ALA B 465      27.175  10.018  18.126  1.00 96.72           C  
ATOM   3425  C   ALA B 465      28.607  10.364  18.523  1.00 96.72           C  
ATOM   3426  CB  ALA B 465      26.250  11.202  18.398  1.00 96.72           C  
ATOM   3427  O   ALA B 465      28.982  10.241  19.691  1.00 96.72           O  
ATOM   3428  N   PRO B 466      29.358  10.770  17.580  1.00 92.29           N  
ATOM   3429  CA  PRO B 466      30.712  11.207  17.931  1.00 92.29           C  
ATOM   3430  C   PRO B 466      30.720  12.470  18.790  1.00 92.29           C  
ATOM   3431  CB  PRO B 466      31.361  11.469  16.570  1.00 92.29           C  
ATOM   3432  O   PRO B 466      29.795  13.282  18.708  1.00 92.29           O  
ATOM   3433  CG  PRO B 466      30.229  11.444  15.595  1.00 92.29           C  
ATOM   3434  CD  PRO B 466      29.019  10.879  16.283  1.00 92.29           C  
ATOM   3435  N   THR B 467      31.694  12.557  19.540  1.00 88.57           N  
ATOM   3436  CA  THR B 467      31.816  13.752  20.367  1.00 88.57           C  
ATOM   3437  C   THR B 467      32.087  14.981  19.504  1.00 88.57           C  
ATOM   3438  CB  THR B 467      32.938  13.597  21.411  1.00 88.57           C  
ATOM   3439  O   THR B 467      32.877  14.921  18.560  1.00 88.57           O  
ATOM   3440  CG2 THR B 467      32.432  12.882  22.659  1.00 88.57           C  
ATOM   3441  OG1 THR B 467      34.012  12.839  20.841  1.00 88.57           O  
ATOM   3442  N   GLN B 468      31.304  16.003  19.696  1.00 82.87           N  
ATOM   3443  CA  GLN B 468      31.457  17.233  18.926  1.00 82.87           C  
ATOM   3444  C   GLN B 468      32.664  18.034  19.404  1.00 82.87           C  
ATOM   3445  CB  GLN B 468      30.191  18.086  19.019  1.00 82.87           C  
ATOM   3446  O   GLN B 468      32.951  18.080  20.602  1.00 82.87           O  
ATOM   3447  CG  GLN B 468      29.873  18.856  17.744  1.00 82.87           C  
ATOM   3448  CD  GLN B 468      28.525  19.550  17.798  1.00 82.87           C  
ATOM   3449  NE2 GLN B 468      28.198  20.291  16.745  1.00 82.87           N  
ATOM   3450  OE1 GLN B 468      27.784  19.420  18.777  1.00 82.87           O  
ATOM   3451  N   ASP B 469      33.447  18.492  18.423  1.00 71.35           N  
ATOM   3452  CA  ASP B 469      34.595  19.323  18.773  1.00 71.35           C  
ATOM   3453  C   ASP B 469      34.156  20.581  19.519  1.00 71.35           C  
ATOM   3454  CB  ASP B 469      35.384  19.704  17.518  1.00 71.35           C  
ATOM   3455  O   ASP B 469      33.194  21.240  19.122  1.00 71.35           O  
ATOM   3456  CG  ASP B 469      36.352  18.621  17.075  1.00 71.35           C  
ATOM   3457  OD1 ASP B 469      36.733  17.766  17.904  1.00 71.35           O  
ATOM   3458  OD2 ASP B 469      36.738  18.623  15.886  1.00 71.35           O  
ATOM   3459  N   PRO B 470      34.697  20.777  20.626  1.00 68.88           N  
ATOM   3460  CA  PRO B 470      34.306  21.959  21.398  1.00 68.88           C  
ATOM   3461  C   PRO B 470      34.529  23.262  20.633  1.00 68.88           C  
ATOM   3462  CB  PRO B 470      35.208  21.889  22.632  1.00 68.88           C  
ATOM   3463  O   PRO B 470      35.600  23.468  20.057  1.00 68.88           O  
ATOM   3464  CG  PRO B 470      36.132  20.744  22.367  1.00 68.88           C  
ATOM   3465  CD  PRO B 470      35.749  20.117  21.057  1.00 68.88           C  
ATOM   3466  N   GLN B 471      33.516  23.917  20.149  1.00 67.47           N  
ATOM   3467  CA  GLN B 471      33.661  25.250  19.574  1.00 67.47           C  
ATOM   3468  C   GLN B 471      33.791  26.309  20.666  1.00 67.47           C  
ATOM   3469  CB  GLN B 471      32.474  25.576  18.666  1.00 67.47           C  
ATOM   3470  O   GLN B 471      33.244  26.151  21.759  1.00 67.47           O  
ATOM   3471  CG  GLN B 471      32.651  25.101  17.230  1.00 67.47           C  
ATOM   3472  CD  GLN B 471      31.540  25.579  16.313  1.00 67.47           C  
ATOM   3473  NE2 GLN B 471      31.704  25.350  15.014  1.00 67.47           N  
ATOM   3474  OE1 GLN B 471      30.544  26.149  16.768  1.00 67.47           O  
ATOM   3475  N   GLN B 472      34.669  27.219  20.492  1.00 75.93           N  
ATOM   3476  CA  GLN B 472      34.784  28.321  21.442  1.00 75.93           C  
ATOM   3477  C   GLN B 472      33.449  29.041  21.613  1.00 75.93           C  
ATOM   3478  CB  GLN B 472      35.859  29.310  20.990  1.00 75.93           C  
ATOM   3479  O   GLN B 472      32.864  29.515  20.637  1.00 75.93           O  
ATOM   3480  CG  GLN B 472      37.051  29.395  21.934  1.00 75.93           C  
ATOM   3481  CD  GLN B 472      38.078  30.421  21.492  1.00 75.93           C  
ATOM   3482  NE2 GLN B 472      39.094  30.639  22.320  1.00 75.93           N  
ATOM   3483  OE1 GLN B 472      37.960  31.012  20.414  1.00 75.93           O  
ATOM   3484  N   PRO B 473      32.902  28.969  22.855  1.00 86.07           N  
ATOM   3485  CA  PRO B 473      31.603  29.605  23.091  1.00 86.07           C  
ATOM   3486  C   PRO B 473      31.632  31.113  22.852  1.00 86.07           C  
ATOM   3487  CB  PRO B 473      31.319  29.290  24.561  1.00 86.07           C  
ATOM   3488  O   PRO B 473      32.625  31.772  23.168  1.00 86.07           O  
ATOM   3489  CG  PRO B 473      32.606  28.746  25.092  1.00 86.07           C  
ATOM   3490  CD  PRO B 473      33.518  28.463  23.933  1.00 86.07           C  
ATOM   3491  N   ALA B 474      30.756  31.665  22.178  1.00 89.65           N  
ATOM   3492  CA  ALA B 474      30.585  33.104  21.990  1.00 89.65           C  
ATOM   3493  C   ALA B 474      30.066  33.765  23.264  1.00 89.65           C  
ATOM   3494  CB  ALA B 474      29.636  33.379  20.827  1.00 89.65           C  
ATOM   3495  O   ALA B 474      29.329  33.148  24.035  1.00 89.65           O  
ATOM   3496  N   PRO B 475      30.485  34.975  23.478  1.00 91.73           N  
ATOM   3497  CA  PRO B 475      29.976  35.666  24.665  1.00 91.73           C  
ATOM   3498  C   PRO B 475      28.464  35.875  24.623  1.00 91.73           C  
ATOM   3499  CB  PRO B 475      30.713  37.007  24.636  1.00 91.73           C  
ATOM   3500  O   PRO B 475      27.900  36.118  23.554  1.00 91.73           O  
ATOM   3501  CG  PRO B 475      31.355  37.061  23.287  1.00 91.73           C  
ATOM   3502  CD  PRO B 475      31.298  35.690  22.677  1.00 91.73           C  
ATOM   3503  N   PRO B 476      27.863  35.839  25.834  1.00 94.55           N  
ATOM   3504  CA  PRO B 476      26.417  36.068  25.868  1.00 94.55           C  
ATOM   3505  C   PRO B 476      26.039  37.506  25.522  1.00 94.55           C  
ATOM   3506  CB  PRO B 476      26.041  35.737  27.315  1.00 94.55           C  
ATOM   3507  O   PRO B 476      26.741  38.443  25.910  1.00 94.55           O  
ATOM   3508  CG  PRO B 476      27.340  35.733  28.055  1.00 94.55           C  
ATOM   3509  CD  PRO B 476      28.455  35.582  27.060  1.00 94.55           C  
ATOM   3510  N   VAL B 477      25.037  37.739  24.797  1.00 95.87           N  
ATOM   3511  CA  VAL B 477      24.490  39.049  24.462  1.00 95.87           C  
ATOM   3512  C   VAL B 477      23.519  39.498  25.551  1.00 95.87           C  
ATOM   3513  CB  VAL B 477      23.781  39.034  23.089  1.00 95.87           C  
ATOM   3514  O   VAL B 477      22.632  38.741  25.951  1.00 95.87           O  
ATOM   3515  CG1 VAL B 477      22.722  40.132  23.016  1.00 95.87           C  
ATOM   3516  CG2 VAL B 477      24.799  39.193  21.962  1.00 95.87           C  
ATOM   3517  N   PRO B 478      23.733  40.687  26.039  1.00 94.85           N  
ATOM   3518  CA  PRO B 478      22.798  41.142  27.071  1.00 94.85           C  
ATOM   3519  C   PRO B 478      21.389  41.373  26.530  1.00 94.85           C  
ATOM   3520  CB  PRO B 478      23.419  42.455  27.555  1.00 94.85           C  
ATOM   3521  O   PRO B 478      21.225  41.786  25.379  1.00 94.85           O  
ATOM   3522  CG  PRO B 478      24.454  42.790  26.529  1.00 94.85           C  
ATOM   3523  CD  PRO B 478      24.724  41.562  25.707  1.00 94.85           C  
ATOM   3524  N   ALA B 479      20.382  41.143  27.327  1.00 96.88           N  
ATOM   3525  CA  ALA B 479      18.975  41.383  27.019  1.00 96.88           C  
ATOM   3526  C   ALA B 479      18.575  40.700  25.714  1.00 96.88           C  
ATOM   3527  CB  ALA B 479      18.696  42.882  26.937  1.00 96.88           C  
ATOM   3528  O   ALA B 479      17.874  41.287  24.888  1.00 96.88           O  
ATOM   3529  N   ALA B 480      19.073  39.432  25.552  1.00 98.27           N  
ATOM   3530  CA  ALA B 480      18.702  38.661  24.368  1.00 98.27           C  
ATOM   3531  C   ALA B 480      17.203  38.375  24.348  1.00 98.27           C  
ATOM   3532  CB  ALA B 480      19.491  37.355  24.314  1.00 98.27           C  
ATOM   3533  O   ALA B 480      16.656  37.828  25.308  1.00 98.27           O  
ATOM   3534  N   PRO B 481      16.510  38.729  23.279  1.00 98.18           N  
ATOM   3535  CA  PRO B 481      15.056  38.553  23.239  1.00 98.18           C  
ATOM   3536  C   PRO B 481      14.642  37.088  23.122  1.00 98.18           C  
ATOM   3537  CB  PRO B 481      14.641  39.340  21.993  1.00 98.18           C  
ATOM   3538  O   PRO B 481      15.209  36.345  22.317  1.00 98.18           O  
ATOM   3539  CG  PRO B 481      15.852  40.132  21.620  1.00 98.18           C  
ATOM   3540  CD  PRO B 481      17.056  39.482  22.238  1.00 98.18           C  
ATOM   3541  N   TRP B 482      13.746  36.621  23.923  1.00 98.68           N  
ATOM   3542  CA  TRP B 482      13.076  35.337  23.745  1.00 98.68           C  
ATOM   3543  C   TRP B 482      11.812  35.493  22.907  1.00 98.68           C  
ATOM   3544  CB  TRP B 482      12.731  34.718  25.103  1.00 98.68           C  
ATOM   3545  O   TRP B 482      10.839  36.109  23.349  1.00 98.68           O  
ATOM   3546  CG  TRP B 482      13.919  34.198  25.855  1.00 98.68           C  
ATOM   3547  CD1 TRP B 482      15.237  34.380  25.541  1.00 98.68           C  
ATOM   3548  CD2 TRP B 482      13.895  33.405  27.046  1.00 98.68           C  
ATOM   3549  CE2 TRP B 482      15.237  33.143  27.400  1.00 98.68           C  
ATOM   3550  CE3 TRP B 482      12.869  32.891  27.849  1.00 98.68           C  
ATOM   3551  NE1 TRP B 482      16.035  33.748  26.467  1.00 98.68           N  
ATOM   3552  CH2 TRP B 482      14.556  31.897  29.293  1.00 98.68           C  
ATOM   3553  CZ2 TRP B 482      15.579  32.388  28.525  1.00 98.68           C  
ATOM   3554  CZ3 TRP B 482      13.211  32.140  28.968  1.00 98.68           C  
ATOM   3555  N   LEU B 483      11.832  34.916  21.749  1.00 98.67           N  
ATOM   3556  CA  LEU B 483      10.756  35.079  20.778  1.00 98.67           C  
ATOM   3557  C   LEU B 483       9.845  33.856  20.767  1.00 98.67           C  
ATOM   3558  CB  LEU B 483      11.327  35.317  19.378  1.00 98.67           C  
ATOM   3559  O   LEU B 483      10.323  32.721  20.700  1.00 98.67           O  
ATOM   3560  CG  LEU B 483      12.361  36.437  19.249  1.00 98.67           C  
ATOM   3561  CD1 LEU B 483      12.930  36.472  17.835  1.00 98.67           C  
ATOM   3562  CD2 LEU B 483      11.740  37.781  19.615  1.00 98.67           C  
ATOM   3563  N   LEU B 484       8.566  33.993  20.892  1.00 98.52           N  
ATOM   3564  CA  LEU B 484       7.556  32.947  20.770  1.00 98.52           C  
ATOM   3565  C   LEU B 484       6.497  33.331  19.742  1.00 98.52           C  
ATOM   3566  CB  LEU B 484       6.896  32.679  22.125  1.00 98.52           C  
ATOM   3567  O   LEU B 484       6.149  34.507  19.613  1.00 98.52           O  
ATOM   3568  CG  LEU B 484       7.770  32.006  23.185  1.00 98.52           C  
ATOM   3569  CD1 LEU B 484       7.333  32.433  24.582  1.00 98.52           C  
ATOM   3570  CD2 LEU B 484       7.713  30.489  23.041  1.00 98.52           C  
ATOM   3571  N   SER B 485       6.046  32.390  19.008  1.00 98.17           N  
ATOM   3572  CA  SER B 485       5.004  32.629  18.016  1.00 98.17           C  
ATOM   3573  C   SER B 485       4.135  31.392  17.817  1.00 98.17           C  
ATOM   3574  CB  SER B 485       5.620  33.049  16.681  1.00 98.17           C  
ATOM   3575  O   SER B 485       4.562  30.273  18.112  1.00 98.17           O  
ATOM   3576  OG  SER B 485       6.487  32.042  16.188  1.00 98.17           O  
ATOM   3577  N   ALA B 486       2.925  31.580  17.381  1.00 97.06           N  
ATOM   3578  CA  ALA B 486       1.976  30.507  17.094  1.00 97.06           C  
ATOM   3579  C   ALA B 486       0.907  30.970  16.108  1.00 97.06           C  
ATOM   3580  CB  ALA B 486       1.327  30.011  18.384  1.00 97.06           C  
ATOM   3581  O   ALA B 486       0.774  32.167  15.844  1.00 97.06           O  
ATOM   3582  N   LYS B 487       0.142  30.036  15.577  1.00 90.88           N  
ATOM   3583  CA  LYS B 487      -0.890  30.324  14.586  1.00 90.88           C  
ATOM   3584  C   LYS B 487      -2.082  31.032  15.224  1.00 90.88           C  
ATOM   3585  CB  LYS B 487      -1.350  29.037  13.900  1.00 90.88           C  
ATOM   3586  O   LYS B 487      -2.757  31.832  14.573  1.00 90.88           O  
ATOM   3587  CG  LYS B 487      -0.446  28.585  12.763  1.00 90.88           C  
ATOM   3588  CD  LYS B 487      -0.955  29.077  11.414  1.00 90.88           C  
ATOM   3589  CE  LYS B 487      -0.132  28.511  10.265  1.00 90.88           C  
ATOM   3590  NZ  LYS B 487      -0.197  29.383   9.054  1.00 90.88           N  
ATOM   3591  N   THR B 488      -2.354  30.778  16.522  1.00 86.68           N  
ATOM   3592  CA  THR B 488      -3.460  31.367  17.269  1.00 86.68           C  
ATOM   3593  C   THR B 488      -2.997  31.826  18.649  1.00 86.68           C  
ATOM   3594  CB  THR B 488      -4.625  30.371  17.422  1.00 86.68           C  
ATOM   3595  O   THR B 488      -1.967  31.368  19.148  1.00 86.68           O  
ATOM   3596  CG2 THR B 488      -5.246  30.040  16.069  1.00 86.68           C  
ATOM   3597  OG1 THR B 488      -4.137  29.163  18.020  1.00 86.68           O  
ATOM   3598  N   PRO B 489      -3.765  32.716  19.229  1.00 87.68           N  
ATOM   3599  CA  PRO B 489      -3.395  33.138  20.582  1.00 87.68           C  
ATOM   3600  C   PRO B 489      -3.420  31.988  21.587  1.00 87.68           C  
ATOM   3601  CB  PRO B 489      -4.456  34.187  20.927  1.00 87.68           C  
ATOM   3602  O   PRO B 489      -2.592  31.943  22.500  1.00 87.68           O  
ATOM   3603  CG  PRO B 489      -5.140  34.478  19.630  1.00 87.68           C  
ATOM   3604  CD  PRO B 489      -4.848  33.357  18.675  1.00 87.68           C  
ATOM   3605  N   ALA B 490      -4.384  31.083  21.398  1.00 88.40           N  
ATOM   3606  CA  ALA B 490      -4.454  29.928  22.290  1.00 88.40           C  
ATOM   3607  C   ALA B 490      -3.203  29.063  22.167  1.00 88.40           C  
ATOM   3608  CB  ALA B 490      -5.701  29.100  21.990  1.00 88.40           C  
ATOM   3609  O   ALA B 490      -2.680  28.572  23.170  1.00 88.40           O  
ATOM   3610  N   ALA B 491      -2.811  28.812  20.971  1.00 94.27           N  
ATOM   3611  CA  ALA B 491      -1.595  28.039  20.730  1.00 94.27           C  
ATOM   3612  C   ALA B 491      -0.370  28.755  21.293  1.00 94.27           C  
ATOM   3613  CB  ALA B 491      -1.416  27.780  19.236  1.00 94.27           C  
ATOM   3614  O   ALA B 491       0.571  28.112  21.764  1.00 94.27           O  
ATOM   3615  N   LEU B 492      -0.311  30.101  21.213  1.00 95.20           N  
ATOM   3616  CA  LEU B 492       0.792  30.884  21.760  1.00 95.20           C  
ATOM   3617  C   LEU B 492       0.871  30.728  23.275  1.00 95.20           C  
ATOM   3618  CB  LEU B 492       0.633  32.362  21.395  1.00 95.20           C  
ATOM   3619  O   LEU B 492       1.961  30.583  23.832  1.00 95.20           O  
ATOM   3620  CG  LEU B 492       1.701  33.313  21.937  1.00 95.20           C  
ATOM   3621  CD1 LEU B 492       3.073  32.940  21.385  1.00 95.20           C  
ATOM   3622  CD2 LEU B 492       1.355  34.758  21.594  1.00 95.20           C  
ATOM   3623  N   ARG B 493      -0.269  30.796  23.953  1.00 92.64           N  
ATOM   3624  CA  ARG B 493      -0.310  30.593  25.398  1.00 92.64           C  
ATOM   3625  C   ARG B 493       0.179  29.197  25.769  1.00 92.64           C  
ATOM   3626  CB  ARG B 493      -1.727  30.812  25.932  1.00 92.64           C  
ATOM   3627  O   ARG B 493       0.924  29.031  26.736  1.00 92.64           O  
ATOM   3628  CG  ARG B 493      -2.161  32.269  25.951  1.00 92.64           C  
ATOM   3629  CD  ARG B 493      -3.512  32.446  26.629  1.00 92.64           C  
ATOM   3630  NE  ARG B 493      -4.609  32.022  25.764  1.00 92.64           N  
ATOM   3631  NH1 ARG B 493      -5.414  34.155  25.391  1.00 92.64           N  
ATOM   3632  NH2 ARG B 493      -6.447  32.350  24.426  1.00 92.64           N  
ATOM   3633  CZ  ARG B 493      -5.487  32.843  25.196  1.00 92.64           C  
ATOM   3634  N   ALA B 494      -0.243  28.215  24.948  1.00 94.34           N  
ATOM   3635  CA  ALA B 494       0.189  26.839  25.179  1.00 94.34           C  
ATOM   3636  C   ALA B 494       1.696  26.698  24.981  1.00 94.34           C  
ATOM   3637  CB  ALA B 494      -0.558  25.884  24.252  1.00 94.34           C  
ATOM   3638  O   ALA B 494       2.355  25.949  25.705  1.00 94.34           O  
ATOM   3639  N   GLN B 495       2.206  27.377  24.006  1.00 97.43           N  
ATOM   3640  CA  GLN B 495       3.642  27.350  23.749  1.00 97.43           C  
ATOM   3641  C   GLN B 495       4.420  27.962  24.910  1.00 97.43           C  
ATOM   3642  CB  GLN B 495       3.970  28.088  22.450  1.00 97.43           C  
ATOM   3643  O   GLN B 495       5.490  27.470  25.276  1.00 97.43           O  
ATOM   3644  CG  GLN B 495       4.091  27.175  21.238  1.00 97.43           C  
ATOM   3645  CD  GLN B 495       5.391  26.393  21.220  1.00 97.43           C  
ATOM   3646  NE2 GLN B 495       6.041  26.348  20.062  1.00 97.43           N  
ATOM   3647  OE1 GLN B 495       5.809  25.834  22.240  1.00 97.43           O  
ATOM   3648  N   ALA B 496       3.936  29.013  25.411  1.00 96.79           N  
ATOM   3649  CA  ALA B 496       4.567  29.665  26.555  1.00 96.79           C  
ATOM   3650  C   ALA B 496       4.584  28.743  27.772  1.00 96.79           C  
ATOM   3651  CB  ALA B 496       3.847  30.969  26.889  1.00 96.79           C  
ATOM   3652  O   ALA B 496       5.584  28.668  28.488  1.00 96.79           O  
ATOM   3653  N   ARG B 497       3.503  28.120  28.012  1.00 93.22           N  
ATOM   3654  CA  ARG B 497       3.402  27.191  29.133  1.00 93.22           C  
ATOM   3655  C   ARG B 497       4.382  26.033  28.973  1.00 93.22           C  
ATOM   3656  CB  ARG B 497       1.975  26.655  29.261  1.00 93.22           C  
ATOM   3657  O   ARG B 497       5.048  25.639  29.933  1.00 93.22           O  
ATOM   3658  CG  ARG B 497       1.715  25.896  30.553  1.00 93.22           C  
ATOM   3659  CD  ARG B 497       0.245  25.534  30.709  1.00 93.22           C  
ATOM   3660  NE  ARG B 497      -0.433  25.466  29.418  1.00 93.22           N  
ATOM   3661  NH1 ARG B 497      -1.931  27.163  29.882  1.00 93.22           N  
ATOM   3662  NH2 ARG B 497      -1.994  26.095  27.855  1.00 93.22           N  
ATOM   3663  CZ  ARG B 497      -1.451  26.241  29.054  1.00 93.22           C  
ATOM   3664  N   ARG B 498       4.446  25.474  27.788  1.00 96.19           N  
ATOM   3665  CA  ARG B 498       5.341  24.357  27.503  1.00 96.19           C  
ATOM   3666  C   ARG B 498       6.799  24.760  27.697  1.00 96.19           C  
ATOM   3667  CB  ARG B 498       5.124  23.844  26.078  1.00 96.19           C  
ATOM   3668  O   ARG B 498       7.598  23.986  28.229  1.00 96.19           O  
ATOM   3669  CG  ARG B 498       4.056  22.768  25.967  1.00 96.19           C  
ATOM   3670  CD  ARG B 498       4.016  22.154  24.574  1.00 96.19           C  
ATOM   3671  NE  ARG B 498       4.738  20.886  24.524  1.00 96.19           N  
ATOM   3672  NH1 ARG B 498       4.063  20.350  22.381  1.00 96.19           N  
ATOM   3673  NH2 ARG B 498       5.434  18.929  23.544  1.00 96.19           N  
ATOM   3674  CZ  ARG B 498       4.743  20.057  23.483  1.00 96.19           C  
ATOM   3675  N   LEU B 499       7.124  25.945  27.145  1.00 97.05           N  
ATOM   3676  CA  LEU B 499       8.493  26.415  27.320  1.00 97.05           C  
ATOM   3677  C   LEU B 499       8.811  26.626  28.796  1.00 97.05           C  
ATOM   3678  CB  LEU B 499       8.716  27.717  26.547  1.00 97.05           C  
ATOM   3679  O   LEU B 499       9.902  26.281  29.256  1.00 97.05           O  
ATOM   3680  CG  LEU B 499      10.105  28.347  26.666  1.00 97.05           C  
ATOM   3681  CD1 LEU B 499      11.166  27.398  26.120  1.00 97.05           C  
ATOM   3682  CD2 LEU B 499      10.150  29.685  25.936  1.00 97.05           C  
ATOM   3683  N   HIS B 500       7.909  27.182  29.528  1.00 94.56           N  
ATOM   3684  CA  HIS B 500       8.088  27.423  30.955  1.00 94.56           C  
ATOM   3685  C   HIS B 500       8.348  26.122  31.706  1.00 94.56           C  
ATOM   3686  CB  HIS B 500       6.861  28.128  31.537  1.00 94.56           C  
ATOM   3687  O   HIS B 500       9.270  26.044  32.520  1.00 94.56           O  
ATOM   3688  CG  HIS B 500       7.054  28.608  32.940  1.00 94.56           C  
ATOM   3689  CD2 HIS B 500       8.174  28.966  33.612  1.00 94.56           C  
ATOM   3690  ND1 HIS B 500       6.008  28.762  33.824  1.00 94.56           N  
ATOM   3691  CE1 HIS B 500       6.478  29.195  34.982  1.00 94.56           C  
ATOM   3692  NE2 HIS B 500       7.789  29.327  34.880  1.00 94.56           N  
ATOM   3693  N   THR B 501       7.541  25.121  31.439  1.00 92.39           N  
ATOM   3694  CA  THR B 501       7.682  23.820  32.082  1.00 92.39           C  
ATOM   3695  C   THR B 501       9.011  23.171  31.706  1.00 92.39           C  
ATOM   3696  CB  THR B 501       6.523  22.880  31.700  1.00 92.39           C  
ATOM   3697  O   THR B 501       9.661  22.544  32.544  1.00 92.39           O  
ATOM   3698  CG2 THR B 501       5.315  23.101  32.605  1.00 92.39           C  
ATOM   3699  OG1 THR B 501       6.141  23.129  30.342  1.00 92.39           O  
ATOM   3700  N   HIS B 502       9.369  23.280  30.455  1.00 95.81           N  
ATOM   3701  CA  HIS B 502      10.623  22.715  29.970  1.00 95.81           C  
ATOM   3702  C   HIS B 502      11.819  23.338  30.682  1.00 95.81           C  
ATOM   3703  CB  HIS B 502      10.750  22.913  28.459  1.00 95.81           C  
ATOM   3704  O   HIS B 502      12.746  22.631  31.082  1.00 95.81           O  
ATOM   3705  CG  HIS B 502      11.969  22.277  27.870  1.00 95.81           C  
ATOM   3706  CD2 HIS B 502      12.116  21.151  27.132  1.00 95.81           C  
ATOM   3707  ND1 HIS B 502      13.232  22.806  28.022  1.00 95.81           N  
ATOM   3708  CE1 HIS B 502      14.105  22.032  27.400  1.00 95.81           C  
ATOM   3709  NE2 HIS B 502      13.454  21.021  26.852  1.00 95.81           N  
ATOM   3710  N   LEU B 503      11.823  24.640  30.853  1.00 94.98           N  
ATOM   3711  CA  LEU B 503      12.945  25.361  31.445  1.00 94.98           C  
ATOM   3712  C   LEU B 503      13.021  25.110  32.947  1.00 94.98           C  
ATOM   3713  CB  LEU B 503      12.821  26.862  31.172  1.00 94.98           C  
ATOM   3714  O   LEU B 503      14.102  25.170  33.537  1.00 94.98           O  
ATOM   3715  CG  LEU B 503      12.965  27.301  29.714  1.00 94.98           C  
ATOM   3716  CD1 LEU B 503      12.539  28.756  29.554  1.00 94.98           C  
ATOM   3717  CD2 LEU B 503      14.399  27.102  29.235  1.00 94.98           C  
ATOM   3718  N   ALA B 504      11.945  24.785  33.548  1.00 89.91           N  
ATOM   3719  CA  ALA B 504      11.917  24.481  34.976  1.00 89.91           C  
ATOM   3720  C   ALA B 504      12.714  23.217  35.284  1.00 89.91           C  
ATOM   3721  CB  ALA B 504      10.477  24.329  35.460  1.00 89.91           C  
ATOM   3722  O   ALA B 504      13.254  23.067  36.383  1.00 89.91           O  
ATOM   3723  N   ARG B 505      12.902  22.361  34.273  1.00 90.03           N  
ATOM   3724  CA  ARG B 505      13.599  21.094  34.472  1.00 90.03           C  
ATOM   3725  C   ARG B 505      15.048  21.188  34.005  1.00 90.03           C  
ATOM   3726  CB  ARG B 505      12.882  19.963  33.733  1.00 90.03           C  
ATOM   3727  O   ARG B 505      15.794  20.209  34.079  1.00 90.03           O  
ATOM   3728  CG  ARG B 505      11.371  20.122  33.680  1.00 90.03           C  
ATOM   3729  CD  ARG B 505      10.706  18.959  32.956  1.00 90.03           C  
ATOM   3730  NE  ARG B 505       9.299  19.231  32.679  1.00 90.03           N  
ATOM   3731  NH1 ARG B 505       8.807  17.082  31.988  1.00 90.03           N  
ATOM   3732  NH2 ARG B 505       7.170  18.687  32.009  1.00 90.03           N  
ATOM   3733  CZ  ARG B 505       8.428  18.333  32.226  1.00 90.03           C  
ATOM   3734  N   HIS B 506      15.448  22.293  33.560  1.00 91.04           N  
ATOM   3735  CA  HIS B 506      16.805  22.480  33.058  1.00 91.04           C  
ATOM   3736  C   HIS B 506      17.654  23.274  34.045  1.00 91.04           C  
ATOM   3737  CB  HIS B 506      16.781  23.184  31.700  1.00 91.04           C  
ATOM   3738  O   HIS B 506      17.283  24.382  34.437  1.00 91.04           O  
ATOM   3739  CG  HIS B 506      17.569  22.477  30.643  1.00 91.04           C  
ATOM   3740  CD2 HIS B 506      17.176  21.870  29.498  1.00 91.04           C  
ATOM   3741  ND1 HIS B 506      18.938  22.334  30.706  1.00 91.04           N  
ATOM   3742  CE1 HIS B 506      19.354  21.669  29.641  1.00 91.04           C  
ATOM   3743  NE2 HIS B 506      18.305  21.376  28.893  1.00 91.04           N  
ATOM   3744  N   PRO B 507      18.724  22.707  34.384  1.00 90.35           N  
ATOM   3745  CA  PRO B 507      19.581  23.436  35.322  1.00 90.35           C  
ATOM   3746  C   PRO B 507      20.321  24.598  34.664  1.00 90.35           C  
ATOM   3747  CB  PRO B 507      20.564  22.366  35.805  1.00 90.35           C  
ATOM   3748  O   PRO B 507      21.255  24.380  33.888  1.00 90.35           O  
ATOM   3749  CG  PRO B 507      20.440  21.257  34.811  1.00 90.35           C  
ATOM   3750  CD  PRO B 507      19.160  21.441  34.047  1.00 90.35           C  
ATOM   3751  N   HIS B 508      20.118  25.807  34.890  1.00 88.02           N  
ATOM   3752  CA  HIS B 508      20.761  27.074  34.560  1.00 88.02           C  
ATOM   3753  C   HIS B 508      21.066  27.164  33.068  1.00 88.02           C  
ATOM   3754  CB  HIS B 508      22.047  27.249  35.370  1.00 88.02           C  
ATOM   3755  O   HIS B 508      22.222  27.344  32.676  1.00 88.02           O  
ATOM   3756  CG  HIS B 508      21.809  27.523  36.821  1.00 88.02           C  
ATOM   3757  CD2 HIS B 508      22.477  27.112  37.924  1.00 88.02           C  
ATOM   3758  ND1 HIS B 508      20.769  28.309  37.268  1.00 88.02           N  
ATOM   3759  CE1 HIS B 508      20.809  28.371  38.589  1.00 88.02           C  
ATOM   3760  NE2 HIS B 508      21.836  27.653  39.012  1.00 88.02           N  
ATOM   3761  N   PRO B 509      20.104  27.116  32.215  1.00 93.42           N  
ATOM   3762  CA  PRO B 509      20.364  27.260  30.781  1.00 93.42           C  
ATOM   3763  C   PRO B 509      20.832  28.664  30.404  1.00 93.42           C  
ATOM   3764  CB  PRO B 509      19.008  26.946  30.143  1.00 93.42           C  
ATOM   3765  O   PRO B 509      20.437  29.642  31.044  1.00 93.42           O  
ATOM   3766  CG  PRO B 509      18.005  27.262  31.205  1.00 93.42           C  
ATOM   3767  CD  PRO B 509      18.648  27.055  32.546  1.00 93.42           C  
ATOM   3768  N   ASP B 510      21.715  28.782  29.411  1.00 94.42           N  
ATOM   3769  CA  ASP B 510      22.184  30.069  28.909  1.00 94.42           C  
ATOM   3770  C   ASP B 510      21.075  30.803  28.158  1.00 94.42           C  
ATOM   3771  CB  ASP B 510      23.399  29.880  27.999  1.00 94.42           C  
ATOM   3772  O   ASP B 510      20.564  30.305  27.153  1.00 94.42           O  
ATOM   3773  CG  ASP B 510      24.102  31.184  27.668  1.00 94.42           C  
ATOM   3774  OD1 ASP B 510      23.743  32.234  28.245  1.00 94.42           O  
ATOM   3775  OD2 ASP B 510      25.021  31.164  26.821  1.00 94.42           O  
ATOM   3776  N   PRO B 511      20.653  31.970  28.625  1.00 96.23           N  
ATOM   3777  CA  PRO B 511      19.532  32.679  28.002  1.00 96.23           C  
ATOM   3778  C   PRO B 511      19.807  33.054  26.548  1.00 96.23           C  
ATOM   3779  CB  PRO B 511      19.382  33.931  28.870  1.00 96.23           C  
ATOM   3780  O   PRO B 511      18.877  33.126  25.739  1.00 96.23           O  
ATOM   3781  CG  PRO B 511      20.559  33.902  29.791  1.00 96.23           C  
ATOM   3782  CD  PRO B 511      21.217  32.557  29.681  1.00 96.23           C  
ATOM   3783  N   THR B 512      21.056  33.330  26.146  1.00 96.94           N  
ATOM   3784  CA  THR B 512      21.370  33.686  24.767  1.00 96.94           C  
ATOM   3785  C   THR B 512      21.219  32.477  23.848  1.00 96.94           C  
ATOM   3786  CB  THR B 512      22.797  34.250  24.646  1.00 96.94           C  
ATOM   3787  O   THR B 512      20.804  32.614  22.696  1.00 96.94           O  
ATOM   3788  CG2 THR B 512      23.463  33.792  23.353  1.00 96.94           C  
ATOM   3789  OG1 THR B 512      22.742  35.682  24.661  1.00 96.94           O  
ATOM   3790  N   ASP B 513      21.574  31.246  24.350  1.00 96.10           N  
ATOM   3791  CA  ASP B 513      21.358  30.034  23.567  1.00 96.10           C  
ATOM   3792  C   ASP B 513      19.869  29.791  23.331  1.00 96.10           C  
ATOM   3793  CB  ASP B 513      21.984  28.825  24.266  1.00 96.10           C  
ATOM   3794  O   ASP B 513      19.470  29.354  22.250  1.00 96.10           O  
ATOM   3795  CG  ASP B 513      23.502  28.871  24.283  1.00 96.10           C  
ATOM   3796  OD1 ASP B 513      24.092  29.783  23.666  1.00 96.10           O  
ATOM   3797  OD2 ASP B 513      24.113  27.984  24.918  1.00 96.10           O  
ATOM   3798  N   ILE B 514      19.102  30.087  24.355  1.00 97.55           N  
ATOM   3799  CA  ILE B 514      17.654  29.943  24.244  1.00 97.55           C  
ATOM   3800  C   ILE B 514      17.114  30.942  23.223  1.00 97.55           C  
ATOM   3801  CB  ILE B 514      16.960  30.143  25.610  1.00 97.55           C  
ATOM   3802  O   ILE B 514      16.289  30.589  22.376  1.00 97.55           O  
ATOM   3803  CG1 ILE B 514      17.374  29.037  26.587  1.00 97.55           C  
ATOM   3804  CG2 ILE B 514      15.438  30.184  25.441  1.00 97.55           C  
ATOM   3805  CD1 ILE B 514      16.988  29.313  28.034  1.00 97.55           C  
ATOM   3806  N   ALA B 515      17.573  32.199  23.316  1.00 98.50           N  
ATOM   3807  CA  ALA B 515      17.133  33.243  22.394  1.00 98.50           C  
ATOM   3808  C   ALA B 515      17.461  32.874  20.950  1.00 98.50           C  
ATOM   3809  CB  ALA B 515      17.776  34.579  22.757  1.00 98.50           C  
ATOM   3810  O   ALA B 515      16.634  33.055  20.053  1.00 98.50           O  
ATOM   3811  N   HIS B 516      18.654  32.388  20.776  1.00 97.56           N  
ATOM   3812  CA  HIS B 516      19.094  32.002  19.439  1.00 97.56           C  
ATOM   3813  C   HIS B 516      18.244  30.862  18.887  1.00 97.56           C  
ATOM   3814  CB  HIS B 516      20.569  31.598  19.457  1.00 97.56           C  
ATOM   3815  O   HIS B 516      17.828  30.898  17.727  1.00 97.56           O  
ATOM   3816  CG  HIS B 516      21.147  31.377  18.096  1.00 97.56           C  
ATOM   3817  CD2 HIS B 516      21.490  32.254  17.123  1.00 97.56           C  
ATOM   3818  ND1 HIS B 516      21.431  30.122  17.602  1.00 97.56           N  
ATOM   3819  CE1 HIS B 516      21.927  30.238  16.382  1.00 97.56           C  
ATOM   3820  NE2 HIS B 516      21.973  31.521  16.067  1.00 97.56           N  
ATOM   3821  N   ALA B 517      18.011  29.817  19.673  1.00 98.36           N  
ATOM   3822  CA  ALA B 517      17.197  28.683  19.244  1.00 98.36           C  
ATOM   3823  C   ALA B 517      15.776  29.125  18.904  1.00 98.36           C  
ATOM   3824  CB  ALA B 517      17.171  27.607  20.327  1.00 98.36           C  
ATOM   3825  O   ALA B 517      15.218  28.712  17.885  1.00 98.36           O  
ATOM   3826  N   LEU B 518      15.213  29.965  19.691  1.00 98.60           N  
ATOM   3827  CA  LEU B 518      13.845  30.423  19.478  1.00 98.60           C  
ATOM   3828  C   LEU B 518      13.745  31.265  18.210  1.00 98.60           C  
ATOM   3829  CB  LEU B 518      13.356  31.233  20.682  1.00 98.60           C  
ATOM   3830  O   LEU B 518      12.740  31.207  17.498  1.00 98.60           O  
ATOM   3831  CG  LEU B 518      13.016  30.435  21.942  1.00 98.60           C  
ATOM   3832  CD1 LEU B 518      12.912  31.366  23.146  1.00 98.60           C  
ATOM   3833  CD2 LEU B 518      11.720  29.655  21.748  1.00 98.60           C  
ATOM   3834  N   ALA B 519      14.759  32.013  17.881  1.00 98.41           N  
ATOM   3835  CA  ALA B 519      14.733  32.960  16.769  1.00 98.41           C  
ATOM   3836  C   ALA B 519      15.031  32.261  15.446  1.00 98.41           C  
ATOM   3837  CB  ALA B 519      15.733  34.089  17.008  1.00 98.41           C  
ATOM   3838  O   ALA B 519      14.540  32.675  14.394  1.00 98.41           O  
ATOM   3839  N   THR B 520      15.786  31.170  15.531  1.00 97.11           N  
ATOM   3840  CA  THR B 520      16.339  30.681  14.273  1.00 97.11           C  
ATOM   3841  C   THR B 520      15.800  29.291  13.950  1.00 97.11           C  
ATOM   3842  CB  THR B 520      17.878  30.640  14.318  1.00 97.11           C  
ATOM   3843  O   THR B 520      15.720  28.907  12.781  1.00 97.11           O  
ATOM   3844  CG2 THR B 520      18.457  32.020  14.612  1.00 97.11           C  
ATOM   3845  OG1 THR B 520      18.296  29.731  15.344  1.00 97.11           O  
ATOM   3846  N   THR B 521      15.467  28.499  14.892  1.00 98.20           N  
ATOM   3847  CA  THR B 521      15.123  27.105  14.632  1.00 98.20           C  
ATOM   3848  C   THR B 521      13.615  26.894  14.730  1.00 98.20           C  
ATOM   3849  CB  THR B 521      15.842  26.160  15.613  1.00 98.20           C  
ATOM   3850  O   THR B 521      13.131  25.768  14.595  1.00 98.20           O  
ATOM   3851  CG2 THR B 521      17.347  26.406  15.611  1.00 98.20           C  
ATOM   3852  OG1 THR B 521      15.335  26.378  16.936  1.00 98.20           O  
ATOM   3853  N   ARG B 522      12.922  27.985  14.962  1.00 98.08           N  
ATOM   3854  CA  ARG B 522      11.465  27.938  15.018  1.00 98.08           C  
ATOM   3855  C   ARG B 522      10.847  28.890  13.998  1.00 98.08           C  
ATOM   3856  CB  ARG B 522      10.969  28.283  16.424  1.00 98.08           C  
ATOM   3857  O   ARG B 522      11.393  29.962  13.732  1.00 98.08           O  
ATOM   3858  CG  ARG B 522      11.306  27.234  17.471  1.00 98.08           C  
ATOM   3859  CD  ARG B 522      10.512  25.952  17.261  1.00 98.08           C  
ATOM   3860  NE  ARG B 522      10.791  24.969  18.304  1.00 98.08           N  
ATOM   3861  NH1 ARG B 522      12.512  23.938  17.160  1.00 98.08           N  
ATOM   3862  NH2 ARG B 522      11.902  23.190  19.239  1.00 98.08           N  
ATOM   3863  CZ  ARG B 522      11.734  24.034  18.232  1.00 98.08           C  
ATOM   3864  N   THR B 523       9.689  28.459  13.454  1.00 97.41           N  
ATOM   3865  CA  THR B 523       8.984  29.235  12.440  1.00 97.41           C  
ATOM   3866  C   THR B 523       8.343  30.475  13.058  1.00 97.41           C  
ATOM   3867  CB  THR B 523       7.903  28.389  11.741  1.00 97.41           C  
ATOM   3868  O   THR B 523       7.703  30.391  14.108  1.00 97.41           O  
ATOM   3869  CG2 THR B 523       7.295  29.140  10.561  1.00 97.41           C  
ATOM   3870  OG1 THR B 523       8.490  27.171  11.267  1.00 97.41           O  
ATOM   3871  N   PRO B 524       8.507  31.685  12.478  1.00 97.83           N  
ATOM   3872  CA  PRO B 524       7.755  32.864  12.914  1.00 97.83           C  
ATOM   3873  C   PRO B 524       6.304  32.848  12.437  1.00 97.83           C  
ATOM   3874  CB  PRO B 524       8.524  34.027  12.283  1.00 97.83           C  
ATOM   3875  O   PRO B 524       6.029  33.166  11.277  1.00 97.83           O  
ATOM   3876  CG  PRO B 524       9.192  33.437  11.083  1.00 97.83           C  
ATOM   3877  CD  PRO B 524       9.427  31.976  11.338  1.00 97.83           C  
ATOM   3878  N   HIS B 525       5.451  32.521  13.276  1.00 95.78           N  
ATOM   3879  CA  HIS B 525       4.030  32.438  12.955  1.00 95.78           C  
ATOM   3880  C   HIS B 525       3.354  33.798  13.094  1.00 95.78           C  
ATOM   3881  CB  HIS B 525       3.337  31.413  13.854  1.00 95.78           C  
ATOM   3882  O   HIS B 525       4.018  34.802  13.362  1.00 95.78           O  
ATOM   3883  CG  HIS B 525       3.893  30.030  13.726  1.00 95.78           C  
ATOM   3884  CD2 HIS B 525       4.689  29.312  14.552  1.00 95.78           C  
ATOM   3885  ND1 HIS B 525       3.642  29.226  12.635  1.00 95.78           N  
ATOM   3886  CE1 HIS B 525       4.262  28.068  12.798  1.00 95.78           C  
ATOM   3887  NE2 HIS B 525       4.904  28.095  13.953  1.00 95.78           N  
ATOM   3888  N   GLU B 526       2.103  33.868  13.008  1.00 89.40           N  
ATOM   3889  CA  GLU B 526       1.320  35.095  12.898  1.00 89.40           C  
ATOM   3890  C   GLU B 526       1.216  35.807  14.244  1.00 89.40           C  
ATOM   3891  CB  GLU B 526      -0.079  34.794  12.353  1.00 89.40           C  
ATOM   3892  O   GLU B 526       1.447  37.014  14.334  1.00 89.40           O  
ATOM   3893  CG  GLU B 526      -0.914  36.037  12.083  1.00 89.40           C  
ATOM   3894  CD  GLU B 526      -2.263  35.728  11.452  1.00 89.40           C  
ATOM   3895  OE1 GLU B 526      -3.307  36.046  12.065  1.00 89.40           O  
ATOM   3896  OE2 GLU B 526      -2.275  35.162  10.336  1.00 89.40           O  
ATOM   3897  N   HIS B 527       0.776  35.127  15.279  1.00 91.45           N  
ATOM   3898  CA  HIS B 527       0.694  35.702  16.617  1.00 91.45           C  
ATOM   3899  C   HIS B 527       2.013  35.543  17.366  1.00 91.45           C  
ATOM   3900  CB  HIS B 527      -0.441  35.053  17.410  1.00 91.45           C  
ATOM   3901  O   HIS B 527       2.464  34.421  17.607  1.00 91.45           O  
ATOM   3902  CG  HIS B 527      -1.801  35.342  16.857  1.00 91.45           C  
ATOM   3903  CD2 HIS B 527      -2.771  36.186  17.278  1.00 91.45           C  
ATOM   3904  ND1 HIS B 527      -2.294  34.717  15.731  1.00 91.45           N  
ATOM   3905  CE1 HIS B 527      -3.512  35.168  15.483  1.00 91.45           C  
ATOM   3906  NE2 HIS B 527      -3.825  36.061  16.407  1.00 91.45           N  
ATOM   3907  N   ARG B 528       2.526  36.708  17.772  1.00 97.00           N  
ATOM   3908  CA  ARG B 528       3.898  36.686  18.269  1.00 97.00           C  
ATOM   3909  C   ARG B 528       3.998  37.361  19.633  1.00 97.00           C  
ATOM   3910  CB  ARG B 528       4.841  37.370  17.276  1.00 97.00           C  
ATOM   3911  O   ARG B 528       3.132  38.157  20.002  1.00 97.00           O  
ATOM   3912  CG  ARG B 528       4.774  36.798  15.869  1.00 97.00           C  
ATOM   3913  CD  ARG B 528       5.819  37.424  14.956  1.00 97.00           C  
ATOM   3914  NE  ARG B 528       5.693  36.941  13.583  1.00 97.00           N  
ATOM   3915  NH1 ARG B 528       7.358  38.299  12.734  1.00 97.00           N  
ATOM   3916  NH2 ARG B 528       6.230  36.860  11.352  1.00 97.00           N  
ATOM   3917  CZ  ARG B 528       6.428  37.368  12.560  1.00 97.00           C  
ATOM   3918  N   ALA B 529       4.989  36.995  20.418  1.00 97.53           N  
ATOM   3919  CA  ALA B 529       5.365  37.616  21.685  1.00 97.53           C  
ATOM   3920  C   ALA B 529       6.877  37.581  21.886  1.00 97.53           C  
ATOM   3921  CB  ALA B 529       4.659  36.923  22.848  1.00 97.53           C  
ATOM   3922  O   ALA B 529       7.560  36.703  21.354  1.00 97.53           O  
ATOM   3923  N   ALA B 530       7.340  38.566  22.617  1.00 98.06           N  
ATOM   3924  CA  ALA B 530       8.771  38.644  22.902  1.00 98.06           C  
ATOM   3925  C   ALA B 530       9.020  39.069  24.346  1.00 98.06           C  
ATOM   3926  CB  ALA B 530       9.452  39.615  21.940  1.00 98.06           C  
ATOM   3927  O   ALA B 530       8.301  39.915  24.884  1.00 98.06           O  
ATOM   3928  N   LEU B 531      10.004  38.484  24.959  1.00 97.10           N  
ATOM   3929  CA  LEU B 531      10.475  38.851  26.290  1.00 97.10           C  
ATOM   3930  C   LEU B 531      11.870  39.465  26.223  1.00 97.10           C  
ATOM   3931  CB  LEU B 531      10.487  37.628  27.210  1.00 97.10           C  
ATOM   3932  O   LEU B 531      12.824  38.804  25.808  1.00 97.10           O  
ATOM   3933  CG  LEU B 531       9.187  36.825  27.287  1.00 97.10           C  
ATOM   3934  CD1 LEU B 531       9.453  35.441  27.872  1.00 97.10           C  
ATOM   3935  CD2 LEU B 531       8.146  37.570  28.114  1.00 97.10           C  
ATOM   3936  N   VAL B 532      11.990  40.701  26.617  1.00 96.31           N  
ATOM   3937  CA  VAL B 532      13.279  41.384  26.586  1.00 96.31           C  
ATOM   3938  C   VAL B 532      13.623  41.903  27.981  1.00 96.31           C  
ATOM   3939  CB  VAL B 532      13.281  42.547  25.569  1.00 96.31           C  
ATOM   3940  O   VAL B 532      12.923  42.763  28.520  1.00 96.31           O  
ATOM   3941  CG1 VAL B 532      14.662  43.195  25.493  1.00 96.31           C  
ATOM   3942  CG2 VAL B 532      12.843  42.052  24.192  1.00 96.31           C  
ATOM   3943  N   THR B 533      14.613  41.319  28.587  1.00 94.01           N  
ATOM   3944  CA  THR B 533      15.116  41.715  29.897  1.00 94.01           C  
ATOM   3945  C   THR B 533      16.577  41.305  30.062  1.00 94.01           C  
ATOM   3946  CB  THR B 533      14.275  41.095  31.029  1.00 94.01           C  
ATOM   3947  O   THR B 533      17.048  40.384  29.392  1.00 94.01           O  
ATOM   3948  CG2 THR B 533      14.369  39.573  31.013  1.00 94.01           C  
ATOM   3949  OG1 THR B 533      14.752  41.579  32.291  1.00 94.01           O  
ATOM   3950  N   ASP B 534      17.272  42.002  30.796  1.00 91.94           N  
ATOM   3951  CA  ASP B 534      18.673  41.678  31.045  1.00 91.94           C  
ATOM   3952  C   ASP B 534      18.838  40.924  32.362  1.00 91.94           C  
ATOM   3953  CB  ASP B 534      19.523  42.950  31.057  1.00 91.94           C  
ATOM   3954  O   ASP B 534      19.960  40.645  32.788  1.00 91.94           O  
ATOM   3955  CG  ASP B 534      19.058  43.964  32.087  1.00 91.94           C  
ATOM   3956  OD1 ASP B 534      18.021  43.733  32.746  1.00 91.94           O  
ATOM   3957  OD2 ASP B 534      19.734  45.005  32.240  1.00 91.94           O  
ATOM   3958  N   ASP B 535      17.745  40.613  33.020  1.00 87.95           N  
ATOM   3959  CA  ASP B 535      17.770  39.878  34.281  1.00 87.95           C  
ATOM   3960  C   ASP B 535      17.080  38.524  34.141  1.00 87.95           C  
ATOM   3961  CB  ASP B 535      17.106  40.695  35.391  1.00 87.95           C  
ATOM   3962  O   ASP B 535      15.956  38.443  33.642  1.00 87.95           O  
ATOM   3963  CG  ASP B 535      15.786  40.104  35.853  1.00 87.95           C  
ATOM   3964  OD1 ASP B 535      15.160  39.338  35.089  1.00 87.95           O  
ATOM   3965  OD2 ASP B 535      15.366  40.410  36.990  1.00 87.95           O  
ATOM   3966  N   HIS B 536      17.805  37.468  34.587  1.00 90.07           N  
ATOM   3967  CA  HIS B 536      17.295  36.108  34.458  1.00 90.07           C  
ATOM   3968  C   HIS B 536      16.079  35.888  35.351  1.00 90.07           C  
ATOM   3969  CB  HIS B 536      18.387  35.092  34.799  1.00 90.07           C  
ATOM   3970  O   HIS B 536      15.183  35.113  35.008  1.00 90.07           O  
ATOM   3971  CG  HIS B 536      17.995  33.675  34.524  1.00 90.07           C  
ATOM   3972  CD2 HIS B 536      17.956  32.590  35.333  1.00 90.07           C  
ATOM   3973  ND1 HIS B 536      17.583  33.245  33.281  1.00 90.07           N  
ATOM   3974  CE1 HIS B 536      17.305  31.953  33.338  1.00 90.07           C  
ATOM   3975  NE2 HIS B 536      17.523  31.532  34.572  1.00 90.07           N  
ATOM   3976  N   GLY B 537      15.852  36.539  36.392  1.00 87.74           N  
ATOM   3977  CA  GLY B 537      14.806  36.337  37.382  1.00 87.74           C  
ATOM   3978  C   GLY B 537      13.431  36.745  36.888  1.00 87.74           C  
ATOM   3979  O   GLY B 537      12.416  36.233  37.367  1.00 87.74           O  
ATOM   3980  N   THR B 538      13.363  37.612  35.914  1.00 89.59           N  
ATOM   3981  CA  THR B 538      12.077  38.141  35.474  1.00 89.59           C  
ATOM   3982  C   THR B 538      11.521  37.318  34.316  1.00 89.59           C  
ATOM   3983  CB  THR B 538      12.195  39.616  35.049  1.00 89.59           C  
ATOM   3984  O   THR B 538      10.325  37.378  34.022  1.00 89.59           O  
ATOM   3985  CG2 THR B 538      10.933  40.394  35.404  1.00 89.59           C  
ATOM   3986  OG1 THR B 538      13.314  40.212  35.717  1.00 89.59           O  
ATOM   3987  N   ARG B 539      12.284  36.535  33.663  1.00 94.60           N  
ATOM   3988  CA  ARG B 539      11.845  35.808  32.477  1.00 94.60           C  
ATOM   3989  C   ARG B 539      10.817  34.741  32.837  1.00 94.60           C  
ATOM   3990  CB  ARG B 539      13.040  35.166  31.767  1.00 94.60           C  
ATOM   3991  O   ARG B 539       9.852  34.528  32.101  1.00 94.60           O  
ATOM   3992  CG  ARG B 539      13.889  36.149  30.978  1.00 94.60           C  
ATOM   3993  CD  ARG B 539      14.965  35.441  30.167  1.00 94.60           C  
ATOM   3994  NE  ARG B 539      16.064  36.340  29.827  1.00 94.60           N  
ATOM   3995  NH1 ARG B 539      15.559  36.441  27.575  1.00 94.60           N  
ATOM   3996  NH2 ARG B 539      17.347  37.610  28.407  1.00 94.60           N  
ATOM   3997  CZ  ARG B 539      16.321  36.795  28.604  1.00 94.60           C  
ATOM   3998  N   GLY B 540      10.945  33.910  33.877  1.00 94.03           N  
ATOM   3999  CA  GLY B 540       9.985  32.918  34.334  1.00 94.03           C  
ATOM   4000  C   GLY B 540       8.599  33.490  34.563  1.00 94.03           C  
ATOM   4001  O   GLY B 540       7.626  33.033  33.960  1.00 94.03           O  
ATOM   4002  N   PRO B 541       8.562  34.529  35.401  1.00 87.28           N  
ATOM   4003  CA  PRO B 541       7.268  35.176  35.634  1.00 87.28           C  
ATOM   4004  C   PRO B 541       6.649  35.734  34.354  1.00 87.28           C  
ATOM   4005  CB  PRO B 541       7.609  36.303  36.612  1.00 87.28           C  
ATOM   4006  O   PRO B 541       5.429  35.681  34.180  1.00 87.28           O  
ATOM   4007  CG  PRO B 541       8.853  35.846  37.303  1.00 87.28           C  
ATOM   4008  CD  PRO B 541       9.645  35.000  36.348  1.00 87.28           C  
ATOM   4009  N   ALA B 542       7.426  36.319  33.504  1.00 92.11           N  
ATOM   4010  CA  ALA B 542       6.915  36.841  32.239  1.00 92.11           C  
ATOM   4011  C   ALA B 542       6.320  35.724  31.385  1.00 92.11           C  
ATOM   4012  CB  ALA B 542       8.024  37.558  31.472  1.00 92.11           C  
ATOM   4013  O   ALA B 542       5.297  35.918  30.725  1.00 92.11           O  
ATOM   4014  N   LEU B 543       7.040  34.580  31.331  1.00 96.25           N  
ATOM   4015  CA  LEU B 543       6.502  33.430  30.612  1.00 96.25           C  
ATOM   4016  C   LEU B 543       5.181  32.976  31.224  1.00 96.25           C  
ATOM   4017  CB  LEU B 543       7.506  32.275  30.620  1.00 96.25           C  
ATOM   4018  O   LEU B 543       4.247  32.620  30.502  1.00 96.25           O  
ATOM   4019  CG  LEU B 543       8.474  32.209  29.438  1.00 96.25           C  
ATOM   4020  CD1 LEU B 543       9.661  31.312  29.774  1.00 96.25           C  
ATOM   4021  CD2 LEU B 543       7.758  31.711  28.187  1.00 96.25           C  
ATOM   4022  N   ALA B 544       5.082  32.899  32.486  1.00 90.66           N  
ATOM   4023  CA  ALA B 544       3.850  32.528  33.177  1.00 90.66           C  
ATOM   4024  C   ALA B 544       2.725  33.508  32.856  1.00 90.66           C  
ATOM   4025  CB  ALA B 544       4.083  32.467  34.685  1.00 90.66           C  
ATOM   4026  O   ALA B 544       1.576  33.103  32.666  1.00 90.66           O  
ATOM   4027  N   ALA B 545       3.057  34.791  32.858  1.00 88.40           N  
ATOM   4028  CA  ALA B 545       2.079  35.816  32.503  1.00 88.40           C  
ATOM   4029  C   ALA B 545       1.562  35.612  31.082  1.00 88.40           C  
ATOM   4030  CB  ALA B 545       2.690  37.208  32.648  1.00 88.40           C  
ATOM   4031  O   ALA B 545       0.360  35.729  30.830  1.00 88.40           O  
ATOM   4032  N   LEU B 546       2.449  35.354  30.163  1.00 92.63           N  
ATOM   4033  CA  LEU B 546       2.052  35.082  28.786  1.00 92.63           C  
ATOM   4034  C   LEU B 546       1.161  33.847  28.711  1.00 92.63           C  
ATOM   4035  CB  LEU B 546       3.286  34.890  27.901  1.00 92.63           C  
ATOM   4036  O   LEU B 546       0.188  33.823  27.954  1.00 92.63           O  
ATOM   4037  CG  LEU B 546       3.023  34.664  26.411  1.00 92.63           C  
ATOM   4038  CD1 LEU B 546       2.278  35.856  25.818  1.00 92.63           C  
ATOM   4039  CD2 LEU B 546       4.332  34.421  25.667  1.00 92.63           C  
ATOM   4040  N   ALA B 547       1.493  32.807  29.412  1.00 92.50           N  
ATOM   4041  CA  ALA B 547       0.725  31.564  29.428  1.00 92.50           C  
ATOM   4042  C   ALA B 547      -0.714  31.815  29.868  1.00 92.50           C  
ATOM   4043  CB  ALA B 547       1.389  30.541  30.347  1.00 92.50           C  
ATOM   4044  O   ALA B 547      -1.639  31.152  29.393  1.00 92.50           O  
ATOM   4045  N   GLU B 548      -0.904  32.859  30.716  1.00 83.30           N  
ATOM   4046  CA  GLU B 548      -2.234  33.184  31.222  1.00 83.30           C  
ATOM   4047  C   GLU B 548      -2.848  34.350  30.452  1.00 83.30           C  
ATOM   4048  CB  GLU B 548      -2.176  33.512  32.716  1.00 83.30           C  
ATOM   4049  O   GLU B 548      -4.023  34.673  30.638  1.00 83.30           O  
ATOM   4050  CG  GLU B 548      -1.182  32.662  33.494  1.00 83.30           C  
ATOM   4051  CD  GLU B 548      -1.832  31.501  34.229  1.00 83.30           C  
ATOM   4052  OE1 GLU B 548      -1.103  30.615  34.731  1.00 83.30           O  
ATOM   4053  OE2 GLU B 548      -3.081  31.475  34.303  1.00 83.30           O  
ATOM   4054  N   GLY B 549      -2.125  34.952  29.696  1.00 83.32           N  
ATOM   4055  CA  GLY B 549      -2.588  36.096  28.927  1.00 83.32           C  
ATOM   4056  C   GLY B 549      -2.550  37.395  29.709  1.00 83.32           C  
ATOM   4057  O   GLY B 549      -3.261  38.346  29.378  1.00 83.32           O  
ATOM   4058  N   ALA B 550      -1.753  37.415  30.731  1.00 80.54           N  
ATOM   4059  CA  ALA B 550      -1.589  38.620  31.540  1.00 80.54           C  
ATOM   4060  C   ALA B 550      -0.456  39.491  31.004  1.00 80.54           C  
ATOM   4061  CB  ALA B 550      -1.327  38.251  32.998  1.00 80.54           C  
ATOM   4062  O   ALA B 550       0.488  38.985  30.393  1.00 80.54           O  
ATOM   4063  N   PRO B 551      -0.594  40.809  31.267  1.00 86.09           N  
ATOM   4064  CA  PRO B 551       0.493  41.684  30.820  1.00 86.09           C  
ATOM   4065  C   PRO B 551       1.699  41.651  31.756  1.00 86.09           C  
ATOM   4066  CB  PRO B 551      -0.153  43.071  30.811  1.00 86.09           C  
ATOM   4067  O   PRO B 551       1.581  41.224  32.907  1.00 86.09           O  
ATOM   4068  CG  PRO B 551      -1.351  42.941  31.695  1.00 86.09           C  
ATOM   4069  CD  PRO B 551      -1.713  41.487  31.796  1.00 86.09           C  
ATOM   4070  N   ASP B 552       2.859  42.007  31.262  1.00 84.28           N  
ATOM   4071  CA  ASP B 552       4.107  42.127  32.009  1.00 84.28           C  
ATOM   4072  C   ASP B 552       4.993  43.225  31.426  1.00 84.28           C  
ATOM   4073  CB  ASP B 552       4.858  40.794  32.017  1.00 84.28           C  
ATOM   4074  O   ASP B 552       4.917  43.522  30.232  1.00 84.28           O  
ATOM   4075  CG  ASP B 552       5.911  40.712  33.108  1.00 84.28           C  
ATOM   4076  OD1 ASP B 552       7.061  41.143  32.879  1.00 84.28           O  
ATOM   4077  OD2 ASP B 552       5.587  40.211  34.207  1.00 84.28           O  
ATOM   4078  N   ALA B 553       5.829  43.761  32.265  1.00 84.81           N  
ATOM   4079  CA  ALA B 553       6.624  44.923  31.878  1.00 84.81           C  
ATOM   4080  C   ALA B 553       7.622  44.564  30.780  1.00 84.81           C  
ATOM   4081  CB  ALA B 553       7.355  45.495  33.090  1.00 84.81           C  
ATOM   4082  O   ALA B 553       7.918  45.385  29.909  1.00 84.81           O  
ATOM   4083  N   CYS B 554       8.154  43.382  30.781  1.00 89.87           N  
ATOM   4084  CA  CYS B 554       9.177  43.046  29.798  1.00 89.87           C  
ATOM   4085  C   CYS B 554       8.599  42.185  28.681  1.00 89.87           C  
ATOM   4086  CB  CYS B 554      10.343  42.317  30.465  1.00 89.87           C  
ATOM   4087  O   CYS B 554       9.345  41.574  27.913  1.00 89.87           O  
ATOM   4088  SG  CYS B 554       9.922  40.667  31.067  1.00 89.87           S  
ATOM   4089  N   LEU B 555       7.277  42.078  28.702  1.00 94.08           N  
ATOM   4090  CA  LEU B 555       6.578  41.251  27.725  1.00 94.08           C  
ATOM   4091  C   LEU B 555       5.954  42.111  26.631  1.00 94.08           C  
ATOM   4092  CB  LEU B 555       5.496  40.411  28.410  1.00 94.08           C  
ATOM   4093  O   LEU B 555       5.326  43.132  26.921  1.00 94.08           O  
ATOM   4094  CG  LEU B 555       4.626  39.548  27.494  1.00 94.08           C  
ATOM   4095  CD1 LEU B 555       4.922  38.070  27.721  1.00 94.08           C  
ATOM   4096  CD2 LEU B 555       3.148  39.845  27.725  1.00 94.08           C  
ATOM   4097  N   ILE B 556       6.216  41.775  25.360  1.00 92.56           N  
ATOM   4098  CA  ILE B 556       5.622  42.390  24.179  1.00 92.56           C  
ATOM   4099  C   ILE B 556       4.767  41.365  23.437  1.00 92.56           C  
ATOM   4100  CB  ILE B 556       6.703  42.967  23.238  1.00 92.56           C  
ATOM   4101  O   ILE B 556       5.150  40.199  23.317  1.00 92.56           O  
ATOM   4102  CG1 ILE B 556       7.625  43.921  24.005  1.00 92.56           C  
ATOM   4103  CG2 ILE B 556       6.057  43.674  22.042  1.00 92.56           C  
ATOM   4104  CD1 ILE B 556       9.068  43.914  23.518  1.00 92.56           C  
ATOM   4105  N   SER B 557       3.600  41.663  23.024  1.00 93.96           N  
ATOM   4106  CA  SER B 557       2.765  40.786  22.211  1.00 93.96           C  
ATOM   4107  C   SER B 557       2.128  41.547  21.053  1.00 93.96           C  
ATOM   4108  CB  SER B 557       1.675  40.137  23.066  1.00 93.96           C  
ATOM   4109  O   SER B 557       1.964  42.766  21.120  1.00 93.96           O  
ATOM   4110  OG  SER B 557       0.824  41.121  23.627  1.00 93.96           O  
ATOM   4111  N   GLY B 558       1.862  40.861  19.915  1.00 88.96           N  
ATOM   4112  CA  GLY B 558       1.224  41.469  18.758  1.00 88.96           C  
ATOM   4113  C   GLY B 558       0.920  40.474  17.654  1.00 88.96           C  
ATOM   4114  O   GLY B 558       1.301  39.305  17.742  1.00 88.96           O  
ATOM   4115  N   THR B 559       0.171  40.947  16.689  1.00 90.04           N  
ATOM   4116  CA  THR B 559      -0.131  40.181  15.485  1.00 90.04           C  
ATOM   4117  C   THR B 559       0.691  40.687  14.302  1.00 90.04           C  
ATOM   4118  CB  THR B 559      -1.630  40.251  15.140  1.00 90.04           C  
ATOM   4119  O   THR B 559       0.561  41.845  13.900  1.00 90.04           O  
ATOM   4120  CG2 THR B 559      -1.994  39.236  14.061  1.00 90.04           C  
ATOM   4121  OG1 THR B 559      -2.399  39.976  16.317  1.00 90.04           O  
ATOM   4122  N   ALA B 560       1.511  39.922  13.795  1.00 93.57           N  
ATOM   4123  CA  ALA B 560       2.375  40.299  12.679  1.00 93.57           C  
ATOM   4124  C   ALA B 560       1.563  40.512  11.405  1.00 93.57           C  
ATOM   4125  CB  ALA B 560       3.446  39.235  12.453  1.00 93.57           C  
ATOM   4126  O   ALA B 560       0.642  39.746  11.113  1.00 93.57           O  
ATOM   4127  N   LEU B 561       1.930  41.536  10.694  1.00 87.22           N  
ATOM   4128  CA  LEU B 561       1.309  41.782   9.397  1.00 87.22           C  
ATOM   4129  C   LEU B 561       1.880  40.848   8.335  1.00 87.22           C  
ATOM   4130  CB  LEU B 561       1.511  43.239   8.974  1.00 87.22           C  
ATOM   4131  O   LEU B 561       3.078  40.554   8.341  1.00 87.22           O  
ATOM   4132  CG  LEU B 561       0.845  44.299   9.853  1.00 87.22           C  
ATOM   4133  CD1 LEU B 561       1.365  45.687   9.496  1.00 87.22           C  
ATOM   4134  CD2 LEU B 561      -0.672  44.237   9.709  1.00 87.22           C  
ATOM   4135  N   SER B 562       1.085  40.454   7.429  1.00 84.44           N  
ATOM   4136  CA  SER B 562       1.517  39.512   6.401  1.00 84.44           C  
ATOM   4137  C   SER B 562       2.358  40.206   5.335  1.00 84.44           C  
ATOM   4138  CB  SER B 562       0.310  38.837   5.750  1.00 84.44           C  
ATOM   4139  O   SER B 562       3.234  39.586   4.727  1.00 84.44           O  
ATOM   4140  OG  SER B 562      -0.612  39.803   5.275  1.00 84.44           O  
ATOM   4141  N   LYS B 563       1.997  41.486   5.124  1.00 87.84           N  
ATOM   4142  CA  LYS B 563       2.721  42.299   4.150  1.00 87.84           C  
ATOM   4143  C   LYS B 563       2.779  43.759   4.588  1.00 87.84           C  
ATOM   4144  CB  LYS B 563       2.069  42.191   2.770  1.00 87.84           C  
ATOM   4145  O   LYS B 563       2.031  44.178   5.474  1.00 87.84           O  
ATOM   4146  CG  LYS B 563       0.566  42.424   2.776  1.00 87.84           C  
ATOM   4147  CD  LYS B 563      -0.014  42.364   1.369  1.00 87.84           C  
ATOM   4148  CE  LYS B 563      -1.309  43.159   1.262  1.00 87.84           C  
ATOM   4149  NZ  LYS B 563      -2.060  42.830   0.014  1.00 87.84           N  
ATOM   4150  N   GLY B 564       3.858  44.525   4.067  1.00 93.54           N  
ATOM   4151  CA  GLY B 564       4.002  45.942   4.357  1.00 93.54           C  
ATOM   4152  C   GLY B 564       5.423  46.445   4.186  1.00 93.54           C  
ATOM   4153  O   GLY B 564       6.373  45.802   4.638  1.00 93.54           O  
ATOM   4154  N   ARG B 565       5.426  47.598   3.533  1.00 96.03           N  
ATOM   4155  CA  ARG B 565       6.735  48.205   3.318  1.00 96.03           C  
ATOM   4156  C   ARG B 565       7.193  48.972   4.554  1.00 96.03           C  
ATOM   4157  CB  ARG B 565       6.703  49.137   2.105  1.00 96.03           C  
ATOM   4158  O   ARG B 565       6.368  49.437   5.343  1.00 96.03           O  
ATOM   4159  CG  ARG B 565       6.430  48.426   0.789  1.00 96.03           C  
ATOM   4160  CD  ARG B 565       6.712  49.325  -0.407  1.00 96.03           C  
ATOM   4161  NE  ARG B 565       5.662  50.322  -0.591  1.00 96.03           N  
ATOM   4162  NH1 ARG B 565       5.322  49.853  -2.828  1.00 96.03           N  
ATOM   4163  NH2 ARG B 565       4.086  51.483  -1.793  1.00 96.03           N  
ATOM   4164  CZ  ARG B 565       5.025  50.551  -1.737  1.00 96.03           C  
ATOM   4165  N   THR B 566       8.511  49.185   4.742  1.00 98.47           N  
ATOM   4166  CA  THR B 566       9.107  49.777   5.935  1.00 98.47           C  
ATOM   4167  C   THR B 566       9.562  51.207   5.660  1.00 98.47           C  
ATOM   4168  CB  THR B 566      10.300  48.943   6.436  1.00 98.47           C  
ATOM   4169  O   THR B 566      10.116  51.494   4.597  1.00 98.47           O  
ATOM   4170  CG2 THR B 566      10.795  49.447   7.788  1.00 98.47           C  
ATOM   4171  OG1 THR B 566       9.897  47.574   6.568  1.00 98.47           O  
ATOM   4172  N   VAL B 567       9.308  52.147   6.730  1.00 98.73           N  
ATOM   4173  CA  VAL B 567       9.673  53.556   6.620  1.00 98.73           C  
ATOM   4174  C   VAL B 567      10.595  53.943   7.774  1.00 98.73           C  
ATOM   4175  CB  VAL B 567       8.424  54.466   6.608  1.00 98.73           C  
ATOM   4176  O   VAL B 567      10.320  53.619   8.932  1.00 98.73           O  
ATOM   4177  CG1 VAL B 567       8.826  55.933   6.469  1.00 98.73           C  
ATOM   4178  CG2 VAL B 567       7.479  54.059   5.479  1.00 98.73           C  
ATOM   4179  N   PHE B 568      11.736  54.604   7.487  1.00 98.79           N  
ATOM   4180  CA  PHE B 568      12.515  55.279   8.518  1.00 98.79           C  
ATOM   4181  C   PHE B 568      12.078  56.732   8.663  1.00 98.79           C  
ATOM   4182  CB  PHE B 568      14.011  55.209   8.196  1.00 98.79           C  
ATOM   4183  O   PHE B 568      11.966  57.453   7.669  1.00 98.79           O  
ATOM   4184  CG  PHE B 568      14.649  53.895   8.557  1.00 98.79           C  
ATOM   4185  CD1 PHE B 568      13.877  52.831   9.006  1.00 98.79           C  
ATOM   4186  CD2 PHE B 568      16.023  53.724   8.447  1.00 98.79           C  
ATOM   4187  CE1 PHE B 568      14.465  51.614   9.340  1.00 98.79           C  
ATOM   4188  CE2 PHE B 568      16.618  52.511   8.780  1.00 98.79           C  
ATOM   4189  CZ  PHE B 568      15.837  51.457   9.227  1.00 98.79           C  
ATOM   4190  N   VAL B 569      11.810  57.135   9.920  1.00 98.60           N  
ATOM   4191  CA  VAL B 569      11.322  58.478  10.215  1.00 98.60           C  
ATOM   4192  C   VAL B 569      12.393  59.264  10.967  1.00 98.60           C  
ATOM   4193  CB  VAL B 569      10.014  58.440  11.036  1.00 98.60           C  
ATOM   4194  O   VAL B 569      12.924  58.793  11.976  1.00 98.60           O  
ATOM   4195  CG1 VAL B 569       9.473  59.851  11.257  1.00 98.60           C  
ATOM   4196  CG2 VAL B 569       8.972  57.568  10.339  1.00 98.60           C  
ATOM   4197  N   PHE B 570      12.738  60.470  10.419  1.00 98.66           N  
ATOM   4198  CA  PHE B 570      13.754  61.334  11.007  1.00 98.66           C  
ATOM   4199  C   PHE B 570      13.143  62.653  11.466  1.00 98.66           C  
ATOM   4200  CB  PHE B 570      14.882  61.599  10.006  1.00 98.66           C  
ATOM   4201  O   PHE B 570      13.019  63.593  10.679  1.00 98.66           O  
ATOM   4202  CG  PHE B 570      15.594  60.354   9.550  1.00 98.66           C  
ATOM   4203  CD1 PHE B 570      16.765  59.939  10.171  1.00 98.66           C  
ATOM   4204  CD2 PHE B 570      15.091  59.598   8.499  1.00 98.66           C  
ATOM   4205  CE1 PHE B 570      17.426  58.787   9.752  1.00 98.66           C  
ATOM   4206  CE2 PHE B 570      15.745  58.445   8.074  1.00 98.66           C  
ATOM   4207  CZ  PHE B 570      16.913  58.042   8.701  1.00 98.66           C  
ATOM   4208  N   PRO B 571      12.864  62.771  12.751  1.00 96.10           N  
ATOM   4209  CA  PRO B 571      12.303  64.018  13.275  1.00 96.10           C  
ATOM   4210  C   PRO B 571      13.345  65.128  13.397  1.00 96.10           C  
ATOM   4211  CB  PRO B 571      11.772  63.615  14.653  1.00 96.10           C  
ATOM   4212  O   PRO B 571      14.541  64.877  13.234  1.00 96.10           O  
ATOM   4213  CG  PRO B 571      11.822  62.121  14.659  1.00 96.10           C  
ATOM   4214  CD  PRO B 571      12.840  61.674  13.650  1.00 96.10           C  
ATOM   4215  N   GLY B 572      12.881  66.352  13.629  1.00 94.31           N  
ATOM   4216  CA  GLY B 572      13.771  67.482  13.840  1.00 94.31           C  
ATOM   4217  C   GLY B 572      14.262  67.596  15.271  1.00 94.31           C  
ATOM   4218  O   GLY B 572      14.880  66.669  15.797  1.00 94.31           O  
ATOM   4219  N   GLN B 573      13.902  68.621  15.916  1.00 88.85           N  
ATOM   4220  CA  GLN B 573      14.333  68.828  17.294  1.00 88.85           C  
ATOM   4221  C   GLN B 573      13.369  68.169  18.277  1.00 88.85           C  
ATOM   4222  CB  GLN B 573      14.455  70.322  17.600  1.00 88.85           C  
ATOM   4223  O   GLN B 573      12.263  67.777  17.901  1.00 88.85           O  
ATOM   4224  CG  GLN B 573      13.134  71.075  17.524  1.00 88.85           C  
ATOM   4225  CD  GLN B 573      12.286  70.901  18.770  1.00 88.85           C  
ATOM   4226  NE2 GLN B 573      10.975  70.789  18.584  1.00 88.85           N  
ATOM   4227  OE1 GLN B 573      12.805  70.866  19.890  1.00 88.85           O  
ATOM   4228  N   GLY B 574      13.808  67.902  19.546  1.00 88.74           N  
ATOM   4229  CA  GLY B 574      12.929  67.451  20.613  1.00 88.74           C  
ATOM   4230  C   GLY B 574      13.259  66.056  21.109  1.00 88.74           C  
ATOM   4231  O   GLY B 574      12.872  65.678  22.217  1.00 88.74           O  
ATOM   4232  N   SER B 575      14.051  65.366  20.350  1.00 92.24           N  
ATOM   4233  CA  SER B 575      14.331  63.983  20.725  1.00 92.24           C  
ATOM   4234  C   SER B 575      15.603  63.884  21.561  1.00 92.24           C  
ATOM   4235  CB  SER B 575      14.460  63.106  19.479  1.00 92.24           C  
ATOM   4236  O   SER B 575      15.979  62.796  22.001  1.00 92.24           O  
ATOM   4237  OG  SER B 575      15.637  63.426  18.758  1.00 92.24           O  
ATOM   4238  N   GLN B 576      16.227  64.983  21.919  1.00 94.40           N  
ATOM   4239  CA  GLN B 576      17.529  64.979  22.578  1.00 94.40           C  
ATOM   4240  C   GLN B 576      17.379  64.843  24.090  1.00 94.40           C  
ATOM   4241  CB  GLN B 576      18.306  66.252  22.240  1.00 94.40           C  
ATOM   4242  O   GLN B 576      16.390  65.303  24.665  1.00 94.40           O  
ATOM   4243  CG  GLN B 576      17.593  67.535  22.648  1.00 94.40           C  
ATOM   4244  CD  GLN B 576      16.704  68.087  21.550  1.00 94.40           C  
ATOM   4245  NE2 GLN B 576      16.270  69.333  21.709  1.00 94.40           N  
ATOM   4246  OE1 GLN B 576      16.410  67.400  20.566  1.00 94.40           O  
ATOM   4247  N   TRP B 577      18.275  64.266  24.756  1.00 93.42           N  
ATOM   4248  CA  TRP B 577      18.470  64.197  26.200  1.00 93.42           C  
ATOM   4249  C   TRP B 577      19.934  63.936  26.540  1.00 93.42           C  
ATOM   4250  CB  TRP B 577      17.589  63.104  26.811  1.00 93.42           C  
ATOM   4251  O   TRP B 577      20.659  63.321  25.755  1.00 93.42           O  
ATOM   4252  CG  TRP B 577      17.803  61.745  26.215  1.00 93.42           C  
ATOM   4253  CD1 TRP B 577      17.265  61.259  25.056  1.00 93.42           C  
ATOM   4254  CD2 TRP B 577      18.612  60.695  26.754  1.00 93.42           C  
ATOM   4255  CE2 TRP B 577      18.518  59.599  25.867  1.00 93.42           C  
ATOM   4256  CE3 TRP B 577      19.408  60.574  27.900  1.00 93.42           C  
ATOM   4257  NE1 TRP B 577      17.691  59.969  24.841  1.00 93.42           N  
ATOM   4258  CH2 TRP B 577      19.965  58.305  27.222  1.00 93.42           C  
ATOM   4259  CZ2 TRP B 577      19.192  58.397  26.093  1.00 93.42           C  
ATOM   4260  CZ3 TRP B 577      20.078  59.377  28.123  1.00 93.42           C  
ATOM   4261  N   THR B 578      20.338  64.465  27.667  1.00 93.40           N  
ATOM   4262  CA  THR B 578      21.735  64.316  28.060  1.00 93.40           C  
ATOM   4263  C   THR B 578      22.068  62.852  28.330  1.00 93.40           C  
ATOM   4264  CB  THR B 578      22.056  65.157  29.309  1.00 93.40           C  
ATOM   4265  O   THR B 578      21.296  62.144  28.980  1.00 93.40           O  
ATOM   4266  CG2 THR B 578      21.901  64.332  30.583  1.00 93.40           C  
ATOM   4267  OG1 THR B 578      23.405  65.634  29.223  1.00 93.40           O  
ATOM   4268  N   GLY B 579      23.000  62.376  27.711  1.00 94.46           N  
ATOM   4269  CA  GLY B 579      23.439  61.001  27.892  1.00 94.46           C  
ATOM   4270  C   GLY B 579      22.974  60.076  26.784  1.00 94.46           C  
ATOM   4271  O   GLY B 579      23.315  58.891  26.773  1.00 94.46           O  
ATOM   4272  N   MET B 580      22.250  60.635  25.864  1.00 97.52           N  
ATOM   4273  CA  MET B 580      21.807  59.795  24.755  1.00 97.52           C  
ATOM   4274  C   MET B 580      22.997  59.266  23.963  1.00 97.52           C  
ATOM   4275  CB  MET B 580      20.869  60.574  23.831  1.00 97.52           C  
ATOM   4276  O   MET B 580      23.968  59.990  23.735  1.00 97.52           O  
ATOM   4277  CG  MET B 580      21.563  61.667  23.033  1.00 97.52           C  
ATOM   4278  SD  MET B 580      20.393  62.640  22.009  1.00 97.52           S  
ATOM   4279  CE  MET B 580      21.535  63.841  21.272  1.00 97.52           C  
ATOM   4280  N   GLY B 581      23.008  57.986  23.692  1.00 97.27           N  
ATOM   4281  CA  GLY B 581      24.032  57.341  22.886  1.00 97.27           C  
ATOM   4282  C   GLY B 581      25.278  56.986  23.676  1.00 97.27           C  
ATOM   4283  O   GLY B 581      26.142  56.255  23.188  1.00 97.27           O  
ATOM   4284  N   ARG B 582      25.437  57.418  24.892  1.00 96.50           N  
ATOM   4285  CA  ARG B 582      26.639  57.184  25.686  1.00 96.50           C  
ATOM   4286  C   ARG B 582      26.834  55.696  25.958  1.00 96.50           C  
ATOM   4287  CB  ARG B 582      26.572  57.954  27.006  1.00 96.50           C  
ATOM   4288  O   ARG B 582      27.926  55.160  25.759  1.00 96.50           O  
ATOM   4289  CG  ARG B 582      27.920  58.131  27.686  1.00 96.50           C  
ATOM   4290  CD  ARG B 582      27.795  58.896  28.996  1.00 96.50           C  
ATOM   4291  NE  ARG B 582      27.179  60.205  28.799  1.00 96.50           N  
ATOM   4292  NH1 ARG B 582      27.030  60.704  31.050  1.00 96.50           N  
ATOM   4293  NH2 ARG B 582      26.277  62.202  29.487  1.00 96.50           N  
ATOM   4294  CZ  ARG B 582      26.830  61.034  29.779  1.00 96.50           C  
ATOM   4295  N   GLU B 583      25.824  55.034  26.413  1.00 95.91           N  
ATOM   4296  CA  GLU B 583      25.895  53.602  26.690  1.00 95.91           C  
ATOM   4297  C   GLU B 583      26.118  52.803  25.409  1.00 95.91           C  
ATOM   4298  CB  GLU B 583      24.620  53.126  27.391  1.00 95.91           C  
ATOM   4299  O   GLU B 583      26.873  51.828  25.403  1.00 95.91           O  
ATOM   4300  CG  GLU B 583      24.476  53.635  28.818  1.00 95.91           C  
ATOM   4301  CD  GLU B 583      23.055  54.044  29.169  1.00 95.91           C  
ATOM   4302  OE1 GLU B 583      22.623  53.811  30.321  1.00 95.91           O  
ATOM   4303  OE2 GLU B 583      22.366  54.600  28.285  1.00 95.91           O  
ATOM   4304  N   LEU B 584      25.541  53.183  24.343  1.00 97.57           N  
ATOM   4305  CA  LEU B 584      25.695  52.489  23.069  1.00 97.57           C  
ATOM   4306  C   LEU B 584      27.123  52.621  22.548  1.00 97.57           C  
ATOM   4307  CB  LEU B 584      24.710  53.041  22.035  1.00 97.57           C  
ATOM   4308  O   LEU B 584      27.633  51.712  21.889  1.00 97.57           O  
ATOM   4309  CG  LEU B 584      23.350  52.346  21.957  1.00 97.57           C  
ATOM   4310  CD1 LEU B 584      22.370  53.188  21.147  1.00 97.57           C  
ATOM   4311  CD2 LEU B 584      23.494  50.954  21.350  1.00 97.57           C  
ATOM   4312  N   LEU B 585      27.759  53.700  22.777  1.00 96.86           N  
ATOM   4313  CA  LEU B 585      29.140  53.903  22.354  1.00 96.86           C  
ATOM   4314  C   LEU B 585      30.053  52.838  22.953  1.00 96.86           C  
ATOM   4315  CB  LEU B 585      29.627  55.296  22.761  1.00 96.86           C  
ATOM   4316  O   LEU B 585      31.032  52.428  22.325  1.00 96.86           O  
ATOM   4317  CG  LEU B 585      29.509  56.391  21.700  1.00 96.86           C  
ATOM   4318  CD1 LEU B 585      29.466  57.766  22.359  1.00 96.86           C  
ATOM   4319  CD2 LEU B 585      30.666  56.303  20.710  1.00 96.86           C  
ATOM   4320  N   HIS B 586      29.607  52.324  24.029  1.00 94.81           N  
ATOM   4321  CA  HIS B 586      30.409  51.309  24.702  1.00 94.81           C  
ATOM   4322  C   HIS B 586      29.941  49.905  24.337  1.00 94.81           C  
ATOM   4323  CB  HIS B 586      30.355  51.503  26.219  1.00 94.81           C  
ATOM   4324  O   HIS B 586      30.753  48.983  24.232  1.00 94.81           O  
ATOM   4325  CG  HIS B 586      31.158  52.668  26.704  1.00 94.81           C  
ATOM   4326  CD2 HIS B 586      32.190  53.335  26.135  1.00 94.81           C  
ATOM   4327  ND1 HIS B 586      30.930  53.274  27.921  1.00 94.81           N  
ATOM   4328  CE1 HIS B 586      31.790  54.267  28.079  1.00 94.81           C  
ATOM   4329  NE2 HIS B 586      32.565  54.325  27.010  1.00 94.81           N  
ATOM   4330  N   THR B 587      28.716  49.766  24.148  1.00 96.68           N  
ATOM   4331  CA  THR B 587      28.145  48.425  24.084  1.00 96.68           C  
ATOM   4332  C   THR B 587      27.926  47.999  22.635  1.00 96.68           C  
ATOM   4333  CB  THR B 587      26.813  48.348  24.852  1.00 96.68           C  
ATOM   4334  O   THR B 587      27.880  46.805  22.334  1.00 96.68           O  
ATOM   4335  CG2 THR B 587      27.031  48.522  26.351  1.00 96.68           C  
ATOM   4336  OG1 THR B 587      25.938  49.382  24.384  1.00 96.68           O  
ATOM   4337  N   SER B 588      27.777  48.923  21.777  1.00 97.85           N  
ATOM   4338  CA  SER B 588      27.558  48.615  20.367  1.00 97.85           C  
ATOM   4339  C   SER B 588      28.722  49.098  19.508  1.00 97.85           C  
ATOM   4340  CB  SER B 588      26.255  49.248  19.876  1.00 97.85           C  
ATOM   4341  O   SER B 588      28.836  50.291  19.222  1.00 97.85           O  
ATOM   4342  OG  SER B 588      26.178  49.208  18.462  1.00 97.85           O  
ATOM   4343  N   PRO B 589      29.583  48.165  19.104  1.00 96.49           N  
ATOM   4344  CA  PRO B 589      30.731  48.567  18.287  1.00 96.49           C  
ATOM   4345  C   PRO B 589      30.320  49.157  16.941  1.00 96.49           C  
ATOM   4346  CB  PRO B 589      31.503  47.259  18.097  1.00 96.49           C  
ATOM   4347  O   PRO B 589      30.991  50.055  16.425  1.00 96.49           O  
ATOM   4348  CG  PRO B 589      30.606  46.201  18.653  1.00 96.49           C  
ATOM   4349  CD  PRO B 589      29.503  46.868  19.424  1.00 96.49           C  
ATOM   4350  N   GLU B 590      29.260  48.696  16.389  1.00 96.81           N  
ATOM   4351  CA  GLU B 590      28.776  49.253  15.129  1.00 96.81           C  
ATOM   4352  C   GLU B 590      28.354  50.710  15.296  1.00 96.81           C  
ATOM   4353  CB  GLU B 590      27.607  48.426  14.588  1.00 96.81           C  
ATOM   4354  O   GLU B 590      28.709  51.563  14.480  1.00 96.81           O  
ATOM   4355  CG  GLU B 590      28.006  47.038  14.109  1.00 96.81           C  
ATOM   4356  CD  GLU B 590      28.188  46.041  15.242  1.00 96.81           C  
ATOM   4357  OE1 GLU B 590      28.595  44.887  14.976  1.00 96.81           O  
ATOM   4358  OE2 GLU B 590      27.920  46.416  16.406  1.00 96.81           O  
ATOM   4359  N   PHE B 591      27.611  51.051  16.330  1.00 97.95           N  
ATOM   4360  CA  PHE B 591      27.201  52.419  16.625  1.00 97.95           C  
ATOM   4361  C   PHE B 591      28.417  53.316  16.827  1.00 97.95           C  
ATOM   4362  CB  PHE B 591      26.308  52.458  17.869  1.00 97.95           C  
ATOM   4363  O   PHE B 591      28.459  54.437  16.316  1.00 97.95           O  
ATOM   4364  CG  PHE B 591      25.754  53.822  18.176  1.00 97.95           C  
ATOM   4365  CD1 PHE B 591      26.321  54.611  19.169  1.00 97.95           C  
ATOM   4366  CD2 PHE B 591      24.664  54.317  17.471  1.00 97.95           C  
ATOM   4367  CE1 PHE B 591      25.810  55.875  19.456  1.00 97.95           C  
ATOM   4368  CE2 PHE B 591      24.148  55.579  17.751  1.00 97.95           C  
ATOM   4369  CZ  PHE B 591      24.722  56.356  18.744  1.00 97.95           C  
ATOM   4370  N   ALA B 592      29.337  52.834  17.590  1.00 97.76           N  
ATOM   4371  CA  ALA B 592      30.561  53.589  17.845  1.00 97.76           C  
ATOM   4372  C   ALA B 592      31.298  53.895  16.544  1.00 97.76           C  
ATOM   4373  CB  ALA B 592      31.471  52.820  18.800  1.00 97.76           C  
ATOM   4374  O   ALA B 592      31.818  54.998  16.363  1.00 97.76           O  
ATOM   4375  N   ALA B 593      31.321  52.928  15.679  1.00 97.78           N  
ATOM   4376  CA  ALA B 593      31.990  53.122  14.395  1.00 97.78           C  
ATOM   4377  C   ALA B 593      31.267  54.167  13.552  1.00 97.78           C  
ATOM   4378  CB  ALA B 593      32.079  51.800  13.637  1.00 97.78           C  
ATOM   4379  O   ALA B 593      31.904  54.983  12.881  1.00 97.78           O  
ATOM   4380  N   TYR B 594      29.962  54.148  13.568  1.00 98.21           N  
ATOM   4381  CA  TYR B 594      29.190  55.115  12.796  1.00 98.21           C  
ATOM   4382  C   TYR B 594      29.338  56.517  13.375  1.00 98.21           C  
ATOM   4383  CB  TYR B 594      27.711  54.718  12.762  1.00 98.21           C  
ATOM   4384  O   TYR B 594      29.412  57.498  12.630  1.00 98.21           O  
ATOM   4385  CG  TYR B 594      27.461  53.359  12.154  1.00 98.21           C  
ATOM   4386  CD1 TYR B 594      28.263  52.878  11.121  1.00 98.21           C  
ATOM   4387  CD2 TYR B 594      26.424  52.554  12.610  1.00 98.21           C  
ATOM   4388  CE1 TYR B 594      28.036  51.628  10.557  1.00 98.21           C  
ATOM   4389  CE2 TYR B 594      26.187  51.301  12.053  1.00 98.21           C  
ATOM   4390  OH  TYR B 594      26.767  49.608  10.474  1.00 98.21           O  
ATOM   4391  CZ  TYR B 594      26.997  50.847  11.029  1.00 98.21           C  
ATOM   4392  N   ILE B 595      29.326  56.621  14.695  1.00 98.36           N  
ATOM   4393  CA  ILE B 595      29.533  57.911  15.344  1.00 98.36           C  
ATOM   4394  C   ILE B 595      30.921  58.447  14.998  1.00 98.36           C  
ATOM   4395  CB  ILE B 595      29.365  57.806  16.877  1.00 98.36           C  
ATOM   4396  O   ILE B 595      31.087  59.643  14.751  1.00 98.36           O  
ATOM   4397  CG1 ILE B 595      27.884  57.666  17.243  1.00 98.36           C  
ATOM   4398  CG2 ILE B 595      29.990  59.019  17.572  1.00 98.36           C  
ATOM   4399  CD1 ILE B 595      27.066  58.930  17.011  1.00 98.36           C  
ATOM   4400  N   ALA B 596      31.864  57.593  15.024  1.00 97.68           N  
ATOM   4401  CA  ALA B 596      33.228  57.987  14.682  1.00 97.68           C  
ATOM   4402  C   ALA B 596      33.304  58.514  13.252  1.00 97.68           C  
ATOM   4403  CB  ALA B 596      34.184  56.810  14.863  1.00 97.68           C  
ATOM   4404  O   ALA B 596      34.025  59.476  12.976  1.00 97.68           O  
ATOM   4405  N   GLU B 597      32.643  57.881  12.352  1.00 97.70           N  
ATOM   4406  CA  GLU B 597      32.596  58.360  10.974  1.00 97.70           C  
ATOM   4407  C   GLU B 597      31.939  59.734  10.889  1.00 97.70           C  
ATOM   4408  CB  GLU B 597      31.849  57.364  10.083  1.00 97.70           C  
ATOM   4409  O   GLU B 597      32.419  60.615  10.172  1.00 97.70           O  
ATOM   4410  CG  GLU B 597      32.650  56.112   9.754  1.00 97.70           C  
ATOM   4411  CD  GLU B 597      31.889  55.124   8.885  1.00 97.70           C  
ATOM   4412  OE1 GLU B 597      32.386  53.996   8.670  1.00 97.70           O  
ATOM   4413  OE2 GLU B 597      30.786  55.482   8.414  1.00 97.70           O  
ATOM   4414  N   CYS B 598      30.849  59.885  11.634  1.00 98.57           N  
ATOM   4415  CA  CYS B 598      30.172  61.177  11.667  1.00 98.57           C  
ATOM   4416  C   CYS B 598      31.073  62.250  12.265  1.00 98.57           C  
ATOM   4417  CB  CYS B 598      28.874  61.082  12.469  1.00 98.57           C  
ATOM   4418  O   CYS B 598      31.086  63.389  11.795  1.00 98.57           O  
ATOM   4419  SG  CYS B 598      27.566  60.160  11.632  1.00 98.57           S  
ATOM   4420  N   GLU B 599      31.763  61.870  13.305  1.00 98.11           N  
ATOM   4421  CA  GLU B 599      32.695  62.796  13.941  1.00 98.11           C  
ATOM   4422  C   GLU B 599      33.784  63.238  12.968  1.00 98.11           C  
ATOM   4423  CB  GLU B 599      33.325  62.157  15.181  1.00 98.11           C  
ATOM   4424  O   GLU B 599      34.085  64.429  12.864  1.00 98.11           O  
ATOM   4425  CG  GLU B 599      34.235  63.094  15.961  1.00 98.11           C  
ATOM   4426  CD  GLU B 599      35.499  62.419  16.470  1.00 98.11           C  
ATOM   4427  OE1 GLU B 599      36.340  63.100  17.099  1.00 98.11           O  
ATOM   4428  OE2 GLU B 599      35.650  61.199  16.235  1.00 98.11           O  
ATOM   4429  N   THR B 600      34.303  62.323  12.268  1.00 97.65           N  
ATOM   4430  CA  THR B 600      35.335  62.633  11.284  1.00 97.65           C  
ATOM   4431  C   THR B 600      34.792  63.571  10.209  1.00 97.65           C  
ATOM   4432  CB  THR B 600      35.881  61.353  10.625  1.00 97.65           C  
ATOM   4433  O   THR B 600      35.481  64.501   9.784  1.00 97.65           O  
ATOM   4434  CG2 THR B 600      37.315  61.078  11.063  1.00 97.65           C  
ATOM   4435  OG1 THR B 600      35.057  60.242  10.997  1.00 97.65           O  
ATOM   4436  N   ALA B 601      33.593  63.384   9.802  1.00 98.27           N  
ATOM   4437  CA  ALA B 601      32.978  64.219   8.773  1.00 98.27           C  
ATOM   4438  C   ALA B 601      32.690  65.620   9.304  1.00 98.27           C  
ATOM   4439  CB  ALA B 601      31.694  63.572   8.260  1.00 98.27           C  
ATOM   4440  O   ALA B 601      32.807  66.605   8.570  1.00 98.27           O  
ATOM   4441  N   LEU B 602      32.335  65.755  10.550  1.00 98.16           N  
ATOM   4442  CA  LEU B 602      31.929  67.018  11.156  1.00 98.16           C  
ATOM   4443  C   LEU B 602      33.146  67.839  11.569  1.00 98.16           C  
ATOM   4444  CB  LEU B 602      31.032  66.766  12.371  1.00 98.16           C  
ATOM   4445  O   LEU B 602      33.055  69.060  11.719  1.00 98.16           O  
ATOM   4446  CG  LEU B 602      29.528  66.703  12.102  1.00 98.16           C  
ATOM   4447  CD1 LEU B 602      28.817  65.975  13.238  1.00 98.16           C  
ATOM   4448  CD2 LEU B 602      28.958  68.105  11.920  1.00 98.16           C  
ATOM   4449  N   ASN B 603      34.275  67.215  11.853  1.00 96.04           N  
ATOM   4450  CA  ASN B 603      35.465  67.850  12.409  1.00 96.04           C  
ATOM   4451  C   ASN B 603      35.913  69.039  11.563  1.00 96.04           C  
ATOM   4452  CB  ASN B 603      36.602  66.835  12.542  1.00 96.04           C  
ATOM   4453  O   ASN B 603      36.409  70.033  12.096  1.00 96.04           O  
ATOM   4454  CG  ASN B 603      36.635  66.170  13.904  1.00 96.04           C  
ATOM   4455  ND2 ASN B 603      37.460  65.138  14.040  1.00 96.04           N  
ATOM   4456  OD1 ASN B 603      35.925  66.579  14.826  1.00 96.04           O  
ATOM   4457  N   ASP B 604      35.652  69.016  10.338  1.00 94.79           N  
ATOM   4458  CA  ASP B 604      36.146  70.058   9.444  1.00 94.79           C  
ATOM   4459  C   ASP B 604      35.238  71.286   9.477  1.00 94.79           C  
ATOM   4460  CB  ASP B 604      36.262  69.528   8.013  1.00 94.79           C  
ATOM   4461  O   ASP B 604      35.637  72.371   9.049  1.00 94.79           O  
ATOM   4462  CG  ASP B 604      36.649  68.061   7.954  1.00 94.79           C  
ATOM   4463  OD1 ASP B 604      37.091  67.505   8.983  1.00 94.79           O  
ATOM   4464  OD2 ASP B 604      36.512  67.456   6.869  1.00 94.79           O  
ATOM   4465  N   PHE B 605      34.102  71.152  10.026  1.00 97.21           N  
ATOM   4466  CA  PHE B 605      33.130  72.232   9.896  1.00 97.21           C  
ATOM   4467  C   PHE B 605      32.751  72.785  11.264  1.00 97.21           C  
ATOM   4468  CB  PHE B 605      31.878  71.743   9.161  1.00 97.21           C  
ATOM   4469  O   PHE B 605      32.030  73.781  11.359  1.00 97.21           O  
ATOM   4470  CG  PHE B 605      32.159  71.170   7.798  1.00 97.21           C  
ATOM   4471  CD1 PHE B 605      32.516  71.998   6.741  1.00 97.21           C  
ATOM   4472  CD2 PHE B 605      32.065  69.803   7.575  1.00 97.21           C  
ATOM   4473  CE1 PHE B 605      32.776  71.471   5.479  1.00 97.21           C  
ATOM   4474  CE2 PHE B 605      32.323  69.268   6.316  1.00 97.21           C  
ATOM   4475  CZ  PHE B 605      32.678  70.104   5.269  1.00 97.21           C  
ATOM   4476  N   VAL B 606      33.225  72.164  12.333  1.00 97.28           N  
ATOM   4477  CA  VAL B 606      32.901  72.608  13.685  1.00 97.28           C  
ATOM   4478  C   VAL B 606      34.172  72.672  14.527  1.00 97.28           C  
ATOM   4479  CB  VAL B 606      31.864  71.679  14.354  1.00 97.28           C  
ATOM   4480  O   VAL B 606      35.217  72.155  14.126  1.00 97.28           O  
ATOM   4481  CG1 VAL B 606      30.602  71.572  13.499  1.00 97.28           C  
ATOM   4482  CG2 VAL B 606      32.466  70.296  14.597  1.00 97.28           C  
ATOM   4483  N   ASP B 607      34.152  73.185  15.751  1.00 94.94           N  
ATOM   4484  CA  ASP B 607      35.332  73.378  16.587  1.00 94.94           C  
ATOM   4485  C   ASP B 607      35.274  72.494  17.831  1.00 94.94           C  
ATOM   4486  CB  ASP B 607      35.469  74.847  16.992  1.00 94.94           C  
ATOM   4487  O   ASP B 607      35.945  72.771  18.827  1.00 94.94           O  
ATOM   4488  CG  ASP B 607      34.199  75.416  17.600  1.00 94.94           C  
ATOM   4489  OD1 ASP B 607      33.097  74.917  17.286  1.00 94.94           O  
ATOM   4490  OD2 ASP B 607      34.301  76.373  18.396  1.00 94.94           O  
ATOM   4491  N   TRP B 608      34.467  71.541  17.868  1.00 95.89           N  
ATOM   4492  CA  TRP B 608      34.313  70.602  18.974  1.00 95.89           C  
ATOM   4493  C   TRP B 608      34.209  69.170  18.462  1.00 95.89           C  
ATOM   4494  CB  TRP B 608      33.076  70.951  19.808  1.00 95.89           C  
ATOM   4495  O   TRP B 608      34.029  68.944  17.263  1.00 95.89           O  
ATOM   4496  CG  TRP B 608      31.855  71.246  18.990  1.00 95.89           C  
ATOM   4497  CD1 TRP B 608      31.388  72.477  18.621  1.00 95.89           C  
ATOM   4498  CD2 TRP B 608      30.940  70.290  18.445  1.00 95.89           C  
ATOM   4499  CE2 TRP B 608      29.942  71.013  17.755  1.00 95.89           C  
ATOM   4500  CE3 TRP B 608      30.869  68.891  18.472  1.00 95.89           C  
ATOM   4501  NE1 TRP B 608      30.238  72.344  17.877  1.00 95.89           N  
ATOM   4502  CH2 TRP B 608      28.837  69.013  17.138  1.00 95.89           C  
ATOM   4503  CZ2 TRP B 608      28.884  70.382  17.096  1.00 95.89           C  
ATOM   4504  CZ3 TRP B 608      29.814  68.265  17.816  1.00 95.89           C  
ATOM   4505  N   SER B 609      34.373  68.266  19.435  1.00 95.22           N  
ATOM   4506  CA  SER B 609      34.288  66.847  19.104  1.00 95.22           C  
ATOM   4507  C   SER B 609      32.914  66.281  19.446  1.00 95.22           C  
ATOM   4508  CB  SER B 609      35.372  66.059  19.842  1.00 95.22           C  
ATOM   4509  O   SER B 609      32.374  66.554  20.520  1.00 95.22           O  
ATOM   4510  OG  SER B 609      34.820  64.917  20.475  1.00 95.22           O  
ATOM   4511  N   LEU B 610      32.340  65.462  18.452  1.00 97.24           N  
ATOM   4512  CA  LEU B 610      31.021  64.866  18.640  1.00 97.24           C  
ATOM   4513  C   LEU B 610      31.021  63.905  19.824  1.00 97.24           C  
ATOM   4514  CB  LEU B 610      30.579  64.131  17.371  1.00 97.24           C  
ATOM   4515  O   LEU B 610      30.085  63.902  20.626  1.00 97.24           O  
ATOM   4516  CG  LEU B 610      29.088  64.192  17.037  1.00 97.24           C  
ATOM   4517  CD1 LEU B 610      28.809  65.329  16.061  1.00 97.24           C  
ATOM   4518  CD2 LEU B 610      28.614  62.860  16.465  1.00 97.24           C  
ATOM   4519  N   THR B 611      32.006  63.083  19.941  1.00 97.23           N  
ATOM   4520  CA  THR B 611      32.107  62.092  21.007  1.00 97.23           C  
ATOM   4521  C   THR B 611      32.138  62.770  22.374  1.00 97.23           C  
ATOM   4522  CB  THR B 611      33.361  61.215  20.837  1.00 97.23           C  
ATOM   4523  O   THR B 611      31.538  62.276  23.331  1.00 97.23           O  
ATOM   4524  CG2 THR B 611      33.494  60.217  21.983  1.00 97.23           C  
ATOM   4525  OG1 THR B 611      33.271  60.497  19.601  1.00 97.23           O  
ATOM   4526  N   ASP B 612      32.819  63.897  22.433  1.00 95.27           N  
ATOM   4527  CA  ASP B 612      32.893  64.633  23.692  1.00 95.27           C  
ATOM   4528  C   ASP B 612      31.527  65.196  24.079  1.00 95.27           C  
ATOM   4529  CB  ASP B 612      33.920  65.763  23.594  1.00 95.27           C  
ATOM   4530  O   ASP B 612      31.173  65.222  25.259  1.00 95.27           O  
ATOM   4531  CG  ASP B 612      35.352  65.261  23.551  1.00 95.27           C  
ATOM   4532  OD1 ASP B 612      35.640  64.188  24.124  1.00 95.27           O  
ATOM   4533  OD2 ASP B 612      36.202  65.945  22.941  1.00 95.27           O  
ATOM   4534  N   VAL B 613      30.826  65.646  23.095  1.00 97.32           N  
ATOM   4535  CA  VAL B 613      29.493  66.191  23.334  1.00 97.32           C  
ATOM   4536  C   VAL B 613      28.563  65.084  23.825  1.00 97.32           C  
ATOM   4537  CB  VAL B 613      28.913  66.850  22.063  1.00 97.32           C  
ATOM   4538  O   VAL B 613      27.851  65.258  24.817  1.00 97.32           O  
ATOM   4539  CG1 VAL B 613      27.451  67.240  22.276  1.00 97.32           C  
ATOM   4540  CG2 VAL B 613      29.743  68.070  21.668  1.00 97.32           C  
ATOM   4541  N   LEU B 614      28.598  63.903  23.179  1.00 97.82           N  
ATOM   4542  CA  LEU B 614      27.702  62.800  23.510  1.00 97.82           C  
ATOM   4543  C   LEU B 614      28.059  62.197  24.864  1.00 97.82           C  
ATOM   4544  CB  LEU B 614      27.759  61.720  22.427  1.00 97.82           C  
ATOM   4545  O   LEU B 614      27.173  61.811  25.630  1.00 97.82           O  
ATOM   4546  CG  LEU B 614      27.162  62.090  21.068  1.00 97.82           C  
ATOM   4547  CD1 LEU B 614      27.499  61.022  20.032  1.00 97.82           C  
ATOM   4548  CD2 LEU B 614      25.653  62.277  21.179  1.00 97.82           C  
ATOM   4549  N   ARG B 615      29.295  62.150  25.194  1.00 95.71           N  
ATOM   4550  CA  ARG B 615      29.758  61.567  26.449  1.00 95.71           C  
ATOM   4551  C   ARG B 615      29.562  62.537  27.609  1.00 95.71           C  
ATOM   4552  CB  ARG B 615      31.231  61.165  26.345  1.00 95.71           C  
ATOM   4553  O   ARG B 615      29.531  62.126  28.771  1.00 95.71           O  
ATOM   4554  CG  ARG B 615      31.499  59.710  26.698  1.00 95.71           C  
ATOM   4555  CD  ARG B 615      32.989  59.401  26.719  1.00 95.71           C  
ATOM   4556  NE  ARG B 615      33.423  58.754  25.484  1.00 95.71           N  
ATOM   4557  NH1 ARG B 615      33.506  56.628  26.383  1.00 95.71           N  
ATOM   4558  NH2 ARG B 615      34.050  56.969  24.183  1.00 95.71           N  
ATOM   4559  CZ  ARG B 615      33.659  57.452  25.353  1.00 95.71           C  
ATOM   4560  N   GLY B 616      29.387  63.733  27.318  1.00 94.18           N  
ATOM   4561  CA  GLY B 616      29.286  64.752  28.351  1.00 94.18           C  
ATOM   4562  C   GLY B 616      30.619  65.082  28.995  1.00 94.18           C  
ATOM   4563  O   GLY B 616      30.695  65.283  30.209  1.00 94.18           O  
ATOM   4564  N   THR B 617      31.587  65.079  28.184  1.00 93.64           N  
ATOM   4565  CA  THR B 617      32.919  65.390  28.694  1.00 93.64           C  
ATOM   4566  C   THR B 617      32.984  66.830  29.194  1.00 93.64           C  
ATOM   4567  CB  THR B 617      33.995  65.168  27.615  1.00 93.64           C  
ATOM   4568  O   THR B 617      32.330  67.716  28.639  1.00 93.64           O  
ATOM   4569  CG2 THR B 617      35.373  64.989  28.242  1.00 93.64           C  
ATOM   4570  OG1 THR B 617      33.670  63.996  26.858  1.00 93.64           O  
ATOM   4571  N   GLU B 618      33.864  67.019  30.182  1.00 92.91           N  
ATOM   4572  CA  GLU B 618      34.017  68.354  30.753  1.00 92.91           C  
ATOM   4573  C   GLU B 618      34.541  69.342  29.714  1.00 92.91           C  
ATOM   4574  CB  GLU B 618      34.953  68.317  31.963  1.00 92.91           C  
ATOM   4575  O   GLU B 618      35.502  69.048  29.000  1.00 92.91           O  
ATOM   4576  CG  GLU B 618      34.240  68.481  33.298  1.00 92.91           C  
ATOM   4577  CD  GLU B 618      34.514  67.342  34.268  1.00 92.91           C  
ATOM   4578  OE1 GLU B 618      33.945  67.345  35.383  1.00 92.91           O  
ATOM   4579  OE2 GLU B 618      35.304  66.440  33.910  1.00 92.91           O  
ATOM   4580  N   GLY B 619      33.873  70.539  29.588  1.00 93.02           N  
ATOM   4581  CA  GLY B 619      34.292  71.577  28.661  1.00 93.02           C  
ATOM   4582  C   GLY B 619      33.571  71.513  27.328  1.00 93.02           C  
ATOM   4583  O   GLY B 619      33.541  72.496  26.584  1.00 93.02           O  
ATOM   4584  N   ALA B 620      32.993  70.452  27.001  1.00 95.51           N  
ATOM   4585  CA  ALA B 620      32.231  70.328  25.761  1.00 95.51           C  
ATOM   4586  C   ALA B 620      30.928  71.118  25.837  1.00 95.51           C  
ATOM   4587  CB  ALA B 620      31.943  68.860  25.458  1.00 95.51           C  
ATOM   4588  O   ALA B 620      30.321  71.225  26.905  1.00 95.51           O  
ATOM   4589  N   PRO B 621      30.500  71.634  24.733  1.00 95.51           N  
ATOM   4590  CA  PRO B 621      29.244  72.388  24.752  1.00 95.51           C  
ATOM   4591  C   PRO B 621      28.025  71.498  24.986  1.00 95.51           C  
ATOM   4592  CB  PRO B 621      29.194  73.026  23.362  1.00 95.51           C  
ATOM   4593  O   PRO B 621      28.036  70.320  24.617  1.00 95.51           O  
ATOM   4594  CG  PRO B 621      30.165  72.237  22.544  1.00 95.51           C  
ATOM   4595  CD  PRO B 621      31.134  71.564  23.473  1.00 95.51           C  
ATOM   4596  N   GLY B 622      27.017  72.122  25.692  1.00 93.36           N  
ATOM   4597  CA  GLY B 622      25.789  71.393  25.963  1.00 93.36           C  
ATOM   4598  C   GLY B 622      24.776  71.492  24.838  1.00 93.36           C  
ATOM   4599  O   GLY B 622      25.029  72.142  23.822  1.00 93.36           O  
ATOM   4600  N   TYR B 623      23.624  70.814  25.027  1.00 93.97           N  
ATOM   4601  CA  TYR B 623      22.597  70.743  23.993  1.00 93.97           C  
ATOM   4602  C   TYR B 623      21.737  72.001  23.991  1.00 93.97           C  
ATOM   4603  CB  TYR B 623      21.715  69.507  24.195  1.00 93.97           C  
ATOM   4604  O   TYR B 623      20.791  72.112  23.208  1.00 93.97           O  
ATOM   4605  CG  TYR B 623      22.460  68.201  24.061  1.00 93.97           C  
ATOM   4606  CD1 TYR B 623      23.162  67.893  22.898  1.00 93.97           C  
ATOM   4607  CD2 TYR B 623      22.462  67.273  25.096  1.00 93.97           C  
ATOM   4608  CE1 TYR B 623      23.848  66.690  22.770  1.00 93.97           C  
ATOM   4609  CE2 TYR B 623      23.145  66.066  24.979  1.00 93.97           C  
ATOM   4610  OH  TYR B 623      24.511  64.592  23.692  1.00 93.97           O  
ATOM   4611  CZ  TYR B 623      23.834  65.785  23.814  1.00 93.97           C  
ATOM   4612  N   ASP B 624      22.077  72.920  24.783  1.00 89.85           N  
ATOM   4613  CA  ASP B 624      21.365  74.194  24.815  1.00 89.85           C  
ATOM   4614  C   ASP B 624      21.739  75.062  23.615  1.00 89.85           C  
ATOM   4615  CB  ASP B 624      21.660  74.942  26.117  1.00 89.85           C  
ATOM   4616  O   ASP B 624      20.996  75.974  23.246  1.00 89.85           O  
ATOM   4617  CG  ASP B 624      23.128  74.901  26.505  1.00 89.85           C  
ATOM   4618  OD1 ASP B 624      23.876  74.053  25.972  1.00 89.85           O  
ATOM   4619  OD2 ASP B 624      23.539  75.722  27.352  1.00 89.85           O  
ATOM   4620  N   ARG B 625      22.859  74.823  23.033  1.00 92.08           N  
ATOM   4621  CA  ARG B 625      23.308  75.566  21.861  1.00 92.08           C  
ATOM   4622  C   ARG B 625      22.775  74.939  20.577  1.00 92.08           C  
ATOM   4623  CB  ARG B 625      24.837  75.630  21.817  1.00 92.08           C  
ATOM   4624  O   ARG B 625      22.932  73.737  20.356  1.00 92.08           O  
ATOM   4625  CG  ARG B 625      25.428  76.780  22.617  1.00 92.08           C  
ATOM   4626  CD  ARG B 625      26.950  76.745  22.614  1.00 92.08           C  
ATOM   4627  NE  ARG B 625      27.487  76.771  21.257  1.00 92.08           N  
ATOM   4628  NH1 ARG B 625      29.681  77.089  21.909  1.00 92.08           N  
ATOM   4629  NH2 ARG B 625      29.152  76.941  19.684  1.00 92.08           N  
ATOM   4630  CZ  ARG B 625      28.772  76.934  20.953  1.00 92.08           C  
ATOM   4631  N   VAL B 626      22.199  75.789  19.666  1.00 90.91           N  
ATOM   4632  CA  VAL B 626      21.542  75.313  18.454  1.00 90.91           C  
ATOM   4633  C   VAL B 626      22.586  74.785  17.473  1.00 90.91           C  
ATOM   4634  CB  VAL B 626      20.700  76.425  17.789  1.00 90.91           C  
ATOM   4635  O   VAL B 626      22.331  73.826  16.741  1.00 90.91           O  
ATOM   4636  CG1 VAL B 626      21.603  77.524  17.230  1.00 90.91           C  
ATOM   4637  CG2 VAL B 626      19.819  75.841  16.687  1.00 90.91           C  
ATOM   4638  N   ASP B 627      23.832  75.334  17.416  1.00 94.24           N  
ATOM   4639  CA  ASP B 627      24.857  74.953  16.448  1.00 94.24           C  
ATOM   4640  C   ASP B 627      25.566  73.670  16.875  1.00 94.24           C  
ATOM   4641  CB  ASP B 627      25.874  76.082  16.272  1.00 94.24           C  
ATOM   4642  O   ASP B 627      26.397  73.139  16.136  1.00 94.24           O  
ATOM   4643  CG  ASP B 627      26.635  76.400  17.547  1.00 94.24           C  
ATOM   4644  OD1 ASP B 627      26.064  76.258  18.650  1.00 94.24           O  
ATOM   4645  OD2 ASP B 627      27.816  76.797  17.448  1.00 94.24           O  
ATOM   4646  N   VAL B 628      25.191  73.112  18.081  1.00 96.02           N  
ATOM   4647  CA  VAL B 628      25.761  71.866  18.582  1.00 96.02           C  
ATOM   4648  C   VAL B 628      24.697  70.771  18.578  1.00 96.02           C  
ATOM   4649  CB  VAL B 628      26.343  72.039  20.003  1.00 96.02           C  
ATOM   4650  O   VAL B 628      24.958  69.645  18.149  1.00 96.02           O  
ATOM   4651  CG1 VAL B 628      27.679  71.311  20.132  1.00 96.02           C  
ATOM   4652  CG2 VAL B 628      26.503  73.521  20.337  1.00 96.02           C  
ATOM   4653  N   VAL B 629      23.483  71.026  19.037  1.00 95.78           N  
ATOM   4654  CA  VAL B 629      22.441  70.021  19.219  1.00 95.78           C  
ATOM   4655  C   VAL B 629      22.010  69.471  17.861  1.00 95.78           C  
ATOM   4656  CB  VAL B 629      21.221  70.598  19.972  1.00 95.78           C  
ATOM   4657  O   VAL B 629      21.730  68.277  17.729  1.00 95.78           O  
ATOM   4658  CG1 VAL B 629      20.446  71.567  19.081  1.00 95.78           C  
ATOM   4659  CG2 VAL B 629      20.313  69.470  20.458  1.00 95.78           C  
ATOM   4660  N   GLN B 630      21.910  70.294  16.810  1.00 96.44           N  
ATOM   4661  CA  GLN B 630      21.425  69.822  15.517  1.00 96.44           C  
ATOM   4662  C   GLN B 630      22.426  68.872  14.867  1.00 96.44           C  
ATOM   4663  CB  GLN B 630      21.140  71.002  14.587  1.00 96.44           C  
ATOM   4664  O   GLN B 630      22.059  67.781  14.425  1.00 96.44           O  
ATOM   4665  CG  GLN B 630      19.832  71.720  14.887  1.00 96.44           C  
ATOM   4666  CD  GLN B 630      19.373  72.607  13.745  1.00 96.44           C  
ATOM   4667  NE2 GLN B 630      18.224  73.251  13.918  1.00 96.44           N  
ATOM   4668  OE1 GLN B 630      20.048  72.715  12.715  1.00 96.44           O  
ATOM   4669  N   PRO B 631      23.750  69.187  14.866  1.00 97.81           N  
ATOM   4670  CA  PRO B 631      24.712  68.204  14.360  1.00 97.81           C  
ATOM   4671  C   PRO B 631      24.767  66.939  15.213  1.00 97.81           C  
ATOM   4672  CB  PRO B 631      26.044  68.957  14.412  1.00 97.81           C  
ATOM   4673  O   PRO B 631      24.943  65.839  14.683  1.00 97.81           O  
ATOM   4674  CG  PRO B 631      25.666  70.402  14.430  1.00 97.81           C  
ATOM   4675  CD  PRO B 631      24.307  70.533  15.057  1.00 97.81           C  
ATOM   4676  N   ALA B 632      24.628  67.068  16.486  1.00 98.03           N  
ATOM   4677  CA  ALA B 632      24.608  65.899  17.360  1.00 98.03           C  
ATOM   4678  C   ALA B 632      23.406  65.008  17.058  1.00 98.03           C  
ATOM   4679  CB  ALA B 632      24.593  66.329  18.825  1.00 98.03           C  
ATOM   4680  O   ALA B 632      23.534  63.783  16.993  1.00 98.03           O  
ATOM   4681  N   LEU B 633      22.265  65.589  16.846  1.00 97.93           N  
ATOM   4682  CA  LEU B 633      21.066  64.835  16.495  1.00 97.93           C  
ATOM   4683  C   LEU B 633      21.224  64.167  15.134  1.00 97.93           C  
ATOM   4684  CB  LEU B 633      19.840  65.752  16.487  1.00 97.93           C  
ATOM   4685  O   LEU B 633      20.825  63.014  14.954  1.00 97.93           O  
ATOM   4686  CG  LEU B 633      19.123  65.937  17.826  1.00 97.93           C  
ATOM   4687  CD1 LEU B 633      18.111  67.074  17.733  1.00 97.93           C  
ATOM   4688  CD2 LEU B 633      18.442  64.641  18.251  1.00 97.93           C  
ATOM   4689  N   PHE B 634      21.744  64.862  14.187  1.00 97.72           N  
ATOM   4690  CA  PHE B 634      22.031  64.320  12.864  1.00 97.72           C  
ATOM   4691  C   PHE B 634      22.891  63.066  12.969  1.00 97.72           C  
ATOM   4692  CB  PHE B 634      22.732  65.367  11.993  1.00 97.72           C  
ATOM   4693  O   PHE B 634      22.554  62.026  12.399  1.00 97.72           O  
ATOM   4694  CG  PHE B 634      23.456  64.785  10.809  1.00 97.72           C  
ATOM   4695  CD1 PHE B 634      24.828  64.567  10.853  1.00 97.72           C  
ATOM   4696  CD2 PHE B 634      22.764  64.456   9.651  1.00 97.72           C  
ATOM   4697  CE1 PHE B 634      25.500  64.029   9.759  1.00 97.72           C  
ATOM   4698  CE2 PHE B 634      23.429  63.918   8.553  1.00 97.72           C  
ATOM   4699  CZ  PHE B 634      24.797  63.706   8.609  1.00 97.72           C  
ATOM   4700  N   ALA B 635      23.899  63.212  13.715  1.00 98.61           N  
ATOM   4701  CA  ALA B 635      24.849  62.108  13.831  1.00 98.61           C  
ATOM   4702  C   ALA B 635      24.223  60.920  14.556  1.00 98.61           C  
ATOM   4703  CB  ALA B 635      26.111  62.566  14.558  1.00 98.61           C  
ATOM   4704  O   ALA B 635      24.425  59.768  14.164  1.00 98.61           O  
ATOM   4705  N   VAL B 636      23.476  61.159  15.579  1.00 98.44           N  
ATOM   4706  CA  VAL B 636      22.831  60.088  16.332  1.00 98.44           C  
ATOM   4707  C   VAL B 636      21.761  59.421  15.470  1.00 98.44           C  
ATOM   4708  CB  VAL B 636      22.208  60.613  17.645  1.00 98.44           C  
ATOM   4709  O   VAL B 636      21.668  58.192  15.426  1.00 98.44           O  
ATOM   4710  CG1 VAL B 636      21.313  59.551  18.280  1.00 98.44           C  
ATOM   4711  CG2 VAL B 636      23.302  61.047  18.618  1.00 98.44           C  
ATOM   4712  N   MET B 637      21.015  60.104  14.751  1.00 98.64           N  
ATOM   4713  CA  MET B 637      19.959  59.560  13.902  1.00 98.64           C  
ATOM   4714  C   MET B 637      20.547  58.731  12.765  1.00 98.64           C  
ATOM   4715  CB  MET B 637      19.092  60.685  13.333  1.00 98.64           C  
ATOM   4716  O   MET B 637      20.074  57.628  12.486  1.00 98.64           O  
ATOM   4717  CG  MET B 637      18.155  61.312  14.353  1.00 98.64           C  
ATOM   4718  SD  MET B 637      17.272  62.777  13.689  1.00 98.64           S  
ATOM   4719  CE  MET B 637      15.794  62.764  14.741  1.00 98.64           C  
ATOM   4720  N   VAL B 638      21.577  59.277  12.159  1.00 98.54           N  
ATOM   4721  CA  VAL B 638      22.231  58.556  11.073  1.00 98.54           C  
ATOM   4722  C   VAL B 638      22.828  57.254  11.602  1.00 98.54           C  
ATOM   4723  CB  VAL B 638      23.329  59.412  10.403  1.00 98.54           C  
ATOM   4724  O   VAL B 638      22.688  56.200  10.976  1.00 98.54           O  
ATOM   4725  CG1 VAL B 638      24.226  58.546   9.520  1.00 98.54           C  
ATOM   4726  CG2 VAL B 638      22.702  60.542   9.589  1.00 98.54           C  
ATOM   4727  N   SER B 639      23.450  57.367  12.683  1.00 98.55           N  
ATOM   4728  CA  SER B 639      24.078  56.183  13.260  1.00 98.55           C  
ATOM   4729  C   SER B 639      23.035  55.145  13.661  1.00 98.55           C  
ATOM   4730  CB  SER B 639      24.924  56.563  14.475  1.00 98.55           C  
ATOM   4731  O   SER B 639      23.239  53.945  13.464  1.00 98.55           O  
ATOM   4732  OG  SER B 639      24.805  57.946  14.760  1.00 98.55           O  
ATOM   4733  N   LEU B 640      21.921  55.558  14.166  1.00 98.65           N  
ATOM   4734  CA  LEU B 640      20.861  54.626  14.535  1.00 98.65           C  
ATOM   4735  C   LEU B 640      20.210  54.024  13.294  1.00 98.65           C  
ATOM   4736  CB  LEU B 640      19.804  55.330  15.390  1.00 98.65           C  
ATOM   4737  O   LEU B 640      19.862  52.841  13.283  1.00 98.65           O  
ATOM   4738  CG  LEU B 640      20.214  55.683  16.821  1.00 98.65           C  
ATOM   4739  CD1 LEU B 640      19.113  56.486  17.505  1.00 98.65           C  
ATOM   4740  CD2 LEU B 640      20.532  54.419  17.613  1.00 98.65           C  
ATOM   4741  N   ALA B 641      19.998  54.775  12.316  1.00 98.77           N  
ATOM   4742  CA  ALA B 641      19.444  54.251  11.071  1.00 98.77           C  
ATOM   4743  C   ALA B 641      20.370  53.206  10.456  1.00 98.77           C  
ATOM   4744  CB  ALA B 641      19.195  55.386  10.080  1.00 98.77           C  
ATOM   4745  O   ALA B 641      19.912  52.159   9.991  1.00 98.77           O  
ATOM   4746  N   ARG B 642      21.622  53.429  10.438  1.00 98.24           N  
ATOM   4747  CA  ARG B 642      22.594  52.470   9.926  1.00 98.24           C  
ATOM   4748  C   ARG B 642      22.655  51.228  10.808  1.00 98.24           C  
ATOM   4749  CB  ARG B 642      23.980  53.110   9.825  1.00 98.24           C  
ATOM   4750  O   ARG B 642      22.900  50.123  10.319  1.00 98.24           O  
ATOM   4751  CG  ARG B 642      24.137  54.059   8.647  1.00 98.24           C  
ATOM   4752  CD  ARG B 642      25.569  54.555   8.509  1.00 98.24           C  
ATOM   4753  NE  ARG B 642      26.434  53.543   7.908  1.00 98.24           N  
ATOM   4754  NH1 ARG B 642      28.363  54.806   8.057  1.00 98.24           N  
ATOM   4755  NH2 ARG B 642      28.433  52.702   7.151  1.00 98.24           N  
ATOM   4756  CZ  ARG B 642      27.741  53.686   7.707  1.00 98.24           C  
ATOM   4757  N   LEU B 643      22.478  51.424  12.026  1.00 98.34           N  
ATOM   4758  CA  LEU B 643      22.425  50.291  12.942  1.00 98.34           C  
ATOM   4759  C   LEU B 643      21.216  49.409  12.648  1.00 98.34           C  
ATOM   4760  CB  LEU B 643      22.376  50.776  14.393  1.00 98.34           C  
ATOM   4761  O   LEU B 643      21.313  48.180  12.690  1.00 98.34           O  
ATOM   4762  CG  LEU B 643      22.655  49.726  15.470  1.00 98.34           C  
ATOM   4763  CD1 LEU B 643      24.061  49.160  15.306  1.00 98.34           C  
ATOM   4764  CD2 LEU B 643      22.472  50.323  16.861  1.00 98.34           C  
ATOM   4765  N   TRP B 644      20.080  49.981  12.357  1.00 98.54           N  
ATOM   4766  CA  TRP B 644      18.902  49.226  11.942  1.00 98.54           C  
ATOM   4767  C   TRP B 644      19.177  48.449  10.659  1.00 98.54           C  
ATOM   4768  CB  TRP B 644      17.707  50.161  11.741  1.00 98.54           C  
ATOM   4769  O   TRP B 644      18.798  47.282  10.539  1.00 98.54           O  
ATOM   4770  CG  TRP B 644      16.943  50.452  12.998  1.00 98.54           C  
ATOM   4771  CD1 TRP B 644      17.141  51.494  13.861  1.00 98.54           C  
ATOM   4772  CD2 TRP B 644      15.861  49.686  13.537  1.00 98.54           C  
ATOM   4773  CE2 TRP B 644      15.450  50.323  14.728  1.00 98.54           C  
ATOM   4774  CE3 TRP B 644      15.198  48.522  13.126  1.00 98.54           C  
ATOM   4775  NE1 TRP B 644      16.246  51.423  14.903  1.00 98.54           N  
ATOM   4776  CH2 TRP B 644      13.772  48.693  15.090  1.00 98.54           C  
ATOM   4777  CZ2 TRP B 644      14.403  49.834  15.514  1.00 98.54           C  
ATOM   4778  CZ3 TRP B 644      14.157  48.036  13.910  1.00 98.54           C  
ATOM   4779  N   GLN B 645      19.813  49.044   9.681  1.00 97.92           N  
ATOM   4780  CA  GLN B 645      20.165  48.376   8.432  1.00 97.92           C  
ATOM   4781  C   GLN B 645      21.124  47.215   8.682  1.00 97.92           C  
ATOM   4782  CB  GLN B 645      20.785  49.368   7.448  1.00 97.92           C  
ATOM   4783  O   GLN B 645      21.008  46.161   8.053  1.00 97.92           O  
ATOM   4784  CG  GLN B 645      19.803  50.403   6.916  1.00 97.92           C  
ATOM   4785  CD  GLN B 645      20.410  51.294   5.849  1.00 97.92           C  
ATOM   4786  NE2 GLN B 645      19.909  51.177   4.624  1.00 97.92           N  
ATOM   4787  OE1 GLN B 645      21.321  52.082   6.123  1.00 97.92           O  
ATOM   4788  N   HIS B 646      22.052  47.448   9.573  1.00 96.15           N  
ATOM   4789  CA  HIS B 646      22.994  46.398   9.944  1.00 96.15           C  
ATOM   4790  C   HIS B 646      22.269  45.184  10.516  1.00 96.15           C  
ATOM   4791  CB  HIS B 646      24.013  46.925  10.956  1.00 96.15           C  
ATOM   4792  O   HIS B 646      22.693  44.046  10.305  1.00 96.15           O  
ATOM   4793  CG  HIS B 646      24.847  45.853  11.582  1.00 96.15           C  
ATOM   4794  CD2 HIS B 646      24.811  45.309  12.821  1.00 96.15           C  
ATOM   4795  ND1 HIS B 646      25.868  45.216  10.910  1.00 96.15           N  
ATOM   4796  CE1 HIS B 646      26.424  44.323  11.711  1.00 96.15           C  
ATOM   4797  NE2 HIS B 646      25.802  44.359  12.877  1.00 96.15           N  
ATOM   4798  N   HIS B 647      21.207  45.468  11.175  1.00 97.83           N  
ATOM   4799  CA  HIS B 647      20.440  44.392  11.793  1.00 97.83           C  
ATOM   4800  C   HIS B 647      19.406  43.827  10.825  1.00 97.83           C  
ATOM   4801  CB  HIS B 647      19.752  44.888  13.066  1.00 97.83           C  
ATOM   4802  O   HIS B 647      18.489  43.113  11.237  1.00 97.83           O  
ATOM   4803  CG  HIS B 647      20.698  45.160  14.192  1.00 97.83           C  
ATOM   4804  CD2 HIS B 647      20.833  46.240  14.998  1.00 97.83           C  
ATOM   4805  ND1 HIS B 647      21.655  44.255  14.596  1.00 97.83           N  
ATOM   4806  CE1 HIS B 647      22.340  44.768  15.604  1.00 97.83           C  
ATOM   4807  NE2 HIS B 647      21.861  45.971  15.867  1.00 97.83           N  
ATOM   4808  N   GLY B 648      19.503  44.080   9.560  1.00 96.80           N  
ATOM   4809  CA  GLY B 648      18.748  43.425   8.504  1.00 96.80           C  
ATOM   4810  C   GLY B 648      17.479  44.167   8.129  1.00 96.80           C  
ATOM   4811  O   GLY B 648      16.702  43.696   7.296  1.00 96.80           O  
ATOM   4812  N   ILE B 649      17.173  45.357   8.722  1.00 98.04           N  
ATOM   4813  CA  ILE B 649      15.982  46.129   8.384  1.00 98.04           C  
ATOM   4814  C   ILE B 649      16.345  47.227   7.386  1.00 98.04           C  
ATOM   4815  CB  ILE B 649      15.330  46.742   9.643  1.00 98.04           C  
ATOM   4816  O   ILE B 649      16.965  48.228   7.754  1.00 98.04           O  
ATOM   4817  CG1 ILE B 649      15.004  45.646  10.664  1.00 98.04           C  
ATOM   4818  CG2 ILE B 649      14.073  47.534   9.269  1.00 98.04           C  
ATOM   4819  CD1 ILE B 649      16.044  45.497  11.766  1.00 98.04           C  
ATOM   4820  N   HIS B 650      15.994  46.992   6.215  1.00 97.41           N  
ATOM   4821  CA  HIS B 650      16.236  47.958   5.150  1.00 97.41           C  
ATOM   4822  C   HIS B 650      14.965  48.727   4.804  1.00 97.41           C  
ATOM   4823  CB  HIS B 650      16.781  47.257   3.904  1.00 97.41           C  
ATOM   4824  O   HIS B 650      13.947  48.126   4.453  1.00 97.41           O  
ATOM   4825  CG  HIS B 650      18.061  46.521   4.142  1.00 97.41           C  
ATOM   4826  CD2 HIS B 650      18.340  45.196   4.133  1.00 97.41           C  
ATOM   4827  ND1 HIS B 650      19.245  47.163   4.434  1.00 97.41           N  
ATOM   4828  CE1 HIS B 650      20.200  46.262   4.593  1.00 97.41           C  
ATOM   4829  NE2 HIS B 650      19.677  45.061   4.416  1.00 97.41           N  
ATOM   4830  N   PRO B 651      15.076  50.054   4.937  1.00 98.22           N  
ATOM   4831  CA  PRO B 651      13.864  50.822   4.642  1.00 98.22           C  
ATOM   4832  C   PRO B 651      13.495  50.794   3.160  1.00 98.22           C  
ATOM   4833  CB  PRO B 651      14.229  52.240   5.087  1.00 98.22           C  
ATOM   4834  O   PRO B 651      14.379  50.771   2.300  1.00 98.22           O  
ATOM   4835  CG  PRO B 651      15.717  52.309   4.964  1.00 98.22           C  
ATOM   4836  CD  PRO B 651      16.283  50.951   5.263  1.00 98.22           C  
ATOM   4837  N   ASP B 652      12.202  50.880   2.970  1.00 97.37           N  
ATOM   4838  CA  ASP B 652      11.661  50.993   1.618  1.00 97.37           C  
ATOM   4839  C   ASP B 652      11.419  52.453   1.243  1.00 97.37           C  
ATOM   4840  CB  ASP B 652      10.362  50.195   1.492  1.00 97.37           C  
ATOM   4841  O   ASP B 652      11.272  52.780   0.064  1.00 97.37           O  
ATOM   4842  CG  ASP B 652      10.559  48.703   1.698  1.00 97.37           C  
ATOM   4843  OD1 ASP B 652      11.703  48.216   1.570  1.00 97.37           O  
ATOM   4844  OD2 ASP B 652       9.561  48.009   1.989  1.00 97.37           O  
ATOM   4845  N   ALA B 653      11.359  53.332   2.298  1.00 98.67           N  
ATOM   4846  CA  ALA B 653      11.239  54.781   2.154  1.00 98.67           C  
ATOM   4847  C   ALA B 653      11.826  55.503   3.364  1.00 98.67           C  
ATOM   4848  CB  ALA B 653       9.777  55.177   1.959  1.00 98.67           C  
ATOM   4849  O   ALA B 653      11.953  54.919   4.442  1.00 98.67           O  
ATOM   4850  N   VAL B 654      12.204  56.726   3.176  1.00 98.76           N  
ATOM   4851  CA  VAL B 654      12.668  57.572   4.270  1.00 98.76           C  
ATOM   4852  C   VAL B 654      11.917  58.902   4.250  1.00 98.76           C  
ATOM   4853  CB  VAL B 654      14.191  57.819   4.191  1.00 98.76           C  
ATOM   4854  O   VAL B 654      11.583  59.417   3.181  1.00 98.76           O  
ATOM   4855  CG1 VAL B 654      14.961  56.514   4.389  1.00 98.76           C  
ATOM   4856  CG2 VAL B 654      14.558  58.462   2.855  1.00 98.76           C  
ATOM   4857  N   ILE B 655      11.654  59.471   5.432  1.00 98.65           N  
ATOM   4858  CA  ILE B 655      10.955  60.744   5.579  1.00 98.65           C  
ATOM   4859  C   ILE B 655      11.599  61.559   6.697  1.00 98.65           C  
ATOM   4860  CB  ILE B 655       9.452  60.533   5.865  1.00 98.65           C  
ATOM   4861  O   ILE B 655      12.011  61.006   7.720  1.00 98.65           O  
ATOM   4862  CG1 ILE B 655       8.729  61.883   5.941  1.00 98.65           C  
ATOM   4863  CG2 ILE B 655       9.255  59.734   7.157  1.00 98.65           C  
ATOM   4864  CD1 ILE B 655       7.215  61.769   6.061  1.00 98.65           C  
ATOM   4865  N   GLY B 656      11.822  62.770   6.427  1.00 98.49           N  
ATOM   4866  CA  GLY B 656      12.418  63.647   7.422  1.00 98.49           C  
ATOM   4867  C   GLY B 656      11.504  64.784   7.840  1.00 98.49           C  
ATOM   4868  O   GLY B 656      10.474  65.024   7.206  1.00 98.49           O  
ATOM   4869  N   HIS B 657      11.913  65.461   8.915  1.00 97.64           N  
ATOM   4870  CA  HIS B 657      11.279  66.643   9.488  1.00 97.64           C  
ATOM   4871  C   HIS B 657      12.296  67.755   9.722  1.00 97.64           C  
ATOM   4872  CB  HIS B 657      10.574  66.290  10.799  1.00 97.64           C  
ATOM   4873  O   HIS B 657      13.152  67.643  10.602  1.00 97.64           O  
ATOM   4874  CG  HIS B 657       9.617  67.340  11.267  1.00 97.64           C  
ATOM   4875  CD2 HIS B 657       8.264  67.372  11.268  1.00 97.64           C  
ATOM   4876  ND1 HIS B 657      10.033  68.536  11.812  1.00 97.64           N  
ATOM   4877  CE1 HIS B 657       8.973  69.260  12.129  1.00 97.64           C  
ATOM   4878  NE2 HIS B 657       7.887  68.577  11.809  1.00 97.64           N  
ATOM   4879  N   SER B 658      12.279  68.803   8.931  1.00 96.64           N  
ATOM   4880  CA  SER B 658      13.208  69.923   9.044  1.00 96.64           C  
ATOM   4881  C   SER B 658      14.655  69.455   8.923  1.00 96.64           C  
ATOM   4882  CB  SER B 658      13.009  70.652  10.374  1.00 96.64           C  
ATOM   4883  O   SER B 658      15.015  68.777   7.958  1.00 96.64           O  
ATOM   4884  OG  SER B 658      14.193  71.331  10.756  1.00 96.64           O  
ATOM   4885  N   GLN B 659      15.508  69.714   9.906  1.00 94.63           N  
ATOM   4886  CA  GLN B 659      16.908  69.309   9.827  1.00 94.63           C  
ATOM   4887  C   GLN B 659      17.039  67.790   9.766  1.00 94.63           C  
ATOM   4888  CB  GLN B 659      17.693  69.857  11.019  1.00 94.63           C  
ATOM   4889  O   GLN B 659      18.059  67.267   9.313  1.00 94.63           O  
ATOM   4890  CG  GLN B 659      17.220  69.323  12.365  1.00 94.63           C  
ATOM   4891  CD  GLN B 659      16.193  70.223  13.025  1.00 94.63           C  
ATOM   4892  NE2 GLN B 659      16.002  70.048  14.328  1.00 94.63           N  
ATOM   4893  OE1 GLN B 659      15.578  71.070  12.370  1.00 94.63           O  
ATOM   4894  N   GLY B 660      16.000  66.988  10.182  1.00 98.30           N  
ATOM   4895  CA  GLY B 660      16.000  65.539  10.057  1.00 98.30           C  
ATOM   4896  C   GLY B 660      16.017  65.065   8.616  1.00 98.30           C  
ATOM   4897  O   GLY B 660      16.465  63.953   8.328  1.00 98.30           O  
ATOM   4898  N   GLU B 661      15.581  65.904   7.750  1.00 98.27           N  
ATOM   4899  CA  GLU B 661      15.573  65.540   6.336  1.00 98.27           C  
ATOM   4900  C   GLU B 661      16.991  65.449   5.781  1.00 98.27           C  
ATOM   4901  CB  GLU B 661      14.755  66.549   5.526  1.00 98.27           C  
ATOM   4902  O   GLU B 661      17.234  64.751   4.795  1.00 98.27           O  
ATOM   4903  CG  GLU B 661      13.307  66.133   5.308  1.00 98.27           C  
ATOM   4904  CD  GLU B 661      12.577  67.008   4.301  1.00 98.27           C  
ATOM   4905  OE1 GLU B 661      11.423  66.685   3.941  1.00 98.27           O  
ATOM   4906  OE2 GLU B 661      13.166  68.024   3.867  1.00 98.27           O  
ATOM   4907  N   ILE B 662      17.926  66.165   6.373  1.00 98.15           N  
ATOM   4908  CA  ILE B 662      19.325  66.078   5.971  1.00 98.15           C  
ATOM   4909  C   ILE B 662      19.866  64.685   6.282  1.00 98.15           C  
ATOM   4910  CB  ILE B 662      20.183  67.155   6.672  1.00 98.15           C  
ATOM   4911  O   ILE B 662      20.568  64.087   5.463  1.00 98.15           O  
ATOM   4912  CG1 ILE B 662      19.670  68.557   6.323  1.00 98.15           C  
ATOM   4913  CG2 ILE B 662      21.659  67.002   6.293  1.00 98.15           C  
ATOM   4914  CD1 ILE B 662      20.170  69.650   7.258  1.00 98.15           C  
ATOM   4915  N   ALA B 663      19.484  64.176   7.422  1.00 98.71           N  
ATOM   4916  CA  ALA B 663      19.841  62.804   7.771  1.00 98.71           C  
ATOM   4917  C   ALA B 663      19.170  61.807   6.830  1.00 98.71           C  
ATOM   4918  CB  ALA B 663      19.458  62.505   9.218  1.00 98.71           C  
ATOM   4919  O   ALA B 663      19.797  60.842   6.388  1.00 98.71           O  
ATOM   4920  N   ALA B 664      17.902  62.045   6.542  1.00 98.78           N  
ATOM   4921  CA  ALA B 664      17.164  61.196   5.610  1.00 98.78           C  
ATOM   4922  C   ALA B 664      17.816  61.199   4.231  1.00 98.78           C  
ATOM   4923  CB  ALA B 664      15.711  61.654   5.510  1.00 98.78           C  
ATOM   4924  O   ALA B 664      17.882  60.163   3.566  1.00 98.78           O  
ATOM   4925  N   ALA B 665      18.297  62.335   3.840  1.00 98.59           N  
ATOM   4926  CA  ALA B 665      18.935  62.471   2.534  1.00 98.59           C  
ATOM   4927  C   ALA B 665      20.235  61.674   2.473  1.00 98.59           C  
ATOM   4928  CB  ALA B 665      19.202  63.942   2.222  1.00 98.59           C  
ATOM   4929  O   ALA B 665      20.584  61.123   1.426  1.00 98.59           O  
ATOM   4930  N   HIS B 666      20.904  61.620   3.528  1.00 98.26           N  
ATOM   4931  CA  HIS B 666      22.119  60.814   3.582  1.00 98.26           C  
ATOM   4932  C   HIS B 666      21.797  59.326   3.502  1.00 98.26           C  
ATOM   4933  CB  HIS B 666      22.903  61.113   4.861  1.00 98.26           C  
ATOM   4934  O   HIS B 666      22.441  58.587   2.754  1.00 98.26           O  
ATOM   4935  CG  HIS B 666      24.045  60.177   5.098  1.00 98.26           C  
ATOM   4936  CD2 HIS B 666      24.269  59.281   6.087  1.00 98.26           C  
ATOM   4937  ND1 HIS B 666      25.131  60.100   4.253  1.00 98.26           N
[truncated: 1,583,308 more chars]
