# Supplementary material for: Module-Based Polyketide Synthase Engineering for de Novo Polyketide Biosynthesis
Source: ACS Synth Biol. 2023 Oct 23;12(11):3148–55. doi: 10.1021/acssynbio.3c00282 (PMC10661043; doi:10.1021/acssynbio.3c00282)
Supplement: Supplementary file 2 — sb3c00282_si_002.zip [file sb3c00282_si_002.zip › Final_PKS_Structures/menzella_pdbs/eryM3_ACP_eryM2_KSAT_dimer.pdb]

ATOM      1  N   LEU A   1     -13.174  18.113  66.558  1.00 62.87           N  
ATOM      2  H   LEU A   1     -12.619  18.634  67.221  1.00 62.87           H  
ATOM      3  H2  LEU A   1     -13.622  17.334  67.018  1.00 62.87           H  
ATOM      4  H3  LEU A   1     -12.548  17.755  65.851  1.00 62.87           H  
ATOM      5  CA  LEU A   1     -14.172  19.006  65.922  1.00 62.87           C  
ATOM      6  HA  LEU A   1     -13.622  19.817  65.445  1.00 62.87           H  
ATOM      7  C   LEU A   1     -15.071  19.723  66.930  1.00 62.87           C  
ATOM      8  CB  LEU A   1     -14.961  18.308  64.806  1.00 62.87           C  
ATOM      9  HB2 LEU A   1     -15.312  17.341  65.166  1.00 62.87           H  
ATOM     10  HB3 LEU A   1     -15.832  18.910  64.545  1.00 62.87           H  
ATOM     11  O   LEU A   1     -15.015  20.936  66.943  1.00 62.87           O  
ATOM     12  CG  LEU A   1     -14.095  18.123  63.542  1.00 62.87           C  
ATOM     13  HG  LEU A   1     -13.133  17.698  63.829  1.00 62.87           H  
ATOM     14  CD1 LEU A   1     -14.779  17.155  62.595  1.00 62.87           C  
ATOM     15 HD11 LEU A   1     -14.161  17.010  61.709  1.00 62.87           H  
ATOM     16 HD12 LEU A   1     -15.743  17.560  62.288  1.00 62.87           H  
ATOM     17 HD13 LEU A   1     -14.918  16.188  63.077  1.00 62.87           H  
ATOM     18  CD2 LEU A   1     -13.859  19.437  62.799  1.00 62.87           C  
ATOM     19 HD21 LEU A   1     -13.317  20.154  63.415  1.00 62.87           H  
ATOM     20 HD22 LEU A   1     -13.257  19.253  61.909  1.00 62.87           H  
ATOM     21 HD23 LEU A   1     -14.805  19.874  62.479  1.00 62.87           H  
ATOM     22  N   ALA A   2     -15.841  19.049  67.799  1.00 66.64           N  
ATOM     23  H   ALA A   2     -15.951  18.048  67.713  1.00 66.64           H  
ATOM     24  CA  ALA A   2     -16.793  19.737  68.697  1.00 66.64           C  
ATOM     25  HA  ALA A   2     -17.521  20.264  68.081  1.00 66.64           H  
ATOM     26  C   ALA A   2     -16.179  20.796  69.644  1.00 66.64           C  
ATOM     27  CB  ALA A   2     -17.544  18.673  69.510  1.00 66.64           C  
ATOM     28  HB1 ALA A   2     -16.853  18.123  70.149  1.00 66.64           H  
ATOM     29  HB2 ALA A   2     -18.292  19.158  70.136  1.00 66.64           H  
ATOM     30  HB3 ALA A   2     -18.052  17.980  68.839  1.00 66.64           H  
ATOM     31  O   ALA A   2     -16.850  21.760  69.990  1.00 66.64           O  
ATOM     32  N   GLY A   3     -14.915  20.627  70.053  1.00 69.59           N  
ATOM     33  H   GLY A   3     -14.425  19.788  69.776  1.00 69.59           H  
ATOM     34  CA  GLY A   3     -14.185  21.614  70.863  1.00 69.59           C  
ATOM     35  HA2 GLY A   3     -13.386  21.110  71.407  1.00 69.59           H  
ATOM     36  HA3 GLY A   3     -14.864  22.054  71.593  1.00 69.59           H  
ATOM     37  C   GLY A   3     -13.553  22.766  70.071  1.00 69.59           C  
ATOM     38  O   GLY A   3     -12.904  23.606  70.677  1.00 69.59           O  
ATOM     39  N   LEU A   4     -13.705  22.782  68.745  1.00 70.81           N  
ATOM     40  H   LEU A   4     -14.363  22.140  68.326  1.00 70.81           H  
ATOM     41  CA  LEU A   4     -13.171  23.816  67.859  1.00 70.81           C  
ATOM     42  HA  LEU A   4     -12.379  24.371  68.362  1.00 70.81           H  
ATOM     43  C   LEU A   4     -14.270  24.816  67.508  1.00 70.81           C  
ATOM     44  CB  LEU A   4     -12.591  23.175  66.586  1.00 70.81           C  
ATOM     45  HB2 LEU A   4     -12.245  23.972  65.928  1.00 70.81           H  
ATOM     46  HB3 LEU A   4     -13.390  22.651  66.062  1.00 70.81           H  
ATOM     47  O   LEU A   4     -15.445  24.442  67.401  1.00 70.81           O  
ATOM     48  CG  LEU A   4     -11.427  22.200  66.811  1.00 70.81           C  
ATOM     49  HG  LEU A   4     -11.743  21.406  67.488  1.00 70.81           H  
ATOM     50  CD1 LEU A   4     -11.045  21.547  65.483  1.00 70.81           C  
ATOM     51 HD11 LEU A   4     -10.693  22.314  64.793  1.00 70.81           H  
ATOM     52 HD12 LEU A   4     -10.235  20.832  65.631  1.00 70.81           H  
ATOM     53 HD13 LEU A   4     -11.906  21.052  65.033  1.00 70.81           H  
ATOM     54  CD2 LEU A   4     -10.199  22.891  67.395  1.00 70.81           C  
ATOM     55 HD21 LEU A   4     -10.414  23.274  68.392  1.00 70.81           H  
ATOM     56 HD22 LEU A   4      -9.906  23.729  66.763  1.00 70.81           H  
ATOM     57 HD23 LEU A   4      -9.363  22.194  67.461  1.00 70.81           H  
ATOM     58  N   SER A   5     -13.885  26.070  67.289  1.00 73.90           N  
ATOM     59  H   SER A   5     -12.899  26.290  67.324  1.00 73.90           H  
ATOM     60  CA  SER A   5     -14.788  27.081  66.747  1.00 73.90           C  
ATOM     61  HA  SER A   5     -15.633  27.155  67.431  1.00 73.90           H  
ATOM     62  C   SER A   5     -15.299  26.675  65.353  1.00 73.90           C  
ATOM     63  CB  SER A   5     -14.098  28.446  66.699  1.00 73.90           C  
ATOM     64  HB2 SER A   5     -13.695  28.693  67.682  1.00 73.90           H  
ATOM     65  HB3 SER A   5     -14.818  29.212  66.412  1.00 73.90           H  
ATOM     66  O   SER A   5     -14.664  25.874  64.664  1.00 73.90           O  
ATOM     67  OG  SER A   5     -13.058  28.421  65.758  1.00 73.90           O  
ATOM     68  HG  SER A   5     -12.322  27.954  66.161  1.00 73.90           H  
ATOM     69  N   PRO A   6     -16.454  27.191  64.900  1.00 66.11           N  
ATOM     70  CA  PRO A   6     -17.017  26.833  63.597  1.00 66.11           C  
ATOM     71  HA  PRO A   6     -17.293  25.778  63.619  1.00 66.11           H  
ATOM     72  C   PRO A   6     -16.083  27.070  62.401  1.00 66.11           C  
ATOM     73  CB  PRO A   6     -18.281  27.685  63.465  1.00 66.11           C  
ATOM     74  HB2 PRO A   6     -19.064  27.163  62.914  1.00 66.11           H  
ATOM     75  HB3 PRO A   6     -18.047  28.638  62.990  1.00 66.11           H  
ATOM     76  O   PRO A   6     -16.208  26.350  61.408  1.00 66.11           O  
ATOM     77  CG  PRO A   6     -18.701  27.934  64.910  1.00 66.11           C  
ATOM     78  HG2 PRO A   6     -19.295  28.842  65.009  1.00 66.11           H  
ATOM     79  HG3 PRO A   6     -19.248  27.070  65.286  1.00 66.11           H  
ATOM     80  CD  PRO A   6     -17.367  28.049  65.636  1.00 66.11           C  
ATOM     81  HD2 PRO A   6     -17.489  27.731  66.672  1.00 66.11           H  
ATOM     82  HD3 PRO A   6     -17.012  29.079  65.592  1.00 66.11           H  
ATOM     83  N   ASP A   7     -15.186  28.052  62.496  1.00 70.67           N  
ATOM     84  H   ASP A   7     -15.159  28.622  63.329  1.00 70.67           H  
ATOM     85  CA  ASP A   7     -14.207  28.376  61.454  1.00 70.67           C  
ATOM     86  HA  ASP A   7     -14.672  28.269  60.474  1.00 70.67           H  
ATOM     87  C   ASP A   7     -13.025  27.408  61.494  1.00 70.67           C  
ATOM     88  CB  ASP A   7     -13.750  29.836  61.596  1.00 70.67           C  
ATOM     89  HB2 ASP A   7     -12.939  30.018  60.891  1.00 70.67           H  
ATOM     90  HB3 ASP A   7     -13.369  29.996  62.604  1.00 70.67           H  
ATOM     91  O   ASP A   7     -12.709  26.799  60.477  1.00 70.67           O  
ATOM     92  CG  ASP A   7     -14.874  30.838  61.302  1.00 70.67           C  
ATOM     93  OD1 ASP A   7     -15.830  30.466  60.578  1.00 70.67           O  
ATOM     94  OD2 ASP A   7     -14.809  31.953  61.862  1.00 70.67           O  
ATOM     95  N   GLU A   8     -12.469  27.132  62.677  1.00 78.56           N  
ATOM     96  H   GLU A   8     -12.738  27.676  63.484  1.00 78.56           H  
ATOM     97  CA  GLU A   8     -11.439  26.095  62.847  1.00 78.56           C  
ATOM     98  HA  GLU A   8     -10.563  26.337  62.245  1.00 78.56           H  
ATOM     99  C   GLU A   8     -11.947  24.706  62.424  1.00 78.56           C  
ATOM    100  CB  GLU A   8     -11.041  26.007  64.322  1.00 78.56           C  
ATOM    101  HB2 GLU A   8     -10.459  25.099  64.483  1.00 78.56           H  
ATOM    102  HB3 GLU A   8     -11.964  25.921  64.895  1.00 78.56           H  
ATOM    103  O   GLU A   8     -11.183  23.883  61.917  1.00 78.56           O  
ATOM    104  CG  GLU A   8     -10.216  27.192  64.842  1.00 78.56           C  
ATOM    105  HG2 GLU A   8     -10.681  28.128  64.532  1.00 78.56           H  
ATOM    106  HG3 GLU A   8      -9.219  27.145  64.405  1.00 78.56           H  
ATOM    107  CD  GLU A   8     -10.132  27.160  66.376  1.00 78.56           C  
ATOM    108  OE1 GLU A   8      -9.040  27.383  66.934  1.00 78.56           O  
ATOM    109  OE2 GLU A   8     -11.200  26.924  67.003  1.00 78.56           O  
ATOM    110  N   GLN A   9     -13.244  24.426  62.618  1.00 78.87           N  
ATOM    111  H   GLN A   9     -13.802  25.121  63.092  1.00 78.87           H  
ATOM    112  CA  GLN A   9     -13.881  23.218  62.089  1.00 78.87           C  
ATOM    113  HA  GLN A   9     -13.319  22.347  62.425  1.00 78.87           H  
ATOM    114  C   GLN A   9     -13.871  23.198  60.557  1.00 78.87           C  
ATOM    115  CB  GLN A   9     -15.338  23.097  62.562  1.00 78.87           C  
ATOM    116  HB2 GLN A   9     -15.821  22.310  61.983  1.00 78.87           H  
ATOM    117  HB3 GLN A   9     -15.860  24.032  62.358  1.00 78.87           H  
ATOM    118  O   GLN A   9     -13.594  22.152  59.975  1.00 78.87           O  
ATOM    119  CG  GLN A   9     -15.499  22.749  64.044  1.00 78.87           C  
ATOM    120  HG2 GLN A   9     -15.081  21.760  64.233  1.00 78.87           H  
ATOM    121  HG3 GLN A   9     -14.950  23.467  64.652  1.00 78.87           H  
ATOM    122  CD  GLN A   9     -16.959  22.755  64.487  1.00 78.87           C  
ATOM    123  NE2 GLN A   9     -17.220  22.803  65.772  1.00 78.87           N  
ATOM    124 HE21 GLN A   9     -18.192  22.907  66.023  1.00 78.87           H  
ATOM    125 HE22 GLN A   9     -16.484  23.074  66.409  1.00 78.87           H  
ATOM    126  OE1 GLN A   9     -17.895  22.697  63.703  1.00 78.87           O  
ATOM    127  N   GLN A  10     -14.201  24.320  59.909  1.00 78.19           N  
ATOM    128  H   GLN A  10     -14.308  25.172  60.440  1.00 78.19           H  
ATOM    129  CA  GLN A  10     -14.206  24.424  58.449  1.00 78.19           C  
ATOM    130  HA  GLN A  10     -14.804  23.608  58.043  1.00 78.19           H  
ATOM    131  C   GLN A  10     -12.792  24.278  57.885  1.00 78.19           C  
ATOM    132  CB  GLN A  10     -14.836  25.763  58.026  1.00 78.19           C  
ATOM    133  HB2 GLN A  10     -15.834  25.848  58.457  1.00 78.19           H  
ATOM    134  HB3 GLN A  10     -14.236  26.584  58.419  1.00 78.19           H  
ATOM    135  O   GLN A  10     -12.610  23.557  56.911  1.00 78.19           O  
ATOM    136  CG  GLN A  10     -14.930  25.937  56.500  1.00 78.19           C  
ATOM    137  HG2 GLN A  10     -13.935  25.866  56.061  1.00 78.19           H  
ATOM    138  HG3 GLN A  10     -15.303  26.939  56.288  1.00 78.19           H  
ATOM    139  CD  GLN A  10     -15.860  24.938  55.816  1.00 78.19           C  
ATOM    140  NE2 GLN A  10     -15.651  24.671  54.545  1.00 78.19           N  
ATOM    141 HE21 GLN A  10     -16.250  23.992  54.097  1.00 78.19           H  
ATOM    142 HE22 GLN A  10     -14.844  25.058  54.078  1.00 78.19           H  
ATOM    143  OE1 GLN A  10     -16.815  24.423  56.388  1.00 78.19           O  
ATOM    144  N   GLU A  11     -11.807  24.917  58.506  1.00 82.42           N  
ATOM    145  H   GLU A  11     -12.039  25.529  59.275  1.00 82.42           H  
ATOM    146  CA  GLU A  11     -10.409  24.906  58.076  1.00 82.42           C  
ATOM    147  HA  GLU A  11     -10.359  25.207  57.030  1.00 82.42           H  
ATOM    148  C   GLU A  11      -9.800  23.500  58.183  1.00 82.42           C  
ATOM    149  CB  GLU A  11      -9.669  25.954  58.916  1.00 82.42           C  
ATOM    150  HB2 GLU A  11      -9.458  25.546  59.904  1.00 82.42           H  
ATOM    151  HB3 GLU A  11     -10.326  26.815  59.038  1.00 82.42           H  
ATOM    152  O   GLU A  11      -9.296  22.978  57.191  1.00 82.42           O  
ATOM    153  CG  GLU A  11      -8.381  26.463  58.263  1.00 82.42           C  
ATOM    154  HG2 GLU A  11      -7.645  25.659  58.254  1.00 82.42           H  
ATOM    155  HG3 GLU A  11      -8.599  26.742  57.232  1.00 82.42           H  
ATOM    156  CD  GLU A  11      -7.819  27.681  59.017  1.00 82.42           C  
ATOM    157  OE1 GLU A  11      -7.181  28.527  58.352  1.00 82.42           O  
ATOM    158  OE2 GLU A  11      -8.058  27.773  60.244  1.00 82.42           O  
ATOM    159  N   ASN A  12      -9.993  22.814  59.320  1.00 84.61           N  
ATOM    160  H   ASN A  12     -10.413  23.298  60.102  1.00 84.61           H  
ATOM    161  CA  ASN A  12      -9.581  21.411  59.479  1.00 84.61           C  
ATOM    162  HA  ASN A  12      -8.502  21.337  59.341  1.00 84.61           H  
ATOM    163  C   ASN A  12     -10.223  20.487  58.436  1.00 84.61           C  
ATOM    164  CB  ASN A  12      -9.968  20.897  60.879  1.00 84.61           C  
ATOM    165  HB2 ASN A  12     -10.789  21.479  61.298  1.00 84.61           H  
ATOM    166  HB3 ASN A  12     -10.309  19.864  60.801  1.00 84.61           H  
ATOM    167  O   ASN A  12      -9.604  19.528  57.979  1.00 84.61           O  
ATOM    168  CG  ASN A  12      -8.793  20.874  61.826  1.00 84.61           C  
ATOM    169  ND2 ASN A  12      -8.622  21.900  62.620  1.00 84.61           N  
ATOM    170 HD21 ASN A  12      -7.717  21.945  63.065  1.00 84.61           H  
ATOM    171 HD22 ASN A  12      -9.157  22.738  62.442  1.00 84.61           H  
ATOM    172  OD1 ASN A  12      -8.061  19.906  61.907  1.00 84.61           O  
ATOM    173  N   LEU A  13     -11.487  20.727  58.079  1.00 88.31           N  
ATOM    174  H   LEU A  13     -11.955  21.531  58.472  1.00 88.31           H  
ATOM    175  CA  LEU A  13     -12.178  19.904  57.087  1.00 88.31           C  
ATOM    176  HA  LEU A  13     -11.906  18.861  57.247  1.00 88.31           H  
ATOM    177  C   LEU A  13     -11.742  20.228  55.661  1.00 88.31           C  
ATOM    178  CB  LEU A  13     -13.693  20.054  57.256  1.00 88.31           C  
ATOM    179  HB2 LEU A  13     -14.192  19.661  56.371  1.00 88.31           H  
ATOM    180  HB3 LEU A  13     -13.934  21.115  57.331  1.00 88.31           H  
ATOM    181  O   LEU A  13     -11.667  19.321  54.838  1.00 88.31           O  
ATOM    182  CG  LEU A  13     -14.220  19.309  58.492  1.00 88.31           C  
ATOM    183  HG  LEU A  13     -13.638  19.568  59.377  1.00 88.31           H  
ATOM    184  CD1 LEU A  13     -15.665  19.719  58.723  1.00 88.31           C  
ATOM    185 HD11 LEU A  13     -16.230  19.531  57.811  1.00 88.31           H  
ATOM    186 HD12 LEU A  13     -15.687  20.783  58.958  1.00 88.31           H  
ATOM    187 HD13 LEU A  13     -16.084  19.160  59.559  1.00 88.31           H  
ATOM    188  CD2 LEU A  13     -14.193  17.787  58.317  1.00 88.31           C  
ATOM    189 HD21 LEU A  13     -13.160  17.439  58.274  1.00 88.31           H  
ATOM    190 HD22 LEU A  13     -14.678  17.304  59.165  1.00 88.31           H  
ATOM    191 HD23 LEU A  13     -14.703  17.506  57.395  1.00 88.31           H  
ATOM    192  N   LEU A  14     -11.439  21.490  55.365  1.00 87.86           N  
ATOM    193  H   LEU A  14     -11.519  22.190  56.089  1.00 87.86           H  
ATOM    194  CA  LEU A  14     -10.874  21.896  54.084  1.00 87.86           C  
ATOM    195  HA  LEU A  14     -11.536  21.576  53.279  1.00 87.86           H  
ATOM    196  C   LEU A  14      -9.520  21.221  53.867  1.00 87.86           C  
ATOM    197  CB  LEU A  14     -10.740  23.425  54.060  1.00 87.86           C  
ATOM    198  HB2 LEU A  14      -9.837  23.708  54.600  1.00 87.86           H  
ATOM    199  HB3 LEU A  14     -11.579  23.884  54.583  1.00 87.86           H  
ATOM    200  O   LEU A  14      -9.294  20.630  52.817  1.00 87.86           O  
ATOM    201  CG  LEU A  14     -10.688  23.967  52.623  1.00 87.86           C  
ATOM    202  HG  LEU A  14     -10.376  23.186  51.929  1.00 87.86           H  
ATOM    203  CD1 LEU A  14     -12.068  24.480  52.212  1.00 87.86           C  
ATOM    204 HD11 LEU A  14     -12.028  24.811  51.174  1.00 87.86           H  
ATOM    205 HD12 LEU A  14     -12.357  25.319  52.845  1.00 87.86           H  
ATOM    206 HD13 LEU A  14     -12.791  23.671  52.313  1.00 87.86           H  
ATOM    207  CD2 LEU A  14      -9.699  25.120  52.519  1.00 87.86           C  
ATOM    208 HD21 LEU A  14      -9.722  25.540  51.513  1.00 87.86           H  
ATOM    209 HD22 LEU A  14      -9.944  25.898  53.242  1.00 87.86           H  
ATOM    210 HD23 LEU A  14      -8.692  24.755  52.722  1.00 87.86           H  
ATOM    211  N   GLU A  15      -8.672  21.241  54.893  1.00 87.06           N  
ATOM    212  H   GLU A  15      -8.912  21.786  55.708  1.00 87.06           H  
ATOM    213  CA  GLU A  15      -7.370  20.585  54.889  1.00 87.06           C  
ATOM    214  HA  GLU A  15      -6.803  20.927  54.023  1.00 87.06           H  
ATOM    215  C   GLU A  15      -7.501  19.059  54.788  1.00 87.06           C  
ATOM    216  CB  GLU A  15      -6.622  21.019  56.154  1.00 87.06           C  
ATOM    217  HB2 GLU A  15      -7.121  20.602  57.029  1.00 87.06           H  
ATOM    218  HB3 GLU A  15      -6.650  22.107  56.219  1.00 87.06           H  
ATOM    219  O   GLU A  15      -6.804  18.433  53.991  1.00 87.06           O  
ATOM    220  CG  GLU A  15      -5.158  20.573  56.125  1.00 87.06           C  
ATOM    221  HG2 GLU A  15      -5.131  19.483  56.117  1.00 87.06           H  
ATOM    222  HG3 GLU A  15      -4.698  20.934  55.205  1.00 87.06           H  
ATOM    223  CD  GLU A  15      -4.353  21.070  57.333  1.00 87.06           C  
ATOM    224  OE1 GLU A  15      -3.109  20.963  57.257  1.00 87.06           O  
ATOM    225  OE2 GLU A  15      -4.974  21.484  58.339  1.00 87.06           O  
ATOM    226  N   LEU A  16      -8.446  18.446  55.513  1.00 88.47           N  
ATOM    227  H   LEU A  16      -8.938  18.992  56.206  1.00 88.47           H  
ATOM    228  CA  LEU A  16      -8.737  17.013  55.399  1.00 88.47           C  
ATOM    229  HA  LEU A  16      -7.832  16.464  55.658  1.00 88.47           H  
ATOM    230  C   LEU A  16      -9.124  16.620  53.965  1.00 88.47           C  
ATOM    231  CB  LEU A  16      -9.862  16.642  56.385  1.00 88.47           C  
ATOM    232  HB2 LEU A  16      -9.541  16.888  57.398  1.00 88.47           H  
ATOM    233  HB3 LEU A  16     -10.734  17.252  56.150  1.00 88.47           H  
ATOM    234  O   LEU A  16      -8.644  15.608  53.454  1.00 88.47           O  
ATOM    235  CG  LEU A  16     -10.284  15.162  56.335  1.00 88.47           C  
ATOM    236  HG  LEU A  16     -10.519  14.871  55.311  1.00 88.47           H  
ATOM    237  CD1 LEU A  16      -9.185  14.243  56.869  1.00 88.47           C  
ATOM    238 HD11 LEU A  16      -9.510  13.204  56.811  1.00 88.47           H  
ATOM    239 HD12 LEU A  16      -8.289  14.348  56.258  1.00 88.47           H  
ATOM    240 HD13 LEU A  16      -8.944  14.501  57.900  1.00 88.47           H  
ATOM    241  CD2 LEU A  16     -11.551  14.945  57.164  1.00 88.47           C  
ATOM    242 HD21 LEU A  16     -12.354  15.562  56.759  1.00 88.47           H  
ATOM    243 HD22 LEU A  16     -11.852  13.899  57.113  1.00 88.47           H  
ATOM    244 HD23 LEU A  16     -11.366  15.225  58.201  1.00 88.47           H  
ATOM    245  N   VAL A  17     -10.001  17.396  53.319  1.00 91.63           N  
ATOM    246  H   VAL A  17     -10.349  18.221  53.786  1.00 91.63           H  
ATOM    247  CA  VAL A  17     -10.444  17.106  51.949  1.00 91.63           C  
ATOM    248  HA  VAL A  17     -10.650  16.039  51.872  1.00 91.63           H  
ATOM    249  C   VAL A  17      -9.328  17.381  50.945  1.00 91.63           C  
ATOM    250  CB  VAL A  17     -11.737  17.859  51.586  1.00 91.63           C  
ATOM    251  HB  VAL A  17     -11.575  18.931  51.691  1.00 91.63           H  
ATOM    252  O   VAL A  17      -9.093  16.541  50.084  1.00 91.63           O  
ATOM    253  CG1 VAL A  17     -12.191  17.540  50.153  1.00 91.63           C  
ATOM    254 HG11 VAL A  17     -12.397  16.474  50.056  1.00 91.63           H  
ATOM    255 HG12 VAL A  17     -11.422  17.793  49.424  1.00 91.63           H  
ATOM    256 HG13 VAL A  17     -13.087  18.115  49.920  1.00 91.63           H  
ATOM    257  CG2 VAL A  17     -12.916  17.446  52.479  1.00 91.63           C  
ATOM    258 HG21 VAL A  17     -12.652  17.529  53.534  1.00 91.63           H  
ATOM    259 HG22 VAL A  17     -13.767  18.097  52.277  1.00 91.63           H  
ATOM    260 HG23 VAL A  17     -13.197  16.412  52.278  1.00 91.63           H  
ATOM    261  N   ALA A  18      -8.612  18.501  51.064  1.00 87.28           N  
ATOM    262  H   ALA A  18      -8.832  19.151  51.805  1.00 87.28           H  
ATOM    263  CA  ALA A  18      -7.497  18.835  50.182  1.00 87.28           C  
ATOM    264  HA  ALA A  18      -7.854  18.864  49.153  1.00 87.28           H  
ATOM    265  C   ALA A  18      -6.381  17.782  50.256  1.00 87.28           C  
ATOM    266  CB  ALA A  18      -6.975  20.226  50.553  1.00 87.28           C  
ATOM    267  HB1 ALA A  18      -7.774  20.965  50.492  1.00 87.28           H  
ATOM    268  HB2 ALA A  18      -6.585  20.220  51.571  1.00 87.28           H  
ATOM    269  HB3 ALA A  18      -6.181  20.514  49.863  1.00 87.28           H  
ATOM    270  O   ALA A  18      -5.905  17.336  49.217  1.00 87.28           O  
ATOM    271  N   ASN A  19      -6.031  17.313  51.460  1.00 86.15           N  
ATOM    272  H   ASN A  19      -6.425  17.743  52.285  1.00 86.15           H  
ATOM    273  CA  ASN A  19      -5.056  16.235  51.636  1.00 86.15           C  
ATOM    274  HA  ASN A  19      -4.136  16.494  51.112  1.00 86.15           H  
ATOM    275  C   ASN A  19      -5.552  14.931  51.008  1.00 86.15           C  
ATOM    276  CB  ASN A  19      -4.742  16.036  53.131  1.00 86.15           C  
ATOM    277  HB2 ASN A  19      -4.339  15.034  53.275  1.00 86.15           H  
ATOM    278  HB3 ASN A  19      -5.654  16.116  53.723  1.00 86.15           H  
ATOM    279  O   ASN A  19      -4.805  14.273  50.293  1.00 86.15           O  
ATOM    280  CG  ASN A  19      -3.681  16.991  53.651  1.00 86.15           C  
ATOM    281  ND2 ASN A  19      -3.836  17.498  54.849  1.00 86.15           N  
ATOM    282 HD21 ASN A  19      -3.148  18.178  55.140  1.00 86.15           H  
ATOM    283 HD22 ASN A  19      -4.728  17.427  55.316  1.00 86.15           H  
ATOM    284  OD1 ASN A  19      -2.690  17.273  53.000  1.00 86.15           O  
ATOM    285  N   ALA A  20      -6.822  14.569  51.211  1.00 88.47           N  
ATOM    286  H   ALA A  20      -7.407  15.132  51.812  1.00 88.47           H  
ATOM    287  CA  ALA A  20      -7.372  13.358  50.609  1.00 88.47           C  
ATOM    288  HA  ALA A  20      -6.730  12.521  50.883  1.00 88.47           H  
ATOM    289  C   ALA A  20      -7.393  13.425  49.071  1.00 88.47           C  
ATOM    290  CB  ALA A  20      -8.768  13.113  51.190  1.00 88.47           C  
ATOM    291  HB1 ALA A  20      -9.438  13.925  50.907  1.00 88.47           H  
ATOM    292  HB2 ALA A  20      -8.708  13.059  52.277  1.00 88.47           H  
ATOM    293  HB3 ALA A  20      -9.155  12.167  50.810  1.00 88.47           H  
ATOM    294  O   ALA A  20      -7.212  12.401  48.422  1.00 88.47           O  
ATOM    295  N   VAL A  21      -7.606  14.608  48.491  1.00 84.92           N  
ATOM    296  H   VAL A  21      -7.779  15.402  49.091  1.00 84.92           H  
ATOM    297  CA  VAL A  21      -7.574  14.836  47.038  1.00 84.92           C  
ATOM    298  HA  VAL A  21      -8.135  14.049  46.535  1.00 84.92           H  
ATOM    299  C   VAL A  21      -6.146  14.767  46.507  1.00 84.92           C  
ATOM    300  CB  VAL A  21      -8.230  16.185  46.703  1.00 84.92           C  
ATOM    301  HB  VAL A  21      -7.797  16.959  47.337  1.00 84.92           H  
ATOM    302  O   VAL A  21      -5.906  14.027  45.557  1.00 84.92           O  
ATOM    303  CG1 VAL A  21      -8.057  16.607  45.242  1.00 84.92           C  
ATOM    304 HG11 VAL A  21      -7.009  16.837  45.048  1.00 84.92           H  
ATOM    305 HG12 VAL A  21      -8.644  17.502  45.036  1.00 84.92           H  
ATOM    306 HG13 VAL A  21      -8.369  15.803  44.575  1.00 84.92           H  
ATOM    307  CG2 VAL A  21      -9.732  16.114  46.986  1.00 84.92           C  
ATOM    308 HG21 VAL A  21     -10.102  17.129  47.132  1.00 84.92           H  
ATOM    309 HG22 VAL A  21      -9.936  15.561  47.902  1.00 84.92           H  
ATOM    310 HG23 VAL A  21     -10.248  15.638  46.152  1.00 84.92           H  
ATOM    311  N   ALA A  22      -5.202  15.459  47.153  1.00 78.20           N  
ATOM    312  H   ALA A  22      -5.472  16.044  47.930  1.00 78.20           H  
ATOM    313  CA  ALA A  22      -3.775  15.392  46.840  1.00 78.20           C  
ATOM    314  HA  ALA A  22      -3.592  15.819  45.854  1.00 78.20           H  
ATOM    315  C   ALA A  22      -3.288  13.943  46.803  1.00 78.20           C  
ATOM    316  CB  ALA A  22      -3.004  16.204  47.892  1.00 78.20           C  
ATOM    317  HB1 ALA A  22      -3.294  17.254  47.849  1.00 78.20           H  
ATOM    318  HB2 ALA A  22      -1.932  16.127  47.713  1.00 78.20           H  
ATOM    319  HB3 ALA A  22      -3.207  15.823  48.893  1.00 78.20           H  
ATOM    320  O   ALA A  22      -2.747  13.488  45.803  1.00 78.20           O  
ATOM    321  N   GLU A  23      -3.595  13.181  47.849  1.00 76.44           N  
ATOM    322  H   GLU A  23      -4.022  13.627  48.648  1.00 76.44           H  
ATOM    323  CA  GLU A  23      -3.161  11.795  47.997  1.00 76.44           C  
ATOM    324  HA  GLU A  23      -2.086  11.749  47.823  1.00 76.44           H  
ATOM    325  C   GLU A  23      -3.847  10.835  47.002  1.00 76.44           C  
ATOM    326  CB  GLU A  23      -3.454  11.396  49.454  1.00 76.44           C  
ATOM    327  HB2 GLU A  23      -4.519  11.177  49.537  1.00 76.44           H  
ATOM    328  HB3 GLU A  23      -3.237  12.241  50.106  1.00 76.44           H  
ATOM    329  O   GLU A  23      -3.394   9.707  46.822  1.00 76.44           O  
ATOM    330  CG  GLU A  23      -2.612  10.224  49.982  1.00 76.44           C  
ATOM    331  HG2 GLU A  23      -2.587   9.431  49.234  1.00 76.44           H  
ATOM    332  HG3 GLU A  23      -1.588  10.567  50.131  1.00 76.44           H  
ATOM    333  CD  GLU A  23      -3.153   9.632  51.300  1.00 76.44           C  
ATOM    334  OE1 GLU A  23      -2.685   8.529  51.673  1.00 76.44           O  
ATOM    335  OE2 GLU A  23      -4.207  10.079  51.808  1.00 76.44           O  
ATOM    336  N   VAL A  24      -4.988  11.205  46.410  1.00 71.56           N  
ATOM    337  H   VAL A  24      -5.321  12.144  46.578  1.00 71.56           H  
ATOM    338  CA  VAL A  24      -5.657  10.401  45.368  1.00 71.56           C  
ATOM    339  HA  VAL A  24      -5.438   9.344  45.518  1.00 71.56           H  
ATOM    340  C   VAL A  24      -5.116  10.738  43.976  1.00 71.56           C  
ATOM    341  CB  VAL A  24      -7.185  10.577  45.447  1.00 71.56           C  
ATOM    342  HB  VAL A  24      -7.424  11.637  45.536  1.00 71.56           H  
ATOM    343  O   VAL A  24      -4.994   9.845  43.147  1.00 71.56           O  
ATOM    344  CG1 VAL A  24      -7.909  10.029  44.225  1.00 71.56           C  
ATOM    345 HG11 VAL A  24      -8.980  10.188  44.346  1.00 71.56           H  
ATOM    346 HG12 VAL A  24      -7.683   8.972  44.084  1.00 71.56           H  
ATOM    347 HG13 VAL A  24      -7.588  10.581  43.342  1.00 71.56           H  
ATOM    348  CG2 VAL A  24      -7.784   9.827  46.644  1.00 71.56           C  
ATOM    349 HG21 VAL A  24      -8.856  10.016  46.690  1.00 71.56           H  
ATOM    350 HG22 VAL A  24      -7.331  10.184  47.569  1.00 71.56           H  
ATOM    351 HG23 VAL A  24      -7.597   8.758  46.542  1.00 71.56           H  
ATOM    352  N   LEU A  25      -4.781  12.003  43.729  1.00 66.88           N  
ATOM    353  H   LEU A  25      -4.918  12.691  44.457  1.00 66.88           H  
ATOM    354  CA  LEU A  25      -4.222  12.472  42.458  1.00 66.88           C  
ATOM    355  HA  LEU A  25      -4.614  11.863  41.643  1.00 66.88           H  
ATOM    356  C   LEU A  25      -2.691  12.335  42.376  1.00 66.88           C  
ATOM    357  CB  LEU A  25      -4.667  13.925  42.251  1.00 66.88           C  
ATOM    358  HB2 LEU A  25      -4.360  14.490  43.131  1.00 66.88           H  
ATOM    359  HB3 LEU A  25      -4.144  14.334  41.387  1.00 66.88           H  
ATOM    360  O   LEU A  25      -2.131  12.479  41.295  1.00 66.88           O  
ATOM    361  CG  LEU A  25      -6.177  14.125  42.051  1.00 66.88           C  
ATOM    362  HG  LEU A  25      -6.725  13.700  42.892  1.00 66.88           H  
ATOM    363  CD1 LEU A  25      -6.450  15.626  42.020  1.00 66.88           C  
ATOM    364 HD11 LEU A  25      -6.217  16.059  42.992  1.00 66.88           H  
ATOM    365 HD12 LEU A  25      -7.491  15.822  41.761  1.00 66.88           H  
ATOM    366 HD13 LEU A  25      -5.804  16.095  41.278  1.00 66.88           H  
ATOM    367  CD2 LEU A  25      -6.696  13.481  40.766  1.00 66.88           C  
ATOM    368 HD21 LEU A  25      -6.134  13.862  39.913  1.00 66.88           H  
ATOM    369 HD22 LEU A  25      -7.750  13.725  40.631  1.00 66.88           H  
ATOM    370 HD23 LEU A  25      -6.585  12.398  40.813  1.00 66.88           H  
ATOM    371  N   GLY A  26      -2.020  12.036  43.495  1.00 66.73           N  
ATOM    372  H   GLY A  26      -2.537  12.036  44.362  1.00 66.73           H  
ATOM    373  CA  GLY A  26      -0.572  11.808  43.565  1.00 66.73           C  
ATOM    374  HA2 GLY A  26      -0.225  11.389  42.620  1.00 66.73           H  
ATOM    375  HA3 GLY A  26      -0.376  11.078  44.350  1.00 66.73           H  
ATOM    376  C   GLY A  26       0.280  13.048  43.867  1.00 66.73           C  
ATOM    377  O   GLY A  26       1.474  13.027  43.588  1.00 66.73           O  
ATOM    378  N   HIS A  27      -0.299  14.109  44.436  1.00 64.30           N  
ATOM    379  H   HIS A  27      -1.270  14.024  44.700  1.00 64.30           H  
ATOM    380  CA  HIS A  27       0.435  15.302  44.886  1.00 64.30           C  
ATOM    381  HA  HIS A  27       1.234  15.519  44.177  1.00 64.30           H  
ATOM    382  C   HIS A  27       1.082  15.095  46.269  1.00 64.30           C  
ATOM    383  CB  HIS A  27      -0.513  16.506  44.913  1.00 64.30           C  
ATOM    384  HB2 HIS A  27       0.020  17.357  45.337  1.00 64.30           H  
ATOM    385  HB3 HIS A  27      -1.360  16.283  45.562  1.00 64.30           H  
ATOM    386  O   HIS A  27       0.545  14.354  47.096  1.00 64.30           O  
ATOM    387  CG  HIS A  27      -1.030  16.905  43.558  1.00 64.30           C  
ATOM    388  CD2 HIS A  27      -2.263  16.645  43.033  1.00 64.30           C  
ATOM    389  HD2 HIS A  27      -3.048  16.089  43.524  1.00 64.30           H  
ATOM    390  ND1 HIS A  27      -0.341  17.635  42.625  1.00 64.30           N  
ATOM    391  HD1 HIS A  27       0.569  18.049  42.768  1.00 64.30           H  
ATOM    392  CE1 HIS A  27      -1.140  17.811  41.562  1.00 64.30           C  
ATOM    393  HE1 HIS A  27      -0.872  18.370  40.678  1.00 64.30           H  
ATOM    394  NE2 HIS A  27      -2.338  17.237  41.769  1.00 64.30           N  
ATOM    395  N   GLU A  28       2.192  15.786  46.569  1.00 68.38           N  
ATOM    396  H   GLU A  28       2.577  16.431  45.894  1.00 68.38           H  
ATOM    397  CA  GLU A  28       2.907  15.620  47.851  1.00 68.38           C  
ATOM    398  HA  GLU A  28       3.007  14.556  48.067  1.00 68.38           H  
ATOM    399  C   GLU A  28       2.169  16.240  49.046  1.00 68.38           C  
ATOM    400  CB  GLU A  28       4.317  16.235  47.800  1.00 68.38           C  
ATOM    401  HB2 GLU A  28       4.267  17.245  47.391  1.00 68.38           H  
ATOM    402  HB3 GLU A  28       4.670  16.308  48.828  1.00 68.38           H  
ATOM    403  O   GLU A  28       2.276  15.748  50.172  1.00 68.38           O  
ATOM    404  CG  GLU A  28       5.347  15.403  47.021  1.00 68.38           C  
ATOM    405  HG2 GLU A  28       5.200  14.353  47.273  1.00 68.38           H  
ATOM    406  HG3 GLU A  28       5.169  15.522  45.952  1.00 68.38           H  
ATOM    407  CD  GLU A  28       6.802  15.793  47.361  1.00 68.38           C  
ATOM    408  OE1 GLU A  28       7.697  14.950  47.116  1.00 68.38           O  
ATOM    409  OE2 GLU A  28       7.031  16.893  47.918  1.00 68.38           O  
ATOM    410  N   SER A  29       1.423  17.329  48.834  1.00 75.32           N  
ATOM    411  H   SER A  29       1.364  17.688  47.892  1.00 75.32           H  
ATOM    412  CA  SER A  29       0.659  17.975  49.903  1.00 75.32           C  
ATOM    413  HA  SER A  29       0.374  17.210  50.624  1.00 75.32           H  
ATOM    414  C   SER A  29      -0.631  18.619  49.404  1.00 75.32           C  
ATOM    415  CB  SER A  29       1.526  19.006  50.640  1.00 75.32           C  
ATOM    416  HB2 SER A  29       2.542  18.626  50.752  1.00 75.32           H  
ATOM    417  HB3 SER A  29       1.109  19.161  51.635  1.00 75.32           H  
ATOM    418  O   SER A  29      -0.755  18.989  48.235  1.00 75.32           O  
ATOM    419  OG  SER A  29       1.542  20.249  49.968  1.00 75.32           O  
ATOM    420  HG  SER A  29       2.009  20.115  49.140  1.00 75.32           H  
ATOM    421  N   ALA A  30      -1.570  18.850  50.325  1.00 77.33           N  
ATOM    422  H   ALA A  30      -1.451  18.464  51.251  1.00 77.33           H  
ATOM    423  CA  ALA A  30      -2.770  19.647  50.074  1.00 77.33           C  
ATOM    424  HA  ALA A  30      -3.429  19.103  49.397  1.00 77.33           H  
ATOM    425  C   ALA A  30      -2.500  21.025  49.445  1.00 77.33           C  
ATOM    426  CB  ALA A  30      -3.488  19.860  51.410  1.00 77.33           C  
ATOM    427  HB1 ALA A  30      -3.982  18.939  51.718  1.00 77.33           H  
ATOM    428  HB2 ALA A  30      -4.245  20.638  51.306  1.00 77.33           H  
ATOM    429  HB3 ALA A  30      -2.780  20.172  52.179  1.00 77.33           H  
ATOM    430  O   ALA A  30      -3.399  21.563  48.804  1.00 77.33           O  
ATOM    431  N   ALA A  31      -1.306  21.606  49.619  1.00 74.51           N  
ATOM    432  H   ALA A  31      -0.567  21.087  50.073  1.00 74.51           H  
ATOM    433  CA  ALA A  31      -0.984  22.933  49.095  1.00 74.51           C  
ATOM    434  HA  ALA A  31      -1.748  23.631  49.438  1.00 74.51           H  
ATOM    435  C   ALA A  31      -0.982  22.992  47.557  1.00 74.51           C  
ATOM    436  CB  ALA A  31       0.367  23.377  49.670  1.00 74.51           C  
ATOM    437  HB1 ALA A  31       0.556  24.412  49.387  1.00 74.51           H  
ATOM    438  HB2 ALA A  31       1.166  22.756  49.267  1.00 74.51           H  
ATOM    439  HB3 ALA A  31       0.356  23.300  50.757  1.00 74.51           H  
ATOM    440  O   ALA A  31      -1.178  24.065  46.992  1.00 74.51           O  
ATOM    441  N   GLU A  32      -0.806  21.853  46.882  1.00 66.96           N  
ATOM    442  H   GLU A  32      -0.639  20.999  47.393  1.00 66.96           H  
ATOM    443  CA  GLU A  32      -0.875  21.760  45.417  1.00 66.96           C  
ATOM    444  HA  GLU A  32      -0.403  22.636  44.972  1.00 66.96           H  
ATOM    445  C   GLU A  32      -2.317  21.723  44.889  1.00 66.96           C  
ATOM    446  CB  GLU A  32      -0.110  20.519  44.951  1.00 66.96           C  
ATOM    447  HB2 GLU A  32      -0.273  20.399  43.880  1.00 66.96           H  
ATOM    448  HB3 GLU A  32      -0.503  19.641  45.463  1.00 66.96           H  
ATOM    449  O   GLU A  32      -2.562  21.914  43.697  1.00 66.96           O  
ATOM    450  CG  GLU A  32       1.396  20.646  45.214  1.00 66.96           C  
ATOM    451  HG2 GLU A  32       1.772  21.538  44.713  1.00 66.96           H  
ATOM    452  HG3 GLU A  32       1.566  20.762  46.285  1.00 66.96           H  
ATOM    453  CD  GLU A  32       2.155  19.419  44.702  1.00 66.96           C  
ATOM    454  OE1 GLU A  32       2.985  18.900  45.475  1.00 66.96           O  
ATOM    455  OE2 GLU A  32       1.861  18.972  43.569  1.00 66.96           O  
ATOM    456  N   ILE A  33      -3.298  21.514  45.770  1.00 75.34           N  
ATOM    457  H   ILE A  33      -3.059  21.452  46.750  1.00 75.34           H  
ATOM    458  CA  ILE A  33      -4.703  21.427  45.393  1.00 75.34           C  
ATOM    459  HA  ILE A  33      -4.763  21.099  44.355  1.00 75.34           H  
ATOM    460  C   ILE A  33      -5.355  22.800  45.475  1.00 75.34           C  
ATOM    461  CB  ILE A  33      -5.441  20.377  46.245  1.00 75.34           C  
ATOM    462  HB  ILE A  33      -5.390  20.674  47.292  1.00 75.34           H  
ATOM    463  O   ILE A  33      -5.595  23.347  46.553  1.00 75.34           O  
ATOM    464  CG1 ILE A  33      -4.797  18.981  46.124  1.00 75.34           C  
ATOM    465 HG12 ILE A  33      -5.390  18.276  46.707  1.00 75.34           H  
ATOM    466 HG13 ILE A  33      -3.800  19.013  46.562  1.00 75.34           H  
ATOM    467  CG2 ILE A  33      -6.929  20.308  45.854  1.00 75.34           C  
ATOM    468 HG21 ILE A  33      -7.403  19.476  46.374  1.00 75.34           H  
ATOM    469 HG22 ILE A  33      -7.038  20.170  44.778  1.00 75.34           H  
ATOM    470 HG23 ILE A  33      -7.430  21.232  46.143  1.00 75.34           H  
ATOM    471  CD1 ILE A  33      -4.674  18.449  44.690  1.00 75.34           C  
ATOM    472 HD11 ILE A  33      -5.613  18.550  44.146  1.00 75.34           H  
ATOM    473 HD12 ILE A  33      -3.889  18.985  44.155  1.00 75.34           H  
ATOM    474 HD13 ILE A  33      -4.416  17.390  44.718  1.00 75.34           H  
ATOM    475  N   ASN A  34      -5.765  23.331  44.325  1.00 68.23           N  
ATOM    476  H   ASN A  34      -5.504  22.875  43.463  1.00 68.23           H  
ATOM    477  CA  ASN A  34      -6.633  24.499  44.308  1.00 68.23           C  
ATOM    478  HA  ASN A  34      -6.228  25.227  45.011  1.00 68.23           H  
ATOM    479  C   ASN A  34      -8.041  24.114  44.790  1.00 68.23           C  
ATOM    480  CB  ASN A  34      -6.611  25.153  42.924  1.00 68.23           C  
ATOM    481  HB2 ASN A  34      -5.576  25.367  42.659  1.00 68.23           H  
ATOM    482  HB3 ASN A  34      -7.021  24.469  42.181  1.00 68.23           H  
ATOM    483  O   ASN A  34      -8.853  23.562  44.048  1.00 68.23           O  
ATOM    484  CG  ASN A  34      -7.400  26.454  42.894  1.00 68.23           C  
ATOM    485  ND2 ASN A  34      -7.052  27.347  42.000  1.00 68.23           N  
ATOM    486 HD21 ASN A  34      -7.567  28.215  41.980  1.00 68.23           H  
ATOM    487 HD22 ASN A  34      -6.267  27.180  41.386  1.00 68.23           H  
ATOM    488  OD1 ASN A  34      -8.328  26.692  43.660  1.00 68.23           O  
ATOM    489  N   VAL A  35      -8.348  24.466  46.038  1.00 77.03           N  
ATOM    490  H   VAL A  35      -7.582  24.809  46.599  1.00 77.03           H  
ATOM    491  CA  VAL A  35      -9.587  24.083  46.735  1.00 77.03           C  
ATOM    492  HA  VAL A  35      -9.636  22.996  46.666  1.00 77.03           H  
ATOM    493  C   VAL A  35     -10.888  24.627  46.122  1.00 77.03           C  
ATOM    494  CB  VAL A  35      -9.512  24.472  48.226  1.00 77.03           C  
ATOM    495  HB  VAL A  35     -10.412  24.118  48.727  1.00 77.03           H  
ATOM    496  O   VAL A  35     -11.984  24.236  46.547  1.00 77.03           O  
ATOM    497  CG1 VAL A  35      -8.314  23.808  48.912  1.00 77.03           C  
ATOM    498 HG11 VAL A  35      -8.275  22.747  48.663  1.00 77.03           H  
ATOM    499 HG12 VAL A  35      -7.379  24.264  48.587  1.00 77.03           H  
ATOM    500 HG13 VAL A  35      -8.397  23.916  49.993  1.00 77.03           H  
ATOM    501  CG2 VAL A  35      -9.427  25.995  48.413  1.00 77.03           C  
ATOM    502 HG21 VAL A  35      -9.296  26.230  49.469  1.00 77.03           H  
ATOM    503 HG22 VAL A  35     -10.347  26.467  48.069  1.00 77.03           H  
ATOM    504 HG23 VAL A  35      -8.577  26.405  47.868  1.00 77.03           H  
ATOM    505  N   ARG A  36     -10.789  25.547  45.154  1.00 70.59           N  
ATOM    506  H   ARG A  36      -9.859  25.798  44.851  1.00 70.59           H  
ATOM    507  CA  ARG A  36     -11.926  26.132  44.425  1.00 70.59           C  
ATOM    508  HA  ARG A  36     -12.856  25.920  44.953  1.00 70.59           H  
ATOM    509  C   ARG A  36     -12.114  25.543  43.029  1.00 70.59           C  
ATOM    510  CB  ARG A  36     -11.764  27.656  44.326  1.00 70.59           C  
ATOM    511  HB2 ARG A  36     -10.848  27.888  43.784  1.00 70.59           H  
ATOM    512  HB3 ARG A  36     -12.603  28.059  43.758  1.00 70.59           H  
ATOM    513  O   ARG A  36     -13.162  25.775  42.437  1.00 70.59           O  
ATOM    514  CG  ARG A  36     -11.734  28.337  45.699  1.00 70.59           C  
ATOM    515  HG2 ARG A  36     -12.629  28.070  46.260  1.00 70.59           H  
ATOM    516  HG3 ARG A  36     -10.851  28.012  46.248  1.00 70.59           H  
ATOM    517  CD  ARG A  36     -11.674  29.855  45.516  1.00 70.59           C  
ATOM    518  HD2 ARG A  36     -12.573  30.186  44.996  1.00 70.59           H  
ATOM    519  HD3 ARG A  36     -10.806  30.094  44.902  1.00 70.59           H  
ATOM    520  NE  ARG A  36     -11.566  30.552  46.810  1.00 70.59           N  
ATOM    521  HE  ARG A  36     -11.609  29.980  47.642  1.00 70.59           H  
ATOM    522  NH1 ARG A  36     -11.287  32.667  45.958  1.00 70.59           N  
ATOM    523 HH11 ARG A  36     -11.115  33.654  46.086  1.00 70.59           H  
ATOM    524 HH12 ARG A  36     -11.359  32.298  45.021  1.00 70.59           H  
ATOM    525  NH2 ARG A  36     -11.255  32.355  48.167  1.00 70.59           N  
ATOM    526 HH21 ARG A  36     -11.075  33.343  48.272  1.00 70.59           H  
ATOM    527 HH22 ARG A  36     -11.263  31.754  48.979  1.00 70.59           H  
ATOM    528  CZ  ARG A  36     -11.372  31.850  46.971  1.00 70.59           C  
ATOM    529  N   ARG A  37     -11.134  24.796  42.514  1.00 68.90           N  
ATOM    530  H   ARG A  37     -10.342  24.571  43.098  1.00 68.90           H  
ATOM    531  CA  ARG A  37     -11.209  24.167  41.192  1.00 68.90           C  
ATOM    532  HA  ARG A  37     -11.655  24.887  40.505  1.00 68.90           H  
ATOM    533  C   ARG A  37     -12.128  22.949  41.234  1.00 68.90           C  
ATOM    534  CB  ARG A  37      -9.795  23.830  40.697  1.00 68.90           C  
ATOM    535  HB2 ARG A  37      -9.522  22.821  41.006  1.00 68.90           H  
ATOM    536  HB3 ARG A  37      -9.089  24.536  41.136  1.00 68.90           H  
ATOM    537  O   ARG A  37     -12.220  22.272  42.263  1.00 68.90           O  
ATOM    538  CG  ARG A  37      -9.694  23.979  39.176  1.00 68.90           C  
ATOM    539  HG2 ARG A  37      -9.990  24.995  38.916  1.00 68.90           H  
ATOM    540  HG3 ARG A  37     -10.378  23.280  38.696  1.00 68.90           H  
ATOM    541  CD  ARG A  37      -8.271  23.717  38.669  1.00 68.90           C  
ATOM    542  HD2 ARG A  37      -8.185  22.663  38.405  1.00 68.90           H  
ATOM    543  HD3 ARG A  37      -7.558  23.944  39.461  1.00 68.90           H  
ATOM    544  NE  ARG A  37      -7.963  24.561  37.503  1.00 68.90           N  
ATOM    545  HE  ARG A  37      -8.754  25.001  37.056  1.00 68.90           H  
ATOM    546  NH1 ARG A  37      -5.789  23.897  37.205  1.00 68.90           N  
ATOM    547 HH11 ARG A  37      -4.917  23.967  36.699  1.00 68.90           H  
ATOM    548 HH12 ARG A  37      -5.972  23.085  37.778  1.00 68.90           H  
ATOM    549  NH2 ARG A  37      -6.585  25.617  36.028  1.00 68.90           N  
ATOM    550 HH21 ARG A  37      -5.703  25.682  35.539  1.00 68.90           H  
ATOM    551 HH22 ARG A  37      -7.361  26.190  35.729  1.00 68.90           H  
ATOM    552  CZ  ARG A  37      -6.784  24.690  36.920  1.00 68.90           C  
ATOM    553  N   ALA A  38     -12.824  22.693  40.130  1.00 70.39           N  
ATOM    554  H   ALA A  38     -12.667  23.249  39.301  1.00 70.39           H  
ATOM    555  CA  ALA A  38     -13.704  21.539  40.033  1.00 70.39           C  
ATOM    556  HA  ALA A  38     -14.358  21.560  40.905  1.00 70.39           H  
ATOM    557  C   ALA A  38     -12.892  20.233  40.047  1.00 70.39           C  
ATOM    558  CB  ALA A  38     -14.588  21.662  38.788  1.00 70.39           C  
ATOM    559  HB1 ALA A  38     -13.971  21.674  37.890  1.00 70.39           H  
ATOM    560  HB2 ALA A  38     -15.273  20.816  38.734  1.00 70.39           H  
ATOM    561  HB3 ALA A  38     -15.168  22.584  38.831  1.00 70.39           H  
ATOM    562  O   ALA A  38     -11.817  20.162  39.454  1.00 70.39           O  
ATOM    563  N   PHE A  39     -13.411  19.173  40.667  1.00 72.90           N  
ATOM    564  H   PHE A  39     -14.259  19.304  41.199  1.00 72.90           H  
ATOM    565  CA  PHE A  39     -12.745  17.869  40.716  1.00 72.90           C  
ATOM    566  HA  PHE A  39     -11.775  17.998  41.196  1.00 72.90           H  
ATOM    567  C   PHE A  39     -12.439  17.304  39.320  1.00 72.90           C  
ATOM    568  CB  PHE A  39     -13.600  16.893  41.544  1.00 72.90           C  
ATOM    569  HB2 PHE A  39     -13.215  15.884  41.397  1.00 72.90           H  
ATOM    570  HB3 PHE A  39     -14.621  16.906  41.162  1.00 72.90           H  
ATOM    571  O   PHE A  39     -11.370  16.734  39.120  1.00 72.90           O  
ATOM    572  CG  PHE A  39     -13.612  17.146  43.042  1.00 72.90           C  
ATOM    573  CD1 PHE A  39     -12.401  17.336  43.732  1.00 72.90           C  
ATOM    574  HD1 PHE A  39     -11.461  17.329  43.202  1.00 72.90           H  
ATOM    575  CD2 PHE A  39     -14.821  17.145  43.763  1.00 72.90           C  
ATOM    576  HD2 PHE A  39     -15.759  17.006  43.248  1.00 72.90           H  
ATOM    577  CE1 PHE A  39     -12.401  17.555  45.116  1.00 72.90           C  
ATOM    578  HE1 PHE A  39     -11.462  17.744  45.614  1.00 72.90           H  
ATOM    579  CE2 PHE A  39     -14.809  17.313  45.161  1.00 72.90           C  
ATOM    580  HE2 PHE A  39     -15.729  17.270  45.724  1.00 72.90           H  
ATOM    581  CZ  PHE A  39     -13.602  17.536  45.838  1.00 72.90           C  
ATOM    582  HZ  PHE A  39     -13.599  17.692  46.907  1.00 72.90           H  
ATOM    583  N   SER A  40     -13.313  17.532  38.335  1.00 56.32           N  
ATOM    584  H   SER A  40     -14.147  18.067  38.530  1.00 56.32           H  
ATOM    585  CA  SER A  40     -13.088  17.124  36.941  1.00 56.32           C  
ATOM    586  HA  SER A  40     -12.912  16.049  36.915  1.00 56.32           H  
ATOM    587  C   SER A  40     -11.865  17.793  36.300  1.00 56.32           C  
ATOM    588  CB  SER A  40     -14.341  17.422  36.111  1.00 56.32           C  
ATOM    589  HB2 SER A  40     -14.143  17.229  35.057  1.00 56.32           H  
ATOM    590  HB3 SER A  40     -15.143  16.761  36.439  1.00 56.32           H  
ATOM    591  O   SER A  40     -11.168  17.156  35.521  1.00 56.32           O  
ATOM    592  OG  SER A  40     -14.761  18.766  36.289  1.00 56.32           O  
ATOM    593  HG  SER A  40     -14.345  19.314  35.619  1.00 56.32           H  
ATOM    594  N   GLU A  41     -11.564  19.048  36.648  1.00 55.94           N  
ATOM    595  H   GLU A  41     -12.131  19.504  37.348  1.00 55.94           H  
ATOM    596  CA  GLU A  41     -10.391  19.786  36.144  1.00 55.94           C  
ATOM    597  HA  GLU A  41     -10.225  19.558  35.092  1.00 55.94           H  
ATOM    598  C   GLU A  41      -9.102  19.441  36.897  1.00 55.94           C  
ATOM    599  CB  GLU A  41     -10.625  21.291  36.295  1.00 55.94           C  
ATOM    600  HB2 GLU A  41     -10.858  21.499  37.339  1.00 55.94           H  
ATOM    601  HB3 GLU A  41      -9.704  21.815  36.038  1.00 55.94           H  
ATOM    602  O   GLU A  41      -8.006  19.691  36.403  1.00 55.94           O  
ATOM    603  CG  GLU A  41     -11.750  21.837  35.410  1.00 55.94           C  
ATOM    604  HG2 GLU A  41     -11.490  21.667  34.365  1.00 55.94           H  
ATOM    605  HG3 GLU A  41     -12.669  21.294  35.626  1.00 55.94           H  
ATOM    606  CD  GLU A  41     -11.985  23.338  35.646  1.00 55.94           C  
ATOM    607  OE1 GLU A  41     -12.984  23.839  35.093  1.00 55.94           O  
ATOM    608  OE2 GLU A  41     -11.213  23.965  36.417  1.00 55.94           O  
ATOM    609  N   LEU A  42      -9.225  18.875  38.100  1.00 64.83           N  
ATOM    610  H   LEU A  42     -10.158  18.725  38.457  1.00 64.83           H  
ATOM    611  CA  LEU A  42      -8.094  18.375  38.879  1.00 64.83           C  
ATOM    612  HA  LEU A  42      -7.231  19.016  38.699  1.00 64.83           H  
ATOM    613  C   LEU A  42      -7.649  16.967  38.433  1.00 64.83           C  
ATOM    614  CB  LEU A  42      -8.443  18.435  40.381  1.00 64.83           C  
ATOM    615  HB2 LEU A  42      -9.347  17.850  40.547  1.00 64.83           H  
ATOM    616  HB3 LEU A  42      -7.634  17.962  40.938  1.00 64.83           H  
ATOM    617  O   LEU A  42      -6.679  16.451  38.970  1.00 64.83           O  
ATOM    618  CG  LEU A  42      -8.637  19.850  40.961  1.00 64.83           C  
ATOM    619  HG  LEU A  42      -9.362  20.403  40.364  1.00 64.83           H  
ATOM    620  CD1 LEU A  42      -9.168  19.755  42.394  1.00 64.83           C  
ATOM    621 HD11 LEU A  42      -8.475  19.179  43.008  1.00 64.83           H  
ATOM    622 HD12 LEU A  42      -9.285  20.755  42.811  1.00 64.83           H  
ATOM    623 HD13 LEU A  42     -10.144  19.269  42.386  1.00 64.83           H  
ATOM    624  CD2 LEU A  42      -7.329  20.645  40.997  1.00 64.83           C  
ATOM    625 HD21 LEU A  42      -7.488  21.606  41.486  1.00 64.83           H  
ATOM    626 HD22 LEU A  42      -6.975  20.818  39.981  1.00 64.83           H  
ATOM    627 HD23 LEU A  42      -6.569  20.085  41.543  1.00 64.83           H  
ATOM    628  N   GLY A  43      -8.332  16.330  37.472  1.00 53.31           N  
ATOM    629  H   GLY A  43      -9.086  16.824  37.016  1.00 53.31           H  
ATOM    630  CA  GLY A  43      -8.021  14.964  37.019  1.00 53.31           C  
ATOM    631  HA2 GLY A  43      -6.944  14.801  37.050  1.00 53.31           H  
ATOM    632  HA3 GLY A  43      -8.352  14.856  35.986  1.00 53.31           H  
ATOM    633  C   GLY A  43      -8.695  13.861  37.846  1.00 53.31           C  
ATOM    634  O   GLY A  43      -8.287  12.700  37.807  1.00 53.31           O  
ATOM    635  N   LEU A  44      -9.730  14.206  38.618  1.00 58.34           N  
ATOM    636  H   LEU A  44     -10.044  15.166  38.604  1.00 58.34           H  
ATOM    637  CA  LEU A  44     -10.455  13.258  39.458  1.00 58.34           C  
ATOM    638  HA  LEU A  44      -9.727  12.537  39.830  1.00 58.34           H  
ATOM    639  C   LEU A  44     -11.474  12.474  38.612  1.00 58.34           C  
ATOM    640  CB  LEU A  44     -11.050  14.015  40.666  1.00 58.34           C  
ATOM    641  HB2 LEU A  44     -10.590  15.002  40.719  1.00 58.34           H  
ATOM    642  HB3 LEU A  44     -12.116  14.179  40.506  1.00 58.34           H  
ATOM    643  O   LEU A  44     -12.635  12.857  38.474  1.00 58.34           O  
ATOM    644  CG  LEU A  44     -10.812  13.331  42.024  1.00 58.34           C  
ATOM    645  HG  LEU A  44     -10.227  12.421  41.891  1.00 58.34           H  
ATOM    646  CD1 LEU A  44     -10.057  14.246  42.984  1.00 58.34           C  
ATOM    647 HD11 LEU A  44      -9.098  14.509  42.538  1.00 58.34           H  
ATOM    648 HD12 LEU A  44     -10.628  15.155  43.175  1.00 58.34           H  
ATOM    649 HD13 LEU A  44      -9.865  13.724  43.921  1.00 58.34           H  
ATOM    650  CD2 LEU A  44     -12.120  12.958  42.707  1.00 58.34           C  
ATOM    651 HD21 LEU A  44     -12.707  12.353  42.016  1.00 58.34           H  
ATOM    652 HD22 LEU A  44     -11.905  12.393  43.614  1.00 58.34           H  
ATOM    653 HD23 LEU A  44     -12.676  13.862  42.952  1.00 58.34           H  
ATOM    654  N   ASP A  45     -11.019  11.370  38.026  1.00 46.51           N  
ATOM    655  H   ASP A  45     -10.025  11.193  38.057  1.00 46.51           H  
ATOM    656  CA  ASP A  45     -11.867  10.412  37.316  1.00 46.51           C  
ATOM    657  HA  ASP A  45     -12.561  10.979  36.696  1.00 46.51           H  
ATOM    658  C   ASP A  45     -12.725   9.551  38.273  1.00 46.51           C  
ATOM    659  CB  ASP A  45     -10.998   9.575  36.361  1.00 46.51           C  
ATOM    660  HB2 ASP A  45     -10.450  10.255  35.709  1.00 46.51           H  
ATOM    661  HB3 ASP A  45     -11.650   8.974  35.727  1.00 46.51           H  
ATOM    662  O   ASP A  45     -12.728   9.725  39.494  1.00 46.51           O  
ATOM    663  CG  ASP A  45     -10.007   8.639  37.063  1.00 46.51           C  
ATOM    664  OD1 ASP A  45     -10.333   8.151  38.175  1.00 46.51           O  
ATOM    665  OD2 ASP A  45      -8.956   8.371  36.455  1.00 46.51           O  
ATOM    666  N   SER A  46     -13.481   8.594  37.726  1.00 44.36           N  
ATOM    667  H   SER A  46     -13.372   8.422  36.737  1.00 44.36           H  
ATOM    668  CA  SER A  46     -14.386   7.745  38.519  1.00 44.36           C  
ATOM    669  HA  SER A  46     -15.084   8.387  39.056  1.00 44.36           H  
ATOM    670  C   SER A  46     -13.667   6.877  39.562  1.00 44.36           C  
ATOM    671  CB  SER A  46     -15.191   6.829  37.596  1.00 44.36           C  
ATOM    672  HB2 SER A  46     -15.788   6.147  38.202  1.00 44.36           H  
ATOM    673  HB3 SER A  46     -14.516   6.244  36.971  1.00 44.36           H  
ATOM    674  O   SER A  46     -14.232   6.608  40.629  1.00 44.36           O  
ATOM    675  OG  SER A  46     -16.062   7.589  36.783  1.00 44.36           O  
ATOM    676  HG  SER A  46     -15.544   8.144  36.195  1.00 44.36           H  
ATOM    677  N   LEU A  47     -12.435   6.441  39.282  1.00 45.58           N  
ATOM    678  H   LEU A  47     -11.935   6.855  38.509  1.00 45.58           H  
ATOM    679  CA  LEU A  47     -11.653   5.622  40.207  1.00 45.58           C  
ATOM    680  HA  LEU A  47     -12.282   4.816  40.585  1.00 45.58           H  
ATOM    681  C   LEU A  47     -11.200   6.485  41.391  1.00 45.58           C  
ATOM    682  CB  LEU A  47     -10.450   5.024  39.450  1.00 45.58           C  
ATOM    683  HB2 LEU A  47     -10.747   4.739  38.441  1.00 45.58           H  
ATOM    684  HB3 LEU A  47      -9.682   5.791  39.347  1.00 45.58           H  
ATOM    685  O   LEU A  47     -11.428   6.141  42.558  1.00 45.58           O  
ATOM    686  CG  LEU A  47      -9.860   3.798  40.167  1.00 45.58           C  
ATOM    687  HG  LEU A  47      -9.976   3.911  41.245  1.00 45.58           H  
ATOM    688  CD1 LEU A  47     -10.579   2.520  39.722  1.00 45.58           C  
ATOM    689 HD11 LEU A  47     -11.646   2.602  39.926  1.00 45.58           H  
ATOM    690 HD12 LEU A  47     -10.428   2.365  38.654  1.00 45.58           H  
ATOM    691 HD13 LEU A  47     -10.172   1.665  40.262  1.00 45.58           H  
ATOM    692  CD2 LEU A  47      -8.372   3.646  39.870  1.00 45.58           C  
ATOM    693 HD21 LEU A  47      -8.213   3.548  38.796  1.00 45.58           H  
ATOM    694 HD22 LEU A  47      -7.837   4.530  40.218  1.00 45.58           H  
ATOM    695 HD23 LEU A  47      -7.971   2.769  40.377  1.00 45.58           H  
ATOM    696  N   ASN A  48     -10.662   7.659  41.075  1.00 58.13           N  
ATOM    697  H   ASN A  48     -10.509   7.855  40.096  1.00 58.13           H  
ATOM    698  CA  ASN A  48     -10.184   8.636  42.041  1.00 58.13           C  
ATOM    699  HA  ASN A  48      -9.509   8.137  42.735  1.00 58.13           H  
ATOM    700  C   ASN A  48     -11.332   9.216  42.889  1.00 58.13           C  
ATOM    701  CB  ASN A  48      -9.385   9.682  41.242  1.00 58.13           C  
ATOM    702  HB2 ASN A  48      -9.947   9.987  40.360  1.00 58.13           H  
ATOM    703  HB3 ASN A  48      -9.202  10.564  41.856  1.00 58.13           H  
ATOM    704  O   ASN A  48     -11.225   9.316  44.113  1.00 58.13           O  
ATOM    705  CG  ASN A  48      -8.025   9.151  40.806  1.00 58.13           C  
ATOM    706  ND2 ASN A  48      -7.381   9.788  39.858  1.00 58.13           N  
ATOM    707 HD21 ASN A  48      -6.503   9.378  39.574  1.00 58.13           H  
ATOM    708 HD22 ASN A  48      -7.791  10.543  39.327  1.00 58.13           H  
ATOM    709  OD1 ASN A  48      -7.523   8.176  41.343  1.00 58.13           O  
ATOM    710  N   ALA A  49     -12.496   9.477  42.295  1.00 57.88           N  
ATOM    711  H   ALA A  49     -12.529   9.426  41.286  1.00 57.88           H  
ATOM    712  CA  ALA A  49     -13.711   9.874  43.008  1.00 57.88           C  
ATOM    713  HA  ALA A  49     -13.552  10.831  43.505  1.00 57.88           H  
ATOM    714  C   ALA A  49     -14.130   8.864  44.088  1.00 57.88           C  
ATOM    715  CB  ALA A  49     -14.821  10.031  41.968  1.00 57.88           C  
ATOM    716  HB1 ALA A  49     -14.568  10.833  41.275  1.00 57.88           H  
ATOM    717  HB2 ALA A  49     -15.766  10.248  42.467  1.00 57.88           H  
ATOM    718  HB3 ALA A  49     -14.936   9.108  41.400  1.00 57.88           H  
ATOM    719  O   ALA A  49     -14.480   9.232  45.217  1.00 57.88           O  
ATOM    720  N   MET A  50     -14.073   7.570  43.764  1.00 59.33           N  
ATOM    721  H   MET A  50     -13.768   7.323  42.834  1.00 59.33           H  
ATOM    722  CA  MET A  50     -14.385   6.508  44.718  1.00 59.33           C  
ATOM    723  HA  MET A  50     -15.302   6.770  45.244  1.00 59.33           H  
ATOM    724  C   MET A  50     -13.337   6.377  45.818  1.00 59.33           C  
ATOM    725  CB  MET A  50     -14.602   5.184  43.978  1.00 59.33           C  
ATOM    726  HB2 MET A  50     -14.518   4.357  44.684  1.00 59.33           H  
ATOM    727  HB3 MET A  50     -13.836   5.057  43.214  1.00 59.33           H  
ATOM    728  O   MET A  50     -13.716   6.192  46.982  1.00 59.33           O  
ATOM    729  CG  MET A  50     -15.987   5.114  43.328  1.00 59.33           C  
ATOM    730  HG2 MET A  50     -16.019   4.207  42.724  1.00 59.33           H  
ATOM    731  HG3 MET A  50     -16.115   5.957  42.649  1.00 59.33           H  
ATOM    732  SD  MET A  50     -17.378   5.048  44.506  1.00 59.33           S  
ATOM    733  CE  MET A  50     -17.878   6.793  44.528  1.00 59.33           C  
ATOM    734  HE1 MET A  50     -17.965   7.163  43.506  1.00 59.33           H  
ATOM    735  HE2 MET A  50     -17.167   7.418  45.069  1.00 59.33           H  
ATOM    736  HE3 MET A  50     -18.853   6.878  45.007  1.00 59.33           H  
ATOM    737  N   ALA A  51     -12.054   6.516  45.485  1.00 68.89           N  
ATOM    738  H   ALA A  51     -11.812   6.644  44.513  1.00 68.89           H  
ATOM    739  CA  ALA A  51     -10.973   6.526  46.465  1.00 68.89           C  
ATOM    740  HA  ALA A  51     -11.011   5.599  47.038  1.00 68.89           H  
ATOM    741  C   ALA A  51     -11.125   7.693  47.455  1.00 68.89           C  
ATOM    742  CB  ALA A  51      -9.637   6.568  45.719  1.00 68.89           C  
ATOM    743  HB1 ALA A  51      -9.564   5.725  45.031  1.00 68.89           H  
ATOM    744  HB2 ALA A  51      -8.812   6.516  46.429  1.00 68.89           H  
ATOM    745  HB3 ALA A  51      -9.549   7.491  45.146  1.00 68.89           H  
ATOM    746  O   ALA A  51     -11.104   7.474  48.672  1.00 68.89           O  
ATOM    747  N   LEU A  52     -11.398   8.900  46.949  1.00 77.72           N  
ATOM    748  H   LEU A  52     -11.367   9.012  45.946  1.00 77.72           H  
ATOM    749  CA  LEU A  52     -11.638  10.091  47.762  1.00 77.72           C  
ATOM    750  HA  LEU A  52     -10.750  10.273  48.367  1.00 77.72           H  
ATOM    751  C   LEU A  52     -12.823   9.891  48.711  1.00 77.72           C  
ATOM    752  CB  LEU A  52     -11.858  11.296  46.830  1.00 77.72           C  
ATOM    753  HB2 LEU A  52     -10.959  11.445  46.231  1.00 77.72           H  
ATOM    754  HB3 LEU A  52     -12.677  11.075  46.146  1.00 77.72           H  
ATOM    755  O   LEU A  52     -12.693  10.090  49.921  1.00 77.72           O  
ATOM    756  CG  LEU A  52     -12.183  12.604  47.575  1.00 77.72           C  
ATOM    757  HG  LEU A  52     -13.097  12.478  48.156  1.00 77.72           H  
ATOM    758  CD1 LEU A  52     -11.058  13.014  48.521  1.00 77.72           C  
ATOM    759 HD11 LEU A  52     -10.118  13.075  47.972  1.00 77.72           H  
ATOM    760 HD12 LEU A  52     -11.279  13.986  48.962  1.00 77.72           H  
ATOM    761 HD13 LEU A  52     -10.962  12.288  49.328  1.00 77.72           H  
ATOM    762  CD2 LEU A  52     -12.430  13.719  46.568  1.00 77.72           C  
ATOM    763 HD21 LEU A  52     -12.628  14.661  47.080  1.00 77.72           H  
ATOM    764 HD22 LEU A  52     -13.289  13.468  45.946  1.00 77.72           H  
ATOM    765 HD23 LEU A  52     -11.560  13.834  45.921  1.00 77.72           H  
ATOM    766  N   ARG A  53     -13.969   9.425  48.195  1.00 69.15           N  
ATOM    767  H   ARG A  53     -14.019   9.310  47.193  1.00 69.15           H  
ATOM    768  CA  ARG A  53     -15.149   9.128  49.024  1.00 69.15           C  
ATOM    769  HA  ARG A  53     -15.477  10.051  49.503  1.00 69.15           H  
ATOM    770  C   ARG A  53     -14.811   8.141  50.141  1.00 69.15           C  
ATOM    771  CB  ARG A  53     -16.278   8.582  48.138  1.00 69.15           C  
ATOM    772  HB2 ARG A  53     -15.947   7.653  47.673  1.00 69.15           H  
ATOM    773  HB3 ARG A  53     -16.496   9.300  47.347  1.00 69.15           H  
ATOM    774  O   ARG A  53     -15.221   8.342  51.282  1.00 69.15           O  
ATOM    775  CG  ARG A  53     -17.560   8.332  48.952  1.00 69.15           C  
ATOM    776  HG2 ARG A  53     -17.353   7.754  49.852  1.00 69.15           H  
ATOM    777  HG3 ARG A  53     -17.974   9.295  49.254  1.00 69.15           H  
ATOM    778  CD  ARG A  53     -18.621   7.582  48.153  1.00 69.15           C  
ATOM    779  HD2 ARG A  53     -19.548   7.635  48.723  1.00 69.15           H  
ATOM    780  HD3 ARG A  53     -18.770   8.089  47.200  1.00 69.15           H  
ATOM    781  NE  ARG A  53     -18.253   6.169  47.929  1.00 69.15           N  
ATOM    782  HE  ARG A  53     -17.267   5.966  47.854  1.00 69.15           H  
ATOM    783  NH1 ARG A  53     -20.383   5.365  47.673  1.00 69.15           N  
ATOM    784 HH11 ARG A  53     -21.013   4.619  47.415  1.00 69.15           H  
ATOM    785 HH12 ARG A  53     -20.725   6.279  47.934  1.00 69.15           H  
ATOM    786  NH2 ARG A  53     -18.653   3.990  47.394  1.00 69.15           N  
ATOM    787 HH21 ARG A  53     -17.674   3.888  47.170  1.00 69.15           H  
ATOM    788 HH22 ARG A  53     -19.296   3.282  47.068  1.00 69.15           H  
ATOM    789  CZ  ARG A  53     -19.093   5.184  47.672  1.00 69.15           C  
ATOM    790  N   LYS A  54     -14.081   7.067  49.823  1.00 71.36           N  
ATOM    791  H   LYS A  54     -13.748   6.992  48.873  1.00 71.36           H  
ATOM    792  CA  LYS A  54     -13.736   6.015  50.788  1.00 71.36           C  
ATOM    793  HA  LYS A  54     -14.652   5.697  51.286  1.00 71.36           H  
ATOM    794  C   LYS A  54     -12.810   6.546  51.886  1.00 71.36           C  
ATOM    795  CB  LYS A  54     -13.136   4.822  50.033  1.00 71.36           C  
ATOM    796  HB2 LYS A  54     -13.718   4.653  49.127  1.00 71.36           H  
ATOM    797  HB3 LYS A  54     -12.113   5.054  49.739  1.00 71.36           H  
ATOM    798  O   LYS A  54     -13.065   6.261  53.057  1.00 71.36           O  
ATOM    799  CG  LYS A  54     -13.165   3.524  50.854  1.00 71.36           C  
ATOM    800  HG2 LYS A  54     -12.601   3.658  51.777  1.00 71.36           H  
ATOM    801  HG3 LYS A  54     -14.198   3.274  51.098  1.00 71.36           H  
ATOM    802  CD  LYS A  54     -12.541   2.386  50.035  1.00 71.36           C  
ATOM    803  HD2 LYS A  54     -13.063   2.302  49.081  1.00 71.36           H  
ATOM    804  HD3 LYS A  54     -11.498   2.635  49.836  1.00 71.36           H  
ATOM    805  CE  LYS A  54     -12.614   1.045  50.773  1.00 71.36           C  
ATOM    806  HE2 LYS A  54     -12.157   1.166  51.755  1.00 71.36           H  
ATOM    807  HE3 LYS A  54     -13.661   0.778  50.916  1.00 71.36           H  
ATOM    808  NZ  LYS A  54     -11.905  -0.018  50.013  1.00 71.36           N  
ATOM    809  HZ1 LYS A  54     -12.300  -0.133  49.090  1.00 71.36           H  
ATOM    810  HZ2 LYS A  54     -10.933   0.225  49.890  1.00 71.36           H  
ATOM    811  HZ3 LYS A  54     -11.943  -0.907  50.492  1.00 71.36           H  
ATOM    812  N   ARG A  55     -11.805   7.357  51.528  1.00 80.96           N  
ATOM    813  H   ARG A  55     -11.662   7.532  50.544  1.00 80.96           H  
ATOM    814  CA  ARG A  55     -10.937   8.055  52.491  1.00 80.96           C  
ATOM    815  HA  ARG A  55     -10.471   7.328  53.157  1.00 80.96           H  
ATOM    816  C   ARG A  55     -11.749   8.970  53.403  1.00 80.96           C  
ATOM    817  CB  ARG A  55      -9.824   8.838  51.764  1.00 80.96           C  
ATOM    818  HB2 ARG A  55     -10.209   9.276  50.843  1.00 80.96           H  
ATOM    819  HB3 ARG A  55      -9.496   9.654  52.409  1.00 80.96           H  
ATOM    820  O   ARG A  55     -11.686   8.819  54.617  1.00 80.96           O  
ATOM    821  CG  ARG A  55      -8.593   7.969  51.455  1.00 80.96           C  
ATOM    822  HG2 ARG A  55      -8.871   7.164  50.776  1.00 80.96           H  
ATOM    823  HG3 ARG A  55      -8.225   7.538  52.386  1.00 80.96           H  
ATOM    824  CD  ARG A  55      -7.472   8.807  50.819  1.00 80.96           C  
ATOM    825  HD2 ARG A  55      -7.314   9.710  51.410  1.00 80.96           H  
ATOM    826  HD3 ARG A  55      -7.785   9.106  49.819  1.00 80.96           H  
ATOM    827  NE  ARG A  55      -6.193   8.069  50.771  1.00 80.96           N  
ATOM    828  HE  ARG A  55      -5.813   7.729  51.643  1.00 80.96           H  
ATOM    829  NH1 ARG A  55      -5.430   8.801  48.726  1.00 80.96           N  
ATOM    830 HH11 ARG A  55      -4.681   8.848  48.050  1.00 80.96           H  
ATOM    831 HH12 ARG A  55      -6.103   9.554  48.728  1.00 80.96           H  
ATOM    832  NH2 ARG A  55      -4.239   7.335  49.866  1.00 80.96           N  
ATOM    833 HH21 ARG A  55      -3.758   7.405  50.752  1.00 80.96           H  
ATOM    834 HH22 ARG A  55      -3.599   7.386  49.086  1.00 80.96           H  
ATOM    835  CZ  ARG A  55      -5.304   8.072  49.792  1.00 80.96           C  
ATOM    836  N   LEU A  56     -12.593   9.838  52.847  1.00 85.34           N  
ATOM    837  H   LEU A  56     -12.604   9.919  51.840  1.00 85.34           H  
ATOM    838  CA  LEU A  56     -13.387  10.775  53.649  1.00 85.34           C  
ATOM    839  HA  LEU A  56     -12.712  11.315  54.313  1.00 85.34           H  
ATOM    840  C   LEU A  56     -14.395  10.078  54.565  1.00 85.34           C  
ATOM    841  CB  LEU A  56     -14.092  11.774  52.724  1.00 85.34           C  
ATOM    842  HB2 LEU A  56     -14.651  11.220  51.970  1.00 85.34           H  
ATOM    843  HB3 LEU A  56     -14.801  12.357  53.312  1.00 85.34           H  
ATOM    844  O   LEU A  56     -14.553  10.485  55.715  1.00 85.34           O  
ATOM    845  CG  LEU A  56     -13.127  12.745  52.028  1.00 85.34           C  
ATOM    846  HG  LEU A  56     -12.374  12.190  51.469  1.00 85.34           H  
ATOM    847  CD1 LEU A  56     -13.926  13.596  51.051  1.00 85.34           C  
ATOM    848 HD11 LEU A  56     -13.251  14.276  50.531  1.00 85.34           H  
ATOM    849 HD12 LEU A  56     -14.687  14.173  51.576  1.00 85.34           H  
ATOM    850 HD13 LEU A  56     -14.397  12.949  50.310  1.00 85.34           H  
ATOM    851  CD2 LEU A  56     -12.416  13.665  53.021  1.00 85.34           C  
ATOM    852 HD21 LEU A  56     -11.811  14.383  52.468  1.00 85.34           H  
ATOM    853 HD22 LEU A  56     -11.732  13.097  53.653  1.00 85.34           H  
ATOM    854 HD23 LEU A  56     -13.136  14.201  53.640  1.00 85.34           H  
ATOM    855  N   SER A  57     -15.044   9.005  54.111  1.00 73.93           N  
ATOM    856  H   SER A  57     -14.933   8.744  53.142  1.00 73.93           H  
ATOM    857  CA  SER A  57     -15.923   8.203  54.968  1.00 73.93           C  
ATOM    858  HA  SER A  57     -16.686   8.854  55.394  1.00 73.93           H  
ATOM    859  C   SER A  57     -15.177   7.572  56.145  1.00 73.93           C  
ATOM    860  CB  SER A  57     -16.611   7.105  54.153  1.00 73.93           C  
ATOM    861  HB2 SER A  57     -16.893   6.288  54.817  1.00 73.93           H  
ATOM    862  HB3 SER A  57     -15.936   6.719  53.389  1.00 73.93           H  
ATOM    863  O   SER A  57     -15.720   7.534  57.246  1.00 73.93           O  
ATOM    864  OG  SER A  57     -17.789   7.617  53.563  1.00 73.93           O  
ATOM    865  HG  SER A  57     -18.302   7.960  54.299  1.00 73.93           H  
ATOM    866  N   ALA A  58     -13.938   7.111  55.948  1.00 78.75           N  
ATOM    867  H   ALA A  58     -13.518   7.187  55.033  1.00 78.75           H  
ATOM    868  CA  ALA A  58     -13.125   6.567  57.033  1.00 78.75           C  
ATOM    869  HA  ALA A  58     -13.720   5.844  57.590  1.00 78.75           H  
ATOM    870  C   ALA A  58     -12.697   7.658  58.027  1.00 78.75           C  
ATOM    871  CB  ALA A  58     -11.923   5.833  56.430  1.00 78.75           C  
ATOM    872  HB1 ALA A  58     -12.266   5.056  55.747  1.00 78.75           H  
ATOM    873  HB2 ALA A  58     -11.286   6.531  55.887  1.00 78.75           H  
ATOM    874  HB3 ALA A  58     -11.339   5.375  57.229  1.00 78.75           H  
ATOM    875  O   ALA A  58     -12.839   7.475  59.234  1.00 78.75           O  
ATOM    876  N   SER A  59     -12.245   8.810  57.527  1.00 84.99           N  
ATOM    877  H   SER A  59     -12.052   8.869  56.538  1.00 84.99           H  
ATOM    878  CA  SER A  59     -11.766   9.915  58.366  1.00 84.99           C  
ATOM    879  HA  SER A  59     -11.054   9.521  59.092  1.00 84.99           H  
ATOM    880  C   SER A  59     -12.881  10.617  59.144  1.00 84.99           C  
ATOM    881  CB  SER A  59     -11.043  10.951  57.503  1.00 84.99           C  
ATOM    882  HB2 SER A  59     -11.769  11.484  56.889  1.00 84.99           H  
ATOM    883  HB3 SER A  59     -10.535  11.660  58.156  1.00 84.99           H  
ATOM    884  O   SER A  59     -12.631  11.176  60.208  1.00 84.99           O  
ATOM    885  OG  SER A  59     -10.106  10.322  56.653  1.00 84.99           O  
ATOM    886  HG  SER A  59      -9.541  10.983  56.246  1.00 84.99           H  
ATOM    887  N   THR A  60     -14.112  10.609  58.624  1.00 80.31           N  
ATOM    888  H   THR A  60     -14.234  10.182  57.717  1.00 80.31           H  
ATOM    889  CA  THR A  60     -15.253  11.312  59.239  1.00 80.31           C  
ATOM    890  HA  THR A  60     -14.885  11.968  60.028  1.00 80.31           H  
ATOM    891  C   THR A  60     -16.264  10.389  59.916  1.00 80.31           C  
ATOM    892  CB  THR A  60     -15.975  12.210  58.226  1.00 80.31           C  
ATOM    893  HB  THR A  60     -16.780  12.734  58.743  1.00 80.31           H  
ATOM    894  O   THR A  60     -17.121  10.870  60.650  1.00 80.31           O  
ATOM    895  CG2 THR A  60     -15.049  13.260  57.611  1.00 80.31           C  
ATOM    896 HG21 THR A  60     -14.292  12.793  56.981  1.00 80.31           H  
ATOM    897 HG22 THR A  60     -15.638  13.955  57.014  1.00 80.31           H  
ATOM    898 HG23 THR A  60     -14.554  13.821  58.404  1.00 80.31           H  
ATOM    899  OG1 THR A  60     -16.534  11.440  57.185  1.00 80.31           O  
ATOM    900  HG1 THR A  60     -15.805  11.161  56.626  1.00 80.31           H  
ATOM    901  N   GLY A  61     -16.220   9.077  59.664  1.00 74.62           N  
ATOM    902  H   GLY A  61     -15.495   8.723  59.057  1.00 74.62           H  
ATOM    903  CA  GLY A  61     -17.255   8.132  60.103  1.00 74.62           C  
ATOM    904  HA2 GLY A  61     -17.433   8.266  61.170  1.00 74.62           H  
ATOM    905  HA3 GLY A  61     -16.895   7.117  59.933  1.00 74.62           H  
ATOM    906  C   GLY A  61     -18.597   8.289  59.372  1.00 74.62           C  
ATOM    907  O   GLY A  61     -19.555   7.573  59.669  1.00 74.62           O  
ATOM    908  N   LEU A  62     -18.690   9.203  58.402  1.00 75.52           N  
ATOM    909  H   LEU A  62     -17.867   9.746  58.180  1.00 75.52           H  
ATOM    910  CA  LEU A  62     -19.923   9.492  57.680  1.00 75.52           C  
ATOM    911  HA  LEU A  62     -20.758   9.389  58.374  1.00 75.52           H  
ATOM    912  C   LEU A  62     -20.142   8.503  56.530  1.00 75.52           C  
ATOM    913  CB  LEU A  62     -19.898  10.939  57.157  1.00 75.52           C  
ATOM    914  HB2 LEU A  62     -19.044  11.043  56.488  1.00 75.52           H  
ATOM    915  HB3 LEU A  62     -20.796  11.111  56.564  1.00 75.52           H  
ATOM    916  O   LEU A  62     -19.238   8.213  55.745  1.00 75.52           O  
ATOM    917  CG  LEU A  62     -19.814  12.027  58.246  1.00 75.52           C  
ATOM    918  HG  LEU A  62     -18.957  11.849  58.894  1.00 75.52           H  
ATOM    919  CD1 LEU A  62     -19.627  13.380  57.562  1.00 75.52           C  
ATOM    920 HD11 LEU A  62     -20.421  13.562  56.838  1.00 75.52           H  
ATOM    921 HD12 LEU A  62     -18.664  13.379  57.050  1.00 75.52           H  
ATOM    922 HD13 LEU A  62     -19.615  14.178  58.304  1.00 75.52           H  
ATOM    923  CD2 LEU A  62     -21.081  12.078  59.102  1.00 75.52           C  
ATOM    924 HD21 LEU A  62     -21.157  11.171  59.701  1.00 75.52           H  
ATOM    925 HD22 LEU A  62     -21.967  12.185  58.477  1.00 75.52           H  
ATOM    926 HD23 LEU A  62     -21.019  12.918  59.794  1.00 75.52           H  
ATOM    927  N   ARG A  63     -21.391   8.062  56.339  1.00 67.19           N  
ATOM    928  H   ARG A  63     -22.084   8.316  57.028  1.00 67.19           H  
ATOM    929  CA  ARG A  63     -21.824   7.440  55.076  1.00 67.19           C  
ATOM    930  HA  ARG A  63     -21.023   6.802  54.704  1.00 67.19           H  
ATOM    931  C   ARG A  63     -22.054   8.521  54.022  1.00 67.19           C  
ATOM    932  CB  ARG A  63     -23.080   6.581  55.277  1.00 67.19           C  
ATOM    933  HB2 ARG A  63     -23.622   6.528  54.333  1.00 67.19           H  
ATOM    934  HB3 ARG A  63     -23.733   7.040  56.019  1.00 67.19           H  
ATOM    935  O   ARG A  63     -23.037   9.263  54.096  1.00 67.19           O  
ATOM    936  CG  ARG A  63     -22.722   5.150  55.692  1.00 67.19           C  
ATOM    937  HG2 ARG A  63     -22.079   4.706  54.933  1.00 67.19           H  
ATOM    938  HG3 ARG A  63     -22.195   5.163  56.646  1.00 67.19           H  
ATOM    939  CD  ARG A  63     -24.002   4.318  55.820  1.00 67.19           C  
ATOM    940  HD2 ARG A  63     -24.573   4.406  54.895  1.00 67.19           H  
ATOM    941  HD3 ARG A  63     -24.595   4.723  56.640  1.00 67.19           H  
ATOM    942  NE  ARG A  63     -23.703   2.897  56.066  1.00 67.19           N  
ATOM    943  HE  ARG A  63     -22.738   2.613  55.975  1.00 67.19           H  
ATOM    944  NH1 ARG A  63     -25.841   2.237  56.583  1.00 67.19           N  
ATOM    945 HH11 ARG A  63     -26.151   3.193  56.477  1.00 67.19           H  
ATOM    946 HH12 ARG A  63     -26.497   1.515  56.845  1.00 67.19           H  
ATOM    947  NH2 ARG A  63     -24.196   0.730  56.566  1.00 67.19           N  
ATOM    948 HH21 ARG A  63     -23.224   0.481  56.451  1.00 67.19           H  
ATOM    949 HH22 ARG A  63     -24.866   0.021  56.828  1.00 67.19           H  
ATOM    950  CZ  ARG A  63     -24.578   1.965  56.403  1.00 67.19           C  
ATOM    951  N   LEU A  64     -21.149   8.588  53.048  1.00 70.57           N  
ATOM    952  H   LEU A  64     -20.362   7.955  53.075  1.00 70.57           H  
ATOM    953  CA  LEU A  64     -21.171   9.570  51.967  1.00 70.57           C  
ATOM    954  HA  LEU A  64     -21.808  10.398  52.278  1.00 70.57           H  
ATOM    955  C   LEU A  64     -21.774   8.966  50.680  1.00 70.57           C  
ATOM    956  CB  LEU A  64     -19.749  10.124  51.762  1.00 70.57           C  
ATOM    957  HB2 LEU A  64     -19.760  10.812  50.917  1.00 70.57           H  
ATOM    958  HB3 LEU A  64     -19.091   9.295  51.505  1.00 70.57           H  
ATOM    959  O   LEU A  64     -21.518   7.793  50.378  1.00 70.57           O  
ATOM    960  CG  LEU A  64     -19.166  10.853  52.992  1.00 70.57           C  
ATOM    961  HG  LEU A  64     -19.188  10.180  53.850  1.00 70.57           H  
ATOM    962  CD1 LEU A  64     -17.710  11.240  52.752  1.00 70.57           C  
ATOM    963 HD11 LEU A  64     -17.141  10.366  52.436  1.00 70.57           H  
ATOM    964 HD12 LEU A  64     -17.277  11.616  53.679  1.00 70.57           H  
ATOM    965 HD13 LEU A  64     -17.643  12.016  51.990  1.00 70.57           H  
ATOM    966  CD2 LEU A  64     -19.951  12.117  53.357  1.00 70.57           C  
ATOM    967 HD21 LEU A  64     -19.957  12.811  52.516  1.00 70.57           H  
ATOM    968 HD22 LEU A  64     -20.974  11.868  53.638  1.00 70.57           H  
ATOM    969 HD23 LEU A  64     -19.474  12.597  54.211  1.00 70.57           H  
ATOM    970  N   PRO A  65     -22.592   9.725  49.928  1.00 56.87           N  
ATOM    971  CA  PRO A  65     -23.212   9.258  48.685  1.00 56.87           C  
ATOM    972  HA  PRO A  65     -23.806   8.367  48.888  1.00 56.87           H  
ATOM    973  C   PRO A  65     -22.169   8.909  47.612  1.00 56.87           C  
ATOM    974  CB  PRO A  65     -24.149  10.388  48.240  1.00 56.87           C  
ATOM    975  HB2 PRO A  65     -24.202  10.485  47.156  1.00 56.87           H  
ATOM    976  HB3 PRO A  65     -25.145  10.216  48.649  1.00 56.87           H  
ATOM    977  O   PRO A  65     -21.042   9.390  47.643  1.00 56.87           O  
ATOM    978  CG  PRO A  65     -23.550  11.637  48.883  1.00 56.87           C  
ATOM    979  HG2 PRO A  65     -24.301  12.409  49.052  1.00 56.87           H  
ATOM    980  HG3 PRO A  65     -22.748  12.021  48.252  1.00 56.87           H  
ATOM    981  CD  PRO A  65     -22.966  11.109  50.188  1.00 56.87           C  
ATOM    982  HD2 PRO A  65     -23.728  11.138  50.967  1.00 56.87           H  
ATOM    983  HD3 PRO A  65     -22.108  11.715  50.481  1.00 56.87           H  
ATOM    984  N   ALA A  66     -22.517   8.037  46.659  1.00 52.55           N  
ATOM    985  H   ALA A  66     -23.472   7.712  46.614  1.00 52.55           H  
ATOM    986  CA  ALA A  66     -21.602   7.668  45.570  1.00 52.55           C  
ATOM    987  HA  ALA A  66     -20.644   7.383  46.004  1.00 52.55           H  
ATOM    988  C   ALA A  66     -21.305   8.839  44.614  1.00 52.55           C  
ATOM    989  CB  ALA A  66     -22.172   6.455  44.826  1.00 52.55           C  
ATOM    990  HB1 ALA A  66     -22.346   5.629  45.516  1.00 52.55           H  
ATOM    991  HB2 ALA A  66     -23.110   6.723  44.339  1.00 52.55           H  
ATOM    992  HB3 ALA A  66     -21.465   6.136  44.061  1.00 52.55           H  
ATOM    993  O   ALA A  66     -20.199   8.934  44.099  1.00 52.55           O  
ATOM    994  N   SER A  67     -22.259   9.756  44.460  1.00 52.44           N  
ATOM    995  H   SER A  67     -23.150   9.627  44.917  1.00 52.44           H  
ATOM    996  CA  SER A  67     -22.175  10.992  43.676  1.00 52.44           C  
ATOM    997  HA  SER A  67     -21.633  10.788  42.752  1.00 52.44           H  
ATOM    998  C   SER A  67     -21.446  12.137  44.386  1.00 52.44           C  
ATOM    999  CB  SER A  67     -23.602  11.429  43.313  1.00 52.44           C  
ATOM   1000  HB2 SER A  67     -23.609  12.423  42.866  1.00 52.44           H  
ATOM   1001  HB3 SER A  67     -24.013  10.724  42.590  1.00 52.44           H  
ATOM   1002  O   SER A  67     -21.485  13.256  43.893  1.00 52.44           O  
ATOM   1003  OG  SER A  67     -24.408  11.408  44.480  1.00 52.44           O  
ATOM   1004  HG  SER A  67     -24.414  12.297  44.842  1.00 52.44           H  
ATOM   1005  N   LEU A  68     -20.767  11.885  45.516  1.00 64.60           N  
ATOM   1006  H   LEU A  68     -20.756  10.931  45.848  1.00 64.60           H  
ATOM   1007  CA  LEU A  68     -20.206  12.918  46.401  1.00 64.60           C  
ATOM   1008  HA  LEU A  68     -21.030  13.370  46.953  1.00 64.60           H  
ATOM   1009  C   LEU A  68     -19.473  14.053  45.666  1.00 64.60           C  
ATOM   1010  CB  LEU A  68     -19.231  12.230  47.377  1.00 64.60           C  
ATOM   1011  HB2 LEU A  68     -19.748  11.417  47.888  1.00 64.60           H  
ATOM   1012  HB3 LEU A  68     -18.417  11.796  46.797  1.00 64.60           H  
ATOM   1013  O   LEU A  68     -19.682  15.219  45.984  1.00 64.60           O  
ATOM   1014  CG  LEU A  68     -18.637  13.158  48.450  1.00 64.60           C  
ATOM   1015  HG  LEU A  68     -18.195  14.042  47.990  1.00 64.60           H  
ATOM   1016  CD1 LEU A  68     -19.723  13.579  49.446  1.00 64.60           C  
ATOM   1017 HD11 LEU A  68     -20.430  14.243  48.948  1.00 64.60           H  
ATOM   1018 HD12 LEU A  68     -19.285  14.113  50.289  1.00 64.60           H  
ATOM   1019 HD13 LEU A  68     -20.258  12.704  49.813  1.00 64.60           H  
ATOM   1020  CD2 LEU A  68     -17.525  12.404  49.181  1.00 64.60           C  
ATOM   1021 HD21 LEU A  68     -16.751  12.122  48.467  1.00 64.60           H  
ATOM   1022 HD22 LEU A  68     -17.926  11.510  49.659  1.00 64.60           H  
ATOM   1023 HD23 LEU A  68     -17.068  13.046  49.934  1.00 64.60           H  
ATOM   1024  N   VAL A  69     -18.620  13.703  44.700  1.00 70.35           N  
ATOM   1025  H   VAL A  69     -18.537  12.723  44.469  1.00 70.35           H  
ATOM   1026  CA  VAL A  69     -17.809  14.659  43.928  1.00 70.35           C  
ATOM   1027  HA  VAL A  69     -17.443  15.434  44.602  1.00 70.35           H  
ATOM   1028  C   VAL A  69     -18.591  15.395  42.839  1.00 70.35           C  
ATOM   1029  CB  VAL A  69     -16.587  13.975  43.292  1.00 70.35           C  
ATOM   1030  HB  VAL A  69     -16.088  14.685  42.633  1.00 70.35           H  
ATOM   1031  O   VAL A  69     -18.148  16.443  42.402  1.00 70.35           O  
ATOM   1032  CG1 VAL A  69     -15.579  13.553  44.364  1.00 70.35           C  
ATOM   1033 HG11 VAL A  69     -14.717  13.090  43.884  1.00 70.35           H  
ATOM   1034 HG12 VAL A  69     -16.025  12.841  45.058  1.00 70.35           H  
ATOM   1035 HG13 VAL A  69     -15.244  14.434  44.911  1.00 70.35           H  
ATOM   1036  CG2 VAL A  69     -16.978  12.749  42.459  1.00 70.35           C  
ATOM   1037 HG21 VAL A  69     -17.764  13.006  41.748  1.00 70.35           H  
ATOM   1038 HG22 VAL A  69     -17.307  11.925  43.091  1.00 70.35           H  
ATOM   1039 HG23 VAL A  69     -16.110  12.449  41.872  1.00 70.35           H  
ATOM   1040  N   PHE A  70     -19.745  14.888  42.409  1.00 55.38           N  
ATOM   1041  H   PHE A  70     -20.101  14.052  42.850  1.00 55.38           H  
ATOM   1042  CA  PHE A  70     -20.647  15.600  41.498  1.00 55.38           C  
ATOM   1043  HA  PHE A  70     -20.066  16.247  40.841  1.00 55.38           H  
ATOM   1044  C   PHE A  70     -21.612  16.505  42.278  1.00 55.38           C  
ATOM   1045  CB  PHE A  70     -21.397  14.586  40.623  1.00 55.38           C  
ATOM   1046  HB2 PHE A  70     -22.025  13.961  41.258  1.00 55.38           H  
ATOM   1047  HB3 PHE A  70     -22.061  15.135  39.955  1.00 55.38           H  
ATOM   1048  O   PHE A  70     -21.916  17.606  41.831  1.00 55.38           O  
ATOM   1049  CG  PHE A  70     -20.496  13.704  39.775  1.00 55.38           C  
ATOM   1050  CD1 PHE A  70     -19.815  14.249  38.670  1.00 55.38           C  
ATOM   1051  HD1 PHE A  70     -19.934  15.293  38.422  1.00 55.38           H  
ATOM   1052  CD2 PHE A  70     -20.329  12.341  40.090  1.00 55.38           C  
ATOM   1053  HD2 PHE A  70     -20.849  11.918  40.937  1.00 55.38           H  
ATOM   1054  CE1 PHE A  70     -18.976  13.438  37.886  1.00 55.38           C  
ATOM   1055  HE1 PHE A  70     -18.452  13.861  37.042  1.00 55.38           H  
ATOM   1056  CE2 PHE A  70     -19.488  11.530  39.306  1.00 55.38           C  
ATOM   1057  HE2 PHE A  70     -19.359  10.485  39.547  1.00 55.38           H  
ATOM   1058  CZ  PHE A  70     -18.812  12.079  38.203  1.00 55.38           C  
ATOM   1059  HZ  PHE A  70     -18.162  11.460  37.602  1.00 55.38           H  
ATOM   1060  N   ASP A  71     -22.032  16.074  43.474  1.00 60.99           N  
ATOM   1061  H   ASP A  71     -21.807  15.124  43.735  1.00 60.99           H  
ATOM   1062  CA  ASP A  71     -22.895  16.846  44.379  1.00 60.99           C  
ATOM   1063  HA  ASP A  71     -23.755  17.218  43.822  1.00 60.99           H  
ATOM   1064  C   ASP A  71     -22.153  18.056  44.982  1.00 60.99           C  
ATOM   1065  CB  ASP A  71     -23.398  15.937  45.519  1.00 60.99           C  
ATOM   1066  HB2 ASP A  71     -24.022  16.532  46.186  1.00 60.99           H  
ATOM   1067  HB3 ASP A  71     -22.539  15.593  46.096  1.00 60.99           H  
ATOM   1068  O   ASP A  71     -22.737  19.117  45.216  1.00 60.99           O  
ATOM   1069  CG  ASP A  71     -24.211  14.713  45.074  1.00 60.99           C  
ATOM   1070  OD1 ASP A  71     -24.907  14.777  44.041  1.00 60.99           O  
ATOM   1071  OD2 ASP A  71     -24.154  13.679  45.787  1.00 60.99           O  
ATOM   1072  N   HIS A  72     -20.850  17.899  45.237  1.00 74.32           N  
ATOM   1073  H   HIS A  72     -20.454  16.986  45.065  1.00 74.32           H  
ATOM   1074  CA  HIS A  72     -19.968  18.924  45.791  1.00 74.32           C  
ATOM   1075  HA  HIS A  72     -20.474  19.890  45.774  1.00 74.32           H  
ATOM   1076  C   HIS A  72     -18.697  19.034  44.941  1.00 74.32           C  
ATOM   1077  CB  HIS A  72     -19.659  18.593  47.256  1.00 74.32           C  
ATOM   1078  HB2 HIS A  72     -19.003  19.366  47.656  1.00 74.32           H  
ATOM   1079  HB3 HIS A  72     -19.137  17.638  47.312  1.00 74.32           H  
ATOM   1080  O   HIS A  72     -17.670  18.487  45.328  1.00 74.32           O  
ATOM   1081  CG  HIS A  72     -20.895  18.523  48.107  1.00 74.32           C  
ATOM   1082  CD2 HIS A  72     -21.404  17.403  48.700  1.00 74.32           C  
ATOM   1083  HD2 HIS A  72     -20.953  16.422  48.679  1.00 74.32           H  
ATOM   1084  ND1 HIS A  72     -21.819  19.526  48.264  1.00 74.32           N  
ATOM   1085  HD1 HIS A  72     -21.834  20.389  47.739  1.00 74.32           H  
ATOM   1086  CE1 HIS A  72     -22.865  19.018  48.928  1.00 74.32           C  
ATOM   1087  HE1 HIS A  72     -23.791  19.546  49.106  1.00 74.32           H  
ATOM   1088  NE2 HIS A  72     -22.653  17.731  49.240  1.00 74.32           N  
ATOM   1089  N   PRO A  73     -18.740  19.732  43.795  1.00 66.84           N  
ATOM   1090  CA  PRO A  73     -17.715  19.647  42.753  1.00 66.84           C  
ATOM   1091  HA  PRO A  73     -17.501  18.600  42.538  1.00 66.84           H  
ATOM   1092  C   PRO A  73     -16.360  20.259  43.100  1.00 66.84           C  
ATOM   1093  CB  PRO A  73     -18.348  20.261  41.499  1.00 66.84           C  
ATOM   1094  HB2 PRO A  73     -18.839  19.475  40.925  1.00 66.84           H  
ATOM   1095  HB3 PRO A  73     -17.625  20.786  40.875  1.00 66.84           H  
ATOM   1096  O   PRO A  73     -15.440  20.133  42.306  1.00 66.84           O  
ATOM   1097  CG  PRO A  73     -19.404  21.209  42.060  1.00 66.84           C  
ATOM   1098  HG2 PRO A  73     -18.936  22.154  42.336  1.00 66.84           H  
ATOM   1099  HG3 PRO A  73     -20.217  21.373  41.353  1.00 66.84           H  
ATOM   1100  CD  PRO A  73     -19.883  20.489  43.314  1.00 66.84           C  
ATOM   1101  HD2 PRO A  73     -20.689  19.803  43.053  1.00 66.84           H  
ATOM   1102  HD3 PRO A  73     -20.227  21.215  44.051  1.00 66.84           H  
ATOM   1103  N   THR A  74     -16.199  20.891  44.262  1.00 79.09           N  
ATOM   1104  H   THR A  74     -16.952  20.844  44.934  1.00 79.09           H  
ATOM   1105  CA  THR A  74     -14.930  21.476  44.712  1.00 79.09           C  
ATOM   1106  HA  THR A  74     -14.126  21.153  44.050  1.00 79.09           H  
ATOM   1107  C   THR A  74     -14.587  20.993  46.117  1.00 79.09           C  
ATOM   1108  CB  THR A  74     -14.961  23.015  44.680  1.00 79.09           C  
ATOM   1109  HB  THR A  74     -13.955  23.388  44.872  1.00 79.09           H  
ATOM   1110  O   THR A  74     -15.468  20.640  46.907  1.00 79.09           O  
ATOM   1111  CG2 THR A  74     -15.436  23.588  43.346  1.00 79.09           C  
ATOM   1112 HG21 THR A  74     -15.367  24.676  43.362  1.00 79.09           H  
ATOM   1113 HG22 THR A  74     -14.799  23.216  42.544  1.00 79.09           H  
ATOM   1114 HG23 THR A  74     -16.467  23.299  43.141  1.00 79.09           H  
ATOM   1115  OG1 THR A  74     -15.831  23.540  45.663  1.00 79.09           O  
ATOM   1116  HG1 THR A  74     -16.208  24.326  45.261  1.00 79.09           H  
ATOM   1117  N   VAL A  75     -13.305  21.057  46.479  1.00 87.10           N  
ATOM   1118  H   VAL A  75     -12.625  21.318  45.779  1.00 87.10           H  
ATOM   1119  CA  VAL A  75     -12.832  20.769  47.847  1.00 87.10           C  
ATOM   1120  HA  VAL A  75     -13.000  19.717  48.076  1.00 87.10           H  
ATOM   1121  C   VAL A  75     -13.582  21.608  48.883  1.00 87.10           C  
ATOM   1122  CB  VAL A  75     -11.332  21.073  47.956  1.00 87.10           C  
ATOM   1123  HB  VAL A  75     -11.194  22.120  47.684  1.00 87.10           H  
ATOM   1124  O   VAL A  75     -14.017  21.087  49.909  1.00 87.10           O  
ATOM   1125  CG1 VAL A  75     -10.764  20.902  49.366  1.00 87.10           C  
ATOM   1126 HG11 VAL A  75     -10.887  19.873  49.705  1.00 87.10           H  
ATOM   1127 HG12 VAL A  75     -11.245  21.578  50.073  1.00 87.10           H  
ATOM   1128 HG13 VAL A  75      -9.699  21.132  49.360  1.00 87.10           H  
ATOM   1129  CG2 VAL A  75     -10.515  20.208  46.997  1.00 87.10           C  
ATOM   1130 HG21 VAL A  75     -10.786  20.401  45.959  1.00 87.10           H  
ATOM   1131 HG22 VAL A  75     -10.688  19.159  47.236  1.00 87.10           H  
ATOM   1132 HG23 VAL A  75      -9.454  20.430  47.120  1.00 87.10           H  
ATOM   1133  N   THR A  76     -13.781  22.899  48.599  1.00 82.97           N  
ATOM   1134  H   THR A  76     -13.395  23.251  47.734  1.00 82.97           H  
ATOM   1135  CA  THR A  76     -14.473  23.827  49.506  1.00 82.97           C  
ATOM   1136  HA  THR A  76     -13.973  23.802  50.474  1.00 82.97           H  
ATOM   1137  C   THR A  76     -15.923  23.409  49.746  1.00 82.97           C  
ATOM   1138  CB  THR A  76     -14.416  25.270  48.984  1.00 82.97           C  
ATOM   1139  HB  THR A  76     -15.019  25.358  48.081  1.00 82.97           H  
ATOM   1140  O   THR A  76     -16.358  23.336  50.899  1.00 82.97           O  
ATOM   1141  CG2 THR A  76     -14.920  26.269  50.026  1.00 82.97           C  
ATOM   1142 HG21 THR A  76     -15.979  26.098  50.216  1.00 82.97           H  
ATOM   1143 HG22 THR A  76     -14.792  27.284  49.652  1.00 82.97           H  
ATOM   1144 HG23 THR A  76     -14.355  26.162  50.953  1.00 82.97           H  
ATOM   1145  OG1 THR A  76     -13.090  25.642  48.687  1.00 82.97           O  
ATOM   1146  HG1 THR A  76     -12.760  25.073  47.988  1.00 82.97           H  
ATOM   1147  N   ALA A  77     -16.659  23.080  48.678  1.00 80.91           N  
ATOM   1148  H   ALA A  77     -16.236  23.080  47.761  1.00 80.91           H  
ATOM   1149  CA  ALA A  77     -18.044  22.629  48.790  1.00 80.91           C  
ATOM   1150  HA  ALA A  77     -18.625  23.388  49.314  1.00 80.91           H  
ATOM   1151  C   ALA A  77     -18.134  21.327  49.600  1.00 80.91           C  
ATOM   1152  CB  ALA A  77     -18.616  22.458  47.377  1.00 80.91           C  
ATOM   1153  HB1 ALA A  77     -18.034  21.723  46.821  1.00 80.91           H  
ATOM   1154  HB2 ALA A  77     -18.584  23.411  46.849  1.00 80.91           H  
ATOM   1155  HB3 ALA A  77     -19.651  22.122  47.439  1.00 80.91           H  
ATOM   1156  O   ALA A  77     -18.994  21.184  50.474  1.00 80.91           O  
ATOM   1157  N   LEU A  78     -17.199  20.404  49.364  1.00 87.82           N  
ATOM   1158  H   LEU A  78     -16.526  20.570  48.629  1.00 87.82           H  
ATOM   1159  CA  LEU A  78     -17.173  19.124  50.051  1.00 87.82           C  
ATOM   1160  HA  LEU A  78     -18.177  18.704  49.985  1.00 87.82           H  
ATOM   1161  C   LEU A  78     -16.847  19.279  51.545  1.00 87.82           C  
ATOM   1162  CB  LEU A  78     -16.213  18.201  49.288  1.00 87.82           C  
ATOM   1163  HB2 LEU A  78     -16.570  18.127  48.261  1.00 87.82           H  
ATOM   1164  HB3 LEU A  78     -15.223  18.657  49.258  1.00 87.82           H  
ATOM   1165  O   LEU A  78     -17.541  18.712  52.389  1.00 87.82           O  
ATOM   1166  CG  LEU A  78     -16.088  16.785  49.869  1.00 87.82           C  
ATOM   1167  HG  LEU A  78     -15.526  16.820  50.802  1.00 87.82           H  
ATOM   1168  CD1 LEU A  78     -17.442  16.130  50.139  1.00 87.82           C  
ATOM   1169 HD11 LEU A  78     -18.020  16.085  49.216  1.00 87.82           H  
ATOM   1170 HD12 LEU A  78     -18.002  16.686  50.891  1.00 87.82           H  
ATOM   1171 HD13 LEU A  78     -17.270  15.131  50.539  1.00 87.82           H  
ATOM   1172  CD2 LEU A  78     -15.344  15.902  48.868  1.00 87.82           C  
ATOM   1173 HD21 LEU A  78     -14.327  16.268  48.727  1.00 87.82           H  
ATOM   1174 HD22 LEU A  78     -15.855  15.919  47.905  1.00 87.82           H  
ATOM   1175 HD23 LEU A  78     -15.311  14.868  49.213  1.00 87.82           H  
ATOM   1176  N   ALA A  79     -15.867  20.105  51.909  1.00 88.66           N  
ATOM   1177  H   ALA A  79     -15.311  20.542  51.188  1.00 88.66           H  
ATOM   1178  CA  ALA A  79     -15.541  20.384  53.308  1.00 88.66           C  
ATOM   1179  HA  ALA A  79     -15.265  19.453  53.803  1.00 88.66           H  
ATOM   1180  C   ALA A  79     -16.725  20.997  54.078  1.00 88.66           C  
ATOM   1181  CB  ALA A  79     -14.335  21.319  53.324  1.00 88.66           C  
ATOM   1182  HB1 ALA A  79     -14.570  22.243  52.797  1.00 88.66           H  
ATOM   1183  HB2 ALA A  79     -13.500  20.826  52.826  1.00 88.66           H  
ATOM   1184  HB3 ALA A  79     -14.060  21.551  54.352  1.00 88.66           H  
ATOM   1185  O   ALA A  79     -17.029  20.588  55.203  1.00 88.66           O  
ATOM   1186  N   GLN A  80     -17.444  21.933  53.452  1.00 81.19           N  
ATOM   1187  H   GLN A  80     -17.172  22.201  52.516  1.00 81.19           H  
ATOM   1188  CA  GLN A  80     -18.613  22.575  54.054  1.00 81.19           C  
ATOM   1189  HA  GLN A  80     -18.316  22.961  55.029  1.00 81.19           H  
ATOM   1190  C   GLN A  80     -19.759  21.577  54.284  1.00 81.19           C  
ATOM   1191  CB  GLN A  80     -19.033  23.749  53.158  1.00 81.19           C  
ATOM   1192  HB2 GLN A  80     -19.707  23.396  52.378  1.00 81.19           H  
ATOM   1193  HB3 GLN A  80     -18.148  24.165  52.676  1.00 81.19           H  
ATOM   1194  O   GLN A  80     -20.415  21.614  55.331  1.00 81.19           O  
ATOM   1195  CG  GLN A  80     -19.683  24.888  53.951  1.00 81.19           C  
ATOM   1196  HG2 GLN A  80     -20.610  24.539  54.406  1.00 81.19           H  
ATOM   1197  HG3 GLN A  80     -19.002  25.205  54.741  1.00 81.19           H  
ATOM   1198  CD  GLN A  80     -19.994  26.087  53.058  1.00 81.19           C  
ATOM   1199  NE2 GLN A  80     -20.004  27.291  53.585  1.00 81.19           N  
ATOM   1200 HE21 GLN A  80     -19.685  27.458  54.529  1.00 81.19           H  
ATOM   1201 HE22 GLN A  80     -20.175  28.036  52.925  1.00 81.19           H  
ATOM   1202  OE1 GLN A  80     -20.246  25.972  51.874  1.00 81.19           O  
ATOM   1203  N   HIS A  81     -19.946  20.631  53.357  1.00 79.85           N  
ATOM   1204  H   HIS A  81     -19.405  20.671  52.505  1.00 79.85           H  
ATOM   1205  CA  HIS A  81     -20.891  19.530  53.527  1.00 79.85           C  
ATOM   1206  HA  HIS A  81     -21.878  19.951  53.721  1.00 79.85           H  
ATOM   1207  C   HIS A  81     -20.532  18.631  54.720  1.00 79.85           C  
ATOM   1208  CB  HIS A  81     -20.967  18.699  52.241  1.00 79.85           C  
ATOM   1209  HB2 HIS A  81     -20.007  18.225  52.036  1.00 79.85           H  
ATOM   1210  HB3 HIS A  81     -21.206  19.353  51.402  1.00 79.85           H  
ATOM   1211  O   HIS A  81     -21.402  18.284  55.524  1.00 79.85           O  
ATOM   1212  CG  HIS A  81     -22.026  17.633  52.346  1.00 79.85           C  
ATOM   1213  CD2 HIS A  81     -21.858  16.299  52.609  1.00 79.85           C  
ATOM   1214  HD2 HIS A  81     -20.910  15.807  52.771  1.00 79.85           H  
ATOM   1215  ND1 HIS A  81     -23.372  17.848  52.203  1.00 79.85           N  
ATOM   1216  HD1 HIS A  81     -23.775  18.681  51.798  1.00 79.85           H  
ATOM   1217  CE1 HIS A  81     -23.997  16.673  52.335  1.00 79.85           C  
ATOM   1218  HE1 HIS A  81     -25.054  16.531  52.161  1.00 79.85           H  
ATOM   1219  NE2 HIS A  81     -23.128  15.692  52.637  1.00 79.85           N  
ATOM   1220  N   LEU A  82     -19.252  18.277  54.877  1.00 85.51           N  
ATOM   1221  H   LEU A  82     -18.583  18.580  54.184  1.00 85.51           H  
ATOM   1222  CA  LEU A  82     -18.797  17.437  55.990  1.00 85.51           C  
ATOM   1223  HA  LEU A  82     -19.396  16.526  56.009  1.00 85.51           H  
ATOM   1224  C   LEU A  82     -19.015  18.117  57.349  1.00 85.51           C  
ATOM   1225  CB  LEU A  82     -17.319  17.058  55.793  1.00 85.51           C  
ATOM   1226  HB2 LEU A  82     -16.976  16.529  56.682  1.00 85.51           H  
ATOM   1227  HB3 LEU A  82     -16.734  17.974  55.707  1.00 85.51           H  
ATOM   1228  O   LEU A  82     -19.455  17.463  58.298  1.00 85.51           O  
ATOM   1229  CG  LEU A  82     -17.034  16.173  54.565  1.00 85.51           C  
ATOM   1230  HG  LEU A  82     -17.412  16.655  53.663  1.00 85.51           H  
ATOM   1231  CD1 LEU A  82     -15.527  15.986  54.415  1.00 85.51           C  
ATOM   1232 HD11 LEU A  82     -15.050  16.961  54.318  1.00 85.51           H  
ATOM   1233 HD12 LEU A  82     -15.317  15.412  53.512  1.00 85.51           H  
ATOM   1234 HD13 LEU A  82     -15.110  15.472  55.281  1.00 85.51           H  
ATOM   1235  CD2 LEU A  82     -17.683  14.793  54.650  1.00 85.51           C  
ATOM   1236 HD21 LEU A  82     -18.767  14.890  54.711  1.00 85.51           H  
ATOM   1237 HD22 LEU A  82     -17.439  14.231  53.748  1.00 85.51           H  
ATOM   1238 HD23 LEU A  82     -17.302  14.253  55.517  1.00 85.51           H  
ATOM   1239  N   ARG A  83     -18.789  19.434  57.440  1.00 80.41           N  
ATOM   1240  H   ARG A  83     -18.395  19.899  56.634  1.00 80.41           H  
ATOM   1241  CA  ARG A  83     -18.983  20.199  58.683  1.00 80.41           C  
ATOM   1242  HA  ARG A  83     -18.380  19.744  59.469  1.00 80.41           H  
ATOM   1243  C   ARG A  83     -20.430  20.149  59.158  1.00 80.41           C  
ATOM   1244  CB  ARG A  83     -18.525  21.650  58.471  1.00 80.41           C  
ATOM   1245  HB2 ARG A  83     -17.562  21.667  57.960  1.00 80.41           H  
ATOM   1246  HB3 ARG A  83     -19.243  22.165  57.833  1.00 80.41           H  
ATOM   1247  O   ARG A  83     -20.688  19.902  60.335  1.00 80.41           O  
ATOM   1248  CG  ARG A  83     -18.388  22.384  59.816  1.00 80.41           C  
ATOM   1249  HG2 ARG A  83     -19.337  22.375  60.351  1.00 80.41           H  
ATOM   1250  HG3 ARG A  83     -17.645  21.868  60.425  1.00 80.41           H  
ATOM   1251  CD  ARG A  83     -17.940  23.834  59.627  1.00 80.41           C  
ATOM   1252  HD2 ARG A  83     -17.015  23.846  59.050  1.00 80.41           H  
ATOM   1253  HD3 ARG A  83     -17.728  24.251  60.611  1.00 80.41           H  
ATOM   1254  NE  ARG A  83     -18.971  24.623  58.925  1.00 80.41           N  
ATOM   1255  HE  ARG A  83     -19.258  24.264  58.026  1.00 80.41           H  
ATOM   1256  NH1 ARG A  83     -18.946  26.471  60.285  1.00 80.41           N  
ATOM   1257 HH11 ARG A  83     -19.188  27.442  60.423  1.00 80.41           H  
ATOM   1258 HH12 ARG A  83     -18.051  26.171  60.643  1.00 80.41           H  
ATOM   1259  NH2 ARG A  83     -20.436  26.338  58.628  1.00 80.41           N  
ATOM   1260 HH21 ARG A  83     -20.828  25.852  57.834  1.00 80.41           H  
ATOM   1261 HH22 ARG A  83     -20.754  27.262  58.881  1.00 80.41           H  
ATOM   1262  CZ  ARG A  83     -19.447  25.799  59.288  1.00 80.41           C  
ATOM   1263  N   ALA A  84     -21.372  20.336  58.232  1.00 75.26           N  
ATOM   1264  H   ALA A  84     -21.079  20.510  57.282  1.00 75.26           H  
ATOM   1265  CA  ALA A  84     -22.798  20.310  58.536  1.00 75.26           C  
ATOM   1266  HA  ALA A  84     -23.008  21.062  59.297  1.00 75.26           H  
ATOM   1267  C   ALA A  84     -23.253  18.953  59.100  1.00 75.26           C  
ATOM   1268  CB  ALA A  84     -23.567  20.680  57.263  1.00 75.26           C  
ATOM   1269  HB1 ALA A  84     -24.635  20.710  57.477  1.00 75.26           H  
ATOM   1270  HB2 ALA A  84     -23.381  19.941  56.483  1.00 75.26           H  
ATOM   1271  HB3 ALA A  84     -23.248  21.659  56.907  1.00 75.26           H  
ATOM   1272  O   ALA A  84     -24.112  18.916  59.978  1.00 75.26           O  
ATOM   1273  N   ARG A  85     -22.656  17.842  58.646  1.00 75.27           N  
ATOM   1274  H   ARG A  85     -21.949  17.937  57.930  1.00 75.27           H  
ATOM   1275  CA  ARG A  85     -23.027  16.499  59.115  1.00 75.27           C  
ATOM   1276  HA  ARG A  85     -24.108  16.467  59.249  1.00 75.27           H  
ATOM   1277  C   ARG A  85     -22.475  16.131  60.495  1.00 75.27           C  
ATOM   1278  CB  ARG A  85     -22.637  15.447  58.072  1.00 75.27           C  
ATOM   1279  HB2 ARG A  85     -22.734  14.470  58.546  1.00 75.27           H  
ATOM   1280  HB3 ARG A  85     -21.597  15.582  57.775  1.00 75.27           H  
ATOM   1281  O   ARG A  85     -23.123  15.368  61.201  1.00 75.27           O  
ATOM   1282  CG  ARG A  85     -23.542  15.478  56.831  1.00 75.27           C  
ATOM   1283  HG2 ARG A  85     -24.573  15.665  57.130  1.00 75.27           H  
ATOM   1284  HG3 ARG A  85     -23.216  16.267  56.153  1.00 75.27           H  
ATOM   1285  CD  ARG A  85     -23.476  14.116  56.133  1.00 75.27           C  
ATOM   1286  HD2 ARG A  85     -23.792  13.353  56.844  1.00 75.27           H  
ATOM   1287  HD3 ARG A  85     -22.443  13.923  55.843  1.00 75.27           H  
ATOM   1288  NE  ARG A  85     -24.321  14.065  54.929  1.00 75.27           N  
ATOM   1289  HE  ARG A  85     -24.327  14.900  54.362  1.00 75.27           H  
ATOM   1290  NH1 ARG A  85     -24.606  11.789  54.864  1.00 75.27           N  
ATOM   1291 HH11 ARG A  85     -24.033  11.724  55.694  1.00 75.27           H  
ATOM   1292 HH12 ARG A  85     -24.777  10.955  54.320  1.00 75.27           H  
ATOM   1293  NH2 ARG A  85     -25.506  13.064  53.265  1.00 75.27           N  
ATOM   1294 HH21 ARG A  85     -25.897  12.239  52.834  1.00 75.27           H  
ATOM   1295 HH22 ARG A  85     -25.547  13.954  52.789  1.00 75.27           H  
ATOM   1296  CZ  ARG A  85     -24.817  12.977  54.367  1.00 75.27           C  
ATOM   1297  N   LEU A  86     -21.314  16.651  60.900  1.00 72.94           N  
ATOM   1298  H   LEU A  86     -20.819  17.257  60.262  1.00 72.94           H  
ATOM   1299  CA  LEU A  86     -20.661  16.249  62.158  1.00 72.94           C  
ATOM   1300  HA  LEU A  86     -20.889  15.199  62.343  1.00 72.94           H  
ATOM   1301  C   LEU A  86     -21.177  16.988  63.410  1.00 72.94           C  
ATOM   1302  CB  LEU A  86     -19.132  16.385  61.993  1.00 72.94           C  
ATOM   1303  HB2 LEU A  86     -18.652  16.302  62.967  1.00 72.94           H  
ATOM   1304  HB3 LEU A  86     -18.914  17.376  61.593  1.00 72.94           H  
ATOM   1305  O   LEU A  86     -21.041  16.476  64.518  1.00 72.94           O  
ATOM   1306  CG  LEU A  86     -18.542  15.311  61.059  1.00 72.94           C  
ATOM   1307  HG  LEU A  86     -19.163  15.240  60.166  1.00 72.94           H  
ATOM   1308  CD1 LEU A  86     -17.125  15.656  60.608  1.00 72.94           C  
ATOM   1309 HD11 LEU A  86     -16.843  14.998  59.786  1.00 72.94           H  
ATOM   1310 HD12 LEU A  86     -17.083  16.685  60.252  1.00 72.94           H  
ATOM   1311 HD13 LEU A  86     -16.427  15.498  61.430  1.00 72.94           H  
ATOM   1312  CD2 LEU A  86     -18.482  13.939  61.735  1.00 72.94           C  
ATOM   1313 HD21 LEU A  86     -17.884  13.982  62.645  1.00 72.94           H  
ATOM   1314 HD22 LEU A  86     -18.038  13.216  61.051  1.00 72.94           H  
ATOM   1315 HD23 LEU A  86     -19.484  13.587  61.983  1.00 72.94           H  
ATOM   1316  N   GLY A  87     -21.773  18.176  63.276  1.00 58.67           N  
ATOM   1317  H   GLY A  87     -21.846  18.569  62.348  1.00 58.67           H  
ATOM   1318  CA  GLY A  87     -22.200  18.992  64.426  1.00 58.67           C  
ATOM   1319  HA2 GLY A  87     -22.414  19.999  64.067  1.00 58.67           H  
ATOM   1320  HA3 GLY A  87     -21.378  19.057  65.139  1.00 58.67           H  
ATOM   1321  C   GLY A  87     -23.444  18.499  65.187  1.00 58.67           C  
ATOM   1322  O   GLY A  87     -23.646  18.878  66.339  1.00 58.67           O  
ATOM   1323  N   THR A  88     -24.296  17.669  64.584  1.00 46.87           N  
ATOM   1324  H   THR A  88     -24.110  17.394  63.630  1.00 46.87           H  
ATOM   1325  CA  THR A  88     -25.626  17.333  65.130  1.00 46.87           C  
ATOM   1326  HA  THR A  88     -26.006  18.227  65.625  1.00 46.87           H  
ATOM   1327  C   THR A  88     -25.665  16.251  66.224  1.00 46.87           C  
ATOM   1328  CB  THR A  88     -26.616  16.994  63.993  1.00 46.87           C  
ATOM   1329  HB  THR A  88     -27.317  16.227  64.322  1.00 46.87           H  
ATOM   1330  O   THR A  88     -26.643  16.214  66.964  1.00 46.87           O  
ATOM   1331  CG2 THR A  88     -27.416  18.230  63.575  1.00 46.87           C  
ATOM   1332 HG21 THR A  88     -26.736  19.013  63.238  1.00 46.87           H  
ATOM   1333 HG22 THR A  88     -28.005  18.592  64.417  1.00 46.87           H  
ATOM   1334 HG23 THR A  88     -28.088  17.967  62.758  1.00 46.87           H  
ATOM   1335  OG1 THR A  88     -25.954  16.552  62.824  1.00 46.87           O  
ATOM   1336  HG1 THR A  88     -25.640  15.654  62.947  1.00 46.87           H  
ATOM   1337  N   GLU A  89     -24.653  15.389  66.392  1.00 38.60           N  
ATOM   1338  H   GLU A  89     -23.852  15.458  65.779  1.00 38.60           H  
ATOM   1339  CA  GLU A  89     -24.787  14.161  67.217  1.00 38.60           C  
ATOM   1340  HA  GLU A  89     -25.837  13.869  67.222  1.00 38.60           H  
ATOM   1341  C   GLU A  89     -24.421  14.262  68.725  1.00 38.60           C  
ATOM   1342  CB  GLU A  89     -24.021  12.996  66.554  1.00 38.60           C  
ATOM   1343  HB2 GLU A  89     -23.057  13.357  66.195  1.00 38.60           H  
ATOM   1344  HB3 GLU A  89     -23.834  12.228  67.304  1.00 38.60           H  
ATOM   1345  O   GLU A  89     -24.822  13.395  69.494  1.00 38.60           O  
ATOM   1346  CG  GLU A  89     -24.804  12.334  65.404  1.00 38.60           C  
ATOM   1347  HG2 GLU A  89     -25.800  12.081  65.766  1.00 38.60           H  
ATOM   1348  HG3 GLU A  89     -24.916  13.055  64.595  1.00 38.60           H  
ATOM   1349  CD  GLU A  89     -24.123  11.059  64.866  1.00 38.60           C  
ATOM   1350  OE1 GLU A  89     -24.859  10.186  64.351  1.00 38.60           O  
ATOM   1351  OE2 GLU A  89     -22.879  10.973  64.957  1.00 38.60           O  
ATOM   1352  N   VAL A  90     -23.694  15.278  69.217  1.00 36.88           N  
ATOM   1353  H   VAL A  90     -23.408  15.992  68.563  1.00 36.88           H  
ATOM   1354  CA  VAL A  90     -22.993  15.196  70.537  1.00 36.88           C  
ATOM   1355  HA  VAL A  90     -22.691  14.155  70.660  1.00 36.88           H  
ATOM   1356  C   VAL A  90     -23.844  15.500  71.806  1.00 36.88           C  
ATOM   1357  CB  VAL A  90     -21.671  16.017  70.494  1.00 36.88           C  
ATOM   1358  HB  VAL A  90     -21.923  17.069  70.357  1.00 36.88           H  
ATOM   1359  O   VAL A  90     -23.356  15.343  72.922  1.00 36.88           O  
ATOM   1360  CG1 VAL A  90     -20.776  15.899  71.741  1.00 36.88           C  
ATOM   1361 HG11 VAL A  90     -21.218  16.438  72.579  1.00 36.88           H  
ATOM   1362 HG12 VAL A  90     -20.646  14.850  72.009  1.00 36.88           H  
ATOM   1363 HG13 VAL A  90     -19.800  16.346  71.555  1.00 36.88           H  
ATOM   1364  CG2 VAL A  90     -20.784  15.582  69.314  1.00 36.88           C  
ATOM   1365 HG21 VAL A  90     -19.860  16.162  69.300  1.00 36.88           H  
ATOM   1366 HG22 VAL A  90     -21.290  15.752  68.364  1.00 36.88           H  
ATOM   1367 HG23 VAL A  90     -20.542  14.523  69.400  1.00 36.88           H  
ATOM   1368  N   ARG A  91     -25.114  15.929  71.727  1.00 32.96           N  
ATOM   1369  H   ARG A  91     -25.539  15.907  70.811  1.00 32.96           H  
ATOM   1370  CA  ARG A  91     -25.909  16.448  72.887  1.00 32.96           C  
ATOM   1371  HA  ARG A  91     -25.233  17.041  73.503  1.00 32.96           H  
ATOM   1372  C   ARG A  91     -26.460  15.392  73.895  1.00 32.96           C  
ATOM   1373  CB  ARG A  91     -27.027  17.391  72.380  1.00 32.96           C  
ATOM   1374  HB2 ARG A  91     -27.761  17.542  73.171  1.00 32.96           H  
ATOM   1375  HB3 ARG A  91     -27.539  16.919  71.542  1.00 32.96           H  
ATOM   1376  O   ARG A  91     -27.622  15.474  74.282  1.00 32.96           O  
ATOM   1377  CG  ARG A  91     -26.564  18.798  71.985  1.00 32.96           C  
ATOM   1378  HG2 ARG A  91     -26.072  19.266  72.838  1.00 32.96           H  
ATOM   1379  HG3 ARG A  91     -25.870  18.743  71.147  1.00 32.96           H  
ATOM   1380  CD  ARG A  91     -27.806  19.615  71.591  1.00 32.96           C  
ATOM   1381  HD2 ARG A  91     -28.217  19.189  70.675  1.00 32.96           H  
ATOM   1382  HD3 ARG A  91     -28.551  19.524  72.381  1.00 32.96           H  
ATOM   1383  NE  ARG A  91     -27.505  21.045  71.389  1.00 32.96           N  
ATOM   1384  HE  ARG A  91     -26.577  21.353  71.640  1.00 32.96           H  
ATOM   1385  NH1 ARG A  91     -29.549  21.640  70.524  1.00 32.96           N  
ATOM   1386 HH11 ARG A  91     -30.167  22.335  70.129  1.00 32.96           H  
ATOM   1387 HH12 ARG A  91     -29.839  20.674  70.584  1.00 32.96           H  
ATOM   1388  NH2 ARG A  91     -27.974  23.196  70.795  1.00 32.96           N  
ATOM   1389 HH21 ARG A  91     -27.036  23.470  71.049  1.00 32.96           H  
ATOM   1390 HH22 ARG A  91     -28.608  23.880  70.408  1.00 32.96           H  
ATOM   1391  CZ  ARG A  91     -28.341  21.950  70.907  1.00 32.96           C  
ATOM   1392  N   GLY A  92     -25.674  14.405  74.332  1.00 30.45           N  
ATOM   1393  H   GLY A  92     -24.714  14.408  74.017  1.00 30.45           H  
ATOM   1394  CA  GLY A  92     -26.115  13.357  75.286  1.00 30.45           C  
ATOM   1395  HA2 GLY A  92     -25.362  12.569  75.312  1.00 30.45           H  
ATOM   1396  HA3 GLY A  92     -27.036  12.913  74.908  1.00 30.45           H  
ATOM   1397  C   GLY A  92     -26.375  13.807  76.748  1.00 30.45           C  
ATOM   1398  O   GLY A  92     -25.990  14.904  77.146  1.00 30.45           O  
ATOM   1399  N   GLU A  93     -27.021  12.940  77.551  1.00 31.48           N  
ATOM   1400  H   GLU A  93     -27.248  12.037  77.161  1.00 31.48           H  
ATOM   1401  CA  GLU A  93     -27.579  13.194  78.907  1.00 31.48           C  
ATOM   1402  HA  GLU A  93     -28.128  14.135  78.875  1.00 31.48           H  
ATOM   1403  C   GLU A  93     -26.533  13.308  80.049  1.00 31.48           C  
ATOM   1404  CB  GLU A  93     -28.583  12.073  79.267  1.00 31.48           C  
ATOM   1405  HB2 GLU A  93     -28.092  11.111  79.121  1.00 31.48           H  
ATOM   1406  HB3 GLU A  93     -28.844  12.165  80.321  1.00 31.48           H  
ATOM   1407  O   GLU A  93     -25.685  12.433  80.222  1.00 31.48           O  
ATOM   1408  CG  GLU A  93     -29.892  12.118  78.457  1.00 31.48           C  
ATOM   1409  HG2 GLU A  93     -30.385  13.069  78.659  1.00 31.48           H  
ATOM   1410  HG3 GLU A  93     -29.649  12.089  77.395  1.00 31.48           H  
ATOM   1411  CD  GLU A  93     -30.856  10.955  78.770  1.00 31.48           C  
ATOM   1412  OE1 GLU A  93     -32.082  11.169  78.627  1.00 31.48           O  
ATOM   1413  OE2 GLU A  93     -30.371   9.858  79.127  1.00 31.48           O  
ATOM   1414  N   ALA A  94     -26.619  14.359  80.883  1.00 37.27           N  
ATOM   1415  H   ALA A  94     -27.373  15.015  80.740  1.00 37.27           H  
ATOM   1416  CA  ALA A  94     -25.681  14.640  81.986  1.00 37.27           C  
ATOM   1417  HA  ALA A  94     -24.731  14.191  81.697  1.00 37.27           H  
ATOM   1418  C   ALA A  94     -26.129  14.057  83.365  1.00 37.27           C  
ATOM   1419  CB  ALA A  94     -25.456  16.157  82.057  1.00 37.27           C  
ATOM   1420  HB1 ALA A  94     -24.710  16.381  82.819  1.00 37.27           H  
ATOM   1421  HB2 ALA A  94     -25.102  16.524  81.093  1.00 37.27           H  
ATOM   1422  HB3 ALA A  94     -26.390  16.658  82.315  1.00 37.27           H  
ATOM   1423  O   ALA A  94     -27.324  14.099  83.664  1.00 37.27           O  
ATOM   1424  N   PRO A  95     -25.222  13.556  84.245  1.00 38.34           N  
ATOM   1425  CA  PRO A  95     -25.574  12.850  85.499  1.00 38.34           C  
ATOM   1426  HA  PRO A  95     -26.355  12.128  85.259  1.00 38.34           H  
ATOM   1427  C   PRO A  95     -26.082  13.741  86.665  1.00 38.34           C  
ATOM   1428  CB  PRO A  95     -24.313  12.074  85.918  1.00 38.34           C  
ATOM   1429  HB2 PRO A  95     -24.548  11.041  86.175  1.00 38.34           H  
ATOM   1430  HB3 PRO A  95     -23.835  12.569  86.763  1.00 38.34           H  
ATOM   1431  O   PRO A  95     -25.796  14.932  86.723  1.00 38.34           O  
ATOM   1432  CG  PRO A  95     -23.379  12.144  84.712  1.00 38.34           C  
ATOM   1433  HG2 PRO A  95     -23.578  11.304  84.047  1.00 38.34           H  
ATOM   1434  HG3 PRO A  95     -22.331  12.159  85.010  1.00 38.34           H  
ATOM   1435  CD  PRO A  95     -23.788  13.439  84.026  1.00 38.34           C  
ATOM   1436  HD2 PRO A  95     -23.505  13.376  82.975  1.00 38.34           H  
ATOM   1437  HD3 PRO A  95     -23.285  14.283  84.498  1.00 38.34           H  
ATOM   1438  N   SER A  96     -26.807  13.145  87.631  1.00 44.26           N  
ATOM   1439  H   SER A  96     -26.914  12.144  87.547  1.00 44.26           H  
ATOM   1440  CA  SER A  96     -27.569  13.808  88.723  1.00 44.26           C  
ATOM   1441  HA  SER A  96     -28.079  14.669  88.290  1.00 44.26           H  
ATOM   1442  C   SER A  96     -26.743  14.324  89.926  1.00 44.26           C  
ATOM   1443  CB  SER A  96     -28.647  12.826  89.212  1.00 44.26           C  
ATOM   1444  HB2 SER A  96     -29.395  12.702  88.429  1.00 44.26           H  
ATOM   1445  HB3 SER A  96     -28.177  11.860  89.396  1.00 44.26           H  
ATOM   1446  O   SER A  96     -25.753  13.717  90.324  1.00 44.26           O  
ATOM   1447  OG  SER A  96     -29.281  13.237  90.411  1.00 44.26           O  
ATOM   1448  HG  SER A  96     -29.968  12.597  90.615  1.00 44.26           H  
ATOM   1449  N   ALA A  97     -27.207  15.414  90.562  1.00 49.42           N  
ATOM   1450  H   ALA A  97     -28.059  15.816  90.198  1.00 49.42           H  
ATOM   1451  CA  ALA A  97     -26.523  16.161  91.631  1.00 49.42           C  
ATOM   1452  HA  ALA A  97     -25.472  16.256  91.358  1.00 49.42           H  
ATOM   1453  C   ALA A  97     -26.560  15.541  93.051  1.00 49.42           C  
ATOM   1454  CB  ALA A  97     -27.144  17.567  91.659  1.00 49.42           C  
ATOM   1455  HB1 ALA A  97     -28.197  17.510  91.936  1.00 49.42           H  
ATOM   1456  HB2 ALA A  97     -26.618  18.180  92.391  1.00 49.42           H  
ATOM   1457  HB3 ALA A  97     -27.049  18.036  90.680  1.00 49.42           H  
ATOM   1458  O   ALA A  97     -25.693  15.846  93.868  1.00 49.42           O  
ATOM   1459  N   LEU A  98     -27.554  14.704  93.383  1.00 54.30           N  
ATOM   1460  H   LEU A  98     -28.205  14.441  92.656  1.00 54.30           H  
ATOM   1461  CA  LEU A  98     -27.838  14.284  94.773  1.00 54.30           C  
ATOM   1462  HA  LEU A  98     -27.901  15.176  95.396  1.00 54.30           H  
ATOM   1463  C   LEU A  98     -26.742  13.412  95.419  1.00 54.30           C  
ATOM   1464  CB  LEU A  98     -29.194  13.550  94.813  1.00 54.30           C  
ATOM   1465  HB2 LEU A  98     -29.250  12.952  95.722  1.00 54.30           H  
ATOM   1466  HB3 LEU A  98     -29.238  12.859  93.971  1.00 54.30           H  
ATOM   1467  O   LEU A  98     -26.529  13.504  96.625  1.00 54.30           O  
ATOM   1468  CG  LEU A  98     -30.418  14.486  94.781  1.00 54.30           C  
ATOM   1469  HG  LEU A  98     -30.267  15.256  94.024  1.00 54.30           H  
ATOM   1470  CD1 LEU A  98     -31.675  13.697  94.414  1.00 54.30           C  
ATOM   1471 HD11 LEU A  98     -31.554  13.246  93.429  1.00 54.30           H  
ATOM   1472 HD12 LEU A  98     -32.536  14.366  94.390  1.00 54.30           H  
ATOM   1473 HD13 LEU A  98     -31.849  12.913  95.150  1.00 54.30           H  
ATOM   1474  CD2 LEU A  98     -30.658  15.154  96.138  1.00 54.30           C  
ATOM   1475 HD21 LEU A  98     -31.536  15.797  96.084  1.00 54.30           H  
ATOM   1476 HD22 LEU A  98     -30.814  14.396  96.906  1.00 54.30           H  
ATOM   1477 HD23 LEU A  98     -29.797  15.762  96.416  1.00 54.30           H  
ATOM   1478  N   ALA A  99     -26.018  12.609  94.633  1.00 51.62           N  
ATOM   1479  H   ALA A  99     -26.202  12.623  93.640  1.00 51.62           H  
ATOM   1480  CA  ALA A  99     -25.050  11.628  95.140  1.00 51.62           C  
ATOM   1481  HA  ALA A  99     -25.555  10.984  95.860  1.00 51.62           H  
ATOM   1482  C   ALA A  99     -23.838  12.244  95.875  1.00 51.62           C  
ATOM   1483  CB  ALA A  99     -24.597  10.767  93.953  1.00 51.62           C  
ATOM   1484  HB1 ALA A  99     -25.460  10.286  93.491  1.00 51.62           H  
ATOM   1485  HB2 ALA A  99     -24.084  11.384  93.215  1.00 51.62           H  
ATOM   1486  HB3 ALA A  99     -23.915   9.995  94.307  1.00 51.62           H  
ATOM   1487  O   ALA A  99     -23.128  11.542  96.590  1.00 51.62           O  
ATOM   1488  N   GLY A 100     -23.587  13.549  95.713  1.00 54.68           N  
ATOM   1489  H   GLY A 100     -24.215  14.091  95.137  1.00 54.68           H  
ATOM   1490  CA  GLY A 100     -22.472  14.229  96.377  1.00 54.68           C  
ATOM   1491  HA2 GLY A 100     -22.344  15.212  95.922  1.00 54.68           H  
ATOM   1492  HA3 GLY A 100     -21.558  13.657  96.221  1.00 54.68           H  
ATOM   1493  C   GLY A 100     -22.652  14.433  97.888  1.00 54.68           C  
ATOM   1494  O   GLY A 100     -21.654  14.545  98.597  1.00 54.68           O  
ATOM   1495  N   LEU A 101     -23.892  14.485  98.393  1.00 58.36           N  
ATOM   1496  H   LEU A 101     -24.670  14.290  97.779  1.00 58.36           H  
ATOM   1497  CA  LEU A 101     -24.185  14.803  99.800  1.00 58.36           C  
ATOM   1498  HA  LEU A 101     -23.539  15.626 100.107  1.00 58.36           H  
ATOM   1499  C   LEU A 101     -23.858  13.651 100.769  1.00 58.36           C  
ATOM   1500  CB  LEU A 101     -25.655  15.266  99.916  1.00 58.36           C  
ATOM   1501  HB2 LEU A 101     -26.067  14.935 100.869  1.00 58.36           H  
ATOM   1502  HB3 LEU A 101     -26.243  14.780  99.137  1.00 58.36           H  
ATOM   1503  O   LEU A 101     -23.287  13.908 101.829  1.00 58.36           O  
ATOM   1504  CG  LEU A 101     -25.810  16.797  99.815  1.00 58.36           C  
ATOM   1505  HG  LEU A 101     -25.083  17.190  99.104  1.00 58.36           H  
ATOM   1506  CD1 LEU A 101     -27.204  17.183  99.319  1.00 58.36           C  
ATOM   1507 HD11 LEU A 101     -27.367  16.755  98.331  1.00 58.36           H  
ATOM   1508 HD12 LEU A 101     -27.289  18.268  99.255  1.00 58.36           H  
ATOM   1509 HD13 LEU A 101     -27.959  16.796 100.004  1.00 58.36           H  
ATOM   1510  CD2 LEU A 101     -25.591  17.463 101.177  1.00 58.36           C  
ATOM   1511 HD21 LEU A 101     -25.663  18.546 101.077  1.00 58.36           H  
ATOM   1512 HD22 LEU A 101     -24.601  17.205 101.554  1.00 58.36           H  
ATOM   1513 HD23 LEU A 101     -26.338  17.111 101.889  1.00 58.36           H  
ATOM   1514  N   ASP A 102     -24.144  12.399 100.396  1.00 58.54           N  
ATOM   1515  H   ASP A 102     -24.658  12.267  99.537  1.00 58.54           H  
ATOM   1516  CA  ASP A 102     -24.016  11.222 101.279  1.00 58.54           C  
ATOM   1517  HA  ASP A 102     -24.649  11.360 102.155  1.00 58.54           H  
ATOM   1518  C   ASP A 102     -22.577  10.983 101.774  1.00 58.54           C  
ATOM   1519  CB  ASP A 102     -24.490   9.963 100.525  1.00 58.54           C  
ATOM   1520  HB2 ASP A 102     -24.276   9.091 101.143  1.00 58.54           H  
ATOM   1521  HB3 ASP A 102     -23.913   9.866  99.606  1.00 58.54           H  
ATOM   1522  O   ASP A 102     -22.346  10.581 102.916  1.00 58.54           O  
ATOM   1523  CG  ASP A 102     -25.986   9.936 100.187  1.00 58.54           C  
ATOM   1524  OD1 ASP A 102     -26.766  10.634 100.869  1.00 58.54           O  
ATOM   1525  OD2 ASP A 102     -26.338   9.215  99.225  1.00 58.54           O  
ATOM   1526  N   ALA A 103     -21.577  11.252 100.926  1.00 58.21           N  
ATOM   1527  H   ALA A 103     -21.819  11.605 100.011  1.00 58.21           H  
ATOM   1528  CA  ALA A 103     -20.175  10.981 101.245  1.00 58.21           C  
ATOM   1529  HA  ALA A 103     -20.087   9.938 101.549  1.00 58.21           H  
ATOM   1530  C   ALA A 103     -19.645  11.838 102.409  1.00 58.21           C  
ATOM   1531  CB  ALA A 103     -19.344  11.192  99.975  1.00 58.21           C  
ATOM   1532  HB1 ALA A 103     -19.705  10.534  99.184  1.00 58.21           H  
ATOM   1533  HB2 ALA A 103     -18.299  10.961 100.180  1.00 58.21           H  
ATOM   1534  HB3 ALA A 103     -19.424  12.227  99.644  1.00 58.21           H  
ATOM   1535  O   ALA A 103     -18.782  11.389 103.166  1.00 58.21           O  
ATOM   1536  N   LEU A 104     -20.161  13.063 102.569  1.00 60.32           N  
ATOM   1537  H   LEU A 104     -20.933  13.337 101.978  1.00 60.32           H  
ATOM   1538  CA  LEU A 104     -19.724  13.977 103.626  1.00 60.32           C  
ATOM   1539  HA  LEU A 104     -18.635  14.014 103.616  1.00 60.32           H  
ATOM   1540  C   LEU A 104     -20.159  13.481 105.015  1.00 60.32           C  
ATOM   1541  CB  LEU A 104     -20.290  15.378 103.325  1.00 60.32           C  
ATOM   1542  HB2 LEU A 104     -20.158  15.607 102.267  1.00 60.32           H  
ATOM   1543  HB3 LEU A 104     -21.362  15.358 103.523  1.00 60.32           H  
ATOM   1544  O   LEU A 104     -19.412  13.620 105.983  1.00 60.32           O  
ATOM   1545  CG  LEU A 104     -19.638  16.496 104.161  1.00 60.32           C  
ATOM   1546  HG  LEU A 104     -19.521  16.174 105.196  1.00 60.32           H  
ATOM   1547  CD1 LEU A 104     -18.267  16.888 103.601  1.00 60.32           C  
ATOM   1548 HD11 LEU A 104     -18.368  17.239 102.574  1.00 60.32           H  
ATOM   1549 HD12 LEU A 104     -17.602  16.025 103.621  1.00 60.32           H  
ATOM   1550 HD13 LEU A 104     -17.831  17.676 104.215  1.00 60.32           H  
ATOM   1551  CD2 LEU A 104     -20.521  17.745 104.160  1.00 60.32           C  
ATOM   1552 HD21 LEU A 104     -20.670  18.094 103.138  1.00 60.32           H  
ATOM   1553 HD22 LEU A 104     -21.489  17.502 104.598  1.00 60.32           H  
ATOM   1554 HD23 LEU A 104     -20.052  18.530 104.753  1.00 60.32           H  
ATOM   1555  N   GLU A 105     -21.350  12.884 105.112  1.00 61.99           N  
ATOM   1556  H   GLU A 105     -21.887  12.743 104.269  1.00 61.99           H  
ATOM   1557  CA  GLU A 105     -21.954  12.449 106.376  1.00 61.99           C  
ATOM   1558  HA  GLU A 105     -21.953  13.298 107.060  1.00 61.99           H  
ATOM   1559  C   GLU A 105     -21.146  11.322 107.044  1.00 61.99           C  
ATOM   1560  CB  GLU A 105     -23.414  12.024 106.111  1.00 61.99           C  
ATOM   1561  HB2 GLU A 105     -23.490  10.937 106.142  1.00 61.99           H  
ATOM   1562  HB3 GLU A 105     -23.719  12.355 105.118  1.00 61.99           H  
ATOM   1563  O   GLU A 105     -20.933  11.331 108.258  1.00 61.99           O  
ATOM   1564  CG  GLU A 105     -24.382  12.644 107.130  1.00 61.99           C  
ATOM   1565  HG2 GLU A 105     -24.260  13.726 107.102  1.00 61.99           H  
ATOM   1566  HG3 GLU A 105     -24.102  12.304 108.127  1.00 61.99           H  
ATOM   1567  CD  GLU A 105     -25.860  12.299 106.871  1.00 61.99           C  
ATOM   1568  OE1 GLU A 105     -26.714  12.979 107.489  1.00 61.99           O  
ATOM   1569  OE2 GLU A 105     -26.133  11.347 106.111  1.00 61.99           O  
ATOM   1570  N   ALA A 106     -20.625  10.385 106.244  1.00 58.22           N  
ATOM   1571  H   ALA A 106     -20.837  10.444 105.258  1.00 58.22           H  
ATOM   1572  CA  ALA A 106     -19.900   9.214 106.734  1.00 58.22           C  
ATOM   1573  HA  ALA A 106     -20.496   8.743 107.516  1.00 58.22           H  
ATOM   1574  C   ALA A 106     -18.524   9.536 107.344  1.00 58.22           C  
ATOM   1575  CB  ALA A 106     -19.759   8.224 105.572  1.00 58.22           C  
ATOM   1576  HB1 ALA A 106     -19.174   8.672 104.769  1.00 58.22           H  
ATOM   1577  HB2 ALA A 106     -19.259   7.320 105.919  1.00 58.22           H  
ATOM   1578  HB3 ALA A 106     -20.746   7.961 105.190  1.00 58.22           H  
ATOM   1579  O   ALA A 106     -18.064   8.806 108.219  1.00 58.22           O  
ATOM   1580  N   ALA A 107     -17.862  10.610 106.899  1.00 60.69           N  
ATOM   1581  H   ALA A 107     -18.297  11.175 106.184  1.00 60.69           H  
ATOM   1582  CA  ALA A 107     -16.513  10.967 107.349  1.00 60.69           C  
ATOM   1583  HA  ALA A 107     -15.951  10.050 107.525  1.00 60.69           H  
ATOM   1584  C   ALA A 107     -16.490  11.758 108.674  1.00 60.69           C  
ATOM   1585  CB  ALA A 107     -15.818  11.728 106.215  1.00 60.69           C  
ATOM   1586  HB1 ALA A 107     -15.805  11.116 105.313  1.00 60.69           H  
ATOM   1587  HB2 ALA A 107     -16.350  12.656 106.010  1.00 60.69           H  
ATOM   1588  HB3 ALA A 107     -14.792  11.958 106.503  1.00 60.69           H  
ATOM   1589  O   ALA A 107     -15.447  11.853 109.321  1.00 60.69           O  
ATOM   1590  N   LEU A 108     -17.635  12.299 109.111  1.00 62.17           N  
ATOM   1591  H   LEU A 108     -18.460  12.167 108.544  1.00 62.17           H  
ATOM   1592  CA  LEU A 108     -17.767  13.072 110.355  1.00 62.17           C  
ATOM   1593  HA  LEU A 108     -17.186  13.987 110.240  1.00 62.17           H  
ATOM   1594  C   LEU A 108     -17.223  12.389 111.633  1.00 62.17           C  
ATOM   1595  CB  LEU A 108     -19.252  13.439 110.563  1.00 62.17           C  
ATOM   1596  HB2 LEU A 108     -19.420  13.678 111.613  1.00 62.17           H  
ATOM   1597  HB3 LEU A 108     -19.864  12.568 110.333  1.00 62.17           H  
ATOM   1598  O   LEU A 108     -16.634  13.098 112.454  1.00 62.17           O  
ATOM   1599  CG  LEU A 108     -19.729  14.633 109.719  1.00 62.17           C  
ATOM   1600  HG  LEU A 108     -19.364  14.533 108.697  1.00 62.17           H  
ATOM   1601  CD1 LEU A 108     -21.255  14.687 109.692  1.00 62.17           C  
ATOM   1602 HD11 LEU A 108     -21.647  13.748 109.300  1.00 62.17           H  
ATOM   1603 HD12 LEU A 108     -21.585  15.495 109.038  1.00 62.17           H  
ATOM   1604 HD13 LEU A 108     -21.651  14.841 110.696  1.00 62.17           H  
ATOM   1605  CD2 LEU A 108     -19.234  15.957 110.313  1.00 62.17           C  
ATOM   1606 HD21 LEU A 108     -18.144  15.980 110.308  1.00 62.17           H  
ATOM   1607 HD22 LEU A 108     -19.596  16.075 111.334  1.00 62.17           H  
ATOM   1608 HD23 LEU A 108     -19.600  16.780 109.700  1.00 62.17           H  
ATOM   1609  N   PRO A 109     -17.399  11.068 111.866  1.00 59.83           N  
ATOM   1610  CA  PRO A 109     -17.068  10.451 113.153  1.00 59.83           C  
ATOM   1611  HA  PRO A 109     -17.609  10.975 113.940  1.00 59.83           H  
ATOM   1612  C   PRO A 109     -15.574  10.459 113.491  1.00 59.83           C  
ATOM   1613  CB  PRO A 109     -17.572   9.004 113.069  1.00 59.83           C  
ATOM   1614  HB2 PRO A 109     -18.007   8.675 114.013  1.00 59.83           H  
ATOM   1615  HB3 PRO A 109     -16.760   8.337 112.779  1.00 59.83           H  
ATOM   1616  O   PRO A 109     -15.216  10.513 114.670  1.00 59.83           O  
ATOM   1617  CG  PRO A 109     -18.608   9.026 111.952  1.00 59.83           C  
ATOM   1618  HG2 PRO A 109     -19.572   9.346 112.347  1.00 59.83           H  
ATOM   1619  HG3 PRO A 109     -18.694   8.060 111.454  1.00 59.83           H  
ATOM   1620  CD  PRO A 109     -18.063  10.092 111.018  1.00 59.83           C  
ATOM   1621  HD2 PRO A 109     -17.316   9.647 110.361  1.00 59.83           H  
ATOM   1622  HD3 PRO A 109     -18.883  10.517 110.439  1.00 59.83           H  
ATOM   1623  N   GLU A 110     -14.710  10.391 112.476  1.00 58.41           N  
ATOM   1624  H   GLU A 110     -15.067  10.386 111.531  1.00 58.41           H  
ATOM   1625  CA  GLU A 110     -13.262  10.237 112.655  1.00 58.41           C  
ATOM   1626  HA  GLU A 110     -13.080   9.598 113.518  1.00 58.41           H  
ATOM   1627  C   GLU A 110     -12.551  11.562 112.958  1.00 58.41           C  
ATOM   1628  CB  GLU A 110     -12.637   9.538 111.436  1.00 58.41           C  
ATOM   1629  HB2 GLU A 110     -12.838  10.126 110.541  1.00 58.41           H  
ATOM   1630  HB3 GLU A 110     -11.557   9.524 111.586  1.00 58.41           H  
ATOM   1631  O   GLU A 110     -11.358  11.559 113.265  1.00 58.41           O  
ATOM   1632  CG  GLU A 110     -13.165   8.101 111.229  1.00 58.41           C  
ATOM   1633  HG2 GLU A 110     -13.778   8.087 110.328  1.00 58.41           H  
ATOM   1634  HG3 GLU A 110     -13.820   7.838 112.060  1.00 58.41           H  
ATOM   1635  CD  GLU A 110     -12.072   7.019 111.115  1.00 58.41           C  
ATOM   1636  OE1 GLU A 110     -12.393   5.855 111.446  1.00 58.41           O  
ATOM   1637  OE2 GLU A 110     -10.928   7.340 110.721  1.00 58.41           O  
ATOM   1638  N   VAL A 111     -13.263  12.699 112.919  1.00 59.49           N  
ATOM   1639  H   VAL A 111     -14.241  12.656 112.670  1.00 59.49           H  
ATOM   1640  CA  VAL A 111     -12.632  14.005 113.138  1.00 59.49           C  
ATOM   1641  HA  VAL A 111     -11.798  14.038 112.437  1.00 59.49           H  
ATOM   1642  C   VAL A 111     -12.112  14.109 114.586  1.00 59.49           C  
ATOM   1643  CB  VAL A 111     -13.518  15.196 112.741  1.00 59.49           C  
ATOM   1644  HB  VAL A 111     -14.409  15.224 113.369  1.00 59.49           H  
ATOM   1645  O   VAL A 111     -12.908  14.010 115.542  1.00 59.49           O  
ATOM   1646  CG1 VAL A 111     -12.722  16.500 112.924  1.00 59.49           C  
ATOM   1647 HG11 VAL A 111     -12.504  16.674 113.978  1.00 59.49           H  
ATOM   1648 HG12 VAL A 111     -11.785  16.452 112.371  1.00 59.49           H  
ATOM   1649 HG13 VAL A 111     -13.285  17.356 112.553  1.00 59.49           H  
ATOM   1650  CG2 VAL A 111     -13.936  15.091 111.266  1.00 59.49           C  
ATOM   1651 HG21 VAL A 111     -14.539  14.198 111.105  1.00 59.49           H  
ATOM   1652 HG22 VAL A 111     -14.528  15.960 110.979  1.00 59.49           H  
ATOM   1653 HG23 VAL A 111     -13.053  15.038 110.629  1.00 59.49           H  
ATOM   1654  N   PRO A 112     -10.787  14.311 114.775  1.00 65.12           N  
ATOM   1655  CA  PRO A 112     -10.145  14.333 116.086  1.00 65.12           C  
ATOM   1656  HA  PRO A 112     -10.229  13.336 116.520  1.00 65.12           H  
ATOM   1657  C   PRO A 112     -10.767  15.364 117.032  1.00 65.12           C  
ATOM   1658  CB  PRO A 112      -8.666  14.649 115.830  1.00 65.12           C  
ATOM   1659  HB2 PRO A 112      -8.010  14.135 116.532  1.00 65.12           H  
ATOM   1660  HB3 PRO A 112      -8.502  15.726 115.879  1.00 65.12           H  
ATOM   1661  O   PRO A 112     -11.136  16.461 116.623  1.00 65.12           O  
ATOM   1662  CG  PRO A 112      -8.429  14.184 114.398  1.00 65.12           C  
ATOM   1663  HG2 PRO A 112      -8.216  13.115 114.387  1.00 65.12           H  
ATOM   1664  HG3 PRO A 112      -7.625  14.740 113.917  1.00 65.12           H  
ATOM   1665  CD  PRO A 112      -9.771  14.444 113.732  1.00 65.12           C  
ATOM   1666  HD2 PRO A 112      -9.898  13.715 112.931  1.00 65.12           H  
ATOM   1667  HD3 PRO A 112      -9.788  15.457 113.330  1.00 65.12           H  
ATOM   1668  N   ALA A 113     -10.846  15.037 118.327  1.00 60.54           N  
ATOM   1669  H   ALA A 113     -10.503  14.127 118.598  1.00 60.54           H  
ATOM   1670  CA  ALA A 113     -11.561  15.834 119.333  1.00 60.54           C  
ATOM   1671  HA  ALA A 113     -12.623  15.831 119.084  1.00 60.54           H  
ATOM   1672  C   ALA A 113     -11.114  17.306 119.427  1.00 60.54           C  
ATOM   1673  CB  ALA A 113     -11.394  15.146 120.692  1.00 60.54           C  
ATOM   1674  HB1 ALA A 113     -11.780  14.127 120.647  1.00 60.54           H  
ATOM   1675  HB2 ALA A 113     -10.341  15.123 120.971  1.00 60.54           H  
ATOM   1676  HB3 ALA A 113     -11.949  15.701 121.448  1.00 60.54           H  
ATOM   1677  O   ALA A 113     -11.944  18.177 119.663  1.00 60.54           O  
ATOM   1678  N   THR A 114      -9.819  17.579 119.248  1.00 60.80           N  
ATOM   1679  H   THR A 114      -9.189  16.830 118.997  1.00 60.80           H  
ATOM   1680  CA  THR A 114      -9.232  18.930 119.309  1.00 60.80           C  
ATOM   1681  HA  THR A 114      -9.541  19.425 120.230  1.00 60.80           H  
ATOM   1682  C   THR A 114      -9.677  19.820 118.159  1.00 60.80           C  
ATOM   1683  CB  THR A 114      -7.699  18.844 119.269  1.00 60.80           C  
ATOM   1684  HB  THR A 114      -7.276  19.821 119.037  1.00 60.80           H  
ATOM   1685  O   THR A 114      -9.896  21.008 118.353  1.00 60.80           O  
ATOM   1686  CG2 THR A 114      -7.142  18.378 120.613  1.00 60.80           C  
ATOM   1687 HG21 THR A 114      -7.526  17.388 120.860  1.00 60.80           H  
ATOM   1688 HG22 THR A 114      -7.430  19.084 121.392  1.00 60.80           H  
ATOM   1689 HG23 THR A 114      -6.054  18.337 120.557  1.00 60.80           H  
ATOM   1690  OG1 THR A 114      -7.283  17.899 118.301  1.00 60.80           O  
ATOM   1691  HG1 THR A 114      -7.105  18.367 117.483  1.00 60.80           H  
ATOM   1692  N   GLU A 115      -9.829  19.242 116.970  1.00 66.09           N  
ATOM   1693  H   GLU A 115      -9.652  18.252 116.878  1.00 66.09           H  
ATOM   1694  CA  GLU A 115     -10.353  19.937 115.793  1.00 66.09           C  
ATOM   1695  HA  GLU A 115     -10.039  20.981 115.795  1.00 66.09           H  
ATOM   1696  C   GLU A 115     -11.877  19.913 115.778  1.00 66.09           C  
ATOM   1697  CB  GLU A 115      -9.821  19.272 114.523  1.00 66.09           C  
ATOM   1698  HB2 GLU A 115     -10.045  18.205 114.555  1.00 66.09           H  
ATOM   1699  HB3 GLU A 115     -10.324  19.710 113.661  1.00 66.09           H  
ATOM   1700  O   GLU A 115     -12.498  20.733 115.119  1.00 66.09           O  
ATOM   1701  CG  GLU A 115      -8.309  19.481 114.372  1.00 66.09           C  
ATOM   1702  HG2 GLU A 115      -8.106  20.549 114.307  1.00 66.09           H  
ATOM   1703  HG3 GLU A 115      -7.806  19.094 115.258  1.00 66.09           H  
ATOM   1704  CD  GLU A 115      -7.736  18.776 113.136  1.00 66.09           C  
ATOM   1705  OE1 GLU A 115      -6.490  18.681 113.079  1.00 66.09           O  
ATOM   1706  OE2 GLU A 115      -8.530  18.300 112.294  1.00 66.09           O  
ATOM   1707  N   ARG A 116     -12.495  18.995 116.530  1.00 61.70           N  
ATOM   1708  H   ARG A 116     -11.903  18.309 116.975  1.00 61.70           H  
ATOM   1709  CA  ARG A 116     -13.943  18.804 116.592  1.00 61.70           C  
ATOM   1710  HA  ARG A 116     -14.288  18.546 115.591  1.00 61.70           H  
ATOM   1711  C   ARG A 116     -14.667  20.075 117.003  1.00 61.70           C  
ATOM   1712  CB  ARG A 116     -14.252  17.646 117.548  1.00 61.70           C  
ATOM   1713  HB2 ARG A 116     -14.190  17.999 118.578  1.00 61.70           H  
ATOM   1714  HB3 ARG A 116     -13.514  16.860 117.389  1.00 61.70           H  
ATOM   1715  O   ARG A 116     -15.724  20.329 116.459  1.00 61.70           O  
ATOM   1716  CG  ARG A 116     -15.624  17.017 117.317  1.00 61.70           C  
ATOM   1717  HG2 ARG A 116     -16.387  17.789 117.422  1.00 61.70           H  
ATOM   1718  HG3 ARG A 116     -15.683  16.605 116.310  1.00 61.70           H  
ATOM   1719  CD  ARG A 116     -15.902  15.921 118.354  1.00 61.70           C  
ATOM   1720  HD2 ARG A 116     -16.975  15.731 118.342  1.00 61.70           H  
ATOM   1721  HD3 ARG A 116     -15.629  16.289 119.343  1.00 61.70           H  
ATOM   1722  NE  ARG A 116     -15.200  14.654 118.062  1.00 61.70           N  
ATOM   1723  HE  ARG A 116     -14.671  14.605 117.204  1.00 61.70           H  
ATOM   1724  NH1 ARG A 116     -15.954  13.496 119.897  1.00 61.70           N  
ATOM   1725 HH11 ARG A 116     -16.358  14.354 120.244  1.00 61.70           H  
ATOM   1726 HH12 ARG A 116     -16.054  12.622 120.393  1.00 61.70           H  
ATOM   1727  NH2 ARG A 116     -14.829  12.427 118.278  1.00 61.70           N  
ATOM   1728 HH21 ARG A 116     -14.417  12.438 117.356  1.00 61.70           H  
ATOM   1729 HH22 ARG A 116     -15.004  11.533 118.715  1.00 61.70           H  
ATOM   1730  CZ  ARG A 116     -15.327  13.534 118.749  1.00 61.70           C  
ATOM   1731  N   GLU A 117     -14.126  20.877 117.916  1.00 63.90           N  
ATOM   1732  H   GLU A 117     -13.240  20.616 118.324  1.00 63.90           H  
ATOM   1733  CA  GLU A 117     -14.753  22.142 118.320  1.00 63.90           C  
ATOM   1734  HA  GLU A 117     -15.816  21.961 118.479  1.00 63.90           H  
ATOM   1735  C   GLU A 117     -14.632  23.210 117.225  1.00 63.90           C  
ATOM   1736  CB  GLU A 117     -14.148  22.597 119.655  1.00 63.90           C  
ATOM   1737  HB2 GLU A 117     -13.213  23.126 119.473  1.00 63.90           H  
ATOM   1738  HB3 GLU A 117     -13.926  21.708 120.246  1.00 63.90           H  
ATOM   1739  O   GLU A 117     -15.576  23.954 116.992  1.00 63.90           O  
ATOM   1740  CG  GLU A 117     -15.102  23.469 120.485  1.00 63.90           C  
ATOM   1741  HG2 GLU A 117     -15.202  24.444 120.008  1.00 63.90           H  
ATOM   1742  HG3 GLU A 117     -16.084  22.995 120.499  1.00 63.90           H  
ATOM   1743  CD  GLU A 117     -14.606  23.641 121.932  1.00 63.90           C  
ATOM   1744  OE1 GLU A 117     -15.468  23.789 122.828  1.00 63.90           O  
ATOM   1745  OE2 GLU A 117     -13.372  23.628 122.144  1.00 63.90           O  
ATOM   1746  N   GLU A 118     -13.525  23.239 116.478  1.00 67.24           N  
ATOM   1747  H   GLU A 118     -12.791  22.572 116.668  1.00 67.24           H  
ATOM   1748  CA  GLU A 118     -13.355  24.131 115.327  1.00 67.24           C  
ATOM   1749  HA  GLU A 118     -13.689  25.126 115.618  1.00 67.24           H  
ATOM   1750  C   GLU A 118     -14.208  23.680 114.130  1.00 67.24           C  
ATOM   1751  CB  GLU A 118     -11.863  24.216 114.971  1.00 67.24           C  
ATOM   1752  HB2 GLU A 118     -11.290  24.325 115.892  1.00 67.24           H  
ATOM   1753  HB3 GLU A 118     -11.551  23.300 114.469  1.00 67.24           H  
ATOM   1754  O   GLU A 118     -14.817  24.510 113.453  1.00 67.24           O  
ATOM   1755  CG  GLU A 118     -11.577  25.432 114.079  1.00 67.24           C  
ATOM   1756  HG2 GLU A 118     -12.105  25.308 113.133  1.00 67.24           H  
ATOM   1757  HG3 GLU A 118     -11.976  26.322 114.566  1.00 67.24           H  
ATOM   1758  CD  GLU A 118     -10.084  25.649 113.786  1.00 67.24           C  
ATOM   1759  OE1 GLU A 118      -9.780  26.750 113.268  1.00 67.24           O  
ATOM   1760  OE2 GLU A 118      -9.278  24.730 114.039  1.00 67.24           O  
ATOM   1761  N   LEU A 119     -14.324  22.365 113.916  1.00 61.77           N  
ATOM   1762  H   LEU A 119     -13.745  21.765 114.486  1.00 61.77           H  
ATOM   1763  CA  LEU A 119     -15.205  21.720 112.949  1.00 61.77           C  
ATOM   1764  HA  LEU A 119     -15.022  22.157 111.967  1.00 61.77           H  
ATOM   1765  C   LEU A 119     -16.665  21.954 113.319  1.00 61.77           C  
ATOM   1766  CB  LEU A 119     -14.913  20.209 112.886  1.00 61.77           C  
ATOM   1767  HB2 LEU A 119     -15.248  19.753 113.818  1.00 61.77           H  
ATOM   1768  HB3 LEU A 119     -13.838  20.045 112.813  1.00 61.77           H  
ATOM   1769  O   LEU A 119     -17.430  22.347 112.454  1.00 61.77           O  
ATOM   1770  CG  LEU A 119     -15.621  19.531 111.692  1.00 61.77           C  
ATOM   1771  HG  LEU A 119     -16.455  20.145 111.354  1.00 61.77           H  
ATOM   1772  CD1 LEU A 119     -14.664  19.375 110.511  1.00 61.77           C  
ATOM   1773 HD11 LEU A 119     -13.833  18.722 110.777  1.00 61.77           H  
ATOM   1774 HD12 LEU A 119     -15.196  18.942 109.663  1.00 61.77           H  
ATOM   1775 HD13 LEU A 119     -14.272  20.350 110.223  1.00 61.77           H  
ATOM   1776  CD2 LEU A 119     -16.200  18.172 112.086  1.00 61.77           C  
ATOM   1777 HD21 LEU A 119     -16.611  17.676 111.206  1.00 61.77           H  
ATOM   1778 HD22 LEU A 119     -16.999  18.315 112.814  1.00 61.77           H  
ATOM   1779 HD23 LEU A 119     -15.435  17.536 112.532  1.00 61.77           H  
ATOM   1780  N   VAL A 120     -17.045  21.780 114.587  1.00 63.49           N  
ATOM   1781  H   VAL A 120     -16.359  21.432 115.241  1.00 63.49           H  
ATOM   1782  CA  VAL A 120     -18.374  22.113 115.107  1.00 63.49           C  
ATOM   1783  HA  VAL A 120     -19.122  21.613 114.492  1.00 63.49           H  
ATOM   1784  C   VAL A 120     -18.604  23.603 114.949  1.00 63.49           C  
ATOM   1785  CB  VAL A 120     -18.588  21.649 116.562  1.00 63.49           C  
ATOM   1786  HB  VAL A 120     -17.719  21.926 117.160  1.00 63.49           H  
ATOM   1787  O   VAL A 120     -19.609  23.944 114.371  1.00 63.49           O  
ATOM   1788  CG1 VAL A 120     -19.833  22.260 117.215  1.00 63.49           C  
ATOM   1789 HG11 VAL A 120     -20.719  22.065 116.612  1.00 63.49           H  
ATOM   1790 HG12 VAL A 120     -19.981  21.838 118.209  1.00 63.49           H  
ATOM   1791 HG13 VAL A 120     -19.710  23.336 117.337  1.00 63.49           H  
ATOM   1792  CG2 VAL A 120     -18.787  20.127 116.617  1.00 63.49           C  
ATOM   1793 HG21 VAL A 120     -19.756  19.862 116.193  1.00 63.49           H  
ATOM   1794 HG22 VAL A 120     -18.742  19.792 117.653  1.00 63.49           H  
ATOM   1795 HG23 VAL A 120     -18.018  19.612 116.042  1.00 63.49           H  
ATOM   1796  N   GLN A 121     -17.682  24.503 115.292  1.00 63.62           N  
ATOM   1797  H   GLN A 121     -16.863  24.195 115.796  1.00 63.62           H  
ATOM   1798  CA  GLN A 121     -17.857  25.942 115.046  1.00 63.62           C  
ATOM   1799  HA  GLN A 121     -18.767  26.280 115.541  1.00 63.62           H  
ATOM   1800  C   GLN A 121     -17.981  26.279 113.556  1.00 63.62           C  
ATOM   1801  CB  GLN A 121     -16.663  26.729 115.594  1.00 63.62           C  
ATOM   1802  HB2 GLN A 121     -15.739  26.208 115.345  1.00 63.62           H  
ATOM   1803  HB3 GLN A 121     -16.639  27.705 115.109  1.00 63.62           H  
ATOM   1804  O   GLN A 121     -18.659  27.239 113.185  1.00 63.62           O  
ATOM   1805  CG  GLN A 121     -16.731  26.972 117.104  1.00 63.62           C  
ATOM   1806  HG2 GLN A 121     -17.614  27.566 117.338  1.00 63.62           H  
ATOM   1807  HG3 GLN A 121     -16.819  26.024 117.634  1.00 63.62           H  
ATOM   1808  CD  GLN A 121     -15.495  27.713 117.601  1.00 63.62           C  
ATOM   1809  NE2 GLN A 121     -15.287  27.776 118.896  1.00 63.62           N  
ATOM   1810 HE21 GLN A 121     -14.401  28.166 119.184  1.00 63.62           H  
ATOM   1811 HE22 GLN A 121     -15.853  27.218 119.519  1.00 63.62           H  
ATOM   1812  OE1 GLN A 121     -14.715  28.278 116.845  1.00 63.62           O  
ATOM   1813  N   ARG A 122     -17.290  25.556 112.668  1.00 63.63           N  
ATOM   1814  H   ARG A 122     -16.676  24.837 113.023  1.00 63.63           H  
ATOM   1815  CA  ARG A 122     -17.413  25.736 111.214  1.00 63.63           C  
ATOM   1816  HA  ARG A 122     -17.452  26.803 110.991  1.00 63.63           H  
ATOM   1817  C   ARG A 122     -18.736  25.186 110.694  1.00 63.63           C  
ATOM   1818  CB  ARG A 122     -16.219  25.112 110.472  1.00 63.63           C  
ATOM   1819  HB2 ARG A 122     -16.586  24.451 109.687  1.00 63.63           H  
ATOM   1820  HB3 ARG A 122     -15.612  24.502 111.141  1.00 63.63           H  
ATOM   1821  O   ARG A 122     -19.419  25.900 109.969  1.00 63.63           O  
ATOM   1822  CG  ARG A 122     -15.351  26.194 109.821  1.00 63.63           C  
ATOM   1823  HG2 ARG A 122     -15.956  26.726 109.087  1.00 63.63           H  
ATOM   1824  HG3 ARG A 122     -15.003  26.898 110.576  1.00 63.63           H  
ATOM   1825  CD  ARG A 122     -14.137  25.558 109.135  1.00 63.63           C  
ATOM   1826  HD2 ARG A 122     -13.318  25.513 109.853  1.00 63.63           H  
ATOM   1827  HD3 ARG A 122     -14.385  24.539 108.838  1.00 63.63           H  
ATOM   1828  NE  ARG A 122     -13.735  26.307 107.929  1.00 63.63           N  
ATOM   1829  HE  ARG A 122     -14.366  27.025 107.601  1.00 63.63           H  
ATOM   1830  NH1 ARG A 122     -11.811  25.127 107.505  1.00 63.63           N  
ATOM   1831 HH11 ARG A 122     -11.906  24.653 108.391  1.00 63.63           H  
ATOM   1832 HH12 ARG A 122     -11.016  24.916 106.919  1.00 63.63           H  
ATOM   1833  NH2 ARG A 122     -12.503  26.673 106.049  1.00 63.63           N  
ATOM   1834 HH21 ARG A 122     -13.173  27.360 105.733  1.00 63.63           H  
ATOM   1835 HH22 ARG A 122     -11.705  26.443 105.475  1.00 63.63           H  
ATOM   1836  CZ  ARG A 122     -12.688  26.034 107.171  1.00 63.63           C  
ATOM   1837  N   LEU A 123     -19.115  23.981 111.104  1.00 58.68           N  
ATOM   1838  H   LEU A 123     -18.486  23.479 111.715  1.00 58.68           H  
ATOM   1839  CA  LEU A 123     -20.384  23.333 110.783  1.00 58.68           C  
ATOM   1840  HA  LEU A 123     -20.519  23.322 109.701  1.00 58.68           H  
ATOM   1841  C   LEU A 123     -21.556  24.107 111.375  1.00 58.68           C  
ATOM   1842  CB  LEU A 123     -20.394  21.888 111.315  1.00 58.68           C  
ATOM   1843  HB2 LEU A 123     -20.032  21.894 112.343  1.00 58.68           H  
ATOM   1844  HB3 LEU A 123     -21.423  21.530 111.342  1.00 58.68           H  
ATOM   1845  O   LEU A 123     -22.538  24.305 110.686  1.00 58.68           O  
ATOM   1846  CG  LEU A 123     -19.568  20.894 110.481  1.00 58.68           C  
ATOM   1847  HG  LEU A 123     -18.579  21.305 110.282  1.00 58.68           H  
ATOM   1848  CD1 LEU A 123     -19.411  19.589 111.258  1.00 58.68           C  
ATOM   1849 HD11 LEU A 123     -18.791  18.899 110.686  1.00 58.68           H  
ATOM   1850 HD12 LEU A 123     -20.386  19.134 111.436  1.00 58.68           H  
ATOM   1851 HD13 LEU A 123     -18.925  19.788 112.213  1.00 58.68           H  
ATOM   1852  CD2 LEU A 123     -20.251  20.573 109.149  1.00 58.68           C  
ATOM   1853 HD21 LEU A 123     -19.667  19.827 108.611  1.00 58.68           H  
ATOM   1854 HD22 LEU A 123     -20.317  21.467 108.528  1.00 58.68           H  
ATOM   1855 HD23 LEU A 123     -21.252  20.177 109.323  1.00 58.68           H  
ATOM   1856  N   GLU A 124     -21.445  24.609 112.600  1.00 59.74           N  
ATOM   1857  H   GLU A 124     -20.629  24.339 113.130  1.00 59.74           H  
ATOM   1858  CA  GLU A 124     -22.396  25.492 113.273  1.00 59.74           C  
ATOM   1859  HA  GLU A 124     -23.391  25.048 113.238  1.00 59.74           H  
ATOM   1860  C   GLU A 124     -22.459  26.840 112.579  1.00 59.74           C  
ATOM   1861  CB  GLU A 124     -22.049  25.739 114.748  1.00 59.74           C  
ATOM   1862  HB2 GLU A 124     -20.990  25.983 114.835  1.00 59.74           H  
ATOM   1863  HB3 GLU A 124     -22.611  26.610 115.086  1.00 59.74           H  
ATOM   1864  O   GLU A 124     -23.555  27.354 112.435  1.00 59.74           O  
ATOM   1865  CG  GLU A 124     -22.432  24.574 115.671  1.00 59.74           C  
ATOM   1866  HG2 GLU A 124     -21.929  23.662 115.351  1.00 59.74           H  
ATOM   1867  HG3 GLU A 124     -23.504  24.406 115.571  1.00 59.74           H  
ATOM   1868  CD  GLU A 124     -22.103  24.869 117.145  1.00 59.74           C  
ATOM   1869  OE1 GLU A 124     -22.725  24.207 118.007  1.00 59.74           O  
ATOM   1870  OE2 GLU A 124     -21.275  25.774 117.406  1.00 59.74           O  
ATOM   1871  N   ARG A 125     -21.349  27.413 112.088  1.00 60.87           N  
ATOM   1872  H   ARG A 125     -20.457  26.991 112.301  1.00 60.87           H  
ATOM   1873  CA  ARG A 125     -21.409  28.609 111.226  1.00 60.87           C  
ATOM   1874  HA  ARG A 125     -22.021  29.362 111.723  1.00 60.87           H  
ATOM   1875  C   ARG A 125     -22.136  28.318 109.916  1.00 60.87           C  
ATOM   1876  CB  ARG A 125     -20.012  29.194 110.965  1.00 60.87           C  
ATOM   1877  HB2 ARG A 125     -19.280  28.391 110.872  1.00 60.87           H  
ATOM   1878  HB3 ARG A 125     -20.028  29.745 110.025  1.00 60.87           H  
ATOM   1879  O   ARG A 125     -22.951  29.135 109.495  1.00 60.87           O  
ATOM   1880  CG  ARG A 125     -19.609  30.174 112.076  1.00 60.87           C  
ATOM   1881  HG2 ARG A 125     -20.332  30.990 112.094  1.00 60.87           H  
ATOM   1882  HG3 ARG A 125     -19.638  29.678 113.046  1.00 60.87           H  
ATOM   1883  CD  ARG A 125     -18.218  30.773 111.841  1.00 60.87           C  
ATOM   1884  HD2 ARG A 125     -18.146  31.136 110.816  1.00 60.87           H  
ATOM   1885  HD3 ARG A 125     -18.107  31.618 112.520  1.00 60.87           H  
ATOM   1886  NE  ARG A 125     -17.154  29.786 112.107  1.00 60.87           N  
ATOM   1887  HE  ARG A 125     -17.461  28.831 112.221  1.00 60.87           H  
ATOM   1888  NH1 ARG A 125     -15.442  31.269 112.504  1.00 60.87           N  
ATOM   1889 HH11 ARG A 125     -14.486  31.428 112.790  1.00 60.87           H  
ATOM   1890 HH12 ARG A 125     -16.076  32.038 112.341  1.00 60.87           H  
ATOM   1891  NH2 ARG A 125     -15.057  29.081 112.667  1.00 60.87           N  
ATOM   1892 HH21 ARG A 125     -14.127  29.272 113.009  1.00 60.87           H  
ATOM   1893 HH22 ARG A 125     -15.384  28.127 112.731  1.00 60.87           H  
ATOM   1894  CZ  ARG A 125     -15.894  30.048 112.418  1.00 60.87           C  
ATOM   1895  N   MET A 126     -21.895  27.156 109.307  1.00 54.74           N  
ATOM   1896  H   MET A 126     -21.191  26.548 109.701  1.00 54.74           H  
ATOM   1897  CA  MET A 126     -22.617  26.711 108.110  1.00 54.74           C  
ATOM   1898  HA  MET A 126     -22.565  27.496 107.355  1.00 54.74           H  
ATOM   1899  C   MET A 126     -24.113  26.485 108.402  1.00 54.74           C  
ATOM   1900  CB  MET A 126     -21.959  25.446 107.528  1.00 54.74           C  
ATOM   1901  HB2 MET A 126     -21.824  24.698 108.308  1.00 54.74           H  
ATOM   1902  HB3 MET A 126     -22.625  25.029 106.772  1.00 54.74           H  
ATOM   1903  O   MET A 126     -24.966  26.975 107.668  1.00 54.74           O  
ATOM   1904  CG  MET A 126     -20.604  25.734 106.867  1.00 54.74           C  
ATOM   1905  HG2 MET A 126     -20.765  26.387 106.009  1.00 54.74           H  
ATOM   1906  HG3 MET A 126     -19.971  26.269 107.575  1.00 54.74           H  
ATOM   1907  SD  MET A 126     -19.697  24.262 106.314  1.00 54.74           S  
ATOM   1908  CE  MET A 126     -20.789  23.660 104.993  1.00 54.74           C  
ATOM   1909  HE1 MET A 126     -20.328  22.800 104.508  1.00 54.74           H  
ATOM   1910  HE2 MET A 126     -20.946  24.446 104.254  1.00 54.74           H  
ATOM   1911  HE3 MET A 126     -21.748  23.354 105.412  1.00 54.74           H  
ATOM   1912  N   LEU A 127     -24.446  25.830 109.515  1.00 52.48           N  
ATOM   1913  H   LEU A 127     -23.691  25.427 110.051  1.00 52.48           H  
ATOM   1914  CA  LEU A 127     -25.809  25.586 110.003  1.00 52.48           C  
ATOM   1915  HA  LEU A 127     -26.398  25.136 109.204  1.00 52.48           H  
ATOM   1916  C   LEU A 127     -26.522  26.880 110.415  1.00 52.48           C  
ATOM   1917  CB  LEU A 127     -25.747  24.618 111.206  1.00 52.48           C  
ATOM   1918  HB2 LEU A 127     -26.455  24.934 111.972  1.00 52.48           H  
ATOM   1919  HB3 LEU A 127     -24.763  24.682 111.670  1.00 52.48           H  
ATOM   1920  O   LEU A 127     -27.705  27.058 110.132  1.00 52.48           O  
ATOM   1921  CG  LEU A 127     -26.049  23.156 110.838  1.00 52.48           C  
ATOM   1922  HG  LEU A 127     -25.694  22.949 109.828  1.00 52.48           H  
ATOM   1923  CD1 LEU A 127     -25.360  22.189 111.800  1.00 52.48           C  
ATOM   1924 HD11 LEU A 127     -24.280  22.316 111.730  1.00 52.48           H  
ATOM   1925 HD12 LEU A 127     -25.678  22.378 112.825  1.00 52.48           H  
ATOM   1926 HD13 LEU A 127     -25.603  21.163 111.526  1.00 52.48           H  
ATOM   1927  CD2 LEU A 127     -27.559  22.915 110.911  1.00 52.48           C  
ATOM   1928 HD21 LEU A 127     -27.775  21.895 110.594  1.00 52.48           H  
ATOM   1929 HD22 LEU A 127     -28.075  23.602 110.240  1.00 52.48           H  
ATOM   1930 HD23 LEU A 127     -27.919  23.056 111.931  1.00 52.48           H  
ATOM   1931  N   ALA A 128     -25.825  27.797 111.084  1.00 52.05           N  
ATOM   1932  H   ALA A 128     -24.870  27.579 111.329  1.00 52.05           H  
ATOM   1933  CA  ALA A 128     -26.362  29.078 111.530  1.00 52.05           C  
ATOM   1934  HA  ALA A 128     -27.283  28.896 112.084  1.00 52.05           H  
ATOM   1935  C   ALA A 128     -26.712  29.964 110.334  1.00 52.05           C  
ATOM   1936  CB  ALA A 128     -25.361  29.773 112.464  1.00 52.05           C  
ATOM   1937  HB1 ALA A 128     -25.762  30.736 112.778  1.00 52.05           H  
ATOM   1938  HB2 ALA A 128     -25.191  29.158 113.349  1.00 52.05           H  
ATOM   1939  HB3 ALA A 128     -24.416  29.933 111.946  1.00 52.05           H  
ATOM   1940  O   ALA A 128     -27.752  30.620 110.364  1.00 52.05           O  
ATOM   1941  N   ALA A 129     -25.899  29.929 109.271  1.00 46.39           N  
ATOM   1942  H   ALA A 129     -25.042  29.398 109.328  1.00 46.39           H  
ATOM   1943  CA  ALA A 129     -26.201  30.597 108.008  1.00 46.39           C  
ATOM   1944  HA  ALA A 129     -26.438  31.641 108.212  1.00 46.39           H  
ATOM   1945  C   ALA A 129     -27.420  29.987 107.290  1.00 46.39           C  
ATOM   1946  CB  ALA A 129     -24.949  30.551 107.125  1.00 46.39           C  
ATOM   1947  HB1 ALA A 129     -25.141  31.084 106.194  1.00 46.39           H  
ATOM   1948  HB2 ALA A 129     -24.114  31.024 107.640  1.00 46.39           H  
ATOM   1949  HB3 ALA A 129     -24.690  29.518 106.893  1.00 46.39           H  
ATOM   1950  O   ALA A 129     -28.158  30.714 106.629  1.00 46.39           O  
ATOM   1951  N   LEU A 130     -27.666  28.681 107.452  1.00 45.76           N  
ATOM   1952  H   LEU A 130     -26.980  28.127 107.944  1.00 45.76           H  
ATOM   1953  CA  LEU A 130     -28.827  27.988 106.877  1.00 45.76           C  
ATOM   1954  HA  LEU A 130     -28.953  28.315 105.845  1.00 45.76           H  
ATOM   1955  C   LEU A 130     -30.153  28.303 107.584  1.00 45.76           C  
ATOM   1956  CB  LEU A 130     -28.564  26.470 106.899  1.00 45.76           C  
ATOM   1957  HB2 LEU A 130     -27.942  26.225 107.760  1.00 45.76           H  
ATOM   1958  HB3 LEU A 130     -29.505  25.934 107.024  1.00 45.76           H  
ATOM   1959  O   LEU A 130     -31.205  28.261 106.950  1.00 45.76           O  
ATOM   1960  CG  LEU A 130     -27.884  25.954 105.623  1.00 45.76           C  
ATOM   1961  HG  LEU A 130     -27.109  26.654 105.309  1.00 45.76           H  
ATOM   1962  CD1 LEU A 130     -27.231  24.599 105.893  1.00 45.76           C  
ATOM   1963 HD11 LEU A 130     -26.458  24.709 106.653  1.00 45.76           H  
ATOM   1964 HD12 LEU A 130     -27.977  23.880 106.231  1.00 45.76           H  
ATOM   1965 HD13 LEU A 130     -26.766  24.228 104.979  1.00 45.76           H  
ATOM   1966  CD2 LEU A 130     -28.905  25.783 104.495  1.00 45.76           C  
ATOM   1967 HD21 LEU A 130     -29.385  26.736 104.273  1.00 45.76           H  
ATOM   1968 HD22 LEU A 130     -29.667  25.058 104.780  1.00 45.76           H  
ATOM   1969 HD23 LEU A 130     -28.400  25.432 103.595  1.00 45.76           H  
ATOM   1970  N   ARG A 131     -30.135  28.616 108.887  1.00 45.37           N  
ATOM   1971  H   ARG A 131     -29.236  28.615 109.348  1.00 45.37           H  
ATOM   1972  CA  ARG A 131     -31.367  28.782 109.683  1.00 45.37           C  
ATOM   1973  HA  ARG A 131     -31.884  27.822 109.674  1.00 45.37           H  
ATOM   1974  C   ARG A 131     -32.410  29.759 109.123  1.00 45.37           C  
ATOM   1975  CB  ARG A 131     -31.045  29.166 111.134  1.00 45.37           C  
ATOM   1976  HB2 ARG A 131     -31.830  29.820 111.514  1.00 45.37           H  
ATOM   1977  HB3 ARG A 131     -30.102  29.710 111.183  1.00 45.37           H  
ATOM   1978  O   ARG A 131     -33.579  29.376 109.112  1.00 45.37           O  
ATOM   1979  CG  ARG A 131     -30.992  27.932 112.034  1.00 45.37           C  
ATOM   1980  HG2 ARG A 131     -31.918  27.365 111.935  1.00 45.37           H  
ATOM   1981  HG3 ARG A 131     -30.151  27.304 111.738  1.00 45.37           H  
ATOM   1982  CD  ARG A 131     -30.824  28.372 113.489  1.00 45.37           C  
ATOM   1983  HD2 ARG A 131     -31.682  28.977 113.782  1.00 45.37           H  
ATOM   1984  HD3 ARG A 131     -29.921  28.978 113.558  1.00 45.37           H  
ATOM   1985  NE  ARG A 131     -30.710  27.209 114.385  1.00 45.37           N  
ATOM   1986  HE  ARG A 131     -30.903  26.305 113.978  1.00 45.37           H  
ATOM   1987  NH1 ARG A 131     -30.014  28.348 116.254  1.00 45.37           N  
ATOM   1988 HH11 ARG A 131     -30.091  29.213 115.739  1.00 45.37           H  
ATOM   1989 HH12 ARG A 131     -29.669  28.341 117.203  1.00 45.37           H  
ATOM   1990  NH2 ARG A 131     -30.162  26.119 116.303  1.00 45.37           N  
ATOM   1991 HH21 ARG A 131     -30.330  25.235 115.846  1.00 45.37           H  
ATOM   1992 HH22 ARG A 131     -29.767  26.128 117.233  1.00 45.37           H  
ATOM   1993  CZ  ARG A 131     -30.301  27.232 115.640  1.00 45.37           C  
ATOM   1994  N   PRO A 132     -32.074  31.007 108.739  1.00 39.16           N  
ATOM   1995  CA  PRO A 132     -33.103  32.024 108.540  1.00 39.16           C  
ATOM   1996  HA  PRO A 132     -33.687  32.115 109.457  1.00 39.16           H  
ATOM   1997  C   PRO A 132     -34.092  31.697 107.413  1.00 39.16           C  
ATOM   1998  CB  PRO A 132     -32.360  33.348 108.313  1.00 39.16           C  
ATOM   1999  HB2 PRO A 132     -32.418  33.948 109.221  1.00 39.16           H  
ATOM   2000  HB3 PRO A 132     -32.773  33.909 107.474  1.00 39.16           H  
ATOM   2001  O   PRO A 132     -35.282  31.963 107.561  1.00 39.16           O  
ATOM   2002  CG  PRO A 132     -30.904  32.965 108.050  1.00 39.16           C  
ATOM   2003  HG2 PRO A 132     -30.737  32.881 106.976  1.00 39.16           H  
ATOM   2004  HG3 PRO A 132     -30.214  33.688 108.485  1.00 39.16           H  
ATOM   2005  CD  PRO A 132     -30.745  31.592 108.691  1.00 39.16           C  
ATOM   2006  HD2 PRO A 132     -30.346  31.695 109.700  1.00 39.16           H  
ATOM   2007  HD3 PRO A 132     -30.071  30.994 108.077  1.00 39.16           H  
ATOM   2008  N   VAL A 133     -33.635  31.107 106.302  1.00 39.21           N  
ATOM   2009  H   VAL A 133     -32.666  30.826 106.264  1.00 39.21           H  
ATOM   2010  CA  VAL A 133     -34.425  31.069 105.053  1.00 39.21           C  
ATOM   2011  HA  VAL A 133     -34.914  32.038 104.953  1.00 39.21           H  
ATOM   2012  C   VAL A 133     -35.570  30.046 105.074  1.00 39.21           C  
ATOM   2013  CB  VAL A 133     -33.516  30.909 103.813  1.00 39.21           C  
ATOM   2014  HB  VAL A 133     -33.054  29.922 103.833  1.00 39.21           H  
ATOM   2015  O   VAL A 133     -36.499  30.177 104.287  1.00 39.21           O  
ATOM   2016  CG1 VAL A 133     -34.275  31.076 102.488  1.00 39.21           C  
ATOM   2017 HG11 VAL A 133     -34.957  30.239 102.333  1.00 39.21           H  
ATOM   2018 HG12 VAL A 133     -34.843  32.006 102.489  1.00 39.21           H  
ATOM   2019 HG13 VAL A 133     -33.577  31.082 101.651  1.00 39.21           H  
ATOM   2020  CG2 VAL A 133     -32.400  31.968 103.812  1.00 39.21           C  
ATOM   2021 HG21 VAL A 133     -31.800  31.873 102.907  1.00 39.21           H  
ATOM   2022 HG22 VAL A 133     -32.832  32.968 103.848  1.00 39.21           H  
ATOM   2023 HG23 VAL A 133     -31.733  31.826 104.662  1.00 39.21           H  
ATOM   2024  N   ALA A 134     -35.594  29.079 105.999  1.00 34.57           N  
ATOM   2025  H   ALA A 134     -34.833  28.999 106.657  1.00 34.57           H  
ATOM   2026  CA  ALA A 134     -36.766  28.204 106.129  1.00 34.57           C  
ATOM   2027  HA  ALA A 134     -36.995  27.775 105.153  1.00 34.57           H  
ATOM   2028  C   ALA A 134     -38.019  28.970 106.595  1.00 34.57           C  
ATOM   2029  CB  ALA A 134     -36.436  27.061 107.094  1.00 34.57           C  
ATOM   2030  HB1 ALA A 134     -35.588  26.492 106.713  1.00 34.57           H  
ATOM   2031  HB2 ALA A 134     -37.297  26.396 107.177  1.00 34.57           H  
ATOM   2032  HB3 ALA A 134     -36.191  27.458 108.079  1.00 34.57           H  
ATOM   2033  O   ALA A 134     -39.122  28.689 106.139  1.00 34.57           O  
ATOM   2034  N   GLN A 135     -37.866  29.927 107.517  1.00 31.75           N  
ATOM   2035  H   GLN A 135     -36.929  30.209 107.767  1.00 31.75           H  
ATOM   2036  CA  GLN A 135     -38.991  30.572 108.209  1.00 31.75           C  
ATOM   2037  HA  GLN A 135     -39.791  29.839 108.309  1.00 31.75           H  
ATOM   2038  C   GLN A 135     -39.629  31.738 107.440  1.00 31.75           C  
ATOM   2039  CB  GLN A 135     -38.567  30.998 109.625  1.00 31.75           C  
ATOM   2040  HB2 GLN A 135     -37.597  31.494 109.584  1.00 31.75           H  
ATOM   2041  HB3 GLN A 135     -39.290  31.705 110.033  1.00 31.75           H  
ATOM   2042  O   GLN A 135     -40.448  32.458 108.009  1.00 31.75           O  
ATOM   2043  CG  GLN A 135     -38.512  29.811 110.591  1.00 31.75           C  
ATOM   2044  HG2 GLN A 135     -39.475  29.300 110.579  1.00 31.75           H  
ATOM   2045  HG3 GLN A 135     -37.744  29.108 110.267  1.00 31.75           H  
ATOM   2046  CD  GLN A 135     -38.210  30.240 112.024  1.00 31.75           C  
ATOM   2047  NE2 GLN A 135     -38.435  29.376 112.990  1.00 31.75           N  
ATOM   2048 HE21 GLN A 135     -38.265  29.719 113.925  1.00 31.75           H  
ATOM   2049 HE22 GLN A 135     -38.841  28.475 112.783  1.00 31.75           H  
ATOM   2050  OE1 GLN A 135     -37.761  31.333 112.324  1.00 31.75           O  
ATOM   2051  N   ALA A 136     -39.285  31.944 106.167  1.00 27.83           N  
ATOM   2052  H   ALA A 136     -38.660  31.288 105.720  1.00 27.83           H  
ATOM   2053  CA  ALA A 136     -39.936  32.946 105.328  1.00 27.83           C  
ATOM   2054  HA  ALA A 136     -39.983  33.886 105.878  1.00 27.83           H  
ATOM   2055  C   ALA A 136     -41.393  32.522 105.014  1.00 27.83           C  
ATOM   2056  CB  ALA A 136     -39.059  33.182 104.092  1.00 27.83           C  
ATOM   2057  HB1 ALA A 136     -38.960  32.257 103.524  1.00 27.83           H  
ATOM   2058  HB2 ALA A 136     -39.521  33.937 103.456  1.00 27.83           H  
ATOM   2059  HB3 ALA A 136     -38.069  33.524 104.395  1.00 27.83           H  
ATOM   2060  O   ALA A 136     -41.673  31.928 103.978  1.00 27.83           O  
ATOM   2061  N   ALA A 137     -42.292  32.776 105.969  1.00 25.80           N  
ATOM   2062  H   ALA A 137     -41.921  33.171 106.821  1.00 25.80           H  
ATOM   2063  CA  ALA A 137     -43.712  32.417 105.995  1.00 25.80           C  
ATOM   2064  HA  ALA A 137     -43.901  31.644 105.251  1.00 25.80           H  
ATOM   2065  C   ALA A 137     -44.644  33.618 105.671  1.00 25.80           C  
ATOM   2066  CB  ALA A 137     -43.977  31.826 107.395  1.00 25.80           C  
ATOM   2067  HB1 ALA A 137     -43.251  31.040 107.604  1.00 25.80           H  
ATOM   2068  HB2 ALA A 137     -44.974  31.386 107.442  1.00 25.80           H  
ATOM   2069  HB3 ALA A 137     -43.889  32.603 108.154  1.00 25.80           H  
ATOM   2070  O   ALA A 137     -44.215  34.632 105.127  1.00 25.80           O  
ATOM   2071  N   ASP A 138     -45.913  33.483 106.073  1.00 23.46           N  
ATOM   2072  H   ASP A 138     -46.116  32.595 106.509  1.00 23.46           H  
ATOM   2073  CA  ASP A 138     -47.117  34.340 106.037  1.00 23.46           C  
ATOM   2074  HA  ASP A 138     -47.876  33.768 105.503  1.00 23.46           H  
ATOM   2075  C   ASP A 138     -47.145  35.715 105.345  1.00 23.46           C  
ATOM   2076  CB  ASP A 138     -47.636  34.538 107.480  1.00 23.46           C  
ATOM   2077  HB2 ASP A 138     -48.404  35.311 107.470  1.00 23.46           H  
ATOM   2078  HB3 ASP A 138     -46.824  34.887 108.117  1.00 23.46           H  
ATOM   2079  O   ASP A 138     -48.051  35.978 104.561  1.00 23.46           O  
ATOM   2080  CG  ASP A 138     -48.289  33.299 108.097  1.00 23.46           C  
ATOM   2081  OD1 ASP A 138     -48.606  32.358 107.338  1.00 23.46           O  
ATOM   2082  OD2 ASP A 138     -48.460  33.307 109.336  1.00 23.46           O  
ATOM   2083  N   ALA A 139     -46.362  36.683 105.820  1.00 21.89           N  
ATOM   2084  H   ALA A 139     -45.539  36.366 106.313  1.00 21.89           H  
ATOM   2085  CA  ALA A 139     -47.044  37.864 106.373  1.00 21.89           C  
ATOM   2086  HA  ALA A 139     -47.991  37.541 106.807  1.00 21.89           H  
ATOM   2087  C   ALA A 139     -47.394  39.017 105.418  1.00 21.89           C  
ATOM   2088  CB  ALA A 139     -46.171  38.404 107.511  1.00 21.89           C  
ATOM   2089  HB1 ALA A 139     -46.008  37.622 108.253  1.00 21.89           H  
ATOM   2090  HB2 ALA A 139     -46.677  39.241 107.991  1.00 21.89           H  
ATOM   2091  HB3 ALA A 139     -45.210  38.739 107.119  1.00 21.89           H  
ATOM   2092  O   ALA A 139     -48.308  39.790 105.706  1.00 21.89           O  
ATOM   2093  N   SER A 140     -46.553  39.284 104.425  1.00 21.83           N  
ATOM   2094  H   SER A 140     -45.920  38.565 104.106  1.00 21.83           H  
ATOM   2095  CA  SER A 140     -46.411  40.651 103.900  1.00 21.83           C  
ATOM   2096  HA  SER A 140     -46.574  41.355 104.716  1.00 21.83           H  
ATOM   2097  C   SER A 140     -47.459  40.967 102.826  1.00 21.83           C  
ATOM   2098  CB  SER A 140     -44.976  40.849 103.408  1.00 21.83           C  
ATOM   2099  HB2 SER A 140     -44.287  40.628 104.223  1.00 21.83           H  
ATOM   2100  HB3 SER A 140     -44.834  41.884 103.098  1.00 21.83           H  
ATOM   2101  O   SER A 140     -48.197  40.103 102.385  1.00 21.83           O  
ATOM   2102  OG  SER A 140     -44.704  39.993 102.321  1.00 21.83           O  
ATOM   2103  HG  SER A 140     -43.761  39.965 102.144  1.00 21.83           H  
ATOM   2104  N   GLY A 141     -47.626  42.171 102.298  1.00 21.15           N  
ATOM   2105  H   GLY A 141     -48.337  42.148 101.581  1.00 21.15           H  
ATOM   2106  CA  GLY A 141     -47.249  43.519 102.686  1.00 21.15           C  
ATOM   2107  HA2 GLY A 141     -47.256  43.620 103.771  1.00 21.15           H  
ATOM   2108  HA3 GLY A 141     -46.266  43.769 102.287  1.00 21.15           H  
ATOM   2109  C   GLY A 141     -48.309  44.454 102.075  1.00 21.15           C  
ATOM   2110  O   GLY A 141     -49.189  44.024 101.337  1.00 21.15           O  
ATOM   2111  N   THR A 142     -48.246  45.740 102.390  1.00 19.75           N  
ATOM   2112  H   THR A 142     -47.423  46.075 102.870  1.00 19.75           H  
ATOM   2113  CA  THR A 142     -49.371  46.696 102.347  1.00 19.75           C  
ATOM   2114  HA  THR A 142     -50.197  46.305 102.940  1.00 19.75           H  
ATOM   2115  C   THR A 142     -49.964  47.079 100.990  1.00 19.75           C  
ATOM   2116  CB  THR A 142     -48.883  48.019 102.966  1.00 19.75           C  
ATOM   2117  HB  THR A 142     -49.513  48.844 102.635  1.00 19.75           H  
ATOM   2118  O   THR A 142     -51.119  47.481 100.941  1.00 19.75           O  
ATOM   2119  CG2 THR A 142     -48.915  47.977 104.490  1.00 19.75           C  
ATOM   2120 HG21 THR A 142     -48.274  47.177 104.860  1.00 19.75           H  
ATOM   2121 HG22 THR A 142     -49.937  47.800 104.825  1.00 19.75           H  
ATOM   2122 HG23 THR A 142     -48.575  48.931 104.893  1.00 19.75           H  
ATOM   2123  OG1 THR A 142     -47.535  48.279 102.607  1.00 19.75           O  
ATOM   2124  HG1 THR A 142     -47.358  49.199 102.813  1.00 19.75           H  
ATOM   2125  N   GLY A 143     -49.140  47.130  99.949  1.00 17.61           N  
ATOM   2126  H   GLY A 143     -48.321  46.545 100.030  1.00 17.61           H  
ATOM   2127  CA  GLY A 143     -48.917  48.418  99.286  1.00 17.61           C  
ATOM   2128  HA2 GLY A 143     -48.594  49.134 100.042  1.00 17.61           H  
ATOM   2129  HA3 GLY A 143     -48.080  48.295  98.598  1.00 17.61           H  
ATOM   2130  C   GLY A 143     -50.068  49.087  98.523  1.00 17.61           C  
ATOM   2131  O   GLY A 143     -50.861  49.844  99.076  1.00 17.61           O  
ATOM   2132  N   ALA A 144     -49.943  49.033  97.203  1.00 17.28           N  
ATOM   2133  H   ALA A 144     -49.371  48.299  96.810  1.00 17.28           H  
ATOM   2134  CA  ALA A 144     -50.410  50.075  96.286  1.00 17.28           C  
ATOM   2135  HA  ALA A 144     -50.839  50.907  96.844  1.00 17.28           H  
ATOM   2136  C   ALA A 144     -51.507  49.501  95.368  1.00 17.28           C  
ATOM   2137  CB  ALA A 144     -49.150  50.564  95.555  1.00 17.28           C  
ATOM   2138  HB1 ALA A 144     -49.357  51.522  95.078  1.00 17.28           H  
ATOM   2139  HB2 ALA A 144     -48.834  49.831  94.813  1.00 17.28           H  
ATOM   2140  HB3 ALA A 144     -48.343  50.728  96.269  1.00 17.28           H  
ATOM   2141  O   ALA A 144     -52.065  48.460  95.678  1.00 17.28           O  
ATOM   2142  N   ASN A 145     -51.845  50.002  94.184  1.00 16.07           N  
ATOM   2143  H   ASN A 145     -52.465  49.361  93.710  1.00 16.07           H  
ATOM   2144  CA  ASN A 145     -52.059  51.371  93.705  1.00 16.07           C  
ATOM   2145  HA  ASN A 145     -52.121  52.041  94.563  1.00 16.07           H  
ATOM   2146  C   ASN A 145     -53.459  51.344  93.005  1.00 16.07           C  
ATOM   2147  CB  ASN A 145     -50.893  51.779  92.776  1.00 16.07           C  
ATOM   2148  HB2 ASN A 145     -51.160  51.550  91.745  1.00 16.07           H  
ATOM   2149  HB3 ASN A 145     -50.000  51.195  92.997  1.00 16.07           H  
ATOM   2150  O   ASN A 145     -54.069  50.279  92.959  1.00 16.07           O  
ATOM   2151  CG  ASN A 145     -50.521  53.252  92.891  1.00 16.07           C  
ATOM   2152  ND2 ASN A 145     -49.689  53.747  92.007  1.00 16.07           N  
ATOM   2153 HD21 ASN A 145     -49.494  54.735  92.085  1.00 16.07           H  
ATOM   2154 HD22 ASN A 145     -49.308  53.166  91.274  1.00 16.07           H  
ATOM   2155  OD1 ASN A 145     -51.000  53.992  93.732  1.00 16.07           O  
ATOM   2156  N   PRO A 146     -54.044  52.433  92.473  1.00 20.54           N  
ATOM   2157  CA  PRO A 146     -55.315  52.919  92.989  1.00 20.54           C  
ATOM   2158  HA  PRO A 146     -55.541  52.406  93.924  1.00 20.54           H  
ATOM   2159  C   PRO A 146     -56.553  52.740  92.085  1.00 20.54           C  
ATOM   2160  CB  PRO A 146     -55.033  54.393  93.315  1.00 20.54           C  
ATOM   2161  HB2 PRO A 146     -54.699  54.468  94.350  1.00 20.54           H  
ATOM   2162  HB3 PRO A 146     -55.912  55.021  93.174  1.00 20.54           H  
ATOM   2163  O   PRO A 146     -57.495  52.087  92.513  1.00 20.54           O  
ATOM   2164  CG  PRO A 146     -53.880  54.806  92.393  1.00 20.54           C  
ATOM   2165  HG2 PRO A 146     -53.062  55.221  92.981  1.00 20.54           H  
ATOM   2166  HG3 PRO A 146     -54.218  55.533  91.654  1.00 20.54           H  
ATOM   2167  CD  PRO A 146     -53.470  53.512  91.700  1.00 20.54           C  
ATOM   2168  HD2 PRO A 146     -53.937  53.492  90.715  1.00 20.54           H  
ATOM   2169  HD3 PRO A 146     -52.397  53.449  91.521  1.00 20.54           H  
ATOM   2170  N   SER A 147     -56.656  53.443  90.947  1.00 18.28           N  
ATOM   2171  H   SER A 147     -55.821  53.876  90.580  1.00 18.28           H  
ATOM   2172  CA  SER A 147     -57.887  54.235  90.731  1.00 18.28           C  
ATOM   2173  HA  SER A 147     -58.531  54.114  91.602  1.00 18.28           H  
ATOM   2174  C   SER A 147     -58.805  53.935  89.535  1.00 18.28           C  
ATOM   2175  CB  SER A 147     -57.523  55.725  90.681  1.00 18.28           C  
ATOM   2176  HB2 SER A 147     -57.213  56.056  91.672  1.00 18.28           H  
ATOM   2177  HB3 SER A 147     -58.401  56.302  90.390  1.00 18.28           H  
ATOM   2178  O   SER A 147     -59.999  53.807  89.756  1.00 18.28           O  
ATOM   2179  OG  SER A 147     -56.465  55.959  89.762  1.00 18.28           O  
ATOM   2180  HG  SER A 147     -56.704  56.726  89.237  1.00 18.28           H  
ATOM   2181  N   GLY A 148     -58.300  54.021  88.299  1.00 18.69           N  
ATOM   2182  H   GLY A 148     -57.292  53.990  88.231  1.00 18.69           H  
ATOM   2183  CA  GLY A 148     -58.987  54.776  87.224  1.00 18.69           C  
ATOM   2184  HA2 GLY A 148     -59.133  55.795  87.583  1.00 18.69           H  
ATOM   2185  HA3 GLY A 148     -58.318  54.834  86.365  1.00 18.69           H  
ATOM   2186  C   GLY A 148     -60.353  54.298  86.686  1.00 18.69           C  
ATOM   2187  O   GLY A 148     -60.697  53.127  86.788  1.00 18.69           O  
ATOM   2188  N   ASP A 149     -61.065  55.242  86.043  1.00 21.09           N  
ATOM   2189  H   ASP A 149     -60.614  56.140  85.937  1.00 21.09           H  
ATOM   2190  CA  ASP A 149     -62.539  55.337  85.940  1.00 21.09           C  
ATOM   2191  HA  ASP A 149     -62.987  54.897  86.830  1.00 21.09           H  
ATOM   2192  C   ASP A 149     -63.265  54.719  84.714  1.00 21.09           C  
ATOM   2193  CB  ASP A 149     -62.902  56.844  85.920  1.00 21.09           C  
ATOM   2194  HB2 ASP A 149     -62.337  57.336  85.127  1.00 21.09           H  
ATOM   2195  HB3 ASP A 149     -63.959  56.945  85.674  1.00 21.09           H  
ATOM   2196  O   ASP A 149     -64.395  54.258  84.857  1.00 21.09           O  
ATOM   2197  CG  ASP A 149     -62.682  57.590  87.239  1.00 21.09           C  
ATOM   2198  OD1 ASP A 149     -63.126  57.077  88.289  1.00 21.09           O  
ATOM   2199  OD2 ASP A 149     -62.054  58.674  87.203  1.00 21.09           O  
ATOM   2200  N   ASP A 150     -62.736  54.866  83.493  1.00 20.73           N  
ATOM   2201  H   ASP A 150     -61.737  55.009  83.469  1.00 20.73           H  
ATOM   2202  CA  ASP A 150     -63.471  55.717  82.524  1.00 20.73           C  
ATOM   2203  HA  ASP A 150     -64.256  56.214  83.094  1.00 20.73           H  
ATOM   2204  C   ASP A 150     -64.191  55.058  81.309  1.00 20.73           C  
ATOM   2205  CB  ASP A 150     -62.472  56.796  82.040  1.00 20.73           C  
ATOM   2206  HB2 ASP A 150     -62.001  56.461  81.115  1.00 20.73           H  
ATOM   2207  HB3 ASP A 150     -61.676  56.914  82.775  1.00 20.73           H  
ATOM   2208  O   ASP A 150     -63.838  53.956  80.903  1.00 20.73           O  
ATOM   2209  CG  ASP A 150     -63.084  58.182  81.826  1.00 20.73           C  
ATOM   2210  OD1 ASP A 150     -64.252  58.388  82.232  1.00 20.73           O  
ATOM   2211  OD2 ASP A 150     -62.383  59.022  81.218  1.00 20.73           O  
ATOM   2212  N   LEU A 151     -65.114  55.832  80.692  1.00 20.40           N  
ATOM   2213  H   LEU A 151     -65.281  56.687  81.204  1.00 20.40           H  
ATOM   2214  CA  LEU A 151     -65.708  55.842  79.314  1.00 20.40           C  
ATOM   2215  HA  LEU A 151     -66.660  56.364  79.410  1.00 20.40           H  
ATOM   2216  C   LEU A 151     -66.109  54.493  78.635  1.00 20.40           C  
ATOM   2217  CB  LEU A 151     -64.796  56.720  78.422  1.00 20.40           C  
ATOM   2218  HB2 LEU A 151     -65.103  56.652  77.378  1.00 20.40           H  
ATOM   2219  HB3 LEU A 151     -63.783  56.322  78.480  1.00 20.40           H  
ATOM   2220  O   LEU A 151     -66.007  53.426  79.212  1.00 20.40           O  
ATOM   2221  CG  LEU A 151     -64.762  58.213  78.809  1.00 20.40           C  
ATOM   2222  HG  LEU A 151     -64.558  58.296  79.877  1.00 20.40           H  
ATOM   2223  CD1 LEU A 151     -63.647  58.939  78.059  1.00 20.40           C  
ATOM   2224 HD11 LEU A 151     -63.586  59.965  78.420  1.00 20.40           H  
ATOM   2225 HD12 LEU A 151     -62.696  58.454  78.280  1.00 20.40           H  
ATOM   2226 HD13 LEU A 151     -63.839  58.924  76.986  1.00 20.40           H  
ATOM   2227  CD2 LEU A 151     -66.081  58.951  78.571  1.00 20.40           C  
ATOM   2228 HD21 LEU A 151     -66.357  58.903  77.518  1.00 20.40           H  
ATOM   2229 HD22 LEU A 151     -65.968  59.989  78.882  1.00 20.40           H  
ATOM   2230 HD23 LEU A 151     -66.866  58.506  79.183  1.00 20.40           H  
ATOM   2231  N   GLY A 152     -66.626  54.382  77.398  1.00 23.53           N  
ATOM   2232  H   GLY A 152     -66.704  53.412  77.128  1.00 23.53           H  
ATOM   2233  CA  GLY A 152     -67.317  55.289  76.468  1.00 23.53           C  
ATOM   2234  HA2 GLY A 152     -66.595  55.845  75.871  1.00 23.53           H  
ATOM   2235  HA3 GLY A 152     -67.932  55.987  77.036  1.00 23.53           H  
ATOM   2236  C   GLY A 152     -68.228  54.459  75.519  1.00 23.53           C  
ATOM   2237  O   GLY A 152     -67.946  53.295  75.250  1.00 23.53           O  
ATOM   2238  N   GLU A 153     -69.344  55.027  75.042  1.00 27.97           N  
ATOM   2239  H   GLU A 153     -69.451  56.015  75.222  1.00 27.97           H  
ATOM   2240  CA  GLU A 153     -70.636  54.324  74.812  1.00 27.97           C  
ATOM   2241  HA  GLU A 153     -70.681  53.458  75.473  1.00 27.97           H  
ATOM   2242  C   GLU A 153     -70.955  53.795  73.384  1.00 27.97           C  
ATOM   2243  CB  GLU A 153     -71.774  55.291  75.212  1.00 27.97           C  
ATOM   2244  HB2 GLU A 153     -72.730  54.778  75.112  1.00 27.97           H  
ATOM   2245  HB3 GLU A 153     -71.761  56.124  74.509  1.00 27.97           H  
ATOM   2246  O   GLU A 153     -72.117  53.521  73.086  1.00 27.97           O  
ATOM   2247  CG  GLU A 153     -71.728  55.845  76.643  1.00 27.97           C  
ATOM   2248  HG2 GLU A 153     -70.798  56.394  76.791  1.00 27.97           H  
ATOM   2249  HG3 GLU A 153     -71.743  55.006  77.340  1.00 27.97           H  
ATOM   2250  CD  GLU A 153     -72.911  56.790  76.929  1.00 27.97           C  
ATOM   2251  OE1 GLU A 153     -73.384  56.793  78.088  1.00 27.97           O  
ATOM   2252  OE2 GLU A 153     -73.318  57.529  76.004  1.00 27.97           O  
ATOM   2253  N   ALA A 154     -69.994  53.741  72.457  1.00 22.51           N  
ATOM   2254  H   ALA A 154     -69.042  53.868  72.770  1.00 22.51           H  
ATOM   2255  CA  ALA A 154     -70.271  53.828  71.007  1.00 22.51           C  
ATOM   2256  HA  ALA A 154     -70.678  54.822  70.821  1.00 22.51           H  
ATOM   2257  C   ALA A 154     -71.304  52.808  70.452  1.00 22.51           C  
ATOM   2258  CB  ALA A 154     -68.934  53.733  70.263  1.00 22.51           C  
ATOM   2259  HB1 ALA A 154     -69.099  53.858  69.193  1.00 22.51           H  
ATOM   2260  HB2 ALA A 154     -68.256  54.511  70.613  1.00 22.51           H  
ATOM   2261  HB3 ALA A 154     -68.484  52.756  70.439  1.00 22.51           H  
ATOM   2262  O   ALA A 154     -71.135  51.604  70.637  1.00 22.51           O  
ATOM   2263  N   GLY A 155     -72.353  53.278  69.743  1.00 32.27           N  
ATOM   2264  H   GLY A 155     -72.431  54.278  69.627  1.00 32.27           H  
ATOM   2265  CA  GLY A 155     -73.589  52.479  69.607  1.00 32.27           C  
ATOM   2266  HA2 GLY A 155     -74.289  52.848  70.357  1.00 32.27           H  
ATOM   2267  HA3 GLY A 155     -73.377  51.445  69.878  1.00 32.27           H  
ATOM   2268  C   GLY A 155     -74.379  52.393  68.287  1.00 32.27           C  
ATOM   2269  O   GLY A 155     -75.423  51.754  68.321  1.00 32.27           O  
ATOM   2270  N   VAL A 156     -73.995  53.038  67.177  1.00 26.21           N  
ATOM   2271  H   VAL A 156     -73.061  53.420  67.148  1.00 26.21           H  
ATOM   2272  CA  VAL A 156     -74.966  53.504  66.145  1.00 26.21           C  
ATOM   2273  HA  VAL A 156     -75.970  53.333  66.534  1.00 26.21           H  
ATOM   2274  C   VAL A 156     -74.945  52.695  64.814  1.00 26.21           C  
ATOM   2275  CB  VAL A 156     -74.839  55.049  66.018  1.00 26.21           C  
ATOM   2276  HB  VAL A 156     -73.862  55.292  65.598  1.00 26.21           H  
ATOM   2277  O   VAL A 156     -74.726  51.490  64.819  1.00 26.21           O  
ATOM   2278  CG1 VAL A 156     -75.918  55.735  65.185  1.00 26.21           C  
ATOM   2279 HG11 VAL A 156     -75.557  55.864  64.165  1.00 26.21           H  
ATOM   2280 HG12 VAL A 156     -76.133  56.747  65.527  1.00 26.21           H  
ATOM   2281 HG13 VAL A 156     -76.848  55.168  65.235  1.00 26.21           H  
ATOM   2282  CG2 VAL A 156     -74.951  55.740  67.388  1.00 26.21           C  
ATOM   2283 HG21 VAL A 156     -74.845  56.819  67.279  1.00 26.21           H  
ATOM   2284 HG22 VAL A 156     -74.156  55.413  68.058  1.00 26.21           H  
ATOM   2285 HG23 VAL A 156     -75.917  55.513  67.839  1.00 26.21           H  
ATOM   2286  N   ASP A 157     -75.199  53.354  63.677  1.00 25.23           N  
ATOM   2287  H   ASP A 157     -75.090  54.356  63.743  1.00 25.23           H  
ATOM   2288  CA  ASP A 157     -76.184  52.991  62.639  1.00 25.23           C  
ATOM   2289  HA  ASP A 157     -77.045  52.498  63.090  1.00 25.23           H  
ATOM   2290  C   ASP A 157     -75.703  52.124  61.470  1.00 25.23           C  
ATOM   2291  CB  ASP A 157     -76.651  54.302  61.952  1.00 25.23           C  
ATOM   2292  HB2 ASP A 157     -75.777  54.897  61.687  1.00 25.23           H  
ATOM   2293  HB3 ASP A 157     -77.156  54.052  61.019  1.00 25.23           H  
ATOM   2294  O   ASP A 157     -76.500  51.369  60.911  1.00 25.23           O  
ATOM   2295  CG  ASP A 157     -77.631  55.170  62.739  1.00 25.23           C  
ATOM   2296  OD1 ASP A 157     -78.530  54.595  63.389  1.00 25.23           O  
ATOM   2297  OD2 ASP A 157     -77.473  56.412  62.692  1.00 25.23           O  
ATOM   2298  N   GLU A 158     -74.496  52.396  60.963  1.00 25.78           N  
ATOM   2299  H   GLU A 158     -73.878  52.947  61.543  1.00 25.78           H  
ATOM   2300  CA  GLU A 158     -74.276  52.510  59.510  1.00 25.78           C  
ATOM   2301  HA  GLU A 158     -75.122  53.068  59.111  1.00 25.78           H  
ATOM   2302  C   GLU A 158     -74.302  51.159  58.763  1.00 25.78           C  
ATOM   2303  CB  GLU A 158     -73.044  53.387  59.211  1.00 25.78           C  
ATOM   2304  HB2 GLU A 158     -72.214  53.066  59.841  1.00 25.78           H  
ATOM   2305  HB3 GLU A 158     -72.764  53.262  58.165  1.00 25.78           H  
ATOM   2306  O   GLU A 158     -73.302  50.490  58.530  1.00 25.78           O  
ATOM   2307  CG  GLU A 158     -73.364  54.878  59.452  1.00 25.78           C  
ATOM   2308  HG2 GLU A 158     -74.177  55.166  58.786  1.00 25.78           H  
ATOM   2309  HG3 GLU A 158     -73.716  54.996  60.477  1.00 25.78           H  
ATOM   2310  CD  GLU A 158     -72.173  55.831  59.245  1.00 25.78           C  
ATOM   2311  OE1 GLU A 158     -72.435  57.032  58.999  1.00 25.78           O  
ATOM   2312  OE2 GLU A 158     -71.017  55.373  59.375  1.00 25.78           O  
ATOM   2313  N   LEU A 159     -75.523  50.799  58.365  1.00 24.93           N  
ATOM   2314  H   LEU A 159     -76.246  51.360  58.793  1.00 24.93           H  
ATOM   2315  CA  LEU A 159     -76.023  49.582  57.712  1.00 24.93           C  
ATOM   2316  HA  LEU A 159     -75.718  48.716  58.300  1.00 24.93           H  
ATOM   2317  C   LEU A 159     -75.554  49.323  56.265  1.00 24.93           C  
ATOM   2318  CB  LEU A 159     -77.569  49.735  57.734  1.00 24.93           C  
ATOM   2319  HB2 LEU A 159     -77.829  50.789  57.830  1.00 24.93           H  
ATOM   2320  HB3 LEU A 159     -77.991  49.433  56.776  1.00 24.93           H  
ATOM   2321  O   LEU A 159     -76.002  48.343  55.679  1.00 24.93           O  
ATOM   2322  CG  LEU A 159     -78.268  48.939  58.851  1.00 24.93           C  
ATOM   2323  HG  LEU A 159     -77.555  48.682  59.635  1.00 24.93           H  
ATOM   2324  CD1 LEU A 159     -79.404  49.748  59.481  1.00 24.93           C  
ATOM   2325 HD11 LEU A 159     -79.890  49.156  60.257  1.00 24.93           H  
ATOM   2326 HD12 LEU A 159     -80.130  50.037  58.722  1.00 24.93           H  
ATOM   2327 HD13 LEU A 159     -78.987  50.642  59.945  1.00 24.93           H  
ATOM   2328  CD2 LEU A 159     -78.871  47.654  58.276  1.00 24.93           C  
ATOM   2329 HD21 LEU A 159     -79.635  47.893  57.536  1.00 24.93           H  
ATOM   2330 HD22 LEU A 159     -79.309  47.064  59.082  1.00 24.93           H  
ATOM   2331 HD23 LEU A 159     -78.081  47.074  57.800  1.00 24.93           H  
ATOM   2332  N   LEU A 160     -74.748  50.230  55.701  1.00 25.96           N  
ATOM   2333  H   LEU A 160     -74.299  50.847  56.362  1.00 25.96           H  
ATOM   2334  CA  LEU A 160     -74.657  50.631  54.282  1.00 25.96           C  
ATOM   2335  HA  LEU A 160     -75.649  50.957  53.971  1.00 25.96           H  
ATOM   2336  C   LEU A 160     -74.272  49.530  53.248  1.00 25.96           C  
ATOM   2337  CB  LEU A 160     -73.711  51.869  54.230  1.00 25.96           C  
ATOM   2338  HB2 LEU A 160     -73.381  52.085  53.214  1.00 25.96           H  
ATOM   2339  HB3 LEU A 160     -72.818  51.636  54.809  1.00 25.96           H  
ATOM   2340  O   LEU A 160     -74.881  48.477  53.123  1.00 25.96           O  
ATOM   2341  CG  LEU A 160     -74.291  53.204  54.713  1.00 25.96           C  
ATOM   2342  HG  LEU A 160     -74.797  53.068  55.668  1.00 25.96           H  
ATOM   2343  CD1 LEU A 160     -73.146  54.200  54.888  1.00 25.96           C  
ATOM   2344 HD11 LEU A 160     -72.621  54.349  53.945  1.00 25.96           H  
ATOM   2345 HD12 LEU A 160     -73.534  55.157  55.237  1.00 25.96           H  
ATOM   2346 HD13 LEU A 160     -72.440  53.831  55.633  1.00 25.96           H  
ATOM   2347  CD2 LEU A 160     -75.268  53.789  53.685  1.00 25.96           C  
ATOM   2348 HD21 LEU A 160     -74.760  53.956  52.736  1.00 25.96           H  
ATOM   2349 HD22 LEU A 160     -76.108  53.112  53.534  1.00 25.96           H  
ATOM   2350 HD23 LEU A 160     -75.648  54.743  54.052  1.00 25.96           H  
ATOM   2351  N   GLU A 161     -73.308  49.845  52.387  1.00 26.13           N  
ATOM   2352  H   GLU A 161     -72.717  50.611  52.674  1.00 26.13           H  
ATOM   2353  CA  GLU A 161     -73.376  49.705  50.925  1.00 26.13           C  
ATOM   2354  HA  GLU A 161     -74.403  49.830  50.583  1.00 26.13           H  
ATOM   2355  C   GLU A 161     -72.884  48.373  50.366  1.00 26.13           C  
ATOM   2356  CB  GLU A 161     -72.502  50.829  50.331  1.00 26.13           C  
ATOM   2357  HB2 GLU A 161     -71.651  50.994  50.992  1.00 26.13           H  
ATOM   2358  HB3 GLU A 161     -72.102  50.526  49.363  1.00 26.13           H  
ATOM   2359  O   GLU A 161     -73.009  48.142  49.170  1.00 26.13           O  
ATOM   2360  CG  GLU A 161     -73.271  52.134  50.106  1.00 26.13           C  
ATOM   2361  HG2 GLU A 161     -73.832  52.382  51.008  1.00 26.13           H  
ATOM   2362  HG3 GLU A 161     -73.993  51.974  49.306  1.00 26.13           H  
ATOM   2363  CD  GLU A 161     -72.341  53.307  49.758  1.00 26.13           C  
ATOM   2364  OE1 GLU A 161     -72.752  54.134  48.913  1.00 26.13           O  
ATOM   2365  OE2 GLU A 161     -71.258  53.394  50.377  1.00 26.13           O  
ATOM   2366  N   ALA A 162     -72.306  47.511  51.202  1.00 23.24           N  
ATOM   2367  H   ALA A 162     -72.371  47.747  52.182  1.00 23.24           H  
ATOM   2368  CA  ALA A 162     -71.264  46.549  50.816  1.00 23.24           C  
ATOM   2369  HA  ALA A 162     -70.495  47.105  50.278  1.00 23.24           H  
ATOM   2370  C   ALA A 162     -71.682  45.392  49.872  1.00 23.24           C  
ATOM   2371  CB  ALA A 162     -70.647  46.028  52.120  1.00 23.24           C  
ATOM   2372  HB1 ALA A 162     -70.296  46.863  52.726  1.00 23.24           H  
ATOM   2373  HB2 ALA A 162     -71.388  45.458  52.680  1.00 23.24           H  
ATOM   2374  HB3 ALA A 162     -69.797  45.383  51.892  1.00 23.24           H  
ATOM   2375  O   ALA A 162     -70.905  44.467  49.627  1.00 23.24           O  
ATOM   2376  N   LEU A 163     -72.918  45.410  49.379  1.00 24.13           N  
ATOM   2377  H   LEU A 163     -73.394  46.293  49.500  1.00 24.13           H  
ATOM   2378  CA  LEU A 163     -73.488  44.500  48.384  1.00 24.13           C  
ATOM   2379  HA  LEU A 163     -73.349  43.466  48.699  1.00 24.13           H  
ATOM   2380  C   LEU A 163     -72.828  44.670  46.997  1.00 24.13           C  
ATOM   2381  CB  LEU A 163     -74.993  44.841  48.302  1.00 24.13           C  
ATOM   2382  HB2 LEU A 163     -75.119  45.914  48.445  1.00 24.13           H  
ATOM   2383  HB3 LEU A 163     -75.366  44.625  47.301  1.00 24.13           H  
ATOM   2384  O   LEU A 163     -72.292  45.720  46.680  1.00 24.13           O  
ATOM   2385  CG  LEU A 163     -75.846  44.073  49.327  1.00 24.13           C  
ATOM   2386  HG  LEU A 163     -75.245  43.830  50.203  1.00 24.13           H  
ATOM   2387  CD1 LEU A 163     -77.051  44.894  49.788  1.00 24.13           C  
ATOM   2388 HD11 LEU A 163     -77.640  44.318  50.501  1.00 24.13           H  
ATOM   2389 HD12 LEU A 163     -76.699  45.800  50.281  1.00 24.13           H  
ATOM   2390 HD13 LEU A 163     -77.668  45.168  48.933  1.00 24.13           H  
ATOM   2391  CD2 LEU A 163     -76.365  42.778  48.696  1.00 24.13           C  
ATOM   2392 HD21 LEU A 163     -75.523  42.176  48.355  1.00 24.13           H  
ATOM   2393 HD22 LEU A 163     -77.012  43.005  47.849  1.00 24.13           H  
ATOM   2394 HD23 LEU A 163     -76.926  42.211  49.439  1.00 24.13           H  
ATOM   2395  N   GLY A 164     -72.986  43.735  46.056  1.00 24.85           N  
ATOM   2396  H   GLY A 164     -73.002  44.173  45.146  1.00 24.85           H  
ATOM   2397  CA  GLY A 164     -72.202  42.497  45.964  1.00 24.85           C  
ATOM   2398  HA2 GLY A 164     -71.525  42.428  46.815  1.00 24.85           H  
ATOM   2399  HA3 GLY A 164     -72.868  41.634  45.958  1.00 24.85           H  
ATOM   2400  C   GLY A 164     -71.375  42.506  44.658  1.00 24.85           C  
ATOM   2401  O   GLY A 164     -71.711  43.234  43.732  1.00 24.85           O  
ATOM   2402  N   ARG A 165     -70.284  41.725  44.614  1.00 24.15           N  
ATOM   2403  H   ARG A 165     -70.177  41.075  45.379  1.00 24.15           H  
ATOM   2404  CA  ARG A 165     -69.065  41.980  43.807  1.00 24.15           C  
ATOM   2405  HA  ARG A 165     -68.757  43.009  43.990  1.00 24.15           H  
ATOM   2406  C   ARG A 165     -69.152  41.923  42.275  1.00 24.15           C  
ATOM   2407  CB  ARG A 165     -67.933  41.042  44.273  1.00 24.15           C  
ATOM   2408  HB2 ARG A 165     -68.331  40.049  44.483  1.00 24.15           H  
ATOM   2409  HB3 ARG A 165     -67.204  40.945  43.469  1.00 24.15           H  
ATOM   2410  O   ARG A 165     -68.874  42.926  41.632  1.00 24.15           O  
ATOM   2411  CG  ARG A 165     -67.185  41.584  45.494  1.00 24.15           C  
ATOM   2412  HG2 ARG A 165     -67.870  41.734  46.329  1.00 24.15           H  
ATOM   2413  HG3 ARG A 165     -66.756  42.550  45.227  1.00 24.15           H  
ATOM   2414  CD  ARG A 165     -66.041  40.642  45.896  1.00 24.15           C  
ATOM   2415  HD2 ARG A 165     -65.640  40.162  45.003  1.00 24.15           H  
ATOM   2416  HD3 ARG A 165     -65.245  41.247  46.330  1.00 24.15           H  
ATOM   2417  NE  ARG A 165     -66.463  39.643  46.900  1.00 24.15           N  
ATOM   2418  HE  ARG A 165     -67.231  39.908  47.499  1.00 24.15           H  
ATOM   2419  NH1 ARG A 165     -64.871  38.049  46.441  1.00 24.15           N  
ATOM   2420 HH11 ARG A 165     -64.612  38.561  45.610  1.00 24.15           H  
ATOM   2421 HH12 ARG A 165     -64.461  37.139  46.600  1.00 24.15           H  
ATOM   2422  NH2 ARG A 165     -66.245  37.773  48.177  1.00 24.15           N  
ATOM   2423 HH21 ARG A 165     -65.783  36.893  48.356  1.00 24.15           H  
ATOM   2424 HH22 ARG A 165     -67.004  38.090  48.764  1.00 24.15           H  
ATOM   2425  CZ  ARG A 165     -65.859  38.497  47.163  1.00 24.15           C  
ATOM   2426  N   GLU A 166     -69.353  40.736  41.701  1.00 20.41           N  
ATOM   2427  H   GLU A 166     -69.586  39.941  42.278  1.00 20.41           H  
ATOM   2428  CA  GLU A 166     -68.988  40.451  40.299  1.00 20.41           C  
ATOM   2429  HA  GLU A 166     -68.104  41.027  40.023  1.00 20.41           H  
ATOM   2430  C   GLU A 166     -70.089  40.894  39.334  1.00 20.41           C  
ATOM   2431  CB  GLU A 166     -68.638  38.963  40.107  1.00 20.41           C  
ATOM   2432  HB2 GLU A 166     -69.390  38.367  40.625  1.00 20.41           H  
ATOM   2433  HB3 GLU A 166     -68.673  38.717  39.045  1.00 20.41           H  
ATOM   2434  O   GLU A 166     -70.786  40.092  38.723  1.00 20.41           O  
ATOM   2435  CG  GLU A 166     -67.233  38.593  40.601  1.00 20.41           C  
ATOM   2436  HG2 GLU A 166     -66.497  39.147  40.019  1.00 20.41           H  
ATOM   2437  HG3 GLU A 166     -67.139  38.904  41.641  1.00 20.41           H  
ATOM   2438  CD  GLU A 166     -66.949  37.081  40.511  1.00 20.41           C  
ATOM   2439  OE1 GLU A 166     -65.752  36.721  40.571  1.00 20.41           O  
ATOM   2440  OE2 GLU A 166     -67.916  36.286  40.585  1.00 20.41           O  
ATOM   2441  N   LEU A 167     -70.320  42.193  39.215  1.00 22.17           N  
ATOM   2442  H   LEU A 167     -69.751  42.821  39.764  1.00 22.17           H  
ATOM   2443  CA  LEU A 167     -70.877  42.708  37.971  1.00 22.17           C  
ATOM   2444  HA  LEU A 167     -71.612  42.028  37.542  1.00 22.17           H  
ATOM   2445  C   LEU A 167     -69.678  42.777  37.036  1.00 22.17           C  
ATOM   2446  CB  LEU A 167     -71.524  44.075  38.252  1.00 22.17           C  
ATOM   2447  HB2 LEU A 167     -71.654  44.612  37.313  1.00 22.17           H  
ATOM   2448  HB3 LEU A 167     -70.845  44.659  38.873  1.00 22.17           H  
ATOM   2449  O   LEU A 167     -68.881  43.692  37.233  1.00 22.17           O  
ATOM   2450  CG  LEU A 167     -72.884  43.936  38.957  1.00 22.17           C  
ATOM   2451  HG  LEU A 167     -72.847  43.133  39.693  1.00 22.17           H  
ATOM   2452  CD1 LEU A 167     -73.243  45.226  39.693  1.00 22.17           C  
ATOM   2453 HD11 LEU A 167     -72.487  45.426  40.452  1.00 22.17           H  
ATOM   2454 HD12 LEU A 167     -74.211  45.118  40.184  1.00 22.17           H  
ATOM   2455 HD13 LEU A 167     -73.272  46.060  38.991  1.00 22.17           H  
ATOM   2456  CD2 LEU A 167     -73.999  43.635  37.950  1.00 22.17           C  
ATOM   2457 HD21 LEU A 167     -74.064  44.437  37.215  1.00 22.17           H  
ATOM   2458 HD22 LEU A 167     -73.782  42.698  37.436  1.00 22.17           H  
ATOM   2459 HD23 LEU A 167     -74.950  43.536  38.473  1.00 22.17           H  
ATOM   2460  N   ASP A 168     -69.483  41.765  36.168  1.00 23.87           N  
ATOM   2461  H   ASP A 168     -70.105  40.969  36.182  1.00 23.87           H  
ATOM   2462  CA  ASP A 168     -68.234  41.649  35.393  1.00 23.87           C  
ATOM   2463  HA  ASP A 168     -67.432  41.419  36.094  1.00 23.87           H  
ATOM   2464  C   ASP A 168     -67.906  43.017  34.782  1.00 23.87           C  
ATOM   2465  CB  ASP A 168     -68.268  40.528  34.332  1.00 23.87           C  
ATOM   2466  HB2 ASP A 168     -69.267  40.467  33.901  1.00 23.87           H  
ATOM   2467  HB3 ASP A 168     -67.579  40.796  33.530  1.00 23.87           H  
ATOM   2468  O   ASP A 168     -68.737  43.633  34.112  1.00 23.87           O  
ATOM   2469  CG  ASP A 168     -67.839  39.143  34.849  1.00 23.87           C  
ATOM   2470  OD1 ASP A 168     -67.364  39.056  36.004  1.00 23.87           O  
ATOM   2471  OD2 ASP A 168     -68.002  38.171  34.076  1.00 23.87           O  
ATOM   2472  N   GLY A 169     -66.760  43.545  35.216  1.00 24.58           N  
ATOM   2473  H   GLY A 169     -66.140  42.940  35.735  1.00 24.58           H  
ATOM   2474  CA  GLY A 169     -66.532  44.984  35.344  1.00 24.58           C  
ATOM   2475  HA2 GLY A 169     -65.943  45.164  36.243  1.00 24.58           H  
ATOM   2476  HA3 GLY A 169     -67.492  45.487  35.461  1.00 24.58           H  
ATOM   2477  C   GLY A 169     -65.805  45.647  34.177  1.00 24.58           C  
ATOM   2478  O   GLY A 169     -65.672  46.869  34.221  1.00 24.58           O  
ATOM   2479  N   ASP A 170     -65.348  44.865  33.186  1.00 19.03           N  
ATOM   2480  H   ASP A 170     -65.637  43.897  33.188  1.00 19.03           H  
ATOM   2481  CA  ASP A 170     -64.668  45.328  31.958  1.00 19.03           C  
ATOM   2482  HA  ASP A 170     -64.209  46.297  32.153  1.00 19.03           H  
ATOM   2483  C   ASP A 170     -65.649  45.575  30.795  1.00 19.03           C  
ATOM   2484  CB  ASP A 170     -63.538  44.343  31.543  1.00 19.03           C  
ATOM   2485  HB2 ASP A 170     -63.469  44.350  30.456  1.00 19.03           H  
ATOM   2486  HB3 ASP A 170     -63.825  43.332  31.830  1.00 19.03           H  
ATOM   2487  O   ASP A 170     -66.459  44.669  30.479  1.00 19.03           O  
ATOM   2488  CG  ASP A 170     -62.115  44.640  32.072  1.00 19.03           C  
ATOM   2489  OD1 ASP A 170     -61.854  45.741  32.614  1.00 19.03           O  
ATOM   2490  OD2 ASP A 170     -61.246  43.750  31.891  1.00 19.03           O  
ATOM   2491  OXT ASP A 170     -65.567  46.680  30.210  1.00 19.03           O  
TER    2492      ASP A 170                                                       
ATOM   2492  N   MET B   1      -8.849   8.963 -56.860  1.00 76.83           N  
ATOM   2493  H   MET B   1      -9.271   9.098 -57.767  1.00 76.83           H  
ATOM   2494  H2  MET B   1      -8.597   7.991 -56.750  1.00 76.83           H  
ATOM   2495  H3  MET B   1      -8.028   9.545 -56.782  1.00 76.83           H  
ATOM   2496  CA  MET B   1      -9.808   9.344 -55.814  1.00 76.83           C  
ATOM   2497  HA  MET B   1     -10.723   8.768 -55.952  1.00 76.83           H  
ATOM   2498  C   MET B   1     -10.146  10.811 -55.934  1.00 76.83           C  
ATOM   2499  CB  MET B   1      -9.284   9.078 -54.405  1.00 76.83           C  
ATOM   2500  HB2 MET B   1      -9.820   9.728 -53.713  1.00 76.83           H  
ATOM   2501  HB3 MET B   1      -8.219   9.304 -54.347  1.00 76.83           H  
ATOM   2502  O   MET B   1      -9.236  11.633 -56.045  1.00 76.83           O  
ATOM   2503  CG  MET B   1      -9.547   7.655 -53.940  1.00 76.83           C  
ATOM   2504  HG2 MET B   1     -10.618   7.458 -53.977  1.00 76.83           H  
ATOM   2505  HG3 MET B   1      -9.042   6.948 -54.599  1.00 76.83           H  
ATOM   2506  SD  MET B   1      -8.971   7.423 -52.249  1.00 76.83           S  
ATOM   2507  CE  MET B   1      -7.582   6.292 -52.521  1.00 76.83           C  
ATOM   2508  HE1 MET B   1      -7.144   6.038 -51.555  1.00 76.83           H  
ATOM   2509  HE2 MET B   1      -6.826   6.768 -53.145  1.00 76.83           H  
ATOM   2510  HE3 MET B   1      -7.939   5.377 -52.993  1.00 76.83           H  
ATOM   2511  N   THR B   2     -11.434  11.128 -55.910  1.00 84.38           N  
ATOM   2512  H   THR B   2     -12.092  10.373 -55.780  1.00 84.38           H  
ATOM   2513  CA  THR B   2     -11.921  12.488 -55.676  1.00 84.38           C  
ATOM   2514  HA  THR B   2     -11.529  13.145 -56.453  1.00 84.38           H  
ATOM   2515  C   THR B   2     -11.417  13.001 -54.327  1.00 84.38           C  
ATOM   2516  CB  THR B   2     -13.456  12.554 -55.721  1.00 84.38           C  
ATOM   2517  HB  THR B   2     -13.762  13.591 -55.581  1.00 84.38           H  
ATOM   2518  O   THR B   2     -10.957  12.232 -53.477  1.00 84.38           O  
ATOM   2519  CG2 THR B   2     -14.029  12.055 -57.046  1.00 84.38           C  
ATOM   2520 HG21 THR B   2     -13.595  12.616 -57.873  1.00 84.38           H  
ATOM   2521 HG22 THR B   2     -15.109  12.205 -57.049  1.00 84.38           H  
ATOM   2522 HG23 THR B   2     -13.824  10.993 -57.181  1.00 84.38           H  
ATOM   2523  OG1 THR B   2     -14.009  11.783 -54.688  1.00 84.38           O  
ATOM   2524  HG1 THR B   2     -14.156  10.896 -55.026  1.00 84.38           H  
ATOM   2525  N   ASP B   3     -11.465  14.313 -54.120  1.00 76.70           N  
ATOM   2526  H   ASP B   3     -11.840  14.935 -54.821  1.00 76.70           H  
ATOM   2527  CA  ASP B   3     -11.075  14.872 -52.827  1.00 76.70           C  
ATOM   2528  HA  ASP B   3     -10.068  14.521 -52.603  1.00 76.70           H  
ATOM   2529  C   ASP B   3     -11.970  14.345 -51.694  1.00 76.70           C  
ATOM   2530  CB  ASP B   3     -11.046  16.399 -52.922  1.00 76.70           C  
ATOM   2531  HB2 ASP B   3     -10.753  16.697 -53.929  1.00 76.70           H  
ATOM   2532  HB3 ASP B   3     -12.038  16.803 -52.721  1.00 76.70           H  
ATOM   2533  O   ASP B   3     -11.465  13.926 -50.657  1.00 76.70           O  
ATOM   2534  CG  ASP B   3     -10.014  16.965 -51.952  1.00 76.70           C  
ATOM   2535  OD1 ASP B   3      -8.846  16.496 -52.051  1.00 76.70           O  
ATOM   2536  OD2 ASP B   3     -10.401  17.852 -51.168  1.00 76.70           O  
ATOM   2537  N   SER B   4     -13.274  14.206 -51.957  1.00 75.37           N  
ATOM   2538  H   SER B   4     -13.646  14.591 -52.814  1.00 75.37           H  
ATOM   2539  CA  SER B   4     -14.231  13.572 -51.045  1.00 75.37           C  
ATOM   2540  HA  SER B   4     -14.268  14.150 -50.121  1.00 75.37           H  
ATOM   2541  C   SER B   4     -13.848  12.135 -50.673  1.00 75.37           C  
ATOM   2542  CB  SER B   4     -15.627  13.575 -51.675  1.00 75.37           C  
ATOM   2543  HB2 SER B   4     -15.609  12.991 -52.596  1.00 75.37           H  
ATOM   2544  HB3 SER B   4     -16.340  13.123 -50.986  1.00 75.37           H  
ATOM   2545  O   SER B   4     -13.904  11.785 -49.498  1.00 75.37           O  
ATOM   2546  OG  SER B   4     -16.031  14.899 -51.972  1.00 75.37           O  
ATOM   2547  HG  SER B   4     -16.593  15.208 -51.258  1.00 75.37           H  
ATOM   2548  N   GLU B   5     -13.419  11.307 -51.635  1.00 81.53           N  
ATOM   2549  H   GLU B   5     -13.394  11.638 -52.589  1.00 81.53           H  
ATOM   2550  CA  GLU B   5     -12.991   9.924 -51.359  1.00 81.53           C  
ATOM   2551  HA  GLU B   5     -13.778   9.401 -50.816  1.00 81.53           H  
ATOM   2552  C   GLU B   5     -11.738   9.875 -50.474  1.00 81.53           C  
ATOM   2553  CB  GLU B   5     -12.723   9.175 -52.671  1.00 81.53           C  
ATOM   2554  HB2 GLU B   5     -12.158   8.269 -52.451  1.00 81.53           H  
ATOM   2555  HB3 GLU B   5     -12.110   9.818 -53.303  1.00 81.53           H  
ATOM   2556  O   GLU B   5     -11.714   9.126 -49.498  1.00 81.53           O  
ATOM   2557  CG  GLU B   5     -14.002   8.761 -53.415  1.00 81.53           C  
ATOM   2558  HG2 GLU B   5     -14.687   9.608 -53.464  1.00 81.53           H  
ATOM   2559  HG3 GLU B   5     -14.494   7.974 -52.844  1.00 81.53           H  
ATOM   2560  CD  GLU B   5     -13.719   8.272 -54.845  1.00 81.53           C  
ATOM   2561  OE1 GLU B   5     -14.534   7.500 -55.381  1.00 81.53           O  
ATOM   2562  OE2 GLU B   5     -12.724   8.745 -55.452  1.00 81.53           O  
ATOM   2563  N   LYS B   6     -10.730  10.714 -50.759  1.00 83.26           N  
ATOM   2564  H   LYS B   6     -10.848  11.340 -51.543  1.00 83.26           H  
ATOM   2565  CA  LYS B   6      -9.509  10.801 -49.938  1.00 83.26           C  
ATOM   2566  HA  LYS B   6      -9.046   9.816 -49.874  1.00 83.26           H  
ATOM   2567  C   LYS B   6      -9.832  11.206 -48.500  1.00 83.26           C  
ATOM   2568  CB  LYS B   6      -8.515  11.805 -50.545  1.00 83.26           C  
ATOM   2569  HB2 LYS B   6      -7.780  12.065 -49.784  1.00 83.26           H  
ATOM   2570  HB3 LYS B   6      -9.045  12.715 -50.826  1.00 83.26           H  
ATOM   2571  O   LYS B   6      -9.376  10.572 -47.552  1.00 83.26           O  
ATOM   2572  CG  LYS B   6      -7.758  11.240 -51.754  1.00 83.26           C  
ATOM   2573  HG2 LYS B   6      -7.174  10.380 -51.428  1.00 83.26           H  
ATOM   2574  HG3 LYS B   6      -8.471  10.913 -52.511  1.00 83.26           H  
ATOM   2575  CD  LYS B   6      -6.812  12.283 -52.369  1.00 83.26           C  
ATOM   2576  HD2 LYS B   6      -6.059  11.771 -52.968  1.00 83.26           H  
ATOM   2577  HD3 LYS B   6      -6.305  12.817 -51.566  1.00 83.26           H  
ATOM   2578  CE  LYS B   6      -7.590  13.253 -53.273  1.00 83.26           C  
ATOM   2579  HE2 LYS B   6      -8.638  13.226 -52.978  1.00 83.26           H  
ATOM   2580  HE3 LYS B   6      -7.540  12.893 -54.301  1.00 83.26           H  
ATOM   2581  NZ  LYS B   6      -7.098  14.651 -53.179  1.00 83.26           N  
ATOM   2582  HZ1 LYS B   6      -7.385  15.073 -52.308  1.00 83.26           H  
ATOM   2583  HZ2 LYS B   6      -7.572  15.256 -53.835  1.00 83.26           H  
ATOM   2584  HZ3 LYS B   6      -6.096  14.734 -53.280  1.00 83.26           H  
ATOM   2585  N   VAL B   7     -10.630  12.260 -48.326  1.00 82.84           N  
ATOM   2586  H   VAL B   7     -10.981  12.743 -49.140  1.00 82.84           H  
ATOM   2587  CA  VAL B   7     -10.970  12.768 -46.990  1.00 82.84           C  
ATOM   2588  HA  VAL B   7     -10.046  12.880 -46.423  1.00 82.84           H  
ATOM   2589  C   VAL B   7     -11.831  11.761 -46.215  1.00 82.84           C  
ATOM   2590  CB  VAL B   7     -11.621  14.160 -47.075  1.00 82.84           C  
ATOM   2591  HB  VAL B   7     -12.553  14.096 -47.636  1.00 82.84           H  
ATOM   2592  O   VAL B   7     -11.629  11.597 -45.012  1.00 82.84           O  
ATOM   2593  CG1 VAL B   7     -11.900  14.710 -45.676  1.00 82.84           C  
ATOM   2594 HG11 VAL B   7     -12.518  14.013 -45.111  1.00 82.84           H  
ATOM   2595 HG12 VAL B   7     -10.965  14.849 -45.134  1.00 82.84           H  
ATOM   2596 HG13 VAL B   7     -12.409  15.671 -45.757  1.00 82.84           H  
ATOM   2597  CG2 VAL B   7     -10.693  15.198 -47.725  1.00 82.84           C  
ATOM   2598 HG21 VAL B   7      -9.799  15.344 -47.119  1.00 82.84           H  
ATOM   2599 HG22 VAL B   7     -10.376  14.883 -48.719  1.00 82.84           H  
ATOM   2600 HG23 VAL B   7     -11.215  16.150 -47.826  1.00 82.84           H  
ATOM   2601  N   ALA B   8     -12.729  11.026 -46.881  1.00 81.29           N  
ATOM   2602  H   ALA B   8     -12.878  11.200 -47.865  1.00 81.29           H  
ATOM   2603  CA  ALA B   8     -13.515   9.967 -46.244  1.00 81.29           C  
ATOM   2604  HA  ALA B   8     -14.065  10.398 -45.408  1.00 81.29           H  
ATOM   2605  C   ALA B   8     -12.633   8.836 -45.682  1.00 81.29           C  
ATOM   2606  CB  ALA B   8     -14.527   9.426 -47.262  1.00 81.29           C  
ATOM   2607  HB1 ALA B   8     -15.173  10.234 -47.605  1.00 81.29           H  
ATOM   2608  HB2 ALA B   8     -15.141   8.657 -46.793  1.00 81.29           H  
ATOM   2609  HB3 ALA B   8     -14.006   8.997 -48.118  1.00 81.29           H  
ATOM   2610  O   ALA B   8     -12.904   8.317 -44.596  1.00 81.29           O  
ATOM   2611  N   GLU B   9     -11.559   8.473 -46.384  1.00 85.35           N  
ATOM   2612  H   GLU B   9     -11.396   8.901 -47.284  1.00 85.35           H  
ATOM   2613  CA  GLU B   9     -10.617   7.447 -45.934  1.00 85.35           C  
ATOM   2614  HA  GLU B   9     -11.196   6.580 -45.616  1.00 85.35           H  
ATOM   2615  C   GLU B   9      -9.798   7.913 -44.716  1.00 85.35           C  
ATOM   2616  CB  GLU B   9      -9.739   7.029 -47.125  1.00 85.35           C  
ATOM   2617  HB2 GLU B   9      -8.861   7.672 -47.182  1.00 85.35           H  
ATOM   2618  HB3 GLU B   9     -10.312   7.141 -48.046  1.00 85.35           H  
ATOM   2619  O   GLU B   9      -9.689   7.182 -43.725  1.00 85.35           O  
ATOM   2620  CG  GLU B   9      -9.323   5.558 -47.020  1.00 85.35           C  
ATOM   2621  HG2 GLU B   9      -8.676   5.433 -46.152  1.00 85.35           H  
ATOM   2622  HG3 GLU B   9     -10.218   4.958 -46.857  1.00 85.35           H  
ATOM   2623  CD  GLU B   9      -8.603   5.053 -48.279  1.00 85.35           C  
ATOM   2624  OE1 GLU B   9      -8.729   3.834 -48.532  1.00 85.35           O  
ATOM   2625  OE2 GLU B   9      -7.947   5.867 -48.967  1.00 85.35           O  
ATOM   2626  N   TYR B  10      -9.331   9.169 -44.720  1.00 84.92           N  
ATOM   2627  H   TYR B  10      -9.418   9.708 -45.569  1.00 84.92           H  
ATOM   2628  CA  TYR B  10      -8.680   9.780 -43.554  1.00 84.92           C  
ATOM   2629  HA  TYR B  10      -7.847   9.143 -43.254  1.00 84.92           H  
ATOM   2630  C   TYR B  10      -9.613   9.878 -42.342  1.00 84.92           C  
ATOM   2631  CB  TYR B  10      -8.133  11.172 -43.905  1.00 84.92           C  
ATOM   2632  HB2 TYR B  10      -8.922  11.759 -44.376  1.00 84.92           H  
ATOM   2633  HB3 TYR B  10      -7.861  11.680 -42.980  1.00 84.92           H  
ATOM   2634  O   TYR B  10      -9.201   9.562 -41.224  1.00 84.92           O  
ATOM   2635  CG  TYR B  10      -6.900  11.162 -44.787  1.00 84.92           C  
ATOM   2636  CD1 TYR B  10      -5.732  10.504 -44.352  1.00 84.92           C  
ATOM   2637  HD1 TYR B  10      -5.717  10.003 -43.395  1.00 84.92           H  
ATOM   2638  CD2 TYR B  10      -6.907  11.829 -46.027  1.00 84.92           C  
ATOM   2639  HD2 TYR B  10      -7.799  12.337 -46.364  1.00 84.92           H  
ATOM   2640  CE1 TYR B  10      -4.582  10.489 -45.164  1.00 84.92           C  
ATOM   2641  HE1 TYR B  10      -3.693   9.974 -44.832  1.00 84.92           H  
ATOM   2642  CE2 TYR B  10      -5.758  11.823 -46.839  1.00 84.92           C  
ATOM   2643  HE2 TYR B  10      -5.756  12.323 -47.796  1.00 84.92           H  
ATOM   2644  OH  TYR B  10      -3.493  11.143 -47.203  1.00 84.92           O  
ATOM   2645  HH  TYR B  10      -2.783  10.628 -46.813  1.00 84.92           H  
ATOM   2646  CZ  TYR B  10      -4.597  11.149 -46.412  1.00 84.92           C  
ATOM   2647  N   LEU B  11     -10.880  10.261 -42.544  1.00 83.02           N  
ATOM   2648  H   LEU B  11     -11.155  10.542 -43.474  1.00 83.02           H  
ATOM   2649  CA  LEU B  11     -11.865  10.337 -41.463  1.00 83.02           C  
ATOM   2650  HA  LEU B  11     -11.444  10.963 -40.676  1.00 83.02           H  
ATOM   2651  C   LEU B  11     -12.137   8.958 -40.852  1.00 83.02           C  
ATOM   2652  CB  LEU B  11     -13.153  10.995 -41.990  1.00 83.02           C  
ATOM   2653  HB2 LEU B  11     -12.899  11.960 -42.430  1.00 83.02           H  
ATOM   2654  HB3 LEU B  11     -13.568  10.367 -42.779  1.00 83.02           H  
ATOM   2655  O   LEU B  11     -12.229   8.841 -39.627  1.00 83.02           O  
ATOM   2656  CG  LEU B  11     -14.232  11.212 -40.909  1.00 83.02           C  
ATOM   2657  HG  LEU B  11     -14.500  10.256 -40.461  1.00 83.02           H  
ATOM   2658  CD1 LEU B  11     -13.765  12.166 -39.806  1.00 83.02           C  
ATOM   2659 HD11 LEU B  11     -13.443  13.112 -40.242  1.00 83.02           H  
ATOM   2660 HD12 LEU B  11     -12.945  11.722 -39.242  1.00 83.02           H  
ATOM   2661 HD13 LEU B  11     -14.585  12.356 -39.113  1.00 83.02           H  
ATOM   2662  CD2 LEU B  11     -15.488  11.802 -41.547  1.00 83.02           C  
ATOM   2663 HD21 LEU B  11     -16.268  11.911 -40.794  1.00 83.02           H  
ATOM   2664 HD22 LEU B  11     -15.851  11.139 -42.333  1.00 83.02           H  
ATOM   2665 HD23 LEU B  11     -15.265  12.780 -41.975  1.00 83.02           H  
ATOM   2666  N   ARG B  12     -12.207   7.906 -41.681  1.00 84.97           N  
ATOM   2667  H   ARG B  12     -12.147   8.084 -42.674  1.00 84.97           H  
ATOM   2668  CA  ARG B  12     -12.349   6.519 -41.214  1.00 84.97           C  
ATOM   2669  HA  ARG B  12     -13.227   6.457 -40.571  1.00 84.97           H  
ATOM   2670  C   ARG B  12     -11.156   6.094 -40.358  1.00 84.97           C  
ATOM   2671  CB  ARG B  12     -12.548   5.584 -42.416  1.00 84.97           C  
ATOM   2672  HB2 ARG B  12     -13.346   5.983 -43.041  1.00 84.97           H  
ATOM   2673  HB3 ARG B  12     -11.633   5.551 -43.008  1.00 84.97           H  
ATOM   2674  O   ARG B  12     -11.354   5.511 -39.295  1.00 84.97           O  
ATOM   2675  CG  ARG B  12     -12.923   4.159 -41.973  1.00 84.97           C  
ATOM   2676  HG2 ARG B  12     -13.876   4.180 -41.446  1.00 84.97           H  
ATOM   2677  HG3 ARG B  12     -12.163   3.775 -41.293  1.00 84.97           H  
ATOM   2678  CD  ARG B  12     -13.014   3.195 -43.162  1.00 84.97           C  
ATOM   2679  HD2 ARG B  12     -12.044   3.177 -43.658  1.00 84.97           H  
ATOM   2680  HD3 ARG B  12     -13.214   2.194 -42.780  1.00 84.97           H  
ATOM   2681  NE  ARG B  12     -14.089   3.571 -44.104  1.00 84.97           N  
ATOM   2682  HE  ARG B  12     -14.972   3.840 -43.693  1.00 84.97           H  
ATOM   2683  NH1 ARG B  12     -12.933   3.283 -46.081  1.00 84.97           N  
ATOM   2684 HH11 ARG B  12     -12.878   3.360 -47.086  1.00 84.97           H  
ATOM   2685 HH12 ARG B  12     -12.100   3.016 -45.575  1.00 84.97           H  
ATOM   2686  NH2 ARG B  12     -15.051   3.972 -46.127  1.00 84.97           N  
ATOM   2687 HH21 ARG B  12     -15.908   4.251 -45.671  1.00 84.97           H  
ATOM   2688 HH22 ARG B  12     -14.979   4.007 -47.134  1.00 84.97           H  
ATOM   2689  CZ  ARG B  12     -14.016   3.604 -45.425  1.00 84.97           C  
ATOM   2690  N   ARG B  13      -9.924   6.409 -40.774  1.00 86.16           N  
ATOM   2691  H   ARG B  13      -9.821   6.870 -41.667  1.00 86.16           H  
ATOM   2692  CA  ARG B  13      -8.730   6.099 -39.971  1.00 86.16           C  
ATOM   2693  HA  ARG B  13      -8.775   5.041 -39.714  1.00 86.16           H  
ATOM   2694  C   ARG B  13      -8.739   6.846 -38.637  1.00 86.16           C  
ATOM   2695  CB  ARG B  13      -7.449   6.378 -40.780  1.00 86.16           C  
ATOM   2696  HB2 ARG B  13      -7.407   7.439 -41.026  1.00 86.16           H  
ATOM   2697  HB3 ARG B  13      -7.481   5.818 -41.715  1.00 86.16           H  
ATOM   2698  O   ARG B  13      -8.541   6.219 -37.602  1.00 86.16           O  
ATOM   2699  CG  ARG B  13      -6.165   6.006 -40.014  1.00 86.16           C  
ATOM   2700  HG2 ARG B  13      -6.154   6.522 -39.054  1.00 86.16           H  
ATOM   2701  HG3 ARG B  13      -5.301   6.352 -40.581  1.00 86.16           H  
ATOM   2702  CD  ARG B  13      -6.027   4.493 -39.794  1.00 86.16           C  
ATOM   2703  HD2 ARG B  13      -5.657   4.043 -40.715  1.00 86.16           H  
ATOM   2704  HD3 ARG B  13      -6.998   4.055 -39.561  1.00 86.16           H  
ATOM   2705  NE  ARG B  13      -5.130   4.189 -38.672  1.00 86.16           N  
ATOM   2706  HE  ARG B  13      -5.060   4.882 -37.941  1.00 86.16           H  
ATOM   2707  NH1 ARG B  13      -4.689   1.987 -39.184  1.00 86.16           N  
ATOM   2708 HH11 ARG B  13      -5.165   2.096 -40.068  1.00 86.16           H  
ATOM   2709 HH12 ARG B  13      -4.249   1.114 -38.927  1.00 86.16           H  
ATOM   2710  NH2 ARG B  13      -3.965   2.864 -37.268  1.00 86.16           N  
ATOM   2711 HH21 ARG B  13      -4.247   3.519 -36.553  1.00 86.16           H  
ATOM   2712 HH22 ARG B  13      -3.595   1.970 -36.979  1.00 86.16           H  
ATOM   2713  CZ  ARG B  13      -4.592   3.019 -38.390  1.00 86.16           C  
ATOM   2714  N   ALA B  14      -9.042   8.144 -38.651  1.00 85.52           N  
ATOM   2715  H   ALA B  14      -9.176   8.597 -39.544  1.00 85.52           H  
ATOM   2716  CA  ALA B  14      -9.099   8.959 -37.440  1.00 85.52           C  
ATOM   2717  HA  ALA B  14      -8.131   8.906 -36.941  1.00 85.52           H  
ATOM   2718  C   ALA B  14     -10.156   8.455 -36.441  1.00 85.52           C  
ATOM   2719  CB  ALA B  14      -9.360  10.415 -37.843  1.00 85.52           C  
ATOM   2720  HB1 ALA B  14      -8.572  10.760 -38.513  1.00 85.52           H  
ATOM   2721  HB2 ALA B  14      -9.367  11.044 -36.953  1.00 85.52           H  
ATOM   2722  HB3 ALA B  14     -10.321  10.500 -38.349  1.00 85.52           H  
ATOM   2723  O   ALA B  14      -9.891   8.407 -35.243  1.00 85.52           O  
ATOM   2724  N   THR B  15     -11.334   8.033 -36.916  1.00 85.11           N  
ATOM   2725  H   THR B  15     -11.501   8.088 -37.910  1.00 85.11           H  
ATOM   2726  CA  THR B  15     -12.381   7.464 -36.045  1.00 85.11           C  
ATOM   2727  HA  THR B  15     -12.475   8.108 -35.170  1.00 85.11           H  
ATOM   2728  C   THR B  15     -12.014   6.086 -35.496  1.00 85.11           C  
ATOM   2729  CB  THR B  15     -13.764   7.401 -36.717  1.00 85.11           C  
ATOM   2730  HB  THR B  15     -14.341   6.596 -36.261  1.00 85.11           H  
ATOM   2731  O   THR B  15     -12.320   5.806 -34.337  1.00 85.11           O  
ATOM   2732  CG2 THR B  15     -14.547   8.693 -36.515  1.00 85.11           C  
ATOM   2733 HG21 THR B  15     -15.515   8.614 -37.009  1.00 85.11           H  
ATOM   2734 HG22 THR B  15     -13.994   9.534 -36.935  1.00 85.11           H  
ATOM   2735 HG23 THR B  15     -14.708   8.863 -35.450  1.00 85.11           H  
ATOM   2736  OG1 THR B  15     -13.697   7.170 -38.104  1.00 85.11           O  
ATOM   2737  HG1 THR B  15     -13.270   7.918 -38.528  1.00 85.11           H  
ATOM   2738  N   LEU B  16     -11.317   5.245 -36.271  1.00 88.47           N  
ATOM   2739  H   LEU B  16     -11.126   5.511 -37.226  1.00 88.47           H  
ATOM   2740  CA  LEU B  16     -10.781   3.972 -35.775  1.00 88.47           C  
ATOM   2741  HA  LEU B  16     -11.585   3.417 -35.292  1.00 88.47           H  
ATOM   2742  C   LEU B  16      -9.711   4.186 -34.697  1.00 88.47           C  
ATOM   2743  CB  LEU B  16     -10.218   3.142 -36.944  1.00 88.47           C  
ATOM   2744  HB2 LEU B  16      -9.589   2.350 -36.538  1.00 88.47           H  
ATOM   2745  HB3 LEU B  16      -9.579   3.784 -37.551  1.00 88.47           H  
ATOM   2746  O   LEU B  16      -9.805   3.581 -33.630  1.00 88.47           O  
ATOM   2747  CG  LEU B  16     -11.286   2.496 -37.842  1.00 88.47           C  
ATOM   2748  HG  LEU B  16     -12.003   3.248 -38.173  1.00 88.47           H  
ATOM   2749  CD1 LEU B  16     -10.617   1.885 -39.074  1.00 88.47           C  
ATOM   2750 HD11 LEU B  16     -11.370   1.431 -39.718  1.00 88.47           H  
ATOM   2751 HD12 LEU B  16     -10.104   2.669 -39.633  1.00 88.47           H  
ATOM   2752 HD13 LEU B  16      -9.895   1.127 -38.772  1.00 88.47           H  
ATOM   2753  CD2 LEU B  16     -12.050   1.384 -37.118  1.00 88.47           C  
ATOM   2754 HD21 LEU B  16     -12.743   0.908 -37.812  1.00 88.47           H  
ATOM   2755 HD22 LEU B  16     -12.624   1.806 -36.294  1.00 88.47           H  
ATOM   2756 HD23 LEU B  16     -11.349   0.640 -36.739  1.00 88.47           H  
ATOM   2757  N   ASP B  17      -8.749   5.079 -34.940  1.00 87.12           N  
ATOM   2758  H   ASP B  17      -8.712   5.514 -35.851  1.00 87.12           H  
ATOM   2759  CA  ASP B  17      -7.693   5.403 -33.975  1.00 87.12           C  
ATOM   2760  HA  ASP B  17      -7.204   4.480 -33.664  1.00 87.12           H  
ATOM   2761  C   ASP B  17      -8.271   6.057 -32.707  1.00 87.12           C  
ATOM   2762  CB  ASP B  17      -6.636   6.314 -34.630  1.00 87.12           C  
ATOM   2763  HB2 ASP B  17      -5.973   6.687 -33.849  1.00 87.12           H  
ATOM   2764  HB3 ASP B  17      -7.133   7.173 -35.079  1.00 87.12           H  
ATOM   2765  O   ASP B  17      -7.829   5.752 -31.601  1.00 87.12           O  
ATOM   2766  CG  ASP B  17      -5.759   5.619 -35.685  1.00 87.12           C  
ATOM   2767  OD1 ASP B  17      -5.551   4.389 -35.621  1.00 87.12           O  
ATOM   2768  OD2 ASP B  17      -5.203   6.311 -36.565  1.00 87.12           O  
ATOM   2769  N   LEU B  18      -9.299   6.908 -32.836  1.00 86.49           N  
ATOM   2770  H   LEU B  18      -9.581   7.178 -33.767  1.00 86.49           H  
ATOM   2771  CA  LEU B  18     -10.001   7.505 -31.693  1.00 86.49           C  
ATOM   2772  HA  LEU B  18      -9.262   7.969 -31.039  1.00 86.49           H  
ATOM   2773  C   LEU B  18     -10.735   6.447 -30.866  1.00 86.49           C  
ATOM   2774  CB  LEU B  18     -10.973   8.587 -32.198  1.00 86.49           C  
ATOM   2775  HB2 LEU B  18     -10.396   9.365 -32.699  1.00 86.49           H  
ATOM   2776  HB3 LEU B  18     -11.640   8.136 -32.933  1.00 86.49           H  
ATOM   2777  O   LEU B  18     -10.706   6.499 -29.636  1.00 86.49           O  
ATOM   2778  CG  LEU B  18     -11.839   9.239 -31.100  1.00 86.49           C  
ATOM   2779  HG  LEU B  18     -12.452   8.481 -30.612  1.00 86.49           H  
ATOM   2780  CD1 LEU B  18     -10.999   9.952 -30.042  1.00 86.49           C  
ATOM   2781 HD11 LEU B  18     -10.368  10.698 -30.525  1.00 86.49           H  
ATOM   2782 HD12 LEU B  18     -11.647  10.451 -29.322  1.00 86.49           H  
ATOM   2783 HD13 LEU B  18     -10.372   9.240 -29.506  1.00 86.49           H  
ATOM   2784  CD2 LEU B  18     -12.781  10.265 -31.730  1.00 86.49           C  
ATOM   2785 HD21 LEU B  18     -13.400  10.727 -30.961  1.00 86.49           H  
ATOM   2786 HD22 LEU B  18     -13.428   9.774 -32.457  1.00 86.49           H  
ATOM   2787 HD23 LEU B  18     -12.203  11.041 -32.231  1.00 86.49           H  
ATOM   2788  N   ARG B  19     -11.392   5.483 -31.522  1.00 86.32           N  
ATOM   2789  H   ARG B  19     -11.389   5.503 -32.532  1.00 86.32           H  
ATOM   2790  CA  ARG B  19     -12.065   4.379 -30.830  1.00 86.32           C  
ATOM   2791  HA  ARG B  19     -12.738   4.799 -30.082  1.00 86.32           H  
ATOM   2792  C   ARG B  19     -11.060   3.524 -30.062  1.00 86.32           C  
ATOM   2793  CB  ARG B  19     -12.884   3.555 -31.830  1.00 86.32           C  
ATOM   2794  HB2 ARG B  19     -13.553   4.222 -32.374  1.00 86.32           H  
ATOM   2795  HB3 ARG B  19     -12.212   3.081 -32.546  1.00 86.32           H  
ATOM   2796  O   ARG B  19     -11.315   3.238 -28.898  1.00 86.32           O  
ATOM   2797  CG  ARG B  19     -13.727   2.485 -31.116  1.00 86.32           C  
ATOM   2798  HG2 ARG B  19     -14.390   2.974 -30.402  1.00 86.32           H  
ATOM   2799  HG3 ARG B  19     -13.083   1.794 -30.571  1.00 86.32           H  
ATOM   2800  CD  ARG B  19     -14.580   1.689 -32.107  1.00 86.32           C  
ATOM   2801  HD2 ARG B  19     -15.179   2.385 -32.694  1.00 86.32           H  
ATOM   2802  HD3 ARG B  19     -15.249   1.042 -31.540  1.00 86.32           H  
ATOM   2803  NE  ARG B  19     -13.745   0.856 -32.994  1.00 86.32           N  
ATOM   2804  HE  ARG B  19     -12.793   0.698 -32.696  1.00 86.32           H  
ATOM   2805  NH1 ARG B  19     -15.377   0.289 -34.506  1.00 86.32           N  
ATOM   2806 HH11 ARG B  19     -16.047   0.808 -33.956  1.00 86.32           H  
ATOM   2807 HH12 ARG B  19     -15.685  -0.281 -35.281  1.00 86.32           H  
ATOM   2808  NH2 ARG B  19     -13.318  -0.548 -34.728  1.00 86.32           N  
ATOM   2809 HH21 ARG B  19     -12.386  -0.693 -34.368  1.00 86.32           H  
ATOM   2810 HH22 ARG B  19     -13.638  -1.102 -35.510  1.00 86.32           H  
ATOM   2811  CZ  ARG B  19     -14.149   0.209 -34.071  1.00 86.32           C  
ATOM   2812  N   ALA B  20      -9.933   3.179 -30.686  1.00 87.57           N  
ATOM   2813  H   ALA B  20      -9.803   3.462 -31.647  1.00 87.57           H  
ATOM   2814  CA  ALA B  20      -8.857   2.428 -30.042  1.00 87.57           C  
ATOM   2815  HA  ALA B  20      -9.257   1.489 -29.660  1.00 87.57           H  
ATOM   2816  C   ALA B  20      -8.273   3.194 -28.844  1.00 87.57           C  
ATOM   2817  CB  ALA B  20      -7.787   2.108 -31.091  1.00 87.57           C  
ATOM   2818  HB1 ALA B  20      -7.360   3.027 -31.492  1.00 87.57           H  
ATOM   2819  HB2 ALA B  20      -6.994   1.519 -30.630  1.00 87.57           H  
ATOM   2820  HB3 ALA B  20      -8.225   1.529 -31.904  1.00 87.57           H  
ATOM   2821  O   ALA B  20      -8.155   2.634 -27.762  1.00 87.57           O  
ATOM   2822  N   ALA B  21      -8.004   4.496 -28.996  1.00 87.40           N  
ATOM   2823  H   ALA B  21      -8.074   4.907 -29.916  1.00 87.40           H  
ATOM   2824  CA  ALA B  21      -7.506   5.325 -27.901  1.00 87.40           C  
ATOM   2825  HA  ALA B  21      -6.595   4.865 -27.515  1.00 87.40           H  
ATOM   2826  C   ALA B  21      -8.505   5.403 -26.731  1.00 87.40           C  
ATOM   2827  CB  ALA B  21      -7.154   6.713 -28.453  1.00 87.40           C  
ATOM   2828  HB1 ALA B  21      -6.416   6.616 -29.249  1.00 87.40           H  
ATOM   2829  HB2 ALA B  21      -8.047   7.199 -28.847  1.00 87.40           H  
ATOM   2830  HB3 ALA B  21      -6.733   7.325 -27.655  1.00 87.40           H  
ATOM   2831  O   ALA B  21      -8.131   5.206 -25.582  1.00 87.40           O  
ATOM   2832  N   ARG B  22      -9.798   5.626 -27.000  1.00 84.40           N  
ATOM   2833  H   ARG B  22     -10.063   5.778 -27.963  1.00 84.40           H  
ATOM   2834  CA  ARG B  22     -10.830   5.650 -25.946  1.00 84.40           C  
ATOM   2835  HA  ARG B  22     -10.516   6.323 -25.148  1.00 84.40           H  
ATOM   2836  C   ARG B  22     -11.022   4.301 -25.263  1.00 84.40           C  
ATOM   2837  CB  ARG B  22     -12.171   6.115 -26.517  1.00 84.40           C  
ATOM   2838  HB2 ARG B  22     -12.955   5.874 -25.800  1.00 84.40           H  
ATOM   2839  HB3 ARG B  22     -12.379   5.587 -27.448  1.00 84.40           H  
ATOM   2840  O   ARG B  22     -11.375   4.268 -24.092  1.00 84.40           O  
ATOM   2841  CG  ARG B  22     -12.191   7.626 -26.748  1.00 84.40           C  
ATOM   2842  HG2 ARG B  22     -11.437   7.909 -27.483  1.00 84.40           H  
ATOM   2843  HG3 ARG B  22     -11.980   8.134 -25.807  1.00 84.40           H  
ATOM   2844  CD  ARG B  22     -13.579   8.033 -27.245  1.00 84.40           C  
ATOM   2845  HD2 ARG B  22     -13.746   7.577 -28.221  1.00 84.40           H  
ATOM   2846  HD3 ARG B  22     -14.325   7.664 -26.542  1.00 84.40           H  
ATOM   2847  NE  ARG B  22     -13.700   9.494 -27.349  1.00 84.40           N  
ATOM   2848  HE  ARG B  22     -12.915  10.037 -27.019  1.00 84.40           H  
ATOM   2849  NH1 ARG B  22     -15.838   9.561 -28.186  1.00 84.40           N  
ATOM   2850 HH11 ARG B  22     -15.897   8.558 -28.085  1.00 84.40           H  
ATOM   2851 HH12 ARG B  22     -16.650  10.102 -28.445  1.00 84.40           H  
ATOM   2852  NH2 ARG B  22     -14.720  11.465 -27.844  1.00 84.40           N  
ATOM   2853 HH21 ARG B  22     -13.909  11.970 -27.518  1.00 84.40           H  
ATOM   2854 HH22 ARG B  22     -15.506  11.990 -28.200  1.00 84.40           H  
ATOM   2855  CZ  ARG B  22     -14.749  10.164 -27.790  1.00 84.40           C  
ATOM   2856  N   GLN B  23     -10.850   3.208 -25.999  1.00 84.07           N  
ATOM   2857  H   GLN B  23     -10.580   3.302 -26.968  1.00 84.07           H  
ATOM   2858  CA  GLN B  23     -10.878   1.876 -25.417  1.00 84.07           C  
ATOM   2859  HA  GLN B  23     -11.762   1.783 -24.786  1.00 84.07           H  
ATOM   2860  C   GLN B  23      -9.676   1.669 -24.490  1.00 84.07           C  
ATOM   2861  CB  GLN B  23     -10.982   0.840 -26.538  1.00 84.07           C  
ATOM   2862  HB2 GLN B  23     -11.889   1.028 -27.112  1.00 84.07           H  
ATOM   2863  HB3 GLN B  23     -10.119   0.913 -27.200  1.00 84.07           H  
ATOM   2864  O   GLN B  23      -9.888   1.290 -23.346  1.00 84.07           O  
ATOM   2865  CG  GLN B  23     -11.041  -0.564 -25.941  1.00 84.07           C  
ATOM   2866  HG2 GLN B  23     -10.099  -0.749 -25.427  1.00 84.07           H  
ATOM   2867  HG3 GLN B  23     -11.848  -0.631 -25.211  1.00 84.07           H  
ATOM   2868  CD  GLN B  23     -11.232  -1.661 -26.973  1.00 84.07           C  
ATOM   2869  NE2 GLN B  23     -10.959  -2.879 -26.574  1.00 84.07           N  
ATOM   2870 HE21 GLN B  23     -10.435  -2.977 -25.716  1.00 84.07           H  
ATOM   2871 HE22 GLN B  23     -11.013  -3.646 -27.229  1.00 84.07           H  
ATOM   2872  OE1 GLN B  23     -11.644  -1.434 -28.107  1.00 84.07           O  
ATOM   2873  N   ARG B  24      -8.467   2.040 -24.929  1.00 82.75           N  
ATOM   2874  H   ARG B  24      -8.360   2.305 -25.898  1.00 82.75           H  
ATOM   2875  CA  ARG B  24      -7.260   1.966 -24.098  1.00 82.75           C  
ATOM   2876  HA  ARG B  24      -7.149   0.928 -23.786  1.00 82.75           H  
ATOM   2877  C   ARG B  24      -7.381   2.783 -22.809  1.00 82.75           C  
ATOM   2878  CB  ARG B  24      -6.032   2.383 -24.928  1.00 82.75           C  
ATOM   2879  HB2 ARG B  24      -6.155   3.414 -25.259  1.00 82.75           H  
ATOM   2880  HB3 ARG B  24      -5.977   1.749 -25.814  1.00 82.75           H  
ATOM   2881  O   ARG B  24      -6.996   2.294 -21.762  1.00 82.75           O  
ATOM   2882  CG  ARG B  24      -4.696   2.273 -24.170  1.00 82.75           C  
ATOM   2883  HG2 ARG B  24      -4.688   2.971 -23.332  1.00 82.75           H  
ATOM   2884  HG3 ARG B  24      -3.885   2.546 -24.845  1.00 82.75           H  
ATOM   2885  CD  ARG B  24      -4.455   0.852 -23.650  1.00 82.75           C  
ATOM   2886  HD2 ARG B  24      -5.240   0.598 -22.938  1.00 82.75           H  
ATOM   2887  HD3 ARG B  24      -4.504   0.148 -24.480  1.00 82.75           H  
ATOM   2888  NE  ARG B  24      -3.160   0.712 -22.966  1.00 82.75           N  
ATOM   2889  HE  ARG B  24      -2.535   1.500 -22.878  1.00 82.75           H  
ATOM   2890  NH1 ARG B  24      -3.576  -1.376 -22.089  1.00 82.75           N  
ATOM   2891 HH11 ARG B  24      -4.500  -1.381 -22.498  1.00 82.75           H  
ATOM   2892 HH12 ARG B  24      -3.330  -2.083 -21.411  1.00 82.75           H  
ATOM   2893  NH2 ARG B  24      -1.674  -0.294 -21.609  1.00 82.75           N  
ATOM   2894 HH21 ARG B  24      -1.199   0.597 -21.617  1.00 82.75           H  
ATOM   2895 HH22 ARG B  24      -1.454  -0.955 -20.878  1.00 82.75           H  
ATOM   2896  CZ  ARG B  24      -2.812  -0.325 -22.230  1.00 82.75           C  
ATOM   2897  N   ILE B  25      -7.965   3.984 -22.863  1.00 82.48           N  
ATOM   2898  H   ILE B  25      -8.189   4.362 -23.773  1.00 82.48           H  
ATOM   2899  CA  ILE B  25      -8.230   4.793 -21.655  1.00 82.48           C  
ATOM   2900  HA  ILE B  25      -7.290   4.972 -21.134  1.00 82.48           H  
ATOM   2901  C   ILE B  25      -9.129   4.035 -20.673  1.00 82.48           C  
ATOM   2902  CB  ILE B  25      -8.852   6.160 -22.018  1.00 82.48           C  
ATOM   2903  HB  ILE B  25      -9.714   5.986 -22.661  1.00 82.48           H  
ATOM   2904  O   ILE B  25      -8.808   3.967 -19.496  1.00 82.48           O  
ATOM   2905  CG1 ILE B  25      -7.827   7.022 -22.776  1.00 82.48           C  
ATOM   2906 HG12 ILE B  25      -7.038   7.338 -22.094  1.00 82.48           H  
ATOM   2907 HG13 ILE B  25      -7.368   6.422 -23.561  1.00 82.48           H  
ATOM   2908  CG2 ILE B  25      -9.330   6.926 -20.771  1.00 82.48           C  
ATOM   2909 HG21 ILE B  25      -8.506   7.058 -20.070  1.00 82.48           H  
ATOM   2910 HG22 ILE B  25     -10.119   6.385 -20.250  1.00 82.48           H  
ATOM   2911 HG23 ILE B  25      -9.736   7.905 -21.025  1.00 82.48           H  
ATOM   2912  CD1 ILE B  25      -8.441   8.254 -23.446  1.00 82.48           C  
ATOM   2913 HD11 ILE B  25      -8.732   8.994 -22.701  1.00 82.48           H  
ATOM   2914 HD12 ILE B  25      -7.696   8.697 -24.107  1.00 82.48           H  
ATOM   2915 HD13 ILE B  25      -9.309   7.967 -24.040  1.00 82.48           H  
ATOM   2916  N   ARG B  26     -10.228   3.432 -21.147  1.00 78.57           N  
ATOM   2917  H   ARG B  26     -10.410   3.462 -22.140  1.00 78.57           H  
ATOM   2918  CA  ARG B  26     -11.129   2.667 -20.269  1.00 78.57           C  
ATOM   2919  HA  ARG B  26     -11.402   3.286 -19.413  1.00 78.57           H  
ATOM   2920  C   ARG B  26     -10.461   1.437 -19.669  1.00 78.57           C  
ATOM   2921  CB  ARG B  26     -12.392   2.230 -21.008  1.00 78.57           C  
ATOM   2922  HB2 ARG B  26     -12.913   1.503 -20.385  1.00 78.57           H  
ATOM   2923  HB3 ARG B  26     -12.115   1.743 -21.943  1.00 78.57           H  
ATOM   2924  O   ARG B  26     -10.755   1.120 -18.525  1.00 78.57           O  
ATOM   2925  CG  ARG B  26     -13.348   3.398 -21.272  1.00 78.57           C  
ATOM   2926  HG2 ARG B  26     -13.536   3.922 -20.334  1.00 78.57           H  
ATOM   2927  HG3 ARG B  26     -12.903   4.098 -21.979  1.00 78.57           H  
ATOM   2928  CD  ARG B  26     -14.682   2.871 -21.812  1.00 78.57           C  
ATOM   2929  HD2 ARG B  26     -15.378   3.703 -21.923  1.00 78.57           H  
ATOM   2930  HD3 ARG B  26     -15.107   2.198 -21.067  1.00 78.57           H  
ATOM   2931  NE  ARG B  26     -14.516   2.135 -23.083  1.00 78.57           N  
ATOM   2932  HE  ARG B  26     -14.282   1.158 -22.980  1.00 78.57           H  
ATOM   2933  NH1 ARG B  26     -14.830   3.894 -24.508  1.00 78.57           N  
ATOM   2934 HH11 ARG B  26     -14.889   4.472 -23.681  1.00 78.57           H  
ATOM   2935 HH12 ARG B  26     -14.892   4.269 -25.444  1.00 78.57           H  
ATOM   2936  NH2 ARG B  26     -14.386   1.860 -25.335  1.00 78.57           N  
ATOM   2937 HH21 ARG B  26     -14.360   2.232 -26.274  1.00 78.57           H  
ATOM   2938 HH22 ARG B  26     -14.185   0.885 -25.168  1.00 78.57           H  
ATOM   2939  CZ  ARG B  26     -14.577   2.632 -24.300  1.00 78.57           C  
ATOM   2940  N   GLU B  27      -9.601   0.763 -20.428  1.00 77.91           N  
ATOM   2941  H   GLU B  27      -9.447   1.069 -21.379  1.00 77.91           H  
ATOM   2942  CA  GLU B  27      -8.806  -0.366 -19.931  1.00 77.91           C  
ATOM   2943  HA  GLU B  27      -9.468  -1.103 -19.476  1.00 77.91           H  
ATOM   2944  C   GLU B  27      -7.822   0.098 -18.839  1.00 77.91           C  
ATOM   2945  CB  GLU B  27      -8.065  -1.034 -21.106  1.00 77.91           C  
ATOM   2946  HB2 GLU B  27      -7.519  -0.262 -21.649  1.00 77.91           H  
ATOM   2947  HB3 GLU B  27      -7.340  -1.747 -20.712  1.00 77.91           H  
ATOM   2948  O   GLU B  27      -7.698  -0.534 -17.800  1.00 77.91           O  
ATOM   2949  CG  GLU B  27      -9.003  -1.783 -22.078  1.00 77.91           C  
ATOM   2950  HG2 GLU B  27      -9.877  -1.164 -22.282  1.00 77.91           H  
ATOM   2951  HG3 GLU B  27      -9.358  -2.690 -21.589  1.00 77.91           H  
ATOM   2952  CD  GLU B  27      -8.354  -2.149 -23.430  1.00 77.91           C  
ATOM   2953  OE1 GLU B  27      -9.104  -2.650 -24.314  1.00 77.91           O  
ATOM   2954  OE2 GLU B  27      -7.154  -1.841 -23.643  1.00 77.91           O  
ATOM   2955  N   LEU B  28      -7.174   1.248 -19.014  1.00 77.81           N  
ATOM   2956  H   LEU B  28      -7.286   1.753 -19.882  1.00 77.81           H  
ATOM   2957  CA  LEU B  28      -6.264   1.783 -17.999  1.00 77.81           C  
ATOM   2958  HA  LEU B  28      -5.584   0.995 -17.674  1.00 77.81           H  
ATOM   2959  C   LEU B  28      -7.002   2.247 -16.731  1.00 77.81           C  
ATOM   2960  CB  LEU B  28      -5.448   2.919 -18.627  1.00 77.81           C  
ATOM   2961  HB2 LEU B  28      -4.904   3.439 -17.839  1.00 77.81           H  
ATOM   2962  HB3 LEU B  28      -6.141   3.632 -19.075  1.00 77.81           H  
ATOM   2963  O   LEU B  28      -6.597   1.909 -15.628  1.00 77.81           O  
ATOM   2964  CG  LEU B  28      -4.444   2.435 -19.686  1.00 77.81           C  
ATOM   2965  HG  LEU B  28      -4.917   1.734 -20.375  1.00 77.81           H  
ATOM   2966  CD1 LEU B  28      -3.983   3.646 -20.494  1.00 77.81           C  
ATOM   2967 HD11 LEU B  28      -4.838   4.100 -20.995  1.00 77.81           H  
ATOM   2968 HD12 LEU B  28      -3.252   3.330 -21.239  1.00 77.81           H  
ATOM   2969 HD13 LEU B  28      -3.531   4.375 -19.821  1.00 77.81           H  
ATOM   2970  CD2 LEU B  28      -3.244   1.738 -19.050  1.00 77.81           C  
ATOM   2971 HD21 LEU B  28      -2.488   1.520 -19.805  1.00 77.81           H  
ATOM   2972 HD22 LEU B  28      -3.551   0.808 -18.572  1.00 77.81           H  
ATOM   2973 HD23 LEU B  28      -2.798   2.381 -18.291  1.00 77.81           H  
ATOM   2974  N   GLU B  29      -8.105   2.988 -16.873  1.00 73.08           N  
ATOM   2975  H   GLU B  29      -8.370   3.271 -17.805  1.00 73.08           H  
ATOM   2976  CA  GLU B  29      -8.801   3.602 -15.728  1.00 73.08           C  
ATOM   2977  HA  GLU B  29      -8.068   3.901 -14.979  1.00 73.08           H  
ATOM   2978  C   GLU B  29      -9.784   2.653 -15.022  1.00 73.08           C  
ATOM   2979  CB  GLU B  29      -9.563   4.860 -16.197  1.00 73.08           C  
ATOM   2980  HB2 GLU B  29     -10.174   5.230 -15.373  1.00 73.08           H  
ATOM   2981  HB3 GLU B  29     -10.228   4.585 -17.016  1.00 73.08           H  
ATOM   2982  O   GLU B  29     -10.062   2.806 -13.834  1.00 73.08           O  
ATOM   2983  CG  GLU B  29      -8.633   6.000 -16.646  1.00 73.08           C  
ATOM   2984  HG2 GLU B  29      -8.013   5.636 -17.465  1.00 73.08           H  
ATOM   2985  HG3 GLU B  29      -7.980   6.257 -15.812  1.00 73.08           H  
ATOM   2986  CD  GLU B  29      -9.366   7.272 -17.125  1.00 73.08           C  
ATOM   2987  OE1 GLU B  29      -8.770   8.380 -17.046  1.00 73.08           O  
ATOM   2988  OE2 GLU B  29     -10.494   7.178 -17.658  1.00 73.08           O  
ATOM   2989  N   SER B  30     -10.377   1.713 -15.759  1.00 73.29           N  
ATOM   2990  H   SER B  30     -10.063   1.593 -16.711  1.00 73.29           H  
ATOM   2991  CA  SER B  30     -11.619   1.049 -15.342  1.00 73.29           C  
ATOM   2992  HA  SER B  30     -11.603   0.944 -14.258  1.00 73.29           H  
ATOM   2993  C   SER B  30     -11.776  -0.375 -15.887  1.00 73.29           C  
ATOM   2994  CB  SER B  30     -12.823   1.946 -15.692  1.00 73.29           C  
ATOM   2995  HB2 SER B  30     -12.764   2.858 -15.097  1.00 73.29           H  
ATOM   2996  HB3 SER B  30     -13.756   1.441 -15.439  1.00 73.29           H  
ATOM   2997  O   SER B  30     -12.906  -0.854 -15.997  1.00 73.29           O  
ATOM   2998  OG  SER B  30     -12.819   2.303 -17.067  1.00 73.29           O  
ATOM   2999  HG  SER B  30     -12.077   1.835 -17.459  1.00 73.29           H  
ATOM   3000  N   ASP B  31     -10.682  -1.076 -16.233  1.00 78.06           N  
ATOM   3001  H   ASP B  31      -9.766  -0.652 -16.189  1.00 78.06           H  
ATOM   3002  CA  ASP B  31     -10.796  -2.495 -16.606  1.00 78.06           C  
ATOM   3003  HA  ASP B  31     -11.498  -2.531 -17.439  1.00 78.06           H  
ATOM   3004  C   ASP B  31     -11.343  -3.287 -15.402  1.00 78.06           C  
ATOM   3005  CB  ASP B  31      -9.486  -3.106 -17.138  1.00 78.06           C  
ATOM   3006  HB2 ASP B  31      -8.805  -3.325 -16.315  1.00 78.06           H  
ATOM   3007  HB3 ASP B  31      -9.024  -2.373 -17.800  1.00 78.06           H  
ATOM   3008  O   ASP B  31     -10.766  -3.207 -14.301  1.00 78.06           O  
ATOM   3009  CG  ASP B  31      -9.663  -4.341 -18.036  1.00 78.06           C  
ATOM   3010  OD1 ASP B  31     -10.815  -4.721 -18.340  1.00 78.06           O  
ATOM   3011  OD2 ASP B  31      -8.638  -4.884 -18.504  1.00 78.06           O  
ATOM   3012  N   PRO B  32     -12.472  -4.008 -15.558  1.00 88.97           N  
ATOM   3013  CA  PRO B  32     -13.027  -4.814 -14.486  1.00 88.97           C  
ATOM   3014  HA  PRO B  32     -13.148  -4.189 -13.601  1.00 88.97           H  
ATOM   3015  C   PRO B  32     -12.092  -5.983 -14.173  1.00 88.97           C  
ATOM   3016  CB  PRO B  32     -14.407  -5.275 -14.968  1.00 88.97           C  
ATOM   3017  HB2 PRO B  32     -14.375  -6.319 -15.278  1.00 88.97           H  
ATOM   3018  HB3 PRO B  32     -15.154  -5.118 -14.190  1.00 88.97           H  
ATOM   3019  O   PRO B  32     -11.649  -6.706 -15.070  1.00 88.97           O  
ATOM   3020  CG  PRO B  32     -14.724  -4.396 -16.173  1.00 88.97           C  
ATOM   3021  HG2 PRO B  32     -15.218  -3.483 -15.839  1.00 88.97           H  
ATOM   3022  HG3 PRO B  32     -15.333  -4.918 -16.911  1.00 88.97           H  
ATOM   3023  CD  PRO B  32     -13.351  -4.049 -16.718  1.00 88.97           C  
ATOM   3024  HD2 PRO B  32     -13.410  -3.094 -17.241  1.00 88.97           H  
ATOM   3025  HD3 PRO B  32     -13.027  -4.840 -17.395  1.00 88.97           H  
ATOM   3026  N   ILE B  33     -11.813  -6.204 -12.890  1.00 97.61           N  
ATOM   3027  H   ILE B  33     -12.231  -5.611 -12.188  1.00 97.61           H  
ATOM   3028  CA  ILE B  33     -10.940  -7.297 -12.449  1.00 97.61           C  
ATOM   3029  HA  ILE B  33     -10.319  -7.626 -13.282  1.00 97.61           H  
ATOM   3030  C   ILE B  33     -11.811  -8.485 -12.043  1.00 97.61           C  
ATOM   3031  CB  ILE B  33      -9.980  -6.817 -11.341  1.00 97.61           C  
ATOM   3032  HB  ILE B  33     -10.576  -6.498 -10.486  1.00 97.61           H  
ATOM   3033  O   ILE B  33     -12.671  -8.368 -11.176  1.00 97.61           O  
ATOM   3034  CG1 ILE B  33      -9.126  -5.599 -11.768  1.00 97.61           C  
ATOM   3035 HG12 ILE B  33      -9.779  -4.739 -11.914  1.00 97.61           H  
ATOM   3036 HG13 ILE B  33      -8.449  -5.346 -10.952  1.00 97.61           H  
ATOM   3037  CG2 ILE B  33      -9.079  -7.962 -10.857  1.00 97.61           C  
ATOM   3038 HG21 ILE B  33      -8.495  -8.370 -11.682  1.00 97.61           H  
ATOM   3039 HG22 ILE B  33      -9.681  -8.762 -10.424  1.00 97.61           H  
ATOM   3040 HG23 ILE B  33      -8.401  -7.595 -10.086  1.00 97.61           H  
ATOM   3041  CD1 ILE B  33      -8.288  -5.784 -13.042  1.00 97.61           C  
ATOM   3042 HD11 ILE B  33      -8.940  -5.906 -13.908  1.00 97.61           H  
ATOM   3043 HD12 ILE B  33      -7.674  -4.898 -13.198  1.00 97.61           H  
ATOM   3044 HD13 ILE B  33      -7.632  -6.650 -12.951  1.00 97.61           H  
ATOM   3045  N   ALA B  34     -11.618  -9.631 -12.686  1.00 98.15           N  
ATOM   3046  H   ALA B  34     -10.808  -9.701 -13.286  1.00 98.15           H  
ATOM   3047  CA  ALA B  34     -12.304 -10.872 -12.365  1.00 98.15           C  
ATOM   3048  HA  ALA B  34     -13.347 -10.660 -12.129  1.00 98.15           H  
ATOM   3049  C   ALA B  34     -11.661 -11.548 -11.148  1.00 98.15           C  
ATOM   3050  CB  ALA B  34     -12.262 -11.782 -13.598  1.00 98.15           C  
ATOM   3051  HB1 ALA B  34     -12.621 -12.777 -13.336  1.00 98.15           H  
ATOM   3052  HB2 ALA B  34     -11.236 -11.874 -13.956  1.00 98.15           H  
ATOM   3053  HB3 ALA B  34     -12.891 -11.363 -14.383  1.00 98.15           H  
ATOM   3054  O   ALA B  34     -10.443 -11.710 -11.097  1.00 98.15           O  
ATOM   3055  N   ILE B  35     -12.495 -12.003 -10.214  1.00 98.78           N  
ATOM   3056  H   ILE B  35     -13.481 -11.818 -10.327  1.00 98.78           H  
ATOM   3057  CA  ILE B  35     -12.119 -12.972  -9.185  1.00 98.78           C  
ATOM   3058  HA  ILE B  35     -11.057 -12.869  -8.962  1.00 98.78           H  
ATOM   3059  C   ILE B  35     -12.365 -14.359  -9.775  1.00 98.78           C  
ATOM   3060  CB  ILE B  35     -12.908 -12.738  -7.876  1.00 98.78           C  
ATOM   3061  HB  ILE B  35     -13.974 -12.828  -8.082  1.00 98.78           H  
ATOM   3062  O   ILE B  35     -13.504 -14.695 -10.105  1.00 98.78           O  
ATOM   3063  CG1 ILE B  35     -12.627 -11.331  -7.301  1.00 98.78           C  
ATOM   3064 HG12 ILE B  35     -11.646 -11.341  -6.825  1.00 98.78           H  
ATOM   3065 HG13 ILE B  35     -12.614 -10.591  -8.101  1.00 98.78           H  
ATOM   3066  CG2 ILE B  35     -12.496 -13.818  -6.859  1.00 98.78           C  
ATOM   3067 HG21 ILE B  35     -12.891 -13.596  -5.868  1.00 98.78           H  
ATOM   3068 HG22 ILE B  35     -12.880 -14.793  -7.162  1.00 98.78           H  
ATOM   3069 HG23 ILE B  35     -11.410 -13.878  -6.794  1.00 98.78           H  
ATOM   3070  CD1 ILE B  35     -13.634 -10.843  -6.259  1.00 98.78           C  
ATOM   3071 HD11 ILE B  35     -14.635 -10.828  -6.690  1.00 98.78           H  
ATOM   3072 HD12 ILE B  35     -13.366  -9.831  -5.955  1.00 98.78           H  
ATOM   3073 HD13 ILE B  35     -13.606 -11.478  -5.374  1.00 98.78           H  
ATOM   3074  N   VAL B  36     -11.305 -15.145  -9.952  1.00 98.33           N  
ATOM   3075  H   VAL B  36     -10.406 -14.791  -9.657  1.00 98.33           H  
ATOM   3076  CA  VAL B  36     -11.357 -16.463 -10.617  1.00 98.33           C  
ATOM   3077  HA  VAL B  36     -12.352 -16.607 -11.040  1.00 98.33           H  
ATOM   3078  C   VAL B  36     -11.168 -17.634  -9.658  1.00 98.33           C  
ATOM   3079  CB  VAL B  36     -10.368 -16.552 -11.796  1.00 98.33           C  
ATOM   3080  HB  VAL B  36     -10.436 -17.549 -12.229  1.00 98.33           H  
ATOM   3081  O   VAL B  36     -11.531 -18.753  -9.997  1.00 98.33           O  
ATOM   3082  CG1 VAL B  36     -10.736 -15.548 -12.897  1.00 98.33           C  
ATOM   3083 HG11 VAL B  36     -11.763 -15.722 -13.219  1.00 98.33           H  
ATOM   3084 HG12 VAL B  36     -10.640 -14.527 -12.526  1.00 98.33           H  
ATOM   3085 HG13 VAL B  36     -10.068 -15.679 -13.748  1.00 98.33           H  
ATOM   3086  CG2 VAL B  36      -8.910 -16.315 -11.383  1.00 98.33           C  
ATOM   3087 HG21 VAL B  36      -8.620 -17.022 -10.606  1.00 98.33           H  
ATOM   3088 HG22 VAL B  36      -8.775 -15.297 -11.018  1.00 98.33           H  
ATOM   3089 HG23 VAL B  36      -8.255 -16.462 -12.241  1.00 98.33           H  
ATOM   3090  N   GLY B  37     -10.648 -17.380  -8.459  1.00 98.62           N  
ATOM   3091  H   GLY B  37     -10.397 -16.427  -8.236  1.00 98.62           H  
ATOM   3092  CA  GLY B  37     -10.495 -18.368  -7.395  1.00 98.62           C  
ATOM   3093  HA2 GLY B  37     -11.281 -19.121  -7.466  1.00 98.62           H  
ATOM   3094  HA3 GLY B  37      -9.534 -18.876  -7.469  1.00 98.62           H  
ATOM   3095  C   GLY B  37     -10.559 -17.714  -6.025  1.00 98.62           C  
ATOM   3096  O   GLY B  37     -10.380 -16.502  -5.890  1.00 98.62           O  
ATOM   3097  N   MET B  38     -10.830 -18.526  -5.015  1.00 98.73           N  
ATOM   3098  H   MET B  38     -10.931 -19.508  -5.226  1.00 98.73           H  
ATOM   3099  CA  MET B  38     -10.886 -18.130  -3.612  1.00 98.73           C  
ATOM   3100  HA  MET B  38     -10.111 -17.385  -3.432  1.00 98.73           H  
ATOM   3101  C   MET B  38     -10.602 -19.324  -2.701  1.00 98.73           C  
ATOM   3102  CB  MET B  38     -12.251 -17.496  -3.288  1.00 98.73           C  
ATOM   3103  HB2 MET B  38     -12.241 -17.156  -2.252  1.00 98.73           H  
ATOM   3104  HB3 MET B  38     -12.397 -16.626  -3.928  1.00 98.73           H  
ATOM   3105  O   MET B  38     -10.914 -20.460  -3.062  1.00 98.73           O  
ATOM   3106  CG  MET B  38     -13.445 -18.440  -3.484  1.00 98.73           C  
ATOM   3107  HG2 MET B  38     -13.420 -18.842  -4.497  1.00 98.73           H  
ATOM   3108  HG3 MET B  38     -13.358 -19.272  -2.786  1.00 98.73           H  
ATOM   3109  SD  MET B  38     -15.053 -17.640  -3.228  1.00 98.73           S  
ATOM   3110  CE  MET B  38     -16.155 -19.040  -3.576  1.00 98.73           C  
ATOM   3111  HE1 MET B  38     -16.020 -19.373  -4.605  1.00 98.73           H  
ATOM   3112  HE2 MET B  38     -17.192 -18.734  -3.435  1.00 98.73           H  
ATOM   3113  HE3 MET B  38     -15.931 -19.867  -2.902  1.00 98.73           H  
ATOM   3114  N   ALA B  39     -10.046 -19.061  -1.525  1.00 98.79           N  
ATOM   3115  H   ALA B  39      -9.748 -18.116  -1.330  1.00 98.79           H  
ATOM   3116  CA  ALA B  39      -9.937 -20.016  -0.428  1.00 98.79           C  
ATOM   3117  HA  ALA B  39     -10.814 -20.662  -0.426  1.00 98.79           H  
ATOM   3118  C   ALA B  39      -9.886 -19.272   0.910  1.00 98.79           C  
ATOM   3119  CB  ALA B  39      -8.697 -20.890  -0.616  1.00 98.79           C  
ATOM   3120  HB1 ALA B  39      -8.599 -21.592   0.212  1.00 98.79           H  
ATOM   3121  HB2 ALA B  39      -7.810 -20.258  -0.650  1.00 98.79           H  
ATOM   3122  HB3 ALA B  39      -8.783 -21.460  -1.542  1.00 98.79           H  
ATOM   3123  O   ALA B  39      -9.507 -18.096   0.976  1.00 98.79           O  
ATOM   3124  N   CYS B  40     -10.282 -19.951   1.981  1.00 98.72           N  
ATOM   3125  H   CYS B  40     -10.523 -20.929   1.900  1.00 98.72           H  
ATOM   3126  CA  CYS B  40     -10.234 -19.385   3.318  1.00 98.72           C  
ATOM   3127  HA  CYS B  40      -9.338 -18.768   3.385  1.00 98.72           H  
ATOM   3128  C   CYS B  40     -10.130 -20.459   4.398  1.00 98.72           C  
ATOM   3129  CB  CYS B  40     -11.464 -18.492   3.558  1.00 98.72           C  
ATOM   3130  HB2 CYS B  40     -11.454 -17.670   2.843  1.00 98.72           H  
ATOM   3131  HB3 CYS B  40     -11.401 -18.071   4.561  1.00 98.72           H  
ATOM   3132  O   CYS B  40     -10.781 -21.496   4.303  1.00 98.72           O  
ATOM   3133  SG  CYS B  40     -13.018 -19.427   3.389  1.00 98.72           S  
ATOM   3134  HG  CYS B  40     -12.591 -20.533   4.004  1.00 98.72           H  
ATOM   3135  N   ARG B  41      -9.414 -20.131   5.474  1.00 98.54           N  
ATOM   3136  H   ARG B  41      -8.914 -19.254   5.448  1.00 98.54           H  
ATOM   3137  CA  ARG B  41      -9.539 -20.772   6.780  1.00 98.54           C  
ATOM   3138  HA  ARG B  41     -10.316 -21.534   6.716  1.00 98.54           H  
ATOM   3139  C   ARG B  41      -9.975 -19.743   7.803  1.00 98.54           C  
ATOM   3140  CB  ARG B  41      -8.247 -21.468   7.200  1.00 98.54           C  
ATOM   3141  HB2 ARG B  41      -8.395 -21.887   8.195  1.00 98.54           H  
ATOM   3142  HB3 ARG B  41      -7.421 -20.758   7.236  1.00 98.54           H  
ATOM   3143  O   ARG B  41      -9.374 -18.678   7.909  1.00 98.54           O  
ATOM   3144  CG  ARG B  41      -7.921 -22.595   6.221  1.00 98.54           C  
ATOM   3145  HG2 ARG B  41      -7.475 -22.175   5.319  1.00 98.54           H  
ATOM   3146  HG3 ARG B  41      -8.825 -23.136   5.941  1.00 98.54           H  
ATOM   3147  CD  ARG B  41      -6.952 -23.568   6.867  1.00 98.54           C  
ATOM   3148  HD2 ARG B  41      -7.437 -24.058   7.711  1.00 98.54           H  
ATOM   3149  HD3 ARG B  41      -6.100 -22.998   7.238  1.00 98.54           H  
ATOM   3150  NE  ARG B  41      -6.535 -24.578   5.885  1.00 98.54           N  
ATOM   3151  HE  ARG B  41      -7.216 -24.919   5.223  1.00 98.54           H  
ATOM   3152  NH1 ARG B  41      -4.316 -24.602   6.423  1.00 98.54           N  
ATOM   3153 HH11 ARG B  41      -3.425 -25.048   6.260  1.00 98.54           H  
ATOM   3154 HH12 ARG B  41      -4.401 -23.830   7.069  1.00 98.54           H  
ATOM   3155  NH2 ARG B  41      -5.052 -25.954   4.848  1.00 98.54           N  
ATOM   3156 HH21 ARG B  41      -4.083 -26.239   4.823  1.00 98.54           H  
ATOM   3157 HH22 ARG B  41      -5.604 -26.019   4.005  1.00 98.54           H  
ATOM   3158  CZ  ARG B  41      -5.318 -25.043   5.729  1.00 98.54           C  
ATOM   3159  N   LEU B  42     -11.065 -20.020   8.501  1.00 98.62           N  
ATOM   3160  H   LEU B  42     -11.453 -20.949   8.416  1.00 98.62           H  
ATOM   3161  CA  LEU B  42     -11.723 -19.093   9.413  1.00 98.62           C  
ATOM   3162  HA  LEU B  42     -10.992 -18.349   9.731  1.00 98.62           H  
ATOM   3163  C   LEU B  42     -12.201 -19.850  10.669  1.00 98.62           C  
ATOM   3164  CB  LEU B  42     -12.881 -18.369   8.680  1.00 98.62           C  
ATOM   3165  HB2 LEU B  42     -13.401 -17.716   9.381  1.00 98.62           H  
ATOM   3166  HB3 LEU B  42     -13.600 -19.120   8.353  1.00 98.62           H  
ATOM   3167  O   LEU B  42     -12.292 -21.082  10.668  1.00 98.62           O  
ATOM   3168  CG  LEU B  42     -12.473 -17.534   7.448  1.00 98.62           C  
ATOM   3169  HG  LEU B  42     -11.846 -18.133   6.788  1.00 98.62           H  
ATOM   3170  CD1 LEU B  42     -13.707 -17.141   6.639  1.00 98.62           C  
ATOM   3171 HD11 LEU B  42     -13.415 -16.507   5.801  1.00 98.62           H  
ATOM   3172 HD12 LEU B  42     -14.165 -18.046   6.241  1.00 98.62           H  
ATOM   3173 HD13 LEU B  42     -14.428 -16.617   7.266  1.00 98.62           H  
ATOM   3174  CD2 LEU B  42     -11.709 -16.264   7.822  1.00 98.62           C  
ATOM   3175 HD21 LEU B  42     -11.401 -15.741   6.917  1.00 98.62           H  
ATOM   3176 HD22 LEU B  42     -12.331 -15.608   8.431  1.00 98.62           H  
ATOM   3177 HD23 LEU B  42     -10.815 -16.531   8.386  1.00 98.62           H  
ATOM   3178  N   PRO B  43     -12.503 -19.135  11.762  1.00 97.73           N  
ATOM   3179  CA  PRO B  43     -13.065 -19.728  12.970  1.00 97.73           C  
ATOM   3180  HA  PRO B  43     -12.318 -20.396  13.399  1.00 97.73           H  
ATOM   3181  C   PRO B  43     -14.362 -20.518  12.729  1.00 97.73           C  
ATOM   3182  CB  PRO B  43     -13.283 -18.544  13.911  1.00 97.73           C  
ATOM   3183  HB2 PRO B  43     -14.247 -18.086  13.691  1.00 97.73           H  
ATOM   3184  HB3 PRO B  43     -13.210 -18.832  14.960  1.00 97.73           H  
ATOM   3185  O   PRO B  43     -15.099 -20.269  11.775  1.00 97.73           O  
ATOM   3186  CG  PRO B  43     -12.193 -17.560  13.501  1.00 97.73           C  
ATOM   3187  HG2 PRO B  43     -12.429 -16.533  13.782  1.00 97.73           H  
ATOM   3188  HG3 PRO B  43     -11.235 -17.867  13.921  1.00 97.73           H  
ATOM   3189  CD  PRO B  43     -12.172 -17.736  11.989  1.00 97.73           C  
ATOM   3190  HD2 PRO B  43     -11.176 -17.497  11.615  1.00 97.73           H  
ATOM   3191  HD3 PRO B  43     -12.918 -17.092  11.525  1.00 97.73           H  
ATOM   3192  N   GLY B  44     -14.661 -21.468  13.620  1.00 96.20           N  
ATOM   3193  H   GLY B  44     -14.042 -21.589  14.409  1.00 96.20           H  
ATOM   3194  CA  GLY B  44     -15.848 -22.329  13.507  1.00 96.20           C  
ATOM   3195  HA2 GLY B  44     -16.100 -22.706  14.498  1.00 96.20           H  
ATOM   3196  HA3 GLY B  44     -16.690 -21.741  13.141  1.00 96.20           H  
ATOM   3197  C   GLY B  44     -15.666 -23.537  12.579  1.00 96.20           C  
ATOM   3198  O   GLY B  44     -16.632 -23.971  11.949  1.00 96.20           O  
ATOM   3199  N   GLU B  45     -14.438 -24.067  12.504  1.00 95.16           N  
ATOM   3200  H   GLU B  45     -13.716 -23.641  13.067  1.00 95.16           H  
ATOM   3201  CA  GLU B  45     -14.037 -25.182  11.623  1.00 95.16           C  
ATOM   3202  HA  GLU B  45     -12.956 -25.295  11.705  1.00 95.16           H  
ATOM   3203  C   GLU B  45     -14.307 -24.906  10.136  1.00 95.16           C  
ATOM   3204  CB  GLU B  45     -14.655 -26.518  12.060  1.00 95.16           C  
ATOM   3205  HB2 GLU B  45     -15.736 -26.466  11.929  1.00 95.16           H  
ATOM   3206  HB3 GLU B  45     -14.270 -27.294  11.399  1.00 95.16           H  
ATOM   3207  O   GLU B  45     -14.734 -25.788   9.385  1.00 95.16           O  
ATOM   3208  CG  GLU B  45     -14.349 -26.947  13.498  1.00 95.16           C  
ATOM   3209  HG2 GLU B  45     -13.269 -27.023  13.621  1.00 95.16           H  
ATOM   3210  HG3 GLU B  45     -14.723 -26.189  14.186  1.00 95.16           H  
ATOM   3211  CD  GLU B  45     -15.008 -28.298  13.828  1.00 95.16           C  
ATOM   3212  OE1 GLU B  45     -14.914 -28.705  15.006  1.00 95.16           O  
ATOM   3213  OE2 GLU B  45     -15.634 -28.909  12.923  1.00 95.16           O  
ATOM   3214  N   VAL B  46     -14.098 -23.658   9.717  1.00 97.67           N  
ATOM   3215  H   VAL B  46     -13.734 -22.976  10.368  1.00 97.67           H  
ATOM   3216  CA  VAL B  46     -14.202 -23.255   8.319  1.00 97.67           C  
ATOM   3217  HA  VAL B  46     -14.906 -23.905   7.798  1.00 97.67           H  
ATOM   3218  C   VAL B  46     -12.834 -23.425   7.673  1.00 97.67           C  
ATOM   3219  CB  VAL B  46     -14.726 -21.815   8.219  1.00 97.67           C  
ATOM   3220  HB  VAL B  46     -14.104 -21.169   8.837  1.00 97.67           H  
ATOM   3221  O   VAL B  46     -11.932 -22.636   7.920  1.00 97.67           O  
ATOM   3222  CG1 VAL B  46     -14.689 -21.292   6.781  1.00 97.67           C  
ATOM   3223 HG11 VAL B  46     -13.662 -21.234   6.421  1.00 97.67           H  
ATOM   3224 HG12 VAL B  46     -15.104 -20.285   6.760  1.00 97.67           H  
ATOM   3225 HG13 VAL B  46     -15.261 -21.950   6.126  1.00 97.67           H  
ATOM   3226  CG2 VAL B  46     -16.168 -21.713   8.735  1.00 97.67           C  
ATOM   3227 HG21 VAL B  46     -16.543 -20.701   8.587  1.00 97.67           H  
ATOM   3228 HG22 VAL B  46     -16.809 -22.423   8.213  1.00 97.67           H  
ATOM   3229 HG23 VAL B  46     -16.189 -21.929   9.804  1.00 97.67           H  
ATOM   3230  N   ASP B  47     -12.686 -24.444   6.836  1.00 95.74           N  
ATOM   3231  H   ASP B  47     -13.424 -25.128   6.753  1.00 95.74           H  
ATOM   3232  CA  ASP B  47     -11.476 -24.745   6.058  1.00 95.74           C  
ATOM   3233  HA  ASP B  47     -10.677 -24.073   6.370  1.00 95.74           H  
ATOM   3234  C   ASP B  47     -11.666 -24.535   4.543  1.00 95.74           C  
ATOM   3235  CB  ASP B  47     -11.028 -26.181   6.381  1.00 95.74           C  
ATOM   3236  HB2 ASP B  47     -10.834 -26.251   7.452  1.00 95.74           H  
ATOM   3237  HB3 ASP B  47     -10.092 -26.386   5.863  1.00 95.74           H  
ATOM   3238  O   ASP B  47     -10.781 -24.833   3.747  1.00 95.74           O  
ATOM   3239  CG  ASP B  47     -12.059 -27.258   5.996  1.00 95.74           C  
ATOM   3240  OD1 ASP B  47     -13.157 -26.906   5.486  1.00 95.74           O  
ATOM   3241  OD2 ASP B  47     -11.778 -28.447   6.264  1.00 95.74           O  
ATOM   3242  N   SER B  48     -12.845 -24.056   4.136  1.00 96.49           N  
ATOM   3243  H   SER B  48     -13.532 -23.850   4.847  1.00 96.49           H  
ATOM   3244  CA  SER B  48     -13.241 -23.863   2.741  1.00 96.49           C  
ATOM   3245  HA  SER B  48     -12.370 -23.500   2.195  1.00 96.49           H  
ATOM   3246  C   SER B  48     -14.390 -22.848   2.614  1.00 96.49           C  
ATOM   3247  CB  SER B  48     -13.673 -25.204   2.131  1.00 96.49           C  
ATOM   3248  HB2 SER B  48     -12.804 -25.856   2.048  1.00 96.49           H  
ATOM   3249  HB3 SER B  48     -14.083 -25.044   1.134  1.00 96.49           H  
ATOM   3250  O   SER B  48     -15.150 -22.645   3.571  1.00 96.49           O  
ATOM   3251  OG  SER B  48     -14.644 -25.834   2.948  1.00 96.49           O  
ATOM   3252  HG  SER B  48     -14.163 -26.202   3.693  1.00 96.49           H  
ATOM   3253  N   PRO B  49     -14.583 -22.223   1.435  1.00 97.75           N  
ATOM   3254  CA  PRO B  49     -15.724 -21.340   1.180  1.00 97.75           C  
ATOM   3255  HA  PRO B  49     -15.663 -20.488   1.857  1.00 97.75           H  
ATOM   3256  C   PRO B  49     -17.089 -22.028   1.369  1.00 97.75           C  
ATOM   3257  CB  PRO B  49     -15.541 -20.852  -0.262  1.00 97.75           C  
ATOM   3258  HB2 PRO B  49     -16.074 -21.507  -0.951  1.00 97.75           H  
ATOM   3259  HB3 PRO B  49     -15.873 -19.821  -0.380  1.00 97.75           H  
ATOM   3260  O   PRO B  49     -18.027 -21.419   1.883  1.00 97.75           O  
ATOM   3261  CG  PRO B  49     -14.040 -20.987  -0.511  1.00 97.75           C  
ATOM   3262  HG2 PRO B  49     -13.517 -20.122  -0.103  1.00 97.75           H  
ATOM   3263  HG3 PRO B  49     -13.815 -21.119  -1.569  1.00 97.75           H  
ATOM   3264  CD  PRO B  49     -13.682 -22.233   0.290  1.00 97.75           C  
ATOM   3265  HD2 PRO B  49     -13.867 -23.124  -0.310  1.00 97.75           H  
ATOM   3266  HD3 PRO B  49     -12.635 -22.185   0.589  1.00 97.75           H  
ATOM   3267  N   GLU B  50     -17.217 -23.309   1.019  1.00 94.53           N  
ATOM   3268  H   GLU B  50     -16.473 -23.753   0.500  1.00 94.53           H  
ATOM   3269  CA  GLU B  50     -18.442 -24.087   1.230  1.00 94.53           C  
ATOM   3270  HA  GLU B  50     -19.277 -23.572   0.757  1.00 94.53           H  
ATOM   3271  C   GLU B  50     -18.780 -24.223   2.719  1.00 94.53           C  
ATOM   3272  CB  GLU B  50     -18.309 -25.489   0.610  1.00 94.53           C  
ATOM   3273  HB2 GLU B  50     -17.395 -25.970   0.959  1.00 94.53           H  
ATOM   3274  HB3 GLU B  50     -19.146 -26.087   0.968  1.00 94.53           H  
ATOM   3275  O   GLU B  50     -19.929 -24.007   3.115  1.00 94.53           O  
ATOM   3276  CG  GLU B  50     -18.372 -25.513  -0.926  1.00 94.53           C  
ATOM   3277  HG2 GLU B  50     -19.252 -24.953  -1.242  1.00 94.53           H  
ATOM   3278  HG3 GLU B  50     -18.523 -26.548  -1.235  1.00 94.53           H  
ATOM   3279  CD  GLU B  50     -17.125 -24.974  -1.648  1.00 94.53           C  
ATOM   3280  OE1 GLU B  50     -17.253 -24.730  -2.867  1.00 94.53           O  
ATOM   3281  OE2 GLU B  50     -16.069 -24.803  -0.994  1.00 94.53           O  
ATOM   3282  N   ARG B  51     -17.780 -24.507   3.562  1.00 96.95           N  
ATOM   3283  H   ARG B  51     -16.860 -24.662   3.177  1.00 96.95           H  
ATOM   3284  CA  ARG B  51     -17.952 -24.554   5.021  1.00 96.95           C  
ATOM   3285  HA  ARG B  51     -18.791 -25.205   5.262  1.00 96.95           H  
ATOM   3286  C   ARG B  51     -18.300 -23.189   5.609  1.00 96.95           C  
ATOM   3287  CB  ARG B  51     -16.679 -25.116   5.663  1.00 96.95           C  
ATOM   3288  HB2 ARG B  51     -15.801 -24.681   5.185  1.00 96.95           H  
ATOM   3289  HB3 ARG B  51     -16.655 -24.811   6.709  1.00 96.95           H  
ATOM   3290  O   ARG B  51     -19.106 -23.123   6.539  1.00 96.95           O  
ATOM   3291  CG  ARG B  51     -16.608 -26.651   5.568  1.00 96.95           C  
ATOM   3292  HG2 ARG B  51     -15.638 -26.944   5.166  1.00 96.95           H  
ATOM   3293  HG3 ARG B  51     -17.384 -27.043   4.911  1.00 96.95           H  
ATOM   3294  CD  ARG B  51     -16.761 -27.246   6.968  1.00 96.95           C  
ATOM   3295  HD2 ARG B  51     -16.019 -26.768   7.608  1.00 96.95           H  
ATOM   3296  HD3 ARG B  51     -17.758 -27.017   7.344  1.00 96.95           H  
ATOM   3297  NE  ARG B  51     -16.544 -28.700   6.994  1.00 96.95           N  
ATOM   3298  HE  ARG B  51     -16.565 -29.180   6.105  1.00 96.95           H  
ATOM   3299  NH1 ARG B  51     -16.090 -28.830   9.246  1.00 96.95           N  
ATOM   3300 HH11 ARG B  51     -15.921 -27.835   9.254  1.00 96.95           H  
ATOM   3301 HH12 ARG B  51     -15.858 -29.340  10.086  1.00 96.95           H  
ATOM   3302  NH2 ARG B  51     -16.128 -30.694   8.003  1.00 96.95           N  
ATOM   3303 HH21 ARG B  51     -16.127 -31.129   7.091  1.00 96.95           H  
ATOM   3304 HH22 ARG B  51     -15.789 -31.180   8.821  1.00 96.95           H  
ATOM   3305  CZ  ARG B  51     -16.258 -29.399   8.078  1.00 96.95           C  
ATOM   3306  N   LEU B  52     -17.764 -22.098   5.052  1.00 97.98           N  
ATOM   3307  H   LEU B  52     -17.073 -22.225   4.327  1.00 97.98           H  
ATOM   3308  CA  LEU B  52     -18.170 -20.741   5.430  1.00 97.98           C  
ATOM   3309  HA  LEU B  52     -18.033 -20.635   6.506  1.00 97.98           H  
ATOM   3310  C   LEU B  52     -19.655 -20.510   5.121  1.00 97.98           C  
ATOM   3311  CB  LEU B  52     -17.292 -19.701   4.707  1.00 97.98           C  
ATOM   3312  HB2 LEU B  52     -16.240 -19.888   4.926  1.00 97.98           H  
ATOM   3313  HB3 LEU B  52     -17.416 -19.814   3.630  1.00 97.98           H  
ATOM   3314  O   LEU B  52     -20.391 -19.996   5.965  1.00 97.98           O  
ATOM   3315  CG  LEU B  52     -17.635 -18.242   5.062  1.00 97.98           C  
ATOM   3316  HG  LEU B  52     -18.665 -18.038   4.770  1.00 97.98           H  
ATOM   3317  CD1 LEU B  52     -17.484 -17.937   6.555  1.00 97.98           C  
ATOM   3318 HD11 LEU B  52     -17.617 -16.870   6.733  1.00 97.98           H  
ATOM   3319 HD12 LEU B  52     -16.494 -18.236   6.901  1.00 97.98           H  
ATOM   3320 HD13 LEU B  52     -18.241 -18.475   7.126  1.00 97.98           H  
ATOM   3321  CD2 LEU B  52     -16.743 -17.294   4.263  1.00 97.98           C  
ATOM   3322 HD21 LEU B  52     -16.990 -16.258   4.496  1.00 97.98           H  
ATOM   3323 HD22 LEU B  52     -15.694 -17.479   4.493  1.00 97.98           H  
ATOM   3324 HD23 LEU B  52     -16.906 -17.465   3.199  1.00 97.98           H  
ATOM   3325  N   TRP B  53     -20.115 -20.921   3.936  1.00 96.64           N  
ATOM   3326  H   TRP B  53     -19.462 -21.325   3.280  1.00 96.64           H  
ATOM   3327  CA  TRP B  53     -21.525 -20.814   3.561  1.00 96.64           C  
ATOM   3328  HA  TRP B  53     -21.822 -19.768   3.635  1.00 96.64           H  
ATOM   3329  C   TRP B  53     -22.434 -21.609   4.505  1.00 96.64           C  
ATOM   3330  CB  TRP B  53     -21.730 -21.274   2.115  1.00 96.64           C  
ATOM   3331  HB2 TRP B  53     -21.475 -22.329   2.025  1.00 96.64           H  
ATOM   3332  HB3 TRP B  53     -21.061 -20.718   1.458  1.00 96.64           H  
ATOM   3333  O   TRP B  53     -23.463 -21.091   4.949  1.00 96.64           O  
ATOM   3334  CG  TRP B  53     -23.131 -21.072   1.636  1.00 96.64           C  
ATOM   3335  CD1 TRP B  53     -24.058 -22.041   1.468  1.00 96.64           C  
ATOM   3336  HD1 TRP B  53     -23.883 -23.089   1.661  1.00 96.64           H  
ATOM   3337  CD2 TRP B  53     -23.808 -19.813   1.361  1.00 96.64           C  
ATOM   3338  CE2 TRP B  53     -25.163 -20.094   1.017  1.00 96.64           C  
ATOM   3339  CE3 TRP B  53     -23.413 -18.460   1.381  1.00 96.64           C  
ATOM   3340  HE3 TRP B  53     -22.393 -18.212   1.638  1.00 96.64           H  
ATOM   3341  NE1 TRP B  53     -25.259 -21.469   1.094  1.00 96.64           N  
ATOM   3342  HE1 TRP B  53     -26.118 -21.993   1.014  1.00 96.64           H  
ATOM   3343  CH2 TRP B  53     -25.651 -17.743   0.719  1.00 96.64           C  
ATOM   3344  HH2 TRP B  53     -26.330 -16.940   0.474  1.00 96.64           H  
ATOM   3345  CZ2 TRP B  53     -26.085 -19.080   0.715  1.00 96.64           C  
ATOM   3346  HZ2 TRP B  53     -27.109 -19.325   0.473  1.00 96.64           H  
ATOM   3347  CZ3 TRP B  53     -24.314 -17.442   1.027  1.00 96.64           C  
ATOM   3348  HZ3 TRP B  53     -23.963 -16.423   0.963  1.00 96.64           H  
ATOM   3349  N   GLU B  54     -22.048 -22.839   4.861  1.00 95.98           N  
ATOM   3350  H   GLU B  54     -21.220 -23.228   4.433  1.00 95.98           H  
ATOM   3351  CA  GLU B  54     -22.769 -23.646   5.851  1.00 95.98           C  
ATOM   3352  HA  GLU B  54     -23.807 -23.756   5.536  1.00 95.98           H  
ATOM   3353  C   GLU B  54     -22.797 -22.975   7.226  1.00 95.98           C  
ATOM   3354  CB  GLU B  54     -22.157 -25.047   5.986  1.00 95.98           C  
ATOM   3355  HB2 GLU B  54     -22.502 -25.479   6.926  1.00 95.98           H  
ATOM   3356  HB3 GLU B  54     -21.070 -24.971   6.022  1.00 95.98           H  
ATOM   3357  O   GLU B  54     -23.860 -22.910   7.842  1.00 95.98           O  
ATOM   3358  CG  GLU B  54     -22.585 -25.989   4.853  1.00 95.98           C  
ATOM   3359  HG2 GLU B  54     -23.674 -25.986   4.797  1.00 95.98           H  
ATOM   3360  HG3 GLU B  54     -22.200 -25.607   3.908  1.00 95.98           H  
ATOM   3361  CD  GLU B  54     -22.097 -27.432   5.062  1.00 95.98           C  
ATOM   3362  OE1 GLU B  54     -22.627 -28.313   4.346  1.00 95.98           O  
ATOM   3363  OE2 GLU B  54     -21.238 -27.656   5.947  1.00 95.98           O  
ATOM   3364  N   LEU B  55     -21.676 -22.433   7.718  1.00 96.97           N  
ATOM   3365  H   LEU B  55     -20.830 -22.515   7.174  1.00 96.97           H  
ATOM   3366  CA  LEU B  55     -21.621 -21.699   8.990  1.00 96.97           C  
ATOM   3367  HA  LEU B  55     -21.910 -22.368   9.801  1.00 96.97           H  
ATOM   3368  C   LEU B  55     -22.606 -20.516   9.004  1.00 96.97           C  
ATOM   3369  CB  LEU B  55     -20.175 -21.225   9.235  1.00 96.97           C  
ATOM   3370  HB2 LEU B  55     -19.913 -20.513   8.452  1.00 96.97           H  
ATOM   3371  HB3 LEU B  55     -19.490 -22.067   9.137  1.00 96.97           H  
ATOM   3372  O   LEU B  55     -23.406 -20.395   9.932  1.00 96.97           O  
ATOM   3373  CG  LEU B  55     -19.975 -20.556  10.614  1.00 96.97           C  
ATOM   3374  HG  LEU B  55     -20.927 -20.195  11.002  1.00 96.97           H  
ATOM   3375  CD1 LEU B  55     -19.387 -21.535  11.629  1.00 96.97           C  
ATOM   3376 HD11 LEU B  55     -19.241 -21.025  12.582  1.00 96.97           H  
ATOM   3377 HD12 LEU B  55     -20.071 -22.371  11.779  1.00 96.97           H  
ATOM   3378 HD13 LEU B  55     -18.423 -21.904  11.279  1.00 96.97           H  
ATOM   3379  CD2 LEU B  55     -19.043 -19.354  10.508  1.00 96.97           C  
ATOM   3380 HD21 LEU B  55     -19.443 -18.632   9.796  1.00 96.97           H  
ATOM   3381 HD22 LEU B  55     -18.954 -18.875  11.483  1.00 96.97           H  
ATOM   3382 HD23 LEU B  55     -18.052 -19.673  10.185  1.00 96.97           H  
ATOM   3383  N   ILE B  56     -22.588 -19.690   7.955  1.00 95.83           N  
ATOM   3384  H   ILE B  56     -21.904 -19.864   7.233  1.00 95.83           H  
ATOM   3385  CA  ILE B  56     -23.429 -18.490   7.847  1.00 95.83           C  
ATOM   3386  HA  ILE B  56     -23.305 -17.893   8.751  1.00 95.83           H  
ATOM   3387  C   ILE B  56     -24.913 -18.866   7.762  1.00 95.83           C  
ATOM   3388  CB  ILE B  56     -22.972 -17.638   6.639  1.00 95.83           C  
ATOM   3389  HB  ILE B  56     -22.930 -18.283   5.762  1.00 95.83           H  
ATOM   3390  O   ILE B  56     -25.734 -18.340   8.512  1.00 95.83           O  
ATOM   3391  CG1 ILE B  56     -21.563 -17.057   6.900  1.00 95.83           C  
ATOM   3392 HG12 ILE B  56     -21.621 -16.296   7.678  1.00 95.83           H  
ATOM   3393 HG13 ILE B  56     -20.894 -17.839   7.260  1.00 95.83           H  
ATOM   3394  CG2 ILE B  56     -23.966 -16.496   6.345  1.00 95.83           C  
ATOM   3395 HG21 ILE B  56     -23.641 -15.908   5.487  1.00 95.83           H  
ATOM   3396 HG22 ILE B  56     -24.945 -16.906   6.098  1.00 95.83           H  
ATOM   3397 HG23 ILE B  56     -24.058 -15.844   7.214  1.00 95.83           H  
ATOM   3398  CD1 ILE B  56     -20.925 -16.445   5.650  1.00 95.83           C  
ATOM   3399 HD11 ILE B  56     -19.898 -16.157   5.871  1.00 95.83           H  
ATOM   3400 HD12 ILE B  56     -20.929 -17.167   4.833  1.00 95.83           H  
ATOM   3401 HD13 ILE B  56     -21.478 -15.552   5.358  1.00 95.83           H  
ATOM   3402  N   THR B  57     -25.276 -19.792   6.871  1.00 93.71           N  
ATOM   3403  H   THR B  57     -24.556 -20.222   6.307  1.00 93.71           H  
ATOM   3404  CA  THR B  57     -26.685 -20.162   6.641  1.00 93.71           C  
ATOM   3405  HA  THR B  57     -27.277 -19.246   6.617  1.00 93.71           H  
ATOM   3406  C   THR B  57     -27.287 -21.010   7.758  1.00 93.71           C  
ATOM   3407  CB  THR B  57     -26.890 -20.873   5.300  1.00 93.71           C  
ATOM   3408  HB  THR B  57     -27.917 -21.236   5.255  1.00 93.71           H  
ATOM   3409  O   THR B  57     -28.496 -20.946   7.975  1.00 93.71           O  
ATOM   3410  CG2 THR B  57     -26.675 -19.930   4.121  1.00 93.71           C  
ATOM   3411 HG21 THR B  57     -26.933 -20.453   3.200  1.00 93.71           H  
ATOM   3412 HG22 THR B  57     -27.321 -19.057   4.221  1.00 93.71           H  
ATOM   3413 HG23 THR B  57     -25.636 -19.604   4.075  1.00 93.71           H  
ATOM   3414  OG1 THR B  57     -26.020 -21.970   5.152  1.00 93.71           O  
ATOM   3415  HG1 THR B  57     -25.129 -21.636   5.023  1.00 93.71           H  
ATOM   3416  N   SER B  58     -26.467 -21.752   8.510  1.00 93.90           N  
ATOM   3417  H   SER B  58     -25.495 -21.812   8.243  1.00 93.90           H  
ATOM   3418  CA  SER B  58     -26.904 -22.443   9.733  1.00 93.90           C  
ATOM   3419  HA  SER B  58     -27.892 -22.862   9.541  1.00 93.90           H  
ATOM   3420  C   SER B  58     -27.073 -21.509  10.937  1.00 93.90           C  
ATOM   3421  CB  SER B  58     -25.983 -23.623  10.081  1.00 93.90           C  
ATOM   3422  HB2 SER B  58     -26.015 -24.346   9.266  1.00 93.90           H  
ATOM   3423  HB3 SER B  58     -26.358 -24.111  10.981  1.00 93.90           H  
ATOM   3424  O   SER B  58     -27.552 -21.954  11.979  1.00 93.90           O  
ATOM   3425  OG  SER B  58     -24.637 -23.237  10.294  1.00 93.90           O  
ATOM   3426  HG  SER B  58     -24.295 -23.012   9.425  1.00 93.90           H  
ATOM   3427  N   GLY B  59     -26.704 -20.228  10.813  1.00 93.57           N  
ATOM   3428  H   GLY B  59     -26.324 -19.912   9.932  1.00 93.57           H  
ATOM   3429  CA  GLY B  59     -26.786 -19.261  11.906  1.00 93.57           C  
ATOM   3430  HA2 GLY B  59     -26.529 -18.275  11.518  1.00 93.57           H  
ATOM   3431  HA3 GLY B  59     -27.804 -19.233  12.295  1.00 93.57           H  
ATOM   3432  C   GLY B  59     -25.835 -19.583  13.062  1.00 93.57           C  
ATOM   3433  O   GLY B  59     -26.165 -19.314  14.217  1.00 93.57           O  
ATOM   3434  N   ARG B  60     -24.677 -20.195  12.776  1.00 94.43           N  
ATOM   3435  H   ARG B  60     -24.446 -20.348  11.805  1.00 94.43           H  
ATOM   3436  CA  ARG B  60     -23.656 -20.491  13.790  1.00 94.43           C  
ATOM   3437  HA  ARG B  60     -24.162 -20.657  14.741  1.00 94.43           H  
ATOM   3438  C   ARG B  60     -22.721 -19.303  14.018  1.00 94.43           C  
ATOM   3439  CB  ARG B  60     -22.872 -21.764  13.442  1.00 94.43           C  
ATOM   3440  HB2 ARG B  60     -21.980 -21.804  14.066  1.00 94.43           H  
ATOM   3441  HB3 ARG B  60     -22.554 -21.714  12.400  1.00 94.43           H  
ATOM   3442  O   ARG B  60     -22.427 -18.528  13.109  1.00 94.43           O  
ATOM   3443  CG  ARG B  60     -23.689 -23.043  13.691  1.00 94.43           C  
ATOM   3444  HG2 ARG B  60     -24.527 -23.086  12.995  1.00 94.43           H  
ATOM   3445  HG3 ARG B  60     -24.087 -23.024  14.705  1.00 94.43           H  
ATOM   3446  CD  ARG B  60     -22.822 -24.301  13.537  1.00 94.43           C  
ATOM   3447  HD2 ARG B  60     -23.443 -25.178  13.722  1.00 94.43           H  
ATOM   3448  HD3 ARG B  60     -22.038 -24.265  14.293  1.00 94.43           H  
ATOM   3449  NE  ARG B  60     -22.226 -24.403  12.189  1.00 94.43           N  
ATOM   3450  HE  ARG B  60     -22.748 -23.968  11.443  1.00 94.43           H  
ATOM   3451  NH1 ARG B  60     -20.354 -25.635  12.737  1.00 94.43           N  
ATOM   3452 HH11 ARG B  60     -20.660 -25.698  13.698  1.00 94.43           H  
ATOM   3453 HH12 ARG B  60     -19.433 -25.962  12.483  1.00 94.43           H  
ATOM   3454  NH2 ARG B  60     -20.586 -24.874  10.667  1.00 94.43           N  
ATOM   3455 HH21 ARG B  60     -19.665 -25.237  10.465  1.00 94.43           H  
ATOM   3456 HH22 ARG B  60     -21.090 -24.395   9.934  1.00 94.43           H  
ATOM   3457  CZ  ARG B  60     -21.069 -24.970  11.872  1.00 94.43           C  
ATOM   3458  N   ASP B  61     -22.254 -19.218  15.254  1.00 92.89           N  
ATOM   3459  H   ASP B  61     -22.495 -19.963  15.891  1.00 92.89           H  
ATOM   3460  CA  ASP B  61     -21.293 -18.256  15.793  1.00 92.89           C  
ATOM   3461  HA  ASP B  61     -20.952 -17.565  15.022  1.00 92.89           H  
ATOM   3462  C   ASP B  61     -20.092 -19.054  16.326  1.00 92.89           C  
ATOM   3463  CB  ASP B  61     -22.036 -17.470  16.886  1.00 92.89           C  
ATOM   3464  HB2 ASP B  61     -22.545 -18.182  17.535  1.00 92.89           H  
ATOM   3465  HB3 ASP B  61     -22.805 -16.865  16.406  1.00 92.89           H  
ATOM   3466  O   ASP B  61     -20.294 -20.094  16.960  1.00 92.89           O  
ATOM   3467  CG  ASP B  61     -21.208 -16.559  17.789  1.00 92.89           C  
ATOM   3468  OD1 ASP B  61     -19.973 -16.666  17.843  1.00 92.89           O  
ATOM   3469  OD2 ASP B  61     -21.876 -15.817  18.547  1.00 92.89           O  
ATOM   3470  N   SER B  62     -18.868 -18.611  16.033  1.00 95.22           N  
ATOM   3471  H   SER B  62     -18.781 -17.751  15.511  1.00 95.22           H  
ATOM   3472  CA  SER B  62     -17.623 -19.301  16.386  1.00 95.22           C  
ATOM   3473  HA  SER B  62     -17.832 -20.367  16.477  1.00 95.22           H  
ATOM   3474  C   SER B  62     -16.972 -18.875  17.705  1.00 95.22           C  
ATOM   3475  CB  SER B  62     -16.607 -19.125  15.263  1.00 95.22           C  
ATOM   3476  HB2 SER B  62     -17.033 -19.475  14.323  1.00 95.22           H  
ATOM   3477  HB3 SER B  62     -15.719 -19.717  15.484  1.00 95.22           H  
ATOM   3478  O   SER B  62     -15.894 -19.383  18.014  1.00 95.22           O  
ATOM   3479  OG  SER B  62     -16.238 -17.771  15.132  1.00 95.22           O  
ATOM   3480  HG  SER B  62     -16.217 -17.320  15.979  1.00 95.22           H  
ATOM   3481  N   ALA B  63     -17.559 -17.942  18.458  1.00 95.01           N  
ATOM   3482  H   ALA B  63     -18.415 -17.513  18.136  1.00 95.01           H  
ATOM   3483  CA  ALA B  63     -16.957 -17.436  19.686  1.00 95.01           C  
ATOM   3484  HA  ALA B  63     -15.977 -17.032  19.433  1.00 95.01           H  
ATOM   3485  C   ALA B  63     -16.763 -18.568  20.707  1.00 95.01           C  
ATOM   3486  CB  ALA B  63     -17.801 -16.287  20.245  1.00 95.01           C  
ATOM   3487  HB1 ALA B  63     -17.868 -15.496  19.498  1.00 95.01           H  
ATOM   3488  HB2 ALA B  63     -18.801 -16.646  20.485  1.00 95.01           H  
ATOM   3489  HB3 ALA B  63     -17.331 -15.887  21.143  1.00 95.01           H  
ATOM   3490  O   ALA B  63     -17.704 -19.293  21.046  1.00 95.01           O  
ATOM   3491  N   ALA B  64     -15.535 -18.702  21.200  1.00 90.72           N  
ATOM   3492  H   ALA B  64     -14.827 -18.053  20.887  1.00 90.72           H  
ATOM   3493  CA  ALA B  64     -15.088 -19.763  22.091  1.00 90.72           C  
ATOM   3494  HA  ALA B  64     -15.947 -20.182  22.615  1.00 90.72           H  
ATOM   3495  C   ALA B  64     -14.113 -19.221  23.149  1.00 90.72           C  
ATOM   3496  CB  ALA B  64     -14.448 -20.866  21.235  1.00 90.72           C  
ATOM   3497  HB1 ALA B  64     -13.574 -20.470  20.720  1.00 90.72           H  
ATOM   3498  HB2 ALA B  64     -14.137 -21.698  21.867  1.00 90.72           H  
ATOM   3499  HB3 ALA B  64     -15.166 -21.226  20.497  1.00 90.72           H  
ATOM   3500  O   ALA B  64     -13.614 -18.097  23.047  1.00 90.72           O  
ATOM   3501  N   GLU B  65     -13.838 -20.030  24.174  1.00 86.07           N  
ATOM   3502  H   GLU B  65     -14.233 -20.959  24.185  1.00 86.07           H  
ATOM   3503  CA  GLU B  65     -12.722 -19.757  25.082  1.00 86.07           C  
ATOM   3504  HA  GLU B  65     -12.833 -18.750  25.485  1.00 86.07           H  
ATOM   3505  C   GLU B  65     -11.383 -19.798  24.332  1.00 86.07           C  
ATOM   3506  CB  GLU B  65     -12.685 -20.744  26.266  1.00 86.07           C  
ATOM   3507  HB2 GLU B  65     -11.713 -20.644  26.750  1.00 86.07           H  
ATOM   3508  HB3 GLU B  65     -12.780 -21.766  25.899  1.00 86.07           H  
ATOM   3509  O   GLU B  65     -11.250 -20.383  23.255  1.00 86.07           O  
ATOM   3510  CG  GLU B  65     -13.760 -20.466  27.328  1.00 86.07           C  
ATOM   3511  HG2 GLU B  65     -14.734 -20.743  26.923  1.00 86.07           H  
ATOM   3512  HG3 GLU B  65     -13.770 -19.396  27.533  1.00 86.07           H  
ATOM   3513  CD  GLU B  65     -13.523 -21.209  28.662  1.00 86.07           C  
ATOM   3514  OE1 GLU B  65     -14.302 -20.953  29.610  1.00 86.07           O  
ATOM   3515  OE2 GLU B  65     -12.537 -21.979  28.794  1.00 86.07           O  
ATOM   3516  N   VAL B  66     -10.380 -19.161  24.929  1.00 84.13           N  
ATOM   3517  H   VAL B  66     -10.566 -18.687  25.802  1.00 84.13           H  
ATOM   3518  CA  VAL B  66      -9.010 -19.154  24.421  1.00 84.13           C  
ATOM   3519  HA  VAL B  66      -9.042 -18.714  23.424  1.00 84.13           H  
ATOM   3520  C   VAL B  66      -8.411 -20.574  24.357  1.00 84.13           C  
ATOM   3521  CB  VAL B  66      -8.126 -18.274  25.308  1.00 84.13           C  
ATOM   3522  HB  VAL B  66      -7.929 -18.776  26.256  1.00 84.13           H  
ATOM   3523  O   VAL B  66      -8.593 -21.324  25.317  1.00 84.13           O  
ATOM   3524  CG1 VAL B  66      -6.808 -18.010  24.617  1.00 84.13           C  
ATOM   3525 HG11 VAL B  66      -6.276 -17.282  25.230  1.00 84.13           H  
ATOM   3526 HG12 VAL B  66      -6.979 -17.611  23.617  1.00 84.13           H  
ATOM   3527 HG13 VAL B  66      -6.210 -18.920  24.563  1.00 84.13           H  
ATOM   3528  CG2 VAL B  66      -8.751 -16.910  25.619  1.00 84.13           C  
ATOM   3529 HG21 VAL B  66      -9.224 -16.488  24.733  1.00 84.13           H  
ATOM   3530 HG22 VAL B  66      -9.481 -17.053  26.416  1.00 84.13           H  
ATOM   3531 HG23 VAL B  66      -8.005 -16.212  25.999  1.00 84.13           H  
ATOM   3532  N   PRO B  67      -7.652 -20.937  23.301  1.00 82.32           N  
ATOM   3533  CA  PRO B  67      -7.014 -22.247  23.183  1.00 82.32           C  
ATOM   3534  HA  PRO B  67      -7.789 -23.011  23.246  1.00 82.32           H  
ATOM   3535  C   PRO B  67      -5.957 -22.509  24.263  1.00 82.32           C  
ATOM   3536  CB  PRO B  67      -6.376 -22.293  21.789  1.00 82.32           C  
ATOM   3537  HB2 PRO B  67      -6.493 -23.273  21.326  1.00 82.32           H  
ATOM   3538  HB3 PRO B  67      -5.320 -22.030  21.849  1.00 82.32           H  
ATOM   3539  O   PRO B  67      -5.124 -21.656  24.573  1.00 82.32           O  
ATOM   3540  CG  PRO B  67      -7.109 -21.211  21.007  1.00 82.32           C  
ATOM   3541  HG2 PRO B  67      -8.034 -21.619  20.599  1.00 82.32           H  
ATOM   3542  HG3 PRO B  67      -6.493 -20.786  20.214  1.00 82.32           H  
ATOM   3543  CD  PRO B  67      -7.440 -20.182  22.078  1.00 82.32           C  
ATOM   3544  HD2 PRO B  67      -6.602 -19.496  22.202  1.00 82.32           H  
ATOM   3545  HD3 PRO B  67      -8.341 -19.648  21.778  1.00 82.32           H  
ATOM   3546  N   ASP B  68      -5.947 -23.732  24.783  1.00 82.91           N  
ATOM   3547  H   ASP B  68      -6.747 -24.317  24.591  1.00 82.91           H  
ATOM   3548  CA  ASP B  68      -5.058 -24.212  25.847  1.00 82.91           C  
ATOM   3549  HA  ASP B  68      -4.949 -23.425  26.593  1.00 82.91           H  
ATOM   3550  C   ASP B  68      -3.655 -24.599  25.334  1.00 82.91           C  
ATOM   3551  CB  ASP B  68      -5.672 -25.463  26.519  1.00 82.91           C  
ATOM   3552  HB2 ASP B  68      -5.220 -25.570  27.506  1.00 82.91           H  
ATOM   3553  HB3 ASP B  68      -5.377 -26.339  25.942  1.00 82.91           H  
ATOM   3554  O   ASP B  68      -2.711 -24.750  26.110  1.00 82.91           O  
ATOM   3555  CG  ASP B  68      -7.203 -25.528  26.652  1.00 82.91           C  
ATOM   3556  OD1 ASP B  68      -7.906 -25.343  25.635  1.00 82.91           O  
ATOM   3557  OD2 ASP B  68      -7.663 -25.853  27.773  1.00 82.91           O  
ATOM   3558  N   ASP B  69      -3.515 -24.806  24.026  1.00 84.51           N  
ATOM   3559  H   ASP B  69      -4.301 -24.598  23.427  1.00 84.51           H  
ATOM   3560  CA  ASP B  69      -2.373 -25.457  23.375  1.00 84.51           C  
ATOM   3561  HA  ASP B  69      -1.884 -26.095  24.112  1.00 84.51           H  
ATOM   3562  C   ASP B  69      -1.288 -24.487  22.870  1.00 84.51           C  
ATOM   3563  CB  ASP B  69      -2.896 -26.385  22.265  1.00 84.51           C  
ATOM   3564  HB2 ASP B  69      -2.054 -26.936  21.846  1.00 84.51           H  
ATOM   3565  HB3 ASP B  69      -3.573 -27.113  22.713  1.00 84.51           H  
ATOM   3566  O   ASP B  69      -0.226 -24.917  22.423  1.00 84.51           O  
ATOM   3567  CG  ASP B  69      -3.636 -25.668  21.124  1.00 84.51           C  
ATOM   3568  OD1 ASP B  69      -3.925 -24.453  21.255  1.00 84.51           O  
ATOM   3569  OD2 ASP B  69      -3.930 -26.354  20.124  1.00 84.51           O  
ATOM   3570  N   ARG B  70      -1.497 -23.169  23.004  1.00 84.85           N  
ATOM   3571  H   ARG B  70      -2.424 -22.904  23.305  1.00 84.85           H  
ATOM   3572  CA  ARG B  70      -0.537 -22.120  22.584  1.00 84.85           C  
ATOM   3573  HA  ARG B  70       0.075 -22.531  21.782  1.00 84.85           H  
ATOM   3574  C   ARG B  70       0.452 -21.705  23.681  1.00 84.85           C  
ATOM   3575  CB  ARG B  70      -1.307 -20.922  22.013  1.00 84.85           C  
ATOM   3576  HB2 ARG B  70      -0.593 -20.181  21.654  1.00 84.85           H  
ATOM   3577  HB3 ARG B  70      -1.921 -20.472  22.794  1.00 84.85           H  
ATOM   3578  O   ARG B  70       1.338 -20.862  23.476  1.00 84.85           O  
ATOM   3579  CG  ARG B  70      -2.202 -21.350  20.845  1.00 84.85           C  
ATOM   3580  HG2 ARG B  70      -1.604 -21.867  20.094  1.00 84.85           H  
ATOM   3581  HG3 ARG B  70      -2.979 -22.025  21.205  1.00 84.85           H  
ATOM   3582  CD  ARG B  70      -2.877 -20.145  20.206  1.00 84.85           C  
ATOM   3583  HD2 ARG B  70      -2.112 -19.486  19.793  1.00 84.85           H  
ATOM   3584  HD3 ARG B  70      -3.438 -19.602  20.967  1.00 84.85           H  
ATOM   3585  NE  ARG B  70      -3.794 -20.589  19.145  1.00 84.85           N  
ATOM   3586  HE  ARG B  70      -4.013 -21.574  19.112  1.00 84.85           H  
ATOM   3587  NH1 ARG B  70      -4.200 -18.518  18.311  1.00 84.85           N  
ATOM   3588 HH11 ARG B  70      -4.533 -17.993  17.515  1.00 84.85           H  
ATOM   3589 HH12 ARG B  70      -3.422 -18.123  18.820  1.00 84.85           H  
ATOM   3590  NH2 ARG B  70      -5.210 -20.263  17.390  1.00 84.85           N  
ATOM   3591 HH21 ARG B  70      -5.640 -19.628  16.733  1.00 84.85           H  
ATOM   3592 HH22 ARG B  70      -5.439 -21.245  17.343  1.00 84.85           H  
ATOM   3593  CZ  ARG B  70      -4.397 -19.794  18.289  1.00 84.85           C  
ATOM   3594  N   GLY B  71       0.307 -22.283  24.875  1.00 80.98           N  
ATOM   3595  H   GLY B  71      -0.420 -22.980  24.960  1.00 80.98           H  
ATOM   3596  CA  GLY B  71       1.137 -21.981  26.044  1.00 80.98           C  
ATOM   3597  HA2 GLY B  71       0.868 -22.668  26.846  1.00 80.98           H  
ATOM   3598  HA3 GLY B  71       2.187 -22.131  25.795  1.00 80.98           H  
ATOM   3599  C   GLY B  71       0.957 -20.555  26.570  1.00 80.98           C  
ATOM   3600  O   GLY B  71       1.900 -19.985  27.114  1.00 80.98           O  
ATOM   3601  N   TRP B  72      -0.204 -19.939  26.342  1.00 77.44           N  
ATOM   3602  H   TRP B  72      -0.957 -20.454  25.908  1.00 77.44           H  
ATOM   3603  CA  TRP B  72      -0.522 -18.627  26.905  1.00 77.44           C  
ATOM   3604  HA  TRP B  72       0.321 -17.952  26.760  1.00 77.44           H  
ATOM   3605  C   TRP B  72      -0.773 -18.752  28.413  1.00 77.44           C  
ATOM   3606  CB  TRP B  72      -1.736 -18.033  26.195  1.00 77.44           C  
ATOM   3607  HB2 TRP B  72      -1.932 -17.073  26.671  1.00 77.44           H  
ATOM   3608  HB3 TRP B  72      -2.580 -18.702  26.360  1.00 77.44           H  
ATOM   3609  O   TRP B  72      -1.390 -19.719  28.865  1.00 77.44           O  
ATOM   3610  CG  TRP B  72      -1.649 -17.767  24.722  1.00 77.44           C  
ATOM   3611  CD1 TRP B  72      -0.567 -17.939  23.932  1.00 77.44           C  
ATOM   3612  HD1 TRP B  72       0.394 -18.311  24.256  1.00 77.44           H  
ATOM   3613  CD2 TRP B  72      -2.677 -17.209  23.846  1.00 77.44           C  
ATOM   3614  CE2 TRP B  72      -2.144 -17.077  22.539  1.00 77.44           C  
ATOM   3615  CE3 TRP B  72      -3.980 -16.721  24.029  1.00 77.44           C  
ATOM   3616  HE3 TRP B  72      -4.376 -16.726  25.034  1.00 77.44           H  
ATOM   3617  NE1 TRP B  72      -0.856 -17.539  22.647  1.00 77.44           N  
ATOM   3618  HE1 TRP B  72      -0.172 -17.510  21.905  1.00 77.44           H  
ATOM   3619  CH2 TRP B  72      -4.183 -16.072  21.698  1.00 77.44           C  
ATOM   3620  HH2 TRP B  72      -4.730 -15.586  20.903  1.00 77.44           H  
ATOM   3621  CZ2 TRP B  72      -2.868 -16.506  21.491  1.00 77.44           C  
ATOM   3622  HZ2 TRP B  72      -2.368 -16.314  20.553  1.00 77.44           H  
ATOM   3623  CZ3 TRP B  72      -4.739 -16.172  22.978  1.00 77.44           C  
ATOM   3624  HZ3 TRP B  72      -5.722 -15.767  23.168  1.00 77.44           H  
ATOM   3625  N   VAL B  73      -0.284 -17.794  29.203  1.00 70.19           N  
ATOM   3626  H   VAL B  73       0.156 -16.980  28.797  1.00 70.19           H  
ATOM   3627  CA  VAL B  73      -0.423 -17.835  30.664  1.00 70.19           C  
ATOM   3628  HA  VAL B  73      -0.216 -18.855  30.987  1.00 70.19           H  
ATOM   3629  C   VAL B  73      -1.859 -17.440  31.036  1.00 70.19           C  
ATOM   3630  CB  VAL B  73       0.612 -16.938  31.367  1.00 70.19           C  
ATOM   3631  HB  VAL B  73       0.443 -15.897  31.090  1.00 70.19           H  
ATOM   3632  O   VAL B  73      -2.277 -16.332  30.704  1.00 70.19           O  
ATOM   3633  CG1 VAL B  73       0.501 -17.074  32.893  1.00 70.19           C  
ATOM   3634 HG11 VAL B  73      -0.468 -16.709  33.234  1.00 70.19           H  
ATOM   3635 HG12 VAL B  73       0.634 -18.112  33.196  1.00 70.19           H  
ATOM   3636 HG13 VAL B  73       1.267 -16.459  33.366  1.00 70.19           H  
ATOM   3637  CG2 VAL B  73       2.041 -17.333  30.968  1.00 70.19           C  
ATOM   3638 HG21 VAL B  73       2.226 -18.383  31.196  1.00 70.19           H  
ATOM   3639 HG22 VAL B  73       2.193 -17.157  29.903  1.00 70.19           H  
ATOM   3640 HG23 VAL B  73       2.753 -16.708  31.506  1.00 70.19           H  
ATOM   3641  N   PRO B  74      -2.633 -18.293  31.737  1.00 63.69           N  
ATOM   3642  CA  PRO B  74      -4.043 -18.016  32.022  1.00 63.69           C  
ATOM   3643  HA  PRO B  74      -4.585 -17.975  31.077  1.00 63.69           H  
ATOM   3644  C   PRO B  74      -4.289 -16.706  32.779  1.00 63.69           C  
ATOM   3645  CB  PRO B  74      -4.537 -19.216  32.834  1.00 63.69           C  
ATOM   3646  HB2 PRO B  74      -4.380 -19.041  33.898  1.00 63.69           H  
ATOM   3647  HB3 PRO B  74      -5.587 -19.429  32.633  1.00 63.69           H  
ATOM   3648  O   PRO B  74      -5.283 -16.037  32.515  1.00 63.69           O  
ATOM   3649  CG  PRO B  74      -3.628 -20.351  32.371  1.00 63.69           C  
ATOM   3650  HG2 PRO B  74      -3.996 -20.752  31.427  1.00 63.69           H  
ATOM   3651  HG3 PRO B  74      -3.546 -21.138  33.120  1.00 63.69           H  
ATOM   3652  CD  PRO B  74      -2.295 -19.650  32.139  1.00 63.69           C  
ATOM   3653  HD2 PRO B  74      -1.721 -19.621  33.065  1.00 63.69           H  
ATOM   3654  HD3 PRO B  74      -1.744 -20.186  31.366  1.00 63.69           H  
ATOM   3655  N   ASP B  75      -3.380 -16.323  33.681  1.00 62.39           N  
ATOM   3656  H   ASP B  75      -2.607 -16.939  33.889  1.00 62.39           H  
ATOM   3657  CA  ASP B  75      -3.499 -15.091  34.472  1.00 62.39           C  
ATOM   3658  HA  ASP B  75      -4.481 -15.070  34.946  1.00 62.39           H  
ATOM   3659  C   ASP B  75      -3.395 -13.824  33.604  1.00 62.39           C  
ATOM   3660  CB  ASP B  75      -2.431 -15.075  35.583  1.00 62.39           C  
ATOM   3661  HB2 ASP B  75      -1.449 -15.220  35.133  1.00 62.39           H  
ATOM   3662  HB3 ASP B  75      -2.439 -14.091  36.053  1.00 62.39           H  
ATOM   3663  O   ASP B  75      -4.017 -12.812  33.915  1.00 62.39           O  
ATOM   3664  CG  ASP B  75      -2.645 -16.121  36.689  1.00 62.39           C  
ATOM   3665  OD1 ASP B  75      -3.763 -16.675  36.799  1.00 62.39           O  
ATOM   3666  OD2 ASP B  75      -1.670 -16.377  37.431  1.00 62.39           O  
ATOM   3667  N   GLU B  76      -2.672 -13.887  32.480  1.00 63.68           N  
ATOM   3668  H   GLU B  76      -2.242 -14.765  32.227  1.00 63.68           H  
ATOM   3669  CA  GLU B  76      -2.592 -12.795  31.497  1.00 63.68           C  
ATOM   3670  HA  GLU B  76      -2.523 -11.842  32.023  1.00 63.68           H  
ATOM   3671  C   GLU B  76      -3.844 -12.720  30.605  1.00 63.68           C  
ATOM   3672  CB  GLU B  76      -1.333 -12.960  30.628  1.00 63.68           C  
ATOM   3673  HB2 GLU B  76      -1.325 -12.175  29.872  1.00 63.68           H  
ATOM   3674  HB3 GLU B  76      -1.377 -13.923  30.120  1.00 63.68           H  
ATOM   3675  O   GLU B  76      -4.079 -11.710  29.947  1.00 63.68           O  
ATOM   3676  CG  GLU B  76      -0.030 -12.860  31.440  1.00 63.68           C  
ATOM   3677  HG2 GLU B  76      -0.025 -13.632  32.209  1.00 63.68           H  
ATOM   3678  HG3 GLU B  76      -0.009 -11.891  31.938  1.00 63.68           H  
ATOM   3679  CD  GLU B  76       1.235 -13.022  30.581  1.00 63.68           C  
ATOM   3680  OE1 GLU B  76       2.312 -12.635  31.088  1.00 63.68           O  
ATOM   3681  OE2 GLU B  76       1.136 -13.565  29.455  1.00 63.68           O  
ATOM   3682  N   LEU B  77      -4.662 -13.777  30.600  1.00 64.48           N  
ATOM   3683  H   LEU B  77      -4.414 -14.544  31.209  1.00 64.48           H  
ATOM   3684  CA  LEU B  77      -5.865 -13.943  29.779  1.00 64.48           C  
ATOM   3685  HA  LEU B  77      -5.900 -13.161  29.021  1.00 64.48           H  
ATOM   3686  C   LEU B  77      -7.165 -13.835  30.577  1.00 64.48           C  
ATOM   3687  CB  LEU B  77      -5.811 -15.313  29.107  1.00 64.48           C  
ATOM   3688  HB2 LEU B  77      -5.730 -16.064  29.893  1.00 64.48           H  
ATOM   3689  HB3 LEU B  77      -6.747 -15.491  28.578  1.00 64.48           H  
ATOM   3690  O   LEU B  77      -8.239 -14.212  30.088  1.00 64.48           O  
ATOM   3691  CG  LEU B  77      -4.673 -15.502  28.109  1.00 64.48           C  
ATOM   3692  HG  LEU B  77      -3.709 -15.244  28.549  1.00 64.48           H  
ATOM   3693  CD1 LEU B  77      -4.697 -16.996  27.803  1.00 64.48           C  
ATOM   3694 HD11 LEU B  77      -4.361 -17.555  28.677  1.00 64.48           H  
ATOM   3695 HD12 LEU B  77      -5.699 -17.320  27.524  1.00 64.48           H  
ATOM   3696 HD13 LEU B  77      -4.021 -17.214  26.976  1.00 64.48           H  
ATOM   3697  CD2 LEU B  77      -4.901 -14.663  26.848  1.00 64.48           C  
ATOM   3698 HD21 LEU B  77      -4.097 -14.844  26.136  1.00 64.48           H  
ATOM   3699 HD22 LEU B  77      -5.858 -14.912  26.389  1.00 64.48           H  
ATOM   3700 HD23 LEU B  77      -4.884 -13.603  27.102  1.00 64.48           H  
ATOM   3701  N   MET B  78      -7.085 -13.359  31.816  1.00 60.00           N  
ATOM   3702  H   MET B  78      -6.180 -13.086  32.170  1.00 60.00           H  
ATOM   3703  CA  MET B  78      -8.278 -12.988  32.558  1.00 60.00           C  
ATOM   3704  HA  MET B  78      -8.948 -13.846  32.614  1.00 60.00           H  
ATOM   3705  C   MET B  78      -8.978 -11.863  31.791  1.00 60.00           C  
ATOM   3706  CB  MET B  78      -7.910 -12.562  33.979  1.00 60.00           C  
ATOM   3707  HB2 MET B  78      -8.796 -12.160  34.471  1.00 60.00           H  
ATOM   3708  HB3 MET B  78      -7.163 -11.770  33.929  1.00 60.00           H  
ATOM   3709  O   MET B  78      -8.357 -10.870  31.410  1.00 60.00           O  
ATOM   3710  CG  MET B  78      -7.352 -13.712  34.825  1.00 60.00           C  
ATOM   3711  HG2 MET B  78      -6.541 -14.205  34.288  1.00 60.00           H  
ATOM   3712  HG3 MET B  78      -6.919 -13.261  35.718  1.00 60.00           H  
ATOM   3713  SD  MET B  78      -8.558 -14.964  35.360  1.00 60.00           S  
ATOM   3714  CE  MET B  78      -7.869 -15.277  37.006  1.00 60.00           C  
ATOM   3715  HE1 MET B  78      -7.900 -14.358  37.591  1.00 60.00           H  
ATOM   3716  HE2 MET B  78      -8.455 -16.048  37.506  1.00 60.00           H  
ATOM   3717  HE3 MET B  78      -6.836 -15.610  36.910  1.00 60.00           H  
ATOM   3718  N   ALA B  79     -10.270 -12.036  31.533  1.00 51.52           N  
ATOM   3719  H   ALA B  79     -10.720 -12.867  31.889  1.00 51.52           H  
ATOM   3720  CA  ALA B  79     -11.100 -11.024  30.906  1.00 51.52           C  
ATOM   3721  HA  ALA B  79     -10.754 -10.872  29.884  1.00 51.52           H  
ATOM   3722  C   ALA B  79     -10.957  -9.700  31.674  1.00 51.52           C  
ATOM   3723  CB  ALA B  79     -12.549 -11.531  30.879  1.00 51.52           C  
ATOM   3724  HB1 ALA B  79     -12.605 -12.466  30.321  1.00 51.52           H  
ATOM   3725  HB2 ALA B  79     -12.896 -11.700  31.898  1.00 51.52           H  
ATOM   3726  HB3 ALA B  79     -13.190 -10.790  30.401  1.00 51.52           H  
ATOM   3727  O   ALA B  79     -10.862  -9.694  32.901  1.00 51.52           O  
ATOM   3728  N   SER B  80     -10.972  -8.564  30.973  1.00 50.21           N  
ATOM   3729  H   SER B  80     -11.050  -8.598  29.966  1.00 50.21           H  
ATOM   3730  CA  SER B  80     -10.918  -7.236  31.605  1.00 50.21           C  
ATOM   3731  HA  SER B  80     -10.144  -7.265  32.372  1.00 50.21           H  
ATOM   3732  C   SER B  80     -12.214  -6.848  32.327  1.00 50.21           C  
ATOM   3733  CB  SER B  80     -10.517  -6.159  30.595  1.00 50.21           C  
ATOM   3734  HB2 SER B  80     -10.480  -5.189  31.090  1.00 50.21           H  
ATOM   3735  HB3 SER B  80      -9.515  -6.383  30.229  1.00 50.21           H  
ATOM   3736  O   SER B  80     -12.444  -5.671  32.612  1.00 50.21           O  
ATOM   3737  OG  SER B  80     -11.426  -6.094  29.511  1.00 50.21           O  
ATOM   3738  HG  SER B  80     -11.204  -5.315  28.996  1.00 50.21           H  
ATOM   3739  N   ASP B  81     -13.085  -7.816  32.632  1.00 47.49           N  
ATOM   3740  H   ASP B  81     -12.740  -8.765  32.615  1.00 47.49           H  
ATOM   3741  CA  ASP B  81     -14.257  -7.554  33.446  1.00 47.49           C  
ATOM   3742  HA  ASP B  81     -14.776  -6.718  32.978  1.00 47.49           H  
ATOM   3743  C   ASP B  81     -13.826  -7.069  34.837  1.00 47.49           C  
ATOM   3744  CB  ASP B  81     -15.250  -8.740  33.425  1.00 47.49           C  
ATOM   3745  HB2 ASP B  81     -15.612  -8.848  32.403  1.00 47.49           H  
ATOM   3746  HB3 ASP B  81     -16.110  -8.457  34.033  1.00 47.49           H  
ATOM   3747  O   ASP B  81     -12.748  -7.389  35.327  1.00 47.49           O  
ATOM   3748  CG  ASP B  81     -14.773 -10.130  33.893  1.00 47.49           C  
ATOM   3749  OD1 ASP B  81     -13.569 -10.344  34.124  1.00 47.49           O  
ATOM   3750  OD2 ASP B  81     -15.660 -10.997  34.082  1.00 47.49           O  
ATOM   3751  N   ALA B  82     -14.660  -6.260  35.498  1.00 44.23           N  
ATOM   3752  H   ALA B  82     -15.498  -5.956  35.022  1.00 44.23           H  
ATOM   3753  CA  ALA B  82     -14.297  -5.601  36.763  1.00 44.23           C  
ATOM   3754  HA  ALA B  82     -13.471  -4.918  36.566  1.00 44.23           H  
ATOM   3755  C   ALA B  82     -13.827  -6.571  37.871  1.00 44.23           C  
ATOM   3756  CB  ALA B  82     -15.514  -4.794  37.235  1.00 44.23           C  
ATOM   3757  HB1 ALA B  82     -16.355  -5.460  37.426  1.00 44.23           H  
ATOM   3758  HB2 ALA B  82     -15.260  -4.262  38.152  1.00 44.23           H  
ATOM   3759  HB3 ALA B  82     -15.789  -4.066  36.472  1.00 44.23           H  
ATOM   3760  O   ALA B  82     -13.235  -6.142  38.860  1.00 44.23           O  
ATOM   3761  N   ALA B  83     -14.131  -7.864  37.723  1.00 44.16           N  
ATOM   3762  H   ALA B  83     -14.515  -8.137  36.829  1.00 44.16           H  
ATOM   3763  CA  ALA B  83     -13.692  -8.925  38.612  1.00 44.16           C  
ATOM   3764  HA  ALA B  83     -13.495  -8.502  39.597  1.00 44.16           H  
ATOM   3765  C   ALA B  83     -12.386  -9.616  38.169  1.00 44.16           C  
ATOM   3766  CB  ALA B  83     -14.855  -9.917  38.748  1.00 44.16           C  
ATOM   3767  HB1 ALA B  83     -15.078 -10.360  37.777  1.00 44.16           H  
ATOM   3768  HB2 ALA B  83     -14.581 -10.705  39.450  1.00 44.16           H  
ATOM   3769  HB3 ALA B  83     -15.739  -9.401  39.121  1.00 44.16           H  
ATOM   3770  O   ALA B  83     -11.762 -10.241  39.020  1.00 44.16           O  
ATOM   3771  N   GLY B  84     -11.982  -9.549  36.892  1.00 53.12           N  
ATOM   3772  H   GLY B  84     -12.477  -8.961  36.237  1.00 53.12           H  
ATOM   3773  CA  GLY B  84     -10.791 -10.220  36.359  1.00 53.12           C  
ATOM   3774  HA2 GLY B  84     -10.751 -10.059  35.281  1.00 53.12           H  
ATOM   3775  HA3 GLY B  84      -9.895  -9.791  36.807  1.00 53.12           H  
ATOM   3776  C   GLY B  84     -10.793 -11.728  36.612  1.00 53.12           C  
ATOM   3777  O   GLY B  84      -9.765 -12.289  36.974  1.00 53.12           O  
ATOM   3778  N   THR B  85     -11.968 -12.371  36.555  1.00 50.56           N  
ATOM   3779  H   THR B  85     -12.730 -11.866  36.127  1.00 50.56           H  
ATOM   3780  CA  THR B  85     -12.146 -13.774  37.005  1.00 50.56           C  
ATOM   3781  HA  THR B  85     -11.184 -14.164  37.336  1.00 50.56           H  
ATOM   3782  C   THR B  85     -12.595 -14.735  35.916  1.00 50.56           C  
ATOM   3783  CB  THR B  85     -13.130 -13.919  38.181  1.00 50.56           C  
ATOM   3784  HB  THR B  85     -13.399 -14.970  38.284  1.00 50.56           H  
ATOM   3785  O   THR B  85     -12.555 -15.948  36.129  1.00 50.56           O  
ATOM   3786  CG2 THR B  85     -12.558 -13.485  39.527  1.00 50.56           C  
ATOM   3787 HG21 THR B  85     -12.621 -12.402  39.638  1.00 50.56           H  
ATOM   3788 HG22 THR B  85     -11.514 -13.790  39.604  1.00 50.56           H  
ATOM   3789 HG23 THR B  85     -13.129 -13.954  40.328  1.00 50.56           H  
ATOM   3790  OG1 THR B  85     -14.308 -13.176  37.953  1.00 50.56           O  
ATOM   3791  HG1 THR B  85     -14.011 -12.292  37.721  1.00 50.56           H  
ATOM   3792  N   ARG B  86     -13.065 -14.235  34.771  1.00 58.18           N  
ATOM   3793  H   ARG B  86     -13.001 -13.240  34.610  1.00 58.18           H  
ATOM   3794  CA  ARG B  86     -13.458 -15.091  33.648  1.00 58.18           C  
ATOM   3795  HA  ARG B  86     -13.675 -16.095  34.013  1.00 58.18           H  
ATOM   3796  C   ARG B  86     -12.310 -15.228  32.670  1.00 58.18           C  
ATOM   3797  CB  ARG B  86     -14.705 -14.544  32.955  1.00 58.18           C  
ATOM   3798  HB2 ARG B  86     -14.542 -13.503  32.676  1.00 58.18           H  
ATOM   3799  HB3 ARG B  86     -14.889 -15.122  32.049  1.00 58.18           H  
ATOM   3800  O   ARG B  86     -11.526 -14.305  32.504  1.00 58.18           O  
ATOM   3801  CG  ARG B  86     -15.921 -14.654  33.874  1.00 58.18           C  
ATOM   3802  HG2 ARG B  86     -16.042 -15.681  34.219  1.00 58.18           H  
ATOM   3803  HG3 ARG B  86     -15.782 -13.995  34.731  1.00 58.18           H  
ATOM   3804  CD  ARG B  86     -17.159 -14.223  33.098  1.00 58.18           C  
ATOM   3805  HD2 ARG B  86     -17.384 -14.973  32.338  1.00 58.18           H  
ATOM   3806  HD3 ARG B  86     -16.939 -13.275  32.608  1.00 58.18           H  
ATOM   3807  NE  ARG B  86     -18.303 -14.038  34.001  1.00 58.18           N  
ATOM   3808  HE  ARG B  86     -18.087 -14.057  34.988  1.00 58.18           H  
ATOM   3809  NH1 ARG B  86     -19.809 -13.469  32.374  1.00 58.18           N  
ATOM   3810 HH11 ARG B  86     -20.698 -13.092  32.078  1.00 58.18           H  
ATOM   3811 HH12 ARG B  86     -19.080 -13.614  31.690  1.00 58.18           H  
ATOM   3812  NH2 ARG B  86     -20.402 -13.349  34.528  1.00 58.18           N  
ATOM   3813 HH21 ARG B  86     -21.292 -12.978  34.229  1.00 58.18           H  
ATOM   3814 HH22 ARG B  86     -20.144 -13.383  35.504  1.00 58.18           H  
ATOM   3815  CZ  ARG B  86     -19.497 -13.625  33.631  1.00 58.18           C  
ATOM   3816  N   ARG B  87     -12.249 -16.364  31.980  1.00 65.83           N  
ATOM   3817  H   ARG B  87     -12.963 -17.062  32.131  1.00 65.83           H  
ATOM   3818  CA  ARG B  87     -11.371 -16.513  30.819  1.00 65.83           C  
ATOM   3819  HA  ARG B  87     -10.360 -16.203  31.084  1.00 65.83           H  
ATOM   3820  C   ARG B  87     -11.844 -15.591  29.701  1.00 65.83           C  
ATOM   3821  CB  ARG B  87     -11.348 -17.971  30.349  1.00 65.83           C  
ATOM   3822  HB2 ARG B  87     -10.880 -18.014  29.365  1.00 65.83           H  
ATOM   3823  HB3 ARG B  87     -12.368 -18.346  30.253  1.00 65.83           H  
ATOM   3824  O   ARG B  87     -13.050 -15.460  29.467  1.00 65.83           O  
ATOM   3825  CG  ARG B  87     -10.547 -18.859  31.307  1.00 65.83           C  
ATOM   3826  HG2 ARG B  87     -10.975 -18.823  32.309  1.00 65.83           H  
ATOM   3827  HG3 ARG B  87      -9.516 -18.506  31.340  1.00 65.83           H  
ATOM   3828  CD  ARG B  87     -10.578 -20.298  30.795  1.00 65.83           C  
ATOM   3829  HD2 ARG B  87     -10.333 -20.292  29.733  1.00 65.83           H  
ATOM   3830  HD3 ARG B  87     -11.588 -20.695  30.901  1.00 65.83           H  
ATOM   3831  NE  ARG B  87      -9.622 -21.160  31.513  1.00 65.83           N  
ATOM   3832  HE  ARG B  87      -9.194 -20.787  32.348  1.00 65.83           H  
ATOM   3833  NH1 ARG B  87      -9.687 -22.858  29.965  1.00 65.83           N  
ATOM   3834 HH11 ARG B  87      -9.271 -23.650  29.497  1.00 65.83           H  
ATOM   3835 HH12 ARG B  87     -10.501 -22.449  29.529  1.00 65.83           H  
ATOM   3836  NH2 ARG B  87      -8.227 -22.951  31.655  1.00 65.83           N  
ATOM   3837 HH21 ARG B  87      -7.869 -23.778  31.197  1.00 65.83           H  
ATOM   3838 HH22 ARG B  87      -7.729 -22.511  32.415  1.00 65.83           H  
ATOM   3839  CZ  ARG B  87      -9.189 -22.317  31.044  1.00 65.83           C  
ATOM   3840  N   ALA B  88     -10.896 -14.972  29.010  1.00 75.12           N  
ATOM   3841  H   ALA B  88      -9.936 -15.025  29.318  1.00 75.12           H  
ATOM   3842  CA  ALA B  88     -11.177 -14.246  27.784  1.00 75.12           C  
ATOM   3843  HA  ALA B  88     -11.868 -13.435  28.015  1.00 75.12           H  
ATOM   3844  C   ALA B  88     -11.857 -15.160  26.740  1.00 75.12           C  
ATOM   3845  CB  ALA B  88      -9.868 -13.626  27.289  1.00 75.12           C  
ATOM   3846  HB1 ALA B  88     -10.047 -13.080  26.363  1.00 75.12           H  
ATOM   3847  HB2 ALA B  88      -9.481 -12.931  28.035  1.00 75.12           H  
ATOM   3848  HB3 ALA B  88      -9.125 -14.402  27.108  1.00 75.12           H  
ATOM   3849  O   ALA B  88     -11.702 -16.381  26.753  1.00 75.12           O  
ATOM   3850  N   HIS B  89     -12.651 -14.564  25.854  1.00 87.40           N  
ATOM   3851  H   HIS B  89     -12.729 -13.557  25.866  1.00 87.40           H  
ATOM   3852  CA  HIS B  89     -13.318 -15.254  24.750  1.00 87.40           C  
ATOM   3853  HA  HIS B  89     -13.007 -16.299  24.714  1.00 87.40           H  
ATOM   3854  C   HIS B  89     -12.910 -14.601  23.431  1.00 87.40           C  
ATOM   3855  CB  HIS B  89     -14.840 -15.213  24.931  1.00 87.40           C  
ATOM   3856  HB2 HIS B  89     -15.308 -15.498  23.988  1.00 87.40           H  
ATOM   3857  HB3 HIS B  89     -15.145 -14.192  25.160  1.00 87.40           H  
ATOM   3858  O   HIS B  89     -12.749 -13.382  23.365  1.00 87.40           O  
ATOM   3859  CG  HIS B  89     -15.371 -16.130  26.002  1.00 87.40           C  
ATOM   3860  CD2 HIS B  89     -16.232 -17.177  25.812  1.00 87.40           C  
ATOM   3861  HD2 HIS B  89     -16.638 -17.491  24.862  1.00 87.40           H  
ATOM   3862  ND1 HIS B  89     -15.105 -16.068  27.352  1.00 87.40           N  
ATOM   3863  HD1 HIS B  89     -14.411 -15.491  27.804  1.00 87.40           H  
ATOM   3864  CE1 HIS B  89     -15.775 -17.063  27.951  1.00 87.40           C  
ATOM   3865  HE1 HIS B  89     -15.696 -17.313  28.998  1.00 87.40           H  
ATOM   3866  NE2 HIS B  89     -16.502 -17.754  27.059  1.00 87.40           N  
ATOM   3867  N   GLY B  90     -12.766 -15.401  22.379  1.00 91.58           N  
ATOM   3868  H   GLY B  90     -12.994 -16.378  22.492  1.00 91.58           H  
ATOM   3869  CA  GLY B  90     -12.371 -14.960  21.042  1.00 91.58           C  
ATOM   3870  HA2 GLY B  90     -11.286 -14.867  20.998  1.00 91.58           H  
ATOM   3871  HA3 GLY B  90     -12.814 -13.989  20.819  1.00 91.58           H  
ATOM   3872  C   GLY B  90     -12.811 -15.950  19.969  1.00 91.58           C  
ATOM   3873  O   GLY B  90     -13.609 -16.845  20.228  1.00 91.58           O  
ATOM   3874  N   ASN B  91     -12.302 -15.791  18.751  1.00 96.35           N  
ATOM   3875  H   ASN B  91     -11.676 -15.015  18.588  1.00 96.35           H  
ATOM   3876  CA  ASN B  91     -12.654 -16.631  17.608  1.00 96.35           C  
ATOM   3877  HA  ASN B  91     -13.255 -17.480  17.937  1.00 96.35           H  
ATOM   3878  C   ASN B  91     -11.370 -17.176  16.978  1.00 96.35           C  
ATOM   3879  CB  ASN B  91     -13.501 -15.822  16.611  1.00 96.35           C  
ATOM   3880  HB2 ASN B  91     -12.924 -14.990  16.208  1.00 96.35           H  
ATOM   3881  HB3 ASN B  91     -13.783 -16.468  15.780  1.00 96.35           H  
ATOM   3882  O   ASN B  91     -10.591 -16.428  16.389  1.00 96.35           O  
ATOM   3883  CG  ASN B  91     -14.776 -15.275  17.214  1.00 96.35           C  
ATOM   3884  ND2 ASN B  91     -14.694 -14.159  17.905  1.00 96.35           N  
ATOM   3885 HD21 ASN B  91     -15.495 -13.892  18.460  1.00 96.35           H  
ATOM   3886 HD22 ASN B  91     -13.785 -13.742  18.050  1.00 96.35           H  
ATOM   3887  OD1 ASN B  91     -15.839 -15.854  17.074  1.00 96.35           O  
ATOM   3888  N   PHE B  92     -11.135 -18.478  17.109  1.00 95.72           N  
ATOM   3889  H   PHE B  92     -11.825 -19.057  17.567  1.00 95.72           H  
ATOM   3890  CA  PHE B  92      -9.854 -19.101  16.770  1.00 95.72           C  
ATOM   3891  HA  PHE B  92      -9.148 -18.337  16.444  1.00 95.72           H  
ATOM   3892  C   PHE B  92     -10.006 -20.090  15.615  1.00 95.72           C  
ATOM   3893  CB  PHE B  92      -9.260 -19.747  18.027  1.00 95.72           C  
ATOM   3894  HB2 PHE B  92      -8.307 -20.208  17.767  1.00 95.72           H  
ATOM   3895  HB3 PHE B  92      -9.924 -20.540  18.373  1.00 95.72           H  
ATOM   3896  O   PHE B  92     -11.028 -20.773  15.501  1.00 95.72           O  
ATOM   3897  CG  PHE B  92      -9.034 -18.757  19.157  1.00 95.72           C  
ATOM   3898  CD1 PHE B  92      -7.829 -18.034  19.226  1.00 95.72           C  
ATOM   3899  HD1 PHE B  92      -7.061 -18.193  18.484  1.00 95.72           H  
ATOM   3900  CD2 PHE B  92     -10.034 -18.537  20.126  1.00 95.72           C  
ATOM   3901  HD2 PHE B  92     -10.956 -19.098  20.096  1.00 95.72           H  
ATOM   3902  CE1 PHE B  92      -7.621 -17.107  20.262  1.00 95.72           C  
ATOM   3903  HE1 PHE B  92      -6.689 -16.564  20.319  1.00 95.72           H  
ATOM   3904  CE2 PHE B  92      -9.832 -17.596  21.151  1.00 95.72           C  
ATOM   3905  HE2 PHE B  92     -10.598 -17.451  21.899  1.00 95.72           H  
ATOM   3906  CZ  PHE B  92      -8.623 -16.882  21.222  1.00 95.72           C  
ATOM   3907  HZ  PHE B  92      -8.460 -16.171  22.019  1.00 95.72           H  
ATOM   3908  N   MET B  93      -8.991 -20.174  14.755  1.00 95.83           N  
ATOM   3909  H   MET B  93      -8.151 -19.649  14.952  1.00 95.83           H  
ATOM   3910  CA  MET B  93      -8.934 -21.212  13.727  1.00 95.83           C  
ATOM   3911  HA  MET B  93      -9.915 -21.306  13.260  1.00 95.83           H  
ATOM   3912  C   MET B  93      -8.580 -22.557  14.363  1.00 95.83           C  
ATOM   3913  CB  MET B  93      -7.919 -20.866  12.633  1.00 95.83           C  
ATOM   3914  HB2 MET B  93      -7.755 -21.749  12.016  1.00 95.83           H  
ATOM   3915  HB3 MET B  93      -6.973 -20.588  13.097  1.00 95.83           H  
ATOM   3916  O   MET B  93      -7.649 -22.655  15.167  1.00 95.83           O  
ATOM   3917  CG  MET B  93      -8.403 -19.737  11.719  1.00 95.83           C  
ATOM   3918  HG2 MET B  93      -9.406 -19.980  11.366  1.00 95.83           H  
ATOM   3919  HG3 MET B  93      -8.459 -18.811  12.291  1.00 95.83           H  
ATOM   3920  SD  MET B  93      -7.356 -19.467  10.264  1.00 95.83           S  
ATOM   3921  CE  MET B  93      -5.762 -19.125  11.041  1.00 95.83           C  
ATOM   3922  HE1 MET B  93      -5.879 -18.332  11.781  1.00 95.83           H  
ATOM   3923  HE2 MET B  93      -5.380 -20.025  11.523  1.00 95.83           H  
ATOM   3924  HE3 MET B  93      -5.054 -18.804  10.277  1.00 95.83           H  
ATOM   3925  N   ALA B  94      -9.295 -23.608  13.961  1.00 91.64           N  
ATOM   3926  H   ALA B  94     -10.004 -23.473  13.254  1.00 91.64           H  
ATOM   3927  CA  ALA B  94      -8.895 -24.975  14.269  1.00 91.64           C  
ATOM   3928  HA  ALA B  94      -8.713 -25.057  15.341  1.00 91.64           H  
ATOM   3929  C   ALA B  94      -7.591 -25.299  13.523  1.00 91.64           C  
ATOM   3930  CB  ALA B  94     -10.034 -25.929  13.892  1.00 91.64           C  
ATOM   3931  HB1 ALA B  94      -9.749 -26.952  14.138  1.00 91.64           H  
ATOM   3932  HB2 ALA B  94     -10.936 -25.671  14.447  1.00 91.64           H  
ATOM   3933  HB3 ALA B  94     -10.233 -25.868  12.822  1.00 91.64           H  
ATOM   3934  O   ALA B  94      -7.450 -24.938  12.356  1.00 91.64           O  
ATOM   3935  N   GLY B  95      -6.634 -25.946  14.194  1.00 90.50           N  
ATOM   3936  H   GLY B  95      -6.803 -26.240  15.145  1.00 90.50           H  
ATOM   3937  CA  GLY B  95      -5.370 -26.334  13.561  1.00 90.50           C  
ATOM   3938  HA2 GLY B  95      -4.783 -26.925  14.264  1.00 90.50           H  
ATOM   3939  HA3 GLY B  95      -5.576 -26.962  12.695  1.00 90.50           H  
ATOM   3940  C   GLY B  95      -4.512 -25.151  13.097  1.00 90.50           C  
ATOM   3941  O   GLY B  95      -3.787 -25.265  12.115  1.00 90.50           O  
ATOM   3942  N   ALA B  96      -4.566 -23.995  13.773  1.00 92.12           N  
ATOM   3943  H   ALA B  96      -5.244 -23.902  14.515  1.00 92.12           H  
ATOM   3944  CA  ALA B  96      -3.783 -22.816  13.372  1.00 92.12           C  
ATOM   3945  HA  ALA B  96      -4.114 -22.510  12.379  1.00 92.12           H  
ATOM   3946  C   ALA B  96      -2.262 -23.090  13.287  1.00 92.12           C  
ATOM   3947  CB  ALA B  96      -4.077 -21.677  14.356  1.00 92.12           C  
ATOM   3948  HB1 ALA B  96      -3.723 -21.941  15.352  1.00 92.12           H  
ATOM   3949  HB2 ALA B  96      -5.148 -21.482  14.394  1.00 92.12           H  
ATOM   3950  HB3 ALA B  96      -3.568 -20.772  14.024  1.00 92.12           H  
ATOM   3951  O   ALA B  96      -1.566 -22.471  12.481  1.00 92.12           O  
ATOM   3952  N   GLY B  97      -1.757 -24.022  14.106  1.00 91.92           N  
ATOM   3953  H   GLY B  97      -2.405 -24.512  14.706  1.00 91.92           H  
ATOM   3954  CA  GLY B  97      -0.369 -24.486  14.093  1.00 91.92           C  
ATOM   3955  HA2 GLY B  97      -0.104 -24.803  15.101  1.00 91.92           H  
ATOM   3956  HA3 GLY B  97       0.284 -23.661  13.808  1.00 91.92           H  
ATOM   3957  C   GLY B  97      -0.080 -25.662  13.151  1.00 91.92           C  
ATOM   3958  O   GLY B  97       1.094 -26.012  13.015  1.00 91.92           O  
ATOM   3959  N   ASP B  98      -1.093 -26.251  12.510  1.00 94.56           N  
ATOM   3960  H   ASP B  98      -2.021 -25.858  12.576  1.00 94.56           H  
ATOM   3961  CA  ASP B  98      -0.940 -27.380  11.586  1.00 94.56           C  
ATOM   3962  HA  ASP B  98      -0.191 -28.059  11.995  1.00 94.56           H  
ATOM   3963  C   ASP B  98      -0.448 -26.890  10.217  1.00 94.56           C  
ATOM   3964  CB  ASP B  98      -2.253 -28.175  11.445  1.00 94.56           C  
ATOM   3965  HB2 ASP B  98      -3.031 -27.522  11.050  1.00 94.56           H  
ATOM   3966  HB3 ASP B  98      -2.093 -28.970  10.716  1.00 94.56           H  
ATOM   3967  O   ASP B  98      -0.842 -25.819   9.750  1.00 94.56           O  
ATOM   3968  CG  ASP B  98      -2.739 -28.826  12.747  1.00 94.56           C  
ATOM   3969  OD1 ASP B  98      -1.896 -29.062  13.641  1.00 94.56           O  
ATOM   3970  OD2 ASP B  98      -3.955 -29.106  12.837  1.00 94.56           O  
ATOM   3971  N   PHE B  99       0.455 -27.652   9.590  1.00 96.47           N  
ATOM   3972  H   PHE B  99       0.732 -28.527  10.012  1.00 96.47           H  
ATOM   3973  CA  PHE B  99       1.057 -27.306   8.298  1.00 96.47           C  
ATOM   3974  HA  PHE B  99       0.280 -26.934   7.630  1.00 96.47           H  
ATOM   3975  C   PHE B  99       1.737 -28.516   7.641  1.00 96.47           C  
ATOM   3976  CB  PHE B  99       2.102 -26.205   8.539  1.00 96.47           C  
ATOM   3977  HB2 PHE B  99       2.845 -26.579   9.244  1.00 96.47           H  
ATOM   3978  HB3 PHE B  99       1.609 -25.352   9.004  1.00 96.47           H  
ATOM   3979  O   PHE B  99       2.528 -29.204   8.296  1.00 96.47           O  
ATOM   3980  CG  PHE B  99       2.805 -25.702   7.294  1.00 96.47           C  
ATOM   3981  CD1 PHE B  99       4.206 -25.774   7.185  1.00 96.47           C  
ATOM   3982  HD1 PHE B  99       4.788 -26.226   7.975  1.00 96.47           H  
ATOM   3983  CD2 PHE B  99       2.053 -25.122   6.258  1.00 96.47           C  
ATOM   3984  HD2 PHE B  99       0.978 -25.060   6.337  1.00 96.47           H  
ATOM   3985  CE1 PHE B  99       4.851 -25.266   6.043  1.00 96.47           C  
ATOM   3986  HE1 PHE B  99       5.925 -25.325   5.956  1.00 96.47           H  
ATOM   3987  CE2 PHE B  99       2.695 -24.625   5.114  1.00 96.47           C  
ATOM   3988  HE2 PHE B  99       2.111 -24.191   4.316  1.00 96.47           H  
ATOM   3989  CZ  PHE B  99       4.090 -24.702   5.004  1.00 96.47           C  
ATOM   3990  HZ  PHE B  99       4.569 -24.334   4.109  1.00 96.47           H  
ATOM   3991  N   ASP B 100       1.513 -28.746   6.346  1.00 96.10           N  
ATOM   3992  H   ASP B 100       0.860 -28.149   5.858  1.00 96.10           H  
ATOM   3993  CA  ASP B 100       2.238 -29.762   5.570  1.00 96.10           C  
ATOM   3994  HA  ASP B 100       2.471 -30.590   6.240  1.00 96.10           H  
ATOM   3995  C   ASP B 100       3.581 -29.214   5.061  1.00 96.10           C  
ATOM   3996  CB  ASP B 100       1.368 -30.366   4.456  1.00 96.10           C  
ATOM   3997  HB2 ASP B 100       0.395 -30.618   4.877  1.00 96.10           H  
ATOM   3998  HB3 ASP B 100       1.215 -29.633   3.665  1.00 96.10           H  
ATOM   3999  O   ASP B 100       3.755 -28.832   3.901  1.00 96.10           O  
ATOM   4000  CG  ASP B 100       1.987 -31.649   3.866  1.00 96.10           C  
ATOM   4001  OD1 ASP B 100       3.220 -31.864   4.005  1.00 96.10           O  
ATOM   4002  OD2 ASP B 100       1.221 -32.443   3.272  1.00 96.10           O  
ATOM   4003  N   ALA B 101       4.568 -29.177   5.959  1.00 94.93           N  
ATOM   4004  H   ALA B 101       4.333 -29.418   6.912  1.00 94.93           H  
ATOM   4005  CA  ALA B 101       5.897 -28.658   5.647  1.00 94.93           C  
ATOM   4006  HA  ALA B 101       5.793 -27.614   5.351  1.00 94.93           H  
ATOM   4007  C   ALA B 101       6.560 -29.391   4.463  1.00 94.93           C  
ATOM   4008  CB  ALA B 101       6.748 -28.730   6.922  1.00 94.93           C  
ATOM   4009  HB1 ALA B 101       7.696 -28.219   6.755  1.00 94.93           H  
ATOM   4010  HB2 ALA B 101       6.942 -29.770   7.185  1.00 94.93           H  
ATOM   4011  HB3 ALA B 101       6.226 -28.241   7.744  1.00 94.93           H  
ATOM   4012  O   ALA B 101       7.160 -28.754   3.594  1.00 94.93           O  
ATOM   4013  N   ALA B 102       6.410 -30.719   4.389  1.00 90.99           N  
ATOM   4014  H   ALA B 102       5.744 -31.155   5.010  1.00 90.99           H  
ATOM   4015  CA  ALA B 102       7.038 -31.541   3.357  1.00 90.99           C  
ATOM   4016  HA  ALA B 102       8.100 -31.298   3.322  1.00 90.99           H  
ATOM   4017  C   ALA B 102       6.460 -31.266   1.961  1.00 90.99           C  
ATOM   4018  CB  ALA B 102       6.888 -33.016   3.745  1.00 90.99           C  
ATOM   4019  HB1 ALA B 102       5.832 -33.278   3.796  1.00 90.99           H  
ATOM   4020  HB2 ALA B 102       7.352 -33.192   4.715  1.00 90.99           H  
ATOM   4021  HB3 ALA B 102       7.376 -33.641   2.996  1.00 90.99           H  
ATOM   4022  O   ALA B 102       7.213 -31.248   0.986  1.00 90.99           O  
ATOM   4023  N   PHE B 103       5.156 -30.994   1.854  1.00 94.85           N  
ATOM   4024  H   PHE B 103       4.572 -31.058   2.676  1.00 94.85           H  
ATOM   4025  CA  PHE B 103       4.510 -30.662   0.583  1.00 94.85           C  
ATOM   4026  HA  PHE B 103       4.613 -31.514  -0.088  1.00 94.85           H  
ATOM   4027  C   PHE B 103       5.143 -29.445  -0.114  1.00 94.85           C  
ATOM   4028  CB  PHE B 103       3.020 -30.442   0.845  1.00 94.85           C  
ATOM   4029  HB2 PHE B 103       2.611 -31.352   1.285  1.00 94.85           H  
ATOM   4030  HB3 PHE B 103       2.887 -29.631   1.560  1.00 94.85           H  
ATOM   4031  O   PHE B 103       5.360 -29.474  -1.333  1.00 94.85           O  
ATOM   4032  CG  PHE B 103       2.228 -30.133  -0.401  1.00 94.85           C  
ATOM   4033  CD1 PHE B 103       2.000 -28.799  -0.778  1.00 94.85           C  
ATOM   4034  HD1 PHE B 103       2.378 -27.991  -0.169  1.00 94.85           H  
ATOM   4035  CD2 PHE B 103       1.724 -31.186  -1.186  1.00 94.85           C  
ATOM   4036  HD2 PHE B 103       1.890 -32.209  -0.881  1.00 94.85           H  
ATOM   4037  CE1 PHE B 103       1.257 -28.516  -1.934  1.00 94.85           C  
ATOM   4038  HE1 PHE B 103       1.061 -27.490  -2.210  1.00 94.85           H  
ATOM   4039  CE2 PHE B 103       0.983 -30.903  -2.346  1.00 94.85           C  
ATOM   4040  HE2 PHE B 103       0.582 -31.705  -2.948  1.00 94.85           H  
ATOM   4041  CZ  PHE B 103       0.743 -29.568  -2.710  1.00 94.85           C  
ATOM   4042  HZ  PHE B 103       0.141 -29.348  -3.579  1.00 94.85           H  
ATOM   4043  N   PHE B 104       5.506 -28.420   0.665  1.00 94.53           N  
ATOM   4044  H   PHE B 104       5.270 -28.480   1.646  1.00 94.53           H  
ATOM   4045  CA  PHE B 104       6.162 -27.194   0.192  1.00 94.53           C  
ATOM   4046  HA  PHE B 104       5.879 -27.032  -0.848  1.00 94.53           H  
ATOM   4047  C   PHE B 104       7.699 -27.256   0.210  1.00 94.53           C  
ATOM   4048  CB  PHE B 104       5.649 -25.995   1.000  1.00 94.53           C  
ATOM   4049  HB2 PHE B 104       6.153 -25.089   0.660  1.00 94.53           H  
ATOM   4050  HB3 PHE B 104       5.912 -26.141   2.048  1.00 94.53           H  
ATOM   4051  O   PHE B 104       8.351 -26.259  -0.096  1.00 94.53           O  
ATOM   4052  CG  PHE B 104       4.158 -25.769   0.879  1.00 94.53           C  
ATOM   4053  CD1 PHE B 104       3.606 -25.238  -0.303  1.00 94.53           C  
ATOM   4054  HD1 PHE B 104       4.241 -25.005  -1.145  1.00 94.53           H  
ATOM   4055  CD2 PHE B 104       3.312 -26.128   1.940  1.00 94.53           C  
ATOM   4056  HD2 PHE B 104       3.715 -26.564   2.842  1.00 94.53           H  
ATOM   4057  CE1 PHE B 104       2.219 -25.038  -0.410  1.00 94.53           C  
ATOM   4058  HE1 PHE B 104       1.793 -24.632  -1.315  1.00 94.53           H  
ATOM   4059  CE2 PHE B 104       1.926 -25.958   1.822  1.00 94.53           C  
ATOM   4060  HE2 PHE B 104       1.294 -26.285   2.634  1.00 94.53           H  
ATOM   4061  CZ  PHE B 104       1.377 -25.402   0.653  1.00 94.53           C  
ATOM   4062  HZ  PHE B 104       0.307 -25.287   0.561  1.00 94.53           H  
ATOM   4063  N   GLY B 105       8.295 -28.401   0.565  1.00 88.77           N  
ATOM   4064  H   GLY B 105       7.716 -29.196   0.792  1.00 88.77           H  
ATOM   4065  CA  GLY B 105       9.750 -28.554   0.656  1.00 88.77           C  
ATOM   4066  HA2 GLY B 105      10.209 -28.204  -0.269  1.00 88.77           H  
ATOM   4067  HA3 GLY B 105       9.979 -29.613   0.777  1.00 88.77           H  
ATOM   4068  C   GLY B 105      10.395 -27.797   1.825  1.00 88.77           C  
ATOM   4069  O   GLY B 105      11.575 -27.462   1.756  1.00 88.77           O  
ATOM   4070  N   ILE B 106       9.639 -27.516   2.889  1.00 91.10           N  
ATOM   4071  H   ILE B 106       8.697 -27.881   2.906  1.00 91.10           H  
ATOM   4072  CA  ILE B 106      10.100 -26.819   4.095  1.00 91.10           C  
ATOM   4073  HA  ILE B 106      10.988 -26.235   3.851  1.00 91.10           H  
ATOM   4074  C   ILE B 106      10.498 -27.856   5.151  1.00 91.10           C  
ATOM   4075  CB  ILE B 106       9.015 -25.827   4.578  1.00 91.10           C  
ATOM   4076  HB  ILE B 106       8.073 -26.367   4.675  1.00 91.10           H  
ATOM   4077  O   ILE B 106       9.778 -28.822   5.409  1.00 91.10           O  
ATOM   4078  CG1 ILE B 106       8.845 -24.696   3.535  1.00 91.10           C  
ATOM   4079 HG12 ILE B 106       9.722 -24.048   3.556  1.00 91.10           H  
ATOM   4080 HG13 ILE B 106       8.776 -25.124   2.534  1.00 91.10           H  
ATOM   4081  CG2 ILE B 106       9.365 -25.222   5.949  1.00 91.10           C  
ATOM   4082 HG21 ILE B 106       9.457 -26.006   6.700  1.00 91.10           H  
ATOM   4083 HG22 ILE B 106       8.576 -24.548   6.283  1.00 91.10           H  
ATOM   4084 HG23 ILE B 106      10.302 -24.668   5.880  1.00 91.10           H  
ATOM   4085  CD1 ILE B 106       7.588 -23.846   3.732  1.00 91.10           C  
ATOM   4086 HD11 ILE B 106       7.517 -23.115   2.926  1.00 91.10           H  
ATOM   4087 HD12 ILE B 106       6.713 -24.495   3.697  1.00 91.10           H  
ATOM   4088 HD13 ILE B 106       7.619 -23.316   4.684  1.00 91.10           H  
ATOM   4089  N   SER B 107      11.659 -27.673   5.785  1.00 86.05           N  
ATOM   4090  H   SER B 107      12.191 -26.841   5.575  1.00 86.05           H  
ATOM   4091  CA  SER B 107      12.107 -28.595   6.837  1.00 86.05           C  
ATOM   4092  HA  SER B 107      11.977 -29.605   6.447  1.00 86.05           H  
ATOM   4093  C   SER B 107      11.263 -28.448   8.114  1.00 86.05           C  
ATOM   4094  CB  SER B 107      13.597 -28.415   7.145  1.00 86.05           C  
ATOM   4095  HB2 SER B 107      14.160 -28.347   6.215  1.00 86.05           H  
ATOM   4096  HB3 SER B 107      13.947 -29.289   7.694  1.00 86.05           H  
ATOM   4097  O   SER B 107      10.797 -27.346   8.405  1.00 86.05           O  
ATOM   4098  OG  SER B 107      13.833 -27.266   7.938  1.00 86.05           O  
ATOM   4099  HG  SER B 107      13.772 -26.491   7.376  1.00 86.05           H  
ATOM   4100  N   PRO B 108      11.127 -29.492   8.955  1.00 86.93           N  
ATOM   4101  CA  PRO B 108      10.420 -29.371  10.233  1.00 86.93           C  
ATOM   4102  HA  PRO B 108       9.370 -29.156  10.032  1.00 86.93           H  
ATOM   4103  C   PRO B 108      10.986 -28.267  11.141  1.00 86.93           C  
ATOM   4104  CB  PRO B 108      10.537 -30.748  10.894  1.00 86.93           C  
ATOM   4105  HB2 PRO B 108      11.429 -30.794  11.519  1.00 86.93           H  
ATOM   4106  HB3 PRO B 108       9.651 -30.987  11.481  1.00 86.93           H  
ATOM   4107  O   PRO B 108      10.229 -27.589  11.829  1.00 86.93           O  
ATOM   4108  CG  PRO B 108      10.705 -31.698   9.709  1.00 86.93           C  
ATOM   4109  HG2 PRO B 108       9.728 -31.927   9.285  1.00 86.93           H  
ATOM   4110  HG3 PRO B 108      11.224 -32.614   9.993  1.00 86.93           H  
ATOM   4111  CD  PRO B 108      11.514 -30.873   8.711  1.00 86.93           C  
ATOM   4112  HD2 PRO B 108      12.580 -30.995   8.904  1.00 86.93           H  
ATOM   4113  HD3 PRO B 108      11.269 -31.187   7.696  1.00 86.93           H  
ATOM   4114  N   ARG B 109      12.311 -28.049  11.111  1.00 83.02           N  
ATOM   4115  H   ARG B 109      12.864 -28.596  10.467  1.00 83.02           H  
ATOM   4116  CA  ARG B 109      12.984 -27.021  11.924  1.00 83.02           C  
ATOM   4117  HA  ARG B 109      12.562 -27.070  12.928  1.00 83.02           H  
ATOM   4118  C   ARG B 109      12.671 -25.607  11.443  1.00 83.02           C  
ATOM   4119  CB  ARG B 109      14.504 -27.294  11.989  1.00 83.02           C  
ATOM   4120  HB2 ARG B 109      15.055 -26.526  11.448  1.00 83.02           H  
ATOM   4121  HB3 ARG B 109      14.726 -28.258  11.531  1.00 83.02           H  
ATOM   4122  O   ARG B 109      12.437 -24.724  12.260  1.00 83.02           O  
ATOM   4123  CG  ARG B 109      14.969 -27.330  13.454  1.00 83.02           C  
ATOM   4124  HG2 ARG B 109      14.903 -26.334  13.890  1.00 83.02           H  
ATOM   4125  HG3 ARG B 109      14.291 -27.980  14.008  1.00 83.02           H  
ATOM   4126  CD  ARG B 109      16.380 -27.894  13.660  1.00 83.02           C  
ATOM   4127  HD2 ARG B 109      16.443 -28.207  14.702  1.00 83.02           H  
ATOM   4128  HD3 ARG B 109      16.507 -28.778  13.035  1.00 83.02           H  
ATOM   4129  NE  ARG B 109      17.463 -26.930  13.403  1.00 83.02           N  
ATOM   4130  HE  ARG B 109      17.219 -26.002  13.086  1.00 83.02           H  
ATOM   4131  NH1 ARG B 109      19.175 -28.264  14.151  1.00 83.02           N  
ATOM   4132 HH11 ARG B 109      20.143 -28.340  14.428  1.00 83.02           H  
ATOM   4133 HH12 ARG B 109      18.480 -28.820  14.628  1.00 83.02           H  
ATOM   4134  NH2 ARG B 109      19.659 -26.330  13.214  1.00 83.02           N  
ATOM   4135 HH21 ARG B 109      19.344 -25.413  12.934  1.00 83.02           H  
ATOM   4136 HH22 ARG B 109      20.644 -26.521  13.331  1.00 83.02           H  
ATOM   4137  CZ  ARG B 109      18.749 -27.174  13.590  1.00 83.02           C  
ATOM   4138  N   GLU B 110      12.618 -25.407  10.129  1.00 86.47           N  
ATOM   4139  H   GLU B 110      12.795 -26.186   9.511  1.00 86.47           H  
ATOM   4140  CA  GLU B 110      12.165 -24.143   9.544  1.00 86.47           C  
ATOM   4141  HA  GLU B 110      12.701 -23.320  10.017  1.00 86.47           H  
ATOM   4142  C   GLU B 110      10.669 -23.922   9.810  1.00 86.47           C  
ATOM   4143  CB  GLU B 110      12.497 -24.122   8.048  1.00 86.47           C  
ATOM   4144  HB2 GLU B 110      11.979 -24.944   7.553  1.00 86.47           H  
ATOM   4145  HB3 GLU B 110      13.570 -24.268   7.930  1.00 86.47           H  
ATOM   4146  O   GLU B 110      10.293 -22.843  10.253  1.00 86.47           O  
ATOM   4147  CG  GLU B 110      12.101 -22.789   7.393  1.00 86.47           C  
ATOM   4148  HG2 GLU B 110      11.023 -22.654   7.481  1.00 86.47           H  
ATOM   4149  HG3 GLU B 110      12.586 -21.976   7.933  1.00 86.47           H  
ATOM   4150  CD  GLU B 110      12.475 -22.707   5.908  1.00 86.47           C  
ATOM   4151  OE1 GLU B 110      12.322 -21.592   5.347  1.00 86.47           O  
ATOM   4152  OE2 GLU B 110      12.882 -23.745   5.337  1.00 86.47           O  
ATOM   4153  N   ALA B 111       9.825 -24.947   9.644  1.00 92.42           N  
ATOM   4154  H   ALA B 111      10.185 -25.813   9.268  1.00 92.42           H  
ATOM   4155  CA  ALA B 111       8.389 -24.858   9.914  1.00 92.42           C  
ATOM   4156  HA  ALA B 111       7.970 -24.070   9.288  1.00 92.42           H  
ATOM   4157  C   ALA B 111       8.078 -24.494  11.377  1.00 92.42           C  
ATOM   4158  CB  ALA B 111       7.731 -26.187   9.528  1.00 92.42           C  
ATOM   4159  HB1 ALA B 111       7.911 -26.395   8.474  1.00 92.42           H  
ATOM   4160  HB2 ALA B 111       8.138 -26.998  10.132  1.00 92.42           H  
ATOM   4161  HB3 ALA B 111       6.656 -26.123   9.698  1.00 92.42           H  
ATOM   4162  O   ALA B 111       7.137 -23.744  11.626  1.00 92.42           O  
ATOM   4163  N   LEU B 112       8.877 -24.983  12.334  1.00 89.27           N  
ATOM   4164  H   LEU B 112       9.577 -25.662  12.071  1.00 89.27           H  
ATOM   4165  CA  LEU B 112       8.762 -24.615  13.748  1.00 89.27           C  
ATOM   4166  HA  LEU B 112       7.719 -24.727  14.044  1.00 89.27           H  
ATOM   4167  C   LEU B 112       9.167 -23.151  14.001  1.00 89.27           C  
ATOM   4168  CB  LEU B 112       9.637 -25.572  14.583  1.00 89.27           C  
ATOM   4169  HB2 LEU B 112       9.596 -26.576  14.161  1.00 89.27           H  
ATOM   4170  HB3 LEU B 112      10.671 -25.234  14.522  1.00 89.27           H  
ATOM   4171  O   LEU B 112       8.579 -22.487  14.852  1.00 89.27           O  
ATOM   4172  CG  LEU B 112       9.201 -25.648  16.058  1.00 89.27           C  
ATOM   4173  HG  LEU B 112       8.866 -24.669  16.401  1.00 89.27           H  
ATOM   4174  CD1 LEU B 112       8.060 -26.655  16.230  1.00 89.27           C  
ATOM   4175 HD11 LEU B 112       7.206 -26.358  15.621  1.00 89.27           H  
ATOM   4176 HD12 LEU B 112       8.389 -27.651  15.931  1.00 89.27           H  
ATOM   4177 HD13 LEU B 112       7.751 -26.680  17.275  1.00 89.27           H  
ATOM   4178  CD2 LEU B 112      10.366 -26.082  16.947  1.00 89.27           C  
ATOM   4179 HD21 LEU B 112      10.737 -27.059  16.638  1.00 89.27           H  
ATOM   4180 HD22 LEU B 112      11.175 -25.356  16.877  1.00 89.27           H  
ATOM   4181 HD23 LEU B 112      10.039 -26.141  17.985  1.00 89.27           H  
ATOM   4182  N   ALA B 113      10.160 -22.641  13.267  1.00 87.96           N  
ATOM   4183  H   ALA B 113      10.602 -23.237  12.582  1.00 87.96           H  
ATOM   4184  CA  ALA B 113      10.626 -21.256  13.363  1.00 87.96           C  
ATOM   4185  HA  ALA B 113      10.630 -20.958  14.412  1.00 87.96           H  
ATOM   4186  C   ALA B 113       9.731 -20.252  12.607  1.00 87.96           C  
ATOM   4187  CB  ALA B 113      12.068 -21.211  12.847  1.00 87.96           C  
ATOM   4188  HB1 ALA B 113      12.674 -21.952  13.368  1.00 87.96           H  
ATOM   4189  HB2 ALA B 113      12.079 -21.431  11.780  1.00 87.96           H  
ATOM   4190  HB3 ALA B 113      12.488 -20.219  13.011  1.00 87.96           H  
ATOM   4191  O   ALA B 113       9.787 -19.053  12.885  1.00 87.96           O  
ATOM   4192  N   MET B 114       8.917 -20.730  11.662  1.00 93.24           N  
ATOM   4193  H   MET B 114       8.973 -21.716  11.452  1.00 93.24           H  
ATOM   4194  CA  MET B 114       7.994 -19.920  10.868  1.00 93.24           C  
ATOM   4195  HA  MET B 114       8.508 -19.014  10.547  1.00 93.24           H  
ATOM   4196  C   MET B 114       6.761 -19.489  11.663  1.00 93.24           C  
ATOM   4197  CB  MET B 114       7.544 -20.689   9.617  1.00 93.24           C  
ATOM   4198  HB2 MET B 114       6.636 -20.222   9.236  1.00 93.24           H  
ATOM   4199  HB3 MET B 114       7.309 -21.719   9.884  1.00 93.24           H  
ATOM   4200  O   MET B 114       6.040 -20.322  12.223  1.00 93.24           O  
ATOM   4201  CG  MET B 114       8.585 -20.670   8.494  1.00 93.24           C  
ATOM   4202  HG2 MET B 114       9.551 -20.984   8.892  1.00 93.24           H  
ATOM   4203  HG3 MET B 114       8.693 -19.646   8.137  1.00 93.24           H  
ATOM   4204  SD  MET B 114       8.174 -21.733   7.082  1.00 93.24           S  
ATOM   4205  CE  MET B 114       6.658 -20.933   6.494  1.00 93.24           C  
ATOM   4206  HE1 MET B 114       6.844 -19.873   6.320  1.00 93.24           H  
ATOM   4207  HE2 MET B 114       6.324 -21.410   5.573  1.00 93.24           H  
ATOM   4208  HE3 MET B 114       5.874 -21.025   7.246  1.00 93.24           H  
ATOM   4209  N   ASP B 115       6.451 -18.194  11.586  1.00 94.68           N  
ATOM   4210  H   ASP B 115       7.088 -17.558  11.128  1.00 94.68           H  
ATOM   4211  CA  ASP B 115       5.164 -17.644  11.997  1.00 94.68           C  
ATOM   4212  HA  ASP B 115       5.106 -17.728  13.082  1.00 94.68           H  
ATOM   4213  C   ASP B 115       4.035 -18.460  11.324  1.00 94.68           C  
ATOM   4214  CB  ASP B 115       5.099 -16.141  11.641  1.00 94.68           C  
ATOM   4215  HB2 ASP B 115       5.937 -15.636  12.122  1.00 94.68           H  
ATOM   4216  HB3 ASP B 115       5.214 -16.028  10.563  1.00 94.68           H  
ATOM   4217  O   ASP B 115       4.039 -18.619  10.093  1.00 94.68           O  
ATOM   4218  CG  ASP B 115       3.801 -15.432  12.067  1.00 94.68           C  
ATOM   4219  OD1 ASP B 115       2.821 -16.124  12.411  1.00 94.68           O  
ATOM   4220  OD2 ASP B 115       3.725 -14.186  11.972  1.00 94.68           O  
ATOM   4221  N   PRO B 116       3.069 -19.011  12.089  1.00 96.92           N  
ATOM   4222  CA  PRO B 116       1.909 -19.699  11.528  1.00 96.92           C  
ATOM   4223  HA  PRO B 116       2.235 -20.617  11.039  1.00 96.92           H  
ATOM   4224  C   PRO B 116       1.149 -18.867  10.486  1.00 96.92           C  
ATOM   4225  CB  PRO B 116       1.021 -20.066  12.722  1.00 96.92           C  
ATOM   4226  HB2 PRO B 116       1.217 -21.097  13.016  1.00 96.92           H  
ATOM   4227  HB3 PRO B 116      -0.038 -19.946  12.495  1.00 96.92           H  
ATOM   4228  O   PRO B 116       0.551 -19.450   9.586  1.00 96.92           O  
ATOM   4229  CG  PRO B 116       1.476 -19.125  13.836  1.00 96.92           C  
ATOM   4230  HG2 PRO B 116       1.312 -19.553  14.825  1.00 96.92           H  
ATOM   4231  HG3 PRO B 116       0.966 -18.166  13.741  1.00 96.92           H  
ATOM   4232  CD  PRO B 116       2.956 -18.938  13.538  1.00 96.92           C  
ATOM   4233  HD2 PRO B 116       3.536 -19.744  13.987  1.00 96.92           H  
ATOM   4234  HD3 PRO B 116       3.277 -17.978  13.944  1.00 96.92           H  
ATOM   4235  N   GLN B 117       1.228 -17.534  10.513  1.00 97.94           N  
ATOM   4236  H   GLN B 117       1.741 -17.092  11.263  1.00 97.94           H  
ATOM   4237  CA  GLN B 117       0.686 -16.685   9.450  1.00 97.94           C  
ATOM   4238  HA  GLN B 117      -0.385 -16.872   9.374  1.00 97.94           H  
ATOM   4239  C   GLN B 117       1.301 -16.997   8.073  1.00 97.94           C  
ATOM   4240  CB  GLN B 117       0.903 -15.208   9.805  1.00 97.94           C  
ATOM   4241  HB2 GLN B 117       1.967 -15.034   9.965  1.00 97.94           H  
ATOM   4242  HB3 GLN B 117       0.582 -14.593   8.964  1.00 97.94           H  
ATOM   4243  O   GLN B 117       0.566 -17.098   7.093  1.00 97.94           O  
ATOM   4244  CG  GLN B 117       0.115 -14.784  11.052  1.00 97.94           C  
ATOM   4245  HG2 GLN B 117       0.492 -15.305  11.933  1.00 97.94           H  
ATOM   4246  HG3 GLN B 117      -0.931 -15.055  10.915  1.00 97.94           H  
ATOM   4247  CD  GLN B 117       0.191 -13.287  11.310  1.00 97.94           C  
ATOM   4248  NE2 GLN B 117       1.283 -12.756  11.805  1.00 97.94           N  
ATOM   4249 HE21 GLN B 117       2.103 -13.325  11.961  1.00 97.94           H  
ATOM   4250 HE22 GLN B 117       1.281 -11.750  11.891  1.00 97.94           H  
ATOM   4251  OE1 GLN B 117      -0.761 -12.564  11.069  1.00 97.94           O  
ATOM   4252  N   GLN B 118       2.620 -17.220   7.980  1.00 98.00           N  
ATOM   4253  H   GLN B 118       3.167 -17.235   8.829  1.00 98.00           H  
ATOM   4254  CA  GLN B 118       3.266 -17.601   6.714  1.00 98.00           C  
ATOM   4255  HA  GLN B 118       2.963 -16.898   5.938  1.00 98.00           H  
ATOM   4256  C   GLN B 118       2.833 -19.003   6.257  1.00 98.00           C  
ATOM   4257  CB  GLN B 118       4.801 -17.569   6.832  1.00 98.00           C  
ATOM   4258  HB2 GLN B 118       5.125 -18.296   7.577  1.00 98.00           H  
ATOM   4259  HB3 GLN B 118       5.203 -17.876   5.867  1.00 98.00           H  
ATOM   4260  O   GLN B 118       2.632 -19.234   5.065  1.00 98.00           O  
ATOM   4261  CG  GLN B 118       5.402 -16.198   7.190  1.00 98.00           C  
ATOM   4262  HG2 GLN B 118       5.158 -15.958   8.225  1.00 98.00           H  
ATOM   4263  HG3 GLN B 118       4.958 -15.432   6.555  1.00 98.00           H  
ATOM   4264  CD  GLN B 118       6.925 -16.148   7.021  1.00 98.00           C  
ATOM   4265  NE2 GLN B 118       7.564 -15.060   7.383  1.00 98.00           N  
ATOM   4266 HE21 GLN B 118       7.086 -14.293   7.834  1.00 98.00           H  
ATOM   4267 HE22 GLN B 118       8.573 -15.078   7.329  1.00 98.00           H  
ATOM   4268  OE1 GLN B 118       7.574 -17.063   6.522  1.00 98.00           O  
ATOM   4269  N   ARG B 119       2.677 -19.936   7.207  1.00 98.19           N  
ATOM   4270  H   ARG B 119       2.831 -19.646   8.162  1.00 98.19           H  
ATOM   4271  CA  ARG B 119       2.253 -21.324   6.953  1.00 98.19           C  
ATOM   4272  HA  ARG B 119       2.872 -21.760   6.169  1.00 98.19           H  
ATOM   4273  C   ARG B 119       0.821 -21.388   6.417  1.00 98.19           C  
ATOM   4274  CB  ARG B 119       2.419 -22.159   8.237  1.00 98.19           C  
ATOM   4275  HB2 ARG B 119       1.887 -21.690   9.065  1.00 98.19           H  
ATOM   4276  HB3 ARG B 119       1.975 -23.141   8.075  1.00 98.19           H  
ATOM   4277  O   ARG B 119       0.587 -21.953   5.351  1.00 98.19           O  
ATOM   4278  CG  ARG B 119       3.902 -22.330   8.603  1.00 98.19           C  
ATOM   4279  HG2 ARG B 119       4.420 -22.716   7.725  1.00 98.19           H  
ATOM   4280  HG3 ARG B 119       4.334 -21.364   8.866  1.00 98.19           H  
ATOM   4281  CD  ARG B 119       4.150 -23.316   9.747  1.00 98.19           C  
ATOM   4282  HD2 ARG B 119       3.536 -24.200   9.576  1.00 98.19           H  
ATOM   4283  HD3 ARG B 119       5.196 -23.619   9.710  1.00 98.19           H  
ATOM   4284  NE  ARG B 119       3.888 -22.743  11.081  1.00 98.19           N  
ATOM   4285  HE  ARG B 119       4.191 -21.794  11.242  1.00 98.19           H  
ATOM   4286  NH1 ARG B 119       3.318 -24.712  12.098  1.00 98.19           N  
ATOM   4287 HH11 ARG B 119       2.735 -25.169  12.785  1.00 98.19           H  
ATOM   4288 HH12 ARG B 119       3.399 -25.173  11.203  1.00 98.19           H  
ATOM   4289  NH2 ARG B 119       3.378 -22.835  13.297  1.00 98.19           N  
ATOM   4290 HH21 ARG B 119       3.220 -23.407  14.115  1.00 98.19           H  
ATOM   4291 HH22 ARG B 119       3.724 -21.891  13.395  1.00 98.19           H  
ATOM   4292  CZ  ARG B 119       3.526 -23.429  12.150  1.00 98.19           C  
ATOM   4293  N   GLN B 120      -0.112 -20.727   7.101  1.00 98.31           N  
ATOM   4294  H   GLN B 120       0.159 -20.274   7.963  1.00 98.31           H  
ATOM   4295  CA  GLN B 120      -1.512 -20.642   6.682  1.00 98.31           C  
ATOM   4296  HA  GLN B 120      -1.896 -21.651   6.531  1.00 98.31           H  
ATOM   4297  C   GLN B 120      -1.650 -19.912   5.339  1.00 98.31           C  
ATOM   4298  CB  GLN B 120      -2.346 -19.951   7.776  1.00 98.31           C  
ATOM   4299  HB2 GLN B 120      -1.904 -18.980   7.998  1.00 98.31           H  
ATOM   4300  HB3 GLN B 120      -3.354 -19.780   7.398  1.00 98.31           H  
ATOM   4301  O   GLN B 120      -2.363 -20.387   4.461  1.00 98.31           O  
ATOM   4302  CG  GLN B 120      -2.443 -20.761   9.084  1.00 98.31           C  
ATOM   4303  HG2 GLN B 120      -1.443 -20.959   9.472  1.00 98.31           H  
ATOM   4304  HG3 GLN B 120      -2.970 -20.165   9.829  1.00 98.31           H  
ATOM   4305  CD  GLN B 120      -3.172 -22.095   8.946  1.00 98.31           C  
ATOM   4306  NE2 GLN B 120      -2.941 -23.019   9.851  1.00 98.31           N  
ATOM   4307 HE21 GLN B 120      -2.257 -22.876  10.580  1.00 98.31           H  
ATOM   4308 HE22 GLN B 120      -3.347 -23.936   9.735  1.00 98.31           H  
ATOM   4309  OE1 GLN B 120      -3.960 -22.315   8.038  1.00 98.31           O  
ATOM   4310  N   ALA B 121      -0.922 -18.809   5.126  1.00 98.38           N  
ATOM   4311  H   ALA B 121      -0.360 -18.431   5.876  1.00 98.38           H  
ATOM   4312  CA  ALA B 121      -0.966 -18.079   3.859  1.00 98.38           C  
ATOM   4313  HA  ALA B 121      -2.003 -17.807   3.662  1.00 98.38           H  
ATOM   4314  C   ALA B 121      -0.488 -18.918   2.656  1.00 98.38           C  
ATOM   4315  CB  ALA B 121      -0.155 -16.788   4.004  1.00 98.38           C  
ATOM   4316  HB1 ALA B 121       0.894 -17.022   4.188  1.00 98.38           H  
ATOM   4317  HB2 ALA B 121      -0.546 -16.198   4.833  1.00 98.38           H  
ATOM   4318  HB3 ALA B 121      -0.240 -16.201   3.090  1.00 98.38           H  
ATOM   4319  O   ALA B 121      -1.070 -18.805   1.576  1.00 98.38           O  
ATOM   4320  N   LEU B 122       0.527 -19.778   2.830  1.00 97.89           N  
ATOM   4321  H   LEU B 122       0.969 -19.817   3.737  1.00 97.89           H  
ATOM   4322  CA  LEU B 122       0.994 -20.711   1.794  1.00 97.89           C  
ATOM   4323  HA  LEU B 122       1.247 -20.145   0.897  1.00 97.89           H  
ATOM   4324  C   LEU B 122      -0.099 -21.707   1.385  1.00 97.89           C  
ATOM   4325  CB  LEU B 122       2.239 -21.469   2.297  1.00 97.89           C  
ATOM   4326  HB2 LEU B 122       2.179 -21.570   3.380  1.00 97.89           H  
ATOM   4327  HB3 LEU B 122       2.237 -22.479   1.887  1.00 97.89           H  
ATOM   4328  O   LEU B 122      -0.407 -21.820   0.198  1.00 97.89           O  
ATOM   4329  CG  LEU B 122       3.575 -20.812   1.924  1.00 97.89           C  
ATOM   4330  HG  LEU B 122       3.538 -19.741   2.124  1.00 97.89           H  
ATOM   4331  CD1 LEU B 122       4.682 -21.438   2.770  1.00 97.89           C  
ATOM   4332 HD11 LEU B 122       4.530 -21.175   3.817  1.00 97.89           H  
ATOM   4333 HD12 LEU B 122       4.653 -22.522   2.660  1.00 97.89           H  
ATOM   4334 HD13 LEU B 122       5.654 -21.081   2.430  1.00 97.89           H  
ATOM   4335  CD2 LEU B 122       3.929 -21.046   0.451  1.00 97.89           C  
ATOM   4336 HD21 LEU B 122       4.005 -22.115   0.250  1.00 97.89           H  
ATOM   4337 HD22 LEU B 122       4.879 -20.565   0.215  1.00 97.89           H  
ATOM   4338 HD23 LEU B 122       3.157 -20.622  -0.191  1.00 97.89           H  
ATOM   4339  N   GLU B 123      -0.705 -22.394   2.356  1.00 98.28           N  
ATOM   4340  H   GLU B 123      -0.411 -22.251   3.312  1.00 98.28           H  
ATOM   4341  CA  GLU B 123      -1.751 -23.388   2.086  1.00 98.28           C  
ATOM   4342  HA  GLU B 123      -1.394 -24.084   1.328  1.00 98.28           H  
ATOM   4343  C   GLU B 123      -3.008 -22.751   1.492  1.00 98.28           C  
ATOM   4344  CB  GLU B 123      -2.081 -24.191   3.354  1.00 98.28           C  
ATOM   4345  HB2 GLU B 123      -3.012 -24.733   3.186  1.00 98.28           H  
ATOM   4346  HB3 GLU B 123      -2.213 -23.515   4.199  1.00 98.28           H  
ATOM   4347  O   GLU B 123      -3.471 -23.187   0.439  1.00 98.28           O  
ATOM   4348  CG  GLU B 123      -0.968 -25.207   3.654  1.00 98.28           C  
ATOM   4349  HG2 GLU B 123      -0.039 -24.664   3.823  1.00 98.28           H  
ATOM   4350  HG3 GLU B 123      -0.852 -25.835   2.770  1.00 98.28           H  
ATOM   4351  CD  GLU B 123      -1.242 -26.124   4.852  1.00 98.28           C  
ATOM   4352  OE1 GLU B 123      -0.351 -26.925   5.204  1.00 98.28           O  
ATOM   4353  OE2 GLU B 123      -2.349 -26.041   5.421  1.00 98.28           O  
ATOM   4354  N   THR B 124      -3.511 -21.661   2.081  1.00 98.37           N  
ATOM   4355  H   THR B 124      -3.098 -21.322   2.937  1.00 98.37           H  
ATOM   4356  CA  THR B 124      -4.707 -20.988   1.553  1.00 98.37           C  
ATOM   4357  HA  THR B 124      -5.498 -21.733   1.456  1.00 98.37           H  
ATOM   4358  C   THR B 124      -4.461 -20.406   0.155  1.00 98.37           C  
ATOM   4359  CB  THR B 124      -5.198 -19.888   2.508  1.00 98.37           C  
ATOM   4360  HB  THR B 124      -4.579 -18.998   2.395  1.00 98.37           H  
ATOM   4361  O   THR B 124      -5.365 -20.394  -0.678  1.00 98.37           O  
ATOM   4362  CG2 THR B 124      -6.662 -19.526   2.273  1.00 98.37           C  
ATOM   4363 HG21 THR B 124      -7.295 -20.404   2.405  1.00 98.37           H  
ATOM   4364 HG22 THR B 124      -6.965 -18.746   2.971  1.00 98.37           H  
ATOM   4365 HG23 THR B 124      -6.787 -19.146   1.259  1.00 98.37           H  
ATOM   4366  OG1 THR B 124      -5.129 -20.294   3.853  1.00 98.37           O  
ATOM   4367  HG1 THR B 124      -5.257 -21.246   3.849  1.00 98.37           H  
ATOM   4368  N   THR B 125      -3.238 -19.965  -0.160  1.00 98.43           N  
ATOM   4369  H   THR B 125      -2.511 -19.992   0.541  1.00 98.43           H  
ATOM   4370  CA  THR B 125      -2.903 -19.524  -1.525  1.00 98.43           C  
ATOM   4371  HA  THR B 125      -3.668 -18.821  -1.855  1.00 98.43           H  
ATOM   4372  C   THR B 125      -2.905 -20.686  -2.518  1.00 98.43           C  
ATOM   4373  CB  THR B 125      -1.555 -18.795  -1.578  1.00 98.43           C  
ATOM   4374  HB  THR B 125      -0.768 -19.431  -1.175  1.00 98.43           H  
ATOM   4375  O   THR B 125      -3.451 -20.543  -3.614  1.00 98.43           O  
ATOM   4376  CG2 THR B 125      -1.185 -18.393  -3.008  1.00 98.43           C  
ATOM   4377 HG21 THR B 125      -0.476 -17.565  -2.994  1.00 98.43           H  
ATOM   4378 HG22 THR B 125      -0.730 -19.242  -3.519  1.00 98.43           H  
ATOM   4379 HG23 THR B 125      -2.078 -18.094  -3.557  1.00 98.43           H  
ATOM   4380  OG1 THR B 125      -1.626 -17.620  -0.810  1.00 98.43           O  
ATOM   4381  HG1 THR B 125      -1.510 -17.893   0.103  1.00 98.43           H  
ATOM   4382  N   TRP B 126      -2.337 -21.841  -2.151  1.00 98.36           N  
ATOM   4383  H   TRP B 126      -1.931 -21.916  -1.229  1.00 98.36           H  
ATOM   4384  CA  TRP B 126      -2.373 -23.044  -2.989  1.00 98.36           C  
ATOM   4385  HA  TRP B 126      -1.880 -22.835  -3.939  1.00 98.36           H  
ATOM   4386  C   TRP B 126      -3.816 -23.456  -3.305  1.00 98.36           C  
ATOM   4387  CB  TRP B 126      -1.619 -24.185  -2.290  1.00 98.36           C  
ATOM   4388  HB2 TRP B 126      -2.112 -24.433  -1.350  1.00 98.36           H  
ATOM   4389  HB3 TRP B 126      -0.611 -23.845  -2.052  1.00 98.36           H  
ATOM   4390  O   TRP B 126      -4.183 -23.625  -4.470  1.00 98.36           O  
ATOM   4391  CG  TRP B 126      -1.521 -25.430  -3.116  1.00 98.36           C  
ATOM   4392  CD1 TRP B 126      -2.505 -26.342  -3.298  1.00 98.36           C  
ATOM   4393  HD1 TRP B 126      -3.483 -26.298  -2.843  1.00 98.36           H  
ATOM   4394  CD2 TRP B 126      -0.409 -25.875  -3.946  1.00 98.36           C  
ATOM   4395  CE2 TRP B 126      -0.825 -27.034  -4.666  1.00 98.36           C  
ATOM   4396  CE3 TRP B 126       0.895 -25.394  -4.192  1.00 98.36           C  
ATOM   4397  HE3 TRP B 126       1.240 -24.521  -3.658  1.00 98.36           H  
ATOM   4398  NE1 TRP B 126      -2.104 -27.284  -4.223  1.00 98.36           N  
ATOM   4399  HE1 TRP B 126      -2.727 -27.985  -4.599  1.00 98.36           H  
ATOM   4400  CH2 TRP B 126       1.297 -27.167  -5.823  1.00 98.36           C  
ATOM   4401  HH2 TRP B 126       1.944 -27.644  -6.544  1.00 98.36           H  
ATOM   4402  CZ2 TRP B 126      -0.007 -27.652  -5.619  1.00 98.36           C  
ATOM   4403  HZ2 TRP B 126      -0.393 -28.479  -6.196  1.00 98.36           H  
ATOM   4404  CZ3 TRP B 126       1.747 -26.043  -5.107  1.00 98.36           C  
ATOM   4405  HZ3 TRP B 126       2.746 -25.668  -5.274  1.00 98.36           H  
ATOM   4406  N   GLU B 127      -4.657 -23.538  -2.274  1.00 98.10           N  
ATOM   4407  H   GLU B 127      -4.284 -23.394  -1.346  1.00 98.10           H  
ATOM   4408  CA  GLU B 127      -6.079 -23.878  -2.385  1.00 98.10           C  
ATOM   4409  HA  GLU B 127      -6.184 -24.866  -2.833  1.00 98.10           H  
ATOM   4410  C   GLU B 127      -6.843 -22.876  -3.276  1.00 98.10           C  
ATOM   4411  CB  GLU B 127      -6.685 -23.908  -0.970  1.00 98.10           C  
ATOM   4412  HB2 GLU B 127      -7.768 -23.991  -1.052  1.00 98.10           H  
ATOM   4413  HB3 GLU B 127      -6.453 -22.954  -0.496  1.00 98.10           H  
ATOM   4414  O   GLU B 127      -7.676 -23.278  -4.093  1.00 98.10           O  
ATOM   4415  CG  GLU B 127      -6.176 -25.065  -0.079  1.00 98.10           C  
ATOM   4416  HG2 GLU B 127      -5.096 -25.161  -0.189  1.00 98.10           H  
ATOM   4417  HG3 GLU B 127      -6.620 -25.993  -0.437  1.00 98.10           H  
ATOM   4418  CD  GLU B 127      -6.502 -24.880   1.423  1.00 98.10           C  
ATOM   4419  OE1 GLU B 127      -6.158 -25.782   2.230  1.00 98.10           O  
ATOM   4420  OE2 GLU B 127      -7.070 -23.825   1.790  1.00 98.10           O  
ATOM   4421  N   ALA B 128      -6.533 -21.576  -3.187  1.00 98.58           N  
ATOM   4422  H   ALA B 128      -5.874 -21.287  -2.478  1.00 98.58           H  
ATOM   4423  CA  ALA B 128      -7.164 -20.549  -4.021  1.00 98.58           C  
ATOM   4424  HA  ALA B 128      -8.244 -20.659  -3.933  1.00 98.58           H  
ATOM   4425  C   ALA B 128      -6.809 -20.697  -5.514  1.00 98.58           C  
ATOM   4426  CB  ALA B 128      -6.775 -19.162  -3.487  1.00 98.58           C  
ATOM   4427  HB1 ALA B 128      -7.327 -18.392  -4.027  1.00 98.58           H  
ATOM   4428  HB2 ALA B 128      -5.705 -18.998  -3.613  1.00 98.58           H  
ATOM   4429  HB3 ALA B 128      -7.023 -19.082  -2.429  1.00 98.58           H  
ATOM   4430  O   ALA B 128      -7.659 -20.469  -6.379  1.00 98.58           O  
ATOM   4431  N   LEU B 129      -5.574 -21.101  -5.835  1.00 98.42           N  
ATOM   4432  H   LEU B 129      -4.926 -21.282  -5.082  1.00 98.42           H  
ATOM   4433  CA  LEU B 129      -5.149 -21.385  -7.211  1.00 98.42           C  
ATOM   4434  HA  LEU B 129      -5.474 -20.573  -7.861  1.00 98.42           H  
ATOM   4435  C   LEU B 129      -5.810 -22.662  -7.749  1.00 98.42           C  
ATOM   4436  CB  LEU B 129      -3.615 -21.490  -7.269  1.00 98.42           C  
ATOM   4437  HB2 LEU B 129      -3.295 -22.242  -6.547  1.00 98.42           H  
ATOM   4438  HB3 LEU B 129      -3.323 -21.842  -8.258  1.00 98.42           H  
ATOM   4439  O   LEU B 129      -6.298 -22.673  -8.883  1.00 98.42           O  
ATOM   4440  CG  LEU B 129      -2.874 -20.172  -6.979  1.00 98.42           C  
ATOM   4441  HG  LEU B 129      -3.248 -19.722  -6.059  1.00 98.42           H  
ATOM   4442  CD1 LEU B 129      -1.381 -20.450  -6.808  1.00 98.42           C  
ATOM   4443 HD11 LEU B 129      -1.237 -21.119  -5.960  1.00 98.42           H  
ATOM   4444 HD12 LEU B 129      -0.861 -19.515  -6.600  1.00 98.42           H  
ATOM   4445 HD13 LEU B 129      -0.972 -20.909  -7.708  1.00 98.42           H  
ATOM   4446  CD2 LEU B 129      -3.043 -19.159  -8.113  1.00 98.42           C  
ATOM   4447 HD21 LEU B 129      -4.087 -18.856  -8.191  1.00 98.42           H  
ATOM   4448 HD22 LEU B 129      -2.723 -19.605  -9.055  1.00 98.42           H  
ATOM   4449 HD23 LEU B 129      -2.444 -18.272  -7.905  1.00 98.42           H  
ATOM   4450  N   GLU B 130      -5.912 -23.710  -6.926  1.00 96.58           N  
ATOM   4451  H   GLU B 130      -5.469 -23.661  -6.020  1.00 96.58           H  
ATOM   4452  CA  GLU B 130      -6.632 -24.931  -7.295  1.00 96.58           C  
ATOM   4453  HA  GLU B 130      -6.223 -25.304  -8.234  1.00 96.58           H  
ATOM   4454  C   GLU B 130      -8.129 -24.683  -7.522  1.00 96.58           C  
ATOM   4455  CB  GLU B 130      -6.470 -26.021  -6.227  1.00 96.58           C  
ATOM   4456  HB2 GLU B 130      -6.663 -25.606  -5.238  1.00 96.58           H  
ATOM   4457  HB3 GLU B 130      -7.218 -26.788  -6.428  1.00 96.58           H  
ATOM   4458  O   GLU B 130      -8.713 -25.293  -8.429  1.00 96.58           O  
ATOM   4459  CG  GLU B 130      -5.090 -26.689  -6.258  1.00 96.58           C  
ATOM   4460  HG2 GLU B 130      -4.339 -25.992  -5.887  1.00 96.58           H  
ATOM   4461  HG3 GLU B 130      -4.848 -26.928  -7.294  1.00 96.58           H  
ATOM   4462  CD  GLU B 130      -5.049 -27.990  -5.439  1.00 96.58           C  
ATOM   4463  OE1 GLU B 130      -4.094 -28.773  -5.655  1.00 96.58           O  
ATOM   4464  OE2 GLU B 130      -5.994 -28.256  -4.664  1.00 96.58           O  
ATOM   4465  N   SER B 131      -8.758 -23.787  -6.751  1.00 96.60           N  
ATOM   4466  H   SER B 131      -8.257 -23.377  -5.976  1.00 96.60           H  
ATOM   4467  CA  SER B 131     -10.166 -23.415  -6.957  1.00 96.60           C  
ATOM   4468  HA  SER B 131     -10.720 -24.340  -7.117  1.00 96.60           H  
ATOM   4469  C   SER B 131     -10.376 -22.571  -8.220  1.00 96.60           C  
ATOM   4470  CB  SER B 131     -10.775 -22.775  -5.703  1.00 96.60           C  
ATOM   4471  HB2 SER B 131     -10.366 -23.263  -4.818  1.00 96.60           H  
ATOM   4472  HB3 SER B 131     -11.850 -22.953  -5.715  1.00 96.60           H  
ATOM   4473  O   SER B 131     -11.420 -22.689  -8.861  1.00 96.60           O  
ATOM   4474  OG  SER B 131     -10.569 -21.385  -5.608  1.00 96.60           O  
ATOM   4475  HG  SER B 131     -10.594 -21.198  -4.667  1.00 96.60           H  
ATOM   4476  N   ALA B 132      -9.349 -21.837  -8.670  1.00 96.92           N  
ATOM   4477  H   ALA B 132      -8.547 -21.733  -8.064  1.00 96.92           H  
ATOM   4478  CA  ALA B 132      -9.311 -21.194  -9.988  1.00 96.92           C  
ATOM   4479  HA  ALA B 132     -10.289 -20.746 -10.166  1.00 96.92           H  
ATOM   4480  C   ALA B 132      -9.068 -22.166 -11.161  1.00 96.92           C  
ATOM   4481  CB  ALA B 132      -8.255 -20.079  -9.978  1.00 96.92           C  
ATOM   4482  HB1 ALA B 132      -7.260 -20.503  -9.840  1.00 96.92           H  
ATOM   4483  HB2 ALA B 132      -8.285 -19.536 -10.922  1.00 96.92           H  
ATOM   4484  HB3 ALA B 132      -8.445 -19.376  -9.167  1.00 96.92           H  
ATOM   4485  O   ALA B 132      -9.028 -21.738 -12.320  1.00 96.92           O  
ATOM   4486  N   GLY B 133      -8.867 -23.458 -10.880  1.00 96.15           N  
ATOM   4487  H   GLY B 133      -8.902 -23.739  -9.910  1.00 96.15           H  
ATOM   4488  CA  GLY B 133      -8.516 -24.470 -11.873  1.00 96.15           C  
ATOM   4489  HA2 GLY B 133      -8.587 -25.447 -11.394  1.00 96.15           H  
ATOM   4490  HA3 GLY B 133      -9.221 -24.429 -12.704  1.00 96.15           H  
ATOM   4491  C   GLY B 133      -7.097 -24.321 -12.428  1.00 96.15           C  
ATOM   4492  O   GLY B 133      -6.850 -24.715 -13.567  1.00 96.15           O  
ATOM   4493  N   ILE B 134      -6.178 -23.729 -11.655  1.00 96.92           N  
ATOM   4494  H   ILE B 134      -6.435 -23.453 -10.718  1.00 96.92           H  
ATOM   4495  CA  ILE B 134      -4.779 -23.522 -12.043  1.00 96.92           C  
ATOM   4496  HA  ILE B 134      -4.685 -23.644 -13.122  1.00 96.92           H  
ATOM   4497  C   ILE B 134      -3.894 -24.537 -11.321  1.00 96.92           C  
ATOM   4498  CB  ILE B 134      -4.278 -22.105 -11.695  1.00 96.92           C  
ATOM   4499  HB  ILE B 134      -4.244 -21.985 -10.612  1.00 96.92           H  
ATOM   4500  O   ILE B 134      -3.796 -24.469 -10.098  1.00 96.92           O  
ATOM   4501  CG1 ILE B 134      -5.197 -21.031 -12.265  1.00 96.92           C  
ATOM   4502 HG12 ILE B 134      -6.224 -21.230 -11.959  1.00 96.92           H  
ATOM   4503 HG13 ILE B 134      -5.120 -21.101 -13.350  1.00 96.92           H  
ATOM   4504  CG2 ILE B 134      -2.863 -21.914 -12.270  1.00 96.92           C  
ATOM   4505 HG21 ILE B 134      -2.833 -22.155 -13.333  1.00 96.92           H  
ATOM   4506 HG22 ILE B 134      -2.522 -20.889 -12.129  1.00 96.92           H  
ATOM   4507 HG23 ILE B 134      -2.156 -22.555 -11.743  1.00 96.92           H  
ATOM   4508  CD1 ILE B 134      -4.854 -19.609 -11.784  1.00 96.92           C  
ATOM   4509 HD11 ILE B 134      -3.996 -19.213 -12.327  1.00 96.92           H  
ATOM   4510 HD12 ILE B 134      -5.697 -18.931 -11.913  1.00 96.92           H  
ATOM   4511 HD13 ILE B 134      -4.624 -19.631 -10.719  1.00 96.92           H  
ATOM   4512  N   PRO B 135      -3.180 -25.421 -12.037  1.00 96.02           N  
ATOM   4513  CA  PRO B 135      -2.077 -26.172 -11.452  1.00 96.02           C  
ATOM   4514  HA  PRO B 135      -2.428 -26.698 -10.564  1.00 96.02           H  
ATOM   4515  C   PRO B 135      -0.935 -25.195 -11.124  1.00 96.02           C  
ATOM   4516  CB  PRO B 135      -1.662 -27.210 -12.502  1.00 96.02           C  
ATOM   4517  HB2 PRO B 135      -1.594 -28.205 -12.062  1.00 96.02           H  
ATOM   4518  HB3 PRO B 135      -0.701 -26.953 -12.948  1.00 96.02           H  
ATOM   4519  O   PRO B 135      -0.416 -24.570 -12.058  1.00 96.02           O  
ATOM   4520  CG  PRO B 135      -2.760 -27.160 -13.565  1.00 96.02           C  
ATOM   4521  HG2 PRO B 135      -2.366 -27.345 -14.564  1.00 96.02           H  
ATOM   4522  HG3 PRO B 135      -3.529 -27.892 -13.318  1.00 96.02           H  
ATOM   4523  CD  PRO B 135      -3.342 -25.757 -13.439  1.00 96.02           C  
ATOM   4524  HD2 PRO B 135      -4.389 -25.762 -13.739  1.00 96.02           H  
ATOM   4525  HD3 PRO B 135      -2.770 -25.059 -14.050  1.00 96.02           H  
ATOM   4526  N   PRO B 136      -0.523 -25.027  -9.857  1.00 94.08           N  
ATOM   4527  CA  PRO B 136       0.410 -23.961  -9.485  1.00 94.08           C  
ATOM   4528  HA  PRO B 136      -0.068 -23.007  -9.705  1.00 94.08           H  
ATOM   4529  C   PRO B 136       1.756 -23.988 -10.225  1.00 94.08           C  
ATOM   4530  CB  PRO B 136       0.563 -24.079  -7.970  1.00 94.08           C  
ATOM   4531  HB2 PRO B 136       0.732 -23.101  -7.519  1.00 94.08           H  
ATOM   4532  HB3 PRO B 136       1.355 -24.783  -7.715  1.00 94.08           H  
ATOM   4533  O   PRO B 136       2.296 -22.937 -10.551  1.00 94.08           O  
ATOM   4534  CG  PRO B 136      -0.792 -24.634  -7.542  1.00 94.08           C  
ATOM   4535  HG2 PRO B 136      -1.534 -23.836  -7.541  1.00 94.08           H  
ATOM   4536  HG3 PRO B 136      -0.753 -25.115  -6.565  1.00 94.08           H  
ATOM   4537  CD  PRO B 136      -1.106 -25.620  -8.657  1.00 94.08           C  
ATOM   4538  HD2 PRO B 136      -0.629 -26.577  -8.446  1.00 94.08           H  
ATOM   4539  HD3 PRO B 136      -2.186 -25.748  -8.724  1.00 94.08           H  
ATOM   4540  N   GLU B 137       2.265 -25.160 -10.605  1.00 92.67           N  
ATOM   4541  H   GLU B 137       1.850 -26.001 -10.231  1.00 92.67           H  
ATOM   4542  CA  GLU B 137       3.503 -25.283 -11.391  1.00 92.67           C  
ATOM   4543  HA  GLU B 137       4.287 -24.727 -10.877  1.00 92.67           H  
ATOM   4544  C   GLU B 137       3.426 -24.688 -12.799  1.00 92.67           C  
ATOM   4545  CB  GLU B 137       3.905 -26.752 -11.383  1.00 92.67           C  
ATOM   4546  HB2 GLU B 137       4.127 -26.920 -10.330  1.00 92.67           H  
ATOM   4547  HB3 GLU B 137       3.067 -27.373 -11.701  1.00 92.67           H  
ATOM   4548  O   GLU B 137       4.447 -24.269 -13.340  1.00 92.67           O  
ATOM   4549  CG  GLU B 137       5.165 -27.169 -12.142  1.00 92.67           C  
ATOM   4550  HG2 GLU B 137       4.915 -27.366 -13.185  1.00 92.67           H  
ATOM   4551  HG3 GLU B 137       5.883 -26.350 -12.103  1.00 92.67           H  
ATOM   4552  CD  GLU B 137       5.783 -28.416 -11.486  1.00 92.67           C  
ATOM   4553  OE1 GLU B 137       7.018 -28.407 -11.304  1.00 92.67           O  
ATOM   4554  OE2 GLU B 137       5.013 -29.326 -11.096  1.00 92.67           O  
ATOM   4555  N   THR B 138       2.224 -24.525 -13.361  1.00 94.64           N  
ATOM   4556  H   THR B 138       1.409 -24.794 -12.829  1.00 94.64           H  
ATOM   4557  CA  THR B 138       2.048 -23.787 -14.626  1.00 94.64           C  
ATOM   4558  HA  THR B 138       2.788 -24.155 -15.336  1.00 94.64           H  
ATOM   4559  C   THR B 138       2.304 -22.285 -14.486  1.00 94.64           C  
ATOM   4560  CB  THR B 138       0.662 -24.002 -15.251  1.00 94.64           C  
ATOM   4561  HB  THR B 138       0.643 -23.492 -16.214  1.00 94.64           H  
ATOM   4562  O   THR B 138       2.503 -21.611 -15.495  1.00 94.64           O  
ATOM   4563  CG2 THR B 138       0.355 -25.477 -15.505  1.00 94.64           C  
ATOM   4564 HG21 THR B 138       1.067 -25.873 -16.228  1.00 94.64           H  
ATOM   4565 HG22 THR B 138       0.436 -26.050 -14.582  1.00 94.64           H  
ATOM   4566 HG23 THR B 138      -0.654 -25.575 -15.907  1.00 94.64           H  
ATOM   4567  OG1 THR B 138      -0.377 -23.464 -14.464  1.00 94.64           O  
ATOM   4568  HG1 THR B 138      -0.347 -23.868 -13.594  1.00 94.64           H  
ATOM   4569  N   LEU B 139       2.324 -21.754 -13.257  1.00 96.62           N  
ATOM   4570  H   LEU B 139       2.179 -22.365 -12.466  1.00 96.62           H  
ATOM   4571  CA  LEU B 139       2.623 -20.351 -12.969  1.00 96.62           C  
ATOM   4572  HA  LEU B 139       2.384 -19.751 -13.848  1.00 96.62           H  
ATOM   4573  C   LEU B 139       4.107 -20.096 -12.683  1.00 96.62           C  
ATOM   4574  CB  LEU B 139       1.764 -19.855 -11.795  1.00 96.62           C  
ATOM   4575  HB2 LEU B 139       2.023 -18.814 -11.603  1.00 96.62           H  
ATOM   4576  HB3 LEU B 139       2.024 -20.421 -10.901  1.00 96.62           H  
ATOM   4577  O   LEU B 139       4.499 -18.937 -12.525  1.00 96.62           O  
ATOM   4578  CG  LEU B 139       0.246 -19.925 -12.008  1.00 96.62           C  
ATOM   4579  HG  LEU B 139      -0.062 -20.963 -12.134  1.00 96.62           H  
ATOM   4580  CD1 LEU B 139      -0.439 -19.353 -10.768  1.00 96.62           C  
ATOM   4581 HD11 LEU B 139      -0.214 -19.979  -9.905  1.00 96.62           H  
ATOM   4582 HD12 LEU B 139      -1.518 -19.315 -10.918  1.00 96.62           H  
ATOM   4583 HD13 LEU B 139      -0.082 -18.340 -10.579  1.00 96.62           H  
ATOM   4584  CD2 LEU B 139      -0.208 -19.113 -13.225  1.00 96.62           C  
ATOM   4585 HD21 LEU B 139       0.156 -18.089 -13.143  1.00 96.62           H  
ATOM   4586 HD22 LEU B 139       0.181 -19.566 -14.137  1.00 96.62           H  
ATOM   4587 HD23 LEU B 139      -1.296 -19.104 -13.282  1.00 96.62           H  
ATOM   4588  N   ARG B 140       4.948 -21.133 -12.628  1.00 95.10           N  
ATOM   4589  H   ARG B 140       4.587 -22.060 -12.805  1.00 95.10           H  
ATOM   4590  CA  ARG B 140       6.384 -20.969 -12.388  1.00 95.10           C  
ATOM   4591  HA  ARG B 140       6.503 -20.414 -11.458  1.00 95.10           H  
ATOM   4592  C   ARG B 140       7.012 -20.147 -13.524  1.00 95.10           C  
ATOM   4593  CB  ARG B 140       7.014 -22.358 -12.206  1.00 95.10           C  
ATOM   4594  HB2 ARG B 140       6.914 -22.924 -13.132  1.00 95.10           H  
ATOM   4595  HB3 ARG B 140       6.470 -22.885 -11.422  1.00 95.10           H  
ATOM   4596  O   ARG B 140       6.886 -20.489 -14.695  1.00 95.10           O  
ATOM   4597  CG  ARG B 140       8.495 -22.285 -11.815  1.00 95.10           C  
ATOM   4598  HG2 ARG B 140       9.047 -21.833 -12.639  1.00 95.10           H  
ATOM   4599  HG3 ARG B 140       8.622 -21.659 -10.932  1.00 95.10           H  
ATOM   4600  CD  ARG B 140       9.085 -23.678 -11.552  1.00 95.10           C  
ATOM   4601  HD2 ARG B 140       8.667 -24.387 -12.266  1.00 95.10           H  
ATOM   4602  HD3 ARG B 140      10.158 -23.628 -11.737  1.00 95.10           H  
ATOM   4603  NE  ARG B 140       8.817 -24.151 -10.177  1.00 95.10           N  
ATOM   4604  HE  ARG B 140       7.849 -24.321  -9.944  1.00 95.10           H  
ATOM   4605  NH1 ARG B 140      10.991 -24.300  -9.421  1.00 95.10           N  
ATOM   4606 HH11 ARG B 140      11.636 -24.494  -8.668  1.00 95.10           H  
ATOM   4607 HH12 ARG B 140      11.324 -24.040 -10.338  1.00 95.10           H  
ATOM   4608  NH2 ARG B 140       9.312 -24.768  -8.038  1.00 95.10           N  
ATOM   4609 HH21 ARG B 140       8.328 -24.782  -7.813  1.00 95.10           H  
ATOM   4610 HH22 ARG B 140       9.980 -24.902  -7.292  1.00 95.10           H  
ATOM   4611  CZ  ARG B 140       9.704 -24.410  -9.228  1.00 95.10           C  
ATOM   4612  N   GLY B 141       7.683 -19.051 -13.176  1.00 94.70           N  
ATOM   4613  H   GLY B 141       7.711 -18.811 -12.196  1.00 94.70           H  
ATOM   4614  CA  GLY B 141       8.248 -18.082 -14.121  1.00 94.70           C  
ATOM   4615  HA2 GLY B 141       8.698 -18.614 -14.959  1.00 94.70           H  
ATOM   4616  HA3 GLY B 141       9.035 -17.522 -13.615  1.00 94.70           H  
ATOM   4617  C   GLY B 141       7.241 -17.072 -14.691  1.00 94.70           C  
ATOM   4618  O   GLY B 141       7.598 -16.310 -15.586  1.00 94.70           O  
ATOM   4619  N   SER B 142       5.988 -17.060 -14.218  1.00 96.15           N  
ATOM   4620  H   SER B 142       5.747 -17.705 -13.479  1.00 96.15           H  
ATOM   4621  CA  SER B 142       4.973 -16.084 -14.645  1.00 96.15           C  
ATOM   4622  HA  SER B 142       5.153 -15.842 -15.692  1.00 96.15           H  
ATOM   4623  C   SER B 142       5.061 -14.780 -13.854  1.00 96.15           C  
ATOM   4624  CB  SER B 142       3.556 -16.662 -14.556  1.00 96.15           C  
ATOM   4625  HB2 SER B 142       2.869 -15.988 -15.068  1.00 96.15           H  
ATOM   4626  HB3 SER B 142       3.522 -17.632 -15.051  1.00 96.15           H  
ATOM   4627  O   SER B 142       5.472 -14.762 -12.694  1.00 96.15           O  
ATOM   4628  OG  SER B 142       3.139 -16.796 -13.211  1.00 96.15           O  
ATOM   4629  HG  SER B 142       3.645 -17.519 -12.835  1.00 96.15           H  
ATOM   4630  N   ASP B 143       4.586 -13.682 -14.438  1.00 96.27           N  
ATOM   4631  H   ASP B 143       4.138 -13.753 -15.341  1.00 96.27           H  
ATOM   4632  CA  ASP B 143       4.445 -12.384 -13.779  1.00 96.27           C  
ATOM   4633  HA  ASP B 143       5.302 -12.252 -13.118  1.00 96.27           H  
ATOM   4634  C   ASP B 143       3.197 -12.329 -12.880  1.00 96.27           C  
ATOM   4635  CB  ASP B 143       4.513 -11.256 -14.823  1.00 96.27           C  
ATOM   4636  HB2 ASP B 143       5.459 -11.338 -15.358  1.00 96.27           H  
ATOM   4637  HB3 ASP B 143       4.522 -10.300 -14.299  1.00 96.27           H  
ATOM   4638  O   ASP B 143       2.411 -11.387 -12.940  1.00 96.27           O  
ATOM   4639  CG  ASP B 143       3.374 -11.248 -15.853  1.00 96.27           C  
ATOM   4640  OD1 ASP B 143       2.724 -12.299 -16.057  1.00 96.27           O  
ATOM   4641  OD2 ASP B 143       3.193 -10.171 -16.468  1.00 96.27           O  
ATOM   4642  N   THR B 144       3.005 -13.345 -12.037  1.00 98.56           N  
ATOM   4643  H   THR B 144       3.689 -14.088 -12.034  1.00 98.56           H  
ATOM   4644  CA  THR B 144       1.925 -13.374 -11.044  1.00 98.56           C  
ATOM   4645  HA  THR B 144       1.043 -12.924 -11.501  1.00 98.56           H  
ATOM   4646  C   THR B 144       2.323 -12.568  -9.805  1.00 98.56           C  
ATOM   4647  CB  THR B 144       1.546 -14.808 -10.660  1.00 98.56           C  
ATOM   4648  HB  THR B 144       2.423 -15.300 -10.239  1.00 98.56           H  
ATOM   4649  O   THR B 144       3.352 -12.854  -9.194  1.00 98.56           O  
ATOM   4650  CG2 THR B 144       0.402 -14.861  -9.644  1.00 98.56           C  
ATOM   4651 HG21 THR B 144       0.719 -14.427  -8.696  1.00 98.56           H  
ATOM   4652 HG22 THR B 144       0.120 -15.899  -9.471  1.00 98.56           H  
ATOM   4653 HG23 THR B 144      -0.459 -14.305 -10.013  1.00 98.56           H  
ATOM   4654  OG1 THR B 144       1.108 -15.527 -11.792  1.00 98.56           O  
ATOM   4655  HG1 THR B 144       1.874 -15.836 -12.280  1.00 98.56           H  
ATOM   4656  N   GLY B 145       1.532 -11.560  -9.430  1.00 98.74           N  
ATOM   4657  H   GLY B 145       0.690 -11.401  -9.966  1.00 98.74           H  
ATOM   4658  CA  GLY B 145       1.754 -10.750  -8.227  1.00 98.74           C  
ATOM   4659  HA2 GLY B 145       2.825 -10.602  -8.089  1.00 98.74           H  
ATOM   4660  HA3 GLY B 145       1.298  -9.769  -8.357  1.00 98.74           H  
ATOM   4661  C   GLY B 145       1.189 -11.385  -6.949  1.00 98.74           C  
ATOM   4662  O   GLY B 145       0.237 -12.165  -7.003  1.00 98.74           O  
ATOM   4663  N   VAL B 146       1.747 -11.031  -5.791  1.00 98.90           N  
ATOM   4664  H   VAL B 146       2.502 -10.361  -5.823  1.00 98.90           H  
ATOM   4665  CA  VAL B 146       1.339 -11.520  -4.464  1.00 98.90           C  
ATOM   4666  HA  VAL B 146       0.374 -12.020  -4.544  1.00 98.90           H  
ATOM   4667  C   VAL B 146       1.184 -10.339  -3.502  1.00 98.90           C  
ATOM   4668  CB  VAL B 146       2.353 -12.543  -3.909  1.00 98.90           C  
ATOM   4669  HB  VAL B 146       3.315 -12.054  -3.755  1.00 98.90           H  
ATOM   4670  O   VAL B 146       2.162  -9.691  -3.135  1.00 98.90           O  
ATOM   4671  CG1 VAL B 146       1.873 -13.103  -2.565  1.00 98.90           C  
ATOM   4672 HG11 VAL B 146       1.779 -12.297  -1.837  1.00 98.90           H  
ATOM   4673 HG12 VAL B 146       2.609 -13.810  -2.184  1.00 98.90           H  
ATOM   4674 HG13 VAL B 146       0.913 -13.606  -2.682  1.00 98.90           H  
ATOM   4675  CG2 VAL B 146       2.570 -13.732  -4.853  1.00 98.90           C  
ATOM   4676 HG21 VAL B 146       1.619 -14.220  -5.067  1.00 98.90           H  
ATOM   4677 HG22 VAL B 146       3.017 -13.393  -5.787  1.00 98.90           H  
ATOM   4678 HG23 VAL B 146       3.251 -14.447  -4.392  1.00 98.90           H  
ATOM   4679  N   PHE B 147      -0.043 -10.073  -3.056  1.00 98.85           N  
ATOM   4680  H   PHE B 147      -0.808 -10.639  -3.393  1.00 98.85           H  
ATOM   4681  CA  PHE B 147      -0.373  -8.935  -2.195  1.00 98.85           C  
ATOM   4682  HA  PHE B 147       0.534  -8.393  -1.929  1.00 98.85           H  
ATOM   4683  C   PHE B 147      -1.021  -9.436  -0.901  1.00 98.85           C  
ATOM   4684  CB  PHE B 147      -1.284  -7.961  -2.958  1.00 98.85           C  
ATOM   4685  HB2 PHE B 147      -2.222  -8.460  -3.197  1.00 98.85           H  
ATOM   4686  HB3 PHE B 147      -1.519  -7.121  -2.304  1.00 98.85           H  
ATOM   4687  O   PHE B 147      -2.150  -9.929  -0.912  1.00 98.85           O  
ATOM   4688  CG  PHE B 147      -0.683  -7.422  -4.244  1.00 98.85           C  
ATOM   4689  CD1 PHE B 147      -0.047  -6.167  -4.259  1.00 98.85           C  
ATOM   4690  HD1 PHE B 147       0.010  -5.580  -3.354  1.00 98.85           H  
ATOM   4691  CD2 PHE B 147      -0.764  -8.177  -5.431  1.00 98.85           C  
ATOM   4692  HD2 PHE B 147      -1.259  -9.137  -5.426  1.00 98.85           H  
ATOM   4693  CE1 PHE B 147       0.515  -5.680  -5.452  1.00 98.85           C  
ATOM   4694  HE1 PHE B 147       0.998  -4.713  -5.473  1.00 98.85           H  
ATOM   4695  CE2 PHE B 147      -0.189  -7.695  -6.618  1.00 98.85           C  
ATOM   4696  HE2 PHE B 147      -0.247  -8.276  -7.526  1.00 98.85           H  
ATOM   4697  CZ  PHE B 147       0.466  -6.454  -6.622  1.00 98.85           C  
ATOM   4698  HZ  PHE B 147       0.933  -6.096  -7.527  1.00 98.85           H  
ATOM   4699  N   VAL B 148      -0.308  -9.321   0.222  1.00 98.86           N  
ATOM   4700  H   VAL B 148       0.596  -8.874   0.175  1.00 98.86           H  
ATOM   4701  CA  VAL B 148      -0.734  -9.901   1.507  1.00 98.86           C  
ATOM   4702  HA  VAL B 148      -1.667 -10.447   1.369  1.00 98.86           H  
ATOM   4703  C   VAL B 148      -0.990  -8.802   2.530  1.00 98.86           C  
ATOM   4704  CB  VAL B 148       0.304 -10.910   2.044  1.00 98.86           C  
ATOM   4705  HB  VAL B 148       1.234 -10.386   2.266  1.00 98.86           H  
ATOM   4706  O   VAL B 148      -0.091  -8.034   2.854  1.00 98.86           O  
ATOM   4707  CG1 VAL B 148      -0.192 -11.588   3.329  1.00 98.86           C  
ATOM   4708 HG11 VAL B 148      -0.310 -10.850   4.123  1.00 98.86           H  
ATOM   4709 HG12 VAL B 148       0.536 -12.325   3.664  1.00 98.86           H  
ATOM   4710 HG13 VAL B 148      -1.148 -12.081   3.152  1.00 98.86           H  
ATOM   4711  CG2 VAL B 148       0.615 -12.013   1.025  1.00 98.86           C  
ATOM   4712 HG21 VAL B 148      -0.292 -12.551   0.749  1.00 98.86           H  
ATOM   4713 HG22 VAL B 148       1.332 -12.718   1.448  1.00 98.86           H  
ATOM   4714 HG23 VAL B 148       1.051 -11.572   0.129  1.00 98.86           H  
ATOM   4715  N   GLY B 149      -2.199  -8.750   3.082  1.00 98.76           N  
ATOM   4716  H   GLY B 149      -2.920  -9.357   2.719  1.00 98.76           H  
ATOM   4717  CA  GLY B 149      -2.492  -7.986   4.289  1.00 98.76           C  
ATOM   4718  HA2 GLY B 149      -3.564  -7.791   4.337  1.00 98.76           H  
ATOM   4719  HA3 GLY B 149      -1.967  -7.032   4.254  1.00 98.76           H  
ATOM   4720  C   GLY B 149      -2.089  -8.763   5.543  1.00 98.76           C  
ATOM   4721  O   GLY B 149      -2.647  -9.829   5.801  1.00 98.76           O  
ATOM   4722  N   MET B 150      -1.150  -8.245   6.332  1.00 97.52           N  
ATOM   4723  H   MET B 150      -0.730  -7.360   6.083  1.00 97.52           H  
ATOM   4724  CA  MET B 150      -0.656  -8.904   7.549  1.00 97.52           C  
ATOM   4725  HA  MET B 150      -1.464  -9.463   8.021  1.00 97.52           H  
ATOM   4726  C   MET B 150      -0.141  -7.860   8.539  1.00 97.52           C  
ATOM   4727  CB  MET B 150       0.467  -9.886   7.171  1.00 97.52           C  
ATOM   4728  HB2 MET B 150       0.071 -10.636   6.487  1.00 97.52           H  
ATOM   4729  HB3 MET B 150       1.238  -9.321   6.647  1.00 97.52           H  
ATOM   4730  O   MET B 150       0.471  -6.874   8.137  1.00 97.52           O  
ATOM   4731  CG  MET B 150       1.147 -10.616   8.338  1.00 97.52           C  
ATOM   4732  HG2 MET B 150       1.473  -9.893   9.085  1.00 97.52           H  
ATOM   4733  HG3 MET B 150       0.440 -11.305   8.800  1.00 97.52           H  
ATOM   4734  SD  MET B 150       2.616 -11.526   7.790  1.00 97.52           S  
ATOM   4735  CE  MET B 150       3.266 -12.137   9.365  1.00 97.52           C  
ATOM   4736  HE1 MET B 150       4.281 -12.510   9.225  1.00 97.52           H  
ATOM   4737  HE2 MET B 150       2.643 -12.959   9.717  1.00 97.52           H  
ATOM   4738  HE3 MET B 150       3.277 -11.337  10.105  1.00 97.52           H  
ATOM   4739  N   SER B 151      -0.334  -8.123   9.828  1.00 92.69           N  
ATOM   4740  H   SER B 151      -0.807  -8.980  10.079  1.00 92.69           H  
ATOM   4741  CA  SER B 151       0.308  -7.386  10.919  1.00 92.69           C  
ATOM   4742  HA  SER B 151       0.984  -6.635  10.509  1.00 92.69           H  
ATOM   4743  C   SER B 151       1.141  -8.368  11.753  1.00 92.69           C  
ATOM   4744  CB  SER B 151      -0.728  -6.644  11.777  1.00 92.69           C  
ATOM   4745  HB2 SER B 151      -0.216  -5.963  12.456  1.00 92.69           H  
ATOM   4746  HB3 SER B 151      -1.279  -7.374  12.370  1.00 92.69           H  
ATOM   4747  O   SER B 151       0.840  -9.565  11.800  1.00 92.69           O  
ATOM   4748  OG  SER B 151      -1.657  -5.914  10.988  1.00 92.69           O  
ATOM   4749  HG  SER B 151      -1.230  -5.146  10.602  1.00 92.69           H  
ATOM   4750  N   HIS B 152       2.207  -7.900  12.401  1.00 88.93           N  
ATOM   4751  H   HIS B 152       2.410  -6.911  12.375  1.00 88.93           H  
ATOM   4752  CA  HIS B 152       3.041  -8.775  13.230  1.00 88.93           C  
ATOM   4753  HA  HIS B 152       3.255  -9.675  12.654  1.00 88.93           H  
ATOM   4754  C   HIS B 152       2.291  -9.189  14.512  1.00 88.93           C  
ATOM   4755  CB  HIS B 152       4.384  -8.092  13.524  1.00 88.93           C  
ATOM   4756  HB2 HIS B 152       4.759  -7.653  12.600  1.00 88.93           H  
ATOM   4757  HB3 HIS B 152       4.228  -7.285  14.240  1.00 88.93           H  
ATOM   4758  O   HIS B 152       1.738  -8.342  15.205  1.00 88.93           O  
ATOM   4759  CG  HIS B 152       5.455  -9.017  14.058  1.00 88.93           C  
ATOM   4760  CD2 HIS B 152       6.805  -8.847  13.919  1.00 88.93           C  
ATOM   4761  HD2 HIS B 152       7.288  -8.049  13.374  1.00 88.93           H  
ATOM   4762  ND1 HIS B 152       5.291 -10.186  14.770  1.00 88.93           N  
ATOM   4763  HD1 HIS B 152       4.421 -10.665  14.951  1.00 88.93           H  
ATOM   4764  CE1 HIS B 152       6.503 -10.663  15.100  1.00 88.93           C  
ATOM   4765  HE1 HIS B 152       6.696 -11.568  15.656  1.00 88.93           H  
ATOM   4766  NE2 HIS B 152       7.457  -9.863  14.613  1.00 88.93           N  
ATOM   4767  N   GLN B 153       2.284 -10.492  14.827  1.00 88.15           N  
ATOM   4768  H   GLN B 153       2.638 -11.138  14.136  1.00 88.15           H  
ATOM   4769  CA  GLN B 153       1.523 -11.088  15.946  1.00 88.15           C  
ATOM   4770  HA  GLN B 153       0.928 -10.316  16.434  1.00 88.15           H  
ATOM   4771  C   GLN B 153       2.403 -11.706  17.058  1.00 88.15           C  
ATOM   4772  CB  GLN B 153       0.551 -12.133  15.366  1.00 88.15           C  
ATOM   4773  HB2 GLN B 153       1.123 -12.844  14.769  1.00 88.15           H  
ATOM   4774  HB3 GLN B 153       0.077 -12.695  16.171  1.00 88.15           H  
ATOM   4775  O   GLN B 153       1.939 -12.558  17.811  1.00 88.15           O  
ATOM   4776  CG  GLN B 153      -0.554 -11.527  14.485  1.00 88.15           C  
ATOM   4777  HG2 GLN B 153      -0.977 -12.317  13.865  1.00 88.15           H  
ATOM   4778  HG3 GLN B 153      -0.131 -10.785  13.809  1.00 88.15           H  
ATOM   4779  CD  GLN B 153      -1.708 -10.896  15.257  1.00 88.15           C  
ATOM   4780  NE2 GLN B 153      -2.515 -10.103  14.585  1.00 88.15           N  
ATOM   4781 HE21 GLN B 153      -2.315  -9.881  13.620  1.00 88.15           H  
ATOM   4782 HE22 GLN B 153      -3.312  -9.716  15.070  1.00 88.15           H  
ATOM   4783  OE1 GLN B 153      -1.942 -11.138  16.429  1.00 88.15           O  
ATOM   4784  N   GLY B 154       3.686 -11.337  17.140  1.00 81.05           N  
ATOM   4785  H   GLY B 154       3.968 -10.509  16.634  1.00 81.05           H  
ATOM   4786  CA  GLY B 154       4.582 -11.789  18.213  1.00 81.05           C  
ATOM   4787  HA2 GLY B 154       5.503 -11.209  18.150  1.00 81.05           H  
ATOM   4788  HA3 GLY B 154       4.120 -11.559  19.173  1.00 81.05           H  
ATOM   4789  C   GLY B 154       4.962 -13.284  18.240  1.00 81.05           C  
ATOM   4790  O   GLY B 154       5.238 -13.816  19.316  1.00 81.05           O  
ATOM   4791  N   TYR B 155       4.980 -14.012  17.111  1.00 86.64           N  
ATOM   4792  H   TYR B 155       4.769 -13.578  16.224  1.00 86.64           H  
ATOM   4793  CA  TYR B 155       5.424 -15.417  17.138  1.00 86.64           C  
ATOM   4794  HA  TYR B 155       4.834 -15.917  17.907  1.00 86.64           H  
ATOM   4795  C   TYR B 155       6.897 -15.531  17.569  1.00 86.64           C  
ATOM   4796  CB  TYR B 155       5.139 -16.154  15.821  1.00 86.64           C  
ATOM   4797  HB2 TYR B 155       5.707 -15.684  15.018  1.00 86.64           H  
ATOM   4798  HB3 TYR B 155       4.084 -16.038  15.573  1.00 86.64           H  
ATOM   4799  O   TYR B 155       7.754 -14.759  17.143  1.00 86.64           O  
ATOM   4800  CG  TYR B 155       5.461 -17.645  15.875  1.00 86.64           C  
ATOM   4801  CD1 TYR B 155       6.639 -18.150  15.288  1.00 86.64           C  
ATOM   4802  HD1 TYR B 155       7.320 -17.481  14.782  1.00 86.64           H  
ATOM   4803  CD2 TYR B 155       4.583 -18.542  16.515  1.00 86.64           C  
ATOM   4804  HD2 TYR B 155       3.659 -18.184  16.944  1.00 86.64           H  
ATOM   4805  CE1 TYR B 155       6.931 -19.526  15.326  1.00 86.64           C  
ATOM   4806  HE1 TYR B 155       7.823 -19.903  14.848  1.00 86.64           H  
ATOM   4807  CE2 TYR B 155       4.875 -19.918  16.570  1.00 86.64           C  
ATOM   4808  HE2 TYR B 155       4.198 -20.605  17.055  1.00 86.64           H  
ATOM   4809  OH  TYR B 155       6.297 -21.748  16.004  1.00 86.64           O  
ATOM   4810  HH  TYR B 155       7.124 -21.962  15.566  1.00 86.64           H  
ATOM   4811  CZ  TYR B 155       6.046 -20.415  15.966  1.00 86.64           C  
ATOM   4812  N   ALA B 156       7.173 -16.478  18.474  1.00 74.81           N  
ATOM   4813  H   ALA B 156       6.404 -17.070  18.754  1.00 74.81           H  
ATOM   4814  CA  ALA B 156       8.477 -16.718  19.108  1.00 74.81           C  
ATOM   4815  HA  ALA B 156       8.308 -17.465  19.884  1.00 74.81           H  
ATOM   4816  C   ALA B 156       9.112 -15.516  19.847  1.00 74.81           C  
ATOM   4817  CB  ALA B 156       9.420 -17.360  18.079  1.00 74.81           C  
ATOM   4818  HB1 ALA B 156      10.344 -17.670  18.566  1.00 74.81           H  
ATOM   4819  HB2 ALA B 156       8.945 -18.232  17.629  1.00 74.81           H  
ATOM   4820  HB3 ALA B 156       9.659 -16.642  17.295  1.00 74.81           H  
ATOM   4821  O   ALA B 156      10.238 -15.624  20.333  1.00 74.81           O  
ATOM   4822  N   THR B 157       8.416 -14.384  19.979  1.00 68.27           N  
ATOM   4823  H   THR B 157       7.474 -14.331  19.618  1.00 68.27           H  
ATOM   4824  CA  THR B 157       8.973 -13.169  20.583  1.00 68.27           C  
ATOM   4825  HA  THR B 157      10.025 -13.117  20.300  1.00 68.27           H  
ATOM   4826  C   THR B 157       8.906 -13.249  22.108  1.00 68.27           C  
ATOM   4827  CB  THR B 157       8.286 -11.898  20.050  1.00 68.27           C  
ATOM   4828  HB  THR B 157       7.497 -11.584  20.732  1.00 68.27           H  
ATOM   4829  O   THR B 157       7.933 -13.743  22.670  1.00 68.27           O  
ATOM   4830  CG2 THR B 157       9.296 -10.767  19.871  1.00 68.27           C  
ATOM   4831 HG21 THR B 157       9.695 -10.463  20.839  1.00 68.27           H  
ATOM   4832 HG22 THR B 157       8.802  -9.912  19.408  1.00 68.27           H  
ATOM   4833 HG23 THR B 157      10.113 -11.084  19.222  1.00 68.27           H  
ATOM   4834  OG1 THR B 157       7.721 -12.103  18.775  1.00 68.27           O  
ATOM   4835  HG1 THR B 157       8.237 -12.764  18.307  1.00 68.27           H  
ATOM   4836  N   GLY B 158       9.968 -12.827  22.801  1.00 60.19           N  
ATOM   4837  H   GLY B 158      10.757 -12.451  22.295  1.00 60.19           H  
ATOM   4838  CA  GLY B 158      10.034 -12.845  24.272  1.00 60.19           C  
ATOM   4839  HA2 GLY B 158       9.180 -12.293  24.665  1.00 60.19           H  
ATOM   4840  HA3 GLY B 158      10.943 -12.334  24.589  1.00 60.19           H  
ATOM   4841  C   GLY B 158      10.024 -14.235  24.927  1.00 60.19           C  
ATOM   4842  O   GLY B 158      10.078 -14.330  26.153  1.00 60.19           O  
ATOM   4843  N   ARG B 159       9.977 -15.324  24.149  1.00 61.35           N  
ATOM   4844  H   ARG B 159       9.940 -15.185  23.149  1.00 61.35           H  
ATOM   4845  CA  ARG B 159      10.067 -16.692  24.666  1.00 61.35           C  
ATOM   4846  HA  ARG B 159       9.785 -16.660  25.718  1.00 61.35           H  
ATOM   4847  C   ARG B 159      11.508 -17.199  24.610  1.00 61.35           C  
ATOM   4848  CB  ARG B 159       9.084 -17.626  23.942  1.00 61.35           C  
ATOM   4849  HB2 ARG B 159       9.194 -17.520  22.863  1.00 61.35           H  
ATOM   4850  HB3 ARG B 159       9.317 -18.656  24.211  1.00 61.35           H  
ATOM   4851  O   ARG B 159      12.247 -16.846  23.688  1.00 61.35           O  
ATOM   4852  CG  ARG B 159       7.637 -17.320  24.360  1.00 61.35           C  
ATOM   4853  HG2 ARG B 159       7.585 -17.254  25.446  1.00 61.35           H  
ATOM   4854  HG3 ARG B 159       7.329 -16.364  23.937  1.00 61.35           H  
ATOM   4855  CD  ARG B 159       6.676 -18.420  23.895  1.00 61.35           C  
ATOM   4856  HD2 ARG B 159       6.676 -18.446  22.806  1.00 61.35           H  
ATOM   4857  HD3 ARG B 159       7.028 -19.380  24.274  1.00 61.35           H  
ATOM   4858  NE  ARG B 159       5.307 -18.174  24.385  1.00 61.35           N  
ATOM   4859  HE  ARG B 159       5.145 -17.289  24.844  1.00 61.35           H  
ATOM   4860  NH1 ARG B 159       4.282 -20.071  23.550  1.00 61.35           N  
ATOM   4861 HH11 ARG B 159       3.408 -20.545  23.369  1.00 61.35           H  
ATOM   4862 HH12 ARG B 159       5.141 -20.362  23.105  1.00 61.35           H  
ATOM   4863  NH2 ARG B 159       3.085 -18.607  24.670  1.00 61.35           N  
ATOM   4864 HH21 ARG B 159       2.975 -17.775  25.231  1.00 61.35           H  
ATOM   4865 HH22 ARG B 159       2.311 -19.237  24.514  1.00 61.35           H  
ATOM   4866  CZ  ARG B 159       4.247 -18.945  24.204  1.00 61.35           C  
ATOM   4867  N   PRO B 160      11.924 -18.046  25.570  1.00 58.29           N  
ATOM   4868  CA  PRO B 160      13.198 -18.740  25.454  1.00 58.29           C  
ATOM   4869  HA  PRO B 160      14.011 -18.015  25.464  1.00 58.29           H  
ATOM   4870  C   PRO B 160      13.230 -19.516  24.134  1.00 58.29           C  
ATOM   4871  CB  PRO B 160      13.301 -19.641  26.689  1.00 58.29           C  
ATOM   4872  HB2 PRO B 160      13.778 -20.595  26.464  1.00 58.29           H  
ATOM   4873  HB3 PRO B 160      13.855 -19.117  27.468  1.00 58.29           H  
ATOM   4874  O   PRO B 160      12.229 -20.123  23.745  1.00 58.29           O  
ATOM   4875  CG  PRO B 160      11.852 -19.826  27.140  1.00 58.29           C  
ATOM   4876  HG2 PRO B 160      11.780 -19.987  28.216  1.00 58.29           H  
ATOM   4877  HG3 PRO B 160      11.409 -20.662  26.598  1.00 58.29           H  
ATOM   4878  CD  PRO B 160      11.169 -18.530  26.715  1.00 58.29           C  
ATOM   4879  HD2 PRO B 160      11.230 -17.798  27.520  1.00 58.29           H  
ATOM   4880  HD3 PRO B 160      10.126 -18.730  26.467  1.00 58.29           H  
ATOM   4881  N   ARG B 161      14.372 -19.463  23.435  1.00 58.57           N  
ATOM   4882  H   ARG B 161      15.143 -18.933  23.815  1.00 58.57           H  
ATOM   4883  CA  ARG B 161      14.539 -20.132  22.139  1.00 58.57           C  
ATOM   4884  HA  ARG B 161      13.845 -19.654  21.447  1.00 58.57           H  
ATOM   4885  C   ARG B 161      14.158 -21.618  22.278  1.00 58.57           C  
ATOM   4886  CB  ARG B 161      15.969 -19.975  21.595  1.00 58.57           C  
ATOM   4887  HB2 ARG B 161      16.693 -20.111  22.399  1.00 58.57           H  
ATOM   4888  HB3 ARG B 161      16.139 -20.755  20.853  1.00 58.57           H  
ATOM   4889  O   ARG B 161      14.679 -22.272  23.179  1.00 58.57           O  
ATOM   4890  CG  ARG B 161      16.178 -18.616  20.911  1.00 58.57           C  
ATOM   4891  HG2 ARG B 161      16.088 -17.816  21.645  1.00 58.57           H  
ATOM   4892  HG3 ARG B 161      15.409 -18.482  20.150  1.00 58.57           H  
ATOM   4893  CD  ARG B 161      17.555 -18.545  20.237  1.00 58.57           C  
ATOM   4894  HD2 ARG B 161      18.333 -18.600  20.998  1.00 58.57           H  
ATOM   4895  HD3 ARG B 161      17.666 -19.412  19.586  1.00 58.57           H  
ATOM   4896  NE  ARG B 161      17.684 -17.326  19.408  1.00 58.57           N  
ATOM   4897  HE  ARG B 161      17.114 -17.288  18.574  1.00 58.57           H  
ATOM   4898  NH1 ARG B 161      19.254 -16.192  20.631  1.00 58.57           N  
ATOM   4899 HH11 ARG B 161      19.184 -16.885  21.362  1.00 58.57           H  
ATOM   4900 HH12 ARG B 161      19.773 -15.339  20.785  1.00 58.57           H  
ATOM   4901  NH2 ARG B 161      18.430 -15.267  18.766  1.00 58.57           N  
ATOM   4902 HH21 ARG B 161      18.005 -15.362  17.855  1.00 58.57           H  
ATOM   4903 HH22 ARG B 161      18.935 -14.410  18.946  1.00 58.57           H  
ATOM   4904  CZ  ARG B 161      18.447 -16.266  19.609  1.00 58.57           C  
ATOM   4905  N   PRO B 162      13.247 -22.135  21.436  1.00 53.76           N  
ATOM   4906  CA  PRO B 162      12.582 -23.416  21.676  1.00 53.76           C  
ATOM   4907  HA  PRO B 162      12.124 -23.403  22.666  1.00 53.76           H  
ATOM   4908  C   PRO B 162      13.528 -24.619  21.621  1.00 53.76           C  
ATOM   4909  CB  PRO B 162      11.475 -23.506  20.616  1.00 53.76           C  
ATOM   4910  HB2 PRO B 162      11.356 -24.517  20.226  1.00 53.76           H  
ATOM   4911  HB3 PRO B 162      10.536 -23.164  21.052  1.00 53.76           H  
ATOM   4912  O   PRO B 162      13.429 -25.511  22.458  1.00 53.76           O  
ATOM   4913  CG  PRO B 162      11.905 -22.529  19.523  1.00 53.76           C  
ATOM   4914  HG2 PRO B 162      11.050 -22.120  18.983  1.00 53.76           H  
ATOM   4915  HG3 PRO B 162      12.588 -23.030  18.838  1.00 53.76           H  
ATOM   4916  CD  PRO B 162      12.652 -21.453  20.299  1.00 53.76           C  
ATOM   4917  HD2 PRO B 162      13.410 -20.992  19.666  1.00 53.76           H  
ATOM   4918  HD3 PRO B 162      11.946 -20.703  20.656  1.00 53.76           H  
ATOM   4919  N   GLU B 163      14.445 -24.643  20.653  1.00 56.30           N  
ATOM   4920  H   GLU B 163      14.516 -23.854  20.026  1.00 56.30           H  
ATOM   4921  CA  GLU B 163      15.403 -25.729  20.442  1.00 56.30           C  
ATOM   4922  HA  GLU B 163      15.625 -26.211  21.394  1.00 56.30           H  
ATOM   4923  C   GLU B 163      16.714 -25.190  19.868  1.00 56.30           C  
ATOM   4924  CB  GLU B 163      14.844 -26.782  19.468  1.00 56.30           C  
ATOM   4925  HB2 GLU B 163      14.498 -26.287  18.560  1.00 56.30           H  
ATOM   4926  HB3 GLU B 163      15.657 -27.457  19.198  1.00 56.30           H  
ATOM   4927  O   GLU B 163      16.746 -24.147  19.208  1.00 56.30           O  
ATOM   4928  CG  GLU B 163      13.710 -27.635  20.057  1.00 56.30           C  
ATOM   4929  HG2 GLU B 163      14.023 -27.994  21.038  1.00 56.30           H  
ATOM   4930  HG3 GLU B 163      12.824 -27.013  20.182  1.00 56.30           H  
ATOM   4931  CD  GLU B 163      13.354 -28.842  19.174  1.00 56.30           C  
ATOM   4932  OE1 GLU B 163      12.767 -29.802  19.724  1.00 56.30           O  
ATOM   4933  OE2 GLU B 163      13.679 -28.820  17.962  1.00 56.30           O  
ATOM   4934  N   ASP B 164      17.796 -25.942  20.059  1.00 59.23           N  
ATOM   4935  H   ASP B 164      17.725 -26.789  20.604  1.00 59.23           H  
ATOM   4936  CA  ASP B 164      19.061 -25.651  19.397  1.00 59.23           C  
ATOM   4937  HA  ASP B 164      19.346 -24.629  19.649  1.00 59.23           H
[truncated: 1,824,292 more chars]
