# Supplementary material for: Module-Based Polyketide Synthase Engineering for de Novo Polyketide Biosynthesis
Source: ACS Synth Biol. 2023 Oct 23;12(11):3148–55. doi: 10.1021/acssynbio.3c00282 (PMC10661043; doi:10.1021/acssynbio.3c00282)
Supplement: Supplementary file 2 — sb3c00282_si_002.zip [file sb3c00282_si_002.zip › Final_PKS_Structures/menzella_pdbs/gelM3_ACP_eryM5_KSAT_dimer.pdb]

ATOM      1  N   LEU A   1      40.813 -56.586  29.957  1.00 58.41           N  
ATOM      2  H   LEU A   1      40.615 -57.440  30.459  1.00 58.41           H  
ATOM      3  H2  LEU A   1      40.012 -55.977  30.045  1.00 58.41           H  
ATOM      4  H3  LEU A   1      41.616 -56.127  30.363  1.00 58.41           H  
ATOM      5  CA  LEU A   1      41.049 -56.889  28.527  1.00 58.41           C  
ATOM      6  HA  LEU A   1      40.151 -57.383  28.155  1.00 58.41           H  
ATOM      7  C   LEU A   1      42.134 -57.945  28.331  1.00 58.41           C  
ATOM      8  CB  LEU A   1      41.222 -55.625  27.672  1.00 58.41           C  
ATOM      9  HB2 LEU A   1      41.547 -55.905  26.670  1.00 58.41           H  
ATOM     10  HB3 LEU A   1      41.985 -54.987  28.117  1.00 58.41           H  
ATOM     11  O   LEU A   1      41.747 -59.088  28.185  1.00 58.41           O  
ATOM     12  CG  LEU A   1      39.888 -54.857  27.566  1.00 58.41           C  
ATOM     13  HG  LEU A   1      39.498 -54.682  28.569  1.00 58.41           H  
ATOM     14  CD1 LEU A   1      40.115 -53.508  26.910  1.00 58.41           C  
ATOM     15 HD11 LEU A   1      40.835 -52.917  27.476  1.00 58.41           H  
ATOM     16 HD12 LEU A   1      39.175 -52.957  26.872  1.00 58.41           H  
ATOM     17 HD13 LEU A   1      40.482 -53.643  25.893  1.00 58.41           H  
ATOM     18  CD2 LEU A   1      38.838 -55.627  26.761  1.00 58.41           C  
ATOM     19 HD21 LEU A   1      38.558 -56.565  27.242  1.00 58.41           H  
ATOM     20 HD22 LEU A   1      37.935 -55.023  26.672  1.00 58.41           H  
ATOM     21 HD23 LEU A   1      39.204 -55.828  25.755  1.00 58.41           H  
ATOM     22  N   ALA A   2      43.437 -57.644  28.414  1.00 61.39           N  
ATOM     23  H   ALA A   2      43.712 -56.675  28.489  1.00 61.39           H  
ATOM     24  CA  ALA A   2      44.512 -58.571  27.994  1.00 61.39           C  
ATOM     25  HA  ALA A   2      44.432 -58.705  26.916  1.00 61.39           H  
ATOM     26  C   ALA A   2      44.517 -60.008  28.583  1.00 61.39           C  
ATOM     27  CB  ALA A   2      45.851 -57.876  28.277  1.00 61.39           C  
ATOM     28  HB1 ALA A   2      45.893 -56.917  27.761  1.00 61.39           H  
ATOM     29  HB2 ALA A   2      46.666 -58.498  27.908  1.00 61.39           H  
ATOM     30  HB3 ALA A   2      45.982 -57.723  29.349  1.00 61.39           H  
ATOM     31  O   ALA A   2      45.072 -60.904  27.960  1.00 61.39           O  
ATOM     32  N   GLY A   3      43.912 -60.250  29.754  1.00 64.67           N  
ATOM     33  H   GLY A   3      43.467 -59.475  30.225  1.00 64.67           H  
ATOM     34  CA  GLY A   3      43.761 -61.594  30.342  1.00 64.67           C  
ATOM     35  HA2 GLY A   3      44.613 -62.210  30.056  1.00 64.67           H  
ATOM     36  HA3 GLY A   3      43.765 -61.507  31.429  1.00 64.67           H  
ATOM     37  C   GLY A   3      42.488 -62.362  29.942  1.00 64.67           C  
ATOM     38  O   GLY A   3      42.209 -63.397  30.536  1.00 64.67           O  
ATOM     39  N   LEU A   4      41.691 -61.839  29.007  1.00 65.16           N  
ATOM     40  H   LEU A   4      42.017 -61.015  28.523  1.00 65.16           H  
ATOM     41  CA  LEU A   4      40.453 -62.439  28.487  1.00 65.16           C  
ATOM     42  HA  LEU A   4      40.138 -63.264  29.125  1.00 65.16           H  
ATOM     43  C   LEU A   4      40.677 -63.007  27.074  1.00 65.16           C  
ATOM     44  CB  LEU A   4      39.350 -61.362  28.462  1.00 65.16           C  
ATOM     45  HB2 LEU A   4      38.463 -61.780  27.986  1.00 65.16           H  
ATOM     46  HB3 LEU A   4      39.693 -60.543  27.830  1.00 65.16           H  
ATOM     47  O   LEU A   4      41.615 -62.588  26.394  1.00 65.16           O  
ATOM     48  CG  LEU A   4      38.929 -60.785  29.821  1.00 65.16           C  
ATOM     49  HG  LEU A   4      39.803 -60.393  30.341  1.00 65.16           H  
ATOM     50  CD1 LEU A   4      37.955 -59.624  29.601  1.00 65.16           C  
ATOM     51 HD11 LEU A   4      37.055 -59.990  29.107  1.00 65.16           H  
ATOM     52 HD12 LEU A   4      37.671 -59.189  30.560  1.00 65.16           H  
ATOM     53 HD13 LEU A   4      38.408 -58.863  28.966  1.00 65.16           H  
ATOM     54  CD2 LEU A   4      38.248 -61.829  30.704  1.00 65.16           C  
ATOM     55 HD21 LEU A   4      37.904 -61.370  31.631  1.00 65.16           H  
ATOM     56 HD22 LEU A   4      38.950 -62.626  30.950  1.00 65.16           H  
ATOM     57 HD23 LEU A   4      37.392 -62.259  30.183  1.00 65.16           H  
ATOM     58  N   SER A   5      39.804 -63.903  26.602  1.00 69.48           N  
ATOM     59  H   SER A   5      39.009 -64.166  27.166  1.00 69.48           H  
ATOM     60  CA  SER A   5      39.807 -64.345  25.195  1.00 69.48           C  
ATOM     61  HA  SER A   5      40.823 -64.654  24.947  1.00 69.48           H  
ATOM     62  C   SER A   5      39.395 -63.208  24.234  1.00 69.48           C  
ATOM     63  CB  SER A   5      38.887 -65.561  25.016  1.00 69.48           C  
ATOM     64  HB2 SER A   5      39.140 -66.064  24.082  1.00 69.48           H  
ATOM     65  HB3 SER A   5      39.028 -66.266  25.835  1.00 69.48           H  
ATOM     66  O   SER A   5      38.804 -62.226  24.690  1.00 69.48           O  
ATOM     67  OG  SER A   5      37.537 -65.160  24.951  1.00 69.48           O  
ATOM     68  HG  SER A   5      37.125 -65.302  25.806  1.00 69.48           H  
ATOM     69  N   PRO A   6      39.650 -63.300  22.912  1.00 64.57           N  
ATOM     70  CA  PRO A   6      39.252 -62.251  21.967  1.00 64.57           C  
ATOM     71  HA  PRO A   6      39.706 -61.309  22.275  1.00 64.57           H  
ATOM     72  C   PRO A   6      37.730 -62.053  21.889  1.00 64.57           C  
ATOM     73  CB  PRO A   6      39.841 -62.659  20.611  1.00 64.57           C  
ATOM     74  HB2 PRO A   6      40.210 -61.795  20.059  1.00 64.57           H  
ATOM     75  HB3 PRO A   6      39.098 -63.197  20.022  1.00 64.57           H  
ATOM     76  O   PRO A   6      37.266 -60.922  21.762  1.00 64.57           O  
ATOM     77  CG  PRO A   6      40.973 -63.614  20.985  1.00 64.57           C  
ATOM     78  HG2 PRO A   6      41.199 -64.314  20.180  1.00 64.57           H  
ATOM     79  HG3 PRO A   6      41.858 -63.040  21.260  1.00 64.57           H  
ATOM     80  CD  PRO A   6      40.408 -64.323  22.214  1.00 64.57           C  
ATOM     81  HD2 PRO A   6      39.735 -65.121  21.901  1.00 64.57           H  
ATOM     82  HD3 PRO A   6      41.215 -64.732  22.822  1.00 64.57           H  
ATOM     83  N   GLU A   7      36.952 -63.133  22.027  1.00 70.53           N  
ATOM     84  H   GLU A   7      37.381 -64.039  22.145  1.00 70.53           H  
ATOM     85  CA  GLU A   7      35.487 -63.069  22.107  1.00 70.53           C  
ATOM     86  HA  GLU A   7      35.102 -62.447  21.299  1.00 70.53           H  
ATOM     87  C   GLU A   7      35.019 -62.435  23.420  1.00 70.53           C  
ATOM     88  CB  GLU A   7      34.876 -64.472  21.974  1.00 70.53           C  
ATOM     89  HB2 GLU A   7      33.824 -64.421  22.254  1.00 70.53           H  
ATOM     90  HB3 GLU A   7      35.381 -65.150  22.662  1.00 70.53           H  
ATOM     91  O   GLU A   7      34.141 -61.578  23.402  1.00 70.53           O  
ATOM     92  CG  GLU A   7      34.960 -65.017  20.544  1.00 70.53           C  
ATOM     93  HG2 GLU A   7      36.007 -65.095  20.250  1.00 70.53           H  
ATOM     94  HG3 GLU A   7      34.470 -64.316  19.868  1.00 70.53           H  
ATOM     95  CD  GLU A   7      34.298 -66.399  20.449  1.00 70.53           C  
ATOM     96  OE1 GLU A   7      33.297 -66.520  19.709  1.00 70.53           O  
ATOM     97  OE2 GLU A   7      34.813 -67.324  21.117  1.00 70.53           O  
ATOM     98  N   ASP A   8      35.631 -62.779  24.559  1.00 78.41           N  
ATOM     99  H   ASP A   8      36.341 -63.496  24.530  1.00 78.41           H  
ATOM    100  CA  ASP A   8      35.313 -62.140  25.844  1.00 78.41           C  
ATOM    101  HA  ASP A   8      34.241 -62.218  26.027  1.00 78.41           H  
ATOM    102  C   ASP A   8      35.668 -60.646  25.853  1.00 78.41           C  
ATOM    103  CB  ASP A   8      36.061 -62.834  26.987  1.00 78.41           C  
ATOM    104  HB2 ASP A   8      35.963 -62.235  27.892  1.00 78.41           H  
ATOM    105  HB3 ASP A   8      37.117 -62.885  26.723  1.00 78.41           H  
ATOM    106  O   ASP A   8      34.979 -59.857  26.494  1.00 78.41           O  
ATOM    107  CG  ASP A   8      35.553 -64.236  27.295  1.00 78.41           C  
ATOM    108  OD1 ASP A   8      34.339 -64.369  27.582  1.00 78.41           O  
ATOM    109  OD2 ASP A   8      36.408 -65.151  27.280  1.00 78.41           O  
ATOM    110  N   GLN A   9      36.721 -60.239  25.137  1.00 75.19           N  
ATOM    111  H   GLN A   9      37.260 -60.944  24.656  1.00 75.19           H  
ATOM    112  CA  GLN A   9      37.070 -58.830  24.942  1.00 75.19           C  
ATOM    113  HA  GLN A   9      37.099 -58.326  25.908  1.00 75.19           H  
ATOM    114  C   GLN A   9      36.034 -58.107  24.072  1.00 75.19           C  
ATOM    115  CB  GLN A   9      38.442 -58.715  24.267  1.00 75.19           C  
ATOM    116  HB2 GLN A   9      38.393 -59.296  23.346  1.00 75.19           H  
ATOM    117  HB3 GLN A   9      38.623 -57.676  23.994  1.00 75.19           H  
ATOM    118  O   GLN A   9      35.611 -57.012  24.431  1.00 75.19           O  
ATOM    119  CG  GLN A   9      39.636 -59.209  25.099  1.00 75.19           C  
ATOM    120  HG2 GLN A   9      39.343 -60.074  25.694  1.00 75.19           H  
ATOM    121  HG3 GLN A   9      39.958 -58.424  25.783  1.00 75.19           H  
ATOM    122  CD  GLN A   9      40.808 -59.606  24.203  1.00 75.19           C  
ATOM    123  NE2 GLN A   9      41.769 -60.362  24.681  1.00 75.19           N  
ATOM    124 HE21 GLN A   9      42.462 -60.632  23.998  1.00 75.19           H  
ATOM    125 HE22 GLN A   9      41.645 -60.902  25.526  1.00 75.19           H  
ATOM    126  OE1 GLN A   9      40.884 -59.262  23.037  1.00 75.19           O  
ATOM    127  N   GLU A  10      35.622 -58.690  22.938  1.00 76.18           N  
ATOM    128  H   GLU A  10      36.004 -59.588  22.677  1.00 76.18           H  
ATOM    129  CA  GLU A  10      34.641 -58.058  22.044  1.00 76.18           C  
ATOM    130  HA  GLU A  10      34.942 -57.021  21.901  1.00 76.18           H  
ATOM    131  C   GLU A  10      33.247 -58.015  22.678  1.00 76.18           C  
ATOM    132  CB  GLU A  10      34.634 -58.741  20.661  1.00 76.18           C  
ATOM    133  HB2 GLU A  10      35.669 -58.932  20.376  1.00 76.18           H  
ATOM    134  HB3 GLU A  10      34.122 -59.701  20.718  1.00 76.18           H  
ATOM    135  O   GLU A  10      32.561 -57.002  22.561  1.00 76.18           O  
ATOM    136  CG  GLU A  10      33.968 -57.851  19.589  1.00 76.18           C  
ATOM    137  HG2 GLU A  10      34.248 -56.814  19.773  1.00 76.18           H  
ATOM    138  HG3 GLU A  10      32.886 -57.926  19.693  1.00 76.18           H  
ATOM    139  CD  GLU A  10      34.390 -58.191  18.148  1.00 76.18           C  
ATOM    140  OE1 GLU A  10      33.520 -58.255  17.245  1.00 76.18           O  
ATOM    141  OE2 GLU A  10      35.619 -58.289  17.900  1.00 76.18           O  
ATOM    142  N   ARG A  11      32.866 -59.052  23.437  1.00 81.02           N  
ATOM    143  H   ARG A  11      33.461 -59.868  23.463  1.00 81.02           H  
ATOM    144  CA  ARG A  11      31.631 -59.064  24.226  1.00 81.02           C  
ATOM    145  HA  ARG A  11      30.806 -58.804  23.563  1.00 81.02           H  
ATOM    146  C   ARG A  11      31.655 -57.987  25.312  1.00 81.02           C  
ATOM    147  CB  ARG A  11      31.371 -60.468  24.794  1.00 81.02           C  
ATOM    148  HB2 ARG A  11      31.487 -61.208  24.002  1.00 81.02           H  
ATOM    149  HB3 ARG A  11      32.097 -60.677  25.580  1.00 81.02           H  
ATOM    150  O   ARG A  11      30.755 -57.160  25.323  1.00 81.02           O  
ATOM    151  CG  ARG A  11      29.938 -60.559  25.341  1.00 81.02           C  
ATOM    152  HG2 ARG A  11      29.772 -59.744  26.045  1.00 81.02           H  
ATOM    153  HG3 ARG A  11      29.238 -60.431  24.516  1.00 81.02           H  
ATOM    154  CD  ARG A  11      29.626 -61.889  26.040  1.00 81.02           C  
ATOM    155  HD2 ARG A  11      28.575 -61.871  26.330  1.00 81.02           H  
ATOM    156  HD3 ARG A  11      29.769 -62.710  25.337  1.00 81.02           H  
ATOM    157  NE  ARG A  11      30.439 -62.064  27.256  1.00 81.02           N  
ATOM    158  HE  ARG A  11      30.219 -61.405  27.989  1.00 81.02           H  
ATOM    159  NH1 ARG A  11      31.853 -63.751  26.530  1.00 81.02           N  
ATOM    160 HH11 ARG A  11      31.396 -63.801  25.631  1.00 81.02           H  
ATOM    161 HH12 ARG A  11      32.713 -64.247  26.716  1.00 81.02           H  
ATOM    162  NH2 ARG A  11      32.190 -62.857  28.494  1.00 81.02           N  
ATOM    163 HH21 ARG A  11      33.019 -63.434  28.482  1.00 81.02           H  
ATOM    164 HH22 ARG A  11      32.012 -62.159  29.202  1.00 81.02           H  
ATOM    165  CZ  ARG A  11      31.464 -62.885  27.420  1.00 81.02           C  
ATOM    166  N   LEU A  12      32.708 -57.917  26.136  1.00 82.29           N  
ATOM    167  H   LEU A  12      33.422 -58.627  26.063  1.00 82.29           H  
ATOM    168  CA  LEU A  12      32.842 -56.897  27.190  1.00 82.29           C  
ATOM    169  HA  LEU A  12      32.005 -57.003  27.880  1.00 82.29           H  
ATOM    170  C   LEU A  12      32.807 -55.463  26.630  1.00 82.29           C  
ATOM    171  CB  LEU A  12      34.164 -57.152  27.941  1.00 82.29           C  
ATOM    172  HB2 LEU A  12      34.194 -58.194  28.260  1.00 82.29           H  
ATOM    173  HB3 LEU A  12      34.985 -56.990  27.241  1.00 82.29           H  
ATOM    174  O   LEU A  12      32.268 -54.556  27.259  1.00 82.29           O  
ATOM    175  CG  LEU A  12      34.377 -56.266  29.184  1.00 82.29           C  
ATOM    176  HG  LEU A  12      34.140 -55.226  28.959  1.00 82.29           H  
ATOM    177  CD1 LEU A  12      33.523 -56.740  30.361  1.00 82.29           C  
ATOM    178 HD11 LEU A  12      33.759 -57.772  30.618  1.00 82.29           H  
ATOM    179 HD12 LEU A  12      32.468 -56.683  30.090  1.00 82.29           H  
ATOM    180 HD13 LEU A  12      33.683 -56.093  31.223  1.00 82.29           H  
ATOM    181  CD2 LEU A  12      35.846 -56.319  29.615  1.00 82.29           C  
ATOM    182 HD21 LEU A  12      35.984 -55.677  30.485  1.00 82.29           H  
ATOM    183 HD22 LEU A  12      36.112 -57.346  29.862  1.00 82.29           H  
ATOM    184 HD23 LEU A  12      36.468 -55.955  28.797  1.00 82.29           H  
ATOM    185  N   LEU A  13      33.381 -55.242  25.444  1.00 85.05           N  
ATOM    186  H   LEU A  13      33.852 -56.009  24.986  1.00 85.05           H  
ATOM    187  CA  LEU A  13      33.350 -53.937  24.779  1.00 85.05           C  
ATOM    188  HA  LEU A  13      33.462 -53.161  25.536  1.00 85.05           H  
ATOM    189  C   LEU A  13      32.001 -53.649  24.105  1.00 85.05           C  
ATOM    190  CB  LEU A  13      34.536 -53.837  23.806  1.00 85.05           C  
ATOM    191  HB2 LEU A  13      34.409 -52.954  23.180  1.00 85.05           H  
ATOM    192  HB3 LEU A  13      34.529 -54.711  23.154  1.00 85.05           H  
ATOM    193  O   LEU A  13      31.601 -52.490  24.046  1.00 85.05           O  
ATOM    194  CG  LEU A  13      35.893 -53.740  24.532  1.00 85.05           C  
ATOM    195  HG  LEU A  13      35.991 -54.546  25.259  1.00 85.05           H  
ATOM    196  CD1 LEU A  13      37.028 -53.882  23.524  1.00 85.05           C  
ATOM    197 HD11 LEU A  13      37.992 -53.761  24.019  1.00 85.05           H  
ATOM    198 HD12 LEU A  13      36.916 -53.132  22.741  1.00 85.05           H  
ATOM    199 HD13 LEU A  13      36.979 -54.879  23.086  1.00 85.05           H  
ATOM    200  CD2 LEU A  13      36.062 -52.412  25.275  1.00 85.05           C  
ATOM    201 HD21 LEU A  13      35.801 -51.583  24.617  1.00 85.05           H  
ATOM    202 HD22 LEU A  13      35.407 -52.387  26.145  1.00 85.05           H  
ATOM    203 HD23 LEU A  13      37.091 -52.293  25.616  1.00 85.05           H  
ATOM    204  N   THR A  14      31.274 -54.672  23.649  1.00 86.40           N  
ATOM    205  H   THR A  14      31.658 -55.604  23.716  1.00 86.40           H  
ATOM    206  CA  THR A  14      29.900 -54.520  23.139  1.00 86.40           C  
ATOM    207  HA  THR A  14      29.860 -53.670  22.458  1.00 86.40           H  
ATOM    208  C   THR A  14      28.942 -54.199  24.283  1.00 86.40           C  
ATOM    209  CB  THR A  14      29.445 -55.758  22.351  1.00 86.40           C  
ATOM    210  HB  THR A  14      29.387 -56.620  23.016  1.00 86.40           H  
ATOM    211  O   THR A  14      28.193 -53.235  24.181  1.00 86.40           O  
ATOM    212  CG2 THR A  14      28.090 -55.551  21.676  1.00 86.40           C  
ATOM    213 HG21 THR A  14      27.313 -55.461  22.436  1.00 86.40           H  
ATOM    214 HG22 THR A  14      28.107 -54.646  21.068  1.00 86.40           H  
ATOM    215 HG23 THR A  14      27.859 -56.408  21.044  1.00 86.40           H  
ATOM    216  OG1 THR A  14      30.358 -56.040  21.314  1.00 86.40           O  
ATOM    217  HG1 THR A  14      31.168 -56.353  21.723  1.00 86.40           H  
ATOM    218  N   GLU A  15      29.053 -54.914  25.407  1.00 85.45           N  
ATOM    219  H   GLU A  15      29.684 -55.703  25.409  1.00 85.45           H  
ATOM    220  CA  GLU A  15      28.356 -54.626  26.667  1.00 85.45           C  
ATOM    221  HA  GLU A  15      27.280 -54.709  26.512  1.00 85.45           H  
ATOM    222  C   GLU A  15      28.644 -53.186  27.142  1.00 85.45           C  
ATOM    223  CB  GLU A  15      28.788 -55.655  27.739  1.00 85.45           C  
ATOM    224  HB2 GLU A  15      29.878 -55.677  27.762  1.00 85.45           H  
ATOM    225  HB3 GLU A  15      28.440 -55.314  28.714  1.00 85.45           H  
ATOM    226  O   GLU A  15      27.714 -52.468  27.502  1.00 85.45           O  
ATOM    227  CG  GLU A  15      28.254 -57.091  27.514  1.00 85.45           C  
ATOM    228  HG2 GLU A  15      27.187 -57.097  27.734  1.00 85.45           H  
ATOM    229  HG3 GLU A  15      28.370 -57.353  26.463  1.00 85.45           H  
ATOM    230  CD  GLU A  15      28.958 -58.179  28.366  1.00 85.45           C  
ATOM    231  OE1 GLU A  15      28.652 -59.384  28.179  1.00 85.45           O  
ATOM    232  OE2 GLU A  15      29.856 -57.851  29.176  1.00 85.45           O  
ATOM    233  N   LEU A  16      29.901 -52.718  27.069  1.00 87.25           N  
ATOM    234  H   LEU A  16      30.636 -53.370  26.832  1.00 87.25           H  
ATOM    235  CA  LEU A  16      30.271 -51.330  27.388  1.00 87.25           C  
ATOM    236  HA  LEU A  16      29.922 -51.118  28.398  1.00 87.25           H  
ATOM    237  C   LEU A  16      29.591 -50.311  26.459  1.00 87.25           C  
ATOM    238  CB  LEU A  16      31.806 -51.177  27.354  1.00 87.25           C  
ATOM    239  HB2 LEU A  16      32.241 -51.848  28.095  1.00 87.25           H  
ATOM    240  HB3 LEU A  16      32.158 -51.488  26.370  1.00 87.25           H  
ATOM    241  O   LEU A  16      29.000 -49.350  26.945  1.00 87.25           O  
ATOM    242  CG  LEU A  16      32.320 -49.743  27.606  1.00 87.25           C  
ATOM    243  HG  LEU A  16      31.884 -49.061  26.875  1.00 87.25           H  
ATOM    244  CD1 LEU A  16      31.981 -49.243  29.011  1.00 87.25           C  
ATOM    245 HD11 LEU A  16      30.899 -49.200  29.138  1.00 87.25           H  
ATOM    246 HD12 LEU A  16      32.362 -48.231  29.146  1.00 87.25           H  
ATOM    247 HD13 LEU A  16      32.411 -49.903  29.765  1.00 87.25           H  
ATOM    248  CD2 LEU A  16      33.840 -49.696  27.431  1.00 87.25           C  
ATOM    249 HD21 LEU A  16      34.320 -50.359  28.150  1.00 87.25           H  
ATOM    250 HD22 LEU A  16      34.193 -48.677  27.587  1.00 87.25           H  
ATOM    251 HD23 LEU A  16      34.098 -50.005  26.417  1.00 87.25           H  
ATOM    252  N   VAL A  17      29.659 -50.500  25.136  1.00 90.42           N  
ATOM    253  H   VAL A  17      30.149 -51.310  24.785  1.00 90.42           H  
ATOM    254  CA  VAL A  17      29.043 -49.561  24.180  1.00 90.42           C  
ATOM    255  HA  VAL A  17      29.364 -48.551  24.438  1.00 90.42           H  
ATOM    256  C   VAL A  17      27.519 -49.555  24.312  1.00 90.42           C  
ATOM    257  CB  VAL A  17      29.493 -49.839  22.732  1.00 90.42           C  
ATOM    258  HB  VAL A  17      29.281 -50.878  22.480  1.00 90.42           H  
ATOM    259  O   VAL A  17      26.921 -48.485  24.278  1.00 90.42           O  
ATOM    260  CG1 VAL A  17      28.784 -48.926  21.725  1.00 90.42           C  
ATOM    261 HG11 VAL A  17      28.919 -47.881  22.004  1.00 90.42           H  
ATOM    262 HG12 VAL A  17      29.197 -49.092  20.730  1.00 90.42           H  
ATOM    263 HG13 VAL A  17      27.716 -49.143  21.698  1.00 90.42           H  
ATOM    264  CG2 VAL A  17      30.994 -49.571  22.546  1.00 90.42           C  
ATOM    265 HG21 VAL A  17      31.299 -49.894  21.550  1.00 90.42           H  
ATOM    266 HG22 VAL A  17      31.203 -48.507  22.658  1.00 90.42           H  
ATOM    267 HG23 VAL A  17      31.579 -50.120  23.284  1.00 90.42           H  
ATOM    268  N   GLN A  18      26.890 -50.713  24.526  1.00 87.64           N  
ATOM    269  H   GLN A  18      27.438 -51.561  24.552  1.00 87.64           H  
ATOM    270  CA  GLN A  18      25.448 -50.825  24.769  1.00 87.64           C  
ATOM    271  HA  GLN A  18      24.907 -50.309  23.976  1.00 87.64           H  
ATOM    272  C   GLN A  18      25.030 -50.176  26.094  1.00 87.64           C  
ATOM    273  CB  GLN A  18      25.043 -52.305  24.755  1.00 87.64           C  
ATOM    274  HB2 GLN A  18      25.710 -52.870  25.406  1.00 87.64           H  
ATOM    275  HB3 GLN A  18      24.025 -52.403  25.134  1.00 87.64           H  
ATOM    276  O   GLN A  18      23.989 -49.525  26.143  1.00 87.64           O  
ATOM    277  CG  GLN A  18      25.076 -52.877  23.333  1.00 87.64           C  
ATOM    278  HG2 GLN A  18      24.312 -52.373  22.741  1.00 87.64           H  
ATOM    279  HG3 GLN A  18      26.042 -52.679  22.870  1.00 87.64           H  
ATOM    280  CD  GLN A  18      24.844 -54.381  23.281  1.00 87.64           C  
ATOM    281  NE2 GLN A  18      24.349 -54.885  22.175  1.00 87.64           N  
ATOM    282 HE21 GLN A  18      24.035 -54.250  21.455  1.00 87.64           H  
ATOM    283 HE22 GLN A  18      24.223 -55.887  22.158  1.00 87.64           H  
ATOM    284  OE1 GLN A  18      25.133 -55.143  24.187  1.00 87.64           O  
ATOM    285  N   ALA A  19      25.833 -50.304  27.154  1.00 87.44           N  
ATOM    286  H   ALA A  19      26.648 -50.896  27.078  1.00 87.44           H  
ATOM    287  CA  ALA A  19      25.570 -49.673  28.445  1.00 87.44           C  
ATOM    288  HA  ALA A  19      24.540 -49.885  28.732  1.00 87.44           H  
ATOM    289  C   ALA A  19      25.716 -48.144  28.392  1.00 87.44           C  
ATOM    290  CB  ALA A  19      26.496 -50.291  29.499  1.00 87.44           C  
ATOM    291  HB1 ALA A  19      26.325 -51.366  29.557  1.00 87.44           H  
ATOM    292  HB2 ALA A  19      26.291 -49.844  30.472  1.00 87.44           H  
ATOM    293  HB3 ALA A  19      27.537 -50.109  29.234  1.00 87.44           H  
ATOM    294  O   ALA A  19      24.842 -47.435  28.887  1.00 87.44           O  
ATOM    295  N   GLU A  20      26.771 -47.622  27.760  1.00 88.45           N  
ATOM    296  H   GLU A  20      27.482 -48.243  27.402  1.00 88.45           H  
ATOM    297  CA  GLU A  20      26.954 -46.172  27.598  1.00 88.45           C  
ATOM    298  HA  GLU A  20      26.815 -45.685  28.563  1.00 88.45           H  
ATOM    299  C   GLU A  20      25.902 -45.582  26.648  1.00 88.45           C  
ATOM    300  CB  GLU A  20      28.376 -45.861  27.101  1.00 88.45           C  
ATOM    301  HB2 GLU A  20      28.453 -44.800  26.861  1.00 88.45           H  
ATOM    302  HB3 GLU A  20      28.547 -46.420  26.181  1.00 88.45           H  
ATOM    303  O   GLU A  20      25.357 -44.515  26.925  1.00 88.45           O  
ATOM    304  CG  GLU A  20      29.483 -46.224  28.108  1.00 88.45           C  
ATOM    305  HG2 GLU A  20      30.418 -46.279  27.550  1.00 88.45           H  
ATOM    306  HG3 GLU A  20      29.301 -47.215  28.523  1.00 88.45           H  
ATOM    307  CD  GLU A  20      29.672 -45.224  29.263  1.00 88.45           C  
ATOM    308  OE1 GLU A  20      30.816 -45.203  29.782  1.00 88.45           O  
ATOM    309  OE2 GLU A  20      28.725 -44.462  29.596  1.00 88.45           O  
ATOM    310  N   ALA A  21      25.544 -46.289  25.569  1.00 86.95           N  
ATOM    311  H   ALA A  21      26.032 -47.149  25.361  1.00 86.95           H  
ATOM    312  CA  ALA A  21      24.485 -45.859  24.659  1.00 86.95           C  
ATOM    313  HA  ALA A  21      24.686 -44.826  24.376  1.00 86.95           H  
ATOM    314  C   ALA A  21      23.105 -45.873  25.334  1.00 86.95           C  
ATOM    315  CB  ALA A  21      24.528 -46.723  23.394  1.00 86.95           C  
ATOM    316  HB1 ALA A  21      24.380 -47.772  23.650  1.00 86.95           H  
ATOM    317  HB2 ALA A  21      25.495 -46.606  22.906  1.00 86.95           H  
ATOM    318  HB3 ALA A  21      23.742 -46.407  22.707  1.00 86.95           H  
ATOM    319  O   ALA A  21      22.350 -44.913  25.196  1.00 86.95           O  
ATOM    320  N   ALA A  22      22.799 -46.906  26.126  1.00 83.07           N  
ATOM    321  H   ALA A  22      23.441 -47.684  26.184  1.00 83.07           H  
ATOM    322  CA  ALA A  22      21.599 -46.950  26.957  1.00 83.07           C  
ATOM    323  HA  ALA A  22      20.721 -46.861  26.316  1.00 83.07           H  
ATOM    324  C   ALA A  22      21.566 -45.779  27.949  1.00 83.07           C  
ATOM    325  CB  ALA A  22      21.551 -48.300  27.686  1.00 83.07           C  
ATOM    326  HB1 ALA A  22      20.721 -48.319  28.392  1.00 83.07           H  
ATOM    327  HB2 ALA A  22      22.473 -48.460  28.244  1.00 83.07           H  
ATOM    328  HB3 ALA A  22      21.421 -49.108  26.966  1.00 83.07           H  
ATOM    329  O   ALA A  22      20.558 -45.084  28.042  1.00 83.07           O  
ATOM    330  N   ALA A  23      22.678 -45.514  28.639  1.00 84.34           N  
ATOM    331  H   ALA A  23      23.473 -46.127  28.529  1.00 84.34           H  
ATOM    332  CA  ALA A  23      22.769 -44.453  29.637  1.00 84.34           C  
ATOM    333  HA  ALA A  23      21.935 -44.569  30.328  1.00 84.34           H  
ATOM    334  C   ALA A  23      22.669 -43.031  29.050  1.00 84.34           C  
ATOM    335  CB  ALA A  23      24.071 -44.651  30.419  1.00 84.34           C  
ATOM    336  HB1 ALA A  23      24.086 -45.647  30.861  1.00 84.34           H  
ATOM    337  HB2 ALA A  23      24.924 -44.544  29.749  1.00 84.34           H  
ATOM    338  HB3 ALA A  23      24.128 -43.910  31.217  1.00 84.34           H  
ATOM    339  O   ALA A  23      22.253 -42.125  29.769  1.00 84.34           O  
ATOM    340  N   VAL A  24      23.026 -42.827  27.776  1.00 79.56           N  
ATOM    341  H   VAL A  24      23.458 -43.592  27.276  1.00 79.56           H  
ATOM    342  CA  VAL A  24      22.785 -41.566  27.047  1.00 79.56           C  
ATOM    343  HA  VAL A  24      22.971 -40.725  27.715  1.00 79.56           H  
ATOM    344  C   VAL A  24      21.325 -41.445  26.600  1.00 79.56           C  
ATOM    345  CB  VAL A  24      23.747 -41.435  25.852  1.00 79.56           C  
ATOM    346  HB  VAL A  24      23.711 -42.344  25.253  1.00 79.56           H  
ATOM    347  O   VAL A  24      20.735 -40.380  26.735  1.00 79.56           O  
ATOM    348  CG1 VAL A  24      23.410 -40.244  24.955  1.00 79.56           C  
ATOM    349 HG11 VAL A  24      22.462 -40.419  24.447  1.00 79.56           H  
ATOM    350 HG12 VAL A  24      24.189 -40.120  24.203  1.00 79.56           H  
ATOM    351 HG13 VAL A  24      23.336 -39.332  25.548  1.00 79.56           H  
ATOM    352  CG2 VAL A  24      25.179 -41.217  26.342  1.00 79.56           C  
ATOM    353 HG21 VAL A  24      25.245 -40.266  26.871  1.00 79.56           H  
ATOM    354 HG22 VAL A  24      25.471 -42.022  27.015  1.00 79.56           H  
ATOM    355 HG23 VAL A  24      25.858 -41.209  25.489  1.00 79.56           H  
ATOM    356  N   LEU A  25      20.705 -42.538  26.145  1.00 74.73           N  
ATOM    357  H   LEU A  25      21.245 -43.385  26.040  1.00 74.73           H  
ATOM    358  CA  LEU A  25      19.283 -42.588  25.763  1.00 74.73           C  
ATOM    359  HA  LEU A  25      19.030 -41.655  25.258  1.00 74.73           H  
ATOM    360  C   LEU A  25      18.315 -42.687  26.966  1.00 74.73           C  
ATOM    361  CB  LEU A  25      19.076 -43.749  24.775  1.00 74.73           C  
ATOM    362  HB2 LEU A  25      18.011 -43.846  24.561  1.00 74.73           H  
ATOM    363  HB3 LEU A  25      19.397 -44.670  25.262  1.00 74.73           H  
ATOM    364  O   LEU A  25      17.127 -42.967  26.798  1.00 74.73           O  
ATOM    365  CG  LEU A  25      19.812 -43.607  23.431  1.00 74.73           C  
ATOM    366  HG  LEU A  25      20.876 -43.440  23.600  1.00 74.73           H  
ATOM    367  CD1 LEU A  25      19.644 -44.925  22.677  1.00 74.73           C  
ATOM    368 HD11 LEU A  25      18.591 -45.203  22.647  1.00 74.73           H  
ATOM    369 HD12 LEU A  25      19.999 -44.804  21.654  1.00 74.73           H  
ATOM    370 HD13 LEU A  25      20.218 -45.704  23.180  1.00 74.73           H  
ATOM    371  CD2 LEU A  25      19.279 -42.460  22.571  1.00 74.73           C  
ATOM    372 HD21 LEU A  25      19.439 -41.504  23.069  1.00 74.73           H  
ATOM    373 HD22 LEU A  25      18.215 -42.596  22.379  1.00 74.73           H  
ATOM    374 HD23 LEU A  25      19.809 -42.435  21.619  1.00 74.73           H  
ATOM    375  N   GLY A  26      18.804 -42.510  28.199  1.00 75.43           N  
ATOM    376  H   GLY A  26      19.778 -42.255  28.277  1.00 75.43           H  
ATOM    377  CA  GLY A  26      17.998 -42.591  29.425  1.00 75.43           C  
ATOM    378  HA2 GLY A  26      17.145 -41.919  29.329  1.00 75.43           H  
ATOM    379  HA3 GLY A  26      18.610 -42.253  30.261  1.00 75.43           H  
ATOM    380  C   GLY A  26      17.464 -43.992  29.765  1.00 75.43           C  
ATOM    381  O   GLY A  26      16.580 -44.132  30.610  1.00 75.43           O  
ATOM    382  N   HIS A  27      17.970 -45.046  29.124  1.00 76.35           N  
ATOM    383  H   HIS A  27      18.739 -44.882  28.490  1.00 76.35           H  
ATOM    384  CA  HIS A  27      17.570 -46.429  29.367  1.00 76.35           C  
ATOM    385  HA  HIS A  27      16.500 -46.446  29.573  1.00 76.35           H  
ATOM    386  C   HIS A  27      18.295 -47.034  30.582  1.00 76.35           C  
ATOM    387  CB  HIS A  27      17.818 -47.272  28.112  1.00 76.35           C  
ATOM    388  HB2 HIS A  27      17.591 -48.311  28.350  1.00 76.35           H  
ATOM    389  HB3 HIS A  27      18.876 -47.211  27.857  1.00 76.35           H  
ATOM    390  O   HIS A  27      19.514 -46.956  30.714  1.00 76.35           O  
ATOM    391  CG  HIS A  27      17.027 -46.892  26.883  1.00 76.35           C  
ATOM    392  CD2 HIS A  27      17.336 -47.249  25.598  1.00 76.35           C  
ATOM    393  HD2 HIS A  27      18.194 -47.828  25.289  1.00 76.35           H  
ATOM    394  ND1 HIS A  27      15.865 -46.155  26.827  1.00 76.35           N  
ATOM    395  HD1 HIS A  27      15.513 -45.550  27.555  1.00 76.35           H  
ATOM    396  CE1 HIS A  27      15.482 -46.087  25.540  1.00 76.35           C  
ATOM    397  HE1 HIS A  27      14.654 -45.501  25.170  1.00 76.35           H  
ATOM    398  NE2 HIS A  27      16.332 -46.769  24.757  1.00 76.35           N  
ATOM    399  N   VAL A  28      17.540 -47.719  31.449  1.00 72.84           N  
ATOM    400  H   VAL A  28      16.542 -47.719  31.297  1.00 72.84           H  
ATOM    401  CA  VAL A  28      18.047 -48.320  32.702  1.00 72.84           C  
ATOM    402  HA  VAL A  28      18.799 -47.643  33.109  1.00 72.84           H  
ATOM    403  C   VAL A  28      18.773 -49.665  32.539  1.00 72.84           C  
ATOM    404  CB  VAL A  28      16.930 -48.441  33.759  1.00 72.84           C  
ATOM    405  HB  VAL A  28      17.325 -48.955  34.634  1.00 72.84           H  
ATOM    406  O   VAL A  28      19.327 -50.169  33.512  1.00 72.84           O  
ATOM    407  CG1 VAL A  28      16.461 -47.059  34.228  1.00 72.84           C  
ATOM    408 HG11 VAL A  28      16.022 -46.500  33.401  1.00 72.84           H  
ATOM    409 HG12 VAL A  28      15.718 -47.169  35.018  1.00 72.84           H  
ATOM    410 HG13 VAL A  28      17.309 -46.499  34.620  1.00 72.84           H  
ATOM    411  CG2 VAL A  28      15.715 -49.234  33.251  1.00 72.84           C  
ATOM    412 HG21 VAL A  28      15.003 -49.364  34.067  1.00 72.84           H  
ATOM    413 HG22 VAL A  28      16.031 -50.219  32.909  1.00 72.84           H  
ATOM    414 HG23 VAL A  28      15.219 -48.706  32.436  1.00 72.84           H  
ATOM    415  N   SER A  29      18.784 -50.255  31.338  1.00 72.78           N  
ATOM    416  H   SER A  29      18.372 -49.758  30.562  1.00 72.78           H  
ATOM    417  CA  SER A  29      19.596 -51.438  31.014  1.00 72.78           C  
ATOM    418  HA  SER A  29      20.428 -51.489  31.716  1.00 72.78           H  
ATOM    419  C   SER A  29      20.182 -51.342  29.606  1.00 72.78           C  
ATOM    420  CB  SER A  29      18.805 -52.748  31.130  1.00 72.78           C  
ATOM    421  HB2 SER A  29      18.291 -52.787  32.091  1.00 72.78           H  
ATOM    422  HB3 SER A  29      18.078 -52.820  30.320  1.00 72.78           H  
ATOM    423  O   SER A  29      19.533 -50.827  28.692  1.00 72.78           O  
ATOM    424  OG  SER A  29      19.738 -53.808  31.048  1.00 72.78           O  
ATOM    425  HG  SER A  29      19.321 -54.618  30.743  1.00 72.78           H  
ATOM    426  N   ALA A  30      21.377 -51.912  29.427  1.00 73.33           N  
ATOM    427  H   ALA A  30      21.784 -52.386  30.221  1.00 73.33           H  
ATOM    428  CA  ALA A  30      22.048 -52.065  28.137  1.00 73.33           C  
ATOM    429  HA  ALA A  30      22.275 -51.079  27.730  1.00 73.33           H  
ATOM    430  C   ALA A  30      21.178 -52.815  27.105  1.00 73.33           C  
ATOM    431  CB  ALA A  30      23.370 -52.799  28.394  1.00 73.33           C  
ATOM    432  HB1 ALA A  30      23.977 -52.242  29.107  1.00 73.33           H  
ATOM    433  HB2 ALA A  30      23.926 -52.895  27.461  1.00 73.33           H  
ATOM    434  HB3 ALA A  30      23.175 -53.797  28.788  1.00 73.33           H  
ATOM    435  O   ALA A  30      21.206 -52.474  25.920  1.00 73.33           O  
ATOM    436  N   ASP A  31      20.345 -53.760  27.572  1.00 69.70           N  
ATOM    437  H   ASP A  31      20.406 -53.988  28.554  1.00 69.70           H  
ATOM    438  CA  ASP A  31      19.422 -54.573  26.757  1.00 69.70           C  
ATOM    439  HA  ASP A  31      19.997 -55.274  26.153  1.00 69.70           H  
ATOM    440  C   ASP A  31      18.530 -53.735  25.826  1.00 69.70           C  
ATOM    441  CB  ASP A  31      18.465 -55.369  27.665  1.00 69.70           C  
ATOM    442  HB2 ASP A  31      17.856 -56.024  27.042  1.00 69.70           H  
ATOM    443  HB3 ASP A  31      17.791 -54.670  28.160  1.00 69.70           H  
ATOM    444  O   ASP A  31      18.145 -54.189  24.750  1.00 69.70           O  
ATOM    445  CG  ASP A  31      19.155 -56.221  28.726  1.00 69.70           C  
ATOM    446  OD1 ASP A  31      19.952 -57.102  28.349  1.00 69.70           O  
ATOM    447  OD2 ASP A  31      18.878 -55.955  29.919  1.00 69.70           O  
ATOM    448  N   ALA A  32      18.196 -52.505  26.234  1.00 70.34           N  
ATOM    449  H   ALA A  32      18.587 -52.167  27.101  1.00 70.34           H  
ATOM    450  CA  ALA A  32      17.291 -51.634  25.494  1.00 70.34           C  
ATOM    451  HA  ALA A  32      16.377 -52.186  25.277  1.00 70.34           H  
ATOM    452  C   ALA A  32      17.871 -51.162  24.148  1.00 70.34           C  
ATOM    453  CB  ALA A  32      16.943 -50.455  26.404  1.00 70.34           C  
ATOM    454  HB1 ALA A  32      17.849 -49.893  26.631  1.00 70.34           H  
ATOM    455  HB2 ALA A  32      16.226 -49.806  25.901  1.00 70.34           H  
ATOM    456  HB3 ALA A  32      16.502 -50.818  27.333  1.00 70.34           H  
ATOM    457  O   ALA A  32      17.115 -50.906  23.209  1.00 70.34           O  
ATOM    458  N   THR A  33      19.198 -51.071  24.014  1.00 77.83           N  
ATOM    459  H   THR A  33      19.778 -51.375  24.783  1.00 77.83           H  
ATOM    460  CA  THR A  33      19.831 -50.683  22.741  1.00 77.83           C  
ATOM    461  HA  THR A  33      19.207 -49.934  22.253  1.00 77.83           H  
ATOM    462  C   THR A  33      19.916 -51.867  21.775  1.00 77.83           C  
ATOM    463  CB  THR A  33      21.206 -50.029  22.951  1.00 77.83           C  
ATOM    464  HB  THR A  33      21.621 -49.781  21.974  1.00 77.83           H  
ATOM    465  O   THR A  33      19.482 -51.763  20.623  1.00 77.83           O  
ATOM    466  CG2 THR A  33      21.085 -48.744  23.765  1.00 77.83           C  
ATOM    467 HG21 THR A  33      22.055 -48.248  23.793  1.00 77.83           H  
ATOM    468 HG22 THR A  33      20.357 -48.077  23.303  1.00 77.83           H  
ATOM    469 HG23 THR A  33      20.762 -48.967  24.782  1.00 77.83           H  
ATOM    470  OG1 THR A  33      22.109 -50.880  23.620  1.00 77.83           O  
ATOM    471  HG1 THR A  33      21.842 -50.991  24.535  1.00 77.83           H  
ATOM    472  N   GLY A  34      20.396 -53.018  22.257  1.00 74.19           N  
ATOM    473  H   GLY A  34      20.721 -53.021  23.213  1.00 74.19           H  
ATOM    474  CA  GLY A  34      20.717 -54.177  21.422  1.00 74.19           C  
ATOM    475  HA2 GLY A  34      19.836 -54.461  20.848  1.00 74.19           H  
ATOM    476  HA3 GLY A  34      21.005 -55.014  22.057  1.00 74.19           H  
ATOM    477  C   GLY A  34      21.871 -53.870  20.460  1.00 74.19           C  
ATOM    478  O   GLY A  34      22.718 -53.031  20.747  1.00 74.19           O  
ATOM    479  N   ASP A  35      21.924 -54.532  19.303  1.00 79.53           N  
ATOM    480  H   ASP A  35      21.231 -55.242  19.115  1.00 79.53           H  
ATOM    481  CA  ASP A  35      22.828 -54.142  18.204  1.00 79.53           C  
ATOM    482  HA  ASP A  35      23.511 -53.380  18.581  1.00 79.53           H  
ATOM    483  C   ASP A  35      22.051 -53.451  17.073  1.00 79.53           C  
ATOM    484  CB  ASP A  35      23.710 -55.317  17.753  1.00 79.53           C  
ATOM    485  HB2 ASP A  35      23.115 -56.023  17.173  1.00 79.53           H  
ATOM    486  HB3 ASP A  35      24.092 -55.833  18.633  1.00 79.53           H  
ATOM    487  O   ASP A  35      22.137 -53.805  15.894  1.00 79.53           O  
ATOM    488  CG  ASP A  35      24.910 -54.829  16.931  1.00 79.53           C  
ATOM    489  OD1 ASP A  35      25.485 -53.775  17.278  1.00 79.53           O  
ATOM    490  OD2 ASP A  35      25.333 -55.532  15.987  1.00 79.53           O  
ATOM    491  N   ARG A  36      21.191 -52.499  17.446  1.00 75.11           N  
ATOM    492  H   ARG A  36      21.183 -52.225  18.419  1.00 75.11           H  
ATOM    493  CA  ARG A  36      20.417 -51.689  16.499  1.00 75.11           C  
ATOM    494  HA  ARG A  36      20.177 -52.306  15.632  1.00 75.11           H  
ATOM    495  C   ARG A  36      21.241 -50.493  16.004  1.00 75.11           C  
ATOM    496  CB  ARG A  36      19.094 -51.245  17.134  1.00 75.11           C  
ATOM    497  HB2 ARG A  36      18.598 -50.545  16.462  1.00 75.11           H  
ATOM    498  HB3 ARG A  36      19.302 -50.741  18.078  1.00 75.11           H  
ATOM    499  O   ARG A  36      22.131 -50.043  16.729  1.00 75.11           O  
ATOM    500  CG  ARG A  36      18.164 -52.444  17.376  1.00 75.11           C  
ATOM    501  HG2 ARG A  36      18.583 -53.099  18.140  1.00 75.11           H  
ATOM    502  HG3 ARG A  36      18.074 -53.007  16.447  1.00 75.11           H  
ATOM    503  CD  ARG A  36      16.759 -52.002  17.794  1.00 75.11           C  
ATOM    504  HD2 ARG A  36      16.413 -51.256  17.079  1.00 75.11           H  
ATOM    505  HD3 ARG A  36      16.095 -52.864  17.730  1.00 75.11           H  
ATOM    506  NE  ARG A  36      16.709 -51.470  19.172  1.00 75.11           N  
ATOM    507  HE  ARG A  36      17.484 -51.679  19.785  1.00 75.11           H  
ATOM    508  NH1 ARG A  36      14.820 -50.189  18.889  1.00 75.11           N  
ATOM    509 HH11 ARG A  36      14.868 -50.350  17.893  1.00 75.11           H  
ATOM    510 HH12 ARG A  36      14.200 -49.474  19.241  1.00 75.11           H  
ATOM    511  NH2 ARG A  36      15.767 -50.285  20.890  1.00 75.11           N  
ATOM    512 HH21 ARG A  36      15.102 -49.601  21.221  1.00 75.11           H  
ATOM    513 HH22 ARG A  36      16.449 -50.626  21.551  1.00 75.11           H  
ATOM    514  CZ  ARG A  36      15.770 -50.666  19.647  1.00 75.11           C  
ATOM    515  N   PRO A  37      20.985 -49.983  14.786  1.00 71.96           N  
ATOM    516  CA  PRO A  37      21.597 -48.752  14.316  1.00 71.96           C  
ATOM    517  HA  PRO A  37      22.666 -48.950  14.238  1.00 71.96           H  
ATOM    518  C   PRO A  37      21.322 -47.588  15.271  1.00 71.96           C  
ATOM    519  CB  PRO A  37      21.037 -48.488  12.915  1.00 71.96           C  
ATOM    520  HB2 PRO A  37      21.781 -48.036  12.260  1.00 71.96           H  
ATOM    521  HB3 PRO A  37      20.147 -47.861  12.973  1.00 71.96           H  
ATOM    522  O   PRO A  37      20.191 -47.430  15.727  1.00 71.96           O  
ATOM    523  CG  PRO A  37      20.641 -49.886  12.449  1.00 71.96           C  
ATOM    524  HG2 PRO A  37      19.873 -49.856  11.677  1.00 71.96           H  
ATOM    525  HG3 PRO A  37      21.523 -50.418  12.092  1.00 71.96           H  
ATOM    526  CD  PRO A  37      20.139 -50.528  13.741  1.00 71.96           C  
ATOM    527  HD2 PRO A  37      20.210 -51.613  13.667  1.00 71.96           H  
ATOM    528  HD3 PRO A  37      19.111 -50.225  13.938  1.00 71.96           H  
ATOM    529  N   PHE A  38      22.326 -46.758  15.557  1.00 79.53           N  
ATOM    530  H   PHE A  38      23.241 -46.972  15.187  1.00 79.53           H  
ATOM    531  CA  PHE A  38      22.196 -45.646  16.504  1.00 79.53           C  
ATOM    532  HA  PHE A  38      21.942 -46.059  17.480  1.00 79.53           H  
ATOM    533  C   PHE A  38      21.052 -44.681  16.126  1.00 79.53           C  
ATOM    534  CB  PHE A  38      23.554 -44.939  16.641  1.00 79.53           C  
ATOM    535  HB2 PHE A  38      23.929 -44.690  15.648  1.00 79.53           H  
ATOM    536  HB3 PHE A  38      23.395 -44.000  17.171  1.00 79.53           H  
ATOM    537  O   PHE A  38      20.276 -44.273  16.990  1.00 79.53           O  
ATOM    538  CG  PHE A  38      24.614 -45.714  17.417  1.00 79.53           C  
ATOM    539  CD1 PHE A  38      24.365 -46.104  18.747  1.00 79.53           C  
ATOM    540  HD1 PHE A  38      23.414 -45.873  19.203  1.00 79.53           H  
ATOM    541  CD2 PHE A  38      25.878 -45.980  16.855  1.00 79.53           C  
ATOM    542  HD2 PHE A  38      26.102 -45.645  15.853  1.00 79.53           H  
ATOM    543  CE1 PHE A  38      25.348 -46.769  19.498  1.00 79.53           C  
ATOM    544  HE1 PHE A  38      25.142 -47.054  20.519  1.00 79.53           H  
ATOM    545  CE2 PHE A  38      26.865 -46.644  17.608  1.00 79.53           C  
ATOM    546  HE2 PHE A  38      27.838 -46.831  17.178  1.00 79.53           H  
ATOM    547  CZ  PHE A  38      26.599 -47.046  18.926  1.00 79.53           C  
ATOM    548  HZ  PHE A  38      27.359 -47.549  19.505  1.00 79.53           H  
ATOM    549  N   SER A  39      20.864 -44.407  14.833  1.00 63.20           N  
ATOM    550  H   SER A  39      21.488 -44.815  14.151  1.00 63.20           H  
ATOM    551  CA  SER A  39      19.752 -43.601  14.311  1.00 63.20           C  
ATOM    552  HA  SER A  39      19.744 -42.640  14.826  1.00 63.20           H  
ATOM    553  C   SER A  39      18.361 -44.228  14.511  1.00 63.20           C  
ATOM    554  CB  SER A  39      19.980 -43.336  12.820  1.00 63.20           C  
ATOM    555  HB2 SER A  39      19.086 -42.882  12.392  1.00 63.20           H  
ATOM    556  HB3 SER A  39      20.812 -42.640  12.705  1.00 63.20           H  
ATOM    557  O   SER A  39      17.390 -43.496  14.668  1.00 63.20           O  
ATOM    558  OG  SER A  39      20.288 -44.542  12.135  1.00 63.20           O  
ATOM    559  HG  SER A  39      20.048 -44.430  11.212  1.00 63.20           H  
ATOM    560  N   GLU A  40      18.237 -45.561  14.561  1.00 68.91           N  
ATOM    561  H   GLU A  40      19.072 -46.124  14.489  1.00 68.91           H  
ATOM    562  CA  GLU A  40      16.962 -46.255  14.837  1.00 68.91           C  
ATOM    563  HA  GLU A  40      16.150 -45.744  14.320  1.00 68.91           H  
ATOM    564  C   GLU A  40      16.597 -46.271  16.331  1.00 68.91           C  
ATOM    565  CB  GLU A  40      17.012 -47.714  14.349  1.00 68.91           C  
ATOM    566  HB2 GLU A  40      16.147 -48.236  14.756  1.00 68.91           H  
ATOM    567  HB3 GLU A  40      17.906 -48.195  14.747  1.00 68.91           H  
ATOM    568  O   GLU A  40      15.454 -46.563  16.687  1.00 68.91           O  
ATOM    569  CG  GLU A  40      16.977 -47.888  12.825  1.00 68.91           C  
ATOM    570  HG2 GLU A  40      17.825 -47.358  12.390  1.00 68.91           H  
ATOM    571  HG3 GLU A  40      16.062 -47.439  12.440  1.00 68.91           H  
ATOM    572  CD  GLU A  40      17.032 -49.372  12.407  1.00 68.91           C  
ATOM    573  OE1 GLU A  40      17.347 -49.629  11.224  1.00 68.91           O  
ATOM    574  OE2 GLU A  40      16.831 -50.264  13.269  1.00 68.91           O  
ATOM    575  N   ILE A  41      17.558 -45.989  17.215  1.00 72.68           N  
ATOM    576  H   ILE A  41      18.479 -45.778  16.857  1.00 72.68           H  
ATOM    577  CA  ILE A  41      17.359 -45.967  18.674  1.00 72.68           C  
ATOM    578  HA  ILE A  41      16.348 -46.321  18.874  1.00 72.68           H  
ATOM    579  C   ILE A  41      17.345 -44.553  19.262  1.00 72.68           C  
ATOM    580  CB  ILE A  41      18.296 -46.956  19.401  1.00 72.68           C  
ATOM    581  HB  ILE A  41      18.051 -46.939  20.463  1.00 72.68           H  
ATOM    582  O   ILE A  41      17.365 -44.404  20.477  1.00 72.68           O  
ATOM    583  CG1 ILE A  41      19.784 -46.616  19.231  1.00 72.68           C  
ATOM    584 HG12 ILE A  41      19.941 -45.589  19.560  1.00 72.68           H  
ATOM    585 HG13 ILE A  41      20.038 -46.682  18.173  1.00 72.68           H  
ATOM    586  CG2 ILE A  41      18.018 -48.368  18.873  1.00 72.68           C  
ATOM    587 HG21 ILE A  41      18.476 -48.489  17.891  1.00 72.68           H  
ATOM    588 HG22 ILE A  41      18.417 -49.110  19.565  1.00 72.68           H  
ATOM    589 HG23 ILE A  41      16.941 -48.498  18.765  1.00 72.68           H  
ATOM    590  CD1 ILE A  41      20.729 -47.536  20.014  1.00 72.68           C  
ATOM    591 HD11 ILE A  41      20.447 -47.537  21.067  1.00 72.68           H  
ATOM    592 HD12 ILE A  41      20.688 -48.552  19.620  1.00 72.68           H  
ATOM    593 HD13 ILE A  41      21.753 -47.173  19.923  1.00 72.68           H  
ATOM    594  N   GLY A  42      17.248 -43.528  18.411  1.00 64.91           N  
ATOM    595  H   GLY A  42      17.221 -43.730  17.422  1.00 64.91           H  
ATOM    596  CA  GLY A  42      17.039 -42.143  18.834  1.00 64.91           C  
ATOM    597  HA2 GLY A  42      16.459 -41.632  18.066  1.00 64.91           H  
ATOM    598  HA3 GLY A  42      16.462 -42.124  19.759  1.00 64.91           H  
ATOM    599  C   GLY A  42      18.310 -41.326  19.060  1.00 64.91           C  
ATOM    600  O   GLY A  42      18.234 -40.304  19.735  1.00 64.91           O  
ATOM    601  N   PHE A  43      19.464 -41.730  18.510  1.00 71.78           N  
ATOM    602  H   PHE A  43      19.493 -42.581  17.967  1.00 71.78           H  
ATOM    603  CA  PHE A  43      20.636 -40.850  18.512  1.00 71.78           C  
ATOM    604  HA  PHE A  43      20.719 -40.422  19.511  1.00 71.78           H  
ATOM    605  C   PHE A  43      20.470 -39.681  17.537  1.00 71.78           C  
ATOM    606  CB  PHE A  43      21.944 -41.604  18.253  1.00 71.78           C  
ATOM    607  HB2 PHE A  43      21.805 -42.337  17.459  1.00 71.78           H  
ATOM    608  HB3 PHE A  43      22.689 -40.891  17.899  1.00 71.78           H  
ATOM    609  O   PHE A  43      20.439 -39.858  16.318  1.00 71.78           O  
ATOM    610  CG  PHE A  43      22.489 -42.249  19.507  1.00 71.78           C  
ATOM    611  CD1 PHE A  43      23.277 -41.483  20.378  1.00 71.78           C  
ATOM    612  HD1 PHE A  43      23.507 -40.461  20.115  1.00 71.78           H  
ATOM    613  CD2 PHE A  43      22.141 -43.562  19.857  1.00 71.78           C  
ATOM    614  HD2 PHE A  43      21.512 -44.138  19.194  1.00 71.78           H  
ATOM    615  CE1 PHE A  43      23.699 -42.013  21.606  1.00 71.78           C  
ATOM    616  HE1 PHE A  43      24.268 -41.399  22.289  1.00 71.78           H  
ATOM    617  CE2 PHE A  43      22.569 -44.102  21.082  1.00 71.78           C  
ATOM    618  HE2 PHE A  43      22.275 -45.101  21.366  1.00 71.78           H  
ATOM    619  CZ  PHE A  43      23.329 -43.318  21.966  1.00 71.78           C  
ATOM    620  HZ  PHE A  43      23.604 -43.706  22.935  1.00 71.78           H  
ATOM    621  N   ASP A  44      20.437 -38.486  18.113  1.00 51.33           N  
ATOM    622  H   ASP A  44      20.475 -38.478  19.122  1.00 51.33           H  
ATOM    623  CA  ASP A  44      20.593 -37.194  17.457  1.00 51.33           C  
ATOM    624  HA  ASP A  44      20.373 -37.312  16.396  1.00 51.33           H  
ATOM    625  C   ASP A  44      22.044 -36.676  17.575  1.00 51.33           C  
ATOM    626  CB  ASP A  44      19.553 -36.212  18.040  1.00 51.33           C  
ATOM    627  HB2 ASP A  44      19.531 -35.326  17.406  1.00 51.33           H  
ATOM    628  HB3 ASP A  44      18.567 -36.673  17.983  1.00 51.33           H  
ATOM    629  O   ASP A  44      22.935 -37.331  18.124  1.00 51.33           O  
ATOM    630  CG  ASP A  44      19.806 -35.757  19.488  1.00 51.33           C  
ATOM    631  OD1 ASP A  44      20.865 -36.104  20.069  1.00 51.33           O  
ATOM    632  OD2 ASP A  44      18.978 -34.986  20.002  1.00 51.33           O  
ATOM    633  N   SER A  45      22.298 -35.462  17.081  1.00 47.22           N  
ATOM    634  H   SER A  45      21.561 -34.973  16.593  1.00 47.22           H  
ATOM    635  CA  SER A  45      23.621 -34.826  17.141  1.00 47.22           C  
ATOM    636  HA  SER A  45      24.342 -35.477  16.646  1.00 47.22           H  
ATOM    637  C   SER A  45      24.133 -34.563  18.566  1.00 47.22           C  
ATOM    638  CB  SER A  45      23.580 -33.493  16.388  1.00 47.22           C  
ATOM    639  HB2 SER A  45      22.901 -32.810  16.899  1.00 47.22           H  
ATOM    640  HB3 SER A  45      24.578 -33.055  16.373  1.00 47.22           H  
ATOM    641  O   SER A  45      25.347 -34.495  18.766  1.00 47.22           O  
ATOM    642  OG  SER A  45      23.132 -33.692  15.060  1.00 47.22           O  
ATOM    643  HG  SER A  45      23.054 -32.842  14.620  1.00 47.22           H  
ATOM    644  N   LEU A  46      23.249 -34.399  19.558  1.00 53.97           N  
ATOM    645  H   LEU A  46      22.280 -34.628  19.384  1.00 53.97           H  
ATOM    646  CA  LEU A  46      23.624 -34.057  20.933  1.00 53.97           C  
ATOM    647  HA  LEU A  46      24.492 -33.398  20.904  1.00 53.97           H  
ATOM    648  C   LEU A  46      24.022 -35.318  21.712  1.00 53.97           C  
ATOM    649  CB  LEU A  46      22.444 -33.309  21.590  1.00 53.97           C  
ATOM    650  HB2 LEU A  46      21.630 -34.015  21.753  1.00 53.97           H  
ATOM    651  HB3 LEU A  46      22.072 -32.545  20.907  1.00 53.97           H  
ATOM    652  O   LEU A  46      25.130 -35.420  22.247  1.00 53.97           O  
ATOM    653  CG  LEU A  46      22.809 -32.639  22.927  1.00 53.97           C  
ATOM    654  HG  LEU A  46      23.395 -33.328  23.537  1.00 53.97           H  
ATOM    655  CD1 LEU A  46      23.618 -31.357  22.704  1.00 53.97           C  
ATOM    656 HD11 LEU A  46      23.043 -30.656  22.099  1.00 53.97           H  
ATOM    657 HD12 LEU A  46      23.844 -30.897  23.667  1.00 53.97           H  
ATOM    658 HD13 LEU A  46      24.556 -31.588  22.199  1.00 53.97           H  
ATOM    659  CD2 LEU A  46      21.547 -32.271  23.705  1.00 53.97           C  
ATOM    660 HD21 LEU A  46      20.933 -31.585  23.121  1.00 53.97           H  
ATOM    661 HD22 LEU A  46      20.970 -33.173  23.908  1.00 53.97           H  
ATOM    662 HD23 LEU A  46      21.815 -31.807  24.654  1.00 53.97           H  
ATOM    663  N   THR A  47      23.142 -36.316  21.694  1.00 70.71           N  
ATOM    664  H   THR A  47      22.277 -36.155  21.198  1.00 70.71           H  
ATOM    665  CA  THR A  47      23.358 -37.648  22.273  1.00 70.71           C  
ATOM    666  HA  THR A  47      23.561 -37.542  23.338  1.00 70.71           H  
ATOM    667  C   THR A  47      24.566 -38.351  21.642  1.00 70.71           C  
ATOM    668  CB  THR A  47      22.100 -38.515  22.107  1.00 70.71           C  
ATOM    669  HB  THR A  47      22.337 -39.541  22.388  1.00 70.71           H  
ATOM    670  O   THR A  47      25.363 -38.967  22.355  1.00 70.71           O  
ATOM    671  CG2 THR A  47      20.928 -38.039  22.962  1.00 70.71           C  
ATOM    672 HG21 THR A  47      20.079 -38.705  22.811  1.00 70.71           H  
ATOM    673 HG22 THR A  47      21.206 -38.057  24.016  1.00 70.71           H  
ATOM    674 HG23 THR A  47      20.636 -37.027  22.683  1.00 70.71           H  
ATOM    675  OG1 THR A  47      21.676 -38.506  20.770  1.00 70.71           O  
ATOM    676  HG1 THR A  47      21.348 -37.625  20.575  1.00 70.71           H  
ATOM    677  N   ALA A  48      24.789 -38.200  20.330  1.00 61.89           N  
ATOM    678  H   ALA A  48      24.078 -37.754  19.769  1.00 61.89           H  
ATOM    679  CA  ALA A  48      25.948 -38.785  19.653  1.00 61.89           C  
ATOM    680  HA  ALA A  48      25.916 -39.862  19.816  1.00 61.89           H  
ATOM    681  C   ALA A  48      27.290 -38.270  20.212  1.00 61.89           C  
ATOM    682  CB  ALA A  48      25.829 -38.502  18.150  1.00 61.89           C  
ATOM    683  HB1 ALA A  48      24.946 -39.002  17.751  1.00 61.89           H  
ATOM    684  HB2 ALA A  48      26.711 -38.870  17.627  1.00 61.89           H  
ATOM    685  HB3 ALA A  48      25.738 -37.430  17.976  1.00 61.89           H  
ATOM    686  O   ALA A  48      28.243 -39.039  20.391  1.00 61.89           O  
ATOM    687  N   VAL A  49      27.356 -36.976  20.544  1.00 62.43           N  
ATOM    688  H   VAL A  49      26.532 -36.410  20.402  1.00 62.43           H  
ATOM    689  CA  VAL A  49      28.533 -36.353  21.165  1.00 62.43           C  
ATOM    690  HA  VAL A  49      29.417 -36.662  20.607  1.00 62.43           H  
ATOM    691  C   VAL A  49      28.735 -36.844  22.601  1.00 62.43           C  
ATOM    692  CB  VAL A  49      28.430 -34.815  21.076  1.00 62.43           C  
ATOM    693  HB  VAL A  49      27.440 -34.494  21.399  1.00 62.43           H  
ATOM    694  O   VAL A  49      29.882 -37.076  23.000  1.00 62.43           O  
ATOM    695  CG1 VAL A  49      29.471 -34.087  21.937  1.00 62.43           C  
ATOM    696 HG11 VAL A  49      30.468 -34.459  21.702  1.00 62.43           H  
ATOM    697 HG12 VAL A  49      29.251 -34.252  22.992  1.00 62.43           H  
ATOM    698 HG13 VAL A  49      29.417 -33.015  21.747  1.00 62.43           H  
ATOM    699  CG2 VAL A  49      28.650 -34.366  19.625  1.00 62.43           C  
ATOM    700 HG21 VAL A  49      27.926 -34.852  18.971  1.00 62.43           H  
ATOM    701 HG22 VAL A  49      29.655 -34.623  19.290  1.00 62.43           H  
ATOM    702 HG23 VAL A  49      28.497 -33.290  19.544  1.00 62.43           H  
ATOM    703  N   GLU A  50      27.666 -37.057  23.374  1.00 70.84           N  
ATOM    704  H   GLU A  50      26.747 -36.845  23.014  1.00 70.84           H  
ATOM    705  CA  GLU A  50      27.791 -37.573  24.743  1.00 70.84           C  
ATOM    706  HA  GLU A  50      28.555 -36.976  25.240  1.00 70.84           H  
ATOM    707  C   GLU A  50      28.282 -39.029  24.775  1.00 70.84           C  
ATOM    708  CB  GLU A  50      26.490 -37.390  25.543  1.00 70.84           C  
ATOM    709  HB2 GLU A  50      26.080 -36.399  25.346  1.00 70.84           H  
ATOM    710  HB3 GLU A  50      25.762 -38.147  25.253  1.00 70.84           H  
ATOM    711  O   GLU A  50      29.210 -39.338  25.529  1.00 70.84           O  
ATOM    712  CG  GLU A  50      26.826 -37.511  27.039  1.00 70.84           C  
ATOM    713  HG2 GLU A  50      27.325 -38.465  27.213  1.00 70.84           H  
ATOM    714  HG3 GLU A  50      27.532 -36.725  27.306  1.00 70.84           H  
ATOM    715  CD  GLU A  50      25.612 -37.422  27.965  1.00 70.84           C  
ATOM    716  OE1 GLU A  50      25.548 -38.281  28.880  1.00 70.84           O  
ATOM    717  OE2 GLU A  50      24.806 -36.489  27.799  1.00 70.84           O  
ATOM    718  N   LEU A  51      27.758 -39.904  23.904  1.00 80.59           N  
ATOM    719  H   LEU A  51      26.994 -39.594  23.321  1.00 80.59           H  
ATOM    720  CA  LEU A  51      28.220 -41.295  23.787  1.00 80.59           C  
ATOM    721  HA  LEU A  51      28.066 -41.788  24.747  1.00 80.59           H  
ATOM    722  C   LEU A  51      29.722 -41.364  23.474  1.00 80.59           C  
ATOM    723  CB  LEU A  51      27.379 -42.021  22.718  1.00 80.59           C  
ATOM    724  HB2 LEU A  51      27.426 -41.456  21.787  1.00 80.59           H  
ATOM    725  HB3 LEU A  51      26.341 -42.034  23.051  1.00 80.59           H  
ATOM    726  O   LEU A  51      30.467 -42.098  24.127  1.00 80.59           O  
ATOM    727  CG  LEU A  51      27.825 -43.470  22.434  1.00 80.59           C  
ATOM    728  HG  LEU A  51      28.843 -43.466  22.045  1.00 80.59           H  
ATOM    729  CD1 LEU A  51      27.789 -44.340  23.690  1.00 80.59           C  
ATOM    730 HD11 LEU A  51      27.930 -45.390  23.431  1.00 80.59           H  
ATOM    731 HD12 LEU A  51      28.582 -44.044  24.377  1.00 80.59           H  
ATOM    732 HD13 LEU A  51      26.828 -44.218  24.189  1.00 80.59           H  
ATOM    733  CD2 LEU A  51      26.932 -44.106  21.373  1.00 80.59           C  
ATOM    734 HD21 LEU A  51      27.311 -45.094  21.112  1.00 80.59           H  
ATOM    735 HD22 LEU A  51      25.913 -44.203  21.748  1.00 80.59           H  
ATOM    736 HD23 LEU A  51      26.917 -43.488  20.475  1.00 80.59           H  
ATOM    737  N   ARG A  52      30.194 -40.545  22.527  1.00 70.38           N  
ATOM    738  H   ARG A  52      29.525 -39.977  22.027  1.00 70.38           H  
ATOM    739  CA  ARG A  52      31.625 -40.411  22.211  1.00 70.38           C  
ATOM    740  HA  ARG A  52      32.021 -41.379  21.904  1.00 70.38           H  
ATOM    741  C   ARG A  52      32.439 -39.964  23.430  1.00 70.38           C  
ATOM    742  CB  ARG A  52      31.763 -39.414  21.054  1.00 70.38           C  
ATOM    743  HB2 ARG A  52      31.351 -38.459  21.381  1.00 70.38           H  
ATOM    744  HB3 ARG A  52      31.162 -39.749  20.208  1.00 70.38           H  
ATOM    745  O   ARG A  52      33.511 -40.509  23.686  1.00 70.38           O  
ATOM    746  CG  ARG A  52      33.213 -39.224  20.575  1.00 70.38           C  
ATOM    747  HG2 ARG A  52      33.451 -40.003  19.851  1.00 70.38           H  
ATOM    748  HG3 ARG A  52      33.923 -39.299  21.399  1.00 70.38           H  
ATOM    749  CD  ARG A  52      33.383 -37.851  19.924  1.00 70.38           C  
ATOM    750  HD2 ARG A  52      34.362 -37.815  19.446  1.00 70.38           H  
ATOM    751  HD3 ARG A  52      32.613 -37.747  19.159  1.00 70.38           H  
ATOM    752  NE  ARG A  52      33.275 -36.749  20.905  1.00 70.38           N  
ATOM    753  HE  ARG A  52      33.097 -36.993  21.869  1.00 70.38           H  
ATOM    754  NH1 ARG A  52      33.387 -35.003  19.418  1.00 70.38           N  
ATOM    755 HH11 ARG A  52      33.460 -35.677  18.669  1.00 70.38           H  
ATOM    756 HH12 ARG A  52      33.295 -34.017  19.223  1.00 70.38           H  
ATOM    757  NH2 ARG A  52      33.149 -34.592  21.591  1.00 70.38           N  
ATOM    758 HH21 ARG A  52      33.036 -34.946  22.530  1.00 70.38           H  
ATOM    759 HH22 ARG A  52      33.086 -33.603  21.397  1.00 70.38           H  
ATOM    760  CZ  ARG A  52      33.269 -35.459  20.632  1.00 70.38           C  
ATOM    761  N   ASN A  53      31.957 -38.972  24.180  1.00 72.16           N  
ATOM    762  H   ASN A  53      31.059 -38.582  23.931  1.00 72.16           H  
ATOM    763  CA  ASN A  53      32.665 -38.440  25.349  1.00 72.16           C  
ATOM    764  HA  ASN A  53      33.680 -38.171  25.054  1.00 72.16           H  
ATOM    765  C   ASN A  53      32.800 -39.488  26.464  1.00 72.16           C  
ATOM    766  CB  ASN A  53      31.949 -37.175  25.851  1.00 72.16           C  
ATOM    767  HB2 ASN A  53      30.897 -37.397  26.027  1.00 72.16           H  
ATOM    768  HB3 ASN A  53      32.388 -36.872  26.801  1.00 72.16           H  
ATOM    769  O   ASN A  53      33.885 -39.642  27.027  1.00 72.16           O  
ATOM    770  CG  ASN A  53      32.051 -35.991  24.905  1.00 72.16           C  
ATOM    771  ND2 ASN A  53      31.246 -34.979  25.128  1.00 72.16           N  
ATOM    772 HD21 ASN A  53      31.232 -34.214  24.468  1.00 72.16           H  
ATOM    773 HD22 ASN A  53      30.542 -35.051  25.848  1.00 72.16           H  
ATOM    774  OD1 ASN A  53      32.865 -35.939  23.988  1.00 72.16           O  
ATOM    775  N   ARG A  54      31.728 -40.240  26.734  1.00 79.90           N  
ATOM    776  H   ARG A  54      30.872 -40.037  26.237  1.00 79.90           H  
ATOM    777  CA  ARG A  54      31.718 -41.359  27.685  1.00 79.90           C  
ATOM    778  HA  ARG A  54      32.048 -41.026  28.669  1.00 79.90           H  
ATOM    779  C   ARG A  54      32.672 -42.470  27.266  1.00 79.90           C  
ATOM    780  CB  ARG A  54      30.293 -41.901  27.794  1.00 79.90           C  
ATOM    781  HB2 ARG A  54      30.324 -42.867  28.297  1.00 79.90           H  
ATOM    782  HB3 ARG A  54      29.888 -42.052  26.793  1.00 79.90           H  
ATOM    783  O   ARG A  54      33.548 -42.841  28.040  1.00 79.90           O  
ATOM    784  CG  ARG A  54      29.380 -40.970  28.598  1.00 79.90           C  
ATOM    785  HG2 ARG A  54      29.583 -41.095  29.662  1.00 79.90           H  
ATOM    786  HG3 ARG A  54      29.540 -39.929  28.317  1.00 79.90           H  
ATOM    787  CD  ARG A  54      27.936 -41.344  28.290  1.00 79.90           C  
ATOM    788  HD2 ARG A  54      27.806 -42.421  28.392  1.00 79.90           H  
ATOM    789  HD3 ARG A  54      27.737 -41.088  27.249  1.00 79.90           H  
ATOM    790  NE  ARG A  54      26.988 -40.620  29.145  1.00 79.90           N  
ATOM    791  HE  ARG A  54      26.689 -39.699  28.857  1.00 79.90           H  
ATOM    792  NH1 ARG A  54      26.474 -42.325  30.590  1.00 79.90           N  
ATOM    793 HH11 ARG A  54      25.867 -42.711  31.298  1.00 79.90           H  
ATOM    794 HH12 ARG A  54      27.233 -42.879  30.218  1.00 79.90           H  
ATOM    795  NH2 ARG A  54      25.248 -40.428  30.536  1.00 79.90           N  
ATOM    796 HH21 ARG A  54      25.113 -39.545  30.065  1.00 79.90           H  
ATOM    797 HH22 ARG A  54      24.465 -40.852  31.012  1.00 79.90           H  
ATOM    798  CZ  ARG A  54      26.248 -41.135  30.098  1.00 79.90           C  
ATOM    799  N   LEU A  55      32.597 -42.925  26.014  1.00 80.94           N  
ATOM    800  H   LEU A  55      31.853 -42.584  25.422  1.00 80.94           H  
ATOM    801  CA  LEU A  55      33.494 -43.966  25.507  1.00 80.94           C  
ATOM    802  HA  LEU A  55      33.433 -44.819  26.182  1.00 80.94           H  
ATOM    803  C   LEU A  55      34.965 -43.536  25.528  1.00 80.94           C  
ATOM    804  CB  LEU A  55      33.044 -44.405  24.105  1.00 80.94           C  
ATOM    805  HB2 LEU A  55      32.920 -43.519  23.483  1.00 80.94           H  
ATOM    806  HB3 LEU A  55      33.824 -45.023  23.660  1.00 80.94           H  
ATOM    807  O   LEU A  55      35.815 -44.345  25.892  1.00 80.94           O  
ATOM    808  CG  LEU A  55      31.733 -45.213  24.115  1.00 80.94           C  
ATOM    809  HG  LEU A  55      30.959 -44.662  24.651  1.00 80.94           H  
ATOM    810  CD1 LEU A  55      31.270 -45.432  22.679  1.00 80.94           C  
ATOM    811 HD11 LEU A  55      31.119 -44.465  22.198  1.00 80.94           H  
ATOM    812 HD12 LEU A  55      32.015 -46.001  22.124  1.00 80.94           H  
ATOM    813 HD13 LEU A  55      30.321 -45.970  22.678  1.00 80.94           H  
ATOM    814  CD2 LEU A  55      31.903 -46.584  24.774  1.00 80.94           C  
ATOM    815 HD21 LEU A  55      30.958 -47.125  24.724  1.00 80.94           H  
ATOM    816 HD22 LEU A  55      32.154 -46.475  25.829  1.00 80.94           H  
ATOM    817 HD23 LEU A  55      32.680 -47.159  24.269  1.00 80.94           H  
ATOM    818  N   ASN A  56      35.287 -42.272  25.237  1.00 72.29           N  
ATOM    819  H   ASN A  56      34.563 -41.657  24.893  1.00 72.29           H  
ATOM    820  CA  ASN A  56      36.649 -41.747  25.397  1.00 72.29           C  
ATOM    821  HA  ASN A  56      37.335 -42.351  24.804  1.00 72.29           H  
ATOM    822  C   ASN A  56      37.138 -41.838  26.856  1.00 72.29           C  
ATOM    823  CB  ASN A  56      36.704 -40.297  24.881  1.00 72.29           C  
ATOM    824  HB2 ASN A  56      37.642 -39.848  25.206  1.00 72.29           H  
ATOM    825  HB3 ASN A  56      35.882 -39.724  25.309  1.00 72.29           H  
ATOM    826  O   ASN A  56      38.277 -42.237  27.091  1.00 72.29           O  
ATOM    827  CG  ASN A  56      36.664 -40.183  23.367  1.00 72.29           C  
ATOM    828  ND2 ASN A  56      36.413 -39.004  22.841  1.00 72.29           N  
ATOM    829 HD21 ASN A  56      36.334 -38.975  21.835  1.00 72.29           H  
ATOM    830 HD22 ASN A  56      36.164 -38.233  23.444  1.00 72.29           H  
ATOM    831  OD1 ASN A  56      36.897 -41.116  22.620  1.00 72.29           O  
ATOM    832  N   ALA A  57      36.287 -41.534  27.843  1.00 76.65           N  
ATOM    833  H   ALA A  57      35.350 -41.238  27.608  1.00 76.65           H  
ATOM    834  CA  ALA A  57      36.629 -41.670  29.262  1.00 76.65           C  
ATOM    835  HA  ALA A  57      37.593 -41.191  29.432  1.00 76.65           H  
ATOM    836  C   ALA A  57      36.772 -43.143  29.699  1.00 76.65           C  
ATOM    837  CB  ALA A  57      35.576 -40.925  30.092  1.00 76.65           C  
ATOM    838  HB1 ALA A  57      35.850 -40.961  31.147  1.00 76.65           H  
ATOM    839  HB2 ALA A  57      35.519 -39.884  29.773  1.00 76.65           H  
ATOM    840  HB3 ALA A  57      34.598 -41.390  29.967  1.00 76.65           H  
ATOM    841  O   ALA A  57      37.743 -43.496  30.367  1.00 76.65           O  
ATOM    842  N   SER A  58      35.846 -44.007  29.276  1.00 79.35           N  
ATOM    843  H   SER A  58      35.030 -43.626  28.817  1.00 79.35           H  
ATOM    844  CA  SER A  58      35.789 -45.429  29.644  1.00 79.35           C  
ATOM    845  HA  SER A  58      36.000 -45.511  30.710  1.00 79.35           H  
ATOM    846  C   SER A  58      36.838 -46.302  28.928  1.00 79.35           C  
ATOM    847  CB  SER A  58      34.354 -45.943  29.427  1.00 79.35           C  
ATOM    848  HB2 SER A  58      34.046 -45.766  28.397  1.00 79.35           H  
ATOM    849  HB3 SER A  58      34.313 -47.012  29.639  1.00 79.35           H  
ATOM    850  O   SER A  58      37.118 -47.414  29.377  1.00 79.35           O  
ATOM    851  OG  SER A  58      33.490 -45.256  30.319  1.00 79.35           O  
ATOM    852  HG  SER A  58      32.569 -45.309  30.052  1.00 79.35           H  
ATOM    853  N   THR A  59      37.457 -45.813  27.844  1.00 75.61           N  
ATOM    854  H   THR A  59      37.124 -44.928  27.488  1.00 75.61           H  
ATOM    855  CA  THR A  59      38.488 -46.541  27.064  1.00 75.61           C  
ATOM    856  HA  THR A  59      38.632 -47.531  27.497  1.00 75.61           H  
ATOM    857  C   THR A  59      39.869 -45.876  27.050  1.00 75.61           C  
ATOM    858  CB  THR A  59      38.053 -46.752  25.606  1.00 75.61           C  
ATOM    859  HB  THR A  59      38.815 -47.345  25.100  1.00 75.61           H  
ATOM    860  O   THR A  59      40.857 -46.544  26.749  1.00 75.61           O  
ATOM    861  CG2 THR A  59      36.717 -47.480  25.458  1.00 75.61           C  
ATOM    862 HG21 THR A  59      36.819 -48.505  25.815  1.00 75.61           H  
ATOM    863 HG22 THR A  59      35.932 -46.982  26.027  1.00 75.61           H  
ATOM    864 HG23 THR A  59      36.429 -47.487  24.407  1.00 75.61           H  
ATOM    865  OG1 THR A  59      37.950 -45.514  24.945  1.00 75.61           O  
ATOM    866  HG1 THR A  59      37.131 -45.111  25.241  1.00 75.61           H  
ATOM    867  N   GLY A  60      39.963 -44.576  27.356  1.00 71.33           N  
ATOM    868  H   GLY A  60      39.119 -44.072  27.586  1.00 71.33           H  
ATOM    869  CA  GLY A  60      41.185 -43.773  27.208  1.00 71.33           C  
ATOM    870  HA2 GLY A  60      42.036 -44.340  27.585  1.00 71.33           H  
ATOM    871  HA3 GLY A  60      41.076 -42.870  27.808  1.00 71.33           H  
ATOM    872  C   GLY A  60      41.503 -43.337  25.768  1.00 71.33           C  
ATOM    873  O   GLY A  60      42.568 -42.766  25.530  1.00 71.33           O  
ATOM    874  N   LEU A  61      40.612 -43.608  24.808  1.00 73.36           N  
ATOM    875  H   LEU A  61      39.750 -44.058  25.081  1.00 73.36           H  
ATOM    876  CA  LEU A  61      40.796 -43.303  23.386  1.00 73.36           C  
ATOM    877  HA  LEU A  61      41.856 -43.391  23.150  1.00 73.36           H  
ATOM    878  C   LEU A  61      40.388 -41.859  23.024  1.00 73.36           C  
ATOM    879  CB  LEU A  61      40.028 -44.351  22.547  1.00 73.36           C  
ATOM    880  HB2 LEU A  61      38.968 -44.267  22.785  1.00 73.36           H  
ATOM    881  HB3 LEU A  61      40.142 -44.117  21.488  1.00 73.36           H  
ATOM    882  O   LEU A  61      39.831 -41.111  23.828  1.00 73.36           O  
ATOM    883  CG  LEU A  61      40.474 -45.814  22.761  1.00 73.36           C  
ATOM    884  HG  LEU A  61      40.393 -46.079  23.815  1.00 73.36           H  
ATOM    885  CD1 LEU A  61      39.562 -46.747  21.965  1.00 73.36           C  
ATOM    886 HD11 LEU A  61      39.859 -47.782  22.135  1.00 73.36           H  
ATOM    887 HD12 LEU A  61      38.533 -46.617  22.299  1.00 73.36           H  
ATOM    888 HD13 LEU A  61      39.629 -46.520  20.901  1.00 73.36           H  
ATOM    889  CD2 LEU A  61      41.918 -46.050  22.318  1.00 73.36           C  
ATOM    890 HD21 LEU A  61      42.602 -45.488  22.955  1.00 73.36           H  
ATOM    891 HD22 LEU A  61      42.163 -47.107  22.414  1.00 73.36           H  
ATOM    892 HD23 LEU A  61      42.051 -45.748  21.279  1.00 73.36           H  
ATOM    893  N   ARG A  62      40.661 -41.469  21.771  1.00 68.63           N  
ATOM    894  H   ARG A  62      41.130 -42.140  21.180  1.00 68.63           H  
ATOM    895  CA  ARG A  62      40.134 -40.253  21.127  1.00 68.63           C  
ATOM    896  HA  ARG A  62      39.426 -39.764  21.796  1.00 68.63           H  
ATOM    897  C   ARG A  62      39.342 -40.628  19.874  1.00 68.63           C  
ATOM    898  CB  ARG A  62      41.266 -39.266  20.798  1.00 68.63           C  
ATOM    899  HB2 ARG A  62      42.101 -39.803  20.347  1.00 68.63           H  
ATOM    900  HB3 ARG A  62      40.888 -38.554  20.064  1.00 68.63           H  
ATOM    901  O   ARG A  62      39.870 -40.600  18.766  1.00 68.63           O  
ATOM    902  CG  ARG A  62      41.751 -38.466  22.012  1.00 68.63           C  
ATOM    903  HG2 ARG A  62      42.210 -39.133  22.743  1.00 68.63           H  
ATOM    904  HG3 ARG A  62      40.900 -37.961  22.468  1.00 68.63           H  
ATOM    905  CD  ARG A  62      42.770 -37.424  21.532  1.00 68.63           C  
ATOM    906  HD2 ARG A  62      42.347 -36.902  20.674  1.00 68.63           H  
ATOM    907  HD3 ARG A  62      43.677 -37.939  21.214  1.00 68.63           H  
ATOM    908  NE  ARG A  62      43.094 -36.437  22.579  1.00 68.63           N  
ATOM    909  HE  ARG A  62      42.788 -36.660  23.515  1.00 68.63           H  
ATOM    910  NH1 ARG A  62      44.158 -34.917  21.221  1.00 68.63           N  
ATOM    911 HH11 ARG A  62      44.589 -34.014  21.082  1.00 68.63           H  
ATOM    912 HH12 ARG A  62      44.024 -35.541  20.438  1.00 68.63           H  
ATOM    913  NH2 ARG A  62      43.871 -34.451  23.382  1.00 68.63           N  
ATOM    914 HH21 ARG A  62      44.312 -33.556  23.224  1.00 68.63           H  
ATOM    915 HH22 ARG A  62      43.505 -34.680  24.295  1.00 68.63           H  
ATOM    916  CZ  ARG A  62      43.705 -35.280  22.390  1.00 68.63           C  
ATOM    917  N   LEU A  63      38.084 -41.006  20.066  1.00 68.23           N  
ATOM    918  H   LEU A  63      37.740 -41.047  21.015  1.00 68.23           H  
ATOM    919  CA  LEU A  63      37.161 -41.390  19.000  1.00 68.23           C  
ATOM    920  HA  LEU A  63      37.714 -42.034  18.316  1.00 68.23           H  
ATOM    921  C   LEU A  63      36.663 -40.148  18.216  1.00 68.23           C  
ATOM    922  CB  LEU A  63      36.013 -42.217  19.617  1.00 68.23           C  
ATOM    923  HB2 LEU A  63      35.484 -41.587  20.332  1.00 68.23           H  
ATOM    924  HB3 LEU A  63      35.307 -42.488  18.832  1.00 68.23           H  
ATOM    925  O   LEU A  63      36.533 -39.074  18.820  1.00 68.23           O  
ATOM    926  CG  LEU A  63      36.483 -43.506  20.336  1.00 68.23           C  
ATOM    927  HG  LEU A  63      37.319 -43.279  20.998  1.00 68.23           H  
ATOM    928  CD1 LEU A  63      35.378 -44.104  21.203  1.00 68.23           C  
ATOM    929 HD11 LEU A  63      34.557 -44.462  20.581  1.00 68.23           H  
ATOM    930 HD12 LEU A  63      35.008 -43.346  21.894  1.00 68.23           H  
ATOM    931 HD13 LEU A  63      35.777 -44.936  21.783  1.00 68.23           H  
ATOM    932  CD2 LEU A  63      36.941 -44.578  19.344  1.00 68.23           C  
ATOM    933 HD21 LEU A  63      37.241 -45.473  19.888  1.00 68.23           H  
ATOM    934 HD22 LEU A  63      37.798 -44.222  18.773  1.00 68.23           H  
ATOM    935 HD23 LEU A  63      36.127 -44.829  18.664  1.00 68.23           H  
ATOM    936  N   PRO A  64      36.387 -40.257  16.896  1.00 56.63           N  
ATOM    937  CA  PRO A  64      35.951 -39.133  16.055  1.00 56.63           C  
ATOM    938  HA  PRO A  64      36.743 -38.383  16.050  1.00 56.63           H  
ATOM    939  C   PRO A  64      34.640 -38.477  16.505  1.00 56.63           C  
ATOM    940  CB  PRO A  64      35.792 -39.701  14.638  1.00 56.63           C  
ATOM    941  HB2 PRO A  64      36.065 -38.973  13.874  1.00 56.63           H  
ATOM    942  HB3 PRO A  64      34.770 -40.046  14.481  1.00 56.63           H  
ATOM    943  O   PRO A  64      33.819 -39.092  17.180  1.00 56.63           O  
ATOM    944  CG  PRO A  64      36.725 -40.906  14.628  1.00 56.63           C  
ATOM    945  HG2 PRO A  64      37.748 -40.580  14.442  1.00 56.63           H  
ATOM    946  HG3 PRO A  64      36.415 -41.650  13.894  1.00 56.63           H  
ATOM    947  CD  PRO A  64      36.601 -41.432  16.056  1.00 56.63           C  
ATOM    948  HD2 PRO A  64      35.739 -42.095  16.132  1.00 56.63           H  
ATOM    949  HD3 PRO A  64      37.515 -41.968  16.310  1.00 56.63           H  
ATOM    950  N   ALA A  65      34.386 -37.236  16.075  1.00 51.07           N  
ATOM    951  H   ALA A  65      35.062 -36.778  15.480  1.00 51.07           H  
ATOM    952  CA  ALA A  65      33.079 -36.595  16.271  1.00 51.07           C  
ATOM    953  HA  ALA A  65      32.812 -36.644  17.327  1.00 51.07           H  
ATOM    954  C   ALA A  65      31.948 -37.321  15.519  1.00 51.07           C  
ATOM    955  CB  ALA A  65      33.187 -35.122  15.863  1.00 51.07           C  
ATOM    956  HB1 ALA A  65      33.973 -34.625  16.432  1.00 51.07           H  
ATOM    957  HB2 ALA A  65      33.411 -35.044  14.799  1.00 51.07           H  
ATOM    958  HB3 ALA A  65      32.237 -34.621  16.053  1.00 51.07           H  
ATOM    959  O   ALA A  65      30.851 -37.460  16.046  1.00 51.07           O  
ATOM    960  N   THR A  66      32.254 -37.847  14.335  1.00 54.85           N  
ATOM    961  H   THR A  66      33.177 -37.696  13.952  1.00 54.85           H  
ATOM    962  CA  THR A  66      31.362 -38.605  13.447  1.00 54.85           C  
ATOM    963  HA  THR A  66      30.370 -38.152  13.470  1.00 54.85           H  
ATOM    964  C   THR A  66      31.182 -40.075  13.836  1.00 54.85           C  
ATOM    965  CB  THR A  66      31.903 -38.518  12.009  1.00 54.85           C  
ATOM    966  HB  THR A  66      31.419 -39.255  11.368  1.00 54.85           H  
ATOM    967  O   THR A  66      30.430 -40.775  13.169  1.00 54.85           O  
ATOM    968  CG2 THR A  66      31.663 -37.126  11.423  1.00 54.85           C  
ATOM    969 HG21 THR A  66      32.045 -37.102  10.403  1.00 54.85           H  
ATOM    970 HG22 THR A  66      30.593 -36.916  11.399  1.00 54.85           H  
ATOM    971 HG23 THR A  66      32.173 -36.365  12.013  1.00 54.85           H  
ATOM    972  OG1 THR A  66      33.299 -38.735  12.034  1.00 54.85           O  
ATOM    973  HG1 THR A  66      33.412 -39.683  11.934  1.00 54.85           H  
ATOM    974  N   MET A  67      31.805 -40.545  14.927  1.00 67.40           N  
ATOM    975  H   MET A  67      32.368 -39.884  15.443  1.00 67.40           H  
ATOM    976  CA  MET A  67      31.875 -41.955  15.356  1.00 67.40           C  
ATOM    977  HA  MET A  67      32.606 -42.475  14.736  1.00 67.40           H  
ATOM    978  C   MET A  67      30.546 -42.728  15.263  1.00 67.40           C  
ATOM    979  CB  MET A  67      32.366 -41.939  16.814  1.00 67.40           C  
ATOM    980  HB2 MET A  67      31.722 -41.265  17.377  1.00 67.40           H  
ATOM    981  HB3 MET A  67      33.378 -41.534  16.837  1.00 67.40           H  
ATOM    982  O   MET A  67      30.539 -43.903  14.905  1.00 67.40           O  
ATOM    983  CG  MET A  67      32.400 -43.290  17.538  1.00 67.40           C  
ATOM    984  HG2 MET A  67      33.288 -43.834  17.214  1.00 67.40           H  
ATOM    985  HG3 MET A  67      31.525 -43.888  17.282  1.00 67.40           H  
ATOM    986  SD  MET A  67      32.430 -43.118  19.343  1.00 67.40           S  
ATOM    987  CE  MET A  67      30.683 -42.736  19.646  1.00 67.40           C  
ATOM    988  HE1 MET A  67      30.428 -41.776  19.199  1.00 67.40           H  
ATOM    989  HE2 MET A  67      30.501 -42.685  20.719  1.00 67.40           H  
ATOM    990  HE3 MET A  67      30.051 -43.513  19.215  1.00 67.40           H  
ATOM    991  N   VAL A  68      29.430 -42.077  15.596  1.00 72.06           N  
ATOM    992  H   VAL A  68      29.520 -41.099  15.832  1.00 72.06           H  
ATOM    993  CA  VAL A  68      28.077 -42.664  15.630  1.00 72.06           C  
ATOM    994  HA  VAL A  68      28.134 -43.649  16.094  1.00 72.06           H  
ATOM    995  C   VAL A  68      27.497 -42.878  14.222  1.00 72.06           C  
ATOM    996  CB  VAL A  68      27.173 -41.772  16.509  1.00 72.06           C  
ATOM    997  HB  VAL A  68      27.097 -40.786  16.051  1.00 72.06           H  
ATOM    998  O   VAL A  68      26.648 -43.742  14.033  1.00 72.06           O  
ATOM    999  CG1 VAL A  68      25.763 -42.320  16.726  1.00 72.06           C  
ATOM   1000 HG11 VAL A  68      25.180 -41.620  17.325  1.00 72.06           H  
ATOM   1001 HG12 VAL A  68      25.250 -42.449  15.773  1.00 72.06           H  
ATOM   1002 HG13 VAL A  68      25.817 -43.272  17.254  1.00 72.06           H  
ATOM   1003  CG2 VAL A  68      27.791 -41.625  17.909  1.00 72.06           C  
ATOM   1004 HG21 VAL A  68      27.974 -42.610  18.340  1.00 72.06           H  
ATOM   1005 HG22 VAL A  68      27.102 -41.092  18.564  1.00 72.06           H  
ATOM   1006 HG23 VAL A  68      28.717 -41.052  17.867  1.00 72.06           H  
ATOM   1007  N   PHE A  69      28.003 -42.155  13.221  1.00 57.18           N  
ATOM   1008  H   PHE A  69      28.726 -41.485  13.443  1.00 57.18           H  
ATOM   1009  CA  PHE A  69      27.718 -42.351  11.796  1.00 57.18           C  
ATOM   1010  HA  PHE A  69      26.752 -42.844  11.687  1.00 57.18           H  
ATOM   1011  C   PHE A  69      28.772 -43.252  11.126  1.00 57.18           C  
ATOM   1012  CB  PHE A  69      27.633 -40.977  11.109  1.00 57.18           C  
ATOM   1013  HB2 PHE A  69      28.630 -40.539  11.067  1.00 57.18           H  
ATOM   1014  HB3 PHE A  69      27.301 -41.123  10.081  1.00 57.18           H  
ATOM   1015  O   PHE A  69      28.417 -44.109  10.322  1.00 57.18           O  
ATOM   1016  CG  PHE A  69      26.690 -39.997  11.788  1.00 57.18           C  
ATOM   1017  CD1 PHE A  69      25.297 -40.190  11.715  1.00 57.18           C  
ATOM   1018  HD1 PHE A  69      24.896 -41.025  11.159  1.00 57.18           H  
ATOM   1019  CD2 PHE A  69      27.203 -38.907  12.520  1.00 57.18           C  
ATOM   1020  HD2 PHE A  69      28.270 -38.752  12.577  1.00 57.18           H  
ATOM   1021  CE1 PHE A  69      24.424 -39.303  12.371  1.00 57.18           C  
ATOM   1022  HE1 PHE A  69      23.356 -39.454  12.318  1.00 57.18           H  
ATOM   1023  CE2 PHE A  69      26.329 -38.020  13.176  1.00 57.18           C  
ATOM   1024  HE2 PHE A  69      26.722 -37.184  13.736  1.00 57.18           H  
ATOM   1025  CZ  PHE A  69      24.940 -38.219  13.102  1.00 57.18           C  
ATOM   1026  HZ  PHE A  69      24.268 -37.541  13.607  1.00 57.18           H  
ATOM   1027  N   ASP A  70      30.050 -43.117  11.508  1.00 59.90           N  
ATOM   1028  H   ASP A  70      30.275 -42.337  12.108  1.00 59.90           H  
ATOM   1029  CA  ASP A  70      31.163 -43.942  11.008  1.00 59.90           C  
ATOM   1030  HA  ASP A  70      31.216 -43.859   9.922  1.00 59.90           H  
ATOM   1031  C   ASP A  70      30.995 -45.425  11.383  1.00 59.90           C  
ATOM   1032  CB  ASP A  70      32.497 -43.464  11.617  1.00 59.90           C  
ATOM   1033  HB2 ASP A  70      33.296 -44.103  11.240  1.00 59.90           H  
ATOM   1034  HB3 ASP A  70      32.456 -43.600  12.697  1.00 59.90           H  
ATOM   1035  O   ASP A  70      31.351 -46.333  10.625  1.00 59.90           O  
ATOM   1036  CG  ASP A  70      32.877 -42.012  11.317  1.00 59.90           C  
ATOM   1037  OD1 ASP A  70      32.638 -41.548  10.187  1.00 59.90           O  
ATOM   1038  OD2 ASP A  70      33.443 -41.361  12.229  1.00 59.90           O  
ATOM   1039  N   HIS A  71      30.492 -45.685  12.593  1.00 71.85           N  
ATOM   1040  H   HIS A  71      30.278 -44.892  13.180  1.00 71.85           H  
ATOM   1041  CA  HIS A  71      30.318 -47.012  13.180  1.00 71.85           C  
ATOM   1042  HA  HIS A  71      30.453 -47.776  12.414  1.00 71.85           H  
ATOM   1043  C   HIS A  71      28.886 -47.144  13.714  1.00 71.85           C  
ATOM   1044  CB  HIS A  71      31.391 -47.238  14.263  1.00 71.85           C  
ATOM   1045  HB2 HIS A  71      31.292 -46.471  15.031  1.00 71.85           H  
ATOM   1046  HB3 HIS A  71      31.215 -48.206  14.731  1.00 71.85           H  
ATOM   1047  O   HIS A  71      28.686 -47.152  14.927  1.00 71.85           O  
ATOM   1048  CG  HIS A  71      32.808 -47.220  13.741  1.00 71.85           C  
ATOM   1049  CD2 HIS A  71      33.944 -46.969  14.460  1.00 71.85           C  
ATOM   1050  HD2 HIS A  71      33.987 -46.769  15.520  1.00 71.85           H  
ATOM   1051  ND1 HIS A  71      33.193 -47.374  12.430  1.00 71.85           N  
ATOM   1052  HD1 HIS A  71      32.566 -47.319  11.640  1.00 71.85           H  
ATOM   1053  CE1 HIS A  71      34.517 -47.196  12.356  1.00 71.85           C  
ATOM   1054  HE1 HIS A  71      35.076 -47.161  11.433  1.00 71.85           H  
ATOM   1055  NE2 HIS A  71      35.033 -46.976  13.574  1.00 71.85           N  
ATOM   1056  N   PRO A  72      27.873 -47.262  12.835  1.00 68.85           N  
ATOM   1057  CA  PRO A  72      26.475 -47.004  13.181  1.00 68.85           C  
ATOM   1058  HA  PRO A  72      26.419 -46.047  13.700  1.00 68.85           H  
ATOM   1059  C   PRO A  72      25.817 -48.031  14.111  1.00 68.85           C  
ATOM   1060  CB  PRO A  72      25.742 -46.856  11.840  1.00 68.85           C  
ATOM   1061  HB2 PRO A  72      24.707 -47.195  11.878  1.00 68.85           H  
ATOM   1062  HB3 PRO A  72      25.781 -45.814  11.524  1.00 68.85           H  
ATOM   1063  O   PRO A  72      24.629 -47.905  14.372  1.00 68.85           O  
ATOM   1064  CG  PRO A  72      26.580 -47.704  10.888  1.00 68.85           C  
ATOM   1065  HG2 PRO A  72      26.462 -47.386   9.852  1.00 68.85           H  
ATOM   1066  HG3 PRO A  72      26.322 -48.756  11.005  1.00 68.85           H  
ATOM   1067  CD  PRO A  72      27.998 -47.458  11.397  1.00 68.85           C  
ATOM   1068  HD2 PRO A  72      28.636 -48.310  11.161  1.00 68.85           H  
ATOM   1069  HD3 PRO A  72      28.397 -46.555  10.936  1.00 68.85           H  
ATOM   1070  N   ARG A  73      26.539 -49.040  14.613  1.00 79.97           N  
ATOM   1071  H   ARG A  73      27.541 -48.964  14.513  1.00 79.97           H  
ATOM   1072  CA  ARG A  73      26.028 -50.110  15.485  1.00 79.97           C  
ATOM   1073  HA  ARG A  73      25.047 -49.815  15.859  1.00 79.97           H  
ATOM   1074  C   ARG A  73      26.950 -50.335  16.692  1.00 79.97           C  
ATOM   1075  CB  ARG A  73      25.885 -51.414  14.681  1.00 79.97           C  
ATOM   1076  HB2 ARG A  73      26.141 -52.259  15.319  1.00 79.97           H  
ATOM   1077  HB3 ARG A  73      26.580 -51.412  13.841  1.00 79.97           H  
ATOM   1078  O   ARG A  73      28.173 -50.327  16.500  1.00 79.97           O  
ATOM   1079  CG  ARG A  73      24.458 -51.626  14.167  1.00 79.97           C  
ATOM   1080  HG2 ARG A  73      23.786 -51.651  15.025  1.00 79.97           H  
ATOM   1081  HG3 ARG A  73      24.167 -50.805  13.511  1.00 79.97           H  
ATOM   1082  CD  ARG A  73      24.359 -52.957  13.410  1.00 79.97           C  
ATOM   1083  HD2 ARG A  73      24.884 -53.723  13.982  1.00 79.97           H  
ATOM   1084  HD3 ARG A  73      24.846 -52.857  12.440  1.00 79.97           H  
ATOM   1085  NE  ARG A  73      22.954 -53.377  13.282  1.00 79.97           N  
ATOM   1086  HE  ARG A  73      22.499 -53.538  14.169  1.00 79.97           H  
ATOM   1087  NH1 ARG A  73      22.748 -53.587  11.002  1.00 79.97           N  
ATOM   1088 HH11 ARG A  73      22.157 -53.721  10.194  1.00 79.97           H  
ATOM   1089 HH12 ARG A  73      23.729 -53.364  10.907  1.00 79.97           H  
ATOM   1090  NH2 ARG A  73      20.970 -53.883  12.315  1.00 79.97           N  
ATOM   1091 HH21 ARG A  73      20.559 -53.900  13.237  1.00 79.97           H  
ATOM   1092 HH22 ARG A  73      20.376 -53.947  11.500  1.00 79.97           H  
ATOM   1093  CZ  ARG A  73      22.239 -53.615  12.202  1.00 79.97           C  
ATOM   1094  N   PRO A  74      26.413 -50.623  17.895  1.00 86.48           N  
ATOM   1095  CA  PRO A  74      27.208 -50.921  19.086  1.00 86.48           C  
ATOM   1096  HA  PRO A  74      27.677 -49.990  19.401  1.00 86.48           H  
ATOM   1097  C   PRO A  74      28.310 -51.972  18.897  1.00 86.48           C  
ATOM   1098  CB  PRO A  74      26.193 -51.349  20.152  1.00 86.48           C  
ATOM   1099  HB2 PRO A  74      25.951 -52.406  20.047  1.00 86.48           H  
ATOM   1100  HB3 PRO A  74      26.550 -51.133  21.159  1.00 86.48           H  
ATOM   1101  O   PRO A  74      29.437 -51.737  19.330  1.00 86.48           O  
ATOM   1102  CG  PRO A  74      24.972 -50.509  19.793  1.00 86.48           C  
ATOM   1103  HG2 PRO A  74      25.105 -49.494  20.166  1.00 86.48           H  
ATOM   1104  HG3 PRO A  74      24.046 -50.935  20.179  1.00 86.48           H  
ATOM   1105  CD  PRO A  74      25.006 -50.511  18.265  1.00 86.48           C  
ATOM   1106  HD2 PRO A  74      24.454 -51.368  17.879  1.00 86.48           H  
ATOM   1107  HD3 PRO A  74      24.566 -49.583  17.898  1.00 86.48           H  
ATOM   1108  N   SER A  75      28.045 -53.085  18.203  1.00 84.55           N  
ATOM   1109  H   SER A  75      27.105 -53.237  17.866  1.00 84.55           H  
ATOM   1110  CA  SER A  75      29.042 -54.143  17.960  1.00 84.55           C  
ATOM   1111  HA  SER A  75      29.497 -54.410  18.914  1.00 84.55           H  
ATOM   1112  C   SER A  75      30.169 -53.704  17.016  1.00 84.55           C  
ATOM   1113  CB  SER A  75      28.361 -55.401  17.407  1.00 84.55           C  
ATOM   1114  HB2 SER A  75      29.073 -56.226  17.451  1.00 84.55           H  
ATOM   1115  HB3 SER A  75      27.504 -55.655  18.031  1.00 84.55           H  
ATOM   1116  O   SER A  75      31.330 -54.079  17.197  1.00 84.55           O  
ATOM   1117  OG  SER A  75      27.945 -55.233  16.061  1.00 84.55           O  
ATOM   1118  HG  SER A  75      26.987 -55.298  16.038  1.00 84.55           H  
ATOM   1119  N   VAL A  76      29.857 -52.859  16.027  1.00 79.51           N  
ATOM   1120  H   VAL A  76      28.890 -52.575  15.961  1.00 79.51           H  
ATOM   1121  CA  VAL A  76      30.831 -52.303  15.073  1.00 79.51           C  
ATOM   1122  HA  VAL A  76      31.440 -53.117  14.681  1.00 79.51           H  
ATOM   1123  C   VAL A  76      31.768 -51.334  15.794  1.00 79.51           C  
ATOM   1124  CB  VAL A  76      30.113 -51.616  13.891  1.00 79.51           C  
ATOM   1125  HB  VAL A  76      29.484 -50.808  14.265  1.00 79.51           H  
ATOM   1126  O   VAL A  76      32.989 -51.427  15.652  1.00 79.51           O  
ATOM   1127  CG1 VAL A  76      31.102 -51.020  12.880  1.00 79.51           C  
ATOM   1128 HG11 VAL A  76      31.703 -50.241  13.349  1.00 79.51           H  
ATOM   1129 HG12 VAL A  76      30.558 -50.569  12.050  1.00 79.51           H  
ATOM   1130 HG13 VAL A  76      31.765 -51.797  12.497  1.00 79.51           H  
ATOM   1131  CG2 VAL A  76      29.224 -52.612  13.132  1.00 79.51           C  
ATOM   1132 HG21 VAL A  76      28.465 -53.025  13.796  1.00 79.51           H  
ATOM   1133 HG22 VAL A  76      29.829 -53.428  12.736  1.00 79.51           H  
ATOM   1134 HG23 VAL A  76      28.720 -52.103  12.311  1.00 79.51           H  
ATOM   1135  N   LEU A  77      31.206 -50.458  16.628  1.00 86.75           N  
ATOM   1136  H   LEU A  77      30.199 -50.445  16.703  1.00 86.75           H  
ATOM   1137  CA  LEU A  77      31.967 -49.522  17.450  1.00 86.75           C  
ATOM   1138  HA  LEU A  77      32.658 -48.988  16.798  1.00 86.75           H  
ATOM   1139  C   LEU A  77      32.811 -50.252  18.512  1.00 86.75           C  
ATOM   1140  CB  LEU A  77      30.969 -48.511  18.038  1.00 86.75           C  
ATOM   1141  HB2 LEU A  77      30.462 -48.017  17.209  1.00 86.75           H  
ATOM   1142  HB3 LEU A  77      30.213 -49.051  18.608  1.00 86.75           H  
ATOM   1143  O   LEU A  77      33.994 -49.949  18.674  1.00 86.75           O  
ATOM   1144  CG  LEU A  77      31.587 -47.434  18.944  1.00 86.75           C  
ATOM   1145  HG  LEU A  77      31.937 -47.897  19.867  1.00 86.75           H  
ATOM   1146  CD1 LEU A  77      32.756 -46.697  18.287  1.00 86.75           C  
ATOM   1147 HD11 LEU A  77      33.586 -47.379  18.105  1.00 86.75           H  
ATOM   1148 HD12 LEU A  77      33.112 -45.915  18.958  1.00 86.75           H  
ATOM   1149 HD13 LEU A  77      32.429 -46.250  17.348  1.00 86.75           H  
ATOM   1150  CD2 LEU A  77      30.512 -46.405  19.285  1.00 86.75           C  
ATOM   1151 HD21 LEU A  77      29.679 -46.888  19.797  1.00 86.75           H  
ATOM   1152 HD22 LEU A  77      30.144 -45.927  18.378  1.00 86.75           H  
ATOM   1153 HD23 LEU A  77      30.930 -45.643  19.944  1.00 86.75           H  
ATOM   1154  N   ALA A  78      32.264 -51.279  19.164  1.00 87.54           N  
ATOM   1155  H   ALA A  78      31.281 -51.468  19.033  1.00 87.54           H  
ATOM   1156  CA  ALA A  78      33.000 -52.128  20.099  1.00 87.54           C  
ATOM   1157  HA  ALA A  78      33.399 -51.507  20.902  1.00 87.54           H  
ATOM   1158  C   ALA A  78      34.180 -52.862  19.439  1.00 87.54           C  
ATOM   1159  CB  ALA A  78      32.015 -53.121  20.706  1.00 87.54           C  
ATOM   1160  HB1 ALA A  78      32.545 -53.796  21.378  1.00 87.54           H  
ATOM   1161  HB2 ALA A  78      31.535 -53.712  19.926  1.00 87.54           H  
ATOM   1162  HB3 ALA A  78      31.255 -52.569  21.259  1.00 87.54           H  
ATOM   1163  O   ALA A  78      35.274 -52.910  20.006  1.00 87.54           O  
ATOM   1164  N   ARG A  79      34.006 -53.375  18.213  1.00 78.63           N  
ATOM   1165  H   ARG A  79      33.071 -53.376  17.831  1.00 78.63           H  
ATOM   1166  CA  ARG A  79      35.092 -53.993  17.433  1.00 78.63           C  
ATOM   1167  HA  ARG A  79      35.576 -54.739  18.062  1.00 78.63           H  
ATOM   1168  C   ARG A  79      36.173 -52.984  17.038  1.00 78.63           C  
ATOM   1169  CB  ARG A  79      34.496 -54.708  16.213  1.00 78.63           C  
ATOM   1170  HB2 ARG A  79      34.070 -53.974  15.528  1.00 78.63           H  
ATOM   1171  HB3 ARG A  79      33.694 -55.357  16.564  1.00 78.63           H  
ATOM   1172  O   ARG A  79      37.360 -53.327  17.081  1.00 78.63           O  
ATOM   1173  CG  ARG A  79      35.548 -55.558  15.474  1.00 78.63           C  
ATOM   1174  HG2 ARG A  79      36.345 -54.913  15.103  1.00 78.63           H  
ATOM   1175  HG3 ARG A  79      35.982 -56.277  16.168  1.00 78.63           H  
ATOM   1176  CD  ARG A  79      34.949 -56.310  14.279  1.00 78.63           C  
ATOM   1177  HD2 ARG A  79      35.737 -56.890  13.799  1.00 78.63           H  
ATOM   1178  HD3 ARG A  79      34.566 -55.580  13.567  1.00 78.63           H  
ATOM   1179  NE  ARG A  79      33.881 -57.213  14.727  1.00 78.63           N  
ATOM   1180  HE  ARG A  79      34.001 -57.629  15.639  1.00 78.63           H  
ATOM   1181  NH1 ARG A  79      32.294 -56.889  13.089  1.00 78.63           N  
ATOM   1182 HH11 ARG A  79      31.327 -56.962  12.807  1.00 78.63           H  
ATOM   1183 HH12 ARG A  79      32.993 -56.467  12.495  1.00 78.63           H  
ATOM   1184  NH2 ARG A  79      31.776 -57.877  15.043  1.00 78.63           N  
ATOM   1185 HH21 ARG A  79      30.789 -57.892  14.833  1.00 78.63           H  
ATOM   1186 HH22 ARG A  79      32.114 -58.141  15.957  1.00 78.63           H  
ATOM   1187  CZ  ARG A  79      32.655 -57.323  14.267  1.00 78.63           C  
ATOM   1188  N   ARG A  80      35.805 -51.734  16.714  1.00 76.10           N  
ATOM   1189  H   ARG A  80      34.819 -51.524  16.651  1.00 76.10           H  
ATOM   1190  CA  ARG A  80      36.793 -50.656  16.525  1.00 76.10           C  
ATOM   1191  HA  ARG A  80      37.507 -50.994  15.774  1.00 76.10           H  
ATOM   1192  C   ARG A  80      37.593 -50.439  17.806  1.00 76.10           C  
ATOM   1193  CB  ARG A  80      36.135 -49.345  16.045  1.00 76.10           C  
ATOM   1194  HB2 ARG A  80      35.586 -49.530  15.121  1.00 76.10           H  
ATOM   1195  HB3 ARG A  80      35.422 -48.999  16.793  1.00 76.10           H  
ATOM   1196  O   ARG A  80      38.816 -50.527  17.767  1.00 76.10           O  
ATOM   1197  CG  ARG A  80      37.169 -48.223  15.811  1.00 76.10           C  
ATOM   1198  HG2 ARG A  80      36.649 -47.276  15.664  1.00 76.10           H  
ATOM   1199  HG3 ARG A  80      37.801 -48.104  16.691  1.00 76.10           H  
ATOM   1200  CD  ARG A  80      38.043 -48.507  14.582  1.00 76.10           C  
ATOM   1201  HD2 ARG A  80      37.423 -48.391  13.693  1.00 76.10           H  
ATOM   1202  HD3 ARG A  80      38.400 -49.536  14.613  1.00 76.10           H  
ATOM   1203  NE  ARG A  80      39.230 -47.635  14.522  1.00 76.10           N  
ATOM   1204  HE  ARG A  80      39.806 -47.551  15.346  1.00 76.10           H  
ATOM   1205  NH1 ARG A  80      39.169 -47.074  12.293  1.00 76.10           N  
ATOM   1206 HH11 ARG A  80      39.577 -46.575  11.516  1.00 76.10           H  
ATOM   1207 HH12 ARG A  80      38.221 -47.420  12.251  1.00 76.10           H  
ATOM   1208  NH2 ARG A  80      40.905 -46.475  13.562  1.00 76.10           N  
ATOM   1209 HH21 ARG A  80      41.369 -46.025  12.786  1.00 76.10           H  
ATOM   1210 HH22 ARG A  80      41.335 -46.516  14.475  1.00 76.10           H  
ATOM   1211  CZ  ARG A  80      39.755 -47.066  13.457  1.00 76.10           C  
ATOM   1212  N   ILE A  81      36.910 -50.247  18.934  1.00 83.14           N  
ATOM   1213  H   ILE A  81      35.903 -50.200  18.870  1.00 83.14           H  
ATOM   1214  CA  ILE A  81      37.534 -50.041  20.248  1.00 83.14           C  
ATOM   1215  HA  ILE A  81      38.173 -49.160  20.194  1.00 83.14           H  
ATOM   1216  C   ILE A  81      38.453 -51.220  20.620  1.00 83.14           C  
ATOM   1217  CB  ILE A  81      36.429 -49.762  21.296  1.00 83.14           C  
ATOM   1218  HB  ILE A  81      35.671 -50.541  21.215  1.00 83.14           H  
ATOM   1219  O   ILE A  81      39.555 -50.993  21.113  1.00 83.14           O  
ATOM   1220  CG1 ILE A  81      35.766 -48.387  21.028  1.00 83.14           C  
ATOM   1221 HG12 ILE A  81      35.563 -48.273  19.963  1.00 83.14           H  
ATOM   1222 HG13 ILE A  81      36.454 -47.590  21.312  1.00 83.14           H  
ATOM   1223  CG2 ILE A  81      36.986 -49.789  22.728  1.00 83.14           C  
ATOM   1224 HG21 ILE A  81      36.189 -49.589  23.443  1.00 83.14           H  
ATOM   1225 HG22 ILE A  81      37.391 -50.774  22.960  1.00 83.14           H  
ATOM   1226 HG23 ILE A  81      37.772 -49.042  22.839  1.00 83.14           H  
ATOM   1227  CD1 ILE A  81      34.435 -48.182  21.764  1.00 83.14           C  
ATOM   1228 HD11 ILE A  81      34.587 -48.149  22.843  1.00 83.14           H  
ATOM   1229 HD12 ILE A  81      33.997 -47.235  21.447  1.00 83.14           H  
ATOM   1230 HD13 ILE A  81      33.748 -48.991  21.516  1.00 83.14           H  
ATOM   1231  N   ARG A  82      38.081 -52.475  20.319  1.00 74.50           N  
ATOM   1232  H   ARG A  82      37.142 -52.622  19.977  1.00 74.50           H  
ATOM   1233  CA  ARG A  82      38.956 -53.641  20.553  1.00 74.50           C  
ATOM   1234  HA  ARG A  82      39.273 -53.611  21.595  1.00 74.50           H  
ATOM   1235  C   ARG A  82      40.239 -53.586  19.723  1.00 74.50           C  
ATOM   1236  CB  ARG A  82      38.199 -54.960  20.305  1.00 74.50           C  
ATOM   1237  HB2 ARG A  82      37.233 -54.926  20.808  1.00 74.50           H  
ATOM   1238  HB3 ARG A  82      38.021 -55.091  19.238  1.00 74.50           H  
ATOM   1239  O   ARG A  82      41.308 -53.894  20.248  1.00 74.50           O  
ATOM   1240  CG  ARG A  82      39.017 -56.148  20.851  1.00 74.50           C  
ATOM   1241  HG2 ARG A  82      39.283 -55.943  21.888  1.00 74.50           H  
ATOM   1242  HG3 ARG A  82      39.940 -56.255  20.282  1.00 74.50           H  
ATOM   1243  CD  ARG A  82      38.259 -57.478  20.820  1.00 74.50           C  
ATOM   1244  HD2 ARG A  82      38.853 -58.235  21.332  1.00 74.50           H  
ATOM   1245  HD3 ARG A  82      37.327 -57.358  21.372  1.00 74.50           H  
ATOM   1246  NE  ARG A  82      37.954 -57.939  19.455  1.00 74.50           N  
ATOM   1247  HE  ARG A  82      37.000 -57.867  19.130  1.00 74.50           H  
ATOM   1248  NH1 ARG A  82      39.997 -58.844  18.890  1.00 74.50           N  
ATOM   1249 HH11 ARG A  82      40.592 -59.296  18.210  1.00 74.50           H  
ATOM   1250 HH12 ARG A  82      40.376 -58.573  19.786  1.00 74.50           H  
ATOM   1251  NH2 ARG A  82      38.234 -58.993  17.503  1.00 74.50           N  
ATOM   1252 HH21 ARG A  82      38.768 -59.517  16.825  1.00 74.50           H  
ATOM   1253 HH22 ARG A  82      37.243 -58.832  17.390  1.00 74.50           H  
ATOM   1254  CZ  ARG A  82      38.742 -58.589  18.628  1.00 74.50           C  
ATOM   1255  N   THR A  83      40.139 -53.180  18.457  1.00 67.70           N  
ATOM   1256  H   THR A  83      39.220 -52.944  18.110  1.00 67.70           H  
ATOM   1257  CA  THR A  83      41.295 -53.022  17.557  1.00 67.70           C  
ATOM   1258  HA  THR A  83      41.841 -53.965  17.522  1.00 67.70           H  
ATOM   1259  C   THR A  83      42.271 -51.960  18.081  1.00 67.70           C  
ATOM   1260  CB  THR A  83      40.843 -52.686  16.124  1.00 67.70           C  
ATOM   1261  HB  THR A  83      40.371 -51.704  16.108  1.00 67.70           H  
ATOM   1262  O   THR A  83      43.469 -52.220  18.138  1.00 67.70           O  
ATOM   1263  CG2 THR A  83      42.017 -52.671  15.140  1.00 67.70           C  
ATOM   1264 HG21 THR A  83      42.576 -53.605  15.197  1.00 67.70           H  
ATOM   1265 HG22 THR A  83      42.686 -51.844  15.378  1.00 67.70           H  
ATOM   1266 HG23 THR A  83      41.648 -52.531  14.124  1.00 67.70           H  
ATOM   1267  OG1 THR A  83      39.903 -53.636  15.659  1.00 67.70           O  
ATOM   1268  HG1 THR A  83      39.067 -53.480  16.105  1.00 67.70           H  
ATOM   1269  N   GLU A  84      41.768 -50.816  18.561  1.00 70.44           N  
ATOM   1270  H   GLU A  84      40.773 -50.658  18.488  1.00 70.44           H  
ATOM   1271  CA  GLU A  84      42.584 -49.757  19.193  1.00 70.44           C  
ATOM   1272  HA  GLU A  84      43.375 -49.447  18.509  1.00 70.44           H  
ATOM   1273  C   GLU A  84      43.269 -50.212  20.505  1.00 70.44           C  
ATOM   1274  CB  GLU A  84      41.704 -48.530  19.498  1.00 70.44           C  
ATOM   1275  HB2 GLU A  84      42.317 -47.777  19.993  1.00 70.44           H  
ATOM   1276  HB3 GLU A  84      40.936 -48.837  20.207  1.00 70.44           H  
ATOM   1277  O   GLU A  84      44.244 -49.604  20.944  1.00 70.44           O  
ATOM   1278  CG  GLU A  84      40.995 -47.869  18.302  1.00 70.44           C  
ATOM   1279  HG2 GLU A  84      40.393 -48.615  17.784  1.00 70.44           H  
ATOM   1280  HG3 GLU A  84      40.301 -47.124  18.692  1.00 70.44           H  
ATOM   1281  CD  GLU A  84      41.911 -47.179  17.285  1.00 70.44           C  
ATOM   1282  OE1 GLU A  84      41.444 -47.031  16.129  1.00 70.44           O  
ATOM   1283  OE2 GLU A  84      43.038 -46.776  17.636  1.00 70.44           O  
ATOM   1284  N   LEU A  85      42.781 -51.287  21.140  1.00 70.57           N  
ATOM   1285  H   LEU A  85      41.961 -51.720  20.739  1.00 70.57           H  
ATOM   1286  CA  LEU A  85      43.265 -51.804  22.431  1.00 70.57           C  
ATOM   1287  HA  LEU A  85      43.908 -51.045  22.876  1.00 70.57           H  
ATOM   1288  C   LEU A  85      44.177 -53.049  22.311  1.00 70.57           C  
ATOM   1289  CB  LEU A  85      42.054 -51.992  23.371  1.00 70.57           C  
ATOM   1290  HB2 LEU A  85      41.330 -52.633  22.868  1.00 70.57           H  
ATOM   1291  HB3 LEU A  85      42.376 -52.498  24.281  1.00 70.57           H  
ATOM   1292  O   LEU A  85      44.625 -53.579  23.330  1.00 70.57           O  
ATOM   1293  CG  LEU A  85      41.371 -50.659  23.762  1.00 70.57           C  
ATOM   1294  HG  LEU A  85      41.198 -50.051  22.874  1.00 70.57           H  
ATOM   1295  CD1 LEU A  85      40.019 -50.910  24.431  1.00 70.57           C  
ATOM   1296 HD11 LEU A  85      39.487 -49.963  24.517  1.00 70.57           H  
ATOM   1297 HD12 LEU A  85      39.427 -51.590  23.819  1.00 70.57           H  
ATOM   1298 HD13 LEU A  85      40.164 -51.323  25.429  1.00 70.57           H  
ATOM   1299  CD2 LEU A  85      42.212 -49.842  24.747  1.00 70.57           C  
ATOM   1300 HD21 LEU A  85      43.136 -49.524  24.266  1.00 70.57           H  
ATOM   1301 HD22 LEU A  85      41.665 -48.945  25.039  1.00 70.57           H  
ATOM   1302 HD23 LEU A  85      42.444 -50.431  25.635  1.00 70.57           H  
ATOM   1303  N   GLY A  86      44.490 -53.499  21.088  1.00 60.94           N  
ATOM   1304  H   GLY A  86      44.039 -53.031  20.315  1.00 60.94           H  
ATOM   1305  CA  GLY A  86      45.700 -54.279  20.770  1.00 60.94           C  
ATOM   1306  HA2 GLY A  86      46.571 -53.698  21.074  1.00 60.94           H  
ATOM   1307  HA3 GLY A  86      45.746 -54.395  19.687  1.00 60.94           H  
ATOM   1308  C   GLY A  86      45.837 -55.680  21.387  1.00 60.94           C  
ATOM   1309  O   GLY A  86      46.909 -56.021  21.884  1.00 60.94           O  
ATOM   1310  N   THR A  87      44.779 -56.499  21.386  1.00 43.31           N  
ATOM   1311  H   THR A  87      43.938 -56.199  20.914  1.00 43.31           H  
ATOM   1312  CA  THR A  87      44.761 -57.803  22.087  1.00 43.31           C  
ATOM   1313  HA  THR A  87      45.753 -57.985  22.500  1.00 43.31           H  
ATOM   1314  C   THR A  87      44.486 -59.012  21.171  1.00 43.31           C  
ATOM   1315  CB  THR A  87      43.807 -57.756  23.297  1.00 43.31           C  
ATOM   1316  HB  THR A  87      43.472 -58.767  23.531  1.00 43.31           H  
ATOM   1317  O   THR A  87      43.376 -59.211  20.683  1.00 43.31           O  
ATOM   1318  CG2 THR A  87      44.499 -57.181  24.532  1.00 43.31           C  
ATOM   1319 HG21 THR A  87      45.321 -57.834  24.825  1.00 43.31           H  
ATOM   1320 HG22 THR A  87      43.781 -57.109  25.349  1.00 43.31           H  
ATOM   1321 HG23 THR A  87      44.895 -56.190  24.311  1.00 43.31           H  
ATOM   1322  OG1 THR A  87      42.697 -56.907  23.103  1.00 43.31           O  
ATOM   1323  HG1 THR A  87      43.043 -56.049  22.850  1.00 43.31           H  
ATOM   1324  N   GLU A  88      45.507 -59.862  20.982  1.00 36.85           N  
ATOM   1325  H   GLU A  88      46.396 -59.635  21.403  1.00 36.85           H  
ATOM   1326  CA  GLU A  88      45.468 -61.126  20.216  1.00 36.85           C  
ATOM   1327  HA  GLU A  88      44.457 -61.292  19.844  1.00 36.85           H  
ATOM   1328  C   GLU A  88      45.855 -62.338  21.092  1.00 36.85           C  
ATOM   1329  CB  GLU A  88      46.413 -61.066  19.004  1.00 36.85           C  
ATOM   1330  HB2 GLU A  88      46.395 -62.040  18.515  1.00 36.85           H  
ATOM   1331  HB3 GLU A  88      47.427 -60.885  19.360  1.00 36.85           H  
ATOM   1332  O   GLU A  88      46.586 -62.193  22.074  1.00 36.85           O  
ATOM   1333  CG  GLU A  88      46.043 -60.004  17.958  1.00 36.85           C  
ATOM   1334  HG2 GLU A  88      44.987 -60.115  17.711  1.00 36.85           H  
ATOM   1335  HG3 GLU A  88      46.193 -59.011  18.381  1.00 36.85           H  
ATOM   1336  CD  GLU A  88      46.896 -60.159  16.687  1.00 36.85           C  
ATOM   1337  OE1 GLU A  88      46.310 -60.069  15.587  1.00 36.85           O  
ATOM   1338  OE2 GLU A  88      48.118 -60.403  16.828  1.00 36.85           O  
ATOM   1339  N   VAL A  89      45.382 -63.548  20.753  1.00 36.19           N  
ATOM   1340  H   VAL A  89      44.874 -63.638  19.884  1.00 36.19           H  
ATOM   1341  CA  VAL A  89      45.522 -64.766  21.585  1.00 36.19           C  
ATOM   1342  HA  VAL A  89      46.288 -64.583  22.338  1.00 36.19           H  
ATOM   1343  C   VAL A  89      45.997 -65.978  20.765  1.00 36.19           C  
ATOM   1344  CB  VAL A  89      44.201 -65.051  22.340  1.00 36.19           C  
ATOM   1345  HB  VAL A  89      43.384 -65.084  21.620  1.00 36.19           H  
ATOM   1346  O   VAL A  89      45.626 -66.143  19.606  1.00 36.19           O  
ATOM   1347  CG1 VAL A  89      44.195 -66.377  23.114  1.00 36.19           C  
ATOM   1348 HG11 VAL A  89      45.030 -66.415  23.813  1.00 36.19           H  
ATOM   1349 HG12 VAL A  89      43.263 -66.476  23.671  1.00 36.19           H  
ATOM   1350 HG13 VAL A  89      44.253 -67.219  22.424  1.00 36.19           H  
ATOM   1351  CG2 VAL A  89      43.920 -63.937  23.363  1.00 36.19           C  
ATOM   1352 HG21 VAL A  89      43.039 -64.170  23.962  1.00 36.19           H  
ATOM   1353 HG22 VAL A  89      44.772 -63.819  24.032  1.00 36.19           H  
ATOM   1354 HG23 VAL A  89      43.743 -62.991  22.853  1.00 36.19           H  
ATOM   1355  N   ARG A  90      46.816 -66.847  21.381  1.00 29.73           N  
ATOM   1356  H   ARG A  90      46.989 -66.681  22.363  1.00 29.73           H  
ATOM   1357  CA  ARG A  90      47.321 -68.123  20.825  1.00 29.73           C  
ATOM   1358  HA  ARG A  90      47.159 -68.135  19.748  1.00 29.73           H  
ATOM   1359  C   ARG A  90      46.564 -69.320  21.424  1.00 29.73           C  
ATOM   1360  CB  ARG A  90      48.826 -68.264  21.122  1.00 29.73           C  
ATOM   1361  HB2 ARG A  90      49.151 -69.251  20.793  1.00 29.73           H  
ATOM   1362  HB3 ARG A  90      48.974 -68.208  22.201  1.00 29.73           H  
ATOM   1363  O   ARG A  90      46.197 -69.262  22.593  1.00 29.73           O  
ATOM   1364  CG  ARG A  90      49.714 -67.212  20.438  1.00 29.73           C  
ATOM   1365  HG2 ARG A  90      49.626 -67.319  19.357  1.00 29.73           H  
ATOM   1366  HG3 ARG A  90      49.396 -66.210  20.724  1.00 29.73           H  
ATOM   1367  CD  ARG A  90      51.174 -67.421  20.865  1.00 29.73           C  
ATOM   1368  HD2 ARG A  90      51.450 -68.457  20.667  1.00 29.73           H  
ATOM   1369  HD3 ARG A  90      51.251 -67.237  21.937  1.00 29.73           H  
ATOM   1370  NE  ARG A  90      52.096 -66.527  20.138  1.00 29.73           N  
ATOM   1371  HE  ARG A  90      51.682 -65.920  19.446  1.00 29.73           H  
ATOM   1372  NH1 ARG A  90      54.033 -67.173  21.195  1.00 29.73           N  
ATOM   1373 HH11 ARG A  90      55.037 -67.124  21.291  1.00 29.73           H  
ATOM   1374 HH12 ARG A  90      53.491 -67.802  21.770  1.00 29.73           H  
ATOM   1375  NH2 ARG A  90      54.120 -65.668  19.547  1.00 29.73           N  
ATOM   1376 HH21 ARG A  90      55.121 -65.606  19.669  1.00 29.73           H  
ATOM   1377 HH22 ARG A  90      53.664 -65.095  18.851  1.00 29.73           H  
ATOM   1378  CZ  ARG A  90      53.407 -66.460  20.297  1.00 29.73           C  
ATOM   1379  N   GLY A  91      46.391 -70.410  20.667  1.00 30.41           N  
ATOM   1380  H   GLY A  91      46.756 -70.414  19.725  1.00 30.41           H  
ATOM   1381  CA  GLY A  91      45.705 -71.634  21.123  1.00 30.41           C  
ATOM   1382  HA2 GLY A  91      45.517 -71.577  22.195  1.00 30.41           H  
ATOM   1383  HA3 GLY A  91      44.738 -71.709  20.624  1.00 30.41           H  
ATOM   1384  C   GLY A  91      46.485 -72.926  20.837  1.00 30.41           C  
ATOM   1385  O   GLY A  91      47.055 -73.077  19.760  1.00 30.41           O  
ATOM   1386  N   GLU A  92      46.499 -73.853  21.801  1.00 31.11           N  
ATOM   1387  H   GLU A  92      45.959 -73.679  22.636  1.00 31.11           H  
ATOM   1388  CA  GLU A  92      47.227 -75.138  21.754  1.00 31.11           C  
ATOM   1389  HA  GLU A  92      47.828 -75.168  20.845  1.00 31.11           H  
ATOM   1390  C   GLU A  92      46.272 -76.354  21.698  1.00 31.11           C  
ATOM   1391  CB  GLU A  92      48.195 -75.244  22.949  1.00 31.11           C  
ATOM   1392  HB2 GLU A  92      47.623 -75.170  23.874  1.00 31.11           H  
ATOM   1393  HB3 GLU A  92      48.674 -76.222  22.918  1.00 31.11           H  
ATOM   1394  O   GLU A  92      45.087 -76.240  22.011  1.00 31.11           O  
ATOM   1395  CG  GLU A  92      49.295 -74.167  22.932  1.00 31.11           C  
ATOM   1396  HG2 GLU A  92      49.786 -74.195  21.959  1.00 31.11           H  
ATOM   1397  HG3 GLU A  92      48.840 -73.184  23.049  1.00 31.11           H  
ATOM   1398  CD  GLU A  92      50.344 -74.368  24.040  1.00 31.11           C  
ATOM   1399  OE1 GLU A  92      51.531 -74.073  23.768  1.00 31.11           O  
ATOM   1400  OE2 GLU A  92      49.958 -74.803  25.148  1.00 31.11           O  
ATOM   1401  N   ALA A  93      46.772 -77.529  21.281  1.00 32.58           N  
ATOM   1402  H   ALA A  93      47.765 -77.585  21.108  1.00 32.58           H  
ATOM   1403  CA  ALA A  93      45.945 -78.646  20.791  1.00 32.58           C  
ATOM   1404  HA  ALA A  93      44.895 -78.358  20.842  1.00 32.58           H  
ATOM   1405  C   ALA A  93      46.115 -79.983  21.574  1.00 32.58           C  
ATOM   1406  CB  ALA A  93      46.257 -78.809  19.296  1.00 32.58           C  
ATOM   1407  HB1 ALA A  93      45.638 -79.603  18.880  1.00 32.58           H  
ATOM   1408  HB2 ALA A  93      46.040 -77.880  18.770  1.00 32.58           H  
ATOM   1409  HB3 ALA A  93      47.307 -79.066  19.156  1.00 32.58           H  
ATOM   1410  O   ALA A  93      47.028 -80.758  21.271  1.00 32.58           O  
ATOM   1411  N   PRO A  94      45.242 -80.299  22.559  1.00 40.30           N  
ATOM   1412  CA  PRO A  94      45.265 -81.564  23.316  1.00 40.30           C  
ATOM   1413  HA  PRO A  94      46.292 -81.776  23.613  1.00 40.30           H  
ATOM   1414  C   PRO A  94      44.755 -82.795  22.523  1.00 40.30           C  
ATOM   1415  CB  PRO A  94      44.453 -81.279  24.584  1.00 40.30           C  
ATOM   1416  HB2 PRO A  94      45.109 -80.854  25.344  1.00 40.30           H  
ATOM   1417  HB3 PRO A  94      43.951 -82.165  24.973  1.00 40.30           H  
ATOM   1418  O   PRO A  94      44.301 -82.683  21.388  1.00 40.30           O  
ATOM   1419  CG  PRO A  94      43.452 -80.217  24.134  1.00 40.30           C  
ATOM   1420  HG2 PRO A  94      43.110 -79.602  24.966  1.00 40.30           H  
ATOM   1421  HG3 PRO A  94      42.608 -80.698  23.640  1.00 40.30           H  
ATOM   1422  CD  PRO A  94      44.239 -79.398  23.113  1.00 40.30           C  
ATOM   1423  HD2 PRO A  94      44.735 -78.565  23.611  1.00 40.30           H  
ATOM   1424  HD3 PRO A  94      43.562 -79.025  22.345  1.00 40.30           H  
ATOM   1425  N   SER A  95      44.889 -84.002  23.100  1.00 43.67           N  
ATOM   1426  H   SER A  95      45.158 -84.033  24.073  1.00 43.67           H  
ATOM   1427  CA  SER A  95      44.977 -85.277  22.353  1.00 43.67           C  
ATOM   1428  HA  SER A  95      44.443 -85.179  21.408  1.00 43.67           H  
ATOM   1429  C   SER A  95      44.387 -86.504  23.101  1.00 43.67           C  
ATOM   1430  CB  SER A  95      46.470 -85.496  22.071  1.00 43.67           C  
ATOM   1431  HB2 SER A  95      46.752 -86.505  22.372  1.00 43.67           H  
ATOM   1432  HB3 SER A  95      47.077 -84.812  22.664  1.00 43.67           H  
ATOM   1433  O   SER A  95      44.514 -86.575  24.319  1.00 43.67           O  
ATOM   1434  OG  SER A  95      46.751 -85.285  20.705  1.00 43.67           O  
ATOM   1435  HG  SER A  95      46.566 -84.364  20.509  1.00 43.67           H  
ATOM   1436  N   ALA A  96      43.780 -87.492  22.405  1.00 47.52           N  
ATOM   1437  H   ALA A  96      43.712 -87.331  21.410  1.00 47.52           H  
ATOM   1438  CA  ALA A  96      42.731 -88.376  22.983  1.00 47.52           C  
ATOM   1439  HA  ALA A  96      42.662 -88.148  24.047  1.00 47.52           H  
ATOM   1440  C   ALA A  96      42.807 -89.946  22.920  1.00 47.52           C  
ATOM   1441  CB  ALA A  96      41.411 -87.911  22.352  1.00 47.52           C  
ATOM   1442  HB1 ALA A  96      41.315 -86.827  22.420  1.00 47.52           H  
ATOM   1443  HB2 ALA A  96      41.380 -88.221  21.308  1.00 47.52           H  
ATOM   1444  HB3 ALA A  96      40.568 -88.364  22.875  1.00 47.52           H  
ATOM   1445  O   ALA A  96      41.836 -90.587  23.308  1.00 47.52           O  
ATOM   1446  N   LEU A  97      43.876 -90.624  22.467  1.00 51.87           N  
ATOM   1447  H   LEU A  97      44.708 -90.096  22.246  1.00 51.87           H  
ATOM   1448  CA  LEU A  97      43.866 -92.086  22.167  1.00 51.87           C  
ATOM   1449  HA  LEU A  97      42.962 -92.308  21.600  1.00 51.87           H  
ATOM   1450  C   LEU A  97      43.800 -92.996  23.407  1.00 51.87           C  
ATOM   1451  CB  LEU A  97      45.107 -92.514  21.335  1.00 51.87           C  
ATOM   1452  HB2 LEU A  97      45.943 -91.857  21.574  1.00 51.87           H  
ATOM   1453  HB3 LEU A  97      45.415 -93.510  21.652  1.00 51.87           H  
ATOM   1454  O   LEU A  97      43.396 -94.146  23.291  1.00 51.87           O  
ATOM   1455  CG  LEU A  97      44.943 -92.582  19.806  1.00 51.87           C  
ATOM   1456  HG  LEU A  97      44.560 -91.631  19.435  1.00 51.87           H  
ATOM   1457  CD1 LEU A  97      46.298 -92.880  19.148  1.00 51.87           C  
ATOM   1458 HD11 LEU A  97      47.044 -92.142  19.441  1.00 51.87           H  
ATOM   1459 HD12 LEU A  97      46.191 -92.864  18.063  1.00 51.87           H  
ATOM   1460 HD13 LEU A  97      46.646 -93.866  19.457  1.00 51.87           H  
ATOM   1461  CD2 LEU A  97      43.987 -93.685  19.365  1.00 51.87           C  
ATOM   1462 HD21 LEU A  97      42.987 -93.489  19.751  1.00 51.87           H  
ATOM   1463 HD22 LEU A  97      43.926 -93.718  18.277  1.00 51.87           H  
ATOM   1464 HD23 LEU A  97      44.321 -94.652  19.742  1.00 51.87           H  
ATOM   1465  N   ALA A  98      44.222 -92.518  24.578  1.00 52.80           N  
ATOM   1466  H   ALA A  98      44.481 -91.542  24.625  1.00 52.80           H  
ATOM   1467  CA  ALA A  98      44.503 -93.356  25.752  1.00 52.80           C  
ATOM   1468  HA  ALA A  98      45.076 -94.220  25.415  1.00 52.80           H  
ATOM   1469  C   ALA A  98      43.259 -93.929  26.476  1.00 52.80           C  
ATOM   1470  CB  ALA A  98      45.396 -92.535  26.694  1.00 52.80           C  
ATOM   1471  HB1 ALA A  98      46.286 -92.195  26.165  1.00 52.80           H  
ATOM   1472  HB2 ALA A  98      44.845 -91.676  27.078  1.00 52.80           H  
ATOM   1473  HB3 ALA A  98      45.708 -93.157  27.533  1.00 52.80           H  
ATOM   1474  O   ALA A  98      43.382 -94.454  27.579  1.00 52.80           O  
ATOM   1475  N   GLY A  99      42.058 -93.780  25.910  1.00 50.62           N  
ATOM   1476  H   GLY A  99      42.025 -93.405  24.972  1.00 50.62           H  
ATOM   1477  CA  GLY A  99      40.795 -94.058  26.600  1.00 50.62           C  
ATOM   1478  HA2 GLY A  99      40.904 -93.836  27.661  1.00 50.62           H  
ATOM   1479  HA3 GLY A  99      40.041 -93.384  26.193  1.00 50.62           H  
ATOM   1480  C   GLY A  99      40.222 -95.475  26.480  1.00 50.62           C  
ATOM   1481  O   GLY A  99      39.278 -95.776  27.204  1.00 50.62           O  
ATOM   1482  N   LEU A 100      40.714 -96.324  25.567  1.00 52.04           N  
ATOM   1483  H   LEU A 100      41.539 -96.058  25.049  1.00 52.04           H  
ATOM   1484  CA  LEU A 100      39.943 -97.491  25.100  1.00 52.04           C  
ATOM   1485  HA  LEU A 100      38.894 -97.337  25.355  1.00 52.04           H  
ATOM   1486  C   LEU A 100      40.308 -98.822  25.757  1.00 52.04           C  
ATOM   1487  CB  LEU A 100      40.011 -97.613  23.570  1.00 52.04           C  
ATOM   1488  HB2 LEU A 100      39.494 -98.531  23.293  1.00 52.04           H  
ATOM   1489  HB3 LEU A 100      41.045 -97.708  23.240  1.00 52.04           H  
ATOM   1490  O   LEU A 100      39.406 -99.530  26.207  1.00 52.04           O  
ATOM   1491  CG  LEU A 100      39.321 -96.425  22.884  1.00 52.04           C  
ATOM   1492  HG  LEU A 100      38.621 -95.968  23.583  1.00 52.04           H  
ATOM   1493  CD1 LEU A 100      40.344 -95.370  22.460  1.00 52.04           C  
ATOM   1494 HD11 LEU A 100      41.025 -95.780  21.714  1.00 52.04           H  
ATOM   1495 HD12 LEU A 100      39.828 -94.494  22.067  1.00 52.04           H  
ATOM   1496 HD13 LEU A 100      40.932 -95.045  23.318  1.00 52.04           H  
ATOM   1497  CD2 LEU A 100      38.508 -96.885  21.679  1.00 52.04           C  
ATOM   1498 HD21 LEU A 100      38.132 -96.023  21.127  1.00 52.04           H  
ATOM   1499 HD22 LEU A 100      39.118 -97.526  21.042  1.00 52.04           H  
ATOM   1500 HD23 LEU A 100      37.650 -97.465  22.019  1.00 52.04           H  
ATOM   1501  N   ASP A 101      41.601 -99.148  25.825  1.00 53.08           N  
ATOM   1502  H   ASP A 101      42.253 -98.574  25.310  1.00 53.08           H  
ATOM   1503  CA  ASP A 101      42.122-100.481  26.177  1.00 53.08           C  
ATOM   1504  HA  ASP A 101      41.930-101.166  25.351  1.00 53.08           H  
ATOM   1505  C   ASP A 101      41.491-101.069  27.455  1.00 53.08           C  
ATOM   1506  CB  ASP A 101      43.650-100.387  26.395  1.00 53.08           C  
ATOM   1507  HB2 ASP A 101      43.828 -99.843  27.323  1.00 53.08           H  
ATOM   1508  HB3 ASP A 101      44.038-101.397  26.531  1.00 53.08           H  
ATOM   1509  O   ASP A 101      41.256-102.272  27.569  1.00 53.08           O  
ATOM   1510  CG  ASP A 101      44.470 -99.700  25.289  1.00 53.08           C  
ATOM   1511  OD1 ASP A 101      43.904 -99.375  24.222  1.00 53.08           O  
ATOM   1512  OD2 ASP A 101      45.666 -99.444  25.557  1.00 53.08           O  
ATOM   1513  N   ALA A 102      41.184-100.202  28.425  1.00 53.26           N  
ATOM   1514  H   ALA A 102      41.347 -99.225  28.228  1.00 53.26           H  
ATOM   1515  CA  ALA A 102      40.672-100.573  29.739  1.00 53.26           C  
ATOM   1516  HA  ALA A 102      41.363-101.290  30.183  1.00 53.26           H  
ATOM   1517  C   ALA A 102      39.283-101.242  29.726  1.00 53.26           C  
ATOM   1518  CB  ALA A 102      40.662 -99.306  30.604  1.00 53.26           C  
ATOM   1519  HB1 ALA A 102      39.979 -98.571  30.177  1.00 53.26           H  
ATOM   1520  HB2 ALA A 102      40.332 -99.557  31.612  1.00 53.26           H  
ATOM   1521  HB3 ALA A 102      41.665 -98.882  30.653  1.00 53.26           H  
ATOM   1522  O   ALA A 102      38.971-101.978  30.663  1.00 53.26           O  
ATOM   1523  N   LEU A 103      38.440-100.996  28.714  1.00 49.55           N  
ATOM   1524  H   LEU A 103      38.761-100.429  27.942  1.00 49.55           H  
ATOM   1525  CA  LEU A 103      37.076-101.541  28.686  1.00 49.55           C  
ATOM   1526  HA  LEU A 103      36.750-101.700  29.714  1.00 49.55           H  
ATOM   1527  C   LEU A 103      36.986-102.906  27.982  1.00 49.55           C  
ATOM   1528  CB  LEU A 103      36.127-100.526  28.035  1.00 49.55           C  
ATOM   1529  HB2 LEU A 103      36.149-100.747  26.968  1.00 49.55           H  
ATOM   1530  HB3 LEU A 103      36.496 -99.510  28.176  1.00 49.55           H  
ATOM   1531  O   LEU A 103      36.130-103.713  28.345  1.00 49.55           O  
ATOM   1532  CG  LEU A 103      34.678-100.619  28.556  1.00 49.55           C  
ATOM   1533  HG  LEU A 103      34.395-101.662  28.701  1.00 49.55           H  
ATOM   1534  CD1 LEU A 103      34.545 -99.872  29.886  1.00 49.55           C  
ATOM   1535 HD11 LEU A 103      35.164-100.356  30.641  1.00 49.55           H  
ATOM   1536 HD12 LEU A 103      34.868 -98.838  29.766  1.00 49.55           H  
ATOM   1537 HD13 LEU A 103      33.508 -99.884  30.221  1.00 49.55           H  
ATOM   1538  CD2 LEU A 103      33.681 -99.989  27.585  1.00 49.55           C  
ATOM   1539 HD21 LEU A 103      33.963 -98.960  27.363  1.00 49.55           H  
ATOM   1540 HD22 LEU A 103      33.653-100.577  26.667  1.00 49.55           H  
ATOM   1541 HD23 LEU A 103      32.683-100.022  28.021  1.00 49.55           H  
ATOM   1542  N   GLU A 104      37.860-103.186  27.005  1.00 56.59           N  
ATOM   1543  H   GLU A 104      38.567-102.504  26.771  1.00 56.59           H  
ATOM   1544  CA  GLU A 104      37.836-104.453  26.253  1.00 56.59           C  
ATOM   1545  HA  GLU A 104      36.869-104.565  25.763  1.00 56.59           H  
ATOM   1546  C   GLU A 104      38.028-105.662  27.176  1.00 56.59           C  
ATOM   1547  CB  GLU A 104      38.935-104.500  25.177  1.00 56.59           C  
ATOM   1548  HB2 GLU A 104      38.997-105.529  24.822  1.00 56.59           H  
ATOM   1549  HB3 GLU A 104      39.894-104.239  25.625  1.00 56.59           H  
ATOM   1550  O   GLU A 104      37.273-106.634  27.115  1.00 56.59           O  
ATOM   1551  CG  GLU A 104      38.677-103.606  23.957  1.00 56.59           C  
ATOM   1552  HG2 GLU A 104      37.632-103.714  23.667  1.00 56.59           H  
ATOM   1553  HG3 GLU A 104      38.850-102.565  24.229  1.00 56.59           H  
ATOM   1554  CD  GLU A 104      39.573-104.002  22.767  1.00 56.59           C  
ATOM   1555  OE1 GLU A 104      39.074-103.928  21.621  1.00 56.59           O  
ATOM   1556  OE2 GLU A 104      40.732-104.415  23.006  1.00 56.59           O  
ATOM   1557  N   ALA A 105      39.016-105.585  28.072  1.00 52.93           N  
ATOM   1558  H   ALA A 105      39.591-104.754  28.063  1.00 52.93           H  
ATOM   1559  CA  ALA A 105      39.410-106.695  28.936  1.00 52.93           C  
ATOM   1560  HA  ALA A 105      39.589-107.569  28.310  1.00 52.93           H  
ATOM   1561  C   ALA A 105      38.340-107.094  29.971  1.00 52.93           C  
ATOM   1562  CB  ALA A 105      40.728-106.308  29.617  1.00 52.93           C  
ATOM   1563  HB1 ALA A 105      41.077-107.136  30.234  1.00 52.93           H  
ATOM   1564  HB2 ALA A 105      41.483-106.085  28.862  1.00 52.93           H  
ATOM   1565  HB3 ALA A 105      40.580-105.431  30.246  1.00 52.93           H  
ATOM   1566  O   ALA A 105      38.348-108.228  30.445  1.00 52.93           O  
ATOM   1567  N   ALA A 106      37.420-106.188  30.322  1.00 52.23           N  
ATOM   1568  H   ALA A 106      37.437-105.287  29.866  1.00 52.23           H  
ATOM   1569  CA  ALA A 106      36.376-106.449  31.314  1.00 52.23           C  
ATOM   1570  HA  ALA A 106      36.802-107.032  32.130  1.00 52.23           H  
ATOM   1571  C   ALA A 106      35.195-107.265  30.749  1.00 52.23           C  
ATOM   1572  CB  ALA A 106      35.924-105.098  31.881  1.00 52.23           C  
ATOM   1573  HB1 ALA A 106      35.540-104.465  31.081  1.00 52.23           H  
ATOM   1574  HB2 ALA A 106      36.766-104.596  32.357  1.00 52.23           H  
ATOM   1575  HB3 ALA A 106      35.139-105.256  32.621  1.00 52.23           H  
ATOM   1576  O   ALA A 106      34.587-108.049  31.475  1.00 52.23           O  
ATOM   1577  N   LEU A 107      34.888-107.118  29.453  1.00 53.90           N  
ATOM   1578  H   LEU A 107      35.481-106.511  28.905  1.00 53.90           H  
ATOM   1579  CA  LEU A 107      33.718-107.710  28.783  1.00 53.90           C  
ATOM   1580  HA  LEU A 107      32.826-107.239  29.196  1.00 53.90           H  
ATOM   1581  C   LEU A 107      33.501-109.231  28.971  1.00 53.90           C  
ATOM   1582  CB  LEU A 107      33.784-107.371  27.278  1.00 53.90           C  
ATOM   1583  HB2 LEU A 107      33.160-108.071  26.721  1.00 53.90           H  
ATOM   1584  HB3 LEU A 107      34.807-107.510  26.928  1.00 53.90           H  
ATOM   1585  O   LEU A 107      32.342-109.625  29.133  1.00 53.90           O  
ATOM   1586  CG  LEU A 107      33.320-105.943  26.941  1.00 53.90           C  
ATOM   1587  HG  LEU A 107      33.703-105.243  27.684  1.00 53.90           H  
ATOM   1588  CD1 LEU A 107      33.833-105.529  25.563  1.00 53.90           C  
ATOM   1589 HD11 LEU A 107      34.922-105.582  25.552  1.00 53.90           H  
ATOM   1590 HD12 LEU A 107      33.439-106.190  24.793  1.00 53.90           H  
ATOM   1591 HD13 LEU A 107      33.534-104.502  25.352  1.00 53.90           H  
ATOM   1592  CD2 LEU A 107      31.790-105.861  26.896  1.00 53.90           C  
ATOM   1593 HD21 LEU A 107      31.409-106.481  26.085  1.00 53.90           H  
ATOM   1594 HD22 LEU A 107      31.487-104.827  26.735  1.00 53.90           H  
ATOM   1595 HD23 LEU A 107      31.356-106.217  27.830  1.00 53.90           H  
ATOM   1596  N   PRO A 108      34.525-110.114  28.926  1.00 53.79           N  
ATOM   1597  CA  PRO A 108      34.281-111.556  28.822  1.00 53.79           C  
ATOM   1598  HA  PRO A 108      33.607-111.728  27.982  1.00 53.79           H  
ATOM   1599  C   PRO A 108      33.663-112.185  30.074  1.00 53.79           C  
ATOM   1600  CB  PRO A 108      35.640-112.191  28.498  1.00 53.79           C  
ATOM   1601  HB2 PRO A 108      35.537-113.031  27.811  1.00 53.79           H  
ATOM   1602  HB3 PRO A 108      36.137-112.511  29.414  1.00 53.79           H  
ATOM   1603  O   PRO A 108      32.779-113.036  29.958  1.00 53.79           O  
ATOM   1604  CG  PRO A 108      36.434-111.047  27.875  1.00 53.79           C  
ATOM   1605  HG2 PRO A 108      36.169-110.939  26.823  1.00 53.79           H  
ATOM   1606  HG3 PRO A 108      37.509-111.184  27.994  1.00 53.79           H  
ATOM   1607  CD  PRO A 108      35.931-109.842  28.658  1.00 53.79           C  
ATOM   1608  HD2 PRO A 108      36.084-108.939  28.066  1.00 53.79           H  
ATOM   1609  HD3 PRO A 108      36.466-109.766  29.604  1.00 53.79           H  
ATOM   1610  N   GLU A 109      34.110-111.783  31.266  1.00 48.77           N  
ATOM   1611  H   GLU A 109      34.810-111.057  31.304  1.00 48.77           H  
ATOM   1612  CA  GLU A 109      33.681-112.399  32.532  1.00 48.77           C  
ATOM   1613  HA  GLU A 109      33.374-113.425  32.332  1.00 48.77           H  
ATOM   1614  C   GLU A 109      32.447-111.731  33.153  1.00 48.77           C  
ATOM   1615  CB  GLU A 109      34.846-112.489  33.532  1.00 48.77           C  
ATOM   1616  HB2 GLU A 109      35.214-111.490  33.768  1.00 48.77           H  
ATOM   1617  HB3 GLU A 109      34.465-112.947  34.445  1.00 48.77           H  
ATOM   1618  O   GLU A 109      31.878-112.281  34.096  1.00 48.77           O  
ATOM   1619  CG  GLU A 109      35.998-113.355  32.990  1.00 48.77           C  
ATOM   1620  HG2 GLU A 109      35.567-114.196  32.445  1.00 48.77           H  
ATOM   1621  HG3 GLU A 109      36.579-112.767  32.280  1.00 48.77           H  
ATOM   1622  CD  GLU A 109      36.929-113.918  34.079  1.00 48.77           C  
ATOM   1623  OE1 GLU A 109      37.630-114.908  33.762  1.00 48.77           O  
ATOM   1624  OE2 GLU A 109      36.930-113.393  35.216  1.00 48.77           O  
ATOM   1625  N   VAL A 110      31.986-110.598  32.601  1.00 51.63           N  
ATOM   1626  H   VAL A 110      32.503-110.192  31.835  1.00 51.63           H  
ATOM   1627  CA  VAL A 110      30.776-109.904  33.073  1.00 51.63           C  
ATOM   1628  HA  VAL A 110      30.989-109.522  34.072  1.00 51.63           H  
ATOM   1629  C   VAL A 110      29.597-110.890  33.124  1.00 51.63           C  
ATOM   1630  CB  VAL A 110      30.433-108.685  32.193  1.00 51.63           C  
ATOM   1631  HB  VAL A 110      30.293-109.025  31.167  1.00 51.63           H  
ATOM   1632  O   VAL A 110      29.313-111.544  32.105  1.00 51.63           O  
ATOM   1633  CG1 VAL A 110      29.149-107.983  32.648  1.00 51.63           C  
ATOM   1634 HG11 VAL A 110      28.290-108.645  32.532  1.00 51.63           H  
ATOM   1635 HG12 VAL A 110      29.233-107.683  33.692  1.00 51.63           H  
ATOM   1636 HG13 VAL A 110      28.972-107.094  32.042  1.00 51.63           H  
ATOM   1637  CG2 VAL A 110      31.557-107.640  32.202  1.00 51.63           C  
ATOM   1638 HG21 VAL A 110      31.203-106.671  32.554  1.00 51.63           H  
ATOM   1639 HG22 VAL A 110      32.373-107.947  32.857  1.00 51.63           H  
ATOM   1640 HG23 VAL A 110      31.943-107.520  31.190  1.00 51.63           H  
ATOM   1641  N   PRO A 111      28.899-111.017  34.272  1.00 56.74           N  
ATOM   1642  CA  PRO A 111      27.721-111.865  34.405  1.00 56.74           C  
ATOM   1643  HA  PRO A 111      28.041-112.904  34.327  1.00 56.74           H  
ATOM   1644  C   PRO A 111      26.676-111.561  33.328  1.00 56.74           C  
ATOM   1645  CB  PRO A 111      27.178-111.603  35.814  1.00 56.74           C  
ATOM   1646  HB2 PRO A 111      26.695-112.484  36.237  1.00 56.74           H  
ATOM   1647  HB3 PRO A 111      26.490-110.757  35.799  1.00 56.74           H  
ATOM   1648  O   PRO A 111      26.495-110.419  32.910  1.00 56.74           O  
ATOM   1649  CG  PRO A 111      28.425-111.205  36.599  1.00 56.74           C  
ATOM   1650  HG2 PRO A 111      28.981-112.095  36.891  1.00 56.74           H  
ATOM   1651  HG3 PRO A 111      28.180-110.593  37.467  1.00 56.74           H  
ATOM   1652  CD  PRO A 111      29.220-110.416  35.563  1.00 56.74           C  
ATOM   1653  HD2 PRO A 111      28.902-109.374  35.570  1.00 56.74           H  
ATOM   1654  HD3 PRO A 111      30.283-110.492  35.791  1.00 56.74           H  
ATOM   1655  N   ALA A 112      25.941-112.582  32.882  1.00 58.67           N  
ATOM   1656  H   ALA A 112      26.115-113.504  33.257  1.00 58.67           H  
ATOM   1657  CA  ALA A 112      24.972-112.434  31.789  1.00 58.67           C  
ATOM   1658  HA  ALA A 112      25.508-112.067  30.914  1.00 58.67           H  
ATOM   1659  C   ALA A 112      23.849-111.408  32.071  1.00 58.67           C  
ATOM   1660  CB  ALA A 112      24.406-113.820  31.459  1.00 58.67           C  
ATOM   1661  HB1 ALA A 112      23.859-114.212  32.316  1.00 58.67           H  
ATOM   1662  HB2 ALA A 112      23.724-113.738  30.613  1.00 58.67           H  
ATOM   1663  HB3 ALA A 112      25.216-114.501  31.197  1.00 58.67           H  
ATOM   1664  O   ALA A 112      23.177-110.984  31.140  1.00 58.67           O  
ATOM   1665  N   THR A 113      23.673-111.002  33.331  1.00 53.71           N  
ATOM   1666  H   THR A 113      24.291-111.368  34.040  1.00 53.71           H  
ATOM   1667  CA  THR A 113      22.764-109.945  33.799  1.00 53.71           C  
ATOM   1668  HA  THR A 113      21.802-110.047  33.298  1.00 53.71           H  
ATOM   1669  C   THR A 113      23.240-108.513  33.529  1.00 53.71           C  
ATOM   1670  CB  THR A 113      22.559-110.101  35.318  1.00 53.71           C  
ATOM   1671  HB  THR A 113      22.114-109.197  35.736  1.00 53.71           H  
ATOM   1672  O   THR A 113      22.431-107.602  33.644  1.00 53.71           O  
ATOM   1673  CG2 THR A 113      21.639-111.284  35.625  1.00 53.71           C  
ATOM   1674 HG21 THR A 113      21.498-111.357  36.704  1.00 53.71           H  
ATOM   1675 HG22 THR A 113      20.670-111.124  35.152  1.00 53.71           H  
ATOM   1676 HG23 THR A 113      22.078-112.211  35.255  1.00 53.71           H  
ATOM   1677  OG1 THR A 113      23.786-110.380  35.969  1.00 53.71           O  
ATOM   1678  HG1 THR A 113      24.149-109.557  36.305  1.00 53.71           H  
ATOM   1679  N   GLU A 114      24.519-108.299  33.204  1.00 57.10           N  
ATOM   1680  H   GLU A 114      25.137-109.097  33.183  1.00 57.10           H  
ATOM   1681  CA  GLU A 114      25.160-106.966  33.160  1.00 57.10           C  
ATOM   1682  HA  GLU A 114      24.429-106.182  33.357  1.00 57.10           H  
ATOM   1683  C   GLU A 114      25.802-106.630  31.795  1.00 57.10           C  
ATOM   1684  CB  GLU A 114      26.220-106.920  34.278  1.00 57.10           C  
ATOM   1685  HB2 GLU A 114      26.871-106.058  34.130  1.00 57.10           H  
ATOM   1686  HB3 GLU A 114      26.825-107.824  34.206  1.00 57.10           H  
ATOM   1687  O   GLU A 114      26.102-105.474  31.504  1.00 57.10           O  
ATOM   1688  CG  GLU A 114      25.621-106.842  35.693  1.00 57.10           C  
ATOM   1689  HG2 GLU A 114      25.275-105.825  35.878  1.00 57.10           H  
ATOM   1690  HG3 GLU A 114      24.756-107.502  35.751  1.00 57.10           H  
ATOM   1691  CD  GLU A 114      26.621-107.261  36.783  1.00 57.10           C  
ATOM   1692  OE1 GLU A 114      26.149-107.875  37.769  1.00 57.10           O  
ATOM   1693  OE2 GLU A 114      27.842-107.044  36.609  1.00 57.10           O  
ATOM   1694  N   ARG A 115      26.009-107.628  30.921  1.00 57.63           N  
ATOM   1695  H   ARG A 115      25.720-108.549  31.218  1.00 57.63           H  
ATOM   1696  CA  ARG A 115      26.802-107.493  29.677  1.00 57.63           C  
ATOM   1697  HA  ARG A 115      27.817-107.199  29.945  1.00 57.63           H  
ATOM   1698  C   ARG A 115      26.334-106.408  28.702  1.00 57.63           C  
ATOM   1699  CB  ARG A 115      26.841-108.836  28.936  1.00 57.63           C  
ATOM   1700  HB2 ARG A 115      27.136-108.663  27.901  1.00 57.63           H  
ATOM   1701  HB3 ARG A 115      25.849-109.286  28.938  1.00 57.63           H  
ATOM   1702  O   ARG A 115      27.179-105.796  28.051  1.00 57.63           O  
ATOM   1703  CG  ARG A 115      27.859-109.794  29.557  1.00 57.63           C  
ATOM   1704  HG2 ARG A 115      27.616-109.966  30.606  1.00 57.63           H  
ATOM   1705  HG3 ARG A 115      28.852-109.353  29.479  1.00 57.63           H  
ATOM   1706  CD  ARG A 115      27.844-111.124  28.807  1.00 57.63           C  
ATOM   1707  HD2 ARG A 115      28.038-110.925  27.753  1.00 57.63           H  
ATOM   1708  HD3 ARG A 115      26.857-111.575  28.912  1.00 57.63           H  
ATOM   1709  NE  ARG A 115      28.868-112.038  29.333  1.00 57.63           N  
ATOM   1710  HE  ARG A 115      29.307-111.774  30.203  1.00 57.63           H  
ATOM   1711  NH1 ARG A 115      28.637-113.674  27.752  1.00 57.63           N  
ATOM   1712 HH11 ARG A 115      27.879-113.136  27.355  1.00 57.63           H  
ATOM   1713 HH12 ARG A 115      28.969-114.527  27.325  1.00 57.63           H  
ATOM   1714  NH2 ARG A 115      30.250-113.844  29.276  1.00 57.63           N  
ATOM   1715 HH21 ARG A 115      30.603-114.674  28.822  1.00 57.63           H  
ATOM   1716 HH22 ARG A 115      30.877-113.380  29.917  1.00 57.63           H  
ATOM   1717  CZ  ARG A 115      29.248-113.176  28.793  1.00 57.63           C  
ATOM   1718  N   GLU A 116      25.025-106.192  28.565  1.00 56.80           N  
ATOM   1719  H   GLU A 116      24.387-106.699  29.162  1.00 56.80           H  
ATOM   1720  CA  GLU A 116      24.467-105.239  27.589  1.00 56.80           C  
ATOM   1721  HA  GLU A 116      24.894-105.449  26.609  1.00 56.80           H  
ATOM   1722  C   GLU A 116      24.841-103.778  27.887  1.00 56.80           C  
ATOM   1723  CB  GLU A 116      22.936-105.405  27.492  1.00 56.80           C  
ATOM   1724  HB2 GLU A 116      22.483-104.452  27.220  1.00 56.80           H  
ATOM   1725  HB3 GLU A 116      22.539-105.710  28.461  1.00 56.80           H  
ATOM   1726  O   GLU A 116      24.963-102.980  26.957  1.00 56.80           O  
ATOM   1727  CG  GLU A 116      22.566-106.430  26.408  1.00 56.80           C  
ATOM   1728  HG2 GLU A 116      23.063-107.373  26.635  1.00 56.80           H  
ATOM   1729  HG3 GLU A 116      22.955-106.075  25.454  1.00 56.80           H  
ATOM   1730  CD  GLU A 116      21.054-106.685  26.283  1.00 56.80           C  
ATOM   1731  OE1 GLU A 116      20.591-106.842  25.130  1.00 56.80           O  
ATOM   1732  OE2 GLU A 116      20.383-106.785  27.334  1.00 56.80           O  
ATOM   1733  N   GLU A 117      25.089-103.429  29.153  1.00 56.53           N  
ATOM   1734  H   GLU A 117      25.026-104.130  29.877  1.00 56.53           H  
ATOM   1735  CA  GLU A 117      25.398-102.054  29.566  1.00 56.53           C  
ATOM   1736  HA  GLU A 117      24.721-101.377  29.045  1.00 56.53           H  
ATOM   1737  C   GLU A 117      26.834-101.629  29.200  1.00 56.53           C  
ATOM   1738  CB  GLU A 117      25.118-101.940  31.078  1.00 56.53           C  
ATOM   1739  HB2 GLU A 117      25.881-102.490  31.628  1.00 56.53           H  
ATOM   1740  HB3 GLU A 117      24.147-102.392  31.281  1.00 56.53           H  
ATOM   1741  O   GLU A 117      27.109-100.446  28.983  1.00 56.53           O  
ATOM   1742  CG  GLU A 117      25.081-100.482  31.565  1.00 56.53           C  
ATOM   1743  HG2 GLU A 117      24.377 -99.929  30.943  1.00 56.53           H  
ATOM   1744  HG3 GLU A 117      26.068-100.040  31.426  1.00 56.53           H  
ATOM   1745  CD  GLU A 117      24.676-100.314  33.041  1.00 56.53           C  
ATOM   1746  OE1 GLU A 117      24.662 -99.140  33.485  1.00 56.53           O  
ATOM   1747  OE2 GLU A 117      24.403-101.327  33.722  1.00 56.53           O  
ATOM   1748  N   LEU A 118      27.767-102.584  29.089  1.00 55.33           N  
ATOM   1749  H   LEU A 118      27.477-103.539  29.243  1.00 55.33           H  
ATOM   1750  CA  LEU A 118      29.193-102.281  28.939  1.00 55.33           C  
ATOM   1751  HA  LEU A 118      29.389-101.390  29.535  1.00 55.33           H  
ATOM   1752  C   LEU A 118      29.598-101.939  27.493  1.00 55.33           C  
ATOM   1753  CB  LEU A 118      30.005-103.450  29.535  1.00 55.33           C  
ATOM   1754  HB2 LEU A 118      29.926-104.306  28.864  1.00 55.33           H  
ATOM   1755  HB3 LEU A 118      29.560-103.736  30.488  1.00 55.33           H  
ATOM   1756  O   LEU A 118      30.395-101.026  27.274  1.00 55.33           O  
ATOM   1757  CG  LEU A 118      31.494-103.132  29.779  1.00 55.33           C  
ATOM   1758  HG  LEU A 118      31.969-102.851  28.839  1.00 55.33           H  
ATOM   1759  CD1 LEU A 118      31.684-102.011  30.804  1.00 55.33           C  
ATOM   1760 HD11 LEU A 118      31.104-102.225  31.702  1.00 55.33           H  
ATOM   1761 HD12 LEU A 118      32.738-101.936  31.072  1.00 55.33           H  
ATOM   1762 HD13 LEU A 118      31.363-101.061  30.378  1.00 55.33           H  
ATOM   1763  CD2 LEU A 118      32.214-104.357  30.341  1.00 55.33           C  
ATOM   1764 HD21 LEU A 118      32.036-105.220  29.699  1.00 55.33           H  
ATOM   1765 HD22 LEU A 118      31.848-104.584  31.342  1.00 55.33           H  
ATOM   1766 HD23 LEU A 118      33.286-104.166  30.378  1.00 55.33           H  
ATOM   1767  N   VAL A 119      29.039-102.640  26.498  1.00 61.22           N  
ATOM   1768  H   VAL A 119      28.348-103.332  26.755  1.00 61.22           H  
ATOM   1769  CA  VAL A 119      29.480-102.571  25.086  1.00 61.22           C  
ATOM   1770  HA  VAL A 119      30.537-102.833  25.043  1.00 61.22           H  
ATOM   1771  C   VAL A 119      29.356-101.157  24.499  1.00 61.22           C  
ATOM   1772  CB  VAL A 119      28.701-103.591  24.224  1.00 61.22           C  
ATOM   1773  HB  VAL A 119      27.634-103.382  24.308  1.00 61.22           H  
ATOM   1774  O   VAL A 119      30.289-100.662  23.870  1.00 61.22           O  
ATOM   1775  CG1 VAL A 119      29.090-103.535  22.741  1.00 61.22           C  
ATOM   1776 HG11 VAL A 119      28.559-104.308  22.185  1.00 61.22           H  
ATOM   1777 HG12 VAL A 119      30.164-103.684  22.627  1.00 61.22           H  
ATOM   1778 HG13 VAL A 119      28.821-102.571  22.309  1.00 61.22           H  
ATOM   1779  CG2 VAL A 119      28.954-105.029  24.697  1.00 61.22           C  
ATOM   1780 HG21 VAL A 119      28.366-105.722  24.096  1.00 61.22           H  
ATOM   1781 HG22 VAL A 119      30.011-105.272  24.590  1.00 61.22           H  
ATOM   1782 HG23 VAL A 119      28.657-105.151  25.739  1.00 61.22           H  
ATOM   1783  N   GLN A 120      28.243-100.462  24.762  1.00 60.42           N  
ATOM   1784  H   GLN A 120      27.550-100.897  25.353  1.00 60.42           H  
ATOM   1785  CA  GLN A 120      27.919 -99.154  24.160  1.00 60.42           C  
ATOM   1786  HA  GLN A 120      27.979 -99.246  23.076  1.00 60.42           H  
ATOM   1787  C   GLN A 120      28.863 -98.004  24.569  1.00 60.42           C  
ATOM   1788  CB  GLN A 120      26.485 -98.761  24.547  1.00 60.42           C  
ATOM   1789  HB2 GLN A 120      26.266 -97.791  24.099  1.00 60.42           H  
ATOM   1790  HB3 GLN A 120      26.425 -98.655  25.630  1.00 60.42           H  
ATOM   1791  O   GLN A 120      28.751 -96.877  24.068  1.00 60.42           O  
ATOM   1792  CG  GLN A 120      25.403 -99.748  24.083  1.00 60.42           C  
ATOM   1793  HG2 GLN A 120      25.489 -99.900  23.007  1.00 60.42           H  
ATOM   1794  HG3 GLN A 120      25.541-100.708  24.581  1.00 60.42           H  
ATOM   1795  CD  GLN A 120      23.993 -99.245  24.393  1.00 60.42           C  
ATOM   1796  NE2 GLN A 120      22.975-100.026  24.111  1.00 60.42           N  
ATOM   1797 HE21 GLN A 120      23.127-100.972  23.790  1.00 60.42           H  
ATOM   1798 HE22 GLN A 120      22.066 -99.683  24.385  1.00 60.42           H  
ATOM   1799  OE1 GLN A 120      23.772 -98.147  24.879  1.00 60.42           O  
ATOM   1800  N   ARG A 121      29.762 -98.228  25.534  1.00 55.39           N  
ATOM   1801  H   ARG A 121      29.825 -99.164  25.909  1.00 55.39           H  
ATOM   1802  CA  ARG A 121      30.600 -97.172  26.119  1.00 55.39           C  
ATOM   1803  HA  ARG A 121      30.093 -96.219  25.969  1.00 55.39           H  
ATOM   1804  C   ARG A 121      31.959 -97.012  25.423  1.00 55.39           C  
ATOM   1805  CB  ARG A 121      30.686 -97.419  27.634  1.00 55.39           C  
ATOM   1806  HB2 ARG A 121      29.794 -97.955  27.957  1.00 55.39           H  
ATOM   1807  HB3 ARG A 121      31.551 -98.042  27.860  1.00 55.39           H  
ATOM   1808  O   ARG A 121      32.569 -95.958  25.570  1.00 55.39           O  
ATOM   1809  CG  ARG A 121      30.762 -96.113  28.436  1.00 55.39           C  
ATOM   1810  HG2 ARG A 121      31.728 -95.637  28.268  1.00 55.39           H  
ATOM   1811  HG3 ARG A 121      29.967 -95.440  28.113  1.00 55.39           H  
ATOM   1812  CD  ARG A 121      30.577 -96.414  29.927  1.00 55.39           C  
ATOM   1813  HD2 ARG A 121      29.614 -96.906  30.061  1.00 55.39           H  
ATOM   1814  HD3 ARG A 121      31.363 -97.098  30.249  1.00 55.39           H  
ATOM   1815  NE  ARG A 121      30.630 -95.186  30.744  1.00 55.39           N  
ATOM   1816  HE  ARG A 121      31.055 -94.376  30.315  1.00 55.39           H  
ATOM   1817  NH1 ARG A 121      29.681 -96.062  32.647  1.00 55.39           N  
ATOM   1818 HH11 ARG A 121      29.534 -96.939  32.167  1.00 55.39           H  
ATOM   1819 HH12 ARG A 121      29.316 -95.956  33.583  1.00 55.39           H  
ATOM   1820  NH2 ARG A 121      30.341 -93.931  32.623  1.00 55.39           N  
ATOM   1821 HH21 ARG A 121      30.753 -93.135  32.158  1.00 55.39           H  
ATOM   1822 HH22 ARG A 121      30.016 -93.855  33.576  1.00 55.39           H  
ATOM   1823  CZ  ARG A 121      30.219 -95.068  31.996  1.00 55.39           C  
ATOM   1824  N   LEU A 122      32.393 -98.007  24.645  1.00 54.92           N  
ATOM   1825  H   LEU A 122      31.791 -98.812  24.546  1.00 54.92           H  
ATOM   1826  CA  LEU A 122      33.748 -98.108  24.079  1.00 54.92           C  
ATOM   1827  HA  LEU A 122      34.454 -97.772  24.838  1.00 54.92           H  
ATOM   1828  C   LEU A 122      33.985 -97.231  22.838  1.00 54.92           C  
ATOM   1829  CB  LEU A 122      34.016 -99.599  23.758  1.00 54.92           C  
ATOM   1830  HB2 LEU A 122      34.008 -99.773  22.682  1.00 54.92           H  
ATOM   1831  HB3 LEU A 122      33.218-100.209  24.182  1.00 54.92           H  
ATOM   1832  O   LEU A 122      34.978 -96.512  22.744  1.00 54.92           O  
ATOM   1833  CG  LEU A 122      35.340-100.101  24.345  1.00 54.92           C  
ATOM   1834  HG  LEU A 122      35.388 -99.738  25.372  1.00 54.92           H  
ATOM   1835  CD1 LEU A 122      35.381-101.629  24.344  1.00 54.92           C  
ATOM   1836 HD11 LEU A 122      34.547-102.033  24.918  1.00 54.92           H  
ATOM   1837 HD12 LEU A 122      35.333-102.002  23.321  1.00 54.92           H  
ATOM   1838 HD13 LEU A 122      36.313-101.969  24.797  1.00 54.92           H  
ATOM   1839  CD2 LEU A 122      36.573 -99.564  23.630  1.00 54.92           C  
ATOM   1840 HD21 LEU A 122      36.612 -98.480  23.741  1.00 54.92           H  
ATOM   1841 HD22 LEU A 122      37.470 -99.987  24.081  1.00 54.92           H  
ATOM   1842 HD23 LEU A 122      36.544 -99.833  22.574  1.00 54.92           H  
ATOM   1843  N   GLU A 123      33.054 -97.277  21.884  1.00 62.26           N  
ATOM   1844  H   GLU A 123      32.260 -97.878  22.054  1.00 62.26           H  
ATOM   1845  CA  GLU A 123      33.283 -96.906  20.474  1.00 62.26           C  
ATOM   1846  HA  GLU A 123      34.116 -97.493  20.087  1.00 62.26           H  
ATOM   1847  C   GLU A 123      33.636 -95.423  20.238  1.00 62.26           C  
ATOM   1848  CB  GLU A 123      32.023 -97.281  19.672  1.00 62.26           C  
ATOM   1849  HB2 GLU A 123      31.188 -96.696  20.056  1.00 62.26           H  
ATOM   1850  HB3 GLU A 123      32.175 -97.014  18.626  1.00 62.26           H  
ATOM   1851  O   GLU A 123      34.141 -95.056  19.179  1.00 62.26           O  
ATOM   1852  CG  GLU A 123      31.681 -98.782  19.750  1.00 62.26           C  
ATOM   1853  HG2 GLU A 123      32.501 -99.349  19.311  1.00 62.26           H  
ATOM   1854  HG3 GLU A 123      31.584 -99.086  20.792  1.00 62.26           H  
ATOM   1855  CD  GLU A 123      30.362 -99.104  19.035  1.00 62.26           C  
ATOM   1856  OE1 GLU A 123      30.376 -99.998  18.161  1.00 62.26           O  
ATOM   1857  OE2 GLU A 123      29.351 -98.456  19.391  1.00 62.26           O  
ATOM   1858  N   ARG A 124      33.390 -94.550  21.223  1.00 56.75           N  
ATOM   1859  H   ARG A 124      33.089 -94.947  22.101  1.00 56.75           H  
ATOM   1860  CA  ARG A 124      33.472 -93.086  21.077  1.00 56.75           C  
ATOM   1861  HA  ARG A 124      33.164 -92.830  20.063  1.00 56.75           H  
ATOM   1862  C   ARG A 124      34.873 -92.478  21.194  1.00 56.75           C  
ATOM   1863  CB  ARG A 124      32.494 -92.430  22.069  1.00 56.75           C  
ATOM   1864  HB2 ARG A 124      32.490 -92.986  23.007  1.00 56.75           H  
ATOM   1865  HB3 ARG A 124      32.813 -91.410  22.280  1.00 56.75           H  
ATOM   1866  O   ARG A 124      35.061 -91.357  20.733  1.00 56.75           O  
ATOM   1867  CG  ARG A 124      31.080 -92.369  21.472  1.00 56.75           C  
ATOM   1868  HG2 ARG A 124      30.797 -93.341  21.070  1.00 56.75           H  
ATOM   1869  HG3 ARG A 124      31.090 -91.654  20.649  1.00 56.75           H  
ATOM   1870  CD  ARG A 124      30.033 -91.917  22.497  1.00 56.75           C  
ATOM   1871  HD2 ARG A 124      30.453 -91.137  23.132  1.00 56.75           H  
ATOM   1872  HD3 ARG A 124      29.192 -91.498  21.943  1.00 56.75           H  
ATOM   1873  NE  ARG A 124      29.550 -93.049  23.315  1.00 56.75           N  
ATOM   1874  HE  ARG A 124      30.042 -93.926  23.221  1.00 56.75           H  
ATOM   1875  NH1 ARG A 124      27.698 -92.026  24.208  1.00 56.75           N  
ATOM   1876 HH11 ARG A 124      26.821 -92.094  24.704  1.00 56.75           H  
ATOM   1877 HH12 ARG A 124      27.995 -91.153  23.797  1.00 56.75           H  
ATOM   1878  NH2 ARG A 124      28.010 -94.209  24.529  1.00 56.75           N  
ATOM   1879 HH21 ARG A 124      27.114 -94.262  24.991  1.00 56.75           H  
ATOM   1880 HH22 ARG A 124      28.442 -95.085  24.272  1.00 56.75           H  
ATOM   1881  CZ  ARG A 124      28.431 -93.089  24.016  1.00 56.75           C  
ATOM   1882  N   MET A 125      35.847 -93.145  21.820  1.00 50.32           N  
ATOM   1883  H   MET A 125      35.652 -94.079  22.151  1.00 50.32           H  
ATOM   1884  CA  MET A 125      37.090 -92.466  22.243  1.00 50.32           C  
ATOM   1885  HA  MET A 125      36.875 -91.404  22.360  1.00 50.32           H  
ATOM   1886  C   MET A 125      38.252 -92.515  21.226  1.00 50.32           C  
ATOM   1887  CB  MET A 125      37.515 -92.963  23.636  1.00 50.32           C  
ATOM   1888  HB2 MET A 125      38.451 -92.478  23.916  1.00 50.32           H  
ATOM   1889  HB3 MET A 125      37.677 -94.040  23.601  1.00 50.32           H  
ATOM   1890  O   MET A 125      39.224 -91.783  21.382  1.00 50.32           O  
ATOM   1891  CG  MET A 125      36.461 -92.660  24.711  1.00 50.32           C  
ATOM   1892  HG2 MET A 125      36.210 -91.599  24.679  1.00 50.32           H  
ATOM   1893  HG3 MET A 125      35.560 -93.226  24.476  1.00 50.32           H  
ATOM   1894  SD  MET A 125      36.946 -93.088  26.407  1.00 50.32           S  
ATOM   1895  CE  MET A 125      37.995 -91.672  26.834  1.00 50.32           C  
ATOM   1896  HE1 MET A 125      38.788 -91.557  26.095  1.00 50.32           H  
ATOM   1897  HE2 MET A 125      37.392 -90.765  26.856  1.00 50.32           H  
ATOM   1898  HE3 MET A 125      38.438 -91.835  27.816  1.00 50.32           H  
ATOM   1899  N   LEU A 126      38.182 -93.340  20.173  1.00 57.06           N  
ATOM   1900  H   LEU A 126      37.334 -93.877  20.060  1.00 57.06           H  
ATOM   1901  CA  LEU A 126      39.345 -93.710  19.330  1.00 57.06           C  
ATOM   1902  HA  LEU A 126      40.164 -93.976  19.997  1.00 57.06           H  
ATOM   1903  C   LEU A 126      39.909 -92.586  18.427  1.00 57.06           C  
ATOM   1904  CB  LEU A 126      38.963 -94.969  18.509  1.00 57.06           C  
ATOM   1905  HB2 LEU A 126      38.005 -95.348  18.865  1.00 57.06           H  
ATOM   1906  HB3 LEU A 126      38.815 -94.696  17.464  1.00 57.06           H  
ATOM   1907  O   LEU A 126      40.962 -92.748  17.814  1.00 57.06           O  
ATOM   1908  CG  LEU A 126      39.975 -96.134  18.590  1.00 57.06           C  
ATOM   1909  HG  LEU A 126      40.252 -96.298  19.632  1.00 57.06           H  
ATOM   1910  CD1 LEU A 126      39.339 -97.416  18.050  1.00 57.06           C  
ATOM   1911 HD11 LEU A 126      38.435 -97.648  18.613  1.00 57.06           H  
ATOM   1912 HD12 LEU A 126      39.083 -97.296  16.997  1.00 57.06           H  
ATOM   1913 HD13 LEU A 126      40.031 -98.250  18.164  1.00 57.06           H  
ATOM   1914  CD2 LEU A 126      41.264 -95.893  17.811  1.00 57.06           C  
ATOM   1915 HD21 LEU A 126      41.036 -95.652  16.773  1.00 57.06           H  
ATOM   1916 HD22 LEU A 126      41.813 -95.070  18.268  1.00 57.06           H  
ATOM   1917 HD23 LEU A 126      41.891 -96.784  17.855  1.00 57.06           H  
ATOM   1918  N   ALA A 127      39.219 -91.453  18.288  1.00 57.82           N  
ATOM   1919  H   ALA A 127      38.393 -91.336  18.858  1.00 57.82           H  
ATOM   1920  CA  ALA A 127      39.377 -90.597  17.109  1.00 57.82           C  
ATOM   1921  HA  ALA A 127      39.467 -91.250  16.241  1.00 57.82           H  
ATOM   1922  C   ALA A 127      40.618 -89.667  17.065  1.00 57.82           C  
ATOM   1923  CB  ALA A 127      38.071 -89.809  16.939  1.00 57.82           C  
ATOM   1924  HB1 ALA A 127      38.118 -89.217  16.024  1.00 57.82           H  
ATOM   1925  HB2 ALA A 127      37.227 -90.495  16.868  1.00 57.82           H  
ATOM   1926  HB3 ALA A 127      37.922 -89.140  17.786  1.00 57.82           H  
ATOM   1927  O   ALA A 127      41.071 -89.349  15.966  1.00 57.82           O  
ATOM   1928  N   ALA A 128      41.159 -89.179  18.196  1.00 48.88           N  
ATOM   1929  H   ALA A 128      40.784 -89.523  19.068  1.00 48.88           H  
ATOM   1930  CA  ALA A 128      41.767 -87.829  18.198  1.00 48.88           C  
ATOM   1931  HA  ALA A 128      41.989 -87.551  17.167  1.00 48.88           H  
ATOM   1932  C   ALA A 128      43.125 -87.610  18.938  1.00 48.88           C  
ATOM   1933  CB  ALA A 128      40.662 -86.855  18.655  1.00 48.88           C  
ATOM   1934  HB1 ALA A 128      39.791 -86.947  18.006  1.00 48.88           H  
ATOM   1935  HB2 ALA A 128      40.360 -87.061  19.682  1.00 48.88           H  
ATOM   1936  HB3 ALA A 128      41.023 -85.828  18.595  1.00 48.88           H  
ATOM   1937  O   ALA A 128      43.212 -86.706  19.761  1.00 48.88           O  
ATOM   1938  N   LEU A 129      44.214 -88.362  18.664  1.00 46.32           N  
ATOM   1939  H   LEU A 129      44.091 -89.151  18.046  1.00 46.32           H  
ATOM   1940  CA  LEU A 129      45.574 -88.099  19.252  1.00 46.32           C  
ATOM   1941  HA  LEU A 129      45.521 -87.165  19.811  1.00 46.32           H  
ATOM   1942  C   LEU A 129      46.740 -87.892  18.259  1.00 46.32           C  
ATOM   1943  CB  LEU A 129      45.925 -89.205  20.269  1.00 46.32           C  
ATOM   1944  HB2 LEU A 129      45.011 -89.328  20.850  1.00 46.32           H  
ATOM   1945  HB3 LEU A 129      46.109 -90.119  19.704  1.00 46.32           H  
ATOM   1946  O   LEU A 129      47.885 -87.729  18.664  1.00 46.32           O  
ATOM   1947  CG  LEU A 129      47.115 -88.981  21.249  1.00 46.32           C  
ATOM   1948  HG  LEU A 129      47.466 -87.953  21.152  1.00 46.32           H  
ATOM   1949  CD1 LEU A 129      46.796 -89.248  22.731  1.00 46.32           C  
ATOM   1950 HD11 LEU A 129      46.616 -90.306  22.924  1.00 46.32           H  
ATOM   1951 HD12 LEU A 129      45.943 -88.659  23.066  1.00 46.32           H  
ATOM   1952 HD13 LEU A 129      47.651 -88.941  23.334  1.00 46.32           H  
ATOM   1953  CD2 LEU A 129      48.308 -89.892  20.954  1.00 46.32           C  
ATOM   1954 HD21 LEU A 129      48.065 -90.935  21.157  1.00 46.32           H  
ATOM   1955 HD22 LEU A 129      49.153 -89.598  21.576  1.00 46.32           H  
ATOM   1956 HD23 LEU A 129      48.609 -89.790  19.911  1.00 46.32           H  
ATOM   1957  N   ARG A 130      46.512 -87.954  16.945  1.00 52.51           N  
ATOM   1958  H   ARG A 130      45.553 -88.005  16.633  1.00 52.51           H  
ATOM   1959  CA  ARG A 130      47.613 -88.091  15.963  1.00 52.51           C  
ATOM   1960  HA  ARG A 130      48.226 -88.923  16.307  1.00 52.51           H  
ATOM   1961  C   ARG A 130      48.675 -86.957  15.819  1.00 52.51           C  
ATOM   1962  CB  ARG A 130      47.039 -88.489  14.591  1.00 52.51           C  
ATOM   1963  HB2 ARG A 130      47.821 -88.381  13.839  1.00 52.51           H  
ATOM   1964  HB3 ARG A 130      46.219 -87.822  14.325  1.00 52.51           H  
ATOM   1965  O   ARG A 130      49.802 -87.340  15.514  1.00 52.51           O  
ATOM   1966  CG  ARG A 130      46.563 -89.952  14.575  1.00 52.51           C  
ATOM   1967  HG2 ARG A 130      45.750 -90.083  15.289  1.00 52.51           H  
ATOM   1968  HG3 ARG A 130      47.393 -90.597  14.865  1.00 52.51           H  
ATOM   1969  CD  ARG A 130      46.079 -90.364  13.179  1.00 52.51           C  
ATOM   1970  HD2 ARG A 130      45.207 -89.761  12.924  1.00 52.51           H  
ATOM   1971  HD3 ARG A 130      46.870 -90.162  12.457  1.00 52.51           H  
ATOM   1972  NE  ARG A 130      45.730 -91.799  13.127  1.00 52.51           N  
ATOM   1973  HE  ARG A 130      46.001 -92.359  13.923  1.00 52.51           H  
ATOM   1974  NH1 ARG A 130      44.672 -91.796  11.086  1.00 52.51           N  
ATOM   1975 HH11 ARG A 130      44.151 -92.280  10.369  1.00 52.51           H  
ATOM   1976 HH12 ARG A 130      44.834 -90.802  11.011  1.00 52.51           H  
ATOM   1977  NH2 ARG A 130      44.834 -93.697  12.239  1.00 52.51           N  
ATOM   1978 HH21 ARG A 130      44.310 -94.160  11.510  1.00 52.51           H  
ATOM   1979 HH22 ARG A 130      45.093 -94.213  13.068  1.00 52.51           H  
ATOM   1980  CZ  ARG A 130      45.085 -92.421  12.154  1.00 52.51           C  
ATOM   1981  N   PRO A 131      48.423 -85.631  15.934  1.00 45.76           N  
ATOM   1982  CA  PRO A 131      49.227 -84.657  15.147  1.00 45.76           C  
ATOM   1983  HA  PRO A 131      49.397 -85.105  14.168  1.00 45.76           H  
ATOM   1984  C   PRO A 131      50.616 -84.148  15.626  1.00 45.76           C  
ATOM   1985  CB  PRO A 131      48.306 -83.444  14.932  1.00 45.76           C  
ATOM   1986  HB2 PRO A 131      48.508 -82.685  15.687  1.00 45.76           H  
ATOM   1987  HB3 PRO A 131      48.429 -83.020  13.935  1.00 45.76           H  
ATOM   1988  O   PRO A 131      51.197 -83.332  14.921  1.00 45.76           O  
ATOM   1989  CG  PRO A 131      46.900 -83.983  15.140  1.00 45.76           C  
ATOM   1990  HG2 PRO A 131      46.207 -83.203  15.455  1.00 45.76           H  
ATOM   1991  HG3 PRO A 131      46.550 -84.476  14.233  1.00 45.76           H  
ATOM   1992  CD  PRO A 131      47.132 -85.012  16.237  1.00 45.76           C  
ATOM   1993  HD2 PRO A 131      47.188 -84.517  17.206  1.00 45.76           H  
ATOM   1994  HD3 PRO A 131      46.290 -85.705  16.221  1.00 45.76           H  
ATOM   1995  N   VAL A 132      51.141 -84.505  16.804  1.00 41.65           N  
ATOM   1996  H   VAL A 132      50.689 -85.275  17.277  1.00 41.65           H  
ATOM   1997  CA  VAL A 132      51.786 -83.487  17.682  1.00 41.65           C  
ATOM   1998  HA  VAL A 132      51.103 -82.638  17.660  1.00 41.65           H  
ATOM   1999  C   VAL A 132      53.154 -82.842  17.289  1.00 41.65           C  
ATOM   2000  CB  VAL A 132      51.782 -83.948  19.159  1.00 41.65           C  
ATOM   2001  HB  VAL A 132      52.545 -84.715  19.293  1.00 41.65           H  
ATOM   2002  O   VAL A 132      53.205 -81.617  17.243  1.00 41.65           O  
ATOM   2003  CG1 VAL A 132      52.067 -82.791  20.128  1.00 41.65           C  
ATOM   2004 HG11 VAL A 132      53.017 -82.309  19.899  1.00 41.65           H  
ATOM   2005 HG12 VAL A 132      51.279 -82.042  20.056  1.00 41.65           H  
ATOM   2006 HG13 VAL A 132      52.111 -83.163  21.152  1.00 41.65           H  
ATOM   2007  CG2 VAL A 132      50.421 -84.531  19.586  1.00 41.65           C  
ATOM   2008 HG21 VAL A 132      50.425 -84.745  20.655  1.00 41.65           H  
ATOM   2009 HG22 VAL A 132      50.214 -85.467  19.068  1.00 41.65           H  
ATOM   2010 HG23 VAL A 132      49.624 -83.817  19.378  1.00 41.65           H  
ATOM   2011  N   ALA A 133      54.289 -83.557  17.138  1.00 37.81           N  
ATOM   2012  H   ALA A 133      54.209 -84.563  17.103  1.00 37.81           H  
ATOM   2013  CA  ALA A 133      55.597 -82.993  17.589  1.00 37.81           C  
ATOM   2014  HA  ALA A 133      55.503 -81.914  17.715  1.00 37.81           H  
ATOM   2015  C   ALA A 133      56.870 -83.201  16.701  1.00 37.81           C  
ATOM   2016  CB  ALA A 133      55.829 -83.594  18.992  1.00 37.81           C  
ATOM   2017  HB1 ALA A 133      55.008 -83.333  19.660  1.00 37.81           H  
ATOM   2018  HB2 ALA A 133      56.751 -83.193  19.413  1.00 37.81           H  
ATOM   2019  HB3 ALA A 133      55.911 -84.679  18.931  1.00 37.81           H  
ATOM   2020  O   ALA A 133      57.646 -84.105  17.010  1.00 37.81           O  
ATOM   2021  N   GLN A 134      57.153 -82.398  15.646  1.00 28.90           N  
ATOM   2022  H   GLN A 134      56.514 -81.645  15.431  1.00 28.90           H  
ATOM   2023  CA  GLN A 134      58.324 -82.640  14.740  1.00 28.90           C  
ATOM   2024  HA  GLN A 134      58.969 -83.335  15.277  1.00 28.90           H  
ATOM   2025  C   GLN A 134      59.375 -81.516  14.431  1.00 28.90           C  
ATOM   2026  CB  GLN A 134      57.900 -83.436  13.485  1.00 28.90           C  
ATOM   2027  HB2 GLN A 134      58.723 -83.426  12.770  1.00 28.90           H  
ATOM   2028  HB3 GLN A 134      57.032 -82.968  13.020  1.00 28.90           H  
ATOM   2029  O   GLN A 134      60.451 -81.581  15.009  1.00 28.90           O  
ATOM   2030  CG  GLN A 134      57.593 -84.908  13.832  1.00 28.90           C  
ATOM   2031  HG2 GLN A 134      56.700 -84.958  14.456  1.00 28.90           H  
ATOM   2032  HG3 GLN A 134      58.426 -85.315  14.405  1.00 28.90           H  
ATOM   2033  CD  GLN A 134      57.371 -85.813  12.622  1.00 28.90           C  
ATOM   2034  NE2 GLN A 134      57.530 -87.110  12.773  1.00 28.90           N  
ATOM   2035 HE21 GLN A 134      57.804 -87.491  13.667  1.00 28.90           H  
ATOM   2036 HE22 GLN A 134      57.373 -87.665  11.944  1.00 28.90           H  
ATOM   2037  OE1 GLN A 134      57.043 -85.396  11.526  1.00 28.90           O  
ATOM   2038  N   ALA A 135      59.189 -80.612  13.444  1.00 26.88           N  
ATOM   2039  H   ALA A 135      58.235 -80.485  13.138  1.00 26.88           H  
ATOM   2040  CA  ALA A 135      60.204 -80.411  12.364  1.00 26.88           C  
ATOM   2041  HA  ALA A 135      60.726 -81.366  12.317  1.00 26.88           H  
ATOM   2042  C   ALA A 135      61.416 -79.400  12.430  1.00 26.88           C  
ATOM   2043  CB  ALA A 135      59.454 -80.337  11.026  1.00 26.88           C  
ATOM   2044  HB1 ALA A 135      60.171 -80.351  10.206  1.00 26.88           H  
ATOM   2045  HB2 ALA A 135      58.869 -79.418  10.974  1.00 26.88           H  
ATOM   2046  HB3 ALA A 135      58.790 -81.195  10.921  1.00 26.88           H  
ATOM   2047  O   ALA A 135      62.514 -79.847  12.733  1.00 26.88           O  
ATOM   2048  N   ALA A 136      61.318 -78.156  11.904  1.00 25.38           N  
ATOM   2049  H   ALA A 136      60.392 -77.757  11.850  1.00 25.38           H  
ATOM   2050  CA  ALA A 136      62.293 -77.608  10.902  1.00 25.38           C  
ATOM   2051  HA  ALA A 136      62.838 -78.463  10.502  1.00 25.38           H  
ATOM   2052  C   ALA A 136      63.415 -76.578  11.308  1.00 25.38           C  
ATOM   2053  CB  ALA A 136      61.444 -77.039   9.753  1.00 25.38           C  
ATOM   2054  HB1 ALA A 136      60.743 -77.793   9.393  1.00 25.38           H  
ATOM   2055  HB2 ALA A 136      60.893 -76.166  10.102  1.00 25.38           H  
ATOM   2056  HB3 ALA A 136      62.087 -76.740   8.926  1.00 25.38           H  
ATOM   2057  O   ALA A 136      63.316 -75.928  12.345  1.00 25.38           O  
ATOM   2058  N   ASP A 137      64.433 -76.398  10.420  1.00 25.93           N  
ATOM   2059  H   ASP A 137      64.370 -76.952   9.578  1.00 25.93           H  
ATOM   2060  CA  ASP A 137      65.770 -75.744  10.628  1.00 25.93           C  
ATOM   2061  HA  ASP A 137      65.842 -75.494  11.687  1.00 25.93           H  
ATOM   2062  C   ASP A 137      66.073 -74.379   9.879  1.00 25.93           C  
ATOM   2063  CB  ASP A 137      66.875 -76.796  10.357  1.00 25.93           C  
ATOM   2064  HB2 ASP A 137      67.848 -76.310  10.288  1.00 25.93           H  
ATOM   2065  HB3 ASP A 137      66.683 -77.279   9.399  1.00 25.93           H  
ATOM   2066  O   ASP A 137      65.299 -73.434  10.006  1.00 25.93           O  
ATOM   2067  CG  ASP A 137      67.050 -77.845  11.456  1.00 25.93           C  
ATOM   2068  OD1 ASP A 137      67.259 -77.426  12.615  1.00 25.93           O  
ATOM   2069  OD2 ASP A 137      67.091 -79.042  11.095  1.00 25.93           O  
ATOM   2070  N   ALA A 138      67.237 -74.191   9.194  1.00 23.40           N  
ATOM   2071  H   ALA A 138      67.784 -75.023   9.021  1.00 23.40           H  
ATOM   2072  CA  ALA A 138      68.031 -72.926   9.243  1.00 23.40           C  
ATOM   2073  HA  ALA A 138      67.374 -72.123   9.576  1.00 23.40           H  
ATOM   2074  C   ALA A 138      68.780 -72.408   7.954  1.00 23.40           C  
ATOM   2075  CB  ALA A 138      69.076 -73.169  10.346  1.00 23.40           C  
ATOM   2076  HB1 ALA A 138      68.579 -73.427  11.280  1.00 23.40           H  
ATOM   2077  HB2 ALA A 138      69.663 -72.263  10.501  1.00 23.40           H  
ATOM   2078  HB3 ALA A 138      69.744 -73.981  10.059  1.00 23.40           H  
ATOM   2079  O   ALA A 138      69.626 -73.111   7.404  1.00 23.40           O  
ATOM   2080  N   SER A 139      68.589 -71.131   7.539  1.00 21.49           N  
ATOM   2081  H   SER A 139      67.939 -70.576   8.076  1.00 21.49           H  
ATOM   2082  CA  SER A 139      69.188 -70.451   6.334  1.00 21.49           C  
ATOM   2083  HA  SER A 139      70.069 -71.011   6.020  1.00 21.49           H  
ATOM   2084  C   SER A 139      69.654 -68.978   6.597  1.00 21.49           C  
ATOM   2085  CB  SER A 139      68.164 -70.519   5.192  1.00 21.49           C  
ATOM   2086  HB2 SER A 139      68.581 -70.083   4.284  1.00 21.49           H  
ATOM   2087  HB3 SER A 139      67.941 -71.566   4.983  1.00 21.49           H  
ATOM   2088  O   SER A 139      69.456 -68.511   7.711  1.00 21.49           O  
ATOM   2089  OG  SER A 139      66.958 -69.855   5.520  1.00 21.49           O  
ATOM   2090  HG  SER A 139      67.138 -69.050   6.010  1.00 21.49           H  
ATOM   2091  N   GLY A 140      70.257 -68.146   5.707  1.00 20.40           N  
ATOM   2092  H   GLY A 140      70.570 -67.296   6.155  1.00 20.40           H  
ATOM   2093  CA  GLY A 140      70.384 -68.138   4.224  1.00 20.40           C  
ATOM   2094  HA2 GLY A 140      70.565 -69.158   3.884  1.00 20.40           H  
ATOM   2095  HA3 GLY A 140      69.435 -67.813   3.796  1.00 20.40           H  
ATOM   2096  C   GLY A 140      71.524 -67.255   3.606  1.00 20.40           C  
ATOM   2097  O   GLY A 140      72.683 -67.644   3.705  1.00 20.40           O  
ATOM   2098  N   THR A 141      71.227 -66.153   2.876  1.00 20.71           N  
ATOM   2099  H   THR A 141      70.261 -65.856   2.857  1.00 20.71           H  
ATOM   2100  CA  THR A 141      72.100 -65.534   1.810  1.00 20.71           C  
ATOM   2101  HA  THR A 141      73.059 -66.052   1.832  1.00 20.71           H  
ATOM   2102  C   THR A 141      72.477 -64.018   1.936  1.00 20.71           C  
ATOM   2103  CB  THR A 141      71.478 -65.821   0.426  1.00 20.71           C  
ATOM   2104  HB  THR A 141      71.954 -65.211  -0.342  1.00 20.71           H  
ATOM   2105  O   THR A 141      72.184 -63.405   2.954  1.00 20.71           O  
ATOM   2106  CG2 THR A 141      71.656 -67.284   0.019  1.00 20.71           C  
ATOM   2107 HG21 THR A 141      72.716 -67.537  -0.008  1.00 20.71           H  
ATOM   2108 HG22 THR A 141      71.147 -67.937   0.727  1.00 20.71           H  
ATOM   2109 HG23 THR A 141      71.228 -67.437  -0.971  1.00 20.71           H  
ATOM   2110  OG1 THR A 141      70.092 -65.557   0.427  1.00 20.71           O  
ATOM   2111  HG1 THR A 141      69.949 -64.609   0.388  1.00 20.71           H  
ATOM   2112  N   GLY A 142      73.198 -63.432   0.940  1.00 20.74           N  
ATOM   2113  H   GLY A 142      73.311 -63.965   0.090  1.00 20.74           H  
ATOM   2114  CA  GLY A 142      74.074 -62.223   1.054  1.00 20.74           C  
ATOM   2115  HA2 GLY A 142      74.167 -61.974   2.111  1.00 20.74           H  
ATOM   2116  HA3 GLY A 142      75.071 -62.515   0.724  1.00 20.74           H  
ATOM   2117  C   GLY A 142      73.722 -60.883   0.330  1.00 20.74           C  
ATOM   2118  O   GLY A 142      72.584 -60.434   0.387  1.00 20.74           O  
ATOM   2119  N   ALA A 143      74.731 -60.172  -0.233  1.00 21.13           N  
ATOM   2120  H   ALA A 143      75.601 -60.659  -0.389  1.00 21.13           H  
ATOM   2121  CA  ALA A 143      74.899 -58.713   0.008  1.00 21.13           C  
ATOM   2122  HA  ALA A 143      73.931 -58.267   0.234  1.00 21.13           H  
ATOM   2123  C   ALA A 143      75.585 -57.825  -1.096  1.00 21.13           C  
ATOM   2124  CB  ALA A 143      75.772 -58.671   1.280  1.00 21.13           C  
ATOM   2125  HB1 ALA A 143      76.732 -59.156   1.104  1.00 21.13           H  
ATOM   2126  HB2 ALA A 143      75.262 -59.169   2.104  1.00 21.13           H  
ATOM   2127  HB3 ALA A 143      75.950 -57.634   1.566  1.00 21.13           H  
ATOM   2128  O   ALA A 143      76.803 -57.669  -1.047  1.00 21.13           O  
ATOM   2129  N   ASN A 144      74.874 -57.183  -2.048  1.00 19.37           N  
ATOM   2130  H   ASN A 144      73.866 -57.248  -2.037  1.00 19.37           H  
ATOM   2131  CA  ASN A 144      75.506 -56.515  -3.227  1.00 19.37           C  
ATOM   2132  HA  ASN A 144      76.585 -56.460  -3.081  1.00 19.37           H  
ATOM   2133  C   ASN A 144      75.027 -55.062  -3.579  1.00 19.37           C  
ATOM   2134  CB  ASN A 144      75.272 -57.463  -4.423  1.00 19.37           C  
ATOM   2135  HB2 ASN A 144      74.209 -57.496  -4.661  1.00 19.37           H  
ATOM   2136  HB3 ASN A 144      75.598 -58.470  -4.161  1.00 19.37           H  
ATOM   2137  O   ASN A 144      73.891 -54.935  -4.036  1.00 19.37           O  
ATOM   2138  CG  ASN A 144      76.058 -57.049  -5.653  1.00 19.37           C  
ATOM   2139  ND2 ASN A 144      75.424 -56.903  -6.792  1.00 19.37           N  
ATOM   2140 HD21 ASN A 144      74.415 -56.928  -6.821  1.00 19.37           H  
ATOM   2141 HD22 ASN A 144      75.978 -56.551  -7.559  1.00 19.37           H  
ATOM   2142  OD1 ASN A 144      77.259 -56.871  -5.604  1.00 19.37           O  
ATOM   2143  N   PRO A 145      75.865 -53.995  -3.440  1.00 24.70           N  
ATOM   2144  CA  PRO A 145      75.534 -52.595  -3.837  1.00 24.70           C  
ATOM   2145  HA  PRO A 145      74.606 -52.567  -4.406  1.00 24.70           H  
ATOM   2146  C   PRO A 145      76.619 -51.771  -4.630  1.00 24.70           C  
ATOM   2147  CB  PRO A 145      75.302 -51.942  -2.469  1.00 24.70           C  
ATOM   2148  HB2 PRO A 145      75.433 -50.861  -2.503  1.00 24.70           H  
ATOM   2149  HB3 PRO A 145      74.299 -52.188  -2.121  1.00 24.70           H  
ATOM   2150  O   PRO A 145      77.786 -51.779  -4.243  1.00 24.70           O  
ATOM   2151  CG  PRO A 145      76.340 -52.616  -1.555  1.00 24.70           C  
ATOM   2152  HG2 PRO A 145      75.901 -52.843  -0.584  1.00 24.70           H  
ATOM   2153  HG3 PRO A 145      77.211 -51.971  -1.433  1.00 24.70           H  
ATOM   2154  CD  PRO A 145      76.750 -53.903  -2.285  1.00 24.70           C  
ATOM   2155  HD2 PRO A 145      77.786 -53.834  -2.619  1.00 24.70           H  
ATOM   2156  HD3 PRO A 145      76.638 -54.751  -1.610  1.00 24.70           H  
ATOM   2157  N   SER A 146      76.232 -50.978  -5.660  1.00 20.35           N  
ATOM   2158  H   SER A 146      75.251 -50.980  -5.904  1.00 20.35           H  
ATOM   2159  CA  SER A 146      77.040 -49.936  -6.396  1.00 20.35           C  
ATOM   2160  HA  SER A 146      77.981 -49.799  -5.864  1.00 20.35           H  
ATOM   2161  C   SER A 146      76.328 -48.542  -6.389  1.00 20.35           C  
ATOM   2162  CB  SER A 146      77.411 -50.425  -7.810  1.00 20.35           C  
ATOM   2163  HB2 SER A 146      78.210 -49.799  -8.206  1.00 20.35           H  
ATOM   2164  HB3 SER A 146      77.793 -51.444  -7.747  1.00 20.35           H  
ATOM   2165  O   SER A 146      75.407 -48.394  -5.586  1.00 20.35           O  
ATOM   2166  OG  SER A 146      76.321 -50.394  -8.710  1.00 20.35           O  
ATOM   2167  HG  SER A 146      76.654 -50.043  -9.539  1.00 20.35           H  
ATOM   2168  N   GLY A 147      76.646 -47.452  -7.129  1.00 22.00           N  
ATOM   2169  H   GLY A 147      76.042 -46.670  -6.922  1.00 22.00           H  
ATOM   2170  CA  GLY A 147      77.517 -47.165  -8.301  1.00 22.00           C  
ATOM   2171  HA2 GLY A 147      77.303 -47.927  -9.050  1.00 22.00           H  
ATOM   2172  HA3 GLY A 147      78.572 -47.204  -8.030  1.00 22.00           H  
ATOM   2173  C   GLY A 147      77.187 -45.775  -8.945  1.00 22.00           C  
ATOM   2174  O   GLY A 147      76.255 -45.138  -8.460  1.00 22.00           O  
ATOM   2175  N   ASP A 148      77.815 -45.197  -9.997  1.00 22.91           N  
ATOM   2176  H   ASP A 148      77.379 -44.326 -10.262  1.00 22.91           H  
ATOM   2177  CA  ASP A 148      79.090 -45.488 -10.707  1.00 22.91           C  
ATOM   2178  HA  ASP A 148      79.834 -45.776  -9.964  1.00 22.91           H  
ATOM   2179  C   ASP A 148      79.734 -44.274 -11.499  1.00 22.91           C  
ATOM   2180  CB  ASP A 148      78.917 -46.693 -11.667  1.00 22.91           C  
ATOM   2181  HB2 ASP A 148      78.015 -46.554 -12.263  1.00 22.91           H  
ATOM   2182  HB3 ASP A 148      79.763 -46.712 -12.354  1.00 22.91           H  
ATOM   2183  O   ASP A 148      80.942 -44.094 -11.370  1.00 22.91           O  
ATOM   2184  CG  ASP A 148      78.878 -48.059 -10.953  1.00 22.91           C  
ATOM   2185  OD1 ASP A 148      79.783 -48.321 -10.128  1.00 22.91           O  
ATOM   2186  OD2 ASP A 148      77.902 -48.826 -11.146  1.00 22.91           O  
ATOM   2187  N   ASP A 149      79.006 -43.433 -12.279  1.00 24.23           N  
ATOM   2188  H   ASP A 149      78.003 -43.550 -12.270  1.00 24.23           H  
ATOM   2189  CA  ASP A 149      79.526 -42.623 -13.452  1.00 24.23           C  
ATOM   2190  HA  ASP A 149      80.608 -42.523 -13.373  1.00 24.23           H  
ATOM   2191  C   ASP A 149      78.916 -41.167 -13.595  1.00 24.23           C  
ATOM   2192  CB  ASP A 149      79.158 -43.464 -14.708  1.00 24.23           C  
ATOM   2193  HB2 ASP A 149      78.553 -44.323 -14.418  1.00 24.23           H  
ATOM   2194  HB3 ASP A 149      78.511 -42.872 -15.355  1.00 24.23           H  
ATOM   2195  O   ASP A 149      77.889 -40.922 -12.966  1.00 24.23           O  
ATOM   2196  CG  ASP A 149      80.328 -44.000 -15.547  1.00 24.23           C  
ATOM   2197  OD1 ASP A 149      81.502 -43.786 -15.176  1.00 24.23           O  
ATOM   2198  OD2 ASP A 149      80.026 -44.593 -16.608  1.00 24.23           O  
ATOM   2199  N   LEU A 150      79.345 -40.133 -14.388  1.00 23.78           N  
ATOM   2200  H   LEU A 150      78.716 -39.349 -14.286  1.00 23.78           H  
ATOM   2201  CA  LEU A 150      80.565 -39.831 -15.211  1.00 23.78           C  
ATOM   2202  HA  LEU A 150      81.428 -40.167 -14.636  1.00 23.78           H  
ATOM   2203  C   LEU A 150      80.826 -38.312 -15.601  1.00 23.78           C  
ATOM   2204  CB  LEU A 150      80.535 -40.638 -16.535  1.00 23.78           C  
ATOM   2205  HB2 LEU A 150      79.925 -41.530 -16.395  1.00 23.78           H  
ATOM   2206  HB3 LEU A 150      80.033 -40.058 -17.310  1.00 23.78           H  
ATOM   2207  O   LEU A 150      81.921 -37.820 -15.354  1.00 23.78           O  
ATOM   2208  CG  LEU A 150      81.908 -41.110 -17.074  1.00 23.78           C  
ATOM   2209  HG  LEU A 150      82.385 -41.755 -16.336  1.00 23.78           H  
ATOM   2210  CD1 LEU A 150      81.698 -41.904 -18.365  1.00 23.78           C  
ATOM   2211 HD11 LEU A 150      81.030 -42.742 -18.166  1.00 23.78           H  
ATOM   2212 HD12 LEU A 150      81.267 -41.268 -19.139  1.00 23.78           H  
ATOM   2213 HD13 LEU A 150      82.650 -42.312 -18.704  1.00 23.78           H  
ATOM   2214  CD2 LEU A 150      82.899 -39.993 -17.407  1.00 23.78           C  
ATOM   2215 HD21 LEU A 150      83.763 -40.407 -17.928  1.00 23.78           H  
ATOM   2216 HD22 LEU A 150      82.426 -39.234 -18.031  1.00 23.78           H  
ATOM   2217 HD23 LEU A 150      83.263 -39.544 -16.483  1.00 23.78           H  
ATOM   2218  N   GLY A 151      79.894 -37.599 -16.283  1.00 27.21           N  
ATOM   2219  H   GLY A 151      78.967 -38.000 -16.259  1.00 27.21           H  
ATOM   2220  CA  GLY A 151      80.145 -36.736 -17.495  1.00 27.21           C  
ATOM   2221  HA2 GLY A 151      80.809 -37.303 -18.147  1.00 27.21           H  
ATOM   2222  HA3 GLY A 151      79.195 -36.671 -18.026  1.00 27.21           H  
ATOM   2223  C   GLY A 151      80.720 -35.277 -17.490  1.00 27.21           C  
ATOM   2224  O   GLY A 151      81.153 -34.736 -16.478  1.00 27.21           O  
ATOM   2225  N   GLU A 152      80.759 -34.661 -18.696  1.00 29.89           N  
ATOM   2226  H   GLU A 152      80.292 -35.131 -19.458  1.00 29.89           H  
ATOM   2227  CA  GLU A 152      81.579 -33.481 -19.109  1.00 29.89           C  
ATOM   2228  HA  GLU A 152      82.494 -33.503 -18.517  1.00 29.89           H  
ATOM   2229  C   GLU A 152      80.948 -32.076 -18.892  1.00 29.89           C  
ATOM   2230  CB  GLU A 152      81.982 -33.619 -20.596  1.00 29.89           C  
ATOM   2231  HB2 GLU A 152      82.624 -32.779 -20.859  1.00 29.89           H  
ATOM   2232  HB3 GLU A 152      81.081 -33.564 -21.208  1.00 29.89           H  
ATOM   2233  O   GLU A 152      79.734 -31.953 -18.761  1.00 29.89           O  
ATOM   2234  CG  GLU A 152      82.737 -34.920 -20.926  1.00 29.89           C  
ATOM   2235  HG2 GLU A 152      83.572 -35.012 -20.232  1.00 29.89           H  
ATOM   2236  HG3 GLU A 152      82.074 -35.770 -20.766  1.00 29.89           H  
ATOM   2237  CD  GLU A 152      83.264 -34.966 -22.373  1.00 29.89           C  
ATOM   2238  OE1 GLU A 152      84.404 -35.454 -22.554  1.00 29.89           O  
ATOM   2239  OE2 GLU A 152      82.531 -34.531 -23.288  1.00 29.89           O  
ATOM   2240  N   ALA A 153      81.770 -31.004 -18.860  1.00 27.04           N  
ATOM   2241  H   ALA A 153      82.747 -31.164 -19.058  1.00 27.04           H  
ATOM   2242  CA  ALA A 153      81.405 -29.746 -18.172  1.00 27.04           C  
ATOM   2243  HA  ALA A 153      80.360 -29.807 -17.866  1.00 27.04           H  
ATOM   2244  C   ALA A 153      81.535 -28.389 -18.917  1.00 27.04           C  
ATOM   2245  CB  ALA A 153      82.249 -29.694 -16.888  1.00 27.04           C  
ATOM   2246  HB1 ALA A 153      81.964 -28.821 -16.302  1.00 27.04           H  
ATOM   2247  HB2 ALA A 153      82.064 -30.587 -16.291  1.00 27.04           H  
ATOM   2248  HB3 ALA A 153      83.311 -29.634 -17.130  1.00 27.04           H  
ATOM   2249  O   ALA A 153      80.651 -27.548 -18.807  1.00 27.04           O  
ATOM   2250  N   GLY A 154      82.683 -28.087 -19.534  1.00 34.91           N  
ATOM   2251  H   GLY A 154      83.328 -28.844 -19.710  1.00 34.91           H  
ATOM   2252  CA  GLY A 154      83.265 -26.731 -19.414  1.00 34.91           C  
ATOM   2253  HA2 GLY A 154      82.934 -26.297 -18.471  1.00 34.91           H  
ATOM   2254  HA3 GLY A 154      84.349 -26.830 -19.357  1.00 34.91           H  
ATOM   2255  C   GLY A 154      82.968 -25.681 -20.492  1.00 34.91           C  
ATOM   2256  O   GLY A 154      83.816 -24.813 -20.692  1.00 34.91           O  
ATOM   2257  N   VAL A 155      81.865 -25.777 -21.237  1.00 25.22           N  
ATOM   2258  H   VAL A 155      81.156 -26.445 -20.970  1.00 25.22           H  
ATOM   2259  CA  VAL A 155      81.642 -24.945 -22.436  1.00 25.22           C  
ATOM   2260  HA  VAL A 155      82.577 -24.423 -22.637  1.00 25.22           H  
ATOM   2261  C   VAL A 155      80.642 -23.808 -22.170  1.00 25.22           C  
ATOM   2262  CB  VAL A 155      81.371 -25.780 -23.721  1.00 25.22           C  
ATOM   2263  HB  VAL A 155      80.348 -25.626 -24.065  1.00 25.22           H  
ATOM   2264  O   VAL A 155      79.461 -23.888 -22.496  1.00 25.22           O  
ATOM   2265  CG1 VAL A 155      82.355 -25.343 -24.822  1.00 25.22           C  
ATOM   2266 HG11 VAL A 155      82.331 -24.260 -24.939  1.00 25.22           H  
ATOM   2267 HG12 VAL A 155      82.065 -25.799 -25.768  1.00 25.22           H  
ATOM   2268 HG13 VAL A 155      83.370 -25.648 -24.566  1.00 25.22           H  
ATOM   2269  CG2 VAL A 155      81.550 -27.300 -23.570  1.00 25.22           C  
ATOM   2270 HG21 VAL A 155      82.557 -27.537 -23.226  1.00 25.22           H  
ATOM   2271 HG22 VAL A 155      80.815 -27.684 -22.862  1.00 25.22           H  
ATOM   2272 HG23 VAL A 155      81.372 -27.782 -24.531  1.00 25.22           H  
ATOM   2273  N   ASP A 156      81.144 -22.717 -21.584  1.00 30.11           N  
ATOM   2274  H   ASP A 156      82.091 -22.762 -21.235  1.00 30.11           H  
ATOM   2275  CA  ASP A 156      80.437 -21.434 -21.425  1.00 30.11           C  
ATOM   2276  HA  ASP A 156      79.421 -21.633 -21.083  1.00 30.11           H  
ATOM   2277  C   ASP A 156      80.333 -20.702 -22.789  1.00 30.11           C  
ATOM   2278  CB  ASP A 156      81.132 -20.581 -20.343  1.00 30.11           C  
ATOM   2279  HB2 ASP A 156      82.174 -20.428 -20.626  1.00 30.11           H  
ATOM   2280  HB3 ASP A 156      80.650 -19.605 -20.305  1.00 30.11           H  
ATOM   2281  O   ASP A 156      80.970 -19.677 -23.033  1.00 30.11           O  
ATOM   2282  CG  ASP A 156      81.068 -21.191 -18.936  1.00 30.11           C  
ATOM   2283  OD1 ASP A 156      79.940 -21.445 -18.460  1.00 30.11           O  
ATOM   2284  OD2 ASP A 156      82.153 -21.360 -18.328  1.00 30.11           O  
ATOM   2285  N   GLU A 157      79.601 -21.301 -23.735  1.00 27.01           N  
ATOM   2286  H   GLU A 157      79.181 -22.182 -23.473  1.00 27.01           H  
ATOM   2287  CA  GLU A 157      79.648 -20.977 -25.173  1.00 27.01           C  
ATOM   2288  HA  GLU A 157      80.680 -20.823 -25.486  1.00 27.01           H  
ATOM   2289  C   GLU A 157      78.842 -19.749 -25.596  1.00 27.01           C  
ATOM   2290  CB  GLU A 157      79.031 -22.139 -25.979  1.00 27.01           C  
ATOM   2291  HB2 GLU A 157      78.890 -21.825 -27.014  1.00 27.01           H  
ATOM   2292  HB3 GLU A 157      78.053 -22.363 -25.555  1.00 27.01           H  
ATOM   2293  O   GLU A 157      79.263 -18.970 -26.458  1.00 27.01           O  
ATOM   2294  CG  GLU A 157      79.864 -23.413 -25.995  1.00 27.01           C  
ATOM   2295  HG2 GLU A 157      80.099 -23.666 -24.961  1.00 27.01           H  
ATOM   2296  HG3 GLU A 157      80.798 -23.205 -26.516  1.00 27.01           H  
ATOM   2297  CD  GLU A 157      79.138 -24.596 -26.661  1.00 27.01           C  
ATOM   2298  OE1 GLU A 157      79.853 -25.434 -27.258  1.00 27.01           O  
ATOM   2299  OE2 GLU A 157      77.887 -24.647 -26.608  1.00 27.01           O  
ATOM   2300  N   LEU A 158      77.574 -19.731 -25.182  1.00 21.50           N  
ATOM   2301  H   LEU A 158      77.343 -20.330 -24.403  1.00 21.50           H  
ATOM   2302  CA  LEU A 158      76.530 -19.531 -26.185  1.00 21.50           C  
ATOM   2303  HA  LEU A 158      76.992 -19.713 -27.155  1.00 21.50           H  
ATOM   2304  C   LEU A 158      76.070 -18.073 -26.202  1.00 21.50           C  
ATOM   2305  CB  LEU A 158      75.438 -20.615 -26.033  1.00 21.50           C  
ATOM   2306  HB2 LEU A 158      75.856 -21.451 -25.473  1.00 21.50           H  
ATOM   2307  HB3 LEU A 158      74.594 -20.232 -25.460  1.00 21.50           H  
ATOM   2308  O   LEU A 158      75.238 -17.655 -25.402  1.00 21.50           O  
ATOM   2309  CG  LEU A 158      74.963 -21.167 -27.394  1.00 21.50           C  
ATOM   2310  HG  LEU A 158      75.822 -21.314 -28.048  1.00 21.50           H  
ATOM   2311  CD1 LEU A 158      74.284 -22.525 -27.222  1.00 21.50           C  
ATOM   2312 HD11 LEU A 158      73.434 -22.437 -26.545  1.00 21.50           H  
ATOM   2313 HD12 LEU A 158      73.950 -22.901 -28.189  1.00 21.50           H  
ATOM   2314 HD13 LEU A 158      75.001 -23.235 -26.808  1.00 21.50           H  
ATOM   2315  CD2 LEU A 158      73.982 -20.218 -28.085  1.00 21.50           C  
ATOM   2316 HD21 LEU A 158      73.680 -20.636 -29.046  1.00 21.50           H  
ATOM   2317 HD22 LEU A 158      74.455 -19.251 -28.252  1.00 21.50           H  
ATOM   2318 HD23 LEU A 158      73.103 -20.074 -27.457  1.00 21.50           H  
ATOM   2319  N   LEU A 159      76.683 -17.327 -27.127  1.00 26.85           N  
ATOM   2320  H   LEU A 159      77.446 -17.792 -27.597  1.00 26.85           H  
ATOM   2321  CA  LEU A 159      76.529 -15.892 -27.383  1.00 26.85           C  
ATOM   2322  HA  LEU A 159      77.244 -15.359 -26.756  1.00 26.85           H  
ATOM   2323  C   LEU A 159      75.132 -15.326 -27.077  1.00 26.85           C  
ATOM   2324  CB  LEU A 159      76.851 -15.630 -28.871  1.00 26.85           C  
ATOM   2325  HB2 LEU A 159      76.516 -14.628 -29.139  1.00 26.85           H  
ATOM   2326  HB3 LEU A 159      76.267 -16.332 -29.467  1.00 26.85           H  
ATOM   2327  O   LEU A 159      74.113 -15.891 -27.476  1.00 26.85           O  
ATOM   2328  CG  LEU A 159      78.339 -15.762 -29.244  1.00 26.85           C  
ATOM   2329  HG  LEU A 159      78.762 -16.652 -28.779  1.00 26.85           H  
ATOM   2330  CD1 LEU A 159      78.491 -15.898 -30.761  1.00 26.85           C  
ATOM   2331 HD11 LEU A 159      79.548 -15.977 -31.018  1.00 26.85           H  
ATOM   2332 HD12 LEU A 159      77.982 -16.802 -31.095  1.00 26.85           H  
ATOM   2333 HD13 LEU A 159      78.056 -15.032 -31.259  1.00 26.85           H  
ATOM   2334  CD2 LEU A 159      79.135 -14.532 -28.802  1.00 26.85           C  
ATOM   2335 HD21 LEU A 159      78.733 -13.632 -29.266  1.00 26.85           H  
ATOM   2336 HD22 LEU A 159      79.083 -14.430 -27.718  1.00 26.85           H  
ATOM   2337 HD23 LEU A 159      80.182 -14.652 -29.082  1.00 26.85           H  
ATOM   2338  N   GLU A 160      75.114 -14.120 -26.502  1.00 27.27           N  
ATOM   2339  H   GLU A 160      75.990 -13.751 -26.161  1.00 27.27           H  
ATOM   2340  CA  GLU A 160      73.944 -13.241 -26.346  1.00 27.27           C  
ATOM   2341  HA  GLU A 160      73.146 -13.798 -25.855  1.00 27.27           H  
ATOM   2342  C   GLU A 160      73.426 -12.777 -27.731  1.00 27.27           C  
ATOM   2343  CB  GLU A 160      74.326 -12.048 -25.443  1.00 27.27           C  
ATOM   2344  HB2 GLU A 160      75.148 -11.505 -25.911  1.00 27.27           H  
ATOM   2345  HB3 GLU A 160      73.469 -11.378 -25.370  1.00 27.27           H  
ATOM   2346  O   GLU A 160      73.619 -11.641 -28.156  1.00 27.27           O  
ATOM   2347  CG  GLU A 160      74.744 -12.453 -24.019  1.00 27.27           C  
ATOM   2348  HG2 GLU A 160      73.904 -12.953 -23.536  1.00 27.27           H  
ATOM   2349  HG3 GLU A 160      75.573 -13.159 -24.067  1.00 27.27           H  
ATOM   2350  CD  GLU A 160      75.183 -11.230 -23.198  1.00 27.27           C  
ATOM   2351  OE1 GLU A 160      74.476 -10.893 -22.221  1.00 27.27           O  
ATOM   2352  OE2 GLU A 160      76.228 -10.639 -23.559  1.00 27.27           O  
ATOM   2353  N   ALA A 161      72.852 -13.705 -28.502  1.00 25.39           N  
ATOM   2354  H   ALA A 161      72.821 -14.629 -28.095  1.00 25.39           H  
ATOM   2355  CA  ALA A 161      72.947 -13.665 -29.962  1.00 25.39           C  
ATOM   2356  HA  ALA A 161      73.948 -13.323 -30.225  1.00 25.39           H  
ATOM   2357  C   ALA A 161      71.964 -12.729 -30.683  1.00 25.39           C  
ATOM   2358  CB  ALA A 161      72.794 -15.105 -30.474  1.00 25.39           C  
ATOM   2359  HB1 ALA A 161      72.883 -15.116 -31.561  1.00 25.39           H  
ATOM   2360  HB2 ALA A 161      73.580 -15.734 -30.056  1.00 25.39           H  
ATOM   2361  HB3 ALA A 161      71.823 -15.508 -30.189  1.00 25.39           H  
ATOM   2362  O   ALA A 161      72.351 -12.052 -31.632  1.00 25.39           O  
ATOM   2363  N   LEU A 162      70.681 -12.744 -30.303  1.00 20.64           N  
ATOM   2364  H   LEU A 162      70.457 -13.278 -29.476  1.00 20.64           H  
ATOM   2365  CA  LEU A 162      69.578 -12.189 -31.106  1.00 20.64           C  
ATOM   2366  HA  LEU A 162      70.007 -11.642 -31.946  1.00 20.64           H  
ATOM   2367  C   LEU A 162      68.777 -11.116 -30.347  1.00 20.64           C  
ATOM   2368  CB  LEU A 162      68.737 -13.347 -31.702  1.00 20.64           C  
ATOM   2369  HB2 LEU A 162      67.700 -13.038 -31.830  1.00 20.64           H  
ATOM   2370  HB3 LEU A 162      68.743 -14.182 -31.001  1.00 20.64           H  
ATOM   2371  O   LEU A 162      67.567 -11.252 -30.125  1.00 20.64           O  
ATOM   2372  CG  LEU A 162      69.256 -13.816 -33.077  1.00 20.64           C  
ATOM   2373  HG  LEU A 162      70.345 -13.855 -33.066  1.00 20.64           H  
ATOM   2374  CD1 LEU A 162      68.732 -15.216 -33.401  1.00 20.64           C  
ATOM   2375 HD11 LEU A 162      69.082 -15.920 -32.647  1.00 20.64           H  
ATOM   2376 HD12 LEU A 162      69.110 -15.531 -34.374  1.00 20.64           H  
ATOM   2377 HD13 LEU A 162      67.642 -15.214 -33.420  1.00 20.64           H  
ATOM   2378  CD2 LEU A 162      68.790 -12.878 -34.196  1.00 20.64           C  
ATOM   2379 HD21 LEU A 162      69.159 -11.868 -34.018  1.00 20.64           H  
ATOM   2380 HD22 LEU A 162      69.187 -13.219 -35.152  1.00 20.64           H  
ATOM   2381 HD23 LEU A 162      67.701 -12.853 -34.248  1.00 20.64           H  
ATOM   2382  N   GLY A 163      69.465 -10.026 -29.987  1.00 25.74           N  
ATOM   2383  H   GLY A 163      70.456 -10.030 -30.179  1.00 25.74           H  
ATOM   2384  CA  GLY A 163      68.833  -8.707 -29.830  1.00 25.74           C  
ATOM   2385  HA2 GLY A 163      68.014  -8.769 -29.114  1.00 25.74           H  
ATOM   2386  HA3 GLY A 163      69.565  -7.980 -29.478  1.00 25.74           H  
ATOM   2387  C   GLY A 163      68.308  -8.259 -31.199  1.00 25.74           C  
ATOM   2388  O   GLY A 163      69.060  -8.284 -32.169  1.00 25.74           O  
ATOM   2389  N   ARG A 164      66.988  -8.061 -31.321  1.00 26.12           N  
ATOM   2390  H   ARG A 164      66.473  -7.883 -30.471  1.00 26.12           H  
ATOM   2391  CA  ARG A 164      66.279  -8.827 -32.363  1.00 26.12           C  
ATOM   2392  HA  ARG A 164      66.994  -9.577 -32.703  1.00 26.12           H  
ATOM   2393  C   ARG A 164      65.917  -8.131 -33.681  1.00 26.12           C  
ATOM   2394  CB  ARG A 164      65.118  -9.621 -31.745  1.00 26.12           C  
ATOM   2395  HB2 ARG A 164      65.382  -9.901 -30.725  1.00 26.12           H  
ATOM   2396  HB3 ARG A 164      64.218  -9.008 -31.707  1.00 26.12           H  
ATOM   2397  O   ARG A 164      66.458  -8.539 -34.700  1.00 26.12           O  
ATOM   2398  CG  ARG A 164      64.853 -10.898 -32.561  1.00 26.12           C  
ATOM   2399  HG2 ARG A 164      64.534 -10.624 -33.566  1.00 26.12           H  
ATOM   2400  HG3 ARG A 164      65.769 -11.483 -32.639  1.00 26.12           H  
ATOM   2401  CD  ARG A 164      63.765 -11.768 -31.925  1.00 26.12           C  
ATOM   2402  HD2 ARG A 164      63.555 -12.599 -32.597  1.00 26.12           H  
ATOM   2403  HD3 ARG A 164      62.861 -11.168 -31.823  1.00 26.12           H  
ATOM   2404  NE  ARG A 164      64.184 -12.293 -30.609  1.00 26.12           N  
ATOM   2405  HE  ARG A 164      65.145 -12.127 -30.346  1.00 26.12           H  
ATOM   2406  NH1 ARG A 164      62.148 -13.154 -29.990  1.00 26.12           N  
ATOM   2407 HH11 ARG A 164      61.557 -13.610 -29.310  1.00 26.12           H  
ATOM   2408 HH12 ARG A 164      61.762 -12.822 -30.862  1.00 26.12           H  
ATOM   2409  NH2 ARG A 164      63.888 -13.315 -28.597  1.00 26.12           N  
ATOM   2410 HH21 ARG A 164      63.295 -13.781 -27.926  1.00 26.12           H  
ATOM   2411 HH22 ARG A 164      64.855 -13.124 -28.375  1.00 26.12           H  
ATOM   2412  CZ  ARG A 164      63.407 -12.918 -29.742  1.00 26.12           C  
ATOM   2413  N   GLU A 165      64.916  -7.245 -33.703  1.00 20.40           N  
ATOM   2414  H   GLU A 165      64.556  -6.895 -32.827  1.00 20.40           H  
ATOM   2415  CA  GLU A 165      64.110  -7.049 -34.930  1.00 20.40           C  
ATOM   2416  HA  GLU A 165      64.638  -7.487 -35.777  1.00 20.40           H  
ATOM   2417  C   GLU A 165      63.854  -5.589 -35.346  1.00 20.40           C  
ATOM   2418  CB  GLU A 165      62.792  -7.835 -34.779  1.00 20.40           C  
ATOM   2419  HB2 GLU A 165      62.156  -7.318 -34.060  1.00 20.40           H  
ATOM   2420  HB3 GLU A 165      63.015  -8.823 -34.377  1.00 20.40           H  
ATOM   2421  O   GLU A 165      64.273  -5.192 -36.430  1.00 20.40           O  
ATOM   2422  CG  GLU A 165      62.043  -8.029 -36.109  1.00 20.40           C  
ATOM   2423  HG2 GLU A 165      62.692  -8.588 -36.784  1.00 20.40           H  
ATOM   2424  HG3 GLU A 165      61.847  -7.061 -36.570  1.00 20.40           H  
ATOM   2425  CD  GLU A 165      60.716  -8.787 -35.925  1.00 20.40           C  
ATOM   2426  OE1 GLU A 165      60.390  -9.607 -36.813  1.00 20.40           O  
ATOM   2427  OE2 GLU A 165      60.055  -8.576 -34.882  1.00 20.40           O  
ATOM   2428  N   LEU A 166      63.136  -4.805 -34.534  1.00 18.31           N  
ATOM   2429  H   LEU A 166      62.855  -5.166 -33.634  1.00 18.31           H  
ATOM   2430  CA  LEU A 166      62.474  -3.574 -34.988  1.00 18.31           C  
ATOM   2431  HA  LEU A 166      62.523  -3.517 -36.076  1.00 18.31           H  
ATOM   2432  C   LEU A 166      63.143  -2.291 -34.467  1.00 18.31           C  
ATOM   2433  CB  LEU A 166      60.980  -3.633 -34.591  1.00 18.31           C  
ATOM   2434  HB2 LEU A 166      60.922  -3.832 -33.521  1.00 18.31           H  
ATOM   2435  HB3 LEU A 166      60.535  -2.653 -34.762  1.00 18.31           H  
ATOM   2436  O   LEU A 166      62.733  -1.771 -33.433  1.00 18.31           O  
ATOM   2437  CG  LEU A 166      60.139  -4.681 -35.342  1.00 18.31           C  
ATOM   2438  HG  LEU A 166      60.653  -5.641 -35.321  1.00 18.31           H  
ATOM   2439  CD1 LEU A 166      58.787  -4.864 -34.653  1.00 18.31           C  
ATOM   2440 HD11 LEU A 166      58.233  -3.925 -34.654  1.00 18.31           H  
ATOM   2441 HD12 LEU A 166      58.946  -5.198 -33.628  1.00 18.31           H  
ATOM   2442 HD13 LEU A 166      58.218  -5.633 -35.175  1.00 18.31           H  
ATOM   2443  CD2 LEU A 166      59.878  -4.275 -36.796  1.00 18.31           C  
ATOM   2444 HD21 LEU A 166      59.263  -5.033 -37.279  1.00 18.31           H  
ATOM   2445 HD22 LEU A 166      60.824  -4.207 -37.334  1.00 18.31           H  
ATOM   2446 HD23 LEU A 166      59.372  -3.310 -36.832  1.00 18.31           H  
ATOM   2447  N   ASP A 167      64.095  -1.760 -35.240  1.00 18.39           N  
ATOM   2448  H   ASP A 167      64.442  -2.329 -35.999  1.00 18.39           H  
ATOM   2449  CA  ASP A 167      64.292  -0.304 -35.365  1.00 18.39           C  
ATOM   2450  HA  ASP A 167      63.634   0.195 -34.653  1.00 18.39           H  
ATOM   2451  C   ASP A 167      63.766   0.150 -36.752  1.00 18.39           C  
ATOM   2452  CB  ASP A 167      65.727   0.148 -35.001  1.00 18.39           C  
ATOM   2453  HB2 ASP A 167      65.974   1.033 -35.587  1.00 18.39           H  
ATOM   2454  HB3 ASP A 167      66.434  -0.640 -35.259  1.00 18.39           H  
ATOM   2455  O   ASP A 167      62.612   0.558 -36.854  1.00 18.39           O  
ATOM   2456  CG  ASP A 167      65.931   0.511 -33.522  1.00 18.39           C  
ATOM   2457  OD1 ASP A 167      65.089   1.253 -32.967  1.00 18.39           O  
ATOM   2458  OD2 ASP A 167      66.964   0.073 -32.960  1.00 18.39           O  
ATOM   2459  N   GLY A 168      64.442   0.006 -37.899  1.00 25.27           N  
ATOM   2460  H   GLY A 168      63.919   0.318 -38.705  1.00 25.27           H  
ATOM   2461  CA  GLY A 168      65.843  -0.360 -38.163  1.00 25.27           C  
ATOM   2462  HA2 GLY A 168      66.311  -0.836 -37.302  1.00 25.27           H  
ATOM   2463  HA3 GLY A 168      65.846  -1.093 -38.969  1.00 25.27           H  
ATOM   2464  C   GLY A 168      66.732   0.807 -38.634  1.00 25.27           C  
ATOM   2465  O   GLY A 168      67.934   0.596 -38.788  1.00 25.27           O  
ATOM   2466  N   ASP A 169      66.136   1.981 -38.893  1.00 21.85           N  
ATOM   2467  H   ASP A 169      65.193   2.112 -38.555  1.00 21.85           H  
ATOM   2468  CA  ASP A 169      66.724   3.162 -39.565  1.00 21.85           C  
ATOM   2469  HA  ASP A 169      67.685   2.891 -40.003  1.00 21.85           H  
ATOM   2470  C   ASP A 169      67.008   4.328 -38.590  1.00 21.85           C  
ATOM   2471  CB  ASP A 169      65.783   3.643 -40.709  1.00 21.85           C  
ATOM   2472  HB2 ASP A 169      64.748   3.524 -40.387  1.00 21.85           H  
ATOM   2473  HB3 ASP A 169      65.943   4.714 -40.835  1.00 21.85           H  
ATOM   2474  O   ASP A 169      66.064   4.737 -37.873  1.00 21.85           O  
ATOM   2475  CG  ASP A 169      65.939   3.024 -42.119  1.00 21.85           C  
ATOM   2476  OD1 ASP A 169      66.805   2.147 -42.350  1.00 21.85           O  
ATOM   2477  OD2 ASP A 169      65.179   3.469 -43.018  1.00 21.85           O  
ATOM   2478  OXT ASP A 169      68.150   4.847 -38.619  1.00 21.85           O  
TER    2479      ASP A 169                                                       
ATOM   2479  N   MET B   1      33.189  13.170 -43.908  1.00 74.63           N  
ATOM   2480  H   MET B   1      33.156  13.625 -44.810  1.00 74.63           H  
ATOM   2481  H2  MET B   1      34.116  13.254 -43.517  1.00 74.63           H  
ATOM   2482  H3  MET B   1      32.952  12.196 -44.028  1.00 74.63           H  
ATOM   2483  CA  MET B   1      32.216  13.808 -43.010  1.00 74.63           C  
ATOM   2484  HA  MET B   1      31.240  13.760 -43.493  1.00 74.63           H  
ATOM   2485  C   MET B   1      32.589  15.277 -42.834  1.00 74.63           C  
ATOM   2486  CB  MET B   1      32.085  13.045 -41.684  1.00 74.63           C  
ATOM   2487  HB2 MET B   1      32.807  13.409 -40.953  1.00 74.63           H  
ATOM   2488  HB3 MET B   1      32.264  11.984 -41.853  1.00 74.63           H  
ATOM   2489  O   MET B   1      33.587  15.587 -42.191  1.00 74.63           O  
ATOM   2490  CG  MET B   1      30.664  13.202 -41.145  1.00 74.63           C  
ATOM   2491  HG2 MET B   1      30.454  14.266 -41.031  1.00 74.63           H  
ATOM   2492  HG3 MET B   1      29.956  12.789 -41.864  1.00 74.63           H  
ATOM   2493  SD  MET B   1      30.388  12.412 -39.545  1.00 74.63           S  
ATOM   2494  CE  MET B   1      30.162  10.672 -40.010  1.00 74.63           C  
ATOM   2495  HE1 MET B   1      29.285  10.574 -40.650  1.00 74.63           H  
ATOM   2496  HE2 MET B   1      29.991  10.082 -39.109  1.00 74.63           H  
ATOM   2497  HE3 MET B   1      31.046  10.295 -40.524  1.00 74.63           H  
ATOM   2498  N   THR B   2      31.853  16.165 -43.494  1.00 87.49           N  
ATOM   2499  H   THR B   2      31.072  15.802 -44.022  1.00 87.49           H  
ATOM   2500  CA  THR B   2      31.910  17.626 -43.357  1.00 87.49           C  
ATOM   2501  HA  THR B   2      32.938  17.962 -43.490  1.00 87.49           H  
ATOM   2502  C   THR B   2      31.441  18.063 -41.967  1.00 87.49           C  
ATOM   2503  CB  THR B   2      31.026  18.308 -44.419  1.00 87.49           C  
ATOM   2504  HB  THR B   2      31.109  19.389 -44.299  1.00 87.49           H  
ATOM   2505  O   THR B   2      30.947  17.253 -41.180  1.00 87.49           O  
ATOM   2506  CG2 THR B   2      31.411  17.960 -45.856  1.00 87.49           C  
ATOM   2507 HG21 THR B   2      31.266  16.897 -46.050  1.00 87.49           H  
ATOM   2508 HG22 THR B   2      30.787  18.530 -46.544  1.00 87.49           H  
ATOM   2509 HG23 THR B   2      32.455  18.220 -46.031  1.00 87.49           H  
ATOM   2510  OG1 THR B   2      29.681  17.943 -44.243  1.00 87.49           O  
ATOM   2511  HG1 THR B   2      29.539  17.133 -44.739  1.00 87.49           H  
ATOM   2512  N   ASP B   3      31.574  19.351 -41.645  1.00 79.81           N  
ATOM   2513  H   ASP B   3      31.990  20.001 -42.297  1.00 79.81           H  
ATOM   2514  CA  ASP B   3      31.056  19.870 -40.378  1.00 79.81           C  
ATOM   2515  HA  ASP B   3      31.454  19.245 -39.579  1.00 79.81           H  
ATOM   2516  C   ASP B   3      29.526  19.752 -40.290  1.00 79.81           C  
ATOM   2517  CB  ASP B   3      31.561  21.301 -40.156  1.00 79.81           C  
ATOM   2518  HB2 ASP B   3      30.914  22.011 -40.672  1.00 79.81           H  
ATOM   2519  HB3 ASP B   3      32.568  21.398 -40.561  1.00 79.81           H  
ATOM   2520  O   ASP B   3      29.006  19.243 -39.301  1.00 79.81           O  
ATOM   2521  CG  ASP B   3      31.625  21.606 -38.662  1.00 79.81           C  
ATOM   2522  OD1 ASP B   3      32.360  20.849 -37.981  1.00 79.81           O  
ATOM   2523  OD2 ASP B   3      30.951  22.554 -38.222  1.00 79.81           O  
ATOM   2524  N   SER B   4      28.820  20.076 -41.379  1.00 82.05           N  
ATOM   2525  H   SER B   4      29.297  20.504 -42.159  1.00 82.05           H  
ATOM   2526  CA  SER B   4      27.369  19.899 -41.505  1.00 82.05           C  
ATOM   2527  HA  SER B   4      26.875  20.492 -40.735  1.00 82.05           H  
ATOM   2528  C   SER B   4      26.925  18.443 -41.325  1.00 82.05           C  
ATOM   2529  CB  SER B   4      26.908  20.396 -42.880  1.00 82.05           C  
ATOM   2530  HB2 SER B   4      25.820  20.375 -42.932  1.00 82.05           H  
ATOM   2531  HB3 SER B   4      27.308  19.739 -43.652  1.00 82.05           H  
ATOM   2532  O   SER B   4      25.939  18.196 -40.639  1.00 82.05           O  
ATOM   2533  OG  SER B   4      27.375  21.713 -43.116  1.00 82.05           O  
ATOM   2534  HG  SER B   4      26.837  22.322 -42.606  1.00 82.05           H  
ATOM   2535  N   GLU B   5      27.656  17.472 -41.887  1.00 85.06           N  
ATOM   2536  H   GLU B   5      28.452  17.729 -42.453  1.00 85.06           H  
ATOM   2537  CA  GLU B   5      27.356  16.042 -41.703  1.00 85.06           C  
ATOM   2538  HA  GLU B   5      26.305  15.863 -41.933  1.00 85.06           H  
ATOM   2539  C   GLU B   5      27.562  15.602 -40.242  1.00 85.06           C  
ATOM   2540  CB  GLU B   5      28.207  15.187 -42.655  1.00 85.06           C  
ATOM   2541  HB2 GLU B   5      29.244  15.508 -42.558  1.00 85.06           H  
ATOM   2542  HB3 GLU B   5      28.140  14.144 -42.346  1.00 85.06           H  
ATOM   2543  O   GLU B   5      26.668  14.981 -39.669  1.00 85.06           O  
ATOM   2544  CG  GLU B   5      27.763  15.269 -44.128  1.00 85.06           C  
ATOM   2545  HG2 GLU B   5      27.628  16.314 -44.408  1.00 85.06           H  
ATOM   2546  HG3 GLU B   5      26.796  14.776 -44.224  1.00 85.06           H  
ATOM   2547  CD  GLU B   5      28.779  14.630 -45.093  1.00 85.06           C  
ATOM   2548  OE1 GLU B   5      28.365  14.059 -46.116  1.00 85.06           O  
ATOM   2549  OE2 GLU B   5      30.002  14.767 -44.843  1.00 85.06           O  
ATOM   2550  N   LYS B   6      28.679  15.994 -39.603  1.00 81.91           N  
ATOM   2551  H   LYS B   6      29.354  16.538 -40.121  1.00 81.91           H  
ATOM   2552  CA  LYS B   6      28.938  15.708 -38.176  1.00 81.91           C  
ATOM   2553  HA  LYS B   6      28.927  14.629 -38.020  1.00 81.91           H  
ATOM   2554  C   LYS B   6      27.829  16.272 -37.284  1.00 81.91           C  
ATOM   2555  CB  LYS B   6      30.305  16.277 -37.741  1.00 81.91           C  
ATOM   2556  HB2 LYS B   6      30.393  17.307 -38.087  1.00 81.91           H  
ATOM   2557  HB3 LYS B   6      30.351  16.276 -36.652  1.00 81.91           H  
ATOM   2558  O   LYS B   6      27.293  15.574 -36.426  1.00 81.91           O  
ATOM   2559  CG  LYS B   6      31.484  15.444 -38.263  1.00 81.91           C  
ATOM   2560  HG2 LYS B   6      31.383  14.434 -37.866  1.00 81.91           H  
ATOM   2561  HG3 LYS B   6      31.439  15.394 -39.351  1.00 81.91           H  
ATOM   2562  CD  LYS B   6      32.873  15.959 -37.859  1.00 81.91           C  
ATOM   2563  HD2 LYS B   6      32.958  15.973 -36.773  1.00 81.91           H  
ATOM   2564  HD3 LYS B   6      33.605  15.245 -38.236  1.00 81.91           H  
ATOM   2565  CE  LYS B   6      33.199  17.334 -38.460  1.00 81.91           C  
ATOM   2566  HE2 LYS B   6      34.197  17.299 -38.896  1.00 81.91           H  
ATOM   2567  HE3 LYS B   6      32.494  17.532 -39.268  1.00 81.91           H  
ATOM   2568  NZ  LYS B   6      33.138  18.409 -37.440  1.00 81.91           N  
ATOM   2569  HZ1 LYS B   6      33.871  18.340 -36.748  1.00 81.91           H  
ATOM   2570  HZ2 LYS B   6      33.178  19.333 -37.846  1.00 81.91           H  
ATOM   2571  HZ3 LYS B   6      32.242  18.427 -36.974  1.00 81.91           H  
ATOM   2572  N   VAL B   7      27.459  17.536 -37.494  1.00 83.18           N  
ATOM   2573  H   VAL B   7      27.935  18.061 -38.213  1.00 83.18           H  
ATOM   2574  CA  VAL B   7      26.415  18.203 -36.701  1.00 83.18           C  
ATOM   2575  HA  VAL B   7      26.628  18.037 -35.645  1.00 83.18           H  
ATOM   2576  C   VAL B   7      25.033  17.586 -36.957  1.00 83.18           C  
ATOM   2577  CB  VAL B   7      26.447  19.724 -36.941  1.00 83.18           C  
ATOM   2578  HB  VAL B   7      26.360  19.927 -38.008  1.00 83.18           H  
ATOM   2579  O   VAL B   7      24.249  17.465 -36.016  1.00 83.18           O  
ATOM   2580  CG1 VAL B   7      25.316  20.448 -36.205  1.00 83.18           C  
ATOM   2581 HG11 VAL B   7      25.434  21.525 -36.329  1.00 83.18           H  
ATOM   2582 HG12 VAL B   7      25.342  20.205 -35.143  1.00 83.18           H  
ATOM   2583 HG13 VAL B   7      24.351  20.153 -36.616  1.00 83.18           H  
ATOM   2584  CG2 VAL B   7      27.758  20.329 -36.413  1.00 83.18           C  
ATOM   2585 HG21 VAL B   7      27.829  20.196 -35.334  1.00 83.18           H  
ATOM   2586 HG22 VAL B   7      27.796  21.393 -36.646  1.00 83.18           H  
ATOM   2587 HG23 VAL B   7      28.622  19.858 -36.882  1.00 83.18           H  
ATOM   2588  N   ALA B   8      24.742  17.117 -38.175  1.00 82.94           N  
ATOM   2589  H   ALA B   8      25.404  17.252 -38.926  1.00 82.94           H  
ATOM   2590  CA  ALA B   8      23.504  16.398 -38.474  1.00 82.94           C  
ATOM   2591  HA  ALA B   8      22.666  17.013 -38.148  1.00 82.94           H  
ATOM   2592  C   ALA B   8      23.398  15.056 -37.723  1.00 82.94           C  
ATOM   2593  CB  ALA B   8      23.389  16.208 -39.992  1.00 82.94           C  
ATOM   2594  HB1 ALA B   8      22.445  15.717 -40.228  1.00 82.94           H  
ATOM   2595  HB2 ALA B   8      24.212  15.595 -40.358  1.00 82.94           H  
ATOM   2596  HB3 ALA B   8      23.416  17.178 -40.488  1.00 82.94           H  
ATOM   2597  O   ALA B   8      22.310  14.706 -37.261  1.00 82.94           O  
ATOM   2598  N   GLU B   9      24.501  14.321 -37.543  1.00 85.76           N  
ATOM   2599  H   GLU B   9      25.364  14.614 -37.979  1.00 85.76           H  
ATOM   2600  CA  GLU B   9      24.511  13.101 -36.722  1.00 85.76           C  
ATOM   2601  HA  GLU B   9      23.662  12.482 -37.013  1.00 85.76           H  
ATOM   2602  C   GLU B   9      24.320  13.400 -35.230  1.00 85.76           C  
ATOM   2603  CB  GLU B   9      25.783  12.276 -36.958  1.00 85.76           C  
ATOM   2604  HB2 GLU B   9      25.792  11.458 -36.237  1.00 85.76           H  
ATOM   2605  HB3 GLU B   9      26.667  12.894 -36.804  1.00 85.76           H  
ATOM   2606  O   GLU B   9      23.467  12.775 -34.594  1.00 85.76           O  
ATOM   2607  CG  GLU B   9      25.791  11.683 -38.374  1.00 85.76           C  
ATOM   2608  HG2 GLU B   9      25.935  12.482 -39.101  1.00 85.76           H  
ATOM   2609  HG3 GLU B   9      24.814  11.240 -38.565  1.00 85.76           H  
ATOM   2610  CD  GLU B   9      26.860  10.605 -38.586  1.00 85.76           C  
ATOM   2611  OE1 GLU B   9      26.691   9.868 -39.585  1.00 85.76           O  
ATOM   2612  OE2 GLU B   9      27.792  10.500 -37.760  1.00 85.76           O  
ATOM   2613  N   TYR B  10      25.017  14.401 -34.680  1.00 83.92           N  
ATOM   2614  H   TYR B  10      25.732  14.852 -35.232  1.00 83.92           H  
ATOM   2615  CA  TYR B  10      24.819  14.816 -33.284  1.00 83.92           C  
ATOM   2616  HA  TYR B  10      24.972  13.946 -32.646  1.00 83.92           H  
ATOM   2617  C   TYR B  10      23.389  15.308 -33.014  1.00 83.92           C  
ATOM   2618  CB  TYR B  10      25.844  15.890 -32.890  1.00 83.92           C  
ATOM   2619  HB2 TYR B  10      25.837  16.682 -33.639  1.00 83.92           H  
ATOM   2620  HB3 TYR B  10      25.531  16.335 -31.946  1.00 83.92           H  
ATOM   2621  O   TYR B  10      22.795  14.937 -32.000  1.00 83.92           O  
ATOM   2622  CG  TYR B  10      27.258  15.373 -32.695  1.00 83.92           C  
ATOM   2623  CD1 TYR B  10      27.521  14.401 -31.707  1.00 83.92           C  
ATOM   2624  HD1 TYR B  10      26.717  14.023 -31.093  1.00 83.92           H  
ATOM   2625  CD2 TYR B  10      28.317  15.876 -33.476  1.00 83.92           C  
ATOM   2626  HD2 TYR B  10      28.123  16.625 -34.230  1.00 83.92           H  
ATOM   2627  CE1 TYR B  10      28.829  13.915 -31.517  1.00 83.92           C  
ATOM   2628  HE1 TYR B  10      29.024  13.164 -30.765  1.00 83.92           H  
ATOM   2629  CE2 TYR B  10      29.626  15.395 -33.288  1.00 83.92           C  
ATOM   2630  HE2 TYR B  10      30.443  15.764 -33.891  1.00 83.92           H  
ATOM   2631  OH  TYR B  10      31.152  13.955 -32.139  1.00 83.92           O  
ATOM   2632  HH  TYR B  10      31.200  13.266 -31.472  1.00 83.92           H  
ATOM   2633  CZ  TYR B  10      29.885  14.411 -32.312  1.00 83.92           C  
ATOM   2634  N   LEU B  11      22.796  16.084 -33.928  1.00 83.77           N  
ATOM   2635  H   LEU B  11      23.338  16.386 -34.726  1.00 83.77           H  
ATOM   2636  CA  LEU B  11      21.412  16.548 -33.806  1.00 83.77           C  
ATOM   2637  HA  LEU B  11      21.297  16.982 -32.813  1.00 83.77           H  
ATOM   2638  C   LEU B  11      20.408  15.386 -33.913  1.00 83.77           C  
ATOM   2639  CB  LEU B  11      21.163  17.644 -34.858  1.00 83.77           C  
ATOM   2640  HB2 LEU B  11      21.257  17.200 -35.848  1.00 83.77           H  
ATOM   2641  HB3 LEU B  11      21.937  18.405 -34.758  1.00 83.77           H  
ATOM   2642  O   LEU B  11      19.432  15.351 -33.159  1.00 83.77           O  
ATOM   2643  CG  LEU B  11      19.788  18.334 -34.754  1.00 83.77           C  
ATOM   2644  HG  LEU B  11      18.997  17.590 -34.853  1.00 83.77           H  
ATOM   2645  CD1 LEU B  11      19.600  19.085 -33.431  1.00 83.77           C  
ATOM   2646 HD11 LEU B  11      19.594  18.384 -32.597  1.00 83.77           H  
ATOM   2647 HD12 LEU B  11      18.643  19.608 -33.439  1.00 83.77           H  
ATOM   2648 HD13 LEU B  11      20.401  19.811 -33.296  1.00 83.77           H  
ATOM   2649  CD2 LEU B  11      19.640  19.344 -35.892  1.00 83.77           C  
ATOM   2650 HD21 LEU B  11      18.657  19.811 -35.847  1.00 83.77           H  
ATOM   2651 HD22 LEU B  11      20.409  20.113 -35.813  1.00 83.77           H  
ATOM   2652 HD23 LEU B  11      19.741  18.834 -36.850  1.00 83.77           H  
ATOM   2653  N   ARG B  12      20.663  14.395 -34.782  1.00 85.36           N  
ATOM   2654  H   ARG B  12      21.461  14.495 -35.393  1.00 85.36           H  
ATOM   2655  CA  ARG B  12      19.871  13.154 -34.859  1.00 85.36           C  
ATOM   2656  HA  ARG B  12      18.822  13.416 -34.990  1.00 85.36           H  
ATOM   2657  C   ARG B  12      19.957  12.357 -33.555  1.00 85.36           C  
ATOM   2658  CB  ARG B  12      20.327  12.322 -36.070  1.00 85.36           C  
ATOM   2659  HB2 ARG B  12      21.341  11.962 -35.899  1.00 85.36           H  
ATOM   2660  HB3 ARG B  12      20.337  12.964 -36.951  1.00 85.36           H  
ATOM   2661  O   ARG B  12      18.929  11.904 -33.062  1.00 85.36           O  
ATOM   2662  CG  ARG B  12      19.405  11.123 -36.355  1.00 85.36           C  
ATOM   2663  HG2 ARG B  12      18.429  11.485 -36.676  1.00 85.36           H  
ATOM   2664  HG3 ARG B  12      19.271  10.541 -35.443  1.00 85.36           H  
ATOM   2665  CD  ARG B  12      19.986  10.183 -37.424  1.00 85.36           C  
ATOM   2666  HD2 ARG B  12      19.303   9.344 -37.554  1.00 85.36           H  
ATOM   2667  HD3 ARG B  12      20.930   9.789 -37.049  1.00 85.36           H  
ATOM   2668  NE  ARG B  12      20.175  10.854 -38.730  1.00 85.36           N  
ATOM   2669  HE  ARG B  12      19.404  11.417 -39.060  1.00 85.36           H  
ATOM   2670  NH1 ARG B  12      22.317  10.125 -39.210  1.00 85.36           N  
ATOM   2671 HH11 ARG B  12      22.344   9.577 -38.362  1.00 85.36           H  
ATOM   2672 HH12 ARG B  12      23.151  10.164 -39.777  1.00 85.36           H  
ATOM   2673  NH2 ARG B  12      21.278  11.494 -40.618  1.00 85.36           N  
ATOM   2674 HH21 ARG B  12      22.114  11.465 -41.184  1.00 85.36           H  
ATOM   2675 HH22 ARG B  12      20.493  12.064 -40.898  1.00 85.36           H  
ATOM   2676  CZ  ARG B  12      21.250  10.817 -39.505  1.00 85.36           C  
ATOM   2677  N   ARG B  13      21.147  12.219 -32.958  1.00 86.86           N  
ATOM   2678  H   ARG B  13      21.961  12.591 -33.426  1.00 86.86           H  
ATOM   2679  CA  ARG B  13      21.313  11.528 -31.668  1.00 86.86           C  
ATOM   2680  HA  ARG B  13      20.829  10.554 -31.749  1.00 86.86           H  
ATOM   2681  C   ARG B  13      20.569  12.257 -30.546  1.00 86.86           C  
ATOM   2682  CB  ARG B  13      22.810  11.321 -31.358  1.00 86.86           C  
ATOM   2683  HB2 ARG B  13      23.289  12.295 -31.255  1.00 86.86           H  
ATOM   2684  HB3 ARG B  13      23.285  10.802 -32.191  1.00 86.86           H  
ATOM   2685  O   ARG B  13      19.750  11.637 -29.877  1.00 86.86           O  
ATOM   2686  CG  ARG B  13      23.056  10.519 -30.065  1.00 86.86           C  
ATOM   2687  HG2 ARG B  13      24.118  10.557 -29.820  1.00 86.86           H  
ATOM   2688  HG3 ARG B  13      22.520  11.001 -29.247  1.00 86.86           H  
ATOM   2689  CD  ARG B  13      22.637   9.042 -30.173  1.00 86.86           C  
ATOM   2690  HD2 ARG B  13      21.807   8.940 -30.871  1.00 86.86           H  
ATOM   2691  HD3 ARG B  13      23.481   8.474 -30.566  1.00 86.86           H  
ATOM   2692  NE  ARG B  13      22.199   8.500 -28.875  1.00 86.86           N  
ATOM   2693  HE  ARG B  13      21.810   9.158 -28.215  1.00 86.86           H  
ATOM   2694  NH1 ARG B  13      22.679   6.274 -29.214  1.00 86.86           N  
ATOM   2695 HH11 ARG B  13      23.188   6.512 -30.053  1.00 86.86           H  
ATOM   2696 HH12 ARG B  13      22.634   5.321 -28.882  1.00 86.86           H  
ATOM   2697  NH2 ARG B  13      21.543   6.896 -27.411  1.00 86.86           N  
ATOM   2698 HH21 ARG B  13      21.471   5.938 -27.100  1.00 86.86           H  
ATOM   2699 HH22 ARG B  13      20.983   7.605 -26.959  1.00 86.86           H  
ATOM   2700  CZ  ARG B  13      22.148   7.233 -28.506  1.00 86.86           C  
ATOM   2701  N   ALA B  14      20.768  13.569 -30.407  1.00 86.32           N  
ATOM   2702  H   ALA B  14      21.456  14.014 -30.998  1.00 86.32           H  
ATOM   2703  CA  ALA B  14      20.116  14.372 -29.369  1.00 86.32           C  
ATOM   2704  HA  ALA B  14      20.384  13.960 -28.396  1.00 86.32           H  
ATOM   2705  C   ALA B  14      18.578  14.349 -29.468  1.00 86.32           C  
ATOM   2706  CB  ALA B  14      20.656  15.806 -29.458  1.00 86.32           C  
ATOM   2707  HB1 ALA B  14      20.208  16.412 -28.671  1.00 86.32           H  
ATOM   2708  HB2 ALA B  14      20.411  16.240 -30.428  1.00 86.32           H  
ATOM   2709  HB3 ALA B  14      21.738  15.803 -29.330  1.00 86.32           H  
ATOM   2710  O   ALA B  14      17.895  14.275 -28.448  1.00 86.32           O  
ATOM   2711  N   THR B  15      18.020  14.373 -30.684  1.00 90.93           N  
ATOM   2712  H   THR B  15      18.624  14.443 -31.491  1.00 90.93           H  
ATOM   2713  CA  THR B  15      16.562  14.299 -30.896  1.00 90.93           C  
ATOM   2714  HA  THR B  15      16.082  14.937 -30.153  1.00 90.93           H  
ATOM   2715  C   THR B  15      15.989  12.897 -30.662  1.00 90.93           C  
ATOM   2716  CB  THR B  15      16.144  14.833 -32.275  1.00 90.93           C  
ATOM   2717  HB  THR B  15      15.099  14.579 -32.450  1.00 90.93           H  
ATOM   2718  O   THR B  15      14.879  12.786 -30.141  1.00 90.93           O  
ATOM   2719  CG2 THR B  15      16.289  16.353 -32.360  1.00 90.93           C  
ATOM   2720 HG21 THR B  15      17.317  16.653 -32.159  1.00 90.93           H  
ATOM   2721 HG22 THR B  15      15.632  16.823 -31.628  1.00 90.93           H  
ATOM   2722 HG23 THR B  15      16.003  16.690 -33.356  1.00 90.93           H  
ATOM   2723  OG1 THR B  15      16.923  14.289 -33.311  1.00 90.93           O  
ATOM   2724  HG1 THR B  15      17.779  14.724 -33.286  1.00 90.93           H  
ATOM   2725  N   LEU B  16      16.740  11.828 -30.955  1.00 90.46           N  
ATOM   2726  H   LEU B  16      17.625  11.972 -31.421  1.00 90.46           H  
ATOM   2727  CA  LEU B  16      16.363  10.456 -30.589  1.00 90.46           C  
ATOM   2728  HA  LEU B  16      15.327  10.289 -30.883  1.00 90.46           H  
ATOM   2729  C   LEU B  16      16.409  10.228 -29.069  1.00 90.46           C  
ATOM   2730  CB  LEU B  16      17.264   9.449 -31.329  1.00 90.46           C  
ATOM   2731  HB2 LEU B  16      17.157   8.472 -30.859  1.00 90.46           H  
ATOM   2732  HB3 LEU B  16      18.302   9.758 -31.204  1.00 90.46           H  
ATOM   2733  O   LEU B  16      15.448   9.698 -28.515  1.00 90.46           O  
ATOM   2734  CG  LEU B  16      16.954   9.301 -32.830  1.00 90.46           C  
ATOM   2735  HG  LEU B  16      16.923  10.282 -33.306  1.00 90.46           H  
ATOM   2736  CD1 LEU B  16      18.052   8.471 -33.497  1.00 90.46           C  
ATOM   2737 HD11 LEU B  16      17.848   8.373 -34.563  1.00 90.46           H  
ATOM   2738 HD12 LEU B  16      18.098   7.480 -33.045  1.00 90.46           H  
ATOM   2739 HD13 LEU B  16      19.012   8.969 -33.365  1.00 90.46           H  
ATOM   2740  CD2 LEU B  16      15.614   8.601 -33.081  1.00 90.46           C  
ATOM   2741 HD21 LEU B  16      15.469   8.465 -34.153  1.00 90.46           H  
ATOM   2742 HD22 LEU B  16      14.796   9.212 -32.699  1.00 90.46           H  
ATOM   2743 HD23 LEU B  16      15.606   7.628 -32.589  1.00 90.46           H  
ATOM   2744  N   ASP B  17      17.466  10.684 -28.390  1.00 89.88           N  
ATOM   2745  H   ASP B  17      18.239  11.077 -28.907  1.00 89.88           H  
ATOM   2746  CA  ASP B  17      17.582  10.602 -26.926  1.00 89.88           C  
ATOM   2747  HA  ASP B  17      17.460   9.564 -26.617  1.00 89.88           H  
ATOM   2748  C   ASP B  17      16.480  11.411 -26.221  1.00 89.88           C  
ATOM   2749  CB  ASP B  17      18.974  11.086 -26.477  1.00 89.88           C  
ATOM   2750  HB2 ASP B  17      18.956  11.245 -25.399  1.00 89.88           H  
ATOM   2751  HB3 ASP B  17      19.195  12.043 -26.950  1.00 89.88           H  
ATOM   2752  O   ASP B  17      15.913  10.955 -25.228  1.00 89.88           O  
ATOM   2753  CG  ASP B  17      20.094  10.084 -26.774  1.00 89.88           C  
ATOM   2754  OD1 ASP B  17      19.883   8.867 -26.596  1.00 89.88           O  
ATOM   2755  OD2 ASP B  17      21.217  10.502 -27.127  1.00 89.88           O  
ATOM   2756  N   LEU B  18      16.116  12.584 -26.757  1.00 90.75           N  
ATOM   2757  H   LEU B  18      16.661  12.946 -27.526  1.00 90.75           H  
ATOM   2758  CA  LEU B  18      14.989  13.383 -26.262  1.00 90.75           C  
ATOM   2759  HA  LEU B  18      15.114  13.530 -25.190  1.00 90.75           H  
ATOM   2760  C   LEU B  18      13.646  12.667 -26.462  1.00 90.75           C  
ATOM   2761  CB  LEU B  18      15.014  14.757 -26.957  1.00 90.75           C  
ATOM   2762  HB2 LEU B  18      15.943  15.261 -26.688  1.00 90.75           H  
ATOM   2763  HB3 LEU B  18      15.021  14.598 -28.035  1.00 90.75           H  
ATOM   2764  O   LEU B  18      12.786  12.729 -25.582  1.00 90.75           O  
ATOM   2765  CG  LEU B  18      13.828  15.683 -26.621  1.00 90.75           C  
ATOM   2766  HG  LEU B  18      12.898  15.227 -26.957  1.00 90.75           H  
ATOM   2767  CD1 LEU B  18      13.718  15.987 -25.128  1.00 90.75           C  
ATOM   2768 HD11 LEU B  18      14.660  16.407 -24.778  1.00 90.75           H  
ATOM   2769 HD12 LEU B  18      12.921  16.708 -24.947  1.00 90.75           H  
ATOM   2770 HD13 LEU B  18      13.502  15.078 -24.565  1.00 90.75           H  
ATOM   2771  CD2 LEU B  18      13.998  17.011 -27.358  1.00 90.75           C  
ATOM   2772 HD21 LEU B  18      14.047  16.833 -28.432  1.00 90.75           H  
ATOM   2773 HD22 LEU B  18      14.916  17.501 -27.034  1.00 90.75           H  
ATOM   2774 HD23 LEU B  18      13.153  17.667 -27.147  1.00 90.75           H  
ATOM   2775  N   ARG B  19      13.455  11.974 -27.593  1.00 91.83           N  
ATOM   2776  H   ARG B  19      14.192  11.975 -28.282  1.00 91.83           H  
ATOM   2777  CA  ARG B  19      12.241  11.184 -27.847  1.00 91.83           C  
ATOM   2778  HA  ARG B  19      11.375  11.821 -27.668  1.00 91.83           H  
ATOM   2779  C   ARG B  19      12.119  10.021 -26.862  1.00 91.83           C  
ATOM   2780  CB  ARG B  19      12.214  10.712 -29.310  1.00 91.83           C  
ATOM   2781  HB2 ARG B  19      12.400  11.566 -29.962  1.00 91.83           H  
ATOM   2782  HB3 ARG B  19      13.002   9.977 -29.471  1.00 91.83           H  
ATOM   2783  O   ARG B  19      11.034   9.826 -26.325  1.00 91.83           O  
ATOM   2784  CG  ARG B  19      10.850  10.103 -29.680  1.00 91.83           C  
ATOM   2785  HG2 ARG B  19      10.622   9.260 -29.028  1.00 91.83           H  
ATOM   2786  HG3 ARG B  19      10.079  10.861 -29.542  1.00 91.83           H  
ATOM   2787  CD  ARG B  19      10.809   9.627 -31.137  1.00 91.83           C  
ATOM   2788  HD2 ARG B  19      11.153  10.434 -31.785  1.00 91.83           H  
ATOM   2789  HD3 ARG B  19       9.774   9.396 -31.387  1.00 91.83           H  
ATOM   2790  NE  ARG B  19      11.633   8.420 -31.343  1.00 91.83           N  
ATOM   2791  HE  ARG B  19      12.031   8.001 -30.515  1.00 91.83           H  
ATOM   2792  NH1 ARG B  19      11.296   8.192 -33.604  1.00 91.83           N  
ATOM   2793 HH11 ARG B  19      11.377   7.635 -34.442  1.00 91.83           H  
ATOM   2794 HH12 ARG B  19      10.710   9.015 -33.590  1.00 91.83           H  
ATOM   2795  NH2 ARG B  19      12.489   6.661 -32.505  1.00 91.83           N  
ATOM   2796 HH21 ARG B  19      12.823   6.258 -31.641  1.00 91.83           H  
ATOM   2797 HH22 ARG B  19      12.565   6.124 -33.356  1.00 91.83           H  
ATOM   2798  CZ  ARG B  19      11.805   7.769 -32.479  1.00 91.83           C  
ATOM   2799  N   ALA B  20      13.216   9.310 -26.595  1.00 94.15           N  
ATOM   2800  H   ALA B  20      14.066   9.535 -27.090  1.00 94.15           H  
ATOM   2801  CA  ALA B  20      13.260   8.224 -25.615  1.00 94.15           C  
ATOM   2802  HA  ALA B  20      12.480   7.501 -25.853  1.00 94.15           H  
ATOM   2803  C   ALA B  20      12.992   8.729 -24.185  1.00 94.15           C  
ATOM   2804  CB  ALA B  20      14.618   7.520 -25.732  1.00 94.15           C  
ATOM   2805  HB1 ALA B  20      15.427   8.213 -25.502  1.00 94.15           H  
ATOM   2806  HB2 ALA B  20      14.751   7.135 -26.743  1.00 94.15           H  
ATOM   2807  HB3 ALA B  20      14.654   6.685 -25.032  1.00 94.15           H  
ATOM   2808  O   ALA B  20      12.130   8.190 -23.497  1.00 94.15           O  
ATOM   2809  N   ALA B  21      13.634   9.825 -23.762  1.00 93.55           N  
ATOM   2810  H   ALA B  21      14.361  10.221 -24.340  1.00 93.55           H  
ATOM   2811  CA  ALA B  21      13.386  10.417 -22.445  1.00 93.55           C  
ATOM   2812  HA  ALA B  21      13.574   9.657 -21.686  1.00 93.55           H  
ATOM   2813  C   ALA B  21      11.920  10.869 -22.280  1.00 93.55           C  
ATOM   2814  CB  ALA B  21      14.375  11.570 -22.231  1.00 93.55           C  
ATOM   2815  HB1 ALA B  21      14.241  11.980 -21.230  1.00 93.55           H  
ATOM   2816  HB2 ALA B  21      15.396  11.200 -22.326  1.00 93.55           H  
ATOM   2817  HB3 ALA B  21      14.206  12.354 -22.969  1.00 93.55           H  
ATOM   2818  O   ALA B  21      11.273  10.552 -21.287  1.00 93.55           O  
ATOM   2819  N   ARG B  22      11.346  11.536 -23.293  1.00 93.72           N  
ATOM   2820  H   ARG B  22      11.916  11.765 -24.095  1.00 93.72           H  
ATOM   2821  CA  ARG B  22       9.917  11.904 -23.302  1.00 93.72           C  
ATOM   2822  HA  ARG B  22       9.671  12.383 -22.355  1.00 93.72           H  
ATOM   2823  C   ARG B  22       8.970  10.708 -23.386  1.00 93.72           C  
ATOM   2824  CB  ARG B  22       9.620  12.871 -24.455  1.00 93.72           C  
ATOM   2825  HB2 ARG B  22      10.066  12.493 -25.375  1.00 93.72           H  
ATOM   2826  HB3 ARG B  22       8.541  12.929 -24.602  1.00 93.72           H  
ATOM   2827  O   ARG B  22       7.781  10.903 -23.158  1.00 93.72           O  
ATOM   2828  CG  ARG B  22      10.120  14.289 -24.167  1.00 93.72           C  
ATOM   2829  HG2 ARG B  22      11.203  14.286 -24.037  1.00 93.72           H  
ATOM   2830  HG3 ARG B  22       9.653  14.655 -23.252  1.00 93.72           H  
ATOM   2831  CD  ARG B  22       9.739  15.202 -25.336  1.00 93.72           C  
ATOM   2832  HD2 ARG B  22      10.255  14.855 -26.230  1.00 93.72           H  
ATOM   2833  HD3 ARG B  22       8.662  15.136 -25.495  1.00 93.72           H  
ATOM   2834  NE  ARG B  22      10.102  16.603 -25.064  1.00 93.72           N  
ATOM   2835  HE  ARG B  22      10.502  16.797 -24.157  1.00 93.72           H  
ATOM   2836  NH1 ARG B  22       9.392  17.502 -27.055  1.00 93.72           N  
ATOM   2837 HH11 ARG B  22       9.233  18.314 -27.633  1.00 93.72           H  
ATOM   2838 HH12 ARG B  22       9.013  16.601 -27.311  1.00 93.72           H  
ATOM   2839  NH2 ARG B  22      10.360  18.816 -25.530  1.00 93.72           N  
ATOM   2840 HH21 ARG B  22      10.772  18.966 -24.620  1.00 93.72           H  
ATOM   2841 HH22 ARG B  22      10.275  19.605 -26.154  1.00 93.72           H  
ATOM   2842  CZ  ARG B  22       9.948  17.630 -25.881  1.00 93.72           C  
ATOM   2843  N   GLN B  23       9.440   9.525 -23.772  1.00 93.49           N  
ATOM   2844  H   GLN B  23      10.424   9.435 -23.980  1.00 93.49           H  
ATOM   2845  CA  GLN B  23       8.653   8.297 -23.719  1.00 93.49           C  
ATOM   2846  HA  GLN B  23       7.608   8.535 -23.919  1.00 93.49           H  
ATOM   2847  C   GLN B  23       8.676   7.708 -22.304  1.00 93.49           C  
ATOM   2848  CB  GLN B  23       9.112   7.336 -24.825  1.00 93.49           C  
ATOM   2849  HB2 GLN B  23       8.936   7.805 -25.793  1.00 93.49           H  
ATOM   2850  HB3 GLN B  23      10.176   7.125 -24.725  1.00 93.49           H  
ATOM   2851  O   GLN B  23       7.600   7.520 -21.750  1.00 93.49           O  
ATOM   2852  CG  GLN B  23       8.344   6.015 -24.751  1.00 93.49           C  
ATOM   2853  HG2 GLN B  23       8.597   5.539 -23.803  1.00 93.49           H  
ATOM   2854  HG3 GLN B  23       7.269   6.199 -24.764  1.00 93.49           H  
ATOM   2855  CD  GLN B  23       8.681   5.038 -25.869  1.00 93.49           C  
ATOM   2856  NE2 GLN B  23       8.446   3.770 -25.636  1.00 93.49           N  
ATOM   2857 HE21 GLN B  23       8.659   3.076 -26.337  1.00 93.49           H  
ATOM   2858 HE22 GLN B  23       8.137   3.505 -24.712  1.00 93.49           H  
ATOM   2859  OE1 GLN B  23       9.136   5.406 -26.948  1.00 93.49           O  
ATOM   2860  N   ARG B  24       9.854   7.545 -21.678  1.00 93.48           N  
ATOM   2861  H   ARG B  24      10.704   7.716 -22.196  1.00 93.48           H  
ATOM   2862  CA  ARG B  24       9.961   7.039 -20.293  1.00 93.48           C  
ATOM   2863  HA  ARG B  24       9.518   6.044 -20.272  1.00 93.48           H  
ATOM   2864  C   ARG B  24       9.147   7.868 -19.295  1.00 93.48           C  
ATOM   2865  CB  ARG B  24      11.439   6.926 -19.866  1.00 93.48           C  
ATOM   2866  HB2 ARG B  24      11.951   6.263 -20.563  1.00 93.48           H  
ATOM   2867  HB3 ARG B  24      11.905   7.909 -19.935  1.00 93.48           H  
ATOM   2868  O   ARG B  24       8.477   7.285 -18.460  1.00 93.48           O  
ATOM   2869  CG  ARG B  24      11.659   6.385 -18.434  1.00 93.48           C  
ATOM   2870  HG2 ARG B  24      12.731   6.281 -18.266  1.00 93.48           H  
ATOM   2871  HG3 ARG B  24      11.279   7.104 -17.709  1.00 93.48           H  
ATOM   2872  CD  ARG B  24      10.988   5.025 -18.188  1.00 93.48           C  
ATOM   2873  HD2 ARG B  24       9.906   5.138 -18.255  1.00 93.48           H  
ATOM   2874  HD3 ARG B  24      11.312   4.324 -18.958  1.00 93.48           H  
ATOM   2875  NE  ARG B  24      11.313   4.463 -16.865  1.00 93.48           N  
ATOM   2876  HE  ARG B  24      11.887   4.980 -16.214  1.00 93.48           H  
ATOM   2877  NH1 ARG B  24      10.066   2.535 -17.026  1.00 93.48           N  
ATOM   2878 HH11 ARG B  24       9.776   1.691 -16.553  1.00 93.48           H  
ATOM   2879 HH12 ARG B  24       9.598   2.841 -17.866  1.00 93.48           H  
ATOM   2880  NH2 ARG B  24      11.271   2.922 -15.211  1.00 93.48           N  
ATOM   2881 HH21 ARG B  24      10.893   2.064 -14.836  1.00 93.48           H  
ATOM   2882 HH22 ARG B  24      11.831   3.562 -14.665  1.00 93.48           H  
ATOM   2883  CZ  ARG B  24      10.880   3.315 -16.379  1.00 93.48           C  
ATOM   2884  N   ILE B  25       9.129   9.199 -19.433  1.00 95.15           N  
ATOM   2885  H   ILE B  25       9.759   9.614 -20.103  1.00 95.15           H  
ATOM   2886  CA  ILE B  25       8.275  10.074 -18.604  1.00 95.15           C  
ATOM   2887  HA  ILE B  25       8.542   9.933 -17.556  1.00 95.15           H  
ATOM   2888  C   ILE B  25       6.791   9.687 -18.722  1.00 95.15           C  
ATOM   2889  CB  ILE B  25       8.508  11.560 -18.961  1.00 95.15           C  
ATOM   2890  HB  ILE B  25       8.390  11.676 -20.039  1.00 95.15           H  
ATOM   2891  O   ILE B  25       6.139   9.490 -17.707  1.00 95.15           O  
ATOM   2892  CG1 ILE B  25       9.934  11.991 -18.563  1.00 95.15           C  
ATOM   2893 HG12 ILE B  25      10.016  12.024 -17.477  1.00 95.15           H  
ATOM   2894 HG13 ILE B  25      10.647  11.251 -18.925  1.00 95.15           H  
ATOM   2895  CG2 ILE B  25       7.496  12.482 -18.265  1.00 95.15           C  
ATOM   2896 HG21 ILE B  25       7.540  12.346 -17.184  1.00 95.15           H  
ATOM   2897 HG22 ILE B  25       7.671  13.533 -18.494  1.00 95.15           H  
ATOM   2898 HG23 ILE B  25       6.478  12.257 -18.584  1.00 95.15           H  
ATOM   2899  CD1 ILE B  25      10.353  13.347 -19.142  1.00 95.15           C  
ATOM   2900 HD11 ILE B  25      10.184  13.364 -20.219  1.00 95.15           H  
ATOM   2901 HD12 ILE B  25      11.416  13.493 -18.950  1.00 95.15           H  
ATOM   2902 HD13 ILE B  25       9.801  14.158 -18.667  1.00 95.15           H  
ATOM   2903  N   ARG B  26       6.264   9.506 -19.944  1.00 94.31           N  
ATOM   2904  H   ARG B  26       6.878   9.546 -20.745  1.00 94.31           H  
ATOM   2905  CA  ARG B  26       4.863   9.085 -20.135  1.00 94.31           C  
ATOM   2906  HA  ARG B  26       4.218   9.721 -19.529  1.00 94.31           H  
ATOM   2907  C   ARG B  26       4.592   7.672 -19.632  1.00 94.31           C  
ATOM   2908  CB  ARG B  26       4.430   9.171 -21.603  1.00 94.31           C  
ATOM   2909  HB2 ARG B  26       5.190   8.712 -22.235  1.00 94.31           H  
ATOM   2910  HB3 ARG B  26       3.507   8.603 -21.717  1.00 94.31           H  
ATOM   2911  O   ARG B  26       3.476   7.417 -19.205  1.00 94.31           O  
ATOM   2912  CG  ARG B  26       4.148  10.607 -22.057  1.00 94.31           C  
ATOM   2913  HG2 ARG B  26       5.082  11.167 -22.102  1.00 94.31           H  
ATOM   2914  HG3 ARG B  26       3.492  11.087 -21.330  1.00 94.31           H  
ATOM   2915  CD  ARG B  26       3.442  10.618 -23.425  1.00 94.31           C  
ATOM   2916  HD2 ARG B  26       2.488  10.101 -23.316  1.00 94.31           H  
ATOM   2917  HD3 ARG B  26       3.220  11.647 -23.706  1.00 94.31           H  
ATOM   2918  NE  ARG B  26       4.235   9.947 -24.479  1.00 94.31           N  
ATOM   2919  HE  ARG B  26       3.989   8.983 -24.653  1.00 94.31           H  
ATOM   2920  NH1 ARG B  26       5.704  11.647 -24.869  1.00 94.31           N  
ATOM   2921 HH11 ARG B  26       5.080  12.173 -24.275  1.00 94.31           H  
ATOM   2922 HH12 ARG B  26       6.686  11.728 -24.646  1.00 94.31           H  
ATOM   2923  NH2 ARG B  26       6.065   9.661 -25.809  1.00 94.31           N  
ATOM   2924 HH21 ARG B  26       6.897  10.038 -26.238  1.00 94.31           H  
ATOM   2925 HH22 ARG B  26       5.816   8.688 -25.917  1.00 94.31           H  
ATOM   2926  CZ  ARG B  26       5.318  10.421 -25.059  1.00 94.31           C  
ATOM   2927  N   GLU B  27       5.566   6.770 -19.698  1.00 93.41           N  
ATOM   2928  H   GLU B  27       6.455   7.031 -20.099  1.00 93.41           H  
ATOM   2929  CA  GLU B  27       5.405   5.421 -19.149  1.00 93.41           C  
ATOM   2930  HA  GLU B  27       4.451   5.024 -19.497  1.00 93.41           H  
ATOM   2931  C   GLU B  27       5.327   5.449 -17.610  1.00 93.41           C  
ATOM   2932  CB  GLU B  27       6.513   4.492 -19.674  1.00 93.41           C  
ATOM   2933  HB2 GLU B  27       6.467   3.555 -19.118  1.00 93.41           H  
ATOM   2934  HB3 GLU B  27       7.488   4.947 -19.502  1.00 93.41           H  
ATOM   2935  O   GLU B  27       4.443   4.823 -17.038  1.00 93.41           O  
ATOM   2936  CG  GLU B  27       6.338   4.190 -21.177  1.00 93.41           C  
ATOM   2937  HG2 GLU B  27       6.321   5.128 -21.731  1.00 93.41           H  
ATOM   2938  HG3 GLU B  27       5.376   3.701 -21.325  1.00 93.41           H  
ATOM   2939  CD  GLU B  27       7.444   3.291 -21.755  1.00 93.41           C  
ATOM   2940  OE1 GLU B  27       7.737   3.429 -22.970  1.00 93.41           O  
ATOM   2941  OE2 GLU B  27       7.997   2.457 -20.998  1.00 93.41           O  
ATOM   2942  N   LEU B  28       6.167   6.255 -16.950  1.00 94.01           N  
ATOM   2943  H   LEU B  28       6.871   6.753 -17.476  1.00 94.01           H  
ATOM   2944  CA  LEU B  28       6.130   6.453 -15.496  1.00 94.01           C  
ATOM   2945  HA  LEU B  28       6.153   5.483 -15.000  1.00 94.01           H  
ATOM   2946  C   LEU B  28       4.848   7.161 -15.022  1.00 94.01           C  
ATOM   2947  CB  LEU B  28       7.363   7.274 -15.076  1.00 94.01           C  
ATOM   2948  HB2 LEU B  28       7.232   7.601 -14.044  1.00 94.01           H  
ATOM   2949  HB3 LEU B  28       7.401   8.169 -15.697  1.00 94.01           H  
ATOM   2950  O   LEU B  28       4.233   6.728 -14.056  1.00 94.01           O  
ATOM   2951  CG  LEU B  28       8.702   6.526 -15.181  1.00 94.01           C  
ATOM   2952  HG  LEU B  28       8.771   6.011 -16.140  1.00 94.01           H  
ATOM   2953  CD1 LEU B  28       9.845   7.542 -15.104  1.00 94.01           C  
ATOM   2954 HD11 LEU B  28      10.799   7.023 -15.199  1.00 94.01           H  
ATOM   2955 HD12 LEU B  28       9.815   8.051 -14.141  1.00 94.01           H  
ATOM   2956 HD13 LEU B  28       9.748   8.271 -15.908  1.00 94.01           H  
ATOM   2957  CD2 LEU B  28       8.871   5.504 -14.059  1.00 94.01           C  
ATOM   2958 HD21 LEU B  28       8.751   5.984 -13.087  1.00 94.01           H  
ATOM   2959 HD22 LEU B  28       8.129   4.712 -14.159  1.00 94.01           H  
ATOM   2960 HD23 LEU B  28       9.865   5.058 -14.104  1.00 94.01           H  
ATOM   2961  N   GLU B  29       4.447   8.250 -15.686  1.00 93.13           N  
ATOM   2962  H   GLU B  29       5.035   8.595 -16.431  1.00 93.13           H  
ATOM   2963  CA  GLU B  29       3.327   9.101 -15.242  1.00 93.13           C  
ATOM   2964  HA  GLU B  29       3.279   9.096 -14.153  1.00 93.13           H  
ATOM   2965  C   GLU B  29       1.950   8.614 -15.738  1.00 93.13           C  
ATOM   2966  CB  GLU B  29       3.573  10.559 -15.706  1.00 93.13           C  
ATOM   2967  HB2 GLU B  29       2.698  11.159 -15.457  1.00 93.13           H  
ATOM   2968  HB3 GLU B  29       3.686  10.564 -16.790  1.00 93.13           H  
ATOM   2969  O   GLU B  29       0.926   8.978 -15.166  1.00 93.13           O  
ATOM   2970  CG  GLU B  29       4.806  11.221 -15.057  1.00 93.13           C  
ATOM   2971  HG2 GLU B  29       5.686  10.612 -15.265  1.00 93.13           H  
ATOM   2972  HG3 GLU B  29       4.660  11.229 -13.977  1.00 93.13           H  
ATOM   2973  CD  GLU B  29       5.094  12.661 -15.540  1.00 93.13           C  
ATOM   2974  OE1 GLU B  29       5.666  13.453 -14.743  1.00 93.13           O  
ATOM   2975  OE2 GLU B  29       4.853  12.979 -16.728  1.00 93.13           O  
ATOM   2976  N   SER B  30       1.891   7.854 -16.841  1.00 91.54           N  
ATOM   2977  H   SER B  30       2.760   7.543 -17.251  1.00 91.54           H  
ATOM   2978  CA  SER B  30       0.645   7.709 -17.617  1.00 91.54           C  
ATOM   2979  HA  SER B  30      -0.180   7.656 -16.907  1.00 91.54           H  
ATOM   2980  C   SER B  30       0.515   6.448 -18.493  1.00 91.54           C  
ATOM   2981  CB  SER B  30       0.422   8.979 -18.463  1.00 91.54           C  
ATOM   2982  HB2 SER B  30      -0.556   8.934 -18.940  1.00 91.54           H  
ATOM   2983  HB3 SER B  30       0.432   9.851 -17.808  1.00 91.54           H  
ATOM   2984  O   SER B  30      -0.353   6.433 -19.369  1.00 91.54           O  
ATOM   2985  OG  SER B  30       1.429   9.133 -19.455  1.00 91.54           O  
ATOM   2986  HG  SER B  30       2.096   8.470 -19.262  1.00 91.54           H  
ATOM   2987  N   ASP B  31       1.323   5.387 -18.317  1.00 93.57           N  
ATOM   2988  H   ASP B  31       2.046   5.404 -17.612  1.00 93.57           H  
ATOM   2989  CA  ASP B  31       1.148   4.177 -19.150  1.00 93.57           C  
ATOM   2990  HA  ASP B  31       1.247   4.513 -20.182  1.00 93.57           H  
ATOM   2991  C   ASP B  31      -0.257   3.582 -18.917  1.00 93.57           C  
ATOM   2992  CB  ASP B  31       2.234   3.101 -18.922  1.00 93.57           C  
ATOM   2993  HB2 ASP B  31       1.963   2.482 -18.067  1.00 93.57           H  
ATOM   2994  HB3 ASP B  31       3.176   3.593 -18.681  1.00 93.57           H  
ATOM   2995  O   ASP B  31      -0.662   3.435 -17.752  1.00 93.57           O  
ATOM   2996  CG  ASP B  31       2.519   2.202 -20.144  1.00 93.57           C  
ATOM   2997  OD1 ASP B  31       2.064   2.514 -21.265  1.00 93.57           O  
ATOM   2998  OD2 ASP B  31       3.283   1.217 -19.996  1.00 93.57           O  
ATOM   2999  N   PRO B  32      -1.033   3.259 -19.970  1.00 97.44           N  
ATOM   3000  CA  PRO B  32      -2.335   2.630 -19.805  1.00 97.44           C  
ATOM   3001  HA  PRO B  32      -2.913   3.213 -19.087  1.00 97.44           H  
ATOM   3002  C   PRO B  32      -2.194   1.192 -19.297  1.00 97.44           C  
ATOM   3003  CB  PRO B  32      -3.023   2.708 -21.171  1.00 97.44           C  
ATOM   3004  HB2 PRO B  32      -2.913   1.766 -21.707  1.00 97.44           H  
ATOM   3005  HB3 PRO B  32      -4.074   2.975 -21.061  1.00 97.44           H  
ATOM   3006  O   PRO B  32      -1.410   0.397 -19.827  1.00 97.44           O  
ATOM   3007  CG  PRO B  32      -2.265   3.807 -21.910  1.00 97.44           C  
ATOM   3008  HG2 PRO B  32      -2.297   3.669 -22.990  1.00 97.44           H  
ATOM   3009  HG3 PRO B  32      -2.662   4.783 -21.629  1.00 97.44           H  
ATOM   3010  CD  PRO B  32      -0.853   3.653 -21.360  1.00 97.44           C  
ATOM   3011  HD2 PRO B  32      -0.332   2.862 -21.899  1.00 97.44           H  
ATOM   3012  HD3 PRO B  32      -0.325   4.601 -21.461  1.00 97.44           H  
ATOM   3013  N   ILE B  33      -2.989   0.839 -18.290  1.00 98.84           N  
ATOM   3014  H   ILE B  33      -3.654   1.513 -17.938  1.00 98.84           H  
ATOM   3015  CA  ILE B  33      -2.976  -0.491 -17.677  1.00 98.84           C  
ATOM   3016  HA  ILE B  33      -2.068  -1.019 -17.969  1.00 98.84           H  
ATOM   3017  C   ILE B  33      -4.157  -1.295 -18.225  1.00 98.84           C  
ATOM   3018  CB  ILE B  33      -2.948  -0.366 -16.138  1.00 98.84           C  
ATOM   3019  HB  ILE B  33      -3.836   0.184 -15.824  1.00 98.84           H  
ATOM   3020  O   ILE B  33      -5.311  -0.902 -18.088  1.00 98.84           O  
ATOM   3021  CG1 ILE B  33      -1.724   0.432 -15.621  1.00 98.84           C  
ATOM   3022 HG12 ILE B  33      -1.742   0.430 -14.531  1.00 98.84           H  
ATOM   3023 HG13 ILE B  33      -1.820   1.472 -15.933  1.00 98.84           H  
ATOM   3024  CG2 ILE B  33      -3.009  -1.745 -15.466  1.00 98.84           C  
ATOM   3025 HG21 ILE B  33      -2.191  -2.378 -15.810  1.00 98.84           H  
ATOM   3026 HG22 ILE B  33      -2.940  -1.627 -14.385  1.00 98.84           H  
ATOM   3027 HG23 ILE B  33      -3.955  -2.236 -15.694  1.00 98.84           H  
ATOM   3028  CD1 ILE B  33      -0.347  -0.077 -16.074  1.00 98.84           C  
ATOM   3029 HD11 ILE B  33      -0.226  -1.131 -15.826  1.00 98.84           H  
ATOM   3030 HD12 ILE B  33      -0.226   0.066 -17.147  1.00 98.84           H  
ATOM   3031 HD13 ILE B  33       0.430   0.491 -15.562  1.00 98.84           H  
ATOM   3032  N   ALA B  34      -3.875  -2.416 -18.880  1.00 98.88           N  
ATOM   3033  H   ALA B  34      -2.924  -2.753 -18.846  1.00 98.88           H  
ATOM   3034  CA  ALA B  34      -4.886  -3.341 -19.366  1.00 98.88           C  
ATOM   3035  HA  ALA B  34      -5.712  -2.778 -19.801  1.00 98.88           H  
ATOM   3036  C   ALA B  34      -5.432  -4.197 -18.217  1.00 98.88           C  
ATOM   3037  CB  ALA B  34      -4.268  -4.216 -20.463  1.00 98.88           C  
ATOM   3038  HB1 ALA B  34      -3.394  -4.738 -20.074  1.00 98.88           H  
ATOM   3039  HB2 ALA B  34      -4.999  -4.954 -20.793  1.00 98.88           H  
ATOM   3040  HB3 ALA B  34      -3.975  -3.594 -21.309  1.00 98.88           H  
ATOM   3041  O   ALA B  34      -4.663  -4.763 -17.437  1.00 98.88           O  
ATOM   3042  N   ILE B  35      -6.755  -4.349 -18.174  1.00 98.91           N  
ATOM   3043  H   ILE B  35      -7.315  -3.846 -18.846  1.00 98.91           H  
ATOM   3044  CA  ILE B  35      -7.411  -5.428 -17.432  1.00 98.91           C  
ATOM   3045  HA  ILE B  35      -6.851  -5.654 -16.525  1.00 98.91           H  
ATOM   3046  C   ILE B  35      -7.381  -6.649 -18.353  1.00 98.91           C  
ATOM   3047  CB  ILE B  35      -8.847  -5.018 -17.035  1.00 98.91           C  
ATOM   3048  HB  ILE B  35      -9.391  -4.750 -17.940  1.00 98.91           H  
ATOM   3049  O   ILE B  35      -8.040  -6.639 -19.396  1.00 98.91           O  
ATOM   3050  CG1 ILE B  35      -8.828  -3.793 -16.091  1.00 98.91           C  
ATOM   3051 HG12 ILE B  35      -8.519  -4.109 -15.094  1.00 98.91           H  
ATOM   3052 HG13 ILE B  35      -8.107  -3.056 -16.444  1.00 98.91           H  
ATOM   3053  CG2 ILE B  35      -9.569  -6.203 -16.362  1.00 98.91           C  
ATOM   3054 HG21 ILE B  35      -9.035  -6.511 -15.464  1.00 98.91           H  
ATOM   3055 HG22 ILE B  35     -10.591  -5.931 -16.098  1.00 98.91           H  
ATOM   3056 HG23 ILE B  35      -9.625  -7.053 -17.042  1.00 98.91           H  
ATOM   3057  CD1 ILE B  35     -10.180  -3.080 -15.989  1.00 98.91           C  
ATOM   3058 HD11 ILE B  35     -10.942  -3.761 -15.610  1.00 98.91           H  
ATOM   3059 HD12 ILE B  35     -10.095  -2.243 -15.296  1.00 98.91           H  
ATOM   3060 HD13 ILE B  35     -10.475  -2.702 -16.967  1.00 98.91           H  
ATOM   3061  N   VAL B  36      -6.591  -7.668 -18.006  1.00 98.81           N  
ATOM   3062  H   VAL B  36      -6.079  -7.598 -17.138  1.00 98.81           H  
ATOM   3063  CA  VAL B  36      -6.395  -8.871 -18.844  1.00 98.81           C  
ATOM   3064  HA  VAL B  36      -6.794  -8.648 -19.833  1.00 98.81           H  
ATOM   3065  C   VAL B  36      -7.196 -10.088 -18.377  1.00 98.81           C  
ATOM   3066  CB  VAL B  36      -4.907  -9.212 -19.060  1.00 98.81           C  
ATOM   3067  HB  VAL B  36      -4.849 -10.110 -19.676  1.00 98.81           H  
ATOM   3068  O   VAL B  36      -7.347 -11.052 -19.116  1.00 98.81           O  
ATOM   3069  CG1 VAL B  36      -4.189  -8.089 -19.819  1.00 98.81           C  
ATOM   3070 HG11 VAL B  36      -3.163  -8.391 -20.027  1.00 98.81           H  
ATOM   3071 HG12 VAL B  36      -4.703  -7.900 -20.761  1.00 98.81           H  
ATOM   3072 HG13 VAL B  36      -4.176  -7.177 -19.221  1.00 98.81           H  
ATOM   3073  CG2 VAL B  36      -4.142  -9.484 -17.761  1.00 98.81           C  
ATOM   3074 HG21 VAL B  36      -4.630 -10.286 -17.207  1.00 98.81           H  
ATOM   3075 HG22 VAL B  36      -3.124  -9.796 -17.994  1.00 98.81           H  
ATOM   3076 HG23 VAL B  36      -4.100  -8.586 -17.146  1.00 98.81           H  
ATOM   3077  N   GLY B  37      -7.754 -10.036 -17.170  1.00 98.85           N  
ATOM   3078  H   GLY B  37      -7.574  -9.222 -16.600  1.00 98.85           H  
ATOM   3079  CA  GLY B  37      -8.669 -11.032 -16.616  1.00 98.85           C  
ATOM   3080  HA2 GLY B  37      -9.430 -11.285 -17.355  1.00 98.85           H  
ATOM   3081  HA3 GLY B  37      -8.129 -11.941 -16.349  1.00 98.85           H  
ATOM   3082  C   GLY B  37      -9.343 -10.482 -15.363  1.00 98.85           C  
ATOM   3083  O   GLY B  37      -8.864  -9.505 -14.790  1.00 98.85           O  
ATOM   3084  N   MET B  38     -10.460 -11.072 -14.946  1.00 98.82           N  
ATOM   3085  H   MET B  38     -10.824 -11.867 -15.452  1.00 98.82           H  
ATOM   3086  CA  MET B  38     -11.149 -10.708 -13.703  1.00 98.82           C  
ATOM   3087  HA  MET B  38     -10.388 -10.577 -12.934  1.00 98.82           H  
ATOM   3088  C   MET B  38     -12.075 -11.836 -13.237  1.00 98.82           C  
ATOM   3089  CB  MET B  38     -11.906  -9.372 -13.863  1.00 98.82           C  
ATOM   3090  HB2 MET B  38     -11.179  -8.584 -14.061  1.00 98.82           H  
ATOM   3091  HB3 MET B  38     -12.396  -9.124 -12.922  1.00 98.82           H  
ATOM   3092  O   MET B  38     -12.555 -12.608 -14.065  1.00 98.82           O  
ATOM   3093  CG  MET B  38     -12.954  -9.348 -14.985  1.00 98.82           C  
ATOM   3094  HG2 MET B  38     -12.539  -9.798 -15.887  1.00 98.82           H  
ATOM   3095  HG3 MET B  38     -13.811  -9.945 -14.672  1.00 98.82           H  
ATOM   3096  SD  MET B  38     -13.513  -7.672 -15.405  1.00 98.82           S  
ATOM   3097  CE  MET B  38     -15.039  -8.049 -16.304  1.00 98.82           C  
ATOM   3098  HE1 MET B  38     -15.429  -7.134 -16.750  1.00 98.82           H  
ATOM   3099  HE2 MET B  38     -15.779  -8.438 -15.605  1.00 98.82           H  
ATOM   3100  HE3 MET B  38     -14.842  -8.784 -17.084  1.00 98.82           H  
ATOM   3101  N   ALA B  39     -12.322 -11.932 -11.932  1.00 98.87           N  
ATOM   3102  H   ALA B  39     -11.896 -11.256 -11.314  1.00 98.87           H  
ATOM   3103  CA  ALA B  39     -13.247 -12.887 -11.315  1.00 98.87           C  
ATOM   3104  HA  ALA B  39     -14.062 -13.098 -12.007  1.00 98.87           H  
ATOM   3105  C   ALA B  39     -13.859 -12.294 -10.034  1.00 98.87           C  
ATOM   3106  CB  ALA B  39     -12.507 -14.197 -11.024  1.00 98.87           C  
ATOM   3107  HB1 ALA B  39     -12.052 -14.581 -11.937  1.00 98.87           H  
ATOM   3108  HB2 ALA B  39     -11.730 -14.015 -10.282  1.00 98.87           H  
ATOM   3109  HB3 ALA B  39     -13.201 -14.940 -10.631  1.00 98.87           H  
ATOM   3110  O   ALA B  39     -13.341 -11.311  -9.496  1.00 98.87           O  
ATOM   3111  N   CYS B  40     -14.970 -12.861  -9.562  1.00 98.71           N  
ATOM   3112  H   CYS B  40     -15.344 -13.696  -9.991  1.00 98.71           H  
ATOM   3113  CA  CYS B  40     -15.732 -12.306  -8.446  1.00 98.71           C  
ATOM   3114  HA  CYS B  40     -15.030 -11.918  -7.708  1.00 98.71           H  
ATOM   3115  C   CYS B  40     -16.603 -13.339  -7.713  1.00 98.71           C  
ATOM   3116  CB  CYS B  40     -16.598 -11.139  -8.958  1.00 98.71           C  
ATOM   3117  HB2 CYS B  40     -15.948 -10.318  -9.264  1.00 98.71           H  
ATOM   3118  HB3 CYS B  40     -17.225 -10.781  -8.142  1.00 98.71           H  
ATOM   3119  O   CYS B  40     -16.863 -14.435  -8.205  1.00 98.71           O  
ATOM   3120  SG  CYS B  40     -17.652 -11.641 -10.358  1.00 98.71           S  
ATOM   3121  HG  CYS B  40     -18.546 -10.652 -10.264  1.00 98.71           H  
ATOM   3122  N   ARG B  41     -17.082 -12.936  -6.534  1.00 98.67           N  
ATOM   3123  H   ARG B  41     -16.755 -12.042  -6.197  1.00 98.67           H  
ATOM   3124  CA  ARG B  41     -18.256 -13.487  -5.849  1.00 98.67           C  
ATOM   3125  HA  ARG B  41     -18.836 -14.100  -6.539  1.00 98.67           H  
ATOM   3126  C   ARG B  41     -19.116 -12.303  -5.409  1.00 98.67           C  
ATOM   3127  CB  ARG B  41     -17.843 -14.343  -4.636  1.00 98.67           C  
ATOM   3128  HB2 ARG B  41     -18.746 -14.642  -4.103  1.00 98.67           H  
ATOM   3129  HB3 ARG B  41     -17.252 -13.727  -3.958  1.00 98.67           H  
ATOM   3130  O   ARG B  41     -18.626 -11.458  -4.661  1.00 98.67           O  
ATOM   3131  CG  ARG B  41     -17.038 -15.615  -4.946  1.00 98.67           C  
ATOM   3132  HG2 ARG B  41     -16.742 -16.056  -3.994  1.00 98.67           H  
ATOM   3133  HG3 ARG B  41     -16.131 -15.350  -5.490  1.00 98.67           H  
ATOM   3134  CD  ARG B  41     -17.809 -16.681  -5.735  1.00 98.67           C  
ATOM   3135  HD2 ARG B  41     -18.744 -16.902  -5.219  1.00 98.67           H  
ATOM   3136  HD3 ARG B  41     -18.047 -16.294  -6.725  1.00 98.67           H  
ATOM   3137  NE  ARG B  41     -17.008 -17.918  -5.838  1.00 98.67           N  
ATOM   3138  HE  ARG B  41     -16.968 -18.519  -5.027  1.00 98.67           H  
ATOM   3139  NH1 ARG B  41     -16.165 -17.668  -7.981  1.00 98.67           N  
ATOM   3140 HH11 ARG B  41     -16.755 -16.883  -8.219  1.00 98.67           H  
ATOM   3141 HH12 ARG B  41     -15.531 -18.041  -8.673  1.00 98.67           H  
ATOM   3142  NH2 ARG B  41     -15.409 -19.293  -6.701  1.00 98.67           N  
ATOM   3143 HH21 ARG B  41     -15.203 -19.737  -5.817  1.00 98.67           H  
ATOM   3144 HH22 ARG B  41     -14.801 -19.475  -7.487  1.00 98.67           H  
ATOM   3145  CZ  ARG B  41     -16.221 -18.285  -6.834  1.00 98.67           C  
ATOM   3146  N   PHE B  42     -20.366 -12.216  -5.852  1.00 98.75           N  
ATOM   3147  H   PHE B  42     -20.723 -12.964  -6.430  1.00 98.75           H  
ATOM   3148  CA  PHE B  42     -21.300 -11.154  -5.456  1.00 98.75           C  
ATOM   3149  HA  PHE B  42     -20.911 -10.688  -4.550  1.00 98.75           H  
ATOM   3150  C   PHE B  42     -22.688 -11.723  -5.098  1.00 98.75           C  
ATOM   3151  CB  PHE B  42     -21.385 -10.065  -6.549  1.00 98.75           C  
ATOM   3152  HB2 PHE B  42     -22.212  -9.393  -6.318  1.00 98.75           H  
ATOM   3153  HB3 PHE B  42     -21.626 -10.538  -7.501  1.00 98.75           H  
ATOM   3154  O   PHE B  42     -23.016 -12.843  -5.499  1.00 98.75           O  
ATOM   3155  CG  PHE B  42     -20.143  -9.205  -6.724  1.00 98.75           C  
ATOM   3156  CD1 PHE B  42     -19.633  -8.473  -5.634  1.00 98.75           C  
ATOM   3157  HD1 PHE B  42     -20.140  -8.511  -4.682  1.00 98.75           H  
ATOM   3158  CD2 PHE B  42     -19.510  -9.107  -7.979  1.00 98.75           C  
ATOM   3159  HD2 PHE B  42     -19.915  -9.640  -8.827  1.00 98.75           H  
ATOM   3160  CE1 PHE B  42     -18.462  -7.707  -5.778  1.00 98.75           C  
ATOM   3161  HE1 PHE B  42     -18.064  -7.169  -4.929  1.00 98.75           H  
ATOM   3162  CE2 PHE B  42     -18.353  -8.320  -8.131  1.00 98.75           C  
ATOM   3163  HE2 PHE B  42     -17.868  -8.254  -9.093  1.00 98.75           H  
ATOM   3164  CZ  PHE B  42     -17.814  -7.640  -7.024  1.00 98.75           C  
ATOM   3165  HZ  PHE B  42     -16.910  -7.059  -7.133  1.00 98.75           H  
ATOM   3166  N   PRO B  43     -23.512 -10.975  -4.339  1.00 98.51           N  
ATOM   3167  CA  PRO B  43     -24.890 -11.354  -4.030  1.00 98.51           C  
ATOM   3168  HA  PRO B  43     -24.868 -12.251  -3.411  1.00 98.51           H  
ATOM   3169  C   PRO B  43     -25.732 -11.623  -5.286  1.00 98.51           C  
ATOM   3170  CB  PRO B  43     -25.455 -10.191  -3.208  1.00 98.51           C  
ATOM   3171  HB2 PRO B  43     -26.189 -10.531  -2.477  1.00 98.51           H  
ATOM   3172  HB3 PRO B  43     -25.886  -9.439  -3.868  1.00 98.51           H  
ATOM   3173  O   PRO B  43     -25.534 -10.981  -6.318  1.00 98.51           O  
ATOM   3174  CG  PRO B  43     -24.214  -9.604  -2.543  1.00 98.51           C  
ATOM   3175  HG2 PRO B  43     -24.352  -8.560  -2.261  1.00 98.51           H  
ATOM   3176  HG3 PRO B  43     -23.932 -10.212  -1.683  1.00 98.51           H  
ATOM   3177  CD  PRO B  43     -23.159  -9.756  -3.628  1.00 98.51           C  
ATOM   3178  HD2 PRO B  43     -23.198  -8.903  -4.305  1.00 98.51           H  
ATOM   3179  HD3 PRO B  43     -22.176  -9.834  -3.163  1.00 98.51           H  
ATOM   3180  N   GLY B  44     -26.698 -12.541  -5.177  1.00 98.18           N  
ATOM   3181  H   GLY B  44     -26.824 -12.999  -4.286  1.00 98.18           H  
ATOM   3182  CA  GLY B  44     -27.519 -12.993  -6.311  1.00 98.18           C  
ATOM   3183  HA2 GLY B  44     -27.687 -12.165  -6.999  1.00 98.18           H  
ATOM   3184  HA3 GLY B  44     -28.485 -13.328  -5.933  1.00 98.18           H  
ATOM   3185  C   GLY B  44     -26.901 -14.152  -7.102  1.00 98.18           C  
ATOM   3186  O   GLY B  44     -27.048 -14.196  -8.319  1.00 98.18           O  
ATOM   3187  N   ASP B  45     -26.194 -15.057  -6.413  1.00 96.78           N  
ATOM   3188  H   ASP B  45     -26.219 -15.007  -5.405  1.00 96.78           H  
ATOM   3189  CA  ASP B  45     -25.504 -16.236  -6.969  1.00 96.78           C  
ATOM   3190  HA  ASP B  45     -24.889 -16.629  -6.160  1.00 96.78           H  
ATOM   3191  C   ASP B  45     -24.492 -15.913  -8.090  1.00 96.78           C  
ATOM   3192  CB  ASP B  45     -26.513 -17.354  -7.300  1.00 96.78           C  
ATOM   3193  HB2 ASP B  45     -25.966 -18.239  -7.625  1.00 96.78           H  
ATOM   3194  HB3 ASP B  45     -27.151 -17.029  -8.122  1.00 96.78           H  
ATOM   3195  O   ASP B  45     -24.229 -16.721  -8.981  1.00 96.78           O  
ATOM   3196  CG  ASP B  45     -27.385 -17.749  -6.099  1.00 96.78           C  
ATOM   3197  OD1 ASP B  45     -26.897 -17.629  -4.948  1.00 96.78           O  
ATOM   3198  OD2 ASP B  45     -28.545 -18.162  -6.335  1.00 96.78           O  
ATOM   3199  N   VAL B  46     -23.895 -14.719  -8.034  1.00 98.17           N  
ATOM   3200  H   VAL B  46     -24.124 -14.113  -7.259  1.00 98.17           H  
ATOM   3201  CA  VAL B  46     -22.903 -14.247  -9.006  1.00 98.17           C  
ATOM   3202  HA  VAL B  46     -23.173 -14.623  -9.992  1.00 98.17           H  
ATOM   3203  C   VAL B  46     -21.521 -14.798  -8.654  1.00 98.17           C  
ATOM   3204  CB  VAL B  46     -22.919 -12.710  -9.071  1.00 98.17           C  
ATOM   3205  HB  VAL B  46     -22.856 -12.312  -8.058  1.00 98.17           H  
ATOM   3206  O   VAL B  46     -20.900 -14.373  -7.678  1.00 98.17           O  
ATOM   3207  CG1 VAL B  46     -21.743 -12.147  -9.876  1.00 98.17           C  
ATOM   3208 HG11 VAL B  46     -20.799 -12.361  -9.375  1.00 98.17           H  
ATOM   3209 HG12 VAL B  46     -21.730 -12.599 -10.868  1.00 98.17           H  
ATOM   3210 HG13 VAL B  46     -21.844 -11.065  -9.954  1.00 98.17           H  
ATOM   3211  CG2 VAL B  46     -24.216 -12.189  -9.705  1.00 98.17           C  
ATOM   3212 HG21 VAL B  46     -25.073 -12.526  -9.122  1.00 98.17           H  
ATOM   3213 HG22 VAL B  46     -24.222 -11.099  -9.709  1.00 98.17           H  
ATOM   3214 HG23 VAL B  46     -24.314 -12.565 -10.724  1.00 98.17           H  
ATOM   3215  N   ASP B  47     -21.013 -15.707  -9.485  1.00 97.55           N  
ATOM   3216  H   ASP B  47     -21.614 -16.056 -10.218  1.00 97.55           H  
ATOM   3217  CA  ASP B  47     -19.697 -16.354  -9.343  1.00 97.55           C  
ATOM   3218  HA  ASP B  47     -19.274 -16.051  -8.386  1.00 97.55           H  
ATOM   3219  C   ASP B  47     -18.673 -15.939 -10.418  1.00 97.55           C  
ATOM   3220  CB  ASP B  47     -19.885 -17.884  -9.300  1.00 97.55           C  
ATOM   3221  HB2 ASP B  47     -20.687 -18.125  -8.602  1.00 97.55           H  
ATOM   3222  HB3 ASP B  47     -18.970 -18.322  -8.903  1.00 97.55           H  
ATOM   3223  O   ASP B  47     -17.531 -16.402 -10.423  1.00 97.55           O  
ATOM   3224  CG  ASP B  47     -20.183 -18.548 -10.659  1.00 97.55           C  
ATOM   3225  OD1 ASP B  47     -20.487 -17.827 -11.645  1.00 97.55           O  
ATOM   3226  OD2 ASP B  47     -20.072 -19.792 -10.733  1.00 97.55           O  
ATOM   3227  N   SER B  48     -19.086 -15.103 -11.372  1.00 98.00           N  
ATOM   3228  H   SER B  48     -20.034 -14.759 -11.311  1.00 98.00           H  
ATOM   3229  CA  SER B  48     -18.363 -14.895 -12.625  1.00 98.00           C  
ATOM   3230  HA  SER B  48     -17.296 -14.938 -12.405  1.00 98.00           H  
ATOM   3231  C   SER B  48     -18.676 -13.536 -13.265  1.00 98.00           C  
ATOM   3232  CB  SER B  48     -18.694 -16.036 -13.601  1.00 98.00           C  
ATOM   3233  HB2 SER B  48     -18.195 -16.940 -13.252  1.00 98.00           H  
ATOM   3234  HB3 SER B  48     -18.315 -15.790 -14.593  1.00 98.00           H  
ATOM   3235  O   SER B  48     -19.776 -13.013 -13.091  1.00 98.00           O  
ATOM   3236  OG  SER B  48     -20.073 -16.326 -13.684  1.00 98.00           O  
ATOM   3237  HG  SER B  48     -20.247 -16.959 -12.984  1.00 98.00           H  
ATOM   3238  N   PRO B  49     -17.753 -12.955 -14.059  1.00 98.61           N  
ATOM   3239  CA  PRO B  49     -18.035 -11.753 -14.851  1.00 98.61           C  
ATOM   3240  HA  PRO B  49     -18.197 -10.912 -14.176  1.00 98.61           H  
ATOM   3241  C   PRO B  49     -19.253 -11.909 -15.770  1.00 98.61           C  
ATOM   3242  CB  PRO B  49     -16.771 -11.520 -15.684  1.00 98.61           C  
ATOM   3243  HB2 PRO B  49     -16.584 -10.457 -15.841  1.00 98.61           H  
ATOM   3244  HB3 PRO B  49     -16.849 -12.033 -16.642  1.00 98.61           H  
ATOM   3245  O   PRO B  49     -19.986 -10.951 -16.003  1.00 98.61           O  
ATOM   3246  CG  PRO B  49     -15.666 -12.175 -14.862  1.00 98.61           C  
ATOM   3247  HG2 PRO B  49     -15.342 -11.503 -14.067  1.00 98.61           H  
ATOM   3248  HG3 PRO B  49     -14.830 -12.479 -15.492  1.00 98.61           H  
ATOM   3249  CD  PRO B  49     -16.372 -13.374 -14.244  1.00 98.61           C  
ATOM   3250  HD2 PRO B  49     -16.330 -14.217 -14.933  1.00 98.61           H  
ATOM   3251  HD3 PRO B  49     -15.899 -13.630 -13.296  1.00 98.61           H  
ATOM   3252  N   GLU B  50     -19.468 -13.121 -16.277  1.00 97.91           N  
ATOM   3253  H   GLU B  50     -18.786 -13.844 -16.094  1.00 97.91           H  
ATOM   3254  CA  GLU B  50     -20.576 -13.472 -17.157  1.00 97.91           C  
ATOM   3255  HA  GLU B  50     -20.655 -12.724 -17.947  1.00 97.91           H  
ATOM   3256  C   GLU B  50     -21.921 -13.467 -16.405  1.00 97.91           C  
ATOM   3257  CB  GLU B  50     -20.275 -14.832 -17.814  1.00 97.91           C  
ATOM   3258  HB2 GLU B  50     -21.139 -15.105 -18.420  1.00 97.91           H  
ATOM   3259  HB3 GLU B  50     -20.161 -15.593 -17.043  1.00 97.91           H  
ATOM   3260  O   GLU B  50     -22.836 -12.750 -16.814  1.00 97.91           O  
ATOM   3261  CG  GLU B  50     -19.033 -14.839 -18.736  1.00 97.91           C  
ATOM   3262  HG2 GLU B  50     -19.137 -14.024 -19.452  1.00 97.91           H  
ATOM   3263  HG3 GLU B  50     -19.049 -15.769 -19.304  1.00 97.91           H  
ATOM   3264  CD  GLU B  50     -17.660 -14.736 -18.030  1.00 97.91           C  
ATOM   3265  OE1 GLU B  50     -16.725 -14.180 -18.647  1.00 97.91           O  
ATOM   3266  OE2 GLU B  50     -17.515 -15.203 -16.872  1.00 97.91           O  
ATOM   3267  N   SER B  51     -22.028 -14.170 -15.266  1.00 97.94           N  
ATOM   3268  H   SER B  51     -21.239 -14.712 -14.942  1.00 97.94           H  
ATOM   3269  CA  SER B  51     -23.239 -14.134 -14.421  1.00 97.94           C  
ATOM   3270  HA  SER B  51     -24.098 -14.385 -15.044  1.00 97.94           H  
ATOM   3271  C   SER B  51     -23.501 -12.744 -13.837  1.00 97.94           C  
ATOM   3272  CB  SER B  51     -23.179 -15.162 -13.284  1.00 97.94           C  
ATOM   3273  HB2 SER B  51     -23.122 -16.168 -13.700  1.00 97.94           H  
ATOM   3274  HB3 SER B  51     -24.088 -15.088 -12.687  1.00 97.94           H  
ATOM   3275  O   SER B  51     -24.652 -12.316 -13.767  1.00 97.94           O  
ATOM   3276  OG  SER B  51     -22.060 -14.936 -12.452  1.00 97.94           O  
ATOM   3277  HG  SER B  51     -21.343 -15.466 -12.808  1.00 97.94           H  
ATOM   3278  N   PHE B  52     -22.451 -11.986 -13.498  1.00 98.65           N  
ATOM   3279  H   PHE B  52     -21.538 -12.418 -13.494  1.00 98.65           H  
ATOM   3280  CA  PHE B  52     -22.582 -10.604 -13.038  1.00 98.65           C  
ATOM   3281  HA  PHE B  52     -23.241 -10.609 -12.169  1.00 98.65           H  
ATOM   3282  C   PHE B  52     -23.224  -9.710 -14.104  1.00 98.65           C  
ATOM   3283  CB  PHE B  52     -21.202 -10.054 -12.640  1.00 98.65           C  
ATOM   3284  HB2 PHE B  52     -20.590  -9.987 -13.539  1.00 98.65           H  
ATOM   3285  HB3 PHE B  52     -20.705 -10.764 -11.979  1.00 98.65           H  
ATOM   3286  O   PHE B  52     -24.084  -8.885 -13.786  1.00 98.65           O  
ATOM   3287  CG  PHE B  52     -21.203  -8.703 -11.942  1.00 98.65           C  
ATOM   3288  CD1 PHE B  52     -20.207  -7.758 -12.258  1.00 98.65           C  
ATOM   3289  HD1 PHE B  52     -19.467  -7.990 -13.009  1.00 98.65           H  
ATOM   3290  CD2 PHE B  52     -22.150  -8.396 -10.943  1.00 98.65           C  
ATOM   3291  HD2 PHE B  52     -22.921  -9.104 -10.677  1.00 98.65           H  
ATOM   3292  CE1 PHE B  52     -20.156  -6.528 -11.580  1.00 98.65           C  
ATOM   3293  HE1 PHE B  52     -19.386  -5.807 -11.813  1.00 98.65           H  
ATOM   3294  CE2 PHE B  52     -22.097  -7.166 -10.267  1.00 98.65           C  
ATOM   3295  HE2 PHE B  52     -22.829  -6.946  -9.504  1.00 98.65           H  
ATOM   3296  CZ  PHE B  52     -21.090  -6.236 -10.575  1.00 98.65           C  
ATOM   3297  HZ  PHE B  52     -21.024  -5.304 -10.034  1.00 98.65           H  
ATOM   3298  N   TRP B  53     -22.852  -9.889 -15.378  1.00 98.71           N  
ATOM   3299  H   TRP B  53     -22.162 -10.594 -15.594  1.00 98.71           H  
ATOM   3300  CA  TRP B  53     -23.493  -9.164 -16.471  1.00 98.71           C  
ATOM   3301  HA  TRP B  53     -23.508  -8.106 -16.211  1.00 98.71           H  
ATOM   3302  C   TRP B  53     -24.953  -9.579 -16.665  1.00 98.71           C  
ATOM   3303  CB  TRP B  53     -22.718  -9.309 -17.781  1.00 98.71           C  
ATOM   3304  HB2 TRP B  53     -22.646 -10.364 -18.049  1.00 98.71           H  
ATOM   3305  HB3 TRP B  53     -21.708  -8.922 -17.651  1.00 98.71           H  
ATOM   3306  O   TRP B  53     -25.806  -8.694 -16.757  1.00 98.71           O  
ATOM   3307  CG  TRP B  53     -23.380  -8.560 -18.894  1.00 98.71           C  
ATOM   3308  CD1 TRP B  53     -24.082  -9.122 -19.903  1.00 98.71           C  
ATOM   3309  HD1 TRP B  53     -24.209 -10.184 -20.048  1.00 98.71           H  
ATOM   3310  CD2 TRP B  53     -23.539  -7.116 -19.052  1.00 98.71           C  
ATOM   3311  CE2 TRP B  53     -24.352  -6.875 -20.199  1.00 98.71           C  
ATOM   3312  CE3 TRP B  53     -23.102  -5.986 -18.326  1.00 98.71           C  
ATOM   3313  HE3 TRP B  53     -22.525  -6.133 -17.425  1.00 98.71           H  
ATOM   3314  NE1 TRP B  53     -24.658  -8.131 -20.673  1.00 98.71           N  
ATOM   3315  HE1 TRP B  53     -25.279  -8.323 -21.446  1.00 98.71           H  
ATOM   3316  CH2 TRP B  53     -24.208  -4.479 -19.897  1.00 98.71           C  
ATOM   3317  HH2 TRP B  53     -24.459  -3.476 -20.210  1.00 98.71           H  
ATOM   3318  CZ2 TRP B  53     -24.696  -5.582 -20.618  1.00 98.71           C  
ATOM   3319  HZ2 TRP B  53     -25.332  -5.440 -21.479  1.00 98.71           H  
ATOM   3320  CZ3 TRP B  53     -23.416  -4.682 -18.753  1.00 98.71           C  
ATOM   3321  HZ3 TRP B  53     -23.058  -3.831 -18.192  1.00 98.71           H  
ATOM   3322  N   GLU B  54     -25.268 -10.879 -16.696  1.00 98.46           N  
ATOM   3323  H   GLU B  54     -24.531 -11.566 -16.619  1.00 98.46           H  
ATOM   3324  CA  GLU B  54     -26.659 -11.346 -16.825  1.00 98.46           C  
ATOM   3325  HA  GLU B  54     -27.084 -10.938 -17.742  1.00 98.46           H  
ATOM   3326  C   GLU B  54     -27.539 -10.828 -15.675  1.00 98.46           C  
ATOM   3327  CB  GLU B  54     -26.739 -12.883 -16.911  1.00 98.46           C  
ATOM   3328  HB2 GLU B  54     -27.789 -13.163 -16.821  1.00 98.46           H  
ATOM   3329  HB3 GLU B  54     -26.192 -13.329 -16.080  1.00 98.46           H  
ATOM   3330  O   GLU B  54     -28.637 -10.325 -15.920  1.00 98.46           O  
ATOM   3331  CG  GLU B  54     -26.210 -13.442 -18.245  1.00 98.46           C  
ATOM   3332  HG2 GLU B  54     -26.606 -12.826 -19.052  1.00 98.46           H  
ATOM   3333  HG3 GLU B  54     -25.124 -13.353 -18.264  1.00 98.46           H  
ATOM   3334  CD  GLU B  54     -26.612 -14.910 -18.505  1.00 98.46           C  
ATOM   3335  OE1 GLU B  54     -26.626 -15.300 -19.697  1.00 98.46           O  
ATOM   3336  OE2 GLU B  54     -26.924 -15.639 -17.537  1.00 98.46           O  
ATOM   3337  N   PHE B  55     -27.036 -10.850 -14.436  1.00 98.56           N  
ATOM   3338  H   PHE B  55     -26.143 -11.299 -14.291  1.00 98.56           H  
ATOM   3339  CA  PHE B  55     -27.753 -10.352 -13.261  1.00 98.56           C  
ATOM   3340  HA  PHE B  55     -28.720 -10.853 -13.216  1.00 98.56           H  
ATOM   3341  C   PHE B  55     -28.021  -8.840 -13.334  1.00 98.56           C  
ATOM   3342  CB  PHE B  55     -26.965 -10.720 -11.993  1.00 98.56           C  
ATOM   3343  HB2 PHE B  55     -26.698 -11.776 -12.036  1.00 98.56           H  
ATOM   3344  HB3 PHE B  55     -26.035 -10.151 -11.956  1.00 98.56           H  
ATOM   3345  O   PHE B  55     -29.157  -8.390 -13.161  1.00 98.56           O  
ATOM   3346  CG  PHE B  55     -27.757 -10.485 -10.724  1.00 98.56           C  
ATOM   3347  CD1 PHE B  55     -27.695  -9.249 -10.049  1.00 98.56           C  
ATOM   3348  HD1 PHE B  55     -27.041  -8.468 -10.408  1.00 98.56           H  
ATOM   3349  CD2 PHE B  55     -28.601 -11.503 -10.243  1.00 98.56           C  
ATOM   3350  HD2 PHE B  55     -28.625 -12.464 -10.734  1.00 98.56           H  
ATOM   3351  CE1 PHE B  55     -28.494  -9.029  -8.912  1.00 98.56           C  
ATOM   3352  HE1 PHE B  55     -28.452  -8.086  -8.388  1.00 98.56           H  
ATOM   3353  CE2 PHE B  55     -29.403 -11.280  -9.112  1.00 98.56           C  
ATOM   3354  HE2 PHE B  55     -30.036 -12.071  -8.737  1.00 98.56           H  
ATOM   3355  CZ  PHE B  55     -29.356 -10.041  -8.454  1.00 98.56           C  
ATOM   3356  HZ  PHE B  55     -29.973  -9.879  -7.583  1.00 98.56           H  
ATOM   3357  N   VAL B  56     -26.991  -8.035 -13.619  1.00 98.77           N  
ATOM   3358  H   VAL B  56     -26.085  -8.457 -13.762  1.00 98.77           H  
ATOM   3359  CA  VAL B  56     -27.099  -6.566 -13.618  1.00 98.77           C  
ATOM   3360  HA  VAL B  56     -27.674  -6.268 -12.741  1.00 98.77           H  
ATOM   3361  C   VAL B  56     -27.876  -6.047 -14.835  1.00 98.77           C  
ATOM   3362  CB  VAL B  56     -25.703  -5.924 -13.489  1.00 98.77           C  
ATOM   3363  HB  VAL B  56     -25.052  -6.323 -14.267  1.00 98.77           H  
ATOM   3364  O   VAL B  56     -28.729  -5.173 -14.674  1.00 98.77           O  
ATOM   3365  CG1 VAL B  56     -25.730  -4.397 -13.630  1.00 98.77           C  
ATOM   3366 HG11 VAL B  56     -26.403  -3.964 -12.890  1.00 98.77           H  
ATOM   3367 HG12 VAL B  56     -26.068  -4.126 -14.630  1.00 98.77           H  
ATOM   3368 HG13 VAL B  56     -24.723  -4.005 -13.489  1.00 98.77           H  
ATOM   3369  CG2 VAL B  56     -25.089  -6.224 -12.113  1.00 98.77           C  
ATOM   3370 HG21 VAL B  56     -25.702  -5.790 -11.323  1.00 98.77           H  
ATOM   3371 HG22 VAL B  56     -25.022  -7.300 -11.954  1.00 98.77           H  
ATOM   3372 HG23 VAL B  56     -24.080  -5.815 -12.060  1.00 98.77           H  
ATOM   3373  N   SER B  57     -27.646  -6.589 -16.037  1.00 98.58           N  
ATOM   3374  H   SER B  57     -26.975  -7.340 -16.108  1.00 98.58           H  
ATOM   3375  CA  SER B  57     -28.394  -6.202 -17.250  1.00 98.58           C  
ATOM   3376  HA  SER B  57     -28.449  -5.114 -17.287  1.00 98.58           H  
ATOM   3377  C   SER B  57     -29.843  -6.707 -17.232  1.00 98.58           C  
ATOM   3378  CB  SER B  57     -27.672  -6.647 -18.528  1.00 98.58           C  
ATOM   3379  HB2 SER B  57     -26.667  -6.224 -18.542  1.00 98.58           H  
ATOM   3380  HB3 SER B  57     -28.217  -6.268 -19.392  1.00 98.58           H  
ATOM   3381  O   SER B  57     -30.756  -5.972 -17.613  1.00 98.58           O  
ATOM   3382  OG  SER B  57     -27.590  -8.055 -18.613  1.00 98.58           O  
ATOM   3383  HG  SER B  57     -26.913  -8.352 -18.001  1.00 98.58           H  
ATOM   3384  N   GLY B  58     -30.090  -7.898 -16.670  1.00 98.46           N  
ATOM   3385  H   GLY B  58     -29.310  -8.493 -16.430  1.00 98.46           H  
ATOM   3386  CA  GLY B  58     -31.434  -8.404 -16.374  1.00 98.46           C  
ATOM   3387  HA2 GLY B  58     -31.340  -9.422 -15.996  1.00 98.46           H  
ATOM   3388  HA3 GLY B  58     -32.019  -8.423 -17.293  1.00 98.46           H  
ATOM   3389  C   GLY B  58     -32.198  -7.579 -15.327  1.00 98.46           C  
ATOM   3390  O   GLY B  58     -33.416  -7.716 -15.205  1.00 98.46           O  
ATOM   3391  N   GLY B  59     -31.512  -6.688 -14.601  1.00 98.24           N  
ATOM   3392  H   GLY B  59     -30.517  -6.619 -14.760  1.00 98.24           H  
ATOM   3393  CA  GLY B  59     -32.103  -5.823 -13.583  1.00 98.24           C  
ATOM   3394  HA2 GLY B  59     -33.018  -5.375 -13.972  1.00 98.24           H  
ATOM   3395  HA3 GLY B  59     -31.390  -5.032 -13.354  1.00 98.24           H  
ATOM   3396  C   GLY B  59     -32.432  -6.553 -12.281  1.00 98.24           C  
ATOM   3397  O   GLY B  59     -33.452  -6.245 -11.663  1.00 98.24           O  
ATOM   3398  N   GLY B  60     -31.595  -7.520 -11.894  1.00 98.63           N  
ATOM   3399  H   GLY B  60     -30.789  -7.718 -12.469  1.00 98.63           H  
ATOM   3400  CA  GLY B  60     -31.710  -8.273 -10.648  1.00 98.63           C  
ATOM   3401  HA2 GLY B  60     -32.698  -8.730 -10.602  1.00 98.63           H  
ATOM   3402  HA3 GLY B  60     -30.967  -9.070 -10.641  1.00 98.63           H  
ATOM   3403  C   GLY B  60     -31.496  -7.413  -9.399  1.00 98.63           C  
ATOM   3404  O   GLY B  60     -30.672  -6.496  -9.392  1.00 98.63           O  
ATOM   3405  N   ASP B  61     -32.253  -7.742  -8.354  1.00 98.66           N  
ATOM   3406  H   ASP B  61     -32.864  -8.540  -8.459  1.00 98.66           H  
ATOM   3407  CA  ASP B  61     -32.184  -7.203  -6.993  1.00 98.66           C  
ATOM   3408  HA  ASP B  61     -31.409  -6.441  -6.915  1.00 98.66           H  
ATOM   3409  C   ASP B  61     -31.832  -8.374  -6.064  1.00 98.66           C  
ATOM   3410  CB  ASP B  61     -33.545  -6.557  -6.659  1.00 98.66           C  
ATOM   3411  HB2 ASP B  61     -33.671  -5.676  -7.288  1.00 98.66           H  
ATOM   3412  HB3 ASP B  61     -34.336  -7.260  -6.920  1.00 98.66           H  
ATOM   3413  O   ASP B  61     -32.591  -9.341  -5.974  1.00 98.66           O  
ATOM   3414  CG  ASP B  61     -33.754  -6.142  -5.196  1.00 98.66           C  
ATOM   3415  OD1 ASP B  61     -32.809  -6.200  -4.383  1.00 98.66           O  
ATOM   3416  OD2 ASP B  61     -34.909  -5.762  -4.872  1.00 98.66           O  
ATOM   3417  N   ALA B  62     -30.652  -8.320  -5.448  1.00 98.67           N  
ATOM   3418  H   ALA B  62     -30.080  -7.502  -5.601  1.00 98.67           H  
ATOM   3419  CA  ALA B  62     -30.103  -9.371  -4.592  1.00 98.67           C  
ATOM   3420  HA  ALA B  62     -30.560 -10.322  -4.863  1.00 98.67           H  
ATOM   3421  C   ALA B  62     -30.387  -9.152  -3.095  1.00 98.67           C  
ATOM   3422  CB  ALA B  62     -28.596  -9.480  -4.855  1.00 98.67           C  
ATOM   3423  HB1 ALA B  62     -28.393  -9.667  -5.910  1.00 98.67           H  
ATOM   3424  HB2 ALA B  62     -28.107  -8.555  -4.549  1.00 98.67           H  
ATOM   3425  HB3 ALA B  62     -28.189 -10.303  -4.268  1.00 98.67           H  
ATOM   3426  O   ALA B  62     -29.862  -9.895  -2.265  1.00 98.67           O  
ATOM   3427  N   ILE B  63     -31.164  -8.126  -2.725  1.00 98.57           N  
ATOM   3428  H   ILE B  63     -31.606  -7.556  -3.433  1.00 98.57           H  
ATOM   3429  CA  ILE B  63     -31.431  -7.814  -1.320  1.00 98.57           C  
ATOM   3430  HA  ILE B  63     -30.494  -7.911  -0.772  1.00 98.57           H  
ATOM   3431  C   ILE B  63     -32.407  -8.836  -0.729  1.00 98.57           C  
ATOM   3432  CB  ILE B  63     -31.911  -6.360  -1.150  1.00 98.57           C  
ATOM   3433  HB  ILE B  63     -32.839  -6.238  -1.707  1.00 98.57           H  
ATOM   3434  O   ILE B  63     -33.592  -8.879  -1.077  1.00 98.57           O  
ATOM   3435  CG1 ILE B  63     -30.894  -5.332  -1.705  1.00 98.57           C  
ATOM   3436 HG12 ILE B  63     -30.844  -5.430  -2.789  1.00 98.57           H  
ATOM   3437 HG13 ILE B  63     -31.271  -4.331  -1.496  1.00 98.57           H  
ATOM   3438  CG2 ILE B  63     -32.225  -6.061   0.327  1.00 98.57           C  
ATOM   3439 HG21 ILE B  63     -33.024  -6.707   0.691  1.00 98.57           H  
ATOM   3440 HG22 ILE B  63     -32.568  -5.031   0.421  1.00 98.57           H  
ATOM   3441 HG23 ILE B  63     -31.340  -6.208   0.947  1.00 98.57           H  
ATOM   3442  CD1 ILE B  63     -29.461  -5.424  -1.160  1.00 98.57           C  
ATOM   3443 HD11 ILE B  63     -28.993  -6.355  -1.480  1.00 98.57           H  
ATOM   3444 HD12 ILE B  63     -29.457  -5.364  -0.071  1.00 98.57           H  
ATOM   3445 HD13 ILE B  63     -28.881  -4.590  -1.555  1.00 98.57           H  
ATOM   3446  N   ALA B  64     -31.894  -9.629   0.209  1.00 97.45           N  
ATOM   3447  H   ALA B  64     -30.924  -9.495   0.454  1.00 97.45           H  
ATOM   3448  CA  ALA B  64     -32.590 -10.715   0.885  1.00 97.45           C  
ATOM   3449  HA  ALA B  64     -33.660 -10.641   0.690  1.00 97.45           H  
ATOM   3450  C   ALA B  64     -32.391 -10.638   2.409  1.00 97.45           C  
ATOM   3451  CB  ALA B  64     -32.082 -12.037   0.292  1.00 97.45           C  
ATOM   3452  HB1 ALA B  64     -32.616 -12.880   0.729  1.00 97.45           H  
ATOM   3453  HB2 ALA B  64     -31.017 -12.148   0.499  1.00 97.45           H  
ATOM   3454  HB3 ALA B  64     -32.234 -12.041  -0.787  1.00 97.45           H  
ATOM   3455  O   ALA B  64     -31.691  -9.768   2.923  1.00 97.45           O  
ATOM   3456  N   GLU B  65     -33.034 -11.546   3.140  1.00 96.81           N  
ATOM   3457  H   GLU B  65     -33.533 -12.279   2.657  1.00 96.81           H  
ATOM   3458  CA  GLU B  65     -32.802 -11.750   4.572  1.00 96.81           C  
ATOM   3459  HA  GLU B  65     -32.708 -10.780   5.062  1.00 96.81           H  
ATOM   3460  C   GLU B  65     -31.481 -12.508   4.793  1.00 96.81           C  
ATOM   3461  CB  GLU B  65     -34.035 -12.468   5.144  1.00 96.81           C  
ATOM   3462  HB2 GLU B  65     -34.073 -13.483   4.749  1.00 96.81           H  
ATOM   3463  HB3 GLU B  65     -34.919 -11.936   4.792  1.00 96.81           H  
ATOM   3464  O   GLU B  65     -31.137 -13.401   4.016  1.00 96.81           O  
ATOM   3465  CG  GLU B  65     -34.105 -12.513   6.676  1.00 96.81           C  
ATOM   3466  HG2 GLU B  65     -33.882 -11.518   7.061  1.00 96.81           H  
ATOM   3467  HG3 GLU B  65     -33.346 -13.199   7.051  1.00 96.81           H  
ATOM   3468  CD  GLU B  65     -35.500 -12.957   7.161  1.00 96.81           C  
ATOM   3469  OE1 GLU B  65     -35.976 -12.375   8.161  1.00 96.81           O  
ATOM   3470  OE2 GLU B  65     -36.109 -13.845   6.517  1.00 96.81           O  
ATOM   3471  N   ALA B  66     -30.716 -12.127   5.819  1.00 96.39           N  
ATOM   3472  H   ALA B  66     -31.000 -11.334   6.376  1.00 96.39           H  
ATOM   3473  CA  ALA B  66     -29.396 -12.698   6.074  1.00 96.39           C  
ATOM   3474  HA  ALA B  66     -28.832 -12.580   5.149  1.00 96.39           H  
ATOM   3475  C   ALA B  66     -29.440 -14.208   6.406  1.00 96.39           C  
ATOM   3476  CB  ALA B  66     -28.700 -11.883   7.169  1.00 96.39           C  
ATOM   3477  HB1 ALA B  66     -29.272 -11.948   8.095  1.00 96.39           H  
ATOM   3478  HB2 ALA B  66     -27.700 -12.280   7.343  1.00 96.39           H  
ATOM   3479  HB3 ALA B  66     -28.620 -10.841   6.861  1.00 96.39           H  
ATOM   3480  O   ALA B  66     -30.378 -14.668   7.065  1.00 96.39           O  
ATOM   3481  N   PRO B  67     -28.427 -14.992   5.984  1.00 94.10           N  
ATOM   3482  CA  PRO B  67     -28.412 -16.437   6.188  1.00 94.10           C  
ATOM   3483  HA  PRO B  67     -29.344 -16.859   5.812  1.00 94.10           H  
ATOM   3484  C   PRO B  67     -28.269 -16.804   7.674  1.00 94.10           C  
ATOM   3485  CB  PRO B  67     -27.258 -16.958   5.327  1.00 94.10           C  
ATOM   3486  HB2 PRO B  67     -27.615 -17.150   4.315  1.00 94.10           H  
ATOM   3487  HB3 PRO B  67     -26.804 -17.859   5.740  1.00 94.10           H  
ATOM   3488  O   PRO B  67     -27.452 -16.246   8.406  1.00 94.10           O  
ATOM   3489  CG  PRO B  67     -26.286 -15.780   5.308  1.00 94.10           C  
ATOM   3490  HG2 PRO B  67     -25.627 -15.810   4.441  1.00 94.10           H  
ATOM   3491  HG3 PRO B  67     -25.713 -15.765   6.235  1.00 94.10           H  
ATOM   3492  CD  PRO B  67     -27.227 -14.577   5.270  1.00 94.10           C  
ATOM   3493  HD2 PRO B  67     -27.484 -14.345   4.236  1.00 94.10           H  
ATOM   3494  HD3 PRO B  67     -26.752 -13.720   5.747  1.00 94.10           H  
ATOM   3495  N   ALA B  68     -29.076 -17.770   8.117  1.00 93.60           N  
ATOM   3496  H   ALA B  68     -29.721 -18.178   7.456  1.00 93.60           H  
ATOM   3497  CA  ALA B  68     -29.202 -18.165   9.524  1.00 93.60           C  
ATOM   3498  HA  ALA B  68     -29.069 -17.274  10.139  1.00 93.60           H  
ATOM   3499  C   ALA B  68     -28.145 -19.185  10.004  1.00 93.60           C  
ATOM   3500  CB  ALA B  68     -30.635 -18.674   9.736  1.00 93.60           C  
ATOM   3501  HB1 ALA B  68     -31.347 -17.908   9.429  1.00 93.60           H  
ATOM   3502  HB2 ALA B  68     -30.797 -19.581   9.154  1.00 93.60           H  
ATOM   3503  HB3 ALA B  68     -30.790 -18.894  10.792  1.00 93.60           H  
ATOM   3504  O   ALA B  68     -28.198 -19.640  11.145  1.00 93.60           O  
ATOM   3505  N   ASP B  69     -27.207 -19.578   9.142  1.00 93.21           N  
ATOM   3506  H   ASP B  69     -27.148 -19.114   8.248  1.00 93.21           H  
ATOM   3507  CA  ASP B  69     -26.165 -20.580   9.414  1.00 93.21           C  
ATOM   3508  HA  ASP B  69     -26.560 -21.312  10.118  1.00 93.21           H  
ATOM   3509  C   ASP B  69     -24.900 -20.000  10.069  1.00 93.21           C  
ATOM   3510  CB  ASP B  69     -25.837 -21.332   8.113  1.00 93.21           C  
ATOM   3511  HB2 ASP B  69     -24.977 -21.981   8.280  1.00 93.21           H  
ATOM   3512  HB3 ASP B  69     -26.688 -21.970   7.873  1.00 93.21           H  
ATOM   3513  O   ASP B  69     -24.162 -20.731  10.729  1.00 93.21           O  
ATOM   3514  CG  ASP B  69     -25.557 -20.423   6.908  1.00 93.21           C  
ATOM   3515  OD1 ASP B  69     -25.205 -19.239   7.118  1.00 93.21           O  
ATOM   3516  OD2 ASP B  69     -25.789 -20.903   5.782  1.00 93.21           O  
ATOM   3517  N   ARG B  70     -24.684 -18.682   9.980  1.00 94.78           N  
ATOM   3518  H   ARG B  70     -25.288 -18.187   9.338  1.00 94.78           H  
ATOM   3519  CA  ARG B  70     -23.505 -17.972  10.517  1.00 94.78           C  
ATOM   3520  HA  ARG B  70     -22.625 -18.565  10.268  1.00 94.78           H  
ATOM   3521  C   ARG B  70     -23.469 -17.831  12.046  1.00 94.78           C  
ATOM   3522  CB  ARG B  70     -23.363 -16.603   9.829  1.00 94.78           C  
ATOM   3523  HB2 ARG B  70     -22.437 -16.136  10.166  1.00 94.78           H  
ATOM   3524  HB3 ARG B  70     -24.197 -15.962  10.116  1.00 94.78           H  
ATOM   3525  O   ARG B  70     -22.640 -17.097  12.573  1.00 94.78           O  
ATOM   3526  CG  ARG B  70     -23.326 -16.720   8.300  1.00 94.78           C  
ATOM   3527  HG2 ARG B  70     -22.621 -17.498   8.006  1.00 94.78           H  
ATOM   3528  HG3 ARG B  70     -24.320 -16.976   7.933  1.00 94.78           H  
ATOM   3529  CD  ARG B  70     -22.901 -15.395   7.677  1.00 94.78           C  
ATOM   3530  HD2 ARG B  70     -21.895 -15.152   8.019  1.00 94.78           H  
ATOM   3531  HD3 ARG B  70     -23.582 -14.612   8.013  1.00 94.78           H  
ATOM   3532  NE  ARG B  70     -22.926 -15.468   6.205  1.00 94.78           N  
ATOM   3533  HE  ARG B  70     -23.337 -16.291   5.788  1.00 94.78           H  
ATOM   3534  NH1 ARG B  70     -21.972 -13.425   5.867  1.00 94.78           N  
ATOM   3535 HH11 ARG B  70     -21.780 -13.271   6.847  1.00 94.78           H  
ATOM   3536 HH12 ARG B  70     -21.646 -12.707   5.236  1.00 94.78           H  
ATOM   3537  NH2 ARG B  70     -22.681 -14.554   4.114  1.00 94.78           N  
ATOM   3538 HH21 ARG B  70     -22.447 -13.723   3.590  1.00 94.78           H  
ATOM   3539 HH22 ARG B  70     -23.097 -15.337   3.630  1.00 94.78           H  
ATOM   3540  CZ  ARG B  70     -22.526 -14.500   5.404  1.00 94.78           C  
ATOM   3541  N   GLY B  71     -24.380 -18.485  12.770  1.00 94.12           N  
ATOM   3542  H   GLY B  71     -24.977 -19.131  12.274  1.00 94.12           H  
ATOM   3543  CA  GLY B  71     -24.464 -18.413  14.235  1.00 94.12           C  
ATOM   3544  HA2 GLY B  71     -23.490 -18.658  14.660  1.00 94.12           H  
ATOM   3545  HA3 GLY B  71     -25.188 -19.151  14.582  1.00 94.12           H  
ATOM   3546  C   GLY B  71     -24.887 -17.046  14.788  1.00 94.12           C  
ATOM   3547  O   GLY B  71     -24.660 -16.770  15.961  1.00 94.12           O  
ATOM   3548  N   TRP B  72     -25.477 -16.180  13.959  1.00 94.10           N  
ATOM   3549  H   TRP B  72     -25.635 -16.465  13.003  1.00 94.10           H  
ATOM   3550  CA  TRP B  72     -25.919 -14.844  14.359  1.00 94.10           C  
ATOM   3551  HA  TRP B  72     -25.097 -14.336  14.862  1.00 94.10           H  
ATOM   3552  C   TRP B  72     -27.107 -14.893  15.327  1.00 94.10           C  
ATOM   3553  CB  TRP B  72     -26.312 -14.040  13.112  1.00 94.10           C  
ATOM   3554  HB2 TRP B  72     -27.036 -14.614  12.534  1.00 94.10           H  
ATOM   3555  HB3 TRP B  72     -26.817 -13.136  13.453  1.00 94.10           H  
ATOM   3556  O   TRP B  72     -28.086 -15.598  15.077  1.00 94.10           O  
ATOM   3557  CG  TRP B  72     -25.218 -13.594  12.191  1.00 94.10           C  
ATOM   3558  CD1 TRP B  72     -23.913 -13.948  12.249  1.00 94.10           C  
ATOM   3559  HD1 TRP B  72     -23.472 -14.633  12.958  1.00 94.10           H  
ATOM   3560  CD2 TRP B  72     -25.323 -12.648  11.080  1.00 94.10           C  
ATOM   3561  CE2 TRP B  72     -24.017 -12.427  10.554  1.00 94.10           C  
ATOM   3562  CE3 TRP B  72     -26.388 -11.935  10.481  1.00 94.10           C  
ATOM   3563  HE3 TRP B  72     -27.398 -12.125  10.815  1.00 94.10           H  
ATOM   3564  NE1 TRP B  72     -23.207 -13.271  11.279  1.00 94.10           N  
ATOM   3565  HE1 TRP B  72     -22.209 -13.376  11.162  1.00 94.10           H  
ATOM   3566  CH2 TRP B  72     -24.845 -10.784   8.979  1.00 94.10           C  
ATOM   3567  HH2 TRP B  72     -24.655 -10.065   8.195  1.00 94.10           H  
ATOM   3568  CZ2 TRP B  72     -23.775 -11.504   9.531  1.00 94.10           C  
ATOM   3569  HZ2 TRP B  72     -22.764 -11.320   9.199  1.00 94.10           H  
ATOM   3570  CZ3 TRP B  72     -26.151 -11.005   9.448  1.00 94.10           C  
ATOM   3571  HZ3 TRP B  72     -26.972 -10.457   9.008  1.00 94.10           H  
ATOM   3572  N   GLU B  73     -27.069 -14.065  16.374  1.00 91.78           N  
ATOM   3573  H   GLU B  73     -26.213 -13.572  16.581  1.00 91.78           H  
ATOM   3574  CA  GLU B  73     -28.170 -13.949  17.335  1.00 91.78           C  
ATOM   3575  HA  GLU B  73     -28.306 -14.936  17.777  1.00 91.78           H  
ATOM   3576  C   GLU B  73     -29.462 -13.478  16.620  1.00 91.78           C  
ATOM   3577  CB  GLU B  73     -27.775 -12.990  18.474  1.00 91.78           C  
ATOM   3578  HB2 GLU B  73     -26.717 -13.115  18.708  1.00 91.78           H  
ATOM   3579  HB3 GLU B  73     -27.910 -11.961  18.140  1.00 91.78           H  
ATOM   3580  O   GLU B  73     -29.411 -12.462  15.905  1.00 91.78           O  
ATOM   3581  CG  GLU B  73     -28.593 -13.214  19.760  1.00 91.78           C  
ATOM   3582  HG2 GLU B  73     -28.343 -12.423  20.467  1.00 91.78           H  
ATOM   3583  HG3 GLU B  73     -29.651 -13.115  19.517  1.00 91.78           H  
ATOM   3584  CD  GLU B  73     -28.339 -14.577  20.437  1.00 91.78           C  
ATOM   3585  OE1 GLU B  73     -29.251 -15.044  21.160  1.00 91.78           O  
ATOM   3586  OE2 GLU B  73     -27.263 -15.169  20.204  1.00 91.78           O  
ATOM   3587  N   PRO B  74     -30.606 -14.183  16.757  1.00 92.99           N  
ATOM   3588  CA  PRO B  74     -31.845 -13.838  16.058  1.00 92.99           C  
ATOM   3589  HA  PRO B  74     -31.638 -13.858  14.988  1.00 92.99           H  
ATOM   3590  C   PRO B  74     -32.395 -12.459  16.440  1.00 92.99           C  
ATOM   3591  CB  PRO B  74     -32.845 -14.952  16.385  1.00 92.99           C  
ATOM   3592  HB2 PRO B  74     -33.512 -15.154  15.546  1.00 92.99           H  
ATOM   3593  HB3 PRO B  74     -33.418 -14.698  17.276  1.00 92.99           H  
ATOM   3594  O   PRO B  74     -32.519 -12.121  17.615  1.00 92.99           O  
ATOM   3595  CG  PRO B  74     -31.944 -16.144  16.691  1.00 92.99           C  
ATOM   3596  HG2 PRO B  74     -31.619 -16.609  15.760  1.00 92.99           H  
ATOM   3597  HG3 PRO B  74     -32.434 -16.872  17.338  1.00 92.99           H  
ATOM   3598  CD  PRO B  74     -30.747 -15.492  17.380  1.00 92.99           C  
ATOM   3599  HD2 PRO B  74     -30.943 -15.369  18.445  1.00 92.99           H  
ATOM   3600  HD3 PRO B  74     -29.869 -16.120  17.226  1.00 92.99           H  
ATOM   3601  N   ASP B  75     -32.778 -11.680  15.431  1.00 92.54           N  
ATOM   3602  H   ASP B  75     -32.726 -12.044  14.491  1.00 92.54           H  
ATOM   3603  CA  ASP B  75     -33.189 -10.281  15.575  1.00 92.54           C  
ATOM   3604  HA  ASP B  75     -32.879  -9.926  16.558  1.00 92.54           H  
ATOM   3605  C   ASP B  75     -34.713 -10.121  15.410  1.00 92.54           C  
ATOM   3606  CB  ASP B  75     -32.440  -9.466  14.515  1.00 92.54           C  
ATOM   3607  HB2 ASP B  75     -31.481  -9.940  14.309  1.00 92.54           H  
ATOM   3608  HB3 ASP B  75     -32.998  -9.486  13.579  1.00 92.54           H  
ATOM   3609  O   ASP B  75     -35.283 -10.754  14.517  1.00 92.54           O  
ATOM   3610  CG  ASP B  75     -32.199  -8.022  14.944  1.00 92.54           C  
ATOM   3611  OD1 ASP B  75     -33.186  -7.263  15.063  1.00 92.54           O  
ATOM   3612  OD2 ASP B  75     -31.010  -7.650  15.087  1.00 92.54           O  
ATOM   3613  N   PRO B  76     -35.405  -9.291  16.218  1.00 91.28           N  
ATOM   3614  CA  PRO B  76     -36.815  -8.975  15.985  1.00 91.28           C  
ATOM   3615  HA  PRO B  76     -37.391  -9.897  15.915  1.00 91.28           H  
ATOM   3616  C   PRO B  76     -37.052  -8.174  14.694  1.00 91.28           C  
ATOM   3617  CB  PRO B  76     -37.261  -8.188  17.221  1.00 91.28           C  
ATOM   3618  HB2 PRO B  76     -38.026  -7.448  16.986  1.00 91.28           H  
ATOM   3619  HB3 PRO B  76     -37.623  -8.882  17.980  1.00 91.28           H  
ATOM   3620  O   PRO B  76     -38.120  -8.320  14.100  1.00 91.28           O  
ATOM   3621  CG  PRO B  76     -35.969  -7.531  17.707  1.00 91.28           C  
ATOM   3622  HG2 PRO B  76     -36.005  -7.296  18.771  1.00 91.28           H  
ATOM   3623  HG3 PRO B  76     -35.766  -6.635  17.121  1.00 91.28           H  
ATOM   3624  CD  PRO B  76     -34.916  -8.593  17.399  1.00 91.28           C  
ATOM   3625  HD2 PRO B  76     -33.949  -8.119  17.234  1.00 91.28           H  
ATOM   3626  HD3 PRO B  76     -34.845  -9.298  18.228  1.00 91.28           H  
ATOM   3627  N   ASP B  77     -36.079  -7.369  14.252  1.00 93.14           N  
ATOM   3628  H   ASP B  77     -35.203  -7.339  14.753  1.00 93.14           H  
ATOM   3629  CA  ASP B  77     -36.097  -6.710  12.946  1.00 93.14           C  
ATOM   3630  HA  ASP B  77     -37.100  -6.754  12.522  1.00 93.14           H  
ATOM   3631  C   ASP B  77     -35.151  -7.462  12.000  1.00 93.14           C  
ATOM   3632  CB  ASP B  77     -35.708  -5.223  13.069  1.00 93.14           C  
ATOM   3633  HB2 ASP B  77     -34.837  -5.130  13.718  1.00 93.14           H  
ATOM   3634  HB3 ASP B  77     -35.423  -4.861  12.081  1.00 93.14           H  
ATOM   3635  O   ASP B  77     -33.935  -7.488  12.201  1.00 93.14           O  
ATOM   3636  CG  ASP B  77     -36.837  -4.314  13.578  1.00 93.14           C  
ATOM   3637  OD1 ASP B  77     -38.003  -4.529  13.170  1.00 93.14           O  
ATOM   3638  OD2 ASP B  77     -36.525  -3.354  14.319  1.00 93.14           O  
ATOM   3639  N   ALA B  78     -35.689  -8.052  10.932  1.00 93.05           N  
ATOM   3640  H   ALA B  78     -36.693  -8.022  10.826  1.00 93.05           H  
ATOM   3641  CA  ALA B  78     -34.918  -8.822   9.955  1.00 93.05           C  
ATOM   3642  HA  ALA B  78     -34.561  -9.729  10.445  1.00 93.05           H  
ATOM   3643  C   ALA B  78     -33.695  -8.049   9.414  1.00 93.05           C  
ATOM   3644  CB  ALA B  78     -35.857  -9.234   8.818  1.00 93.05           C  
ATOM   3645  HB1 ALA B  78     -36.657  -9.864   9.206  1.00 93.05           H  
ATOM   3646  HB2 ALA B  78     -36.282  -8.350   8.342  1.00 93.05           H  
ATOM   3647  HB3 ALA B  78     -35.302  -9.803   8.073  1.00 93.05           H  
ATOM   3648  O   ALA B  78     -33.785  -6.875   9.036  1.00 93.05           O  
ATOM   3649  N   ARG B  79     -32.530  -8.707   9.353  1.00 96.61           N  
ATOM   3650  H   ARG B  79     -32.519  -9.672   9.650  1.00 96.61           H  
ATOM   3651  CA  ARG B  79     -31.301  -8.126   8.785  1.00 96.61           C  
ATOM   3652  HA  ARG B  79     -31.295  -7.052   8.967  1.00 96.61           H  
ATOM   3653  C   ARG B  79     -31.327  -8.315   7.266  1.00 96.61           C  
ATOM   3654  CB  ARG B  79     -30.045  -8.708   9.469  1.00 96.61           C  
ATOM   3655  HB2 ARG B  79     -30.027  -9.790   9.342  1.00 96.61           H  
ATOM   3656  HB3 ARG B  79     -29.159  -8.291   8.989  1.00 96.61           H  
ATOM   3657  O   ARG B  79     -30.987  -9.384   6.769  1.00 96.61           O  
ATOM   3658  CG  ARG B  79     -30.002  -8.368  10.972  1.00 96.61           C  
ATOM   3659  HG2 ARG B  79     -30.075  -7.289  11.104  1.00 96.61           H  
ATOM   3660  HG3 ARG B  79     -30.858  -8.833  11.462  1.00 96.61           H  
ATOM   3661  CD  ARG B  79     -28.720  -8.862  11.660  1.00 96.61           C  
ATOM   3662  HD2 ARG B  79     -27.880  -8.243  11.345  1.00 96.61           H  
ATOM   3663  HD3 ARG B  79     -28.524  -9.885  11.339  1.00 96.61           H  
ATOM   3664  NE  ARG B  79     -28.858  -8.800  13.132  1.00 96.61           N  
ATOM   3665  HE  ARG B  79     -29.167  -7.931  13.543  1.00 96.61           H  
ATOM   3666  NH1 ARG B  79     -28.465 -11.012  13.677  1.00 96.61           N  
ATOM   3667 HH11 ARG B  79     -28.570 -11.720  14.390  1.00 96.61           H  
ATOM   3668 HH12 ARG B  79     -28.148 -11.226  12.742  1.00 96.61           H  
ATOM   3669  NH2 ARG B  79     -29.085  -9.600  15.244  1.00 96.61           N  
ATOM   3670 HH21 ARG B  79     -29.119 -10.394  15.868  1.00 96.61           H  
ATOM   3671 HH22 ARG B  79     -29.570  -8.747  15.482  1.00 96.61           H  
ATOM   3672  CZ  ARG B  79     -28.784  -9.794  14.000  1.00 96.61           C  
ATOM   3673  N   LEU B  80     -31.803  -7.293   6.549  1.00 97.83           N  
ATOM   3674  H   LEU B  80     -32.132  -6.482   7.052  1.00 97.83           H  
ATOM   3675  CA  LEU B  80     -31.905  -7.282   5.085  1.00 97.83           C  
ATOM   3676  HA  LEU B  80     -32.025  -8.310   4.742  1.00 97.83           H  
ATOM   3677  C   LEU B  80     -30.633  -6.717   4.439  1.00 97.83           C  
ATOM   3678  CB  LEU B  80     -33.138  -6.475   4.632  1.00 97.83           C  
ATOM   3679  HB2 LEU B  80     -33.152  -6.467   3.542  1.00 97.83           H  
ATOM   3680  HB3 LEU B  80     -33.015  -5.445   4.967  1.00 97.83           H  
ATOM   3681  O   LEU B  80     -30.186  -5.632   4.812  1.00 97.83           O  
ATOM   3682  CG  LEU B  80     -34.502  -6.987   5.129  1.00 97.83           C  
ATOM   3683  HG  LEU B  80     -34.530  -6.959   6.218  1.00 97.83           H  
ATOM   3684  CD1 LEU B  80     -35.604  -6.068   4.596  1.00 97.83           C  
ATOM   3685 HD11 LEU B  80     -35.598  -6.072   3.506  1.00 97.83           H  
ATOM   3686 HD12 LEU B  80     -36.572  -6.409   4.963  1.00 97.83           H  
ATOM   3687 HD13 LEU B  80     -35.434  -5.054   4.956  1.00 97.83           H  
ATOM   3688  CD2 LEU B  80     -34.801  -8.413   4.665  1.00 97.83           C  
ATOM   3689 HD21 LEU B  80     -35.818  -8.690   4.941  1.00 97.83           H  
ATOM   3690 HD22 LEU B  80     -34.122  -9.102   5.166  1.00 97.83           H  
ATOM   3691 HD23 LEU B  80     -34.675  -8.498   3.585  1.00 97.83           H  
ATOM   3692  N   GLY B  81     -30.084  -7.409   3.442  1.00 98.19           N  
ATOM   3693  H   GLY B  81     -30.499  -8.290   3.172  1.00 98.19           H  
ATOM   3694  CA  GLY B  81     -28.868  -6.987   2.746  1.00 98.19           C  
ATOM   3695  HA2 GLY B  81     -28.983  -5.957   2.409  1.00 98.19           H  
ATOM   3696  HA3 GLY B  81     -28.033  -7.020   3.445  1.00 98.19           H  
ATOM   3697  C   GLY B  81     -28.512  -7.855   1.539  1.00 98.19           C  
ATOM   3698  O   GLY B  81     -29.198  -8.827   1.224  1.00 98.19           O  
ATOM   3699  N   GLY B  82     -27.429  -7.493   0.850  1.00 98.68           N  
ATOM   3700  H   GLY B  82     -26.898  -6.706   1.196  1.00 98.68           H  
ATOM   3701  CA  GLY B  82     -26.863  -8.290  -0.240  1.00 98.68           C  
ATOM   3702  HA2 GLY B  82     -26.366  -7.633  -0.953  1.00 98.68           H  
ATOM   3703  HA3 GLY B  82     -27.649  -8.831  -0.767  1.00 98.68           H  
ATOM   3704  C   GLY B  82     -25.838  -9.282   0.305  1.00 98.68           C  
ATOM   3705  O   GLY B  82     -24.688  -8.909   0.519  1.00 98.68           O  
ATOM   3706  N   MET B  83     -26.237 -10.531   0.538  1.00 98.19           N  
ATOM   3707  H   MET B  83     -27.192 -10.781   0.322  1.00 98.19           H  
ATOM   3708  CA  MET B  83     -25.386 -11.536   1.190  1.00 98.19           C  
ATOM   3709  HA  MET B  83     -24.535 -11.036   1.653  1.00 98.19           H  
ATOM   3710  C   MET B  83     -24.811 -12.556   0.199  1.00 98.19           C  
ATOM   3711  CB  MET B  83     -26.157 -12.234   2.322  1.00 98.19           C  
ATOM   3712  HB2 MET B  83     -25.491 -12.934   2.825  1.00 98.19           H  
ATOM   3713  HB3 MET B  83     -26.982 -12.804   1.893  1.00 98.19           H  
ATOM   3714  O   MET B  83     -25.430 -12.881  -0.815  1.00 98.19           O  
ATOM   3715  CG  MET B  83     -26.731 -11.256   3.360  1.00 98.19           C  
ATOM   3716  HG2 MET B  83     -27.247 -11.840   4.122  1.00 98.19           H  
ATOM   3717  HG3 MET B  83     -27.479 -10.629   2.874  1.00 98.19           H  
ATOM   3718  SD  MET B  83     -25.552 -10.167   4.211  1.00 98.19           S  
ATOM   3719  CE  MET B  83     -24.688 -11.366   5.264  1.00 98.19           C  
ATOM   3720  HE1 MET B  83     -23.874 -10.872   5.795  1.00 98.19           H  
ATOM   3721  HE2 MET B  83     -25.381 -11.791   5.990  1.00 98.19           H  
ATOM   3722  HE3 MET B  83     -24.271 -12.164   4.649  1.00 98.19           H  
ATOM   3723  N   LEU B  84     -23.637 -13.099   0.517  1.00 97.14           N  
ATOM   3724  H   LEU B  84     -23.180 -12.771   1.356  1.00 97.14           H  
ATOM   3725  CA  LEU B  84     -23.038 -14.240  -0.172  1.00 97.14           C  
ATOM   3726  HA  LEU B  84     -23.274 -14.180  -1.235  1.00 97.14           H  
ATOM   3727  C   LEU B  84     -23.635 -15.548   0.367  1.00 97.14           C  
ATOM   3728  CB  LEU B  84     -21.511 -14.187   0.004  1.00 97.14           C  
ATOM   3729  HB2 LEU B  84     -21.086 -15.155  -0.262  1.00 97.14           H  
ATOM   3730  HB3 LEU B  84     -21.299 -14.005   1.058  1.00 97.14           H  
ATOM   3731  O   LEU B  84     -23.458 -15.888   1.541  1.00 97.14           O  
ATOM   3732  CG  LEU B  84     -20.816 -13.096  -0.828  1.00 97.14           C  
ATOM   3733  HG  LEU B  84     -21.300 -12.133  -0.664  1.00 97.14           H  
ATOM   3734  CD1 LEU B  84     -19.357 -12.985  -0.392  1.00 97.14           C  
ATOM   3735 HD11 LEU B  84     -18.855 -13.944  -0.516  1.00 97.14           H  
ATOM   3736 HD12 LEU B  84     -19.325 -12.693   0.658  1.00 97.14           H  
ATOM   3737 HD13 LEU B  84     -18.843 -12.225  -0.980  1.00 97.14           H  
ATOM   3738  CD2 LEU B  84     -20.844 -13.410  -2.324  1.00 97.14           C  
ATOM   3739 HD21 LEU B  84     -20.259 -12.661  -2.858  1.00 97.14           H  
ATOM   3740 HD22 LEU B  84     -21.867 -13.375  -2.699  1.00 97.14           H  
ATOM   3741 HD23 LEU B  84     -20.426 -14.400  -2.506  1.00 97.14           H  
ATOM   3742  N   ALA B  85     -24.326 -16.283  -0.510  1.00 78.89           N  
ATOM   3743  H   ALA B  85     -24.451 -15.915  -1.442  1.00 78.89           H  
ATOM   3744  CA  ALA B  85     -25.117 -17.468  -0.164  1.00 78.89           C  
ATOM   3745  HA  ALA B  85     -25.865 -17.183   0.576  1.00 78.89           H  
ATOM   3746  C   ALA B  85     -24.298 -18.624   0.442  1.00 78.89           C  
ATOM   3747  CB  ALA B  85     -25.846 -17.924  -1.436  1.00 78.89           C  
ATOM   3748  HB1 ALA B  85     -26.473 -17.121  -1.823  1.00 78.89           H  
ATOM   3749  HB2 ALA B  85     -26.481 -18.779  -1.207  1.00 78.89           H  
ATOM   3750  HB3 ALA B  85     -25.130 -18.216  -2.205  1.00 78.89           H  
ATOM   3751  O   ALA B  85     -24.812 -19.353   1.281  1.00 78.89           O  
ATOM   3752  N   ALA B  86     -23.031 -18.767   0.041  1.00 84.70           N  
ATOM   3753  H   ALA B  86     -22.697 -18.144  -0.679  1.00 84.70           H  
ATOM   3754  CA  ALA B  86     -22.134 -19.839   0.478  1.00 84.70           C  
ATOM   3755  HA  ALA B  86     -22.560 -20.321   1.358  1.00 84.70           H  
ATOM   3756  C   ALA B  86     -20.757 -19.295   0.910  1.00 84.70           C  
ATOM   3757  CB  ALA B  86     -22.061 -20.897  -0.630  1.00 84.70           C  
ATOM   3758  HB1 ALA B  86     -21.589 -20.483  -1.521  1.00 84.70           H  
ATOM   3759  HB2 ALA B  86     -23.063 -21.250  -0.877  1.00 84.70           H  
ATOM   3760  HB3 ALA B  86     -21.474 -21.748  -0.285  1.00 84.70           H  
ATOM   3761  O   ALA B  86     -19.719 -19.837   0.551  1.00 84.70           O  
ATOM   3762  N   ALA B  87     -20.724 -18.194   1.673  1.00 93.32           N  
ATOM   3763  H   ALA B  87     -21.601 -17.763   1.928  1.00 93.32           H  
ATOM   3764  CA  ALA B  87     -19.470 -17.546   2.094  1.00 93.32           C  
ATOM   3765  HA  ALA B  87     -18.927 -17.240   1.200  1.00 93.32           H  
ATOM   3766  C   ALA B  87     -18.514 -18.452   2.907  1.00 93.32           C  
ATOM   3767  CB  ALA B  87     -19.826 -16.292   2.902  1.00 93.32           C  
ATOM   3768  HB1 ALA B  87     -20.312 -16.573   3.837  1.00 93.32           H  
ATOM   3769  HB2 ALA B  87     -20.497 -15.653   2.327  1.00 93.32           H  
ATOM   3770  HB3 ALA B  87     -18.917 -15.735   3.129  1.00 93.32           H  
ATOM   3771  O   ALA B  87     -17.332 -18.141   3.027  1.00 93.32           O  
ATOM   3772  N   GLY B  88     -19.017 -19.547   3.486  1.00 95.56           N  
ATOM   3773  H   GLY B  88     -19.989 -19.765   3.321  1.00 95.56           H  
ATOM   3774  CA  GLY B  88     -18.211 -20.532   4.210  1.00 95.56           C  
ATOM   3775  HA2 GLY B  88     -17.427 -20.019   4.767  1.00 95.56           H  
ATOM   3776  HA3 GLY B  88     -18.856 -21.049   4.920  1.00 95.56           H  
ATOM   3777  C   GLY B  88     -17.548 -21.602   3.332  1.00 95.56           C  
ATOM   3778  O   GLY B  88     -16.611 -22.248   3.809  1.00 95.56           O  
ATOM   3779  N   ASP B  89     -17.997 -21.788   2.088  1.00 96.47           N  
ATOM   3780  H   ASP B  89     -18.692 -21.162   1.706  1.00 96.47           H  
ATOM   3781  CA  ASP B  89     -17.483 -22.825   1.187  1.00 96.47           C  
ATOM   3782  HA  ASP B  89     -17.372 -23.747   1.758  1.00 96.47           H  
ATOM   3783  C   ASP B  89     -16.096 -22.446   0.647  1.00 96.47           C  
ATOM   3784  CB  ASP B  89     -18.470 -23.110   0.037  1.00 96.47           C  
ATOM   3785  HB2 ASP B  89     -18.789 -22.169  -0.411  1.00 96.47           H  
ATOM   3786  HB3 ASP B  89     -17.939 -23.673  -0.730  1.00 96.47           H  
ATOM   3787  O   ASP B  89     -15.824 -21.282   0.349  1.00 96.47           O  
ATOM   3788  CG  ASP B  89     -19.705 -23.934   0.435  1.00 96.47           C  
ATOM   3789  OD1 ASP B  89     -19.859 -24.257   1.636  1.00 96.47           O  
ATOM   3790  OD2 ASP B  89     -20.479 -24.280  -0.486  1.00 96.47           O  
ATOM   3791  N   PHE B  90     -15.196 -23.432   0.560  1.00 97.77           N  
ATOM   3792  H   PHE B  90     -15.474 -24.366   0.824  1.00 97.77           H  
ATOM   3793  CA  PHE B  90     -13.815 -23.236   0.110  1.00 97.77           C  
ATOM   3794  HA  PHE B  90     -13.816 -22.603  -0.778  1.00 97.77           H  
ATOM   3795  C   PHE B  90     -13.121 -24.564  -0.222  1.00 97.77           C  
ATOM   3796  CB  PHE B  90     -13.042 -22.537   1.241  1.00 97.77           C  
ATOM   3797  HB2 PHE B  90     -13.497 -21.563   1.421  1.00 97.77           H  
ATOM   3798  HB3 PHE B  90     -13.155 -23.123   2.154  1.00 97.77           H  
ATOM   3799  O   PHE B  90     -13.112 -25.476   0.612  1.00 97.77           O  
ATOM   3800  CG  PHE B  90     -11.567 -22.312   0.978  1.00 97.77           C  
ATOM   3801  CD1 PHE B  90     -10.606 -22.749   1.909  1.00 97.77           C  
ATOM   3802  HD1 PHE B  90     -10.918 -23.271   2.801  1.00 97.77           H  
ATOM   3803  CD2 PHE B  90     -11.159 -21.628  -0.181  1.00 97.77           C  
ATOM   3804  HD2 PHE B  90     -11.892 -21.286  -0.896  1.00 97.77           H  
ATOM   3805  CE1 PHE B  90      -9.241 -22.499   1.684  1.00 97.77           C  
ATOM   3806  HE1 PHE B  90      -8.504 -22.831   2.401  1.00 97.77           H  
ATOM   3807  CE2 PHE B  90      -9.796 -21.384  -0.410  1.00 97.77           C  
ATOM   3808  HE2 PHE B  90      -9.493 -20.860  -1.304  1.00 97.77           H  
ATOM   3809  CZ  PHE B  90      -8.839 -21.822   0.519  1.00 97.77           C  
ATOM   3810  HZ  PHE B  90      -7.792 -21.640   0.327  1.00 97.77           H  
ATOM   3811  N   ASP B  91     -12.452 -24.667  -1.376  1.00 97.52           N  
ATOM   3812  H   ASP B  91     -12.523 -23.911  -2.042  1.00 97.52           H  
ATOM   3813  CA  ASP B  91     -11.587 -25.823  -1.675  1.00 97.52           C  
ATOM   3814  HA  ASP B  91     -12.061 -26.700  -1.234  1.00 97.52           H  
ATOM   3815  C   ASP B  91     -10.203 -25.706  -1.003  1.00 97.52           C  
ATOM   3816  CB  ASP B  91     -11.516 -26.132  -3.178  1.00 97.52           C  
ATOM   3817  HB2 ASP B  91     -10.927 -25.368  -3.684  1.00 97.52           H  
ATOM   3818  HB3 ASP B  91     -12.526 -26.110  -3.586  1.00 97.52           H  
ATOM   3819  O   ASP B  91      -9.169 -25.429  -1.621  1.00 97.52           O  
ATOM   3820  CG  ASP B  91     -10.911 -27.523  -3.452  1.00 97.52           C  
ATOM   3821  OD1 ASP B  91     -10.255 -28.102  -2.545  1.00 97.52           O  
ATOM   3822  OD2 ASP B  91     -11.077 -28.005  -4.594  1.00 97.52           O  
ATOM   3823  N   ALA B  92     -10.170 -25.963   0.307  1.00 96.86           N  
ATOM   3824  H   ALA B  92     -11.058 -26.088   0.772  1.00 96.86           H  
ATOM   3825  CA  ALA B  92      -8.932 -25.988   1.085  1.00 96.86           C  
ATOM   3826  HA  ALA B  92      -8.466 -25.005   1.017  1.00 96.86           H  
ATOM   3827  C   ALA B  92      -7.907 -27.016   0.553  1.00 96.86           C  
ATOM   3828  CB  ALA B  92      -9.297 -26.261   2.550  1.00 96.86           C  
ATOM   3829  HB1 ALA B  92      -9.728 -27.257   2.650  1.00 96.86           H  
ATOM   3830  HB2 ALA B  92      -8.402 -26.195   3.169  1.00 96.86           H  
ATOM   3831  HB3 ALA B  92     -10.020 -25.522   2.897  1.00 96.86           H  
ATOM   3832  O   ALA B  92      -6.700 -26.760   0.577  1.00 96.86           O  
ATOM   3833  N   GLY B  93      -8.370 -28.154   0.016  1.00 93.72           N  
ATOM   3834  H   GLY B  93      -9.363 -28.217  -0.157  1.00 93.72           H  
ATOM   3835  CA  GLY B  93      -7.513 -29.211  -0.534  1.00 93.72           C  
ATOM   3836  HA2 GLY B  93      -6.773 -29.505   0.211  1.00 93.72           H  
ATOM   3837  HA3 GLY B  93      -8.138 -30.071  -0.774  1.00 93.72           H  
ATOM   3838  C   GLY B  93      -6.786 -28.790  -1.815  1.00 93.72           C  
ATOM   3839  O   GLY B  93      -5.632 -29.176  -2.044  1.00 93.72           O  
ATOM   3840  N   PHE B  94      -7.409 -27.930  -2.620  1.00 95.94           N  
ATOM   3841  H   PHE B  94      -8.383 -27.732  -2.445  1.00 95.94           H  
ATOM   3842  CA  PHE B  94      -6.792 -27.315  -3.790  1.00 95.94           C  
ATOM   3843  HA  PHE B  94      -6.355 -28.103  -4.404  1.00 95.94           H  
ATOM   3844  C   PHE B  94      -5.659 -26.348  -3.433  1.00 95.94           C  
ATOM   3845  CB  PHE B  94      -7.878 -26.646  -4.624  1.00 95.94           C  
ATOM   3846  HB2 PHE B  94      -8.312 -25.811  -4.075  1.00 95.94           H  
ATOM   3847  HB3 PHE B  94      -8.662 -27.382  -4.809  1.00 95.94           H  
ATOM   3848  O   PHE B  94      -4.631 -26.330  -4.112  1.00 95.94           O  
ATOM   3849  CG  PHE B  94      -7.391 -26.168  -5.966  1.00 95.94           C  
ATOM   3850  CD1 PHE B  94      -6.867 -24.872  -6.100  1.00 95.94           C  
ATOM   3851  HD1 PHE B  94      -6.818 -24.214  -5.246  1.00 95.94           H  
ATOM   3852  CD2 PHE B  94      -7.475 -27.020  -7.083  1.00 95.94           C  
ATOM   3853  HD2 PHE B  94      -7.912 -28.002  -6.974  1.00 95.94           H  
ATOM   3854  CE1 PHE B  94      -6.442 -24.423  -7.358  1.00 95.94           C  
ATOM   3855  HE1 PHE B  94      -6.073 -23.413  -7.461  1.00 95.94           H  
ATOM   3856  CE2 PHE B  94      -7.046 -26.569  -8.342  1.00 95.94           C  
ATOM   3857  HE2 PHE B  94      -7.144 -27.206  -9.209  1.00 95.94           H  
ATOM   3858  CZ  PHE B  94      -6.541 -25.265  -8.479  1.00 95.94           C  
ATOM   3859  HZ  PHE B  94      -6.258 -24.894  -9.453  1.00 95.94           H  
ATOM   3860  N   PHE B  95      -5.763 -25.616  -2.325  1.00 94.66           N  
ATOM   3861  H   PHE B  95      -6.643 -25.624  -1.829  1.00 94.66           H  
ATOM   3862  CA  PHE B  95      -4.680 -24.741  -1.857  1.00 94.66           C  
ATOM   3863  HA  PHE B  95      -4.082 -24.448  -2.720  1.00 94.66           H  
ATOM   3864  C   PHE B  95      -3.679 -25.436  -0.915  1.00 94.66           C  
ATOM   3865  CB  PHE B  95      -5.280 -23.441  -1.315  1.00 94.66           C  
ATOM   3866  HB2 PHE B  95      -4.486 -22.819  -0.901  1.00 94.66           H  
ATOM   3867  HB3 PHE B  95      -5.983 -23.671  -0.514  1.00 94.66           H  
ATOM   3868  O   PHE B  95      -2.641 -24.861  -0.599  1.00 94.66           O  
ATOM   3869  CG  PHE B  95      -5.981 -22.662  -2.416  1.00 94.66           C  
ATOM   3870  CD1 PHE B  95      -5.225 -21.946  -3.364  1.00 94.66           C  
ATOM   3871  HD1 PHE B  95      -4.150 -21.898  -3.271  1.00 94.66           H  
ATOM   3872  CD2 PHE B  95      -7.380 -22.728  -2.553  1.00 94.66           C  
ATOM   3873  HD2 PHE B  95      -7.973 -23.283  -1.842  1.00 94.66           H  
ATOM   3874  CE1 PHE B  95      -5.863 -21.300  -4.440  1.00 94.66           C  
ATOM   3875  HE1 PHE B  95      -5.286 -20.742  -5.161  1.00 94.66           H  
ATOM   3876  CE2 PHE B  95      -8.018 -22.090  -3.630  1.00 94.66           C  
ATOM   3877  HE2 PHE B  95      -9.091 -22.158  -3.729  1.00 94.66           H  
ATOM   3878  CZ  PHE B  95      -7.260 -21.378  -4.576  1.00 94.66           C  
ATOM   3879  HZ  PHE B  95      -7.753 -20.886  -5.402  1.00 94.66           H  
ATOM   3880  N   GLY B  96      -3.935 -26.692  -0.525  1.00 92.16           N  
ATOM   3881  H   GLY B  96      -4.836 -27.078  -0.768  1.00 92.16           H  
ATOM   3882  CA  GLY B  96      -3.090 -27.455   0.406  1.00 92.16           C  
ATOM   3883  HA2 GLY B  96      -3.349 -28.510   0.327  1.00 92.16           H  
ATOM   3884  HA3 GLY B  96      -2.041 -27.328   0.136  1.00 92.16           H  
ATOM   3885  C   GLY B  96      -3.255 -27.043   1.874  1.00 92.16           C  
ATOM   3886  O   GLY B  96      -2.396 -27.348   2.697  1.00 92.16           O  
ATOM   3887  N   ILE B  97      -4.345 -26.345   2.189  1.00 93.15           N  
ATOM   3888  H   ILE B  97      -5.057 -26.257   1.477  1.00 93.15           H  
ATOM   3889  CA  ILE B  97      -4.678 -25.814   3.511  1.00 93.15           C  
ATOM   3890  HA  ILE B  97      -3.756 -25.566   4.039  1.00 93.15           H  
ATOM   3891  C   ILE B  97      -5.399 -26.902   4.315  1.00 93.15           C  
ATOM   3892  CB  ILE B  97      -5.491 -24.509   3.334  1.00 93.15           C  
ATOM   3893  HB  ILE B  97      -6.316 -24.707   2.651  1.00 93.15           H  
ATOM   3894  O   ILE B  97      -6.245 -27.630   3.790  1.00 93.15           O  
ATOM   3895  CG1 ILE B  97      -4.573 -23.426   2.711  1.00 93.15           C  
ATOM   3896 HG12 ILE B  97      -4.085 -23.825   1.821  1.00 93.15           H  
ATOM   3897 HG13 ILE B  97      -3.793 -23.162   3.425  1.00 93.15           H  
ATOM   3898  CG2 ILE B  97      -6.086 -24.008   4.660  1.00 93.15           C  
ATOM   3899 HG21 ILE B  97      -5.287 -23.751   5.355  1.00 93.15           H  
ATOM   3900 HG22 ILE B  97      -6.707 -23.129   4.489  1.00 93.15           H  
ATOM   3901 HG23 ILE B  97      -6.725 -24.769   5.108  1.00 93.15           H  
ATOM   3902  CD1 ILE B  97      -5.293 -22.147   2.276  1.00 93.15           C  
ATOM   3903 HD11 ILE B  97      -6.111 -22.402   1.602  1.00 93.15           H  
ATOM   3904 HD12 ILE B  97      -5.682 -21.613   3.143  1.00 93.15           H  
ATOM   3905 HD13 ILE B  97      -4.590 -21.499   1.753  1.00 93.15           H  
ATOM   3906  N   SER B  98      -5.065 -27.041   5.600  1.00 91.50           N  
ATOM   3907  H   SER B  98      -4.416 -26.378   5.999  1.00 91.50           H  
ATOM   3908  CA  SER B  98      -5.701 -28.059   6.447  1.00 91.50           C  
ATOM   3909  HA  SER B  98      -5.731 -28.981   5.866  1.00 91.50           H  
ATOM   3910  C   SER B  98      -7.142 -27.666   6.818  1.00 91.50           C  
ATOM   3911  CB  SER B  98      -4.863 -28.345   7.698  1.00 91.50           C  
ATOM   3912  HB2 SER B  98      -3.816 -28.463   7.420  1.00 91.50           H  
ATOM   3913  HB3 SER B  98      -5.208 -29.280   8.139  1.00 91.50           H  
ATOM   3914  O   SER B  98      -7.413 -26.478   6.981  1.00 91.50           O  
ATOM   3915  OG  SER B  98      -4.988 -27.324   8.670  1.00 91.50           O  
ATOM   3916  HG  SER B  98      -4.472 -26.565   8.388  1.00 91.50           H  
ATOM   3917  N   PRO B  99      -8.070 -28.616   7.060  1.00 93.49           N  
ATOM   3918  CA  PRO B  99      -9.413 -28.282   7.550  1.00 93.49           C  
ATOM   3919  HA  PRO B  99      -9.921 -27.683   6.794  1.00 93.49           H  
ATOM   3920  C   PRO B  99      -9.405 -27.501   8.876  1.00 93.49           C  
ATOM   3921  CB  PRO B  99     -10.138 -29.625   7.696  1.00 93.49           C  
ATOM   3922  HB2 PRO B  99      -9.992 -30.026   8.699  1.00 93.49           H  
ATOM   3923  HB3 PRO B  99     -11.201 -29.533   7.474  1.00 93.49           H  
ATOM   3924  O   PRO B  99     -10.280 -26.672   9.105  1.00 93.49           O  
ATOM   3925  CG  PRO B  99      -9.425 -30.523   6.685  1.00 93.49           C  
ATOM   3926  HG2 PRO B  99      -9.825 -30.340   5.688  1.00 93.49           H  
ATOM   3927  HG3 PRO B  99      -9.510 -31.578   6.947  1.00 93.49           H  
ATOM   3928  CD  PRO B  99      -7.979 -30.035   6.755  1.00 93.49           C  
ATOM   3929  HD2 PRO B  99      -7.488 -30.211   5.797  1.00 93.49           H  
ATOM   3930  HD3 PRO B  99      -7.449 -30.549   7.557  1.00 93.49           H  
ATOM   3931  N   ARG B 100      -8.392 -27.733   9.726  1.00 92.90           N  
ATOM   3932  H   ARG B 100      -7.687 -28.393   9.431  1.00 92.90           H  
ATOM   3933  CA  ARG B 100      -8.182 -27.038  11.010  1.00 92.90           C  
ATOM   3934  HA  ARG B 100      -9.113 -27.054  11.578  1.00 92.90           H  
ATOM   3935  C   ARG B 100      -7.826 -25.562  10.809  1.00 92.90           C  
ATOM   3936  CB  ARG B 100      -7.081 -27.779  11.797  1.00 92.90           C  
ATOM   3937  HB2 ARG B 100      -7.226 -28.853  11.682  1.00 92.90           H  
ATOM   3938  HB3 ARG B 100      -6.105 -27.523  11.384  1.00 92.90           H  
ATOM   3939  O   ARG B 100      -8.316 -24.705  11.531  1.00 92.90           O  
ATOM   3940  CG  ARG B 100      -7.097 -27.469  13.303  1.00 92.90           C  
ATOM   3941  HG2 ARG B 100      -7.042 -26.393  13.470  1.00 92.90           H  
ATOM   3942  HG3 ARG B 100      -8.045 -27.825  13.705  1.00 92.90           H  
ATOM   3943  CD  ARG B 100      -5.950 -28.174  14.062  1.00 92.90           C  
ATOM   3944  HD2 ARG B 100      -6.308 -28.478  15.045  1.00 92.90           H  
ATOM   3945  HD3 ARG B 100      -5.682 -29.090  13.536  1.00 92.90           H  
ATOM   3946  NE  ARG B 100      -4.748 -27.317  14.209  1.00 92.90           N  
ATOM   3947  HE  ARG B 100      -4.140 -27.244  13.406  1.00 92.90           H  
ATOM   3948  NH1 ARG B 100      -5.025 -26.604  16.391  1.00 92.90           N  
ATOM   3949 HH11 ARG B 100      -4.755 -25.981  17.138  1.00 92.90           H  
ATOM   3950 HH12 ARG B 100      -5.956 -26.998  16.404  1.00 92.90           H  
ATOM   3951  NH2 ARG B 100      -3.363 -25.792  15.212  1.00 92.90           N  
ATOM   3952 HH21 ARG B 100      -2.912 -25.575  14.335  1.00 92.90           H  
ATOM   3953 HH22 ARG B 100      -3.255 -25.140  15.976  1.00 92.90           H  
ATOM   3954  CZ  ARG B 100      -4.385 -26.594  15.264  1.00 92.90           C  
ATOM   3955  N   GLU B 101      -6.995 -25.276   9.809  1.00 93.29           N  
ATOM   3956  H   GLU B 101      -6.648 -26.041   9.248  1.00 93.29           H  
ATOM   3957  CA  GLU B 101      -6.609 -23.918   9.418  1.00 93.29           C  
ATOM   3958  HA  GLU B 101      -6.410 -23.324  10.309  1.00 93.29           H  
ATOM   3959  C   GLU B 101      -7.732 -23.218   8.640  1.00 93.29           C  
ATOM   3960  CB  GLU B 101      -5.317 -24.011   8.598  1.00 93.29           C  
ATOM   3961  HB2 GLU B 101      -4.566 -24.530   9.193  1.00 93.29           H  
ATOM   3962  HB3 GLU B 101      -5.516 -24.602   7.704  1.00 93.29           H  
ATOM   3963  O   GLU B 101      -8.068 -22.082   8.951  1.00 93.29           O  
ATOM   3964  CG  GLU B 101      -4.753 -22.645   8.185  1.00 93.29           C  
ATOM   3965  HG2 GLU B 101      -5.499 -22.114   7.594  1.00 93.29           H  
ATOM   3966  HG3 GLU B 101      -4.550 -22.061   9.082  1.00 93.29           H  
ATOM   3967  CD  GLU B 101      -3.471 -22.769   7.349  1.00 93.29           C  
ATOM   3968  OE1 GLU B 101      -2.868 -21.703   7.076  1.00 93.29           O  
ATOM   3969  OE2 GLU B 101      -3.124 -23.905   6.940  1.00 93.29           O  
ATOM   3970  N   ALA B 102      -8.386 -23.902   7.695  1.00 97.58           N  
ATOM   3971  H   ALA B 102      -8.068 -24.833   7.470  1.00 97.58           H  
ATOM   3972  CA  ALA B 102      -9.509 -23.354   6.929  1.00 97.58           C  
ATOM   3973  HA  ALA B 102      -9.170 -22.451   6.421  1.00 97.58           H  
ATOM   3974  C   ALA B 102     -10.711 -22.961   7.812  1.00 97.58           C  
ATOM   3975  CB  ALA B 102      -9.918 -24.382   5.868  1.00 97.58           C  
ATOM   3976  HB1 ALA B 102      -9.074 -24.598   5.213  1.00 97.58           H  
ATOM   3977  HB2 ALA B 102     -10.736 -23.982   5.271  1.00 97.58           H  
ATOM   3978  HB3 ALA B 102     -10.247 -25.303   6.351  1.00 97.58           H  
ATOM   3979  O   ALA B 102     -11.444 -22.038   7.462  1.00 97.58           O  
ATOM   3980  N   LEU B 103     -10.892 -23.629   8.959  1.00 96.30           N  
ATOM   3981  H   LEU B 103     -10.303 -24.430   9.138  1.00 96.30           H  
ATOM   3982  CA  LEU B 103     -11.884 -23.275   9.980  1.00 96.30           C  
ATOM   3983  HA  LEU B 103     -12.815 -23.021   9.475  1.00 96.30           H  
ATOM   3984  C   LEU B 103     -11.480 -22.049  10.822  1.00 96.30           C  
ATOM   3985  CB  LEU B 103     -12.112 -24.519  10.861  1.00 96.30           C  
ATOM   3986  HB2 LEU B 103     -12.367 -25.359  10.215  1.00 96.30           H  
ATOM   3987  HB3 LEU B 103     -11.176 -24.757  11.366  1.00 96.30           H  
ATOM   3988  O   LEU B 103     -12.352 -21.362  11.339  1.00 96.30           O  
ATOM   3989  CG  LEU B 103     -13.218 -24.377  11.926  1.00 96.30           C  
ATOM   3990  HG  LEU B 103     -12.990 -23.548  12.595  1.00 96.30           H  
ATOM   3991  CD1 LEU B 103     -14.598 -24.158  11.300  1.00 96.30           C  
ATOM   3992 HD11 LEU B 103     -15.357 -24.148  12.082  1.00 96.30           H  
ATOM   3993 HD12 LEU B 103     -14.621 -23.191  10.798  1.00 96.30           H  
ATOM   3994 HD13 LEU B 103     -14.821 -24.950  10.584  1.00 96.30           H  
ATOM   3995  CD2 LEU B 103     -13.275 -25.651  12.770  1.00 96.30           C  
ATOM   3996 HD21 LEU B 103     -14.033 -25.542  13.545  1.00 96.30           H  
ATOM   3997 HD22 LEU B 103     -12.310 -25.812  13.251  1.00 96.30           H  
ATOM   3998 HD23 LEU B 103     -13.515 -26.509  12.141  1.00 96.30           H  
ATOM   3999  N   ALA B 104     -10.183 -21.761  10.955  1.00 96.23           N  
ATOM   4000  H   ALA B 104      -9.506 -22.357  10.500  1.00 96.23           H  
ATOM   4001  CA  ALA B 104      -9.678 -20.555  11.619  1.00 96.23           C  
ATOM   4002  HA  ALA B 104     -10.365 -20.268  12.415  1.00 96.23           H  
ATOM   4003  C   ALA B 104      -9.557 -19.354  10.659  1.00 96.23           C  
ATOM   4004  CB  ALA B 104      -8.329 -20.901  12.254  1.00 96.23           C  
ATOM   4005  HB1 ALA B 104      -8.418 -21.804  12.858  1.00 96.23           H  
ATOM   4006  HB2 ALA B 104      -7.586 -21.063  11.473  1.00 96.23           H  
ATOM   4007  HB3 ALA B 104      -8.008 -20.075  12.888  1.00 96.23           H  
ATOM   4008  O   ALA B 104      -9.596 -18.204  11.090  1.00 96.23           O  
ATOM   4009  N   MET B 105      -9.423 -19.612   9.355  1.00 97.47           N  
ATOM   4010  H   MET B 105      -9.322 -20.580   9.083  1.00 97.47           H  
ATOM   4011  CA  MET B 105      -9.324 -18.591   8.315  1.00 97.47           C  
ATOM   4012  HA  MET B 105      -8.571 -17.861   8.611  1.00 97.47           H  
ATOM   4013  C   MET B 105     -10.630 -17.836   8.095  1.00 97.47           C  
ATOM   4014  CB  MET B 105      -8.897 -19.212   6.981  1.00 97.47           C  
ATOM   4015  HB2 MET B 105      -9.461 -20.128   6.807  1.00 97.47           H  
ATOM   4016  HB3 MET B 105      -9.139 -18.506   6.187  1.00 97.47           H  
ATOM   4017  O   MET B 105     -11.657 -18.431   7.763  1.00 97.47           O  
ATOM   4018  CG  MET B 105      -7.398 -19.501   6.911  1.00 97.47           C  
ATOM   4019  HG2 MET B 105      -7.104 -20.097   7.775  1.00 97.47           H  
ATOM   4020  HG3 MET B 105      -6.859 -18.555   6.956  1.00 97.47           H  
ATOM   4021  SD  MET B 105      -6.896 -20.385   5.408  1.00 97.47           S  
ATOM   4022  CE  MET B 105      -7.464 -19.232   4.129  1.00 97.47           C  
ATOM   4023  HE1 MET B 105      -7.070 -18.236   4.332  1.00 97.47           H  
ATOM   4024  HE2 MET B 105      -7.128 -19.572   3.149  1.00 97.47           H  
ATOM   4025  HE3 MET B 105      -8.553 -19.186   4.130  1.00 97.47           H  
ATOM   4026  N   ASP B 106     -10.536 -16.513   8.117  1.00 97.77           N  
ATOM   4027  H   ASP B 106      -9.662 -16.100   8.409  1.00 97.77           H  
ATOM   4028  CA  ASP B 106     -11.545 -15.593   7.609  1.00 97.77           C  
ATOM   4029  HA  ASP B 106     -12.398 -15.602   8.287  1.00 97.77           H  
ATOM   4030  C   ASP B 106     -11.998 -15.992   6.179  1.00 97.77           C  
ATOM   4031  CB  ASP B 106     -10.929 -14.183   7.669  1.00 97.77           C  
ATOM   4032  HB2 ASP B 106      -9.972 -14.199   7.148  1.00 97.77           H  
ATOM   4033  HB3 ASP B 106     -10.738 -13.930   8.712  1.00 97.77           H  
ATOM   4034  O   ASP B 106     -11.152 -16.162   5.286  1.00 97.77           O  
ATOM   4035  CG  ASP B 106     -11.783 -13.080   7.051  1.00 97.77           C  
ATOM   4036  OD1 ASP B 106     -12.948 -13.346   6.694  1.00 97.77           O  
ATOM   4037  OD2 ASP B 106     -11.247 -11.971   6.853  1.00 97.77           O  
ATOM   4038  N   PRO B 107     -13.317 -16.141   5.927  1.00 98.52           N  
ATOM   4039  CA  PRO B 107     -13.907 -16.243   4.592  1.00 98.52           C  
ATOM   4040  HA  PRO B 107     -13.821 -17.270   4.240  1.00 98.52           H  
ATOM   4041  C   PRO B 107     -13.313 -15.296   3.543  1.00 98.52           C  
ATOM   4042  CB  PRO B 107     -15.382 -15.902   4.811  1.00 98.52           C  
ATOM   4043  HB2 PRO B 107     -16.017 -16.316   4.029  1.00 98.52           H  
ATOM   4044  HB3 PRO B 107     -15.509 -14.821   4.869  1.00 98.52           H  
ATOM   4045  O   PRO B 107     -13.157 -15.691   2.388  1.00 98.52           O  
ATOM   4046  CG  PRO B 107     -15.665 -16.508   6.180  1.00 98.52           C  
ATOM   4047  HG2 PRO B 107     -15.779 -17.588   6.093  1.00 98.52           H  
ATOM   4048  HG3 PRO B 107     -16.537 -16.056   6.654  1.00 98.52           H  
ATOM   4049  CD  PRO B 107     -14.378 -16.174   6.929  1.00 98.52           C  
ATOM   4050  HD2 PRO B 107     -14.479 -15.195   7.397  1.00 98.52           H  
ATOM   4051  HD3 PRO B 107     -14.175 -16.932   7.685  1.00 98.52           H  
ATOM   4052  N   GLN B 108     -12.922 -14.075   3.920  1.00 98.56           N  
ATOM   4053  H   GLN B 108     -13.047 -13.800   4.884  1.00 98.56           H  
ATOM   4054  CA  GLN B 108     -12.318 -13.120   2.990  1.00 98.56           C  
ATOM   4055  HA  GLN B 108     -13.001 -12.991   2.150  1.00 98.56           H  
ATOM   4056  C   GLN B 108     -10.984 -13.633   2.421  1.00 98.56           C  
ATOM   4057  CB  GLN B 108     -12.126 -11.755   3.665  1.00 98.56           C  
ATOM   4058  HB2 GLN B 108     -11.357 -11.842   4.433  1.00 98.56           H  
ATOM   4059  HB3 GLN B 108     -11.756 -11.050   2.921  1.00 98.56           H  
ATOM   4060  O   GLN B 108     -10.745 -13.494   1.221  1.00 98.56           O  
ATOM   4061  CG  GLN B 108     -13.421 -11.189   4.271  1.00 98.56           C  
ATOM   4062  HG2 GLN B 108     -14.182 -11.129   3.494  1.00 98.56           H  
ATOM   4063  HG3 GLN B 108     -13.811 -11.844   5.050  1.00 98.56           H  
ATOM   4064  CD  GLN B 108     -13.231  -9.807   4.873  1.00 98.56           C  
ATOM   4065  NE2 GLN B 108     -12.573  -9.668   5.994  1.00 98.56           N  
ATOM   4066 HE21 GLN B 108     -12.561  -8.755   6.427  1.00 98.56           H  
ATOM   4067 HE22 GLN B 108     -12.153 -10.479   6.426  1.00 98.56           H  
ATOM   4068  OE1 GLN B 108     -13.688  -8.826   4.316  1.00 98.56           O  
ATOM   4069  N   GLN B 109     -10.146 -14.294   3.234  1.00 98.66           N  
ATOM   4070  H   GLN B 109     -10.437 -14.450   4.189  1.00 98.66           H  
ATOM   4071  CA  GLN B 109      -8.904 -14.927   2.765  1.00 98.66           C  
ATOM   4072  HA  GLN B 109      -8.331 -14.199   2.191  1.00 98.66           H  
ATOM   4073  C   GLN B 109      -9.188 -16.127   1.844  1.00 98.66           C  
ATOM   4074  CB  GLN B 109      -8.040 -15.414   3.944  1.00 98.66           C  
ATOM   4075  HB2 GLN B 109      -7.149 -15.871   3.513  1.00 98.66           H  
ATOM   4076  HB3 GLN B 109      -8.578 -16.187   4.491  1.00 98.66           H  
ATOM   4077  O   GLN B 109      -8.486 -16.329   0.852  1.00 98.66           O  
ATOM   4078  CG  GLN B 109      -7.585 -14.337   4.945  1.00 98.66           C  
ATOM   4079  HG2 GLN B 109      -7.156 -13.494   4.403  1.00 98.66           H  
ATOM   4080  HG3 GLN B 109      -8.445 -13.972   5.506  1.00 98.66           H  
ATOM   4081  CD  GLN B 109      -6.532 -14.861   5.930  1.00 98.66           C  
ATOM   4082  NE2 GLN B 109      -6.072 -14.064   6.865  1.00 98.66           N  
ATOM   4083 HE21 GLN B 109      -5.439 -14.472   7.537  1.00 98.66           H  
ATOM   4084 HE22 GLN B 109      -6.457 -13.142   7.013  1.00 98.66           H  
ATOM   4085  OE1 GLN B 109      -6.043 -15.982   5.839  1.00 98.66           O  
ATOM   4086  N   ARG B 110     -10.222 -16.919   2.166  1.00 98.70           N  
ATOM   4087  H   ARG B 110     -10.759 -16.663   2.983  1.00 98.70           H  
ATOM   4088  CA  ARG B 110     -10.643 -18.100   1.391  1.00 98.70           C  
ATOM   4089  HA  ARG B 110      -9.793 -18.762   1.230  1.00 98.70           H  
ATOM   4090  C   ARG B 110     -11.137 -17.714  -0.003  1.00 98.70           C  
ATOM   4091  CB  ARG B 110     -11.734 -18.867   2.159  1.00 98.70           C  
ATOM   4092  HB2 ARG B 110     -12.551 -18.195   2.422  1.00 98.70           H  
ATOM   4093  HB3 ARG B 110     -12.141 -19.632   1.497  1.00 98.70           H  
ATOM   4094  O   ARG B 110     -10.606 -18.190  -1.004  1.00 98.70           O  
ATOM   4095  CG  ARG B 110     -11.206 -19.543   3.432  1.00 98.70           C  
ATOM   4096  HG2 ARG B 110     -10.371 -20.189   3.159  1.00 98.70           H  
ATOM   4097  HG3 ARG B 110     -10.848 -18.788   4.132  1.00 98.70           H  
ATOM   4098  CD  ARG B 110     -12.289 -20.405   4.096  1.00 98.70           C  
ATOM   4099  HD2 ARG B 110     -13.136 -20.515   3.418  1.00 98.70           H  
ATOM   4100  HD3 ARG B 110     -11.875 -21.396   4.282  1.00 98.70           H  
ATOM   4101  NE  ARG B 110     -12.751 -19.851   5.380  1.00 98.70           N  
ATOM   4102  HE  ARG B 110     -12.139 -19.226   5.884  1.00 98.70           H  
ATOM   4103  NH1 ARG B 110     -14.681 -21.099   5.592  1.00 98.70           N  
ATOM   4104 HH11 ARG B 110     -15.473 -21.390   6.148  1.00 98.70           H  
ATOM   4105 HH12 ARG B 110     -14.665 -21.373   4.621  1.00 98.70           H  
ATOM   4106  NH2 ARG B 110     -13.949 -19.857   7.291  1.00 98.70           N  
ATOM   4107 HH21 ARG B 110     -13.203 -19.302   7.685  1.00 98.70           H  
ATOM   4108 HH22 ARG B 110     -14.606 -20.283   7.929  1.00 98.70           H  
ATOM   4109  CZ  ARG B 110     -13.792 -20.273   6.072  1.00 98.70           C  
ATOM   4110  N   ILE B 111     -12.089 -16.784  -0.071  1.00 98.68           N  
ATOM   4111  H   ILE B 111     -12.471 -16.436   0.797  1.00 98.68           H  
ATOM   4112  CA  ILE B 111     -12.667 -16.306  -1.333  1.00 98.68           C  
ATOM   4113  HA  ILE B 111     -13.019 -17.169  -1.898  1.00 98.68           H  
ATOM   4114  C   ILE B 111     -11.598 -15.614  -2.191  1.00 98.68           C  
ATOM   4115  CB  ILE B 111     -13.882 -15.395  -1.044  1.00 98.68           C  
ATOM   4116  HB  ILE B 111     -13.563 -14.595  -0.375  1.00 98.68           H  
ATOM   4117  O   ILE B 111     -11.552 -15.839  -3.401  1.00 98.68           O  
ATOM   4118  CG1 ILE B 111     -15.017 -16.197  -0.362  1.00 98.68           C  
ATOM   4119 HG12 ILE B 111     -15.487 -16.859  -1.089  1.00 98.68           H  
ATOM   4120 HG13 ILE B 111     -14.611 -16.824   0.432  1.00 98.68           H  
ATOM   4121  CG2 ILE B 111     -14.401 -14.763  -2.349  1.00 98.68           C  
ATOM   4122 HG21 ILE B 111     -13.651 -14.094  -2.769  1.00 98.68           H  
ATOM   4123 HG22 ILE B 111     -14.619 -15.548  -3.073  1.00 98.68           H  
ATOM   4124 HG23 ILE B 111     -15.304 -14.182  -2.163  1.00 98.68           H  
ATOM   4125  CD1 ILE B 111     -16.088 -15.307   0.280  1.00 98.68           C  
ATOM   4126 HD11 ILE B 111     -16.798 -15.932   0.823  1.00 98.68           H  
ATOM   4127 HD12 ILE B 111     -16.628 -14.743  -0.481  1.00 98.68           H  
ATOM   4128 HD13 ILE B 111     -15.615 -14.619   0.979  1.00 98.68           H  
ATOM   4129  N   MET B 112     -10.698 -14.826  -1.583  1.00 98.65           N  
ATOM   4130  H   MET B 112     -10.789 -14.659  -0.591  1.00 98.65           H  
ATOM   4131  CA  MET B 112      -9.593 -14.175  -2.299  1.00 98.65           C  
ATOM   4132  HA  MET B 112     -10.017 -13.562  -3.095  1.00 98.65           H  
ATOM   4133  C   MET B 112      -8.645 -15.166  -2.986  1.00 98.65           C  
ATOM   4134  CB  MET B 112      -8.795 -13.258  -1.356  1.00 98.65           C  
ATOM   4135  HB2 MET B 112      -8.704 -13.726  -0.376  1.00 98.65           H  
ATOM   4136  HB3 MET B 112      -7.783 -13.131  -1.740  1.00 98.65           H  
ATOM   4137  O   MET B 112      -8.168 -14.860  -4.080  1.00 98.65           O  
ATOM   4138  CG  MET B 112      -9.435 -11.870  -1.217  1.00 98.65           C  
ATOM   4139  HG2 MET B 112     -10.452 -11.991  -0.843  1.00 98.65           H  
ATOM   4140  HG3 MET B 112      -8.873 -11.315  -0.466  1.00 98.65           H  
ATOM   4141  SD  MET B 112      -9.507 -10.858  -2.731  1.00 98.65           S  
ATOM   4142  CE  MET B 112      -7.751 -10.809  -3.194  1.00 98.65           C  
ATOM   4143  HE1 MET B 112      -7.145 -10.557  -2.324  1.00 98.65           H  
ATOM   4144  HE2 MET B 112      -7.441 -11.780  -3.581  1.00 98.65           H  
ATOM   4145  HE3 MET B 112      -7.597 -10.054  -3.964  1.00 98.65           H  
ATOM   4146  N   LEU B 113      -8.388 -16.345  -2.406  1.00 98.74           N  
ATOM   4147  H   LEU B 113      -8.810 -16.546  -1.511  1.00 98.74           H  
ATOM   4148  CA  LEU B 113      -7.590 -17.395  -3.053  1.00 98.74           C  
ATOM   4149  HA  LEU B 113      -6.650 -16.959  -3.390  1.00 98.74           H  
ATOM   4150  C   LEU B 113      -8.277 -17.944  -4.312  1.00 98.74           C  
ATOM   4151  CB  LEU B 113      -7.297 -18.528  -2.050  1.00 98.74           C  
ATOM   4152  HB2 LEU B 113      -8.197 -18.726  -1.467  1.00 98.74           H  
ATOM   4153  HB3 LEU B 113      -7.071 -19.439  -2.604  1.00 98.74           H  
ATOM   4154  O   LEU B 113      -7.648 -17.995  -5.373  1.00 98.74           O  
ATOM   4155  CG  LEU B 113      -6.127 -18.261  -1.092  1.00 98.74           C  
ATOM   4156  HG  LEU B 113      -6.235 -17.282  -0.625  1.00 98.74           H  
ATOM   4157  CD1 LEU B 113      -6.112 -19.336  -0.005  1.00 98.74           C  
ATOM   4158 HD11 LEU B 113      -5.243 -19.204   0.640  1.00 98.74           H  
ATOM   4159 HD12 LEU B 113      -7.020 -19.255   0.592  1.00 98.74           H  
ATOM   4160 HD13 LEU B 113      -6.064 -20.323  -0.466  1.00 98.74           H  
ATOM   4161  CD2 LEU B 113      -4.779 -18.333  -1.815  1.00 98.74           C  
ATOM   4162 HD21 LEU B 113      -3.975 -18.120  -1.112  1.00 98.74           H  
ATOM   4163 HD22 LEU B 113      -4.636 -19.330  -2.232  1.00 98.74           H  
ATOM   4164 HD23 LEU B 113      -4.745 -17.603  -2.624  1.00 98.74           H  
ATOM   4165  N   GLU B 114      -9.563 -18.301  -4.222  1.00 98.76           N  
ATOM   4166  H   GLU B 114     -10.026 -18.221  -3.328  1.00 98.76           H  
ATOM   4167  CA  GLU B 114     -10.325 -18.839  -5.359  1.00 98.76           C  
ATOM   4168  HA  GLU B 114      -9.813 -19.719  -5.748  1.00 98.76           H  
ATOM   4169  C   GLU B 114     -10.417 -17.838  -6.514  1.00 98.76           C  
ATOM   4170  CB  GLU B 114     -11.741 -19.260  -4.940  1.00 98.76           C  
ATOM   4171  HB2 GLU B 114     -12.244 -18.431  -4.443  1.00 98.76           H  
ATOM   4172  HB3 GLU B 114     -12.290 -19.503  -5.850  1.00 98.76           H  
ATOM   4173  O   GLU B 114     -10.020 -18.152  -7.639  1.00 98.76           O  
ATOM   4174  CG  GLU B 114     -11.744 -20.490  -4.026  1.00 98.76           C  
ATOM   4175  HG2 GLU B 114     -11.103 -21.250  -4.474  1.00 98.76           H  
ATOM   4176  HG3 GLU B 114     -11.317 -20.215  -3.061  1.00 98.76           H  
ATOM   4177  CD  GLU B 114     -13.144 -21.095  -3.820  1.00 98.76           C  
ATOM   4178  OE1 GLU B 114     -13.186 -22.137  -3.122  1.00 98.76           O  
ATOM   4179  OE2 GLU B 114     -14.131 -20.547  -4.383  1.00 98.76           O  
ATOM   4180  N   ILE B 115     -10.873 -16.607  -6.252  1.00 98.61           N  
ATOM   4181  H   ILE B 115     -11.174 -16.386  -5.313  1.00 98.61           H  
ATOM   4182  CA  ILE B 115     -11.064 -15.630  -7.333  1.00 98.61           C  
ATOM   4183  HA  ILE B 115     -11.553 -16.165  -8.147  1.00 98.61           H  
ATOM   4184  C   ILE B 115      -9.732 -15.128  -7.908  1.00 98.61           C  
ATOM   4185  CB  ILE B 115     -12.026 -14.488  -6.954  1.00 98.61           C  
ATOM   4186  HB  ILE B 115     -12.216 -13.918  -7.863  1.00 98.61           H  
ATOM   4187  O   ILE B 115      -9.675 -14.785  -9.087  1.00 98.61           O  
ATOM   4188  CG1 ILE B 115     -11.413 -13.513  -5.930  1.00 98.61           C  
ATOM   4189 HG12 ILE B 115     -10.496 -13.092  -6.344  1.00 98.61           H  
ATOM   4190 HG13 ILE B 115     -11.150 -14.047  -5.017  1.00 98.61           H  
ATOM   4191  CG2 ILE B 115     -13.379 -15.074  -6.504  1.00 98.61           C  
ATOM   4192 HG21 ILE B 115     -13.286 -15.541  -5.524  1.00 98.61           H  
ATOM   4193 HG22 ILE B 115     -13.718 -15.824  -7.219  1.00 98.61           H  
ATOM   4194 HG23 ILE B 115     -14.134 -14.290  -6.455  1.00 98.61           H  
ATOM   4195  CD1 ILE B 115     -12.340 -12.350  -5.571  1.00 98.61           C  
ATOM   4196 HD11 ILE B 115     -13.235 -12.725  -5.076  1.00 98.61           H  
ATOM   4197 HD12 ILE B 115     -11.826 -11.670  -4.891  1.00 98.61           H  
ATOM   4198 HD13 ILE B 115     -12.622 -11.814  -6.478  1.00 98.61           H  
ATOM   4199  N   SER B 116      -8.639 -15.150  -7.136  1.00 98.87           N  
ATOM   4200  H   SER B 116      -8.731 -15.440  -6.173  1.00 98.87           H  
ATOM   4201  CA  SER B 116      -7.295 -14.886  -7.673  1.00 98.87           C  
ATOM   4202  HA  SER B 116      -7.306 -13.936  -8.207  1.00 98.87           H  
ATOM   4203  C   SER B 116      -6.861 -15.967  -8.664  1.00 98.87           C  
ATOM   4204  CB  SER B 116      -6.258 -14.787  -6.555  1.00 98.87           C  
ATOM   4205  HB2 SER B 116      -6.284 -15.686  -5.939  1.00 98.87           H  
ATOM   4206  HB3 SER B 116      -5.265 -14.697  -6.996  1.00 98.87           H  
ATOM   4207  O   SER B 116      -6.345 -15.642  -9.735  1.00 98.87           O  
ATOM   4208  OG  SER B 116      -6.519 -13.653  -5.758  1.00 98.87           O  
ATOM   4209  HG  SER B 116      -7.150 -13.939  -5.093  1.00 98.87           H  
ATOM   4210  N   TRP B 117      -7.113 -17.244  -8.354  1.00 98.84           N  
ATOM   4211  H   TRP B 117      -7.568 -17.456  -7.477  1.00 98.84           H  
ATOM   4212  CA  TRP B 117      -6.845 -18.349  -9.276  1.00 98.84           C  
ATOM   4213  HA  TRP B 117      -5.798 -18.311  -9.578  1.00 98.84           H  
ATOM   4214  C   TRP B 117      -7.691 -18.233 -10.551  1.00 98.84           C  
ATOM   4215  CB  TRP B 117      -7.095 -19.688  -8.571  1.00 98.84           C  
ATOM   4216  HB2 TRP B 117      -6.557 -19.694  -7.623  1.00 98.84           H  
ATOM   4217  HB3 TRP B 117      -8.155 -19.807  -8.349  1.00 98.84           H  
ATOM   4218  O   TRP B 117      -7.165 -18.244 -11.667  1.00 98.84           O  
ATOM   4219  CG  TRP B 117      -6.639 -20.857  -9.382  1.00 98.84           C  
ATOM   4220  CD1 TRP B 117      -7.283 -21.385 -10.448  1.00 98.84           C  
ATOM   4221  HD1 TRP B 117      -8.238 -21.048 -10.823  1.00 98.84           H  
ATOM   4222  CD2 TRP B 117      -5.392 -21.598  -9.260  1.00 98.84           C  
ATOM   4223  CE2 TRP B 117      -5.312 -22.514 -10.349  1.00 98.84           C  
ATOM   4224  CE3 TRP B 117      -4.317 -21.581  -8.343  1.00 98.84           C  
ATOM   4225  HE3 TRP B 117      -4.366 -20.916  -7.494  1.00 98.84           H  
ATOM   4226  NE1 TRP B 117      -6.498 -22.356 -11.035  1.00 98.84           N  
ATOM   4227  HE1 TRP B 117      -6.754 -22.819 -11.895  1.00 98.84           H  
ATOM   4228  CH2 TRP B 117      -3.141 -23.294  -9.615  1.00 98.84           C  
ATOM   4229  HH2 TRP B 117      -2.285 -23.939  -9.744  1.00 98.84           H  
ATOM   4230  CZ2 TRP B 117      -4.191 -23.324 -10.550  1.00 98.84           C  
ATOM   4231  HZ2 TRP B 117      -4.157 -23.976 -11.410  1.00 98.84           H  
ATOM   4232  CZ3 TRP B 117      -3.208 -22.431  -8.508  1.00 98.84           C  
ATOM   4233  HZ3 TRP B 117      -2.404 -22.412  -7.787  1.00 98.84           H  
ATOM   4234  N   GLU B 118      -9.004 -18.056 -10.390  1.00 98.78           N  
ATOM   4235  H   GLU B 118      -9.369 -18.067  -9.448  1.00 98.78           H  
ATOM   4236  CA  GLU B 118      -9.950 -17.908 -11.495  1.00 98.78           C  
ATOM   4237  HA  GLU B 118      -9.951 -18.812 -12.105  1.00 98.78           H  
ATOM   4238  C   GLU B 118      -9.628 -16.721 -12.417  1.00 98.78           C  
ATOM   4239  CB  GLU B 118     -11.354 -17.677 -10.936  1.00 98.78           C  
ATOM   4240  HB2 GLU B 118     -11.934 -17.251 -11.754  1.00 98.78           H  
ATOM   4241  HB3 GLU B 118     -11.315 -16.930 -10.143  1.00 98.78           H  
ATOM   4242  O   GLU B 118      -9.760 -16.828 -13.639  1.00 98.78           O  
ATOM   4243  CG  GLU B 118     -12.086 -18.927 -10.436  1.00 98.78           C  
ATOM   4244  HG2 GLU B 118     -12.056 -19.687 -11.216  1.00 98.78           H  
ATOM   4245  HG3 GLU B 118     -11.577 -19.318  -9.554  1.00 98.78           H  
ATOM   4246  CD  GLU B 118     -13.551 -18.597 -10.114  1.00 98.78           C  
ATOM   4247  OE1 GLU B 118     -14.077 -19.098  -9.099  1.00 98.78           O  
ATOM   4248  OE2 GLU B 118     -14.170 -17.836 -10.898  1.00 98.78           O  
ATOM   4249  N   ALA B 119      -9.220 -15.578 -11.858  1.00 98.87           N  
ATOM   4250  H   ALA B 119      -9.179 -15.517 -10.850  1.00 98.87           H  
ATOM   4251  CA  ALA B 119      -8.899 -14.385 -12.636  1.00 98.87           C  
ATOM   4252  HA  ALA B 119      -9.733 -14.178 -13.305  1.00 98.87           H  
ATOM   4253  C   ALA B 119      -7.648 -14.601 -13.508  1.00 98.87           C  
ATOM   4254  CB  ALA B 119      -8.757 -13.197 -11.676  1.00 98.87           C  
ATOM   4255  HB1 ALA B 119      -7.905 -13.347 -11.013  1.00 98.87           H  
ATOM   4256  HB2 ALA B 119      -8.624 -12.273 -12.239  1.00 98.87           H  
ATOM   4257  HB3 ALA B 119      -9.659 -13.092 -11.074  1.00 98.87           H  
ATOM   4258  O   ALA B 119      -7.638 -14.196 -14.675  1.00 98.87           O  
ATOM   4259  N   LEU B 120      -6.627 -15.294 -12.986  1.00 98.87           N  
ATOM   4260  H   LEU B 120      -6.712 -15.607 -12.029  1.00 98.87           H  
ATOM   4261  CA  LEU B 120      -5.422 -15.680 -13.732  1.00 98.87           C  
ATOM   4262  HA  LEU B 120      -5.014 -14.802 -14.232  1.00 98.87           H  
ATOM   4263  C   LEU B 120      -5.732 -16.705 -14.835  1.00 98.87           C  
ATOM   4264  CB  LEU B 120      -4.374 -16.229 -12.746  1.00 98.87           C  
ATOM   4265  HB2 LEU B 120      -3.555 -16.674 -13.311  1.00 98.87           H  
ATOM   4266  HB3 LEU B 120      -4.839 -17.018 -12.155  1.00 98.87           H  
ATOM   4267  O   LEU B 120      -5.246 -16.572 -15.962  1.00 98.87           O  
ATOM   4268  CG  LEU B 120      -3.790 -15.178 -11.786  1.00 98.87           C  
ATOM   4269  HG  LEU B 120      -4.601 -14.650 -11.283  1.00 98.87           H  
ATOM   4270  CD1 LEU B 120      -2.931 -15.868 -10.726  1.00 98.87           C  
ATOM   4271 HD11 LEU B 120      -2.505 -15.122 -10.055  1.00 98.87           H  
ATOM   4272 HD12 LEU B 120      -2.128 -16.438 -11.192  1.00 98.87           H  
ATOM   4273 HD13 LEU B 120      -3.558 -16.539 -10.138  1.00 98.87           H  
ATOM   4274  CD2 LEU B 120      -2.934 -14.143 -12.520  1.00 98.87           C  
ATOM   4275 HD21 LEU B 120      -2.183 -14.641 -13.134  1.00 98.87           H  
ATOM   4276 HD22 LEU B 120      -2.439 -13.493 -11.798  1.00 98.87           H  
ATOM   4277 HD23 LEU B 120      -3.566 -13.523 -13.157  1.00 98.87           H  
ATOM   4278  N   GLU B 121      -6.601 -17.676 -14.553  1.00 98.57           N  
ATOM   4279  H   GLU B 121      -6.925 -17.771 -13.601  1.00 98.57           H  
ATOM   4280  CA  GLU B 121      -7.089 -18.630 -15.552  1.00 98.57           C  
ATOM   4281  HA  GLU B 121      -6.229 -19.105 -16.025  1.00 98.57           H  
ATOM   4282  C   GLU B 121      -7.888 -17.956 -16.682  1.00 98.57           C  
ATOM   4283  CB  GLU B 121      -7.945 -19.711 -14.873  1.00 98.57           C  
ATOM   4284  HB2 GLU B 121      -8.683 -20.050 -15.600  1.00 98.57           H  
ATOM   4285  HB3 GLU B 121      -8.496 -19.294 -14.030  1.00 98.57           H  
ATOM   4286  O   GLU B 121      -7.731 -18.336 -17.852  1.00 98.57           O  
ATOM   4287  CG  GLU B 121      -7.095 -20.903 -14.402  1.00 98.57           C  
ATOM   4288  HG2 GLU B 121      -6.305 -21.082 -15.132  1.00 98.57           H  
ATOM   4289  HG3 GLU B 121      -6.620 -20.643 -13.456  1.00 98.57           H  
ATOM   4290  CD  GLU B 121      -7.882 -22.218 -14.262  1.00 98.57           C  
ATOM   4291  OE1 GLU B 121      -7.317 -23.147 -13.642  1.00 98.57           O  
ATOM   4292  OE2 GLU B 121      -8.957 -22.361 -14.901  1.00 98.57           O  
ATOM   4293  N   ARG B 122      -8.709 -16.943 -16.364  1.00 98.39           N  
ATOM   4294  H   ARG B 122      -8.839 -16.747 -15.381  1.00 98.39           H  
ATOM   4295  CA  ARG B 122      -9.424 -16.103 -17.347  1.00 98.39           C  
ATOM   4296  HA  ARG B 122      -9.875 -16.748 -18.101  1.00 98.39           H  
ATOM   4297  C   ARG B 122      -8.479 -15.180 -18.133  1.00 98.39           C  
ATOM   4298  CB  ARG B 122     -10.557 -15.312 -16.659  1.00 98.39           C  
ATOM   4299  HB2 ARG B 122     -10.178 -14.855 -15.745  1.00 98.39           H  
ATOM   4300  HB3 ARG B 122     -10.870 -14.510 -17.328  1.00 98.39           H  
ATOM   4301  O   ARG B 122      -8.716 -14.959 -19.315  1.00 98.39           O  
ATOM   4302  CG  ARG B 122     -11.801 -16.167 -16.337  1.00 98.39           C  
ATOM   4303  HG2 ARG B 122     -12.189 -16.598 -17.260  1.00 98.39           H  
ATOM   4304  HG3 ARG B 122     -11.532 -16.975 -15.656  1.00 98.39           H  
ATOM   4305  CD  ARG B 122     -12.894 -15.297 -15.691  1.00 98.39           C  
ATOM   4306  HD2 ARG B 122     -13.097 -14.446 -16.341  1.00 98.39           H  
ATOM   4307  HD3 ARG B 122     -12.503 -14.908 -14.750  1.00 98.39           H  
ATOM   4308  NE  ARG B 122     -14.170 -16.011 -15.449  1.00 98.39           N  
ATOM   4309  HE  ARG B 122     -14.876 -15.943 -16.168  1.00 98.39           H  
ATOM   4310  NH1 ARG B 122     -13.793 -16.588 -13.264  1.00 98.39           N  
ATOM   4311 HH11 ARG B 122     -12.847 -16.237 -13.316  1.00 98.39           H  
ATOM   4312 HH12 ARG B 122     -14.097 -17.028 -12.407  1.00 98.39           H  
ATOM   4313  NH2 ARG B 122     -15.741 -17.069 -14.171  1.00 98.39           N  
ATOM   4314 HH21 ARG B 122     -15.994 -17.449 -13.270  1.00 98.39           H  
ATOM   4315 HH22 ARG B 122     -16.414 -16.997 -14.921  1.00 98.39           H  
ATOM   4316  CZ  ARG B 122     -14.559 -16.555 -14.306  1.00 98.39           C  
ATOM   4317  N   ALA B 123      -7.362 -14.742 -17.544  1.00 98.57           N  
ATOM   4318  H   ALA B 123      -7.258 -14.901 -16.552  1.00 98.57           H  
ATOM   4319  CA  ALA B 123      -6.272 -14.049 -18.250  1.00 98.57           C  
ATOM   4320  HA  ALA B 123      -6.724 -13.325 -18.928  1.00 98.57           H  
ATOM   4321  C   ALA B 123      -5.406 -14.970 -19.143  1.00 98.57           C  
ATOM   4322  CB  ALA B 123      -5.428 -13.280 -17.222  1.00 98.57           C  
ATOM   4323  HB1 ALA B 123      -4.977 -13.972 -16.512  1.00 98.57           H  
ATOM   4324  HB2 ALA B 123      -4.641 -12.725 -17.733  1.00 98.57           H  
ATOM   4325  HB3 ALA B 123      -6.053 -12.574 -16.676  1.00 98.57           H  
ATOM   4326  O   ALA B 123      -4.415 -14.533 -19.744  1.00 98.57           O  
ATOM   4327  N   GLY B 124      -5.747 -16.261 -19.237  1.00 98.12           N  
ATOM   4328  H   GLY B 124      -6.553 -16.577 -18.718  1.00 98.12           H  
ATOM   4329  CA  GLY B 124      -5.029 -17.236 -20.055  1.00 98.12           C  
ATOM   4330  HA2 GLY B 124      -5.628 -18.145 -20.112  1.00 98.12           H  
ATOM   4331  HA3 GLY B 124      -4.900 -16.841 -21.062  1.00 98.12           H  
ATOM   4332  C   GLY B 124      -3.655 -17.611 -19.493  1.00 98.12           C  
ATOM   4333  O   GLY B 124      -2.734 -17.881 -20.265  1.00 98.12           O  
ATOM   4334  N   HIS B 125      -3.474 -17.579 -18.173  1.00 97.99           N  
ATOM   4335  H   HIS B 125      -4.246 -17.313 -17.579  1.00 97.99           H  
ATOM   4336  CA  HIS B 125      -2.320 -18.182 -17.504  1.00 97.99           C  
ATOM   4337  HA  HIS B 125      -1.498 -18.300 -18.211  1.00 97.99           H  
ATOM   4338  C   HIS B 125      -2.682 -19.575 -16.972  1.00 97.99           C  
ATOM   4339  CB  HIS B 125      -1.825 -17.278 -16.364  1.00 97.99           C  
ATOM   4340  HB2 HIS B 125      -1.070 -17.819 -15.793  1.00 97.99           H  
ATOM   4341  HB3 HIS B 125      -2.651 -17.067 -15.684  1.00 97.99           H  
ATOM   4342  O   HIS B 125      -3.805 -19.794 -16.527  1.00 97.99           O  
ATOM   4343  CG  HIS B 125      -1.218 -15.975 -16.820  1.00 97.99           C  
ATOM   4344  CD2 HIS B 125      -1.893 -14.863 -17.246  1.00 97.99           C  
ATOM   4345  HD2 HIS B 125      -2.964 -14.777 -17.351  1.00 97.99           H  
ATOM   4346  ND1 HIS B 125       0.119 -15.647 -16.778  1.00 97.99           N  
ATOM   4347  HD1 HIS B 125       0.849 -16.211 -16.367  1.00 97.99           H  
ATOM   4348  CE1 HIS B 125       0.242 -14.360 -17.148  1.00 97.99           C  
ATOM   4349  HE1 HIS B 125       1.163 -13.796 -17.149  1.00 97.99           H  
ATOM   4350  NE2 HIS B 125      -0.954 -13.852 -17.478  1.00 97.99           N  
ATOM   4351  N   ASP B 126      -1.706 -20.485 -16.954  1.00 97.83           N  
ATOM   4352  H   ASP B 126      -0.813 -20.237 -17.354  1.00 97.83           H  
ATOM   4353  CA  ASP B 126      -1.654 -21.521 -15.918  1.00 97.83           C  
ATOM   4354  HA  ASP B 126      -2.644 -21.940 -15.736  1.00 97.83           H  
ATOM   4355  C   ASP B 126      -1.111 -20.846 -14.644  1.00 97.83           C  
ATOM   4356  CB  ASP B 126      -0.725 -22.662 -16.380  1.00 97.83           C  
ATOM   4357  HB2 ASP B 126      -1.217 -23.227 -17.172  1.00 97.83           H  
ATOM   4358  HB3 ASP B 126       0.183 -22.228 -16.798  1.00 97.83           H  
ATOM   4359  O   ASP B 126       0.030 -20.372 -14.686  1.00 97.83           O  
ATOM   4360  CG  ASP B 126      -0.321 -23.624 -15.254  1.00 97.83           C  
ATOM   4361  OD1 ASP B 126      -1.012 -23.658 -14.211  1.00 97.83           O  
ATOM   4362  OD2 ASP B 126       0.704 -24.311 -15.414  1.00 97.83           O  
ATOM   4363  N   PRO B 127      -1.854 -20.758 -13.526  1.00 98.42           N  
ATOM   4364  CA  PRO B 127      -1.355 -20.065 -12.338  1.00 98.42           C  
ATOM   4365  HA  PRO B 127      -1.077 -19.053 -12.631  1.00 98.42           H  
ATOM   4366  C   PRO B 127      -0.118 -20.730 -11.710  1.00 98.42           C  
ATOM   4367  CB  PRO B 127      -2.548 -19.970 -11.384  1.00 98.42           C  
ATOM   4368  HB2 PRO B 127      -2.547 -19.030 -10.832  1.00 98.42           H  
ATOM   4369  HB3 PRO B 127      -2.550 -20.819 -10.701  1.00 98.42           H  
ATOM   4370  O   PRO B 127       0.696 -20.036 -11.104  1.00 98.42           O  
ATOM   4371  CG  PRO B 127      -3.748 -20.056 -12.326  1.00 98.42           C  
ATOM   4372  HG2 PRO B 127      -3.907 -19.093 -12.811  1.00 98.42           H  
ATOM   4373  HG3 PRO B 127      -4.657 -20.376 -11.817  1.00 98.42           H  
ATOM   4374  CD  PRO B 127      -3.268 -21.064 -13.364  1.00 98.42           C  
ATOM   4375  HD2 PRO B 127      -3.837 -20.936 -14.285  1.00 98.42           H  
ATOM   4376  HD3 PRO B 127      -3.384 -22.080 -12.987  1.00 98.42           H  
ATOM   4377  N   VAL B 128       0.120 -22.032 -11.936  1.00 96.20           N  
ATOM   4378  H   VAL B 128      -0.537 -22.556 -12.497  1.00 96.20           H  
ATOM   4379  CA  VAL B 128       1.364 -22.707 -11.505  1.00 96.20           C  
ATOM   4380  HA  VAL B 128       1.510 -22.498 -10.445  1.00 96.20           H  
ATOM   4381  C   VAL B 128       2.592 -22.157 -12.244  1.00 96.20           C  
ATOM   4382  CB  VAL B 128       1.271 -24.239 -11.683  1.00 96.20           C  
ATOM   4383  HB  VAL B 128       1.160 -24.474 -12.742  1.00 96.20           H  
ATOM   4384  O   VAL B 128       3.676 -22.090 -11.664  1.00 96.20           O  
ATOM   4385  CG1 VAL B 128       2.514 -24.974 -11.159  1.00 96.20           C  
ATOM   4386 HG11 VAL B 128       3.389 -24.697 -11.747  1.00 96.20           H  
ATOM   4387 HG12 VAL B 128       2.374 -26.050 -11.258  1.00 96.20           H  
ATOM   4388 HG13 VAL B 128       2.684 -24.723 -10.111  1.00 96.20           H  
ATOM   4389  CG2 VAL B 128       0.070 -24.812 -10.924  1.00 96.20           C  
ATOM   4390 HG21 VAL B 128      -0.848 -24.413 -11.355  1.00 96.20           H  
ATOM   4391 HG22 VAL B 128       0.041 -25.897 -11.025  1.00 96.20           H  
ATOM   4392 HG23 VAL B 128       0.124 -24.543  -9.869  1.00 96.20           H  
ATOM   4393  N   SER B 129       2.427 -21.691 -13.488  1.00 96.34           N  
ATOM   4394  H   SER B 129       1.505 -21.761 -13.895  1.00 96.34           H  
ATOM   4395  CA  SER B 129       3.501 -21.068 -14.282  1.00 96.34           C  
ATOM   4396  HA  SER B 129       4.384 -21.699 -14.186  1.00 96.34           H  
ATOM   4397  C   SER B 129       3.928 -19.677 -13.787  1.00 96.34           C  
ATOM   4398  CB  SER B 129       3.136 -21.040 -15.774  1.00 96.34           C  
ATOM   4399  HB2 SER B 129       4.043 -20.858 -16.351  1.00 96.34           H  
ATOM   4400  HB3 SER B 129       2.746 -22.016 -16.063  1.00 96.34           H  
ATOM   4401  O   SER B 129       4.933 -19.148 -14.256  1.00 96.34           O  
ATOM   4402  OG  SER B 129       2.192 -20.032 -16.099  1.00 96.34           O  
ATOM   4403  HG  SER B 129       1.421 -20.152 -15.540  1.00 96.34           H  
ATOM   4404  N   LEU B 130       3.197 -19.090 -12.829  1.00 97.62           N  
ATOM   4405  H   LEU B 130       2.390 -19.582 -12.473  1.00 97.62           H  
ATOM   4406  CA  LEU B 130       3.521 -17.798 -12.213  1.00 97.62           C  
ATOM   4407  HA  LEU B 130       4.181 -17.251 -12.886  1.00 97.62           H  
ATOM   4408  C   LEU B 130       4.322 -17.918 -10.903  1.00 97.62           C  
ATOM   4409  CB  LEU B 130       2.229 -16.979 -12.040  1.00 97.62           C  
ATOM   4410  HB2 LEU B 130       2.436 -16.111 -11.415  1.00 97.62           H  
ATOM   4411  HB3 LEU B 130       1.495 -17.587 -11.511  1.00 97.62           H  
ATOM   4412  O   LEU B 130       4.714 -16.892 -10.342  1.00 97.62           O  
ATOM   4413  CG  LEU B 130       1.629 -16.482 -13.367  1.00 97.62           C  
ATOM   4414  HG  LEU B 130       1.507 -17.311 -14.064  1.00 97.62           H  
ATOM   4415  CD1 LEU B 130       0.254 -15.881 -13.101  1.00 97.62           C  
ATOM   4416 HD11 LEU B 130       0.334 -15.070 -12.377  1.00 97.62           H  
ATOM   4417 HD12 LEU B 130      -0.177 -15.495 -14.025  1.00 97.62           H  
ATOM   4418 HD13 LEU B 130      -0.403 -16.654 -12.703  1.00 97.62           H  
ATOM   4419  CD2 LEU B 130       2.501 -15.404 -14.020  1.00 97.62           C  
ATOM   4420 HD21 LEU B 130       1.988 -14.959 -14.872  1.00 97.62           H  
ATOM   4421 HD22 LEU B 130       3.441 -15.838 -14.361  1.00 97.62           H  
ATOM   4422 HD23 LEU B 130       2.713 -14.616 -13.296  1.00 97.62           H  
ATOM   4423  N   ARG B 131       4.626 -19.135 -10.432  1.00 94.25           N  
ATOM   4424  H   ARG B 131       4.297 -19.940 -10.945  1.00 94.25           H  
ATOM   4425  CA  ARG B 131       5.503 -19.348  -9.269  1.00 94.25           C  
ATOM   4426  HA  ARG B 131       5.098 -18.778  -8.432  1.00 94.25           H  
ATOM   4427  C   ARG B 131       6.913 -18.818  -9.563  1.00 94.25           C  
ATOM   4428  CB  ARG B 131       5.530 -20.838  -8.889  1.00 94.25           C  
ATOM   4429  HB2 ARG B 131       6.254 -20.980  -8.087  1.00 94.25           H  
ATOM   4430  HB3 ARG B 131       5.850 -21.421  -9.753  1.00 94.25           H  
ATOM   4431  O   ARG B 131       7.515 -19.194 -10.565  1.00 94.25           O  
ATOM   4432  CG  ARG B 131       4.156 -21.338  -8.414  1.00 94.25           C  
ATOM   4433  HG2 ARG B 131       3.417 -21.192  -9.202  1.00 94.25           H  
ATOM   4434  HG3 ARG B 131       3.848 -20.758  -7.544  1.00 94.25           H  
ATOM   4435  CD  ARG B 131       4.164 -22.817  -8.017  1.00 94.25           C  
ATOM   4436  HD2 ARG B 131       4.702 -23.389  -8.774  1.00 94.25           H  
ATOM   4437  HD3 ARG B 131       3.131 -23.163  -8.006  1.00 94.25           H  
ATOM   4438  NE  ARG B 131       4.727 -23.002  -6.662  1.00 94.25           N  
ATOM   4439  HE  ARG B 131       4.244 -22.507  -5.926  1.00 94.25           H  
ATOM   4440  NH1 ARG B 131       6.478 -24.411  -7.150  1.00 94.25           N  
ATOM   4441 HH11 ARG B 131       7.294 -24.921  -6.842  1.00 94.25           H  
ATOM   4442 HH12 ARG B 131       6.219 -24.374  -8.125  1.00 94.25           H  
ATOM   4443  NH2 ARG B 131       6.137 -23.761  -5.048  1.00 94.25           N  
ATOM   4444 HH21 ARG B 131       6.954 -24.276  -4.755  1.00 94.25           H  
ATOM   4445 HH22 ARG B 131       5.622 -23.235  -4.356  1.00 94.25           H  
ATOM   4446  CZ  ARG B 131       5.773 -23.721  -6.298  1.00 94.25           C  
ATOM   4447  N   GLY B 132       7.440 -17.954  -8.697  1.00 95.38           N  
ATOM   4448  H   GLY B 132       6.885 -17.688  -7.896  1.00 95.38           H  
ATOM   4449  CA  GLY B 132       8.700 -17.232  -8.911  1.00 95.38           C  
ATOM   4450  HA2 GLY B 132       9.089 -16.911  -7.944  1.00 95.38           H  
ATOM   4451  HA3 GLY B 132       9.432 -17.900  -9.364  1.00 95.38           H  
ATOM   4452  C   GLY B 132       8.577 -15.989  -9.805  1.00 95.38           C  
ATOM   4453  O   GLY B 132       9.592 -15.456 -10.248  1.00 95.38           O  
ATOM   4454  N   SER B 133       7.360 -15.527 -10.120  1.00 96.35           N  
ATOM   4455  H   SER B 133       6.550 -16.006  -9.750  1.00 96.35           H  
ATOM   4456  CA  SER B 133       7.152 -14.295 -10.893  1.00 96.35           C  
ATOM   4457  HA  SER B 133       8.022 -14.151 -11.533  1.00 96.35           H  
ATOM   4458  C   SER B 133       7.040 -13.060  -9.996  1.00 96.35           C  
ATOM   4459  CB  SER B 133       5.943 -14.399 -11.832  1.00 96.35           C  
ATOM   4460  HB2 SER B 133       5.968 -13.561 -12.529  1.00 96.35           H  
ATOM   4461  HB3 SER B 133       6.004 -15.325 -12.405  1.00 96.35           H  
ATOM   4462  O   SER B 133       6.431 -13.098  -8.926  1.00 96.35           O  
ATOM   4463  OG  SER B 133       4.717 -14.358 -11.129  1.00 96.35           O  
ATOM   4464  HG  SER B 133       4.624 -15.208 -10.691  1.00 96.35           H  
ATOM   4465  N   ALA B 134       7.545 -11.922 -10.480  1.00 98.11           N  
ATOM   4466  H   ALA B 134       8.076 -11.959 -11.339  1.00 98.11           H  
ATOM   4467  CA  ALA B 134       7.299 -10.606  -9.891  1.00 98.11           C  
ATOM   4468  HA  ALA B 134       7.385 -10.690  -8.807  1.00 98.11           H  
ATOM   4469  C   ALA B 134       5.863 -10.130 -10.200  1.00 98.11           C  
ATOM   4470  CB  ALA B 134       8.391  -9.637 -10.365  1.00 98.11           C  
ATOM   4471  HB1 ALA B 134       9.371 -10.017 -10.077  1.00 98.11           H  
ATOM   4472  HB2 ALA B 134       8.242  -8.664  -9.896  1.00 98.11           H  
ATOM   4473  HB3 ALA B 134       8.349  -9.520 -11.448  1.00 98.11           H  
ATOM   4474  O   ALA B 134       5.653  -9.190 -10.970  1.00 98.11           O  
ATOM   4475  N   THR B 135       4.876 -10.819  -9.624  1.00 98.85           N  
ATOM   4476  H   THR B 135       5.137 -11.614  -9.058  1.00 98.85           H  
ATOM   4477  CA  THR B 135       3.456 -10.448  -9.648  1.00 98.85           C  
ATOM   4478  HA  THR B 135       3.301  -9.707 -10.432  1.00 98.85           H  
ATOM   4479  C   THR B 135       3.082  -9.842  -8.297  1.00 98.85           C  
ATOM   4480  CB  THR B 135       2.565 -11.656  -9.975  1.00 98.85           C  
ATOM   4481  HB  THR B 135       2.712 -12.419  -9.211  1.00 98.85           H  
ATOM   4482  O   THR B 135       3.319 -10.474  -7.270  1.00 98.85           O  
ATOM   4483  CG2 THR B 135       1.076 -11.309 -10.044  1.00 98.85           C  
ATOM   4484 HG21 THR B 135       0.902 -10.524 -10.780  1.00 98.85           H  
ATOM   4485 HG22 THR B 135       0.722 -10.970  -9.071  1.00 98.85           H  
ATOM   4486 HG23 THR B 135       0.511 -12.197 -10.327  1.00 98.85           H  
ATOM   4487  OG1 THR B 135       2.914 -12.193 -11.234  1.00 98.85           O  
ATOM   4488  HG1 THR B 135       3.556 -12.892 -11.093  1.00 98.85           H  
ATOM   4489  N   GLY B 136       2.545  -8.619  -8.281  1.00 98.89           N  
ATOM   4490  H   GLY B 136       2.339  -8.176  -9.164  1.00 98.89           H  
ATOM   4491  CA  GLY B 136       2.104  -7.948  -7.048  1.00 98.89           C  
ATOM   4492  HA2 GLY B 136       2.139  -6.867  -7.185  1.00 98.89           H  
ATOM   4493  HA3 GLY B 136       2.782  -8.199  -6.232  1.00 98.89           H  
ATOM   4494  C   GLY B 136       0.683  -8.340  -6.628  1.00 98.89           C  
ATOM   4495  O   GLY B 136      -0.108  -8.777  -7.467  1.00 98.89           O  
ATOM   4496  N   VAL B 137       0.343  -8.162  -5.348  1.00 98.95           N  
ATOM   4497  H   VAL B 137       1.031  -7.761  -4.726  1.00 98.95           H  
ATOM   4498  CA  VAL B 137      -0.992  -8.466  -4.795  1.00 98.95           C  
ATOM   4499  HA  VAL B 137      -1.697  -8.584  -5.618  1.00 98.95           H  
ATOM   4500  C   VAL B 137      -1.485  -7.303  -3.932  1.00 98.95           C  
ATOM   4501  CB  VAL B 137      -1.007  -9.786  -3.991  1.00 98.95           C  
ATOM   4502  HB  VAL B 137      -0.403  -9.671  -3.091  1.00 98.95           H  
ATOM   4503  O   VAL B 137      -0.999  -7.082  -2.827  1.00 98.95           O  
ATOM   4504  CG1 VAL B 137      -2.440 -10.144  -3.576  1.00 98.95           C  
ATOM   4505 HG11 VAL B 137      -3.069 -10.285  -4.456  1.00 98.95           H  
ATOM   4506 HG12 VAL B 137      -2.430 -11.065  -2.994  1.00 98.95           H  
ATOM   4507 HG13 VAL B 137      -2.866  -9.361  -2.949  1.00 98.95           H  
ATOM   4508  CG2 VAL B 137      -0.447 -10.972  -4.790  1.00 98.95           C  
ATOM   4509 HG21 VAL B 137       0.615 -10.822  -4.985  1.00 98.95           H  
ATOM   4510 HG22 VAL B 137      -0.560 -11.890  -4.214  1.00 98.95           H  
ATOM   4511 HG23 VAL B 137      -0.976 -11.068  -5.738  1.00 98.95           H  
ATOM   4512  N   PHE B 138      -2.480  -6.570  -4.422  1.00 98.90           N  
ATOM   4513  H   PHE B 138      -2.864  -6.825  -5.321  1.00 98.90           H  
ATOM   4514  CA  PHE B 138      -3.029  -5.377  -3.781  1.00 98.90           C  
ATOM   4515  HA  PHE B 138      -2.489  -5.163  -2.859  1.00 98.90           H  
ATOM   4516  C   PHE B 138      -4.495  -5.633  -3.435  1.00 98.90           C  
ATOM   4517  CB  PHE B 138      -2.853  -4.171  -4.716  1.00 98.90           C  
ATOM   4518  HB2 PHE B 138      -3.278  -3.292  -4.231  1.00 98.90           H  
ATOM   4519  HB3 PHE B 138      -3.419  -4.344  -5.631  1.00 98.90           H  
ATOM   4520  O   PHE B 138      -5.337  -5.745  -4.329  1.00 98.90           O  
ATOM   4521  CG  PHE B 138      -1.409  -3.877  -5.083  1.00 98.90           C  
ATOM   4522  CD1 PHE B 138      -0.673  -2.930  -4.347  1.00 98.90           C  
ATOM   4523  HD1 PHE B 138      -1.136  -2.399  -3.528  1.00 98.90           H  
ATOM   4524  CD2 PHE B 138      -0.795  -4.564  -6.149  1.00 98.90           C  
ATOM   4525  HD2 PHE B 138      -1.358  -5.291  -6.716  1.00 98.90           H  
ATOM   4526  CE1 PHE B 138       0.672  -2.680  -4.668  1.00 98.90           C  
ATOM   4527  HE1 PHE B 138       1.236  -1.953  -4.102  1.00 98.90           H  
ATOM   4528  CE2 PHE B 138       0.552  -4.317  -6.467  1.00 98.90           C  
ATOM   4529  HE2 PHE B 138       1.025  -4.842  -7.284  1.00 98.90           H  
ATOM   4530  CZ  PHE B 138       1.287  -3.385  -5.716  1.00 98.90           C  
ATOM   4531  HZ  PHE B 138       2.329  -3.208  -5.942  1.00 98.90           H  
ATOM   4532  N   THR B 139      -4.799  -5.753  -2.141  1.00 98.87           N  
ATOM   4533  H   THR B 139      -4.074  -5.609  -1.453  1.00 98.87           H  
ATOM   4534  CA  THR B 139      -6.138  -6.154  -1.672  1.00 98.87           C  
ATOM   4535  HA  THR B 139      -6.794  -6.295  -2.531  1.00 98.87           H  
ATOM   4536  C   THR B 139      -6.758  -5.077  -0.793  1.00 98.87           C  
ATOM   4537  CB  THR B 139      -6.096  -7.498  -0.928  1.00 98.87           C  
ATOM   4538  HB  THR B 139      -5.612  -7.371   0.040  1.00 98.87           H  
ATOM   4539  O   THR B 139      -6.180  -4.684   0.217  1.00 98.87           O  
ATOM   4540  CG2 THR B 139      -7.493  -8.089  -0.733  1.00 98.87           C  
ATOM   4541 HG21 THR B 139      -7.970  -8.248  -1.700  1.00 98.87           H  
ATOM   4542 HG22 THR B 139      -8.111  -7.418  -0.138  1.00 98.87           H  
ATOM   4543 HG23 THR B 139      -7.411  -9.043  -0.212  1.00 98.87           H  
ATOM   4544  OG1 THR B 139      -5.366  -8.433  -1.689  1.00 98.87           O  
ATOM   4545  HG1 THR B 139      -4.493  -8.058  -1.827  1.00 98.87           H  
ATOM   4546  N   GLY B 140      -7.947  -4.608  -1.162  1.00 98.84           N  
ATOM   4547  H   GLY B 140      -8.328  -4.903  -2.050  1.00 98.84           H  
ATOM   4548  CA  GLY B 140      -8.767  -3.747  -0.321  1.00 98.84           C  
ATOM   4549  HA2 GLY B 140      -8.130  -3.042   0.212  1.00 98.84           H  
ATOM   4550  HA3 GLY B 140      -9.456  -3.184  -0.952  1.00 98.84           H  
ATOM   4551  C   GLY B 140      -9.588  -4.563   0.676  1.00 98.84           C  
ATOM   4552  O   GLY B 140     -10.536  -5.235   0.270  1.00 98.84           O  
ATOM   4553  N   VAL B 141      -9.258  -4.478   1.963  1.00 98.19           N  
ATOM   4554  H   VAL B 141      -8.524  -3.837   2.227  1.00 98.19           H  
ATOM   4555  CA  VAL B 141     -10.030  -5.081   3.065  1.00 98.19           C  
ATOM   4556  HA  VAL B 141     -10.920  -5.569   2.666  1.00 98.19           H  
ATOM   4557  C   VAL B 141     -10.489  -3.952   3.981  1.00 98.19           C  
ATOM   4558  CB  VAL B 141      -9.222  -6.152   3.831  1.00 98.19           C  
ATOM   4559  HB  VAL B 141      -8.333  -5.683   4.253  1.00 98.19           H  
ATOM   4560  O   VAL B 141      -9.774  -2.968   4.151  1.00 98.19           O  
ATOM   4561  CG1 VAL B 141     -10.020  -6.798   4.972  1.00 98.19           C  
ATOM   4562 HG11 VAL B 141      -9.430  -7.588   5.437  1.00 98.19           H  
ATOM   4563 HG12 VAL B 141     -10.246  -6.065   5.745  1.00 98.19           H  
ATOM   4564 HG13 VAL B 141     -10.948  -7.230   4.597  1.00 98.19           H  
ATOM   4565  CG2 VAL B 141      -8.789  -7.290   2.896  1.00 98.19           C  
ATOM   4566 HG21 VAL B 141      -8.218  -8.028   3.459  1.00 98.19           H  
ATOM   4567 HG22 VAL B 141      -8.159  -6.901   2.096  1.00 98.19           H  
ATOM   4568 HG23 VAL B 141      -9.669  -7.769   2.467  1.00 98.19           H  
ATOM   4569  N   GLY B 142     -11.706  -4.064   4.509  1.00 93.25           N  
ATOM   4570  H   GLY B 142     -12.207  -4.926   4.351  1.00 93.25           H  
ATOM   4571  CA  GLY B 142     -12.232  -3.144   5.516  1.00 93.25           C  
ATOM   4572  HA2 GLY B 142     -11.691  -2.198   5.501  1.00 93.25           H  
ATOM   4573  HA3 GLY B 142     -13.282  -2.938   5.311  1.00 93.25           H  
ATOM   4574  C   GLY B 142     -12.085  -3.752   6.906  1.00 93.25           C  
ATOM   4575  O   GLY B 142     -10.987  -3.861   7.445  1.00 93.25           O  
ATOM   4576  N   THR B 143     -13.212  -4.194   7.462  1.00 87.55           N  
ATOM   4577  H   THR B 143     -14.066  -4.149   6.924  1.00 87.55           H  
ATOM   4578  CA  THR B 143     -13.238  -4.963   8.709  1.00 87.55           C  
ATOM   4579  HA  THR B 143     -12.517  -4.517   9.394  1.00 87.55           H  
ATOM   4580  C   THR B 143     -12.810  -6.423   8.496  1.00 87.55           C  
ATOM   4581  CB  THR B 143     -14.619  -4.845   9.376  1.00 87.55           C  
ATOM   4582  HB  THR B 143     -14.898  -3.791   9.392  1.00 87.55           H  
ATOM   4583  O   THR B 143     -12.937  -6.971   7.397  1.00 87.55           O  
ATOM   4584  CG2 THR B 143     -15.739  -5.626   8.687  1.00 87.55           C  
ATOM   4585 HG21 THR B 143     -15.842  -5.303   7.652  1.00 87.55           H  
ATOM   4586 HG22 THR B 143     -16.680  -5.450   9.208  1.00 87.55           H  
ATOM   4587 HG23 THR B 143     -15.523  -6.694   8.710  1.00 87.55           H  
ATOM   4588  OG1 THR B 143     -14.539  -5.284  10.705  1.00 87.55           O  
ATOM   4589  HG1 THR B 143     -15.413  -5.230  11.099  1.00 87.55           H  
ATOM   4590  N   VAL B 144     -12.337  -7.056   9.569  1.00 84.62           N  
ATOM   4591  H   VAL B 144     -12.292  -6.532  10.431  1.00 84.62           H  
ATOM   4592  CA  VAL B 144     -12.245  -8.513   9.709  1.00 84.62           C  
ATOM   4593  HA  VAL B 144     -12.790  -8.997   8.898  1.00 84.62           H  
ATOM   4594  C   VAL B 144     -12.925  -8.858  11.028  1.00 84.62           C  
ATOM   4595  CB  VAL B 144     -10.792  -9.036   9.693  1.00 84.62           C  
ATOM   4596  HB  VAL B 144     -10.238  -8.604  10.525  1.00 84.62           H  
ATOM   4597  O   VAL B 144     -12.405  -8.552  12.096  1.00 84.62           O  
ATOM   4598  CG1 VAL B 144     -10.814 -10.564   9.852  1.00 84.62           C  
ATOM   4599 HG11 VAL B 144     -11.050 -10.830  10.882  1.00 84.62           H  
ATOM   4600 HG12 VAL B 144      -9.840 -10.985   9.599  1.00 84.62           H  
ATOM   4601 HG13 VAL B 144     -11.557 -11.001   9.185  1.00 84.62           H  
ATOM   4602  CG2 VAL B 144     -10.039  -8.683   8.403  1.00 84.62           C  
ATOM   4603 HG21 VAL B 144     -10.511  -9.168   7.548  1.00 84.62           H  
ATOM   4604 HG22 VAL B 144     -10.028  -7.603   8.253  1.00 84.62           H  
ATOM   4605 HG23 VAL B 144      -9.011  -9.036   8.479  1.00 84.62           H  
ATOM   4606  N   ASP B 145     -14.108  -9.459  10.955  1.00 90.71           N  
ATOM   4607  H   ASP B 145     -14.524  -9.625  10.049  1.00 90.71           H  
ATOM   4608  CA  ASP B 145     -14.962  -9.766  12.108  1.00 90.71           C  
ATOM   4609  HA  ASP B 145     -14.458  -9.430  13.014  1.00 90.71           H  
ATOM   4610  C   ASP B 145     -15.188 -11.278  12.296  1.00 90.71           C  
ATOM   4611  CB  ASP B 145     -16.262  -8.952  11.995  1.00 90.71           C  
ATOM   4612  HB2 ASP B 145     -16.808  -9.044  12.934  1.00 90.71           H  
ATOM   4613  HB3 ASP B 145     -16.011  -7.900  11.865  1.00 90.71           H  
ATOM   4614  O   ASP B 145     -16.123 -11.704  12.979  1.00 90.71           O  
ATOM   4615  CG  ASP B 145     -17.177  -9.386  10.846  1.00 90.71           C  
ATOM   4616  OD1 ASP B 145     -16.713 -10.034   9.882  1.00 90.71           O  
ATOM   4617  OD2 ASP B 145     -18.389  -9.084  10.931  1.00 90.71           O  
ATOM   4618  N   TYR B 146     -14.332 -12.100  11.678  1.00 95.60           N  
ATOM   4619  H   TYR B 146     -13.577 -11.682  11.155  1.00 95.60           H  
ATOM   4620  CA  TYR B 146     -14.382 -13.556  11.780  1.00 95.60           C  
ATOM   4621  HA  TYR B 146     -15.432 -13.847  11.771  1.00 95.60           H  
ATOM   4622  C   TYR B 146     -13.765 -14.070  13.086  1.00 95.60           C  
ATOM   4623  CB  TYR B 146     -13.708 -14.213  10.565  1.00 95.60           C  
ATOM   4624  HB2 TYR B 146     -12.635 -14.019  10.601  1.00 95.60           H  
ATOM   4625  HB3 TYR B 146     -14.092 -13.757   9.653  1.00 95.60           H  
ATOM   4626  O   TYR B 146     -12.652 -13.701  13.455  1.00 95.60           O  
ATOM   4627  CG  TYR B 146     -13.956 -15.711  10.491  1.00 95.60           C  
ATOM   4628  CD1 TYR B 146     -12.926 -16.641  10.742  1.00 95.60           C  
ATOM   4629  HD1 TYR B 146     -11.931 -16.300  10.986  1.00 95.60           H  
ATOM   4630  CD2 TYR B 146     -15.248 -16.175  10.181  1.00 95.60           C  
ATOM   4631  HD2 TYR B 146     -16.031 -15.465   9.959  1.00 95.60           H  
ATOM   4632  CE1 TYR B 146     -13.191 -18.024  10.661  1.00 95.60           C  
ATOM   4633  HE1 TYR B 146     -12.407 -18.744  10.843  1.00 95.60           H  
ATOM   4634  CE2 TYR B 146     -15.526 -17.550  10.132  1.00 95.60           C  
ATOM   4635  HE2 TYR B 146     -16.524 -17.886   9.891  1.00 95.60           H  
ATOM   4636  OH  TYR B 146     -14.779 -19.806  10.276  1.00 95.60           O  
ATOM   4637  HH  TYR B 146     -15.726 -19.955  10.322  1.00 95.60           H  
ATOM   4638  CZ  TYR B 146     -14.493 -18.480  10.362  1.00 95.60           C  
ATOM   4639  N   GLY B 147     -14.463 -15.011  13.724  1.00 90.85           N  
ATOM   4640  H   GLY B 147     -15.384 -15.225  13.370  1.00 90.85           H  
ATOM   4641  CA  GLY B 147     -13.935 -15.837  14.808  1.00 90.85           C  
ATOM   4642  HA2 GLY B 147     -14.475 -16.783  14.791  1.00 90.85           H  
ATOM   4643  HA3 GLY B 147     -12.887 -16.056  14.602  1.00 90.85           H  
ATOM   4644  C   GLY B 147     -14.014 -15.254  16.234  1.00 90.85           C  
ATOM   4645  O   GLY B 147     -14.370 -14.090  16.460  1.00 90.85           O  
ATOM   4646  N   PRO B 148     -13.710 -16.096  17.239  1.00 90.68           N  
ATOM   4647  CA  PRO B 148     -13.424 -15.658  18.604  1.00 90.68           C  
ATOM   4648  HA  PRO B 148     -14.193 -14.975  18.963  1.00 90.68           H  
ATOM   4649  C   PRO B 148     -12.048 -14.967  18.678  1.00 90.68           C  
ATOM   4650  CB  PRO B 148     -13.465 -16.944  19.434  1.00 90.68           C  
ATOM   4651  HB2 PRO B 148     -12.831 -16.890  20.320  1.00 90.68           H  
ATOM   4652  HB3 PRO B 148     -14.494 -17.167  19.717  1.00 90.68           H  
ATOM   4653  O   PRO B 148     -11.178 -15.220  17.842  1.00 90.68           O  
ATOM   4654  CG  PRO B 148     -12.958 -18.003  18.458  1.00 90.68           C  
ATOM   4655  HG2 PRO B 148     -11.868 -17.991  18.439  1.00 90.68           H  
ATOM   4656  HG3 PRO B 148     -13.331 -18.996  18.710  1.00 90.68           H  
ATOM   4657  CD  PRO B 148     -13.487 -17.531  17.109  1.00 90.68           C  
ATOM   4658  HD2 PRO B 148     -12.756 -17.753  16.331  1.00 90.68           H  
ATOM   4659  HD3 PRO B 148     -14.433 -18.028  16.893  1.00 90.68           H  
ATOM   4660  N   ARG B 149     -11.810 -14.136  19.705  1.00 90.46           N  
ATOM   4661  H   ARG B 149     -12.535 -13.980  20.390  1.00 90.46           H  
ATOM   4662  CA  ARG B 149     -10.437 -13.714  20.053  1.00 90.46           C  
ATOM   4663  HA  ARG B 149      -9.983 -13.266  19.169  1.00 90.46           H  
ATOM   4664  C   ARG B 149      -9.601 -14.950  20.452  1.00 90.46           C  
ATOM   4665  CB  ARG B 149     -10.451 -12.682  21.198  1.00 90.46           C  
ATOM   4666  HB2 ARG B 149      -9.425 -12.406  21.442  1.00 90.46           H  
ATOM   4667  HB3 ARG B 149     -10.873 -13.156  22.085  1.00 90.46           H  
ATOM   4668  O   ARG B 149     -10.183 -15.937  20.903  1.00 90.46           O  
ATOM   4669  CG  ARG B 149     -11.237 -11.393  20.901  1.00 90.46           C  
ATOM   4670  HG2 ARG B 149     -10.719 -10.818  20.134  1.00 90.46           H  
ATOM   4671  HG3 ARG B 149     -12.236 -11.637  20.538  1.00 90.46           H  
ATOM   4672  CD  ARG B 149     -11.360 -10.556  22.185  1.00 90.46           C  
ATOM   4673  HD2 ARG B 149     -10.367 -10.214  22.476  1.00 90.46           H  
ATOM   4674  HD3 ARG B 149     -11.740 -11.188  22.987  1.00 90.46           H  
ATOM   4675  NE  ARG B 149     -12.252  -9.386  22.019  1.00 90.46           N  
ATOM   4676  HE  ARG B 149     -11.815  -8.505  21.786  1.00 90.46           H  
ATOM   4677  NH1 ARG B 149     -14.269 -10.422  22.498  1.00 90.46           N  
ATOM   4678 HH11 ARG B 149     -13.871 -11.349  22.440  1.00 90.46           H  
ATOM   4679 HH12 ARG B 149     -15.249 -10.326  22.720  1.00 90.46           H  
ATOM   4680  NH2 ARG B 149     -14.235  -8.249  22.135  1.00 90.46           N  
ATOM   4681 HH21 ARG B 149     -13.776  -7.363  21.973  1.00 90.46           H  
ATOM   4682 HH22 ARG B 149     -15.241  -8.311  22.191  1.00 90.46           H  
ATOM   4683  CZ  ARG B 149     -13.562  -9.362  22.219  1.00 90.46           C  
ATOM   4684  N   PRO B 150      -8.256 -14.923  20.362  1.00 88.23           N  
ATOM   4685  CA  PRO B 150      -7.410 -16.056  20.762  1.00 88.23           C  
ATOM   4686  HA  PRO B 150      -7.552 -16.868  20.049  1.00 88.23           H  
ATOM   4687  C   PRO B 150      -7.684 -16.592  22.176  1.00 88.23           C  
ATOM   4688  CB  PRO B 150      -5.977 -15.531  20.652  1.00 88.23           C  
ATOM   4689  HB2 PRO B 150      -5.691 -15.026  21.574  1.00 88.23           H  
ATOM   4690  HB3 PRO B 150      -5.273 -16.332  20.425  1.00 88.23           H  
ATOM   4691  O   PRO B 150      -7.584 -17.791  22.406  1.00 88.23           O  
ATOM   4692  CG  PRO B 150      -6.076 -14.505  19.525  1.00 88.23           C  
ATOM   4693  HG2 PRO B 150      -5.268 -13.774  19.567  1.00 88.23           H  
ATOM   4694  HG3 PRO B 150      -6.088 -15.014  18.562  1.00 88.23           H  
ATOM   4695  CD  PRO B 150      -7.437 -13.864  19.791  1.00 88.23           C  
ATOM   4696  HD2 PRO B 150      -7.855 -13.484  18.859  1.00 88.23           H  
ATOM   4697  HD3 PRO B 150      -7.327 -13.058  20.517  1.00 88.23           H  
ATOM   4698  N   ASP B 151      -8.070 -15.714  23.101  1.00 86.48           N  
ATOM   4699  H   ASP B 151      -8.048 -14.734  22.856  1.00 86.48           H  
ATOM   4700  CA  ASP B 151      -8.332 -16.006  24.519  1.00 86.48           C  
ATOM   4701  HA  ASP B 151      -7.548 -16.663  24.895  1.00 86.48           H  
ATOM   4702  C   ASP B 151      -9.678 -16.717  24.778  1.00 86.48           C  
ATOM   4703  CB  ASP B 151      -8.256 -14.677  25.289  1.00 86.48           C  
ATOM   4704  HB2 ASP B 151      -8.146 -14.881  26.354  1.00 86.48           H  
ATOM   4705  HB3 ASP B 151      -9.185 -14.128  25.142  1.00 86.48           H  
ATOM   4706  O   ASP B 151      -9.910 -17.247  25.862  1.00 86.48           O  
ATOM   4707  CG  ASP B 151      -7.090 -13.811  24.803  1.00 86.48           C  
ATOM   4708  OD1 ASP B 151      -5.952 -14.024  25.275  1.00 86.48           O  
ATOM   4709  OD2 ASP B 151      -7.323 -12.999  23.877  1.00 86.48           O  
ATOM   4710  N   GLU B 152     -10.563 -16.731  23.778  1.00 89.35           N  
ATOM   4711  H   GLU B 152     -10.279 -16.286  22.917  1.00 89.35           H  
ATOM   4712  CA  GLU B 152     -11.881 -17.389  23.770  1.00 89.35           C  
ATOM   4713  HA  GLU B 152     -11.974 -17.977  24.683  1.00 89.35           H  
ATOM   4714  C   GLU B 152     -11.995 -18.423  22.620  1.00 89.35           C  
ATOM   4715  CB  GLU B 152     -13.029 -16.338  23.796  1.00 89.35           C  
ATOM   4716  HB2 GLU B 152     -13.959 -16.814  23.485  1.00 89.35           H  
ATOM   4717  HB3 GLU B 152     -13.162 -16.001  24.824  1.00 89.35           H  
ATOM   4718  O   GLU B 152     -13.073 -18.954  22.343  1.00 89.35           O  
ATOM   4719  CG  GLU B 152     -12.771 -15.092  22.922  1.00 89.35           C  
ATOM   4720  HG2 GLU B 152     -11.971 -14.517  23.388  1.00 89.35           H  
ATOM   4721  HG3 GLU B 152     -12.424 -15.438  21.949  1.00 89.35           H  
ATOM   4722  CD  GLU B 152     -13.960 -14.140  22.674  1.00 89.35           C  
ATOM   4723  OE1 GLU B 152     -13.790 -13.178  21.873  1.00 89.35           O  
ATOM   4724  OE2 GLU B 152     -15.062 -14.353  23.212  1.00 89.35           O  
ATOM   4725  N   ALA B 153     -10.882 -18.728  21.942  1.00 90.29           N  
ATOM   4726  H   ALA B 153     -10.014 -18.309  22.242  1.00 90.29           H  
ATOM   4727  CA  ALA B 153     -10.820 -19.687  20.844  1.00 90.29           C  
ATOM   4728  HA  ALA B 153     -11.749 -19.600  20.282  1.00 90.29           H  
ATOM   4729  C   ALA B 153     -10.672 -21.139  21.340  1.00 90.29           C  
ATOM   4730  CB  ALA B 153      -9.666 -19.300  19.913  1.00 90.29           C  
ATOM   4731  HB1 ALA B 153      -9.645 -19.972  19.055  1.00 90.29           H  
ATOM   4732  HB2 ALA B 153      -9.794 -18.275  19.566  1.00 90.29           H  
ATOM   4733  HB3 ALA B 153      -8.722 -19.378  20.452  1.00 90.29           H  
ATOM   4734  O   ALA B 153     -10.000 -21.380  22.341  1.00 90.29           O  
ATOM   4735  N   PRO B 154     -11.225 -22.141  20.626  1.00 91.47           N  
ATOM   4736  CA  PRO B 154     -10.947 -23.541  20.931  1.00 91.47           C  
ATOM   4737  HA  PRO B 154     -11.247 -23.735  21.961  1.00 91.47           H  
ATOM   4738  C   PRO B 154      -9.460 -23.890  20.757  1.00 91.47           C  
ATOM   4739  CB  PRO B 154     -11.830 -24.365  19.981  1.00 91.47           C  
ATOM   4740  HB2 PRO B 154     -11.263 -24.676  19.103  1.00 91.47           H  
ATOM   4741  HB3 PRO B 154     -12.247 -25.237  20.484  1.00 91.47           H  
ATOM   4742  O   PRO B 154      -8.875 -23.607  19.708  1.00 91.47           O  
ATOM   4743  CG  PRO B 154     -12.926 -23.389  19.550  1.00 91.47           C  
ATOM   4744  HG2 PRO B 154     -13.311 -23.623  18.558  1.00 91.47           H  
ATOM   4745  HG3 PRO B 154     -13.729 -23.399  20.287  1.00 91.47           H  
ATOM   4746  CD  PRO B 154     -12.228 -22.031  19.578  1.00 91.47           C  
ATOM   4747  HD2 PRO B 154     -11.740 -21.836  18.623  1.00 91.47           H  
ATOM   4748  HD3 PRO B 154     -12.959 -21.253  19.796  1.00 91.47           H  
ATOM   4749  N   ASP B 155      -8.886 -24.624  21.715  1.00 89.60           N  
ATOM   4750  H   ASP B 155      -9.292 -24.595  22.639  1.00 89.60           H  
ATOM   4751  CA  ASP B 155      -7.539 -25.225  21.652  1.00 89.60           C  
ATOM   4752  HA  ASP B 155      -6.785 -24.449  21.785  1.00 89.60           H  
ATOM   4753  C   ASP B 155      -7.284 -25.952  20.314  1.00 89.60           C  
ATOM   4754  CB  ASP B 155      -7.382 -26.267  22.783  1.00 89.60           C  
ATOM   4755  HB2 ASP B 155      -6.363 -26.652  22.745  1.00 89.60           H  
ATOM   4756  HB3 ASP B 155      -8.051 -27.101  22.574  1.00 89.60           H  
ATOM   4757  O   ASP B 155      -6.184 -25.942  19.758  1.00 89.60           O  
ATOM   4758  CG  ASP B 155      -7.661 -25.801  24.222  1.00 89.60           C  
ATOM   4759  OD1 ASP B 155      -8.146 -24.666  24.409  1.00 89.60           O  
ATOM   4760  OD2 ASP B 155      -7.448 -26.638  25.129  1.00 89.60           O  
ATOM   4761  N   GLU B 156      -8.337 -26.557  19.756  1.00 91.10           N  
ATOM   4762  H   GLU B 156      -9.206 -26.517  20.270  1.00 91.10           H  
ATOM   4763  CA  GLU B 156      -8.316 -27.280  18.486  1.00 91.10           C  
ATOM   4764  HA  GLU B 156      -7.478 -27.977  18.518  1.00 91.10           H  
ATOM   4765  C   GLU B 156      -8.083 -26.391  17.251  1.00 91.10           C  
ATOM   4766  CB  GLU B 156      -9.602 -28.108  18.323  1.00 91.10           C  
ATOM   4767  HB2 GLU B 156     -10.465 -27.445  18.373  1.00 91.10           H  
ATOM   4768  HB3 GLU B 156      -9.589 -28.586  17.343  1.00 91.10           H  
ATOM   4769  O   GLU B 156      -7.753 -26.940  16.203  1.00 91.10           O  
ATOM   4770  CG  GLU B 156      -9.725 -29.208  19.391  1.00 91.10           C  
ATOM   4771  HG2 GLU B 156      -8.801 -29.786  19.400  1.00 91.10           H  
ATOM   4772  HG3 GLU B 156      -9.844 -28.749  20.372  1.00 91.10           H  
ATOM   4773  CD  GLU B 156     -10.914 -30.148  19.129  1.00 91.10           C  
ATOM   4774  OE1 GLU B 156     -10.717 -31.382  19.239  1.00 91.10           O  
ATOM   4775  OE2 GLU B 156     -12.015 -29.637  18.825  1.00 91.10           O  
ATOM   4776  N   VAL B 157      -8.155 -25.056  17.344  1.00 92.84           N  
ATOM   4777  H   VAL B 157      -8.435 -24.665  18.233  1.00 92.84           H  
ATOM   4778  CA  VAL B 157      -7.797 -24.107  16.260  1.00 92.84           C  
ATOM   4779  HA  VAL B 157      -7.343 -24.672  15.446  1.00 92.84           H  
ATOM   4780  C   VAL B 157      -6.732 -23.070  16.644  1.00 92.84           C  
ATOM   4781  CB  VAL B 157      -9.030 -23.408  15.654  1.00 92.84           C  
ATOM   4782  HB  VAL B 157      -8.682 -22.702  14.900  1.00 92.84           H  
ATOM   4783  O   VAL B 157      -6.189 -22.409  15.757  1.00 92.84           O  
ATOM   4784  CG1 VAL B 157      -9.945 -24.412  14.943  1.00 92.84           C  
ATOM   4785 HG11 VAL B 157     -10.757 -23.878  14.450  1.00 92.84           H  
ATOM   4786 HG12 VAL B 157     -10.363 -25.120  15.659  1.00 92.84           H  
ATOM   4787 HG13 VAL B 157      -9.376 -24.953  14.187  1.00 92.84           H  
ATOM   4788  CG2 VAL B 157      -9.847 -22.618  16.681  1.00 92.84           C  
ATOM   4789 HG21 VAL B 157     -10.283 -23.296  17.415  1.00 92.84           H  
ATOM   4790 HG22 VAL B 157     -10.646 -22.077  16.174  1.00 92.84           H  
ATOM   4791 HG23 VAL B 157      -9.211 -21.897  17.193  1.00 92.84           H  
ATOM   4792  N   LEU B 158      -6.358 -22.967  17.925  1.00 88.62           N  
ATOM   4793  H   LEU B 158      -6.862 -23.496  18.623  1.00 88.62           H  
ATOM   4794  CA  LEU B 158      -5.217 -22.155  18.363  1.00 88.62           C  
ATOM   4795  HA  LEU B 158      -5.435 -21.123  18.090  1.00 88.62           H  
ATOM   4796  C   LEU B 158      -3.924 -22.535  17.607  1.00 88.62           C  
ATOM   4797  CB  LEU B 158      -5.082 -22.226  19.901  1.00 88.62           C  
ATOM   4798  HB2 LEU B 158      -5.469 -23.182  20.251  1.00 88.62           H  
ATOM   4799  HB3 LEU B 158      -4.030 -22.180  20.185  1.00 88.62           H  
ATOM   4800  O   LEU B 158      -3.695 -23.698  17.234  1.00 88.62           O  
ATOM   4801  CG  LEU B 158      -5.831 -21.073  20.604  1.00 88.62           C  
ATOM   4802  HG  LEU B 158      -6.780 -20.899  20.096  1.00 88.62           H  
ATOM   4803  CD1 LEU B 158      -6.130 -21.401  22.064  1.00 88.62           C  
ATOM   4804 HD11 LEU B 158      -6.819 -22.243  22.125  1.00 88.62           H  
ATOM   4805 HD12 LEU B 158      -6.614 -20.548  22.540  1.00 88.62           H  
ATOM   4806 HD13 LEU B 158      -5.209 -21.636  22.599  1.00 88.62           H  
ATOM   4807  CD2 LEU B 158      -5.000 -19.785  20.568  1.00 88.62           C  
ATOM   4808 HD21 LEU B 158      -4.065 -19.925  21.110  1.00 88.62           H  
ATOM   4809 HD22 LEU B 158      -4.788 -19.493  19.539  1.00 88.62           H  
ATOM   4810 HD23 LEU B 158      -5.564 -18.984  21.045  1.00 88.62           H  
ATOM   4811  N   GLY B 159      -3.113 -21.516  17.311  1.00 88.46           N  
ATOM   4812  H   GLY B 159      -3.337 -20.594  17.657  1.00 88.46           H  
ATOM   4813  CA  GLY B 159      -2.013 -21.568  16.344  1.00 88.46           C  
ATOM   4814  HA2 GLY B 159      -1.223 -20.902  16.691  1.00 88.46           H  
ATOM   4815  HA3 GLY B 159      -1.607 -22.579  16.298  1.00 88.46           H  
ATOM   4816  C   GLY B 159      -2.390 -21.136  14.918  1.00 88.46           C  
ATOM   4817  O   GLY B 159      -1.493 -20.950  14.095  1.00 88.46           O  
ATOM   4818  N   TYR B 160      -3.685 -20.987  14.606  1.00 92.64           N  
ATOM   4819  H   TYR B 160      -4.373 -21.209  15.311  1.00 92.64           H  
ATOM   4820  CA  TYR B 160      -4.180 -20.540  13.294  1.00 92.64           C  
ATOM   4821  HA  TYR B 160      -3.341 -20.161  12.710  1.00 92.64           H  
ATOM   4822  C   TYR B 160      -5.184 -19.379  13.349  1.00 92.64           C  
ATOM   4823  CB  TYR B 160      -4.801 -21.726  12.533  1.00 92.64           C  
ATOM   4824  HB2 TYR B 160      -5.240 -21.350  11.609  1.00 92.64           H  
ATOM   4825  HB3 TYR B 160      -5.615 -22.136  13.131  1.00 92.64           H  
ATOM   4826  O   TYR B 160      -5.606 -18.906  12.296  1.00 92.64           O  
ATOM   4827  CG  TYR B 160      -3.854 -22.838  12.128  1.00 92.64           C  
ATOM   4828  CD1 TYR B 160      -2.694 -22.533  11.390  1.00 92.64           C  
ATOM   4829  HD1 TYR B 160      -2.458 -21.504  11.159  1.00 92.64           H  
ATOM   4830  CD2 TYR B 160      -4.187 -24.181  12.392  1.00 92.64           C  
ATOM   4831  HD2 TYR B 160      -5.109 -24.405  12.908  1.00 92.64           H  
ATOM   4832  CE1 TYR B 160      -1.847 -23.559  10.938  1.00 92.64           C  
ATOM   4833  HE1 TYR B 160      -0.964 -23.312  10.366  1.00 92.64           H  
ATOM   4834  CE2 TYR B 160      -3.349 -25.213  11.922  1.00 92.64           C  
ATOM   4835  HE2 TYR B 160      -3.620 -26.253  12.032  1.00 92.64           H  
ATOM   4836  OH  TYR B 160      -1.376 -25.908  10.771  1.00 92.64           O  
ATOM   4837  HH  TYR B 160      -0.661 -25.555  10.236  1.00 92.64           H  
ATOM   4838  CZ  TYR B 160      -2.174 -24.902  11.211  1.00 92.64           C  
ATOM   4839  N   VAL B 161      -5.568 -18.889  14.530  1.00 94.45           N  
ATOM   4840  H   VAL B 161      -5.029 -19.142  15.346  1.00 94.45           H  
ATOM   4841  CA  VAL B 161      -6.525 -17.779  14.674  1.00 94.45           C  
ATOM   4842  HA  VAL B 161      -7.397 -17.979  14.052  1.00 94.45           H  
ATOM   4843  C   VAL B 161      -5.889 -16.488  14.162  1.00 94.45           C  
ATOM   4844  CB  VAL B 161      -7.001 -17.630  16.137  1.00 94.45           C  
ATOM   4845  HB  VAL B 161      -6.151 -17.390  16.775  1.00 94.45           H  
ATOM   4846  O   VAL B 161      -6.441 -15.833  13.284  1.00 94.45           O  
ATOM   4847  CG1 VAL B 161      -8.037 -16.509  16.292  1.00 94.45           C  
ATOM   4848 HG11 VAL B 161      -8.385 -16.459  17.324  1.00 94.45           H  
ATOM   4849 HG12 VAL B 161      -8.892 -16.692  15.641  1.00 94.45           H  
ATOM   4850 HG13 VAL B 161      -7.596 -15.546  16.035  1.00 94.45           H  
ATOM   4851  CG2 VAL B 161      -7.636 -18.928  16.657  1.00 94.45           C  
ATOM   4852 HG21 VAL B 161      -6.911 -19.742  16.634  1.00 94.45           H  
ATOM   4853 HG22 VAL B 161      -8.498 -19.195  16.046  1.00 94.45           H  
ATOM   4854 HG23 VAL B 161      -7.953 -18.787  17.690  1.00 94.45           H  
ATOM   4855  N   GLY B 162      -4.679 -16.161  14.629  1.00 93.45           N  
ATOM   4856  H   GLY B 162      -4.262 -16.782  15.308  1.00 93.45           H  
ATOM   4857  CA  GLY B 162      -3.990 -14.919  14.259  1.00 93.45           C  
ATOM   4858  HA2 GLY B 162      -3.075 -14.834  14.844  1.00 93.45           H  
ATOM   4859  HA3 GLY B 162      -4.633 -14.070  14.494  1.00 93.45           H  
ATOM   4860  C   GLY B 162      -3.621 -14.840  12.772  1.00 93.45           C  
ATOM   4861  O   GLY B 162      -3.805 -13.806  12.135  1.00 93.45           O  
ATOM   4862  N   THR B 163      -3.148 -15.938  12.176  1.00 93.78           N  
ATOM   4863  H   THR B 163      -3.069 -16.789  12.715  1.00 93.78           H  
ATOM   4864  CA  THR B 163      -2.883 -16.010  10.724  1.00 93.78           C  
ATOM   4865  HA  THR B 163      -2.437 -15.068  10.402  1.00 93.78           H  
ATOM   4866  C   THR B 163      -4.164 -16.182   9.900  1.00 93.78           C  
ATOM   4867  CB  THR B 163      -1.891 -17.135  10.394  1.00 93.78           C  
ATOM   4868  HB  THR B 163      -1.834 -17.262   9.312  1.00 93.78           H  
ATOM   4869  O   THR B 163      -4.189 -15.846   8.713  1.00 93.78           O  
ATOM   4870  CG2 THR B 163      -0.487 -16.840  10.920  1.00 93.78           C  
ATOM   4871 HG21 THR B 163      -0.125 -15.906  10.491  1.00 93.78           H  
ATOM   4872 HG22 THR B 163      -0.498 -16.753  12.007  1.00 93.78           H  
ATOM   4873 HG23 THR B 163       0.190 -17.644  10.630  1.00 93.78           H  
ATOM   4874  OG1 THR B 163      -2.306 -18.344  10.983  1.00 93.78           O  
ATOM   4875  HG1 THR B 163      -1.523 -18.827  11.258  1.00 93.78           H  
ATOM   4876  N   GLY B 164      -5.241 -16.668  10.516  1.00 96.93           N  
ATOM   4877  H   GLY B 164      -5.154 -16.996  11.467  1.00 96.93           H  
ATOM   4878  CA  GLY B 164      -6.565 -16.773   9.919  1.00 96.93           C  
ATOM   4879  HA2 GLY B 164      -7.172 -17.421  10.552  1.00 96.93           H  
ATOM   4880  HA3 GLY B 164      -6.480 -17.224   8.931  1.00 96.93           H  
ATOM   4881  C   GLY B 164      -7.296 -15.436   9.785  1.00 96.93           C  
ATOM   4882  O   GLY B 164      -8.061 -15.285   8.836  1.00 96.93           O  
ATOM   4883  N   THR B 165      -7.035 -14.461  10.664  1.00 96.46           N  
ATOM   4884  H   THR B 165      -6.509 -14.706  11.491  1.00 96.46           H  
ATOM   4885  CA  THR B 165      -7.750 -13.166  10.701  1.00 96.46           C  
ATOM   4886  HA  THR B 165      -8.516 -13.161   9.926  1.00 96.46           H  
ATOM   4887  C   THR B 165      -6.882 -11.931  10.425  1.00 96.46           C  
ATOM   4888  CB  THR B 165      -8.485 -12.988  12.037  1.00 96.46           C  
ATOM   4889  HB  THR B 165      -9.012 -12.034  12.034  1.00 96.46           H  
ATOM   4890  O   THR B 165      -7.424 -10.858  10.170  1.00 96.46           O  
ATOM   4891  CG2 THR B 165      -9.500 -14.101  12.302  1.00 96.46           C  
ATOM   4892 HG21 THR B 165     -10.035 -13.890  13.228  1.00 96.46           H  
ATOM   4893 HG22 THR B 165     -10.221 -14.140  11.486  1.00 96.46           H  
ATOM   4894 HG23 THR B 165      -9.004 -15.067  12.392  1.00 96.46           H  
ATOM   4895  OG1 THR B 165      -7.560 -13.000  13.097  1.00 96.46           O  
ATOM   4896  HG1 THR B 165      -8.066 -13.168  13.896  1.00 96.46           H  
ATOM   4897  N   ALA B 166      -5.548 -12.035  10.401  1.00 96.25           N  
ATOM   4898  H   ALA B 166      -5.117 -12.886  10.734  1.00 96.25           H  
ATOM   4899  CA  ALA B 166      -4.687 -10.904  10.035  1.00 96.25           C  
ATOM   4900  HA  ALA B 166      -4.883 -10.095  10.738  1.00 96.25           H  
ATOM   4901  C   ALA B 166      -4.987 -10.379   8.613  1.00 96.25           C  
ATOM   4902  CB  ALA B 166      -3.217 -11.308  10.188  1.00 96.25           C  
ATOM   4903  HB1 ALA B 166      -2.574 -10.499   9.842  1.00 96.25           H  
ATOM   4904  HB2 ALA B 166      -3.018 -12.206   9.604  1.00 96.25           H  
ATOM   4905  HB3 ALA B 166      -2.998 -11.503  11.238  1.00 96.25           H  
ATOM   4906  O   ALA B 166      -4.925 -11.121   7.628  1.00 96.25           O  
ATOM   4907  N   SER B 167      -5.261  -9.077   8.493  1.00 97.26           N  
ATOM   4908  H   SER B 167      -5.279  -8.521   9.336  1.00 97.26           H  
ATOM   4909  CA  SER B 167      -5.674  -8.431   7.236  1.00 97.26           C  
ATOM   4910  HA  SER B 167      -6.561  -8.942   6.861  1.00 97.26           H  
ATOM   4911  C   SER B 167      -4.585  -8.520   6.152  1.00 97.26           C  
ATOM   4912  CB  SER B 167      -6.062  -6.982   7.553  1.00 97.26           C  
ATOM   4913  HB2 SER B 167      -6.741  -6.981   8.406  1.00 97.26           H  
ATOM   4914  HB3 SER B 167      -5.175  -6.404   7.813  1.00 97.26           H  
ATOM   4915  O   SER B 167      -4.840  -8.894   5.005  1.00 97.26           O  
ATOM   4916  OG  SER B 167      -6.722  -6.386   6.461  1.00 97.26           O  
ATOM   4917  HG  SER B 167      -7.257  -5.661   6.793  1.00 97.26           H  
ATOM   4918  N   SER B 168      -3.325  -8.312   6.533  1.00 96.92           N  
ATOM   4919  H   SER B 168      -3.190  -7.956   7.469  1.00 96.92           H  
ATOM   4920  CA  SER B 168      -2.106  -8.540   5.736  1.00 96.92           C  
ATOM   4921  HA  SER B 168      -2.077  -7.827   4.913  1.00 96.92           H  
ATOM   4922  C   SER B 168      -1.986  -9.944   5.141  1.00 96.92           C  
ATOM   4923  CB  SER B 168      -0.864  -8.317   6.608  1.00 96.92           C  
ATOM   4924  HB2 SER B 168       0.008  -8.768   6.133  1.00 96.92           H  
ATOM   4925  HB3 SER B 168      -0.679  -7.247   6.692  1.00 96.92           H  
ATOM   4926  O   SER B 168      -1.326 -10.124   4.116  1.00 96.92           O  
ATOM   4927  OG  SER B 168      -1.020  -8.842   7.912  1.00 96.92           O  
ATOM   4928  HG  SER B 168      -1.473  -8.164   8.418  1.00 96.92           H  
ATOM   4929  N   VAL B 169      -2.619 -10.952   5.743  1.00 98.39           N  
ATOM   4930  H   VAL B 169      -3.177 -10.755   6.562  1.00 98.39           H  
ATOM   4931  CA  VAL B 169      -2.596 -12.326   5.231  1.00 98.39           C  
ATOM   4932  HA  VAL B 169      -1.623 -12.495   4.769  1.00 98.39           H  
ATOM   4933  C   VAL B 169      -3.621 -12.525   4.105  1.00 98.39           C  
ATOM   4934  CB  VAL B 169      -2.698 -13.343   6.387  1.00 98.39           C  
ATOM   4935  HB  VAL B 169      -3.604 -13.163   6.965  1.00 98.39           H  
ATOM   4936  O   VAL B 169      -3.412 -13.397   3.268  1.00 98.39           O  
ATOM   4937  CG1 VAL B 169      -2.716 -14.786   5.884  1.00 98.39           C
[truncated: 1,799,749 more chars]
