# Supplementary material for: Module-Based Polyketide Synthase Engineering for de Novo Polyketide Biosynthesis
Source: ACS Synth Biol. 2023 Oct 23;12(11):3148–55. doi: 10.1021/acssynbio.3c00282 (PMC10661043; doi:10.1021/acssynbio.3c00282)
Supplement: Supplementary file 2 — sb3c00282_si_002.zip [file sb3c00282_si_002.zip › Final_PKS_Structures/menzella_pdbs/gelM3_ACP_rifM5_KSAT_dimer.pdb]

ATOM      1  N   LEU A   1      38.600 -56.756  28.197  1.00 60.36           N  
ATOM      2  H   LEU A   1      37.689 -56.333  28.086  1.00 60.36           H  
ATOM      3  H2  LEU A   1      39.058 -56.337  28.994  1.00 60.36           H  
ATOM      4  H3  LEU A   1      38.470 -57.745  28.354  1.00 60.36           H  
ATOM      5  CA  LEU A   1      39.393 -56.547  26.964  1.00 60.36           C  
ATOM      6  HA  LEU A   1      38.845 -57.025  26.152  1.00 60.36           H  
ATOM      7  C   LEU A   1      40.716 -57.312  26.986  1.00 60.36           C  
ATOM      8  CB  LEU A   1      39.508 -55.065  26.579  1.00 60.36           C  
ATOM      9  HB2 LEU A   1      40.291 -54.946  25.830  1.00 60.36           H  
ATOM     10  HB3 LEU A   1      39.780 -54.480  27.458  1.00 60.36           H  
ATOM     11  O   LEU A   1      40.713 -58.397  26.441  1.00 60.36           O  
ATOM     12  CG  LEU A   1      38.174 -54.553  25.990  1.00 60.36           C  
ATOM     13  HG  LEU A   1      37.362 -54.839  26.658  1.00 60.36           H  
ATOM     14  CD1 LEU A   1      38.187 -53.036  25.894  1.00 60.36           C  
ATOM     15 HD11 LEU A   1      38.986 -52.709  25.228  1.00 60.36           H  
ATOM     16 HD12 LEU A   1      38.331 -52.585  26.875  1.00 60.36           H  
ATOM     17 HD13 LEU A   1      37.237 -52.684  25.494  1.00 60.36           H  
ATOM     18  CD2 LEU A   1      37.900 -55.141  24.604  1.00 60.36           C  
ATOM     19 HD21 LEU A   1      38.718 -54.912  23.922  1.00 60.36           H  
ATOM     20 HD22 LEU A   1      37.746 -56.220  24.644  1.00 60.36           H  
ATOM     21 HD23 LEU A   1      36.992 -54.700  24.194  1.00 60.36           H  
ATOM     22  N   ALA A   2      41.790 -56.860  27.649  1.00 61.31           N  
ATOM     23  H   ALA A   2      41.766 -55.934  28.051  1.00 61.31           H  
ATOM     24  CA  ALA A   2      43.140 -57.449  27.491  1.00 61.31           C  
ATOM     25  HA  ALA A   2      43.456 -57.281  26.462  1.00 61.31           H  
ATOM     26  C   ALA A   2      43.302 -58.975  27.738  1.00 61.31           C  
ATOM     27  CB  ALA A   2      44.095 -56.666  28.403  1.00 61.31           C  
ATOM     28  HB1 ALA A   2      44.066 -55.605  28.154  1.00 61.31           H  
ATOM     29  HB2 ALA A   2      45.113 -57.025  28.251  1.00 61.31           H  
ATOM     30  HB3 ALA A   2      43.823 -56.806  29.449  1.00 61.31           H  
ATOM     31  O   ALA A   2      44.239 -59.568  27.220  1.00 61.31           O  
ATOM     32  N   GLY A   3      42.417 -59.616  28.512  1.00 64.50           N  
ATOM     33  H   GLY A   3      41.667 -59.078  28.922  1.00 64.50           H  
ATOM     34  CA  GLY A   3      42.406 -61.078  28.712  1.00 64.50           C  
ATOM     35  HA2 GLY A   3      43.429 -61.454  28.678  1.00 64.50           H  
ATOM     36  HA3 GLY A   3      42.003 -61.298  29.700  1.00 64.50           H  
ATOM     37  C   GLY A   3      41.589 -61.880  27.685  1.00 64.50           C  
ATOM     38  O   GLY A   3      41.413 -63.079  27.873  1.00 64.50           O  
ATOM     39  N   LEU A   4      41.039 -61.230  26.655  1.00 65.29           N  
ATOM     40  H   LEU A   4      41.283 -60.258  26.525  1.00 65.29           H  
ATOM     41  CA  LEU A   4      40.255 -61.841  25.575  1.00 65.29           C  
ATOM     42  HA  LEU A   4      39.937 -62.842  25.866  1.00 65.29           H  
ATOM     43  C   LEU A   4      41.102 -61.977  24.304  1.00 65.29           C  
ATOM     44  CB  LEU A   4      39.013 -60.981  25.273  1.00 65.29           C  
ATOM     45  HB2 LEU A   4      39.349 -59.988  24.974  1.00 65.29           H  
ATOM     46  HB3 LEU A   4      38.494 -61.408  24.415  1.00 65.29           H  
ATOM     47  O   LEU A   4      42.003 -61.166  24.076  1.00 65.29           O  
ATOM     48  CG  LEU A   4      38.001 -60.838  26.419  1.00 65.29           C  
ATOM     49  HG  LEU A   4      38.503 -60.454  27.307  1.00 65.29           H  
ATOM     50  CD1 LEU A   4      36.919 -59.830  26.023  1.00 65.29           C  
ATOM     51 HD11 LEU A   4      36.208 -59.699  26.838  1.00 65.29           H  
ATOM     52 HD12 LEU A   4      36.379 -60.199  25.151  1.00 65.29           H  
ATOM     53 HD13 LEU A   4      37.369 -58.872  25.762  1.00 65.29           H  
ATOM     54  CD2 LEU A   4      37.330 -62.167  26.759  1.00 65.29           C  
ATOM     55 HD21 LEU A   4      36.857 -62.584  25.870  1.00 65.29           H  
ATOM     56 HD22 LEU A   4      38.068 -62.876  27.135  1.00 65.29           H  
ATOM     57 HD23 LEU A   4      36.570 -62.018  27.526  1.00 65.29           H  
ATOM     58  N   SER A   5      40.762 -62.947  23.450  1.00 63.92           N  
ATOM     59  H   SER A   5      39.950 -63.515  23.645  1.00 63.92           H  
ATOM     60  CA  SER A   5      41.343 -63.043  22.105  1.00 63.92           C  
ATOM     61  HA  SER A   5      42.424 -63.115  22.222  1.00 63.92           H  
ATOM     62  C   SER A   5      41.009 -61.789  21.269  1.00 63.92           C  
ATOM     63  CB  SER A   5      40.855 -64.314  21.395  1.00 63.92           C  
ATOM     64  HB2 SER A   5      41.538 -64.540  20.575  1.00 63.92           H  
ATOM     65  HB3 SER A   5      40.855 -65.158  22.085  1.00 63.92           H  
ATOM     66  O   SER A   5      39.992 -61.145  21.537  1.00 63.92           O  
ATOM     67  OG  SER A   5      39.566 -64.129  20.853  1.00 63.92           O  
ATOM     68  HG  SER A   5      38.903 -64.524  21.425  1.00 63.92           H  
ATOM     69  N   PRO A   6      41.809 -61.421  20.249  1.00 63.85           N  
ATOM     70  CA  PRO A   6      41.519 -60.252  19.408  1.00 63.85           C  
ATOM     71  HA  PRO A   6      41.575 -59.353  20.021  1.00 63.85           H  
ATOM     72  C   PRO A   6      40.139 -60.301  18.730  1.00 63.85           C  
ATOM     73  CB  PRO A   6      42.640 -60.221  18.363  1.00 63.85           C  
ATOM     74  HB2 PRO A   6      42.350 -60.790  17.480  1.00 63.85           H  
ATOM     75  HB3 PRO A   6      42.901 -59.199  18.087  1.00 63.85           H  
ATOM     76  O   PRO A   6      39.498 -59.271  18.542  1.00 63.85           O  
ATOM     77  CG  PRO A   6      43.799 -60.933  19.060  1.00 63.85           C  
ATOM     78  HG2 PRO A   6      44.310 -60.237  19.725  1.00 63.85           H  
ATOM     79  HG3 PRO A   6      44.498 -61.367  18.344  1.00 63.85           H  
ATOM     80  CD  PRO A   6      43.091 -62.005  19.884  1.00 63.85           C  
ATOM     81  HD2 PRO A   6      43.693 -62.251  20.758  1.00 63.85           H  
ATOM     82  HD3 PRO A   6      42.924 -62.893  19.273  1.00 63.85           H  
ATOM     83  N   GLU A   7      39.667 -61.503  18.402  1.00 68.00           N  
ATOM     84  H   GLU A   7      40.224 -62.317  18.620  1.00 68.00           H  
ATOM     85  CA  GLU A   7      38.381 -61.752  17.745  1.00 68.00           C  
ATOM     86  HA  GLU A   7      38.251 -61.043  16.927  1.00 68.00           H  
ATOM     87  C   GLU A   7      37.205 -61.564  18.724  1.00 68.00           C  
ATOM     88  CB  GLU A   7      38.469 -63.171  17.161  1.00 68.00           C  
ATOM     89  HB2 GLU A   7      39.476 -63.311  16.768  1.00 68.00           H  
ATOM     90  HB3 GLU A   7      38.320 -63.897  17.960  1.00 68.00           H  
ATOM     91  O   GLU A   7      36.227 -60.881  18.417  1.00 68.00           O  
ATOM     92  CG  GLU A   7      37.499 -63.453  16.011  1.00 68.00           C  
ATOM     93  HG2 GLU A   7      36.482 -63.490  16.403  1.00 68.00           H  
ATOM     94  HG3 GLU A   7      37.562 -62.634  15.294  1.00 68.00           H  
ATOM     95  CD  GLU A   7      37.844 -64.781  15.310  1.00 68.00           C  
ATOM     96  OE1 GLU A   7      37.662 -64.850  14.076  1.00 68.00           O  
ATOM     97  OE2 GLU A   7      38.305 -65.713  16.009  1.00 68.00           O  
ATOM     98  N   ASP A   8      37.350 -62.052  19.963  1.00 74.89           N  
ATOM     99  H   ASP A   8      38.176 -62.597  20.166  1.00 74.89           H  
ATOM    100  CA  ASP A   8      36.397 -61.790  21.050  1.00 74.89           C  
ATOM    101  HA  ASP A   8      35.397 -62.068  20.718  1.00 74.89           H  
ATOM    102  C   ASP A   8      36.349 -60.304  21.453  1.00 74.89           C  
ATOM    103  CB  ASP A   8      36.759 -62.628  22.285  1.00 74.89           C  
ATOM    104  HB2 ASP A   8      36.119 -62.330  23.115  1.00 74.89           H  
ATOM    105  HB3 ASP A   8      37.790 -62.407  22.563  1.00 74.89           H  
ATOM    106  O   ASP A   8      35.311 -59.828  21.913  1.00 74.89           O  
ATOM    107  CG  ASP A   8      36.605 -64.134  22.089  1.00 74.89           C  
ATOM    108  OD1 ASP A   8      35.494 -64.564  21.692  1.00 74.89           O  
ATOM    109  OD2 ASP A   8      37.592 -64.841  22.400  1.00 74.89           O  
ATOM    110  N   GLN A   9      37.448 -59.557  21.282  1.00 75.00           N  
ATOM    111  H   GLN A   9      38.274 -60.011  20.918  1.00 75.00           H  
ATOM    112  CA  GLN A   9      37.474 -58.108  21.516  1.00 75.00           C  
ATOM    113  HA  GLN A   9      37.029 -57.902  22.489  1.00 75.00           H  
ATOM    114  C   GLN A   9      36.639 -57.343  20.475  1.00 75.00           C  
ATOM    115  CB  GLN A   9      38.917 -57.573  21.513  1.00 75.00           C  
ATOM    116  HB2 GLN A   9      39.392 -57.852  20.573  1.00 75.00           H  
ATOM    117  HB3 GLN A   9      38.883 -56.484  21.550  1.00 75.00           H  
ATOM    118  O   GLN A   9      35.900 -56.436  20.852  1.00 75.00           O  
ATOM    119  CG  GLN A   9      39.799 -58.058  22.677  1.00 75.00           C  
ATOM    120  HG2 GLN A   9      39.471 -57.587  23.603  1.00 75.00           H  
ATOM    121  HG3 GLN A   9      39.693 -59.136  22.803  1.00 75.00           H  
ATOM    122  CD  GLN A   9      41.275 -57.729  22.456  1.00 75.00           C  
ATOM    123  NE2 GLN A   9      42.194 -58.385  23.128  1.00 75.00           N  
ATOM    124 HE21 GLN A   9      43.144 -58.137  22.891  1.00 75.00           H  
ATOM    125 HE22 GLN A   9      41.979 -59.249  23.605  1.00 75.00           H  
ATOM    126  OE1 GLN A   9      41.640 -56.858  21.688  1.00 75.00           O  
ATOM    127  N   GLU A  10      36.736 -57.682  19.182  1.00 76.66           N  
ATOM    128  H   GLU A  10      37.351 -58.440  18.920  1.00 76.66           H  
ATOM    129  CA  GLU A  10      35.997 -56.975  18.119  1.00 76.66           C  
ATOM    130  HA  GLU A  10      36.064 -55.907  18.323  1.00 76.66           H  
ATOM    131  C   GLU A  10      34.497 -57.311  18.128  1.00 76.66           C  
ATOM    132  CB  GLU A  10      36.663 -57.223  16.748  1.00 76.66           C  
ATOM    133  HB2 GLU A  10      36.448 -58.236  16.406  1.00 76.66           H  
ATOM    134  HB3 GLU A  10      37.741 -57.138  16.887  1.00 76.66           H  
ATOM    135  O   GLU A  10      33.668 -56.415  17.946  1.00 76.66           O  
ATOM    136  CG  GLU A  10      36.210 -56.202  15.679  1.00 76.66           C  
ATOM    137  HG2 GLU A  10      35.223 -56.489  15.317  1.00 76.66           H  
ATOM    138  HG3 GLU A  10      36.117 -55.226  16.154  1.00 76.66           H  
ATOM    139  CD  GLU A  10      37.185 -56.039  14.491  1.00 76.66           C  
ATOM    140  OE1 GLU A  10      36.724 -55.822  13.343  1.00 76.66           O  
ATOM    141  OE2 GLU A  10      38.419 -55.993  14.735  1.00 76.66           O  
ATOM    142  N   ARG A  11      34.132 -58.564  18.450  1.00 78.90           N  
ATOM    143  H   ARG A  11      34.857 -59.260  18.548  1.00 78.90           H  
ATOM    144  CA  ARG A  11      32.728 -58.963  18.651  1.00 78.90           C  
ATOM    145  HA  ARG A  11      32.171 -58.722  17.746  1.00 78.90           H  
ATOM    146  C   ARG A  11      32.068 -58.160  19.778  1.00 78.90           C  
ATOM    147  CB  ARG A  11      32.647 -60.481  18.887  1.00 78.90           C  
ATOM    148  HB2 ARG A  11      33.135 -60.729  19.829  1.00 78.90           H  
ATOM    149  HB3 ARG A  11      33.171 -60.993  18.080  1.00 78.90           H  
ATOM    150  O   ARG A  11      31.042 -57.529  19.548  1.00 78.90           O  
ATOM    151  CG  ARG A  11      31.186 -60.964  18.910  1.00 78.90           C  
ATOM    152  HG2 ARG A  11      30.653 -60.473  19.724  1.00 78.90           H  
ATOM    153  HG3 ARG A  11      30.706 -60.681  17.973  1.00 78.90           H  
ATOM    154  CD  ARG A  11      31.057 -62.484  19.078  1.00 78.90           C  
ATOM    155  HD2 ARG A  11      30.006 -62.742  18.951  1.00 78.90           H  
ATOM    156  HD3 ARG A  11      31.625 -62.984  18.293  1.00 78.90           H  
ATOM    157  NE  ARG A  11      31.484 -62.920  20.421  1.00 78.90           N  
ATOM    158  HE  ARG A  11      30.902 -62.571  21.170  1.00 78.90           H  
ATOM    159  NH1 ARG A  11      33.392 -64.131  19.887  1.00 78.90           N  
ATOM    160 HH11 ARG A  11      33.271 -63.975  18.897  1.00 78.90           H  
ATOM    161 HH12 ARG A  11      34.250 -64.519  20.254  1.00 78.90           H  
ATOM    162  NH2 ARG A  11      32.879 -63.810  21.987  1.00 78.90           N  
ATOM    163 HH21 ARG A  11      33.786 -64.225  22.143  1.00 78.90           H  
ATOM    164 HH22 ARG A  11      32.342 -63.377  22.725  1.00 78.90           H  
ATOM    165  CZ  ARG A  11      32.560 -63.618  20.745  1.00 78.90           C  
ATOM    166  N   LEU A  12      32.708 -58.101  20.951  1.00 80.02           N  
ATOM    167  H   LEU A  12      33.563 -58.629  21.049  1.00 80.02           H  
ATOM    168  CA  LEU A  12      32.204 -57.369  22.122  1.00 80.02           C  
ATOM    169  HA  LEU A  12      31.236 -57.787  22.399  1.00 80.02           H  
ATOM    170  C   LEU A  12      31.997 -55.868  21.846  1.00 80.02           C  
ATOM    171  CB  LEU A  12      33.211 -57.582  23.270  1.00 80.02           C  
ATOM    172  HB2 LEU A  12      34.171 -57.170  22.959  1.00 80.02           H  
ATOM    173  HB3 LEU A  12      33.342 -58.653  23.425  1.00 80.02           H  
ATOM    174  O   LEU A  12      31.067 -55.258  22.367  1.00 80.02           O  
ATOM    175  CG  LEU A  12      32.812 -56.938  24.612  1.00 80.02           C  
ATOM    176  HG  LEU A  12      32.608 -55.876  24.474  1.00 80.02           H  
ATOM    177  CD1 LEU A  12      31.588 -57.612  25.232  1.00 80.02           C  
ATOM    178 HD11 LEU A  12      31.351 -57.153  26.191  1.00 80.02           H  
ATOM    179 HD12 LEU A  12      30.726 -57.479  24.578  1.00 80.02           H  
ATOM    180 HD13 LEU A  12      31.762 -58.680  25.362  1.00 80.02           H  
ATOM    181  CD2 LEU A  12      33.977 -57.058  25.600  1.00 80.02           C  
ATOM    182 HD21 LEU A  12      34.846 -56.546  25.187  1.00 80.02           H  
ATOM    183 HD22 LEU A  12      34.208 -58.111  25.762  1.00 80.02           H  
ATOM    184 HD23 LEU A  12      33.695 -56.588  26.542  1.00 80.02           H  
ATOM    185  N   LEU A  13      32.865 -55.258  21.034  1.00 83.98           N  
ATOM    186  H   LEU A  13      33.625 -55.799  20.645  1.00 83.98           H  
ATOM    187  CA  LEU A  13      32.741 -53.846  20.664  1.00 83.98           C  
ATOM    188  HA  LEU A  13      32.413 -53.283  21.538  1.00 83.98           H  
ATOM    189  C   LEU A  13      31.662 -53.606  19.600  1.00 83.98           C  
ATOM    190  CB  LEU A  13      34.113 -53.317  20.222  1.00 83.98           C  
ATOM    191  HB2 LEU A  13      34.518 -53.985  19.462  1.00 83.98           H  
ATOM    192  HB3 LEU A  13      33.985 -52.334  19.768  1.00 83.98           H  
ATOM    193  O   LEU A  13      31.034 -52.552  19.614  1.00 83.98           O  
ATOM    194  CG  LEU A  13      35.110 -53.195  21.391  1.00 83.98           C  
ATOM    195  HG  LEU A  13      35.172 -54.137  21.936  1.00 83.98           H  
ATOM    196  CD1 LEU A  13      36.493 -52.878  20.838  1.00 83.98           C  
ATOM    197 HD11 LEU A  13      36.818 -53.718  20.224  1.00 83.98           H  
ATOM    198 HD12 LEU A  13      37.202 -52.743  21.655  1.00 83.98           H  
ATOM    199 HD13 LEU A  13      36.442 -51.973  20.233  1.00 83.98           H  
ATOM    200  CD2 LEU A  13      34.722 -52.095  22.382  1.00 83.98           C  
ATOM    201 HD21 LEU A  13      35.525 -51.931  23.100  1.00 83.98           H  
ATOM    202 HD22 LEU A  13      34.517 -51.168  21.846  1.00 83.98           H  
ATOM    203 HD23 LEU A  13      33.827 -52.387  22.930  1.00 83.98           H  
ATOM    204  N   THR A  14      31.410 -54.572  18.715  1.00 84.41           N  
ATOM    205  H   THR A  14      31.949 -55.425  18.761  1.00 84.41           H  
ATOM    206  CA  THR A  14      30.309 -54.488  17.739  1.00 84.41           C  
ATOM    207  HA  THR A  14      30.332 -53.514  17.250  1.00 84.41           H  
ATOM    208  C   THR A  14      28.959 -54.580  18.445  1.00 84.41           C  
ATOM    209  CB  THR A  14      30.445 -55.553  16.644  1.00 84.41           C  
ATOM    210  HB  THR A  14      30.324 -56.547  17.076  1.00 84.41           H  
ATOM    211  O   THR A  14      28.103 -53.726  18.225  1.00 84.41           O  
ATOM    212  CG2 THR A  14      29.412 -55.359  15.533  1.00 84.41           C  
ATOM    213 HG21 THR A  14      29.449 -54.337  15.158  1.00 84.41           H  
ATOM    214 HG22 THR A  14      28.412 -55.562  15.918  1.00 84.41           H  
ATOM    215 HG23 THR A  14      29.617 -56.053  14.718  1.00 84.41           H  
ATOM    216  OG1 THR A  14      31.722 -55.466  16.044  1.00 84.41           O  
ATOM    217  HG1 THR A  14      32.373 -55.765  16.683  1.00 84.41           H  
ATOM    218  N   GLU A  15      28.817 -55.531  19.375  1.00 83.41           N  
ATOM    219  H   GLU A  15      29.556 -56.209  19.493  1.00 83.41           H  
ATOM    220  CA  GLU A  15      27.648 -55.652  20.258  1.00 83.41           C  
ATOM    221  HA  GLU A  15      26.756 -55.830  19.658  1.00 83.41           H  
ATOM    222  C   GLU A  15      27.412 -54.357  21.059  1.00 83.41           C  
ATOM    223  CB  GLU A  15      27.855 -56.849  21.209  1.00 83.41           C  
ATOM    224  HB2 GLU A  15      28.833 -56.745  21.680  1.00 83.41           H  
ATOM    225  HB3 GLU A  15      27.097 -56.817  21.991  1.00 83.41           H  
ATOM    226  O   GLU A  15      26.275 -53.898  21.155  1.00 83.41           O  
ATOM    227  CG  GLU A  15      27.769 -58.221  20.506  1.00 83.41           C  
ATOM    228  HG2 GLU A  15      28.371 -58.192  19.598  1.00 83.41           H  
ATOM    229  HG3 GLU A  15      26.735 -58.393  20.209  1.00 83.41           H  
ATOM    230  CD  GLU A  15      28.259 -59.405  21.371  1.00 83.41           C  
ATOM    231  OE1 GLU A  15      28.342 -60.537  20.834  1.00 83.41           O  
ATOM    232  OE2 GLU A  15      28.620 -59.202  22.555  1.00 83.41           O  
ATOM    233  N   LEU A  16      28.475 -53.711  21.566  1.00 85.20           N  
ATOM    234  H   LEU A  16      29.378 -54.160  21.503  1.00 85.20           H  
ATOM    235  CA  LEU A  16      28.377 -52.410  22.240  1.00 85.20           C  
ATOM    236  HA  LEU A  16      27.665 -52.518  23.059  1.00 85.20           H  
ATOM    237  C   LEU A  16      27.826 -51.314  21.315  1.00 85.20           C  
ATOM    238  CB  LEU A  16      29.747 -52.015  22.829  1.00 85.20           C  
ATOM    239  HB2 LEU A  16      30.053 -52.774  23.548  1.00 85.20           H  
ATOM    240  HB3 LEU A  16      30.479 -52.002  22.022  1.00 85.20           H  
ATOM    241  O   LEU A  16      26.885 -50.623  21.695  1.00 85.20           O  
ATOM    242  CG  LEU A  16      29.770 -50.630  23.511  1.00 85.20           C  
ATOM    243  HG  LEU A  16      29.441 -49.865  22.808  1.00 85.20           H  
ATOM    244  CD1 LEU A  16      28.875 -50.584  24.749  1.00 85.20           C  
ATOM    245 HD11 LEU A  16      29.199 -51.318  25.487  1.00 85.20           H  
ATOM    246 HD12 LEU A  16      27.840 -50.782  24.469  1.00 85.20           H  
ATOM    247 HD13 LEU A  16      28.896 -49.585  25.184  1.00 85.20           H  
ATOM    248  CD2 LEU A  16      31.201 -50.282  23.930  1.00 85.20           C  
ATOM    249 HD21 LEU A  16      31.843 -50.270  23.049  1.00 85.20           H  
ATOM    250 HD22 LEU A  16      31.570 -51.018  24.644  1.00 85.20           H  
ATOM    251 HD23 LEU A  16      31.215 -49.293  24.388  1.00 85.20           H  
ATOM    252  N   VAL A  17      28.378 -51.146  20.107  1.00 89.25           N  
ATOM    253  H   VAL A  17      29.136 -51.752  19.827  1.00 89.25           H  
ATOM    254  CA  VAL A  17      27.902 -50.101  19.180  1.00 89.25           C  
ATOM    255  HA  VAL A  17      27.879 -49.154  19.720  1.00 89.25           H  
ATOM    256  C   VAL A  17      26.459 -50.350  18.748  1.00 89.25           C  
ATOM    257  CB  VAL A  17      28.830 -49.928  17.962  1.00 89.25           C  
ATOM    258  HB  VAL A  17      28.920 -50.876  17.430  1.00 89.25           H  
ATOM    259  O   VAL A  17      25.668 -49.410  18.706  1.00 89.25           O  
ATOM    260  CG1 VAL A  17      28.295 -48.860  17.001  1.00 89.25           C  
ATOM    261 HG11 VAL A  17      29.019 -48.696  16.203  1.00 89.25           H  
ATOM    262 HG12 VAL A  17      28.125 -47.925  17.534  1.00 89.25           H  
ATOM    263 HG13 VAL A  17      27.353 -49.181  16.555  1.00 89.25           H  
ATOM    264  CG2 VAL A  17      30.228 -49.451  18.376  1.00 89.25           C  
ATOM    265 HG21 VAL A  17      30.854 -49.336  17.491  1.00 89.25           H  
ATOM    266 HG22 VAL A  17      30.699 -50.174  19.042  1.00 89.25           H  
ATOM    267 HG23 VAL A  17      30.158 -48.491  18.888  1.00 89.25           H  
ATOM    268  N   GLN A  18      26.090 -51.603  18.485  1.00 84.56           N  
ATOM    269  H   GLN A  18      26.781 -52.337  18.553  1.00 84.56           H  
ATOM    270  CA  GLN A  18      24.718 -51.978  18.141  1.00 84.56           C  
ATOM    271  HA  GLN A  18      24.386 -51.378  17.294  1.00 84.56           H  
ATOM    272  C   GLN A  18      23.743 -51.718  19.290  1.00 84.56           C  
ATOM    273  CB  GLN A  18      24.686 -53.455  17.737  1.00 84.56           C  
ATOM    274  HB2 GLN A  18      23.651 -53.793  17.675  1.00 84.56           H  
ATOM    275  HB3 GLN A  18      25.206 -54.052  18.487  1.00 84.56           H  
ATOM    276  O   GLN A  18      22.654 -51.201  19.039  1.00 84.56           O  
ATOM    277  CG  GLN A  18      25.334 -53.644  16.364  1.00 84.56           C  
ATOM    278  HG2 GLN A  18      26.334 -53.210  16.352  1.00 84.56           H  
ATOM    279  HG3 GLN A  18      24.728 -53.117  15.626  1.00 84.56           H  
ATOM    280  CD  GLN A  18      25.468 -55.105  15.962  1.00 84.56           C  
ATOM    281  NE2 GLN A  18      25.477 -55.388  14.682  1.00 84.56           N  
ATOM    282 HE21 GLN A  18      25.570 -56.364  14.440  1.00 84.56           H  
ATOM    283 HE22 GLN A  18      25.277 -54.648  14.024  1.00 84.56           H  
ATOM    284  OE1 GLN A  18      25.615 -56.011  16.763  1.00 84.56           O  
ATOM    285  N   ALA A  19      24.137 -52.017  20.533  1.00 85.19           N  
ATOM    286  H   ALA A  19      25.030 -52.471  20.659  1.00 85.19           H  
ATOM    287  CA  ALA A  19      23.337 -51.765  21.728  1.00 85.19           C  
ATOM    288  HA  ALA A  19      22.347 -52.195  21.581  1.00 85.19           H  
ATOM    289  C   ALA A  19      23.145 -50.267  22.002  1.00 85.19           C  
ATOM    290  CB  ALA A  19      23.995 -52.466  22.922  1.00 85.19           C  
ATOM    291  HB1 ALA A  19      24.084 -53.535  22.726  1.00 85.19           H  
ATOM    292  HB2 ALA A  19      23.387 -52.316  23.814  1.00 85.19           H  
ATOM    293  HB3 ALA A  19      24.989 -52.054  23.096  1.00 85.19           H  
ATOM    294  O   ALA A  19      22.021 -49.844  22.261  1.00 85.19           O  
ATOM    295  N   GLU A  20      24.199 -49.452  21.903  1.00 86.83           N  
ATOM    296  H   GLU A  20      25.112 -49.849  21.729  1.00 86.83           H  
ATOM    297  CA  GLU A  20      24.081 -48.000  22.090  1.00 86.83           C  
ATOM    298  HA  GLU A  20      23.536 -47.807  23.014  1.00 86.83           H  
ATOM    299  C   GLU A  20      23.264 -47.359  20.963  1.00 86.83           C  
ATOM    300  CB  GLU A  20      25.466 -47.339  22.190  1.00 86.83           C  
ATOM    301  HB2 GLU A  20      25.344 -46.256  22.226  1.00 86.83           H  
ATOM    302  HB3 GLU A  20      26.030 -47.577  21.288  1.00 86.83           H  
ATOM    303  O   GLU A  20      22.398 -46.530  21.229  1.00 86.83           O  
ATOM    304  CG  GLU A  20      26.297 -47.775  23.409  1.00 86.83           C  
ATOM    305  HG2 GLU A  20      26.376 -48.862  23.430  1.00 86.83           H  
ATOM    306  HG3 GLU A  20      27.304 -47.380  23.274  1.00 86.83           H  
ATOM    307  CD  GLU A  20      25.779 -47.299  24.775  1.00 86.83           C  
ATOM    308  OE1 GLU A  20      26.560 -47.473  25.741  1.00 86.83           O  
ATOM    309  OE2 GLU A  20      24.656 -46.742  24.860  1.00 86.83           O  
ATOM    310  N   ALA A  21      23.467 -47.783  19.710  1.00 84.00           N  
ATOM    311  H   ALA A  21      24.199 -48.456  19.533  1.00 84.00           H  
ATOM    312  CA  ALA A  21      22.687 -47.291  18.576  1.00 84.00           C  
ATOM    313  HA  ALA A  21      22.728 -46.202  18.578  1.00 84.00           H  
ATOM    314  C   ALA A  21      21.207 -47.681  18.693  1.00 84.00           C  
ATOM    315  CB  ALA A  21      23.328 -47.799  17.281  1.00 84.00           C  
ATOM    316  HB1 ALA A  21      22.774 -47.416  16.424  1.00 84.00           H  
ATOM    317  HB2 ALA A  21      24.359 -47.450  17.225  1.00 84.00           H  
ATOM    318  HB3 ALA A  21      23.322 -48.889  17.260  1.00 84.00           H  
ATOM    319  O   ALA A  21      20.331 -46.843  18.485  1.00 84.00           O  
ATOM    320  N   ALA A  22      20.922 -48.921  19.102  1.00 78.37           N  
ATOM    321  H   ALA A  22      21.684 -49.565  19.261  1.00 78.37           H  
ATOM    322  CA  ALA A  22      19.574 -49.375  19.421  1.00 78.37           C  
ATOM    323  HA  ALA A  22      18.941 -49.268  18.540  1.00 78.37           H  
ATOM    324  C   ALA A  22      18.955 -48.518  20.532  1.00 78.37           C  
ATOM    325  CB  ALA A  22      19.642 -50.859  19.816  1.00 78.37           C  
ATOM    326  HB1 ALA A  22      18.678 -51.201  20.194  1.00 78.37           H  
ATOM    327  HB2 ALA A  22      20.378 -51.006  20.606  1.00 78.37           H  
ATOM    328  HB3 ALA A  22      19.919 -51.466  18.954  1.00 78.37           H  
ATOM    329  O   ALA A  22      17.837 -48.036  20.383  1.00 78.37           O  
ATOM    330  N   ALA A  23      19.694 -48.266  21.613  1.00 81.32           N  
ATOM    331  H   ALA A  23      20.607 -48.692  21.684  1.00 81.32           H  
ATOM    332  CA  ALA A  23      19.202 -47.520  22.763  1.00 81.32           C  
ATOM    333  HA  ALA A  23      18.213 -47.907  23.011  1.00 81.32           H  
ATOM    334  C   ALA A  23      19.032 -46.005  22.516  1.00 81.32           C  
ATOM    335  CB  ALA A  23      20.132 -47.824  23.941  1.00 81.32           C  
ATOM    336  HB1 ALA A  23      20.198 -48.902  24.085  1.00 81.32           H  
ATOM    337  HB2 ALA A  23      19.727 -47.382  24.851  1.00 81.32           H  
ATOM    338  HB3 ALA A  23      21.129 -47.433  23.738  1.00 81.32           H  
ATOM    339  O   ALA A  23      18.306 -45.363  23.277  1.00 81.32           O  
ATOM    340  N   VAL A  24      19.669 -45.431  21.488  1.00 78.63           N  
ATOM    341  H   VAL A  24      20.350 -45.985  20.986  1.00 78.63           H  
ATOM    342  CA  VAL A  24      19.375 -44.071  20.989  1.00 78.63           C  
ATOM    343  HA  VAL A  24      19.170 -43.410  21.831  1.00 78.63           H  
ATOM    344  C   VAL A  24      18.121 -44.066  20.117  1.00 78.63           C  
ATOM    345  CB  VAL A  24      20.567 -43.484  20.212  1.00 78.63           C  
ATOM    346  HB  VAL A  24      20.891 -44.188  19.446  1.00 78.63           H  
ATOM    347  O   VAL A  24      17.257 -43.218  20.297  1.00 78.63           O  
ATOM    348  CG1 VAL A  24      20.233 -42.146  19.550  1.00 78.63           C  
ATOM    349 HG11 VAL A  24      21.140 -41.683  19.162  1.00 78.63           H  
ATOM    350 HG12 VAL A  24      19.774 -41.470  20.272  1.00 78.63           H  
ATOM    351 HG13 VAL A  24      19.542 -42.302  18.721  1.00 78.63           H  
ATOM    352  CG2 VAL A  24      21.728 -43.218  21.164  1.00 78.63           C  
ATOM    353 HG21 VAL A  24      22.590 -42.880  20.589  1.00 78.63           H  
ATOM    354 HG22 VAL A  24      21.993 -44.133  21.693  1.00 78.63           H  
ATOM    355 HG23 VAL A  24      21.444 -42.447  21.881  1.00 78.63           H  
ATOM    356  N   LEU A  25      17.964 -45.057  19.236  1.00 69.62           N  
ATOM    357  H   LEU A  25      18.715 -45.724  19.125  1.00 69.62           H  
ATOM    358  CA  LEU A  25      16.779 -45.221  18.382  1.00 69.62           C  
ATOM    359  HA  LEU A  25      16.473 -44.238  18.023  1.00 69.62           H  
ATOM    360  C   LEU A  25      15.549 -45.801  19.119  1.00 69.62           C  
ATOM    361  CB  LEU A  25      17.165 -46.085  17.172  1.00 69.62           C  
ATOM    362  HB2 LEU A  25      17.517 -47.048  17.541  1.00 69.62           H  
ATOM    363  HB3 LEU A  25      16.274 -46.268  16.572  1.00 69.62           H  
ATOM    364  O   LEU A  25      14.551 -46.159  18.495  1.00 69.62           O  
ATOM    365  CG  LEU A  25      18.238 -45.476  16.253  1.00 69.62           C  
ATOM    366  HG  LEU A  25      19.127 -45.221  16.829  1.00 69.62           H  
ATOM    367  CD1 LEU A  25      18.614 -46.552  15.239  1.00 69.62           C  
ATOM    368 HD11 LEU A  25      19.185 -47.334  15.739  1.00 69.62           H  
ATOM    369 HD12 LEU A  25      19.208 -46.100  14.445  1.00 69.62           H  
ATOM    370 HD13 LEU A  25      17.713 -46.976  14.795  1.00 69.62           H  
ATOM    371  CD2 LEU A  25      17.768 -44.217  15.523  1.00 69.62           C  
ATOM    372 HD21 LEU A  25      18.552 -43.860  14.856  1.00 69.62           H  
ATOM    373 HD22 LEU A  25      16.876 -44.434  14.935  1.00 69.62           H  
ATOM    374 HD23 LEU A  25      17.547 -43.423  16.236  1.00 69.62           H  
ATOM    375  N   GLY A  26      15.607 -45.940  20.448  1.00 70.03           N  
ATOM    376  H   GLY A  26      16.438 -45.596  20.908  1.00 70.03           H  
ATOM    377  CA  GLY A  26      14.505 -46.453  21.271  1.00 70.03           C  
ATOM    378  HA2 GLY A  26      13.593 -45.918  21.008  1.00 70.03           H  
ATOM    379  HA3 GLY A  26      14.734 -46.247  22.317  1.00 70.03           H  
ATOM    380  C   GLY A  26      14.228 -47.960  21.138  1.00 70.03           C  
ATOM    381  O   GLY A  26      13.167 -48.434  21.545  1.00 70.03           O  
ATOM    382  N   HIS A  27      15.153 -48.738  20.577  1.00 72.28           N  
ATOM    383  H   HIS A  27      16.020 -48.303  20.295  1.00 72.28           H  
ATOM    384  CA  HIS A  27      15.037 -50.187  20.433  1.00 72.28           C  
ATOM    385  HA  HIS A  27      13.987 -50.430  20.268  1.00 72.28           H  
ATOM    386  C   HIS A  27      15.499 -50.944  21.695  1.00 72.28           C  
ATOM    387  CB  HIS A  27      15.817 -50.648  19.197  1.00 72.28           C  
ATOM    388  HB2 HIS A  27      16.867 -50.392  19.340  1.00 72.28           H  
ATOM    389  HB3 HIS A  27      15.741 -51.733  19.125  1.00 72.28           H  
ATOM    390  O   HIS A  27      16.534 -50.648  22.286  1.00 72.28           O  
ATOM    391  CG  HIS A  27      15.380 -50.054  17.880  1.00 72.28           C  
ATOM    392  CD2 HIS A  27      16.186 -49.846  16.793  1.00 72.28           C  
ATOM    393  HD2 HIS A  27      17.241 -50.066  16.733  1.00 72.28           H  
ATOM    394  ND1 HIS A  27      14.116 -49.631  17.531  1.00 72.28           N  
ATOM    395  HD1 HIS A  27      13.357 -49.443  18.170  1.00 72.28           H  
ATOM    396  CE1 HIS A  27      14.167 -49.183  16.265  1.00 72.28           C  
ATOM    397  HE1 HIS A  27      13.352 -48.705  15.741  1.00 72.28           H  
ATOM    398  NE2 HIS A  27      15.401 -49.326  15.763  1.00 72.28           N  
ATOM    399  N   VAL A  28      14.746 -51.983  22.077  1.00 69.57           N  
ATOM    400  H   VAL A  28      13.895 -52.152  21.561  1.00 69.57           H  
ATOM    401  CA  VAL A  28      15.001 -52.816  23.276  1.00 69.57           C  
ATOM    402  HA  VAL A  28      15.392 -52.162  24.056  1.00 69.57           H  
ATOM    403  C   VAL A  28      16.072 -53.901  23.107  1.00 69.57           C  
ATOM    404  CB  VAL A  28      13.705 -53.468  23.814  1.00 69.57           C  
ATOM    405  HB  VAL A  28      13.962 -54.369  24.372  1.00 69.57           H  
ATOM    406  O   VAL A  28      16.537 -54.433  24.112  1.00 69.57           O  
ATOM    407  CG1 VAL A  28      12.994 -52.538  24.799  1.00 69.57           C  
ATOM    408 HG11 VAL A  28      12.095 -53.019  25.184  1.00 69.57           H  
ATOM    409 HG12 VAL A  28      12.723 -51.607  24.302  1.00 69.57           H  
ATOM    410 HG13 VAL A  28      13.658 -52.314  25.634  1.00 69.57           H  
ATOM    411  CG2 VAL A  28      12.713 -53.879  22.714  1.00 69.57           C  
ATOM    412 HG21 VAL A  28      12.280 -53.001  22.234  1.00 69.57           H  
ATOM    413 HG22 VAL A  28      13.219 -54.495  21.971  1.00 69.57           H  
ATOM    414 HG23 VAL A  28      11.905 -54.462  23.156  1.00 69.57           H  
ATOM    415  N   SER A  29      16.464 -54.244  21.875  1.00 69.68           N  
ATOM    416  H   SER A  29      16.118 -53.702  21.096  1.00 69.68           H  
ATOM    417  CA  SER A  29      17.575 -55.168  21.603  1.00 69.68           C  
ATOM    418  HA  SER A  29      18.115 -55.356  22.531  1.00 69.68           H  
ATOM    419  C   SER A  29      18.560 -54.557  20.613  1.00 69.68           C  
ATOM    420  CB  SER A  29      17.109 -56.530  21.065  1.00 69.68           C  
ATOM    421  HB2 SER A  29      16.347 -56.950  21.721  1.00 69.68           H  
ATOM    422  HB3 SER A  29      16.714 -56.419  20.055  1.00 69.68           H  
ATOM    423  O   SER A  29      18.148 -53.904  19.651  1.00 69.68           O  
ATOM    424  OG  SER A  29      18.250 -57.368  21.061  1.00 69.68           O  
ATOM    425  HG  SER A  29      18.137 -58.160  20.529  1.00 69.68           H  
ATOM    426  N   ALA A  30      19.847 -54.852  20.810  1.00 71.22           N  
ATOM    427  H   ALA A  30      20.070 -55.460  21.585  1.00 71.22           H  
ATOM    428  CA  ALA A  30      20.920 -54.563  19.861  1.00 71.22           C  
ATOM    429  HA  ALA A  30      21.000 -53.484  19.725  1.00 71.22           H  
ATOM    430  C   ALA A  30      20.668 -55.196  18.477  1.00 71.22           C  
ATOM    431  CB  ALA A  30      22.223 -55.084  20.477  1.00 71.22           C  
ATOM    432  HB1 ALA A  30      23.064 -54.825  19.834  1.00 71.22           H  
ATOM    433  HB2 ALA A  30      22.379 -54.639  21.460  1.00 71.22           H  
ATOM    434  HB3 ALA A  30      22.183 -56.169  20.575  1.00 71.22           H  
ATOM    435  O   ALA A  30      21.072 -54.634  17.463  1.00 71.22           O  
ATOM    436  N   ASP A  31      19.926 -56.310  18.414  1.00 68.64           N  
ATOM    437  H   ASP A  31      19.662 -56.757  19.281  1.00 68.64           H  
ATOM    438  CA  ASP A  31      19.574 -56.988  17.155  1.00 68.64           C  
ATOM    439  HA  ASP A  31      20.488 -57.338  16.675  1.00 68.64           H  
ATOM    440  C   ASP A  31      18.820 -56.079  16.164  1.00 68.64           C  
ATOM    441  CB  ASP A  31      18.671 -58.200  17.436  1.00 68.64           C  
ATOM    442  HB2 ASP A  31      17.702 -57.836  17.777  1.00 68.64           H  
ATOM    443  HB3 ASP A  31      18.510 -58.740  16.503  1.00 68.64           H  
ATOM    444  O   ASP A  31      18.848 -56.316  14.958  1.00 68.64           O  
ATOM    445  CG  ASP A  31      19.223 -59.179  18.469  1.00 68.64           C  
ATOM    446  OD1 ASP A  31      20.362 -59.656  18.289  1.00 68.64           O  
ATOM    447  OD2 ASP A  31      18.482 -59.420  19.453  1.00 68.64           O  
ATOM    448  N   ALA A  32      18.129 -55.043  16.657  1.00 66.47           N  
ATOM    449  H   ALA A  32      18.189 -54.859  17.648  1.00 66.47           H  
ATOM    450  CA  ALA A  32      17.292 -54.170  15.837  1.00 66.47           C  
ATOM    451  HA  ALA A  32      16.640 -54.790  15.222  1.00 66.47           H  
ATOM    452  C   ALA A  32      18.097 -53.269  14.883  1.00 66.47           C  
ATOM    453  CB  ALA A  32      16.423 -53.334  16.781  1.00 66.47           C  
ATOM    454  HB1 ALA A  32      15.747 -52.709  16.197  1.00 66.47           H  
ATOM    455  HB2 ALA A  32      15.838 -53.988  17.427  1.00 66.47           H  
ATOM    456  HB3 ALA A  32      17.062 -52.697  17.393  1.00 66.47           H  
ATOM    457  O   ALA A  32      17.626 -52.941  13.790  1.00 66.47           O  
ATOM    458  N   THR A  33      19.313 -52.867  15.263  1.00 75.47           N  
ATOM    459  H   THR A  33      19.701 -53.208  16.131  1.00 75.47           H  
ATOM    460  CA  THR A  33      20.178 -52.050  14.398  1.00 75.47           C  
ATOM    461  HA  THR A  33      19.559 -51.346  13.841  1.00 75.47           H  
ATOM    462  C   THR A  33      20.884 -52.911  13.355  1.00 75.47           C  
ATOM    463  CB  THR A  33      21.169 -51.217  15.225  1.00 75.47           C  
ATOM    464  HB  THR A  33      21.898 -50.750  14.563  1.00 75.47           H  
ATOM    465  O   THR A  33      20.906 -52.553  12.172  1.00 75.47           O  
ATOM    466  CG2 THR A  33      20.419 -50.131  15.987  1.00 75.47           C  
ATOM    467 HG21 THR A  33      19.824 -50.576  16.784  1.00 75.47           H  
ATOM    468 HG22 THR A  33      21.133 -49.421  16.404  1.00 75.47           H  
ATOM    469 HG23 THR A  33      19.746 -49.597  15.316  1.00 75.47           H  
ATOM    470  OG1 THR A  33      21.828 -52.006  16.186  1.00 75.47           O  
ATOM    471  HG1 THR A  33      21.924 -51.503  16.998  1.00 75.47           H  
ATOM    472  N   GLY A  34      21.381 -54.086  13.756  1.00 72.07           N  
ATOM    473  H   GLY A  34      21.325 -54.306  14.740  1.00 72.07           H  
ATOM    474  CA  GLY A  34      22.193 -54.947  12.896  1.00 72.07           C  
ATOM    475  HA2 GLY A  34      22.463 -55.854  13.436  1.00 72.07           H  
ATOM    476  HA3 GLY A  34      21.617 -55.220  12.012  1.00 72.07           H  
ATOM    477  C   GLY A  34      23.476 -54.228  12.466  1.00 72.07           C  
ATOM    478  O   GLY A  34      24.020 -53.426  13.219  1.00 72.07           O  
ATOM    479  N   ASP A  35      23.976 -54.486  11.257  1.00 77.11           N  
ATOM    480  H   ASP A  35      23.518 -55.174  10.676  1.00 77.11           H  
ATOM    481  CA  ASP A  35      25.087 -53.711  10.672  1.00 77.11           C  
ATOM    482  HA  ASP A  35      25.426 -52.996  11.422  1.00 77.11           H  
ATOM    483  C   ASP A  35      24.617 -52.842   9.494  1.00 77.11           C  
ATOM    484  CB  ASP A  35      26.291 -54.612  10.366  1.00 77.11           C  
ATOM    485  HB2 ASP A  35      26.094 -55.198   9.468  1.00 77.11           H  
ATOM    486  HB3 ASP A  35      26.441 -55.300  11.198  1.00 77.11           H  
ATOM    487  O   ASP A  35      25.203 -52.823   8.405  1.00 77.11           O  
ATOM    488  CG  ASP A  35      27.572 -53.788  10.198  1.00 77.11           C  
ATOM    489  OD1 ASP A  35      27.761 -52.812  10.957  1.00 77.11           O  
ATOM    490  OD2 ASP A  35      28.425 -54.149   9.361  1.00 77.11           O  
ATOM    491  N   ARG A  36      23.477 -52.170   9.683  1.00 74.92           N  
ATOM    492  H   ARG A  36      23.061 -52.199  10.603  1.00 74.92           H  
ATOM    493  CA  ARG A  36      22.901 -51.243   8.702  1.00 74.92           C  
ATOM    494  HA  ARG A  36      23.113 -51.621   7.702  1.00 74.92           H  
ATOM    495  C   ARG A  36      23.533 -49.847   8.816  1.00 74.92           C  
ATOM    496  CB  ARG A  36      21.378 -51.179   8.867  1.00 74.92           C  
ATOM    497  HB2 ARG A  36      21.142 -50.947   9.905  1.00 74.92           H  
ATOM    498  HB3 ARG A  36      20.988 -50.383   8.232  1.00 74.92           H  
ATOM    499  O   ARG A  36      24.003 -49.494   9.899  1.00 74.92           O  
ATOM    500  CG  ARG A  36      20.710 -52.501   8.462  1.00 74.92           C  
ATOM    501  HG2 ARG A  36      21.009 -53.298   9.143  1.00 74.92           H  
ATOM    502  HG3 ARG A  36      21.034 -52.762   7.455  1.00 74.92           H  
ATOM    503  CD  ARG A  36      19.183 -52.382   8.452  1.00 74.92           C  
ATOM    504  HD2 ARG A  36      18.915 -51.515   7.849  1.00 74.92           H  
ATOM    505  HD3 ARG A  36      18.772 -53.270   7.971  1.00 74.92           H  
ATOM    506  NE  ARG A  36      18.611 -52.272   9.812  1.00 74.92           N  
ATOM    507  HE  ARG A  36      19.192 -52.556  10.588  1.00 74.92           H  
ATOM    508  NH1 ARG A  36      16.664 -51.212   9.202  1.00 74.92           N  
ATOM    509 HH11 ARG A  36      17.023 -51.112   8.263  1.00 74.92           H  
ATOM    510 HH12 ARG A  36      15.823 -50.719   9.464  1.00 74.92           H  
ATOM    511  NH2 ARG A  36      16.992 -51.737  11.337  1.00 74.92           N  
ATOM    512 HH21 ARG A  36      16.132 -51.260  11.570  1.00 74.92           H  
ATOM    513 HH22 ARG A  36      17.491 -52.193  12.086  1.00 74.92           H  
ATOM    514  CZ  ARG A  36      17.431 -51.753  10.111  1.00 74.92           C  
ATOM    515  N   PRO A  37      23.559 -49.056   7.728  1.00 71.15           N  
ATOM    516  CA  PRO A  37      23.982 -47.665   7.779  1.00 71.15           C  
ATOM    517  HA  PRO A  37      25.033 -47.672   8.069  1.00 71.15           H  
ATOM    518  C   PRO A  37      23.148 -46.840   8.766  1.00 71.15           C  
ATOM    519  CB  PRO A  37      23.870 -47.120   6.352  1.00 71.15           C  
ATOM    520  HB2 PRO A  37      22.896 -46.654   6.199  1.00 71.15           H  
ATOM    521  HB3 PRO A  37      24.669 -46.414   6.124  1.00 71.15           H  
ATOM    522  O   PRO A  37      21.926 -46.970   8.785  1.00 71.15           O  
ATOM    523  CG  PRO A  37      23.964 -48.379   5.495  1.00 71.15           C  
ATOM    524  HG2 PRO A  37      23.482 -48.249   4.526  1.00 71.15           H  
ATOM    525  HG3 PRO A  37      25.008 -48.666   5.372  1.00 71.15           H  
ATOM    526  CD  PRO A  37      23.241 -49.412   6.356  1.00 71.15           C  
ATOM    527  HD2 PRO A  37      22.164 -49.330   6.215  1.00 71.15           H  
ATOM    528  HD3 PRO A  37      23.584 -50.412   6.090  1.00 71.15           H  
ATOM    529  N   PHE A  38      23.783 -45.963   9.547  1.00 77.14           N  
ATOM    530  H   PHE A  38      24.792 -45.942   9.511  1.00 77.14           H  
ATOM    531  CA  PHE A  38      23.110 -45.127  10.548  1.00 77.14           C  
ATOM    532  HA  PHE A  38      22.643 -45.787  11.279  1.00 77.14           H  
ATOM    533  C   PHE A  38      21.974 -44.283   9.936  1.00 77.14           C  
ATOM    534  CB  PHE A  38      24.158 -44.278  11.294  1.00 77.14           C  
ATOM    535  HB2 PHE A  38      23.639 -43.531  11.895  1.00 77.14           H  
ATOM    536  HB3 PHE A  38      24.769 -43.743  10.568  1.00 77.14           H  
ATOM    537  O   PHE A  38      20.868 -44.252  10.475  1.00 77.14           O  
ATOM    538  CG  PHE A  38      25.053 -45.072  12.238  1.00 77.14           C  
ATOM    539  CD1 PHE A  38      24.478 -45.830  13.274  1.00 77.14           C  
ATOM    540  HD1 PHE A  38      23.406 -45.833  13.401  1.00 77.14           H  
ATOM    541  CD2 PHE A  38      26.455 -45.051  12.109  1.00 77.14           C  
ATOM    542  HD2 PHE A  38      26.915 -44.463  11.329  1.00 77.14           H  
ATOM    543  CE1 PHE A  38      25.278 -46.587  14.146  1.00 77.14           C  
ATOM    544  HE1 PHE A  38      24.816 -47.171  14.927  1.00 77.14           H  
ATOM    545  CE2 PHE A  38      27.259 -45.792  12.997  1.00 77.14           C  
ATOM    546  HE2 PHE A  38      28.335 -45.764  12.905  1.00 77.14           H  
ATOM    547  CZ  PHE A  38      26.673 -46.568  14.008  1.00 77.14           C  
ATOM    548  HZ  PHE A  38      27.292 -47.139  14.684  1.00 77.14           H  
ATOM    549  N   SER A  39      22.197 -43.691   8.761  1.00 60.87           N  
ATOM    550  H   SER A  39      23.097 -43.807   8.317  1.00 60.87           H  
ATOM    551  CA  SER A  39      21.189 -42.917   8.023  1.00 60.87           C  
ATOM    552  HA  SER A  39      20.844 -42.097   8.653  1.00 60.87           H  
ATOM    553  C   SER A  39      19.946 -43.722   7.611  1.00 60.87           C  
ATOM    554  CB  SER A  39      21.837 -42.317   6.770  1.00 60.87           C  
ATOM    555  HB2 SER A  39      22.529 -41.530   7.069  1.00 60.87           H  
ATOM    556  HB3 SER A  39      21.065 -41.881   6.137  1.00 60.87           H  
ATOM    557  O   SER A  39      18.857 -43.161   7.547  1.00 60.87           O  
ATOM    558  OG  SER A  39      22.552 -43.313   6.050  1.00 60.87           O  
ATOM    559  HG  SER A  39      22.466 -43.126   5.113  1.00 60.87           H  
ATOM    560  N   GLU A  40      20.067 -45.032   7.367  1.00 60.39           N  
ATOM    561  H   GLU A  40      20.977 -45.457   7.470  1.00 60.39           H  
ATOM    562  CA  GLU A  40      18.934 -45.902   7.000  1.00 60.39           C  
ATOM    563  HA  GLU A  40      18.248 -45.361   6.348  1.00 60.39           H  
ATOM    564  C   GLU A  40      18.123 -46.381   8.210  1.00 60.39           C  
ATOM    565  CB  GLU A  40      19.437 -47.147   6.258  1.00 60.39           C  
ATOM    566  HB2 GLU A  40      20.218 -47.623   6.851  1.00 60.39           H  
ATOM    567  HB3 GLU A  40      18.609 -47.849   6.166  1.00 60.39           H  
ATOM    568  O   GLU A  40      16.969 -46.785   8.069  1.00 60.39           O  
ATOM    569  CG  GLU A  40      19.967 -46.862   4.848  1.00 60.39           C  
ATOM    570  HG2 GLU A  40      20.772 -46.130   4.914  1.00 60.39           H  
ATOM    571  HG3 GLU A  40      19.163 -46.434   4.249  1.00 60.39           H  
ATOM    572  CD  GLU A  40      20.496 -48.135   4.164  1.00 60.39           C  
ATOM    573  OE1 GLU A  40      21.159 -47.986   3.116  1.00 60.39           O  
ATOM    574  OE2 GLU A  40      20.308 -49.250   4.713  1.00 60.39           O  
ATOM    575  N   ILE A  41      18.719 -46.364   9.405  1.00 69.36           N  
ATOM    576  H   ILE A  41      19.669 -46.025   9.453  1.00 69.36           H  
ATOM    577  CA  ILE A  41      18.062 -46.792  10.649  1.00 69.36           C  
ATOM    578  HA  ILE A  41      17.176 -47.362  10.372  1.00 69.36           H  
ATOM    579  C   ILE A  41      17.480 -45.625  11.453  1.00 69.36           C  
ATOM    580  CB  ILE A  41      18.943 -47.768  11.459  1.00 69.36           C  
ATOM    581  HB  ILE A  41      18.385 -48.082  12.341  1.00 69.36           H  
ATOM    582  O   ILE A  41      17.036 -45.827  12.577  1.00 69.36           O  
ATOM    583  CG1 ILE A  41      20.271 -47.144  11.904  1.00 69.36           C  
ATOM    584 HG12 ILE A  41      20.042 -46.237  12.464  1.00 69.36           H  
ATOM    585 HG13 ILE A  41      20.839 -46.863  11.017  1.00 69.36           H  
ATOM    586  CG2 ILE A  41      19.219 -49.009  10.602  1.00 69.36           C  
ATOM    587 HG21 ILE A  41      18.309 -49.281  10.066  1.00 69.36           H  
ATOM    588 HG22 ILE A  41      19.542 -49.835  11.236  1.00 69.36           H  
ATOM    589 HG23 ILE A  41      19.989 -48.783   9.864  1.00 69.36           H  
ATOM    590  CD1 ILE A  41      21.147 -48.059  12.767  1.00 69.36           C  
ATOM    591 HD11 ILE A  41      22.031 -47.515  13.099  1.00 69.36           H  
ATOM    592 HD12 ILE A  41      21.475 -48.927  12.196  1.00 69.36           H  
ATOM    593 HD13 ILE A  41      20.582 -48.383  13.641  1.00 69.36           H  
ATOM    594  N   GLY A  42      17.419 -44.431  10.857  1.00 59.28           N  
ATOM    595  H   GLY A  42      17.792 -44.349   9.921  1.00 59.28           H  
ATOM    596  CA  GLY A  42      16.750 -43.264  11.431  1.00 59.28           C  
ATOM    597  HA2 GLY A  42      16.311 -42.684  10.619  1.00 59.28           H  
ATOM    598  HA3 GLY A  42      15.943 -43.586  12.089  1.00 59.28           H  
ATOM    599  C   GLY A  42      17.657 -42.326  12.223  1.00 59.28           C  
ATOM    600  O   GLY A  42      17.139 -41.546  13.016  1.00 59.28           O  
ATOM    601  N   PHE A  43      18.983 -42.374  12.029  1.00 67.28           N  
ATOM    602  H   PHE A  43      19.375 -43.033  11.372  1.00 67.28           H  
ATOM    603  CA  PHE A  43      19.856 -41.350  12.606  1.00 67.28           C  
ATOM    604  HA  PHE A  43      19.514 -41.183  13.627  1.00 67.28           H  
ATOM    605  C   PHE A  43      19.731 -40.014  11.865  1.00 67.28           C  
ATOM    606  CB  PHE A  43      21.316 -41.804  12.718  1.00 67.28           C  
ATOM    607  HB2 PHE A  43      21.940 -40.919  12.836  1.00 67.28           H  
ATOM    608  HB3 PHE A  43      21.633 -42.289  11.795  1.00 67.28           H  
ATOM    609  O   PHE A  43      20.200 -39.857  10.737  1.00 67.28           O  
ATOM    610  CG  PHE A  43      21.556 -42.696  13.918  1.00 67.28           C  
ATOM    611  CD1 PHE A  43      21.837 -42.105  15.155  1.00 67.28           C  
ATOM    612  HD1 PHE A  43      21.905 -41.028  15.208  1.00 67.28           H  
ATOM    613  CD2 PHE A  43      21.422 -44.088  13.839  1.00 67.28           C  
ATOM    614  HD2 PHE A  43      21.192 -44.539  12.885  1.00 67.28           H  
ATOM    615  CE1 PHE A  43      21.951 -42.887  16.314  1.00 67.28           C  
ATOM    616  HE1 PHE A  43      22.115 -42.408  17.268  1.00 67.28           H  
ATOM    617  CE2 PHE A  43      21.553 -44.882  14.994  1.00 67.28           C  
ATOM    618  HE2 PHE A  43      21.427 -45.953  14.934  1.00 67.28           H  
ATOM    619  CZ  PHE A  43      21.795 -44.278  16.236  1.00 67.28           C  
ATOM    620  HZ  PHE A  43      21.834 -44.876  17.135  1.00 67.28           H  
ATOM    621  N   ASP A  44      19.136 -39.050  12.557  1.00 50.88           N  
ATOM    622  H   ASP A  44      18.789 -39.313  13.469  1.00 50.88           H  
ATOM    623  CA  ASP A  44      19.196 -37.617  12.284  1.00 50.88           C  
ATOM    624  HA  ASP A  44      19.357 -37.471  11.216  1.00 50.88           H  
ATOM    625  C   ASP A  44      20.375 -36.947  13.027  1.00 50.88           C  
ATOM    626  CB  ASP A  44      17.834 -36.987  12.642  1.00 50.88           C  
ATOM    627  HB2 ASP A  44      17.829 -35.952  12.300  1.00 50.88           H  
ATOM    628  HB3 ASP A  44      17.056 -37.512  12.087  1.00 50.88           H  
ATOM    629  O   ASP A  44      21.177 -37.597  13.703  1.00 50.88           O  
ATOM    630  CG  ASP A  44      17.471 -37.003  14.137  1.00 50.88           C  
ATOM    631  OD1 ASP A  44      18.369 -37.228  14.989  1.00 50.88           O  
ATOM    632  OD2 ASP A  44      16.294 -36.737  14.439  1.00 50.88           O  
ATOM    633  N   SER A  45      20.485 -35.620  12.928  1.00 47.96           N  
ATOM    634  H   SER A  45      19.841 -35.123  12.330  1.00 47.96           H  
ATOM    635  CA  SER A  45      21.549 -34.843  13.578  1.00 47.96           C  
ATOM    636  HA  SER A  45      22.513 -35.198  13.212  1.00 47.96           H  
ATOM    637  C   SER A  45      21.566 -34.950  15.112  1.00 47.96           C  
ATOM    638  CB  SER A  45      21.406 -33.364  13.204  1.00 47.96           C  
ATOM    639  HB2 SER A  45      20.478 -32.974  13.623  1.00 47.96           H  
ATOM    640  HB3 SER A  45      22.244 -32.805  13.620  1.00 47.96           H  
ATOM    641  O   SER A  45      22.637 -34.850  15.714  1.00 47.96           O  
ATOM    642  OG  SER A  45      21.385 -33.205  11.798  1.00 47.96           O  
ATOM    643  HG  SER A  45      21.245 -32.278  11.595  1.00 47.96           H  
ATOM    644  N   LEU A  46      20.412 -35.142  15.762  1.00 50.08           N  
ATOM    645  H   LEU A  46      19.590 -35.383  15.227  1.00 50.08           H  
ATOM    646  CA  LEU A  46      20.306 -35.182  17.225  1.00 50.08           C  
ATOM    647  HA  LEU A  46      20.984 -34.440  17.646  1.00 50.08           H  
ATOM    648  C   LEU A  46      20.726 -36.555  17.758  1.00 50.08           C  
ATOM    649  CB  LEU A  46      18.862 -34.820  17.624  1.00 50.08           C  
ATOM    650  HB2 LEU A  46      18.634 -33.822  17.250  1.00 50.08           H  
ATOM    651  HB3 LEU A  46      18.179 -35.518  17.139  1.00 50.08           H  
ATOM    652  O   LEU A  46      21.613 -36.673  18.608  1.00 50.08           O  
ATOM    653  CG  LEU A  46      18.597 -34.854  19.141  1.00 50.08           C  
ATOM    654  HG  LEU A  46      18.826 -35.846  19.532  1.00 50.08           H  
ATOM    655  CD1 LEU A  46      19.438 -33.820  19.895  1.00 50.08           C  
ATOM    656 HD11 LEU A  46      19.166 -33.829  20.951  1.00 50.08           H  
ATOM    657 HD12 LEU A  46      19.260 -32.825  19.487  1.00 50.08           H  
ATOM    658 HD13 LEU A  46      20.497 -34.069  19.814  1.00 50.08           H  
ATOM    659  CD2 LEU A  46      17.122 -34.567  19.417  1.00 50.08           C  
ATOM    660 HD21 LEU A  46      16.925 -34.634  20.487  1.00 50.08           H  
ATOM    661 HD22 LEU A  46      16.857 -33.571  19.061  1.00 50.08           H  
ATOM    662 HD23 LEU A  46      16.506 -35.304  18.902  1.00 50.08           H  
ATOM    663  N   THR A  47      20.134 -37.604  17.198  1.00 67.93           N  
ATOM    664  H   THR A  47      19.443 -37.423  16.484  1.00 67.93           H  
ATOM    665  CA  THR A  47      20.461 -38.999  17.508  1.00 67.93           C  
ATOM    666  HA  THR A  47      20.320 -39.165  18.576  1.00 67.93           H  
ATOM    667  C   THR A  47      21.928 -39.316  17.185  1.00 67.93           C  
ATOM    668  CB  THR A  47      19.517 -39.943  16.751  1.00 67.93           C  
ATOM    669  HB  THR A  47      19.875 -40.967  16.856  1.00 67.93           H  
ATOM    670  O   THR A  47      22.591 -40.013  17.958  1.00 67.93           O  
ATOM    671  CG2 THR A  47      18.075 -39.879  17.248  1.00 67.93           C  
ATOM    672 HG21 THR A  47      17.467 -40.582  16.680  1.00 67.93           H  
ATOM    673 HG22 THR A  47      17.669 -38.876  17.114  1.00 67.93           H  
ATOM    674 HG23 THR A  47      18.034 -40.146  18.304  1.00 67.93           H  
ATOM    675  OG1 THR A  47      19.495 -39.601  15.394  1.00 67.93           O  
ATOM    676  HG1 THR A  47      19.038 -38.761  15.307  1.00 67.93           H  
ATOM    677  N   ALA A  48      22.490 -38.745  16.111  1.00 64.49           N  
ATOM    678  H   ALA A  48      21.886 -38.252  15.468  1.00 64.49           H  
ATOM    679  CA  ALA A  48      23.910 -38.860  15.760  1.00 64.49           C  
ATOM    680  HA  ALA A  48      24.142 -39.897  15.518  1.00 64.49           H  
ATOM    681  C   ALA A  48      24.835 -38.414  16.907  1.00 64.49           C  
ATOM    682  CB  ALA A  48      24.152 -37.983  14.526  1.00 64.49           C  
ATOM    683  HB1 ALA A  48      25.219 -37.923  14.310  1.00 64.49           H  
ATOM    684  HB2 ALA A  48      23.626 -38.398  13.666  1.00 64.49           H  
ATOM    685  HB3 ALA A  48      23.785 -36.972  14.702  1.00 64.49           H  
ATOM    686  O   ALA A  48      25.783 -39.115  17.287  1.00 64.49           O  
ATOM    687  N   VAL A  49      24.528 -37.250  17.484  1.00 63.86           N  
ATOM    688  H   VAL A  49      23.722 -36.754  17.130  1.00 63.86           H  
ATOM    689  CA  VAL A  49      25.246 -36.669  18.622  1.00 63.86           C  
ATOM    690  HA  VAL A  49      26.312 -36.659  18.392  1.00 63.86           H  
ATOM    691  C   VAL A  49      25.074 -37.525  19.878  1.00 63.86           C  
ATOM    692  CB  VAL A  49      24.777 -35.213  18.832  1.00 63.86           C  
ATOM    693  HB  VAL A  49      23.690 -35.163  18.774  1.00 63.86           H  
ATOM    694  O   VAL A  49      26.043 -37.722  20.618  1.00 63.86           O  
ATOM    695  CG1 VAL A  49      25.200 -34.624  20.183  1.00 63.86           C  
ATOM    696 HG11 VAL A  49      26.274 -34.754  20.319  1.00 63.86           H  
ATOM    697 HG12 VAL A  49      24.944 -33.565  20.216  1.00 63.86           H  
ATOM    698 HG13 VAL A  49      24.658 -35.125  20.985  1.00 63.86           H  
ATOM    699  CG2 VAL A  49      25.368 -34.322  17.731  1.00 63.86           C  
ATOM    700 HG21 VAL A  49      25.064 -34.690  16.751  1.00 63.86           H  
ATOM    701 HG22 VAL A  49      26.457 -34.314  17.785  1.00 63.86           H  
ATOM    702 HG23 VAL A  49      24.986 -33.306  17.835  1.00 63.86           H  
ATOM    703  N   GLU A  50      23.882 -38.076  20.115  1.00 69.07           N  
ATOM    704  H   GLU A  50      23.113 -37.861  19.498  1.00 69.07           H  
ATOM    705  CA  GLU A  50      23.629 -38.905  21.293  1.00 69.07           C  
ATOM    706  HA  GLU A  50      24.022 -38.362  22.153  1.00 69.07           H  
ATOM    707  C   GLU A  50      24.373 -40.251  21.247  1.00 69.07           C  
ATOM    708  CB  GLU A  50      22.123 -39.086  21.522  1.00 69.07           C  
ATOM    709  HB2 GLU A  50      21.607 -38.147  21.322  1.00 69.07           H  
ATOM    710  HB3 GLU A  50      21.733 -39.863  20.865  1.00 69.07           H  
ATOM    711  O   GLU A  50      24.992 -40.640  22.243  1.00 69.07           O  
ATOM    712  CG  GLU A  50      21.917 -39.468  22.994  1.00 69.07           C  
ATOM    713  HG2 GLU A  50      22.522 -40.346  23.220  1.00 69.07           H  
ATOM    714  HG3 GLU A  50      22.276 -38.654  23.624  1.00 69.07           H  
ATOM    715  CD  GLU A  50      20.467 -39.774  23.362  1.00 69.07           C  
ATOM    716  OE1 GLU A  50      20.308 -40.725  24.167  1.00 69.07           O  
ATOM    717  OE2 GLU A  50      19.558 -39.076  22.879  1.00 69.07           O  
ATOM    718  N   LEU A  51      24.419 -40.924  20.090  1.00 78.31           N  
ATOM    719  H   LEU A  51      23.885 -40.568  19.309  1.00 78.31           H  
ATOM    720  CA  LEU A  51      25.184 -42.168  19.925  1.00 78.31           C  
ATOM    721  HA  LEU A  51      24.837 -42.883  20.671  1.00 78.31           H  
ATOM    722  C   LEU A  51      26.677 -41.947  20.185  1.00 78.31           C  
ATOM    723  CB  LEU A  51      24.925 -42.752  18.526  1.00 78.31           C  
ATOM    724  HB2 LEU A  51      25.131 -41.990  17.774  1.00 78.31           H  
ATOM    725  HB3 LEU A  51      23.870 -43.018  18.461  1.00 78.31           H  
ATOM    726  O   LEU A  51      27.300 -42.704  20.933  1.00 78.31           O  
ATOM    727  CG  LEU A  51      25.764 -44.004  18.204  1.00 78.31           C  
ATOM    728  HG  LEU A  51      26.821 -43.738  18.180  1.00 78.31           H  
ATOM    729  CD1 LEU A  51      25.564 -45.115  19.234  1.00 78.31           C  
ATOM    730 HD11 LEU A  51      24.499 -45.242  19.426  1.00 78.31           H  
ATOM    731 HD12 LEU A  51      26.052 -44.854  20.173  1.00 78.31           H  
ATOM    732 HD13 LEU A  51      25.989 -46.052  18.874  1.00 78.31           H  
ATOM    733  CD2 LEU A  51      25.397 -44.554  16.833  1.00 78.31           C  
ATOM    734 HD21 LEU A  51      26.085 -45.357  16.566  1.00 78.31           H  
ATOM    735 HD22 LEU A  51      25.465 -43.766  16.083  1.00 78.31           H  
ATOM    736 HD23 LEU A  51      24.377 -44.937  16.841  1.00 78.31           H  
ATOM    737  N   ARG A  52      27.248 -40.871  19.635  1.00 74.28           N  
ATOM    738  H   ARG A  52      26.678 -40.293  19.033  1.00 74.28           H  
ATOM    739  CA  ARG A  52      28.630 -40.463  19.927  1.00 74.28           C  
ATOM    740  HA  ARG A  52      29.319 -41.247  19.614  1.00 74.28           H  
ATOM    741  C   ARG A  52      28.846 -40.250  21.427  1.00 74.28           C  
ATOM    742  CB  ARG A  52      28.920 -39.183  19.138  1.00 74.28           C  
ATOM    743  HB2 ARG A  52      28.174 -38.439  19.416  1.00 74.28           H  
ATOM    744  HB3 ARG A  52      28.799 -39.375  18.072  1.00 74.28           H  
ATOM    745  O   ARG A  52      29.848 -40.712  21.971  1.00 74.28           O  
ATOM    746  CG  ARG A  52      30.331 -38.619  19.380  1.00 74.28           C  
ATOM    747  HG2 ARG A  52      31.028 -39.107  18.698  1.00 74.28           H  
ATOM    748  HG3 ARG A  52      30.676 -38.787  20.400  1.00 74.28           H  
ATOM    749  CD  ARG A  52      30.323 -37.113  19.122  1.00 74.28           C  
ATOM    750  HD2 ARG A  52      31.354 -36.765  19.056  1.00 74.28           H  
ATOM    751  HD3 ARG A  52      29.828 -36.960  18.163  1.00 74.28           H  
ATOM    752  NE  ARG A  52      29.612 -36.355  20.175  1.00 74.28           N  
ATOM    753  HE  ARG A  52      29.236 -36.869  20.959  1.00 74.28           H  
ATOM    754  NH1 ARG A  52      29.630 -34.293  19.150  1.00 74.28           N  
ATOM    755 HH11 ARG A  52      29.328 -33.330  19.130  1.00 74.28           H  
ATOM    756 HH12 ARG A  52      30.081 -34.706  18.346  1.00 74.28           H  
ATOM    757  NH2 ARG A  52      28.715 -34.514  21.153  1.00 74.28           N  
ATOM    758 HH21 ARG A  52      28.441 -33.543  21.124  1.00 74.28           H  
ATOM    759 HH22 ARG A  52      28.444 -35.109  21.924  1.00 74.28           H  
ATOM    760  CZ  ARG A  52      29.323 -35.066  20.150  1.00 74.28           C  
ATOM    761  N   ASN A  53      27.932 -39.553  22.103  1.00 71.02           N  
ATOM    762  H   ASN A  53      27.126 -39.211  21.600  1.00 71.02           H  
ATOM    763  CA  ASN A  53      28.051 -39.267  23.537  1.00 71.02           C  
ATOM    764  HA  ASN A  53      29.007 -38.777  23.721  1.00 71.02           H  
ATOM    765  C   ASN A  53      28.053 -40.548  24.380  1.00 71.02           C  
ATOM    766  CB  ASN A  53      26.920 -38.319  23.971  1.00 71.02           C  
ATOM    767  HB2 ASN A  53      26.912 -38.246  25.059  1.00 71.02           H  
ATOM    768  HB3 ASN A  53      25.957 -38.724  23.659  1.00 71.02           H  
ATOM    769  O   ASN A  53      28.903 -40.699  25.260  1.00 71.02           O  
ATOM    770  CG  ASN A  53      27.065 -36.912  23.427  1.00 71.02           C  
ATOM    771  ND2 ASN A  53      26.018 -36.125  23.502  1.00 71.02           N  
ATOM    772 HD21 ASN A  53      26.064 -35.202  23.096  1.00 71.02           H  
ATOM    773 HD22 ASN A  53      25.139 -36.488  23.844  1.00 71.02           H  
ATOM    774  OD1 ASN A  53      28.121 -36.493  22.965  1.00 71.02           O  
ATOM    775  N   ARG A  54      27.150 -41.485  24.078  1.00 80.61           N  
ATOM    776  H   ARG A  54      26.478 -41.283  23.351  1.00 80.61           H  
ATOM    777  CA  ARG A  54      27.077 -42.788  24.748  1.00 80.61           C  
ATOM    778  HA  ARG A  54      27.019 -42.648  25.828  1.00 80.61           H  
ATOM    779  C   ARG A  54      28.330 -43.624  24.502  1.00 80.61           C  
ATOM    780  CB  ARG A  54      25.818 -43.519  24.282  1.00 80.61           C  
ATOM    781  HB2 ARG A  54      25.876 -44.556  24.615  1.00 80.61           H  
ATOM    782  HB3 ARG A  54      25.778 -43.510  23.193  1.00 80.61           H  
ATOM    783  O   ARG A  54      28.934 -44.105  25.455  1.00 80.61           O  
ATOM    784  CG  ARG A  54      24.539 -42.894  24.866  1.00 80.61           C  
ATOM    785  HG2 ARG A  54      24.467 -43.130  25.927  1.00 80.61           H  
ATOM    786  HG3 ARG A  54      24.543 -41.813  24.732  1.00 80.61           H  
ATOM    787  CD  ARG A  54      23.347 -43.478  24.119  1.00 80.61           C  
ATOM    788  HD2 ARG A  54      23.456 -43.184  23.075  1.00 80.61           H  
ATOM    789  HD3 ARG A  54      23.407 -44.566  24.159  1.00 80.61           H  
ATOM    790  NE  ARG A  54      22.042 -42.987  24.614  1.00 80.61           N  
ATOM    791  HE  ARG A  54      21.789 -42.025  24.440  1.00 80.61           H  
ATOM    792  NH1 ARG A  54      21.131 -45.022  25.146  1.00 80.61           N  
ATOM    793 HH11 ARG A  54      22.048 -45.442  25.083  1.00 80.61           H  
ATOM    794 HH12 ARG A  54      20.298 -45.575  25.288  1.00 80.61           H  
ATOM    795  NH2 ARG A  54      19.817 -43.239  24.956  1.00 80.61           N  
ATOM    796 HH21 ARG A  54      19.752 -42.262  24.709  1.00 80.61           H  
ATOM    797 HH22 ARG A  54      19.013 -43.824  24.779  1.00 80.61           H  
ATOM    798  CZ  ARG A  54      21.010 -43.747  24.916  1.00 80.61           C  
ATOM    799  N   LEU A  55      28.810 -43.701  23.260  1.00 81.40           N  
ATOM    800  H   LEU A  55      28.273 -43.291  22.510  1.00 81.40           H  
ATOM    801  CA  LEU A  55      30.045 -44.425  22.947  1.00 81.40           C  
ATOM    802  HA  LEU A  55      29.960 -45.429  23.364  1.00 81.40           H  
ATOM    803  C   LEU A  55      31.281 -43.817  23.614  1.00 81.40           C  
ATOM    804  CB  LEU A  55      30.220 -44.520  21.426  1.00 81.40           C  
ATOM    805  HB2 LEU A  55      30.098 -43.527  20.994  1.00 81.40           H  
ATOM    806  HB3 LEU A  55      31.228 -44.868  21.205  1.00 81.40           H  
ATOM    807  O   LEU A  55      32.125 -44.566  24.103  1.00 81.40           O  
ATOM    808  CG  LEU A  55      29.220 -45.490  20.782  1.00 81.40           C  
ATOM    809  HG  LEU A  55      28.204 -45.241  21.087  1.00 81.40           H  
ATOM    810  CD1 LEU A  55      29.323 -45.374  19.268  1.00 81.40           C  
ATOM    811 HD11 LEU A  55      28.596 -46.037  18.798  1.00 81.40           H  
ATOM    812 HD12 LEU A  55      29.095 -44.349  18.974  1.00 81.40           H  
ATOM    813 HD13 LEU A  55      30.329 -45.633  18.937  1.00 81.40           H  
ATOM    814  CD2 LEU A  55      29.512 -46.940  21.170  1.00 81.40           C  
ATOM    815 HD21 LEU A  55      30.524 -47.220  20.875  1.00 81.40           H  
ATOM    816 HD22 LEU A  55      29.391 -47.092  22.242  1.00 81.40           H  
ATOM    817 HD23 LEU A  55      28.787 -47.585  20.674  1.00 81.40           H  
ATOM    818  N   ASN A  56      31.376 -42.490  23.717  1.00 73.34           N  
ATOM    819  H   ASN A  56      30.686 -41.920  23.248  1.00 73.34           H  
ATOM    820  CA  ASN A  56      32.437 -41.832  24.485  1.00 73.34           C  
ATOM    821  HA  ASN A  56      33.405 -42.156  24.103  1.00 73.34           H  
ATOM    822  C   ASN A  56      32.396 -42.233  25.970  1.00 73.34           C  
ATOM    823  CB  ASN A  56      32.327 -40.307  24.309  1.00 73.34           C  
ATOM    824  HB2 ASN A  56      32.977 -39.824  25.039  1.00 73.34           H  
ATOM    825  HB3 ASN A  56      31.302 -39.985  24.493  1.00 73.34           H  
ATOM    826  O   ASN A  56      33.441 -42.525  26.550  1.00 73.34           O  
ATOM    827  CG  ASN A  56      32.767 -39.828  22.939  1.00 73.34           C  
ATOM    828  ND2 ASN A  56      32.483 -38.594  22.587  1.00 73.34           N  
ATOM    829 HD21 ASN A  56      31.908 -38.021  23.188  1.00 73.34           H  
ATOM    830 HD22 ASN A  56      32.738 -38.325  21.647  1.00 73.34           H  
ATOM    831  OD1 ASN A  56      33.410 -40.521  22.172  1.00 73.34           O  
ATOM    832  N   ALA A  57      31.209 -42.315  26.579  1.00 77.94           N  
ATOM    833  H   ALA A  57      30.375 -42.083  26.059  1.00 77.94           H  
ATOM    834  CA  ALA A  57      31.057 -42.761  27.966  1.00 77.94           C  
ATOM    835  HA  ALA A  57      31.740 -42.185  28.590  1.00 77.94           H  
ATOM    836  C   ALA A  57      31.420 -44.247  28.150  1.00 77.94           C  
ATOM    837  CB  ALA A  57      29.624 -42.459  28.424  1.00 77.94           C  
ATOM    838  HB1 ALA A  57      29.516 -42.720  29.477  1.00 77.94           H  
ATOM    839  HB2 ALA A  57      28.909 -43.043  27.844  1.00 77.94           H  
ATOM    840  HB3 ALA A  57      29.408 -41.399  28.293  1.00 77.94           H  
ATOM    841  O   ALA A  57      32.178 -44.589  29.059  1.00 77.94           O  
ATOM    842  N   SER A  58      30.933 -45.120  27.265  1.00 82.55           N  
ATOM    843  H   SER A  58      30.241 -44.786  26.610  1.00 82.55           H  
ATOM    844  CA  SER A  58      31.107 -46.576  27.358  1.00 82.55           C  
ATOM    845  HA  SER A  58      30.950 -46.871  28.395  1.00 82.55           H  
ATOM    846  C   SER A  58      32.516 -47.059  26.980  1.00 82.55           C  
ATOM    847  CB  SER A  58      30.014 -47.261  26.524  1.00 82.55           C  
ATOM    848  HB2 SER A  58      30.060 -46.918  25.490  1.00 82.55           H  
ATOM    849  HB3 SER A  58      30.153 -48.341  26.562  1.00 82.55           H  
ATOM    850  O   SER A  58      32.919 -48.155  27.370  1.00 82.55           O  
ATOM    851  OG  SER A  58      28.765 -46.925  27.099  1.00 82.55           O  
ATOM    852  HG  SER A  58      28.022 -47.174  26.545  1.00 82.55           H  
ATOM    853  N   THR A  59      33.296 -46.245  26.258  1.00 77.81           N  
ATOM    854  H   THR A  59      32.880 -45.391  25.916  1.00 77.81           H  
ATOM    855  CA  THR A  59      34.671 -46.579  25.829  1.00 77.81           C  
ATOM    856  HA  THR A  59      34.893 -47.609  26.108  1.00 77.81           H  
ATOM    857  C   THR A  59      35.756 -45.718  26.483  1.00 77.81           C  
ATOM    858  CB  THR A  59      34.814 -46.490  24.303  1.00 77.81           C  
ATOM    859  HB  THR A  59      35.813 -46.830  24.030  1.00 77.81           H  
ATOM    860  O   THR A  59      36.920 -46.107  26.485  1.00 77.81           O  
ATOM    861  CG2 THR A  59      33.799 -47.341  23.538  1.00 77.81           C  
ATOM    862 HG21 THR A  59      32.779 -47.122  23.851  1.00 77.81           H  
ATOM    863 HG22 THR A  59      34.004 -48.398  23.710  1.00 77.81           H  
ATOM    864 HG23 THR A  59      33.881 -47.119  22.474  1.00 77.81           H  
ATOM    865  OG1 THR A  59      34.669 -45.158  23.874  1.00 77.81           O  
ATOM    866  HG1 THR A  59      33.731 -44.957  23.889  1.00 77.81           H  
ATOM    867  N   GLY A  60      35.414 -44.552  27.038  1.00 74.10           N  
ATOM    868  H   GLY A  60      34.447 -44.261  27.007  1.00 74.10           H  
ATOM    869  CA  GLY A  60      36.386 -43.561  27.516  1.00 74.10           C  
ATOM    870  HA2 GLY A  60      35.855 -42.824  28.119  1.00 74.10           H  
ATOM    871  HA3 GLY A  60      37.129 -44.056  28.142  1.00 74.10           H  
ATOM    872  C   GLY A  60      37.123 -42.805  26.400  1.00 74.10           C  
ATOM    873  O   GLY A  60      38.072 -42.074  26.688  1.00 74.10           O  
ATOM    874  N   LEU A  61      36.715 -42.979  25.139  1.00 75.44           N  
ATOM    875  H   LEU A  61      35.916 -43.577  24.979  1.00 75.44           H  
ATOM    876  CA  LEU A  61      37.294 -42.304  23.977  1.00 75.44           C  
ATOM    877  HA  LEU A  61      38.359 -42.158  24.155  1.00 75.44           H  
ATOM    878  C   LEU A  61      36.688 -40.907  23.751  1.00 75.44           C  
ATOM    879  CB  LEU A  61      37.130 -43.199  22.732  1.00 75.44           C  
ATOM    880  HB2 LEU A  61      36.065 -43.333  22.542  1.00 75.44           H  
ATOM    881  HB3 LEU A  61      37.549 -42.683  21.869  1.00 75.44           H  
ATOM    882  O   LEU A  61      35.718 -40.499  24.391  1.00 75.44           O  
ATOM    883  CG  LEU A  61      37.800 -44.584  22.825  1.00 75.44           C  
ATOM    884  HG  LEU A  61      37.377 -45.153  23.653  1.00 75.44           H  
ATOM    885  CD1 LEU A  61      37.519 -45.340  21.528  1.00 75.44           C  
ATOM    886 HD11 LEU A  61      37.894 -44.773  20.676  1.00 75.44           H  
ATOM    887 HD12 LEU A  61      37.999 -46.318  21.557  1.00 75.44           H  
ATOM    888 HD13 LEU A  61      36.442 -45.474  21.426  1.00 75.44           H  
ATOM    889  CD2 LEU A  61      39.311 -44.484  23.042  1.00 75.44           C  
ATOM    890 HD21 LEU A  61      39.514 -44.121  24.049  1.00 75.44           H  
ATOM    891 HD22 LEU A  61      39.767 -45.468  22.939  1.00 75.44           H  
ATOM    892 HD23 LEU A  61      39.755 -43.802  22.317  1.00 75.44           H  
ATOM    893  N   ARG A  62      37.269 -40.168  22.798  1.00 72.37           N  
ATOM    894  H   ARG A  62      38.063 -40.575  22.325  1.00 72.37           H  
ATOM    895  CA  ARG A  62      36.716 -38.924  22.242  1.00 72.37           C  
ATOM    896  HA  ARG A  62      35.733 -38.734  22.673  1.00 72.37           H  
ATOM    897  C   ARG A  62      36.498 -39.081  20.738  1.00 72.37           C  
ATOM    898  CB  ARG A  62      37.630 -37.732  22.561  1.00 72.37           C  
ATOM    899  HB2 ARG A  62      38.662 -37.985  22.318  1.00 72.37           H  
ATOM    900  HB3 ARG A  62      37.327 -36.898  21.929  1.00 72.37           H  
ATOM    901  O   ARG A  62      37.375 -38.764  19.941  1.00 72.37           O  
ATOM    902  CG  ARG A  62      37.532 -37.284  24.023  1.00 72.37           C  
ATOM    903  HG2 ARG A  62      37.896 -38.071  24.684  1.00 72.37           H  
ATOM    904  HG3 ARG A  62      36.490 -37.068  24.260  1.00 72.37           H  
ATOM    905  CD  ARG A  62      38.373 -36.015  24.206  1.00 72.37           C  
ATOM    906  HD2 ARG A  62      39.426 -36.270  24.095  1.00 72.37           H  
ATOM    907  HD3 ARG A  62      38.100 -35.310  23.421  1.00 72.37           H  
ATOM    908  NE  ARG A  62      38.145 -35.388  25.522  1.00 72.37           N  
ATOM    909  HE  ARG A  62      37.680 -35.957  26.214  1.00 72.37           H  
ATOM    910  NH1 ARG A  62      39.053 -33.335  25.026  1.00 72.37           N  
ATOM    911 HH11 ARG A  62      39.276 -33.670  24.100  1.00 72.37           H  
ATOM    912 HH12 ARG A  62      39.224 -32.369  25.268  1.00 72.37           H  
ATOM    913  NH2 ARG A  62      38.118 -33.671  27.021  1.00 72.37           N  
ATOM    914 HH21 ARG A  62      37.588 -34.243  27.663  1.00 72.37           H  
ATOM    915 HH22 ARG A  62      38.299 -32.702  27.242  1.00 72.37           H  
ATOM    916  CZ  ARG A  62      38.442 -34.141  25.850  1.00 72.37           C  
ATOM    917  N   LEU A  63      35.334 -39.600  20.368  1.00 68.16           N  
ATOM    918  H   LEU A  63      34.692 -39.887  21.093  1.00 68.16           H  
ATOM    919  CA  LEU A  63      34.911 -39.813  18.986  1.00 68.16           C  
ATOM    920  HA  LEU A  63      35.787 -40.150  18.431  1.00 68.16           H  
ATOM    921  C   LEU A  63      34.398 -38.494  18.355  1.00 68.16           C  
ATOM    922  CB  LEU A  63      33.858 -40.940  18.955  1.00 68.16           C  
ATOM    923  HB2 LEU A  63      32.992 -40.615  19.532  1.00 68.16           H  
ATOM    924  HB3 LEU A  63      33.529 -41.089  17.926  1.00 68.16           H  
ATOM    925  O   LEU A  63      33.828 -37.669  19.081  1.00 68.16           O  
ATOM    926  CG  LEU A  63      34.364 -42.288  19.522  1.00 68.16           C  
ATOM    927  HG  LEU A  63      34.877 -42.125  20.470  1.00 68.16           H  
ATOM    928  CD1 LEU A  63      33.217 -43.256  19.800  1.00 68.16           C  
ATOM    929 HD11 LEU A  63      32.752 -43.578  18.868  1.00 68.16           H  
ATOM    930 HD12 LEU A  63      33.596 -44.128  20.331  1.00 68.16           H  
ATOM    931 HD13 LEU A  63      32.474 -42.762  20.427  1.00 68.16           H  
ATOM    932  CD2 LEU A  63      35.342 -42.975  18.564  1.00 68.16           C  
ATOM    933 HD21 LEU A  63      36.220 -42.348  18.411  1.00 68.16           H  
ATOM    934 HD22 LEU A  63      35.666 -43.923  18.994  1.00 68.16           H  
ATOM    935 HD23 LEU A  63      34.854 -43.162  17.608  1.00 68.16           H  
ATOM    936  N   PRO A  64      34.583 -38.275  17.034  1.00 58.22           N  
ATOM    937  CA  PRO A  64      34.167 -37.047  16.342  1.00 58.22           C  
ATOM    938  HA  PRO A  64      34.707 -36.206  16.778  1.00 58.22           H  
ATOM    939  C   PRO A  64      32.660 -36.766  16.402  1.00 58.22           C  
ATOM    940  CB  PRO A  64      34.605 -37.217  14.879  1.00 58.22           C  
ATOM    941  HB2 PRO A  64      33.796 -37.650  14.290  1.00 58.22           H  
ATOM    942  HB3 PRO A  64      34.925 -36.273  14.438  1.00 58.22           H  
ATOM    943  O   PRO A  64      31.852 -37.679  16.545  1.00 58.22           O  
ATOM    944  CG  PRO A  64      35.748 -38.221  14.955  1.00 58.22           C  
ATOM    945  HG2 PRO A  64      35.861 -38.774  14.023  1.00 58.22           H  
ATOM    946  HG3 PRO A  64      36.673 -37.706  15.216  1.00 58.22           H  
ATOM    947  CD  PRO A  64      35.320 -39.127  16.106  1.00 58.22           C  
ATOM    948  HD2 PRO A  64      34.663 -39.913  15.732  1.00 58.22           H  
ATOM    949  HD3 PRO A  64      36.213 -39.562  16.555  1.00 58.22           H  
ATOM    950  N   ALA A  65      32.254 -35.506  16.212  1.00 51.88           N  
ATOM    951  H   ALA A  65      32.948 -34.789  16.052  1.00 51.88           H  
ATOM    952  CA  ALA A  65      30.840 -35.158  16.010  1.00 51.88           C  
ATOM    953  HA  ALA A  65      30.253 -35.516  16.856  1.00 51.88           H  
ATOM    954  C   ALA A  65      30.240 -35.842  14.770  1.00 51.88           C  
ATOM    955  CB  ALA A  65      30.710 -33.633  15.946  1.00 51.88           C  
ATOM    956  HB1 ALA A  65      31.122 -33.174  16.844  1.00 51.88           H  
ATOM    957  HB2 ALA A  65      29.659 -33.359  15.854  1.00 51.88           H  
ATOM    958  HB3 ALA A  65      31.242 -33.249  15.075  1.00 51.88           H  
ATOM    959  O   ALA A  65      29.119 -36.335  14.815  1.00 51.88           O  
ATOM    960  N   THR A  66      31.037 -35.947  13.710  1.00 54.49           N  
ATOM    961  H   THR A  66      31.952 -35.520  13.741  1.00 54.49           H  
ATOM    962  CA  THR A  66      30.715 -36.571  12.424  1.00 54.49           C  
ATOM    963  HA  THR A  66      29.688 -36.317  12.162  1.00 54.49           H  
ATOM    964  C   THR A  66      30.813 -38.098  12.422  1.00 54.49           C  
ATOM    965  CB  THR A  66      31.652 -35.994  11.351  1.00 54.49           C  
ATOM    966  HB  THR A  66      31.588 -36.571  10.428  1.00 54.49           H  
ATOM    967  O   THR A  66      30.608 -38.711  11.382  1.00 54.49           O  
ATOM    968  CG2 THR A  66      31.291 -34.538  11.048  1.00 54.49           C  
ATOM    969 HG21 THR A  66      31.955 -34.164  10.269  1.00 54.49           H  
ATOM    970 HG22 THR A  66      31.405 -33.916  11.936  1.00 54.49           H  
ATOM    971 HG23 THR A  66      30.264 -34.479  10.689  1.00 54.49           H  
ATOM    972  OG1 THR A  66      32.975 -36.014  11.848  1.00 54.49           O  
ATOM    973  HG1 THR A  66      33.347 -36.855  11.576  1.00 54.49           H  
ATOM    974  N   MET A  67      31.076 -38.740  13.566  1.00 68.48           N  
ATOM    975  H   MET A  67      31.182 -38.175  14.396  1.00 68.48           H  
ATOM    976  CA  MET A  67      31.393 -40.172  13.681  1.00 68.48           C  
ATOM    977  HA  MET A  67      32.383 -40.340  13.259  1.00 68.48           H  
ATOM    978  C   MET A  67      30.417 -41.113  12.949  1.00 68.48           C  
ATOM    979  CB  MET A  67      31.430 -40.488  15.181  1.00 68.48           C  
ATOM    980  HB2 MET A  67      30.513 -40.100  15.626  1.00 68.48           H  
ATOM    981  HB3 MET A  67      32.268 -39.955  15.630  1.00 68.48           H  
ATOM    982  O   MET A  67      30.863 -42.098  12.367  1.00 68.48           O  
ATOM    983  CG  MET A  67      31.572 -41.963  15.566  1.00 68.48           C  
ATOM    984  HG2 MET A  67      31.029 -42.604  14.871  1.00 68.48           H  
ATOM    985  HG3 MET A  67      32.627 -42.234  15.525  1.00 68.48           H  
ATOM    986  SD  MET A  67      30.927 -42.294  17.224  1.00 68.48           S  
ATOM    987  CE  MET A  67      29.148 -42.236  16.867  1.00 68.48           C  
ATOM    988  HE1 MET A  67      28.899 -42.947  16.079  1.00 68.48           H  
ATOM    989  HE2 MET A  67      28.590 -42.490  17.769  1.00 68.48           H  
ATOM    990  HE3 MET A  67      28.856 -41.235  16.550  1.00 68.48           H  
ATOM    991  N   VAL A  68      29.107 -40.835  12.959  1.00 70.50           N  
ATOM    992  H   VAL A  68      28.795 -39.994  13.423  1.00 70.50           H  
ATOM    993  CA  VAL A  68      28.105 -41.654  12.240  1.00 70.50           C  
ATOM    994  HA  VAL A  68      28.351 -42.705  12.391  1.00 70.50           H  
ATOM    995  C   VAL A  68      28.099 -41.445  10.722  1.00 70.50           C  
ATOM    996  CB  VAL A  68      26.678 -41.439  12.772  1.00 70.50           C  
ATOM    997  HB  VAL A  68      25.987 -42.001  12.144  1.00 70.50           H  
ATOM    998  O   VAL A  68      27.544 -42.268  10.006  1.00 70.50           O  
ATOM    999  CG1 VAL A  68      26.517 -41.965  14.200  1.00 70.50           C  
ATOM   1000 HG11 VAL A  68      27.108 -41.370  14.895  1.00 70.50           H  
ATOM   1001 HG12 VAL A  68      25.467 -41.907  14.486  1.00 70.50           H  
ATOM   1002 HG13 VAL A  68      26.834 -43.007  14.243  1.00 70.50           H  
ATOM   1003  CG2 VAL A  68      26.261 -39.969  12.734  1.00 70.50           C  
ATOM   1004 HG21 VAL A  68      26.391 -39.559  11.732  1.00 70.50           H  
ATOM   1005 HG22 VAL A  68      25.198 -39.917  12.971  1.00 70.50           H  
ATOM   1006 HG23 VAL A  68      26.831 -39.378  13.450  1.00 70.50           H  
ATOM   1007  N   PHE A  69      28.722 -40.380  10.219  1.00 58.90           N  
ATOM   1008  H   PHE A  69      29.168 -39.741  10.861  1.00 58.90           H  
ATOM   1009  CA  PHE A  69      28.978 -40.162   8.794  1.00 58.90           C  
ATOM   1010  HA  PHE A  69      28.231 -40.694   8.205  1.00 58.90           H  
ATOM   1011  C   PHE A  69      30.353 -40.728   8.400  1.00 58.90           C  
ATOM   1012  CB  PHE A  69      28.853 -38.663   8.474  1.00 58.90           C  
ATOM   1013  HB2 PHE A  69      28.972 -38.530   7.399  1.00 58.90           H  
ATOM   1014  HB3 PHE A  69      29.670 -38.124   8.954  1.00 58.90           H  
ATOM   1015  O   PHE A  69      30.472 -41.395   7.376  1.00 58.90           O  
ATOM   1016  CG  PHE A  69      27.530 -38.037   8.891  1.00 58.90           C  
ATOM   1017  CD1 PHE A  69      26.358 -38.311   8.161  1.00 58.90           C  
ATOM   1018  HD1 PHE A  69      26.398 -38.960   7.299  1.00 58.90           H  
ATOM   1019  CD2 PHE A  69      27.463 -37.192  10.016  1.00 58.90           C  
ATOM   1020  HD2 PHE A  69      28.362 -36.975  10.575  1.00 58.90           H  
ATOM   1021  CE1 PHE A  69      25.130 -37.747   8.556  1.00 58.90           C  
ATOM   1022  HE1 PHE A  69      24.231 -37.962   7.998  1.00 58.90           H  
ATOM   1023  CE2 PHE A  69      26.236 -36.629  10.413  1.00 58.90           C  
ATOM   1024  HE2 PHE A  69      26.187 -35.983  11.277  1.00 58.90           H  
ATOM   1025  CZ  PHE A  69      25.069 -36.907   9.681  1.00 58.90           C  
ATOM   1026  HZ  PHE A  69      24.125 -36.479   9.984  1.00 58.90           H  
ATOM   1027  N   ASP A  70      31.369 -40.542   9.253  1.00 65.68           N  
ATOM   1028  H   ASP A  70      31.212 -39.915  10.029  1.00 65.68           H  
ATOM   1029  CA  ASP A  70      32.738 -41.047   9.052  1.00 65.68           C  
ATOM   1030  HA  ASP A  70      33.108 -40.703   8.086  1.00 65.68           H  
ATOM   1031  C   ASP A  70      32.811 -42.585   9.090  1.00 65.68           C  
ATOM   1032  CB  ASP A  70      33.658 -40.505  10.164  1.00 65.68           C  
ATOM   1033  HB2 ASP A  70      33.330 -40.916  11.119  1.00 65.68           H  
ATOM   1034  HB3 ASP A  70      34.670 -40.867   9.983  1.00 65.68           H  
ATOM   1035  O   ASP A  70      33.607 -43.223   8.392  1.00 65.68           O  
ATOM   1036  CG  ASP A  70      33.711 -38.979  10.277  1.00 65.68           C  
ATOM   1037  OD1 ASP A  70      33.703 -38.301   9.232  1.00 65.68           O  
ATOM   1038  OD2 ASP A  70      33.780 -38.488  11.430  1.00 65.68           O  
ATOM   1039  N   HIS A  71      31.998 -43.201   9.950  1.00 76.41           N  
ATOM   1040  H   HIS A  71      31.420 -42.616  10.537  1.00 76.41           H  
ATOM   1041  CA  HIS A  71      31.937 -44.642  10.179  1.00 76.41           C  
ATOM   1042  HA  HIS A  71      32.494 -45.164   9.401  1.00 76.41           H  
ATOM   1043  C   HIS A  71      30.479 -45.099  10.094  1.00 76.41           C  
ATOM   1044  CB  HIS A  71      32.592 -44.976  11.530  1.00 76.41           C  
ATOM   1045  HB2 HIS A  71      32.531 -46.052  11.690  1.00 76.41           H  
ATOM   1046  HB3 HIS A  71      32.041 -44.481  12.329  1.00 76.41           H  
ATOM   1047  O   HIS A  71      29.870 -45.389  11.120  1.00 76.41           O  
ATOM   1048  CG  HIS A  71      34.040 -44.567  11.613  1.00 76.41           C  
ATOM   1049  CD2 HIS A  71      34.688 -44.086  12.716  1.00 76.41           C  
ATOM   1050  HD2 HIS A  71      34.256 -43.965  13.698  1.00 76.41           H  
ATOM   1051  ND1 HIS A  71      34.919 -44.483  10.559  1.00 76.41           N  
ATOM   1052  HD1 HIS A  71      34.635 -44.430   9.591  1.00 76.41           H  
ATOM   1053  CE1 HIS A  71      36.066 -43.963  11.017  1.00 76.41           C  
ATOM   1054  HE1 HIS A  71      36.897 -43.671  10.393  1.00 76.41           H  
ATOM   1055  NE2 HIS A  71      35.988 -43.728  12.337  1.00 76.41           N  
ATOM   1056  N   PRO A  72      29.896 -45.172   8.884  1.00 69.41           N  
ATOM   1057  CA  PRO A  72      28.447 -45.200   8.714  1.00 69.41           C  
ATOM   1058  HA  PRO A  72      28.019 -44.378   9.287  1.00 69.41           H  
ATOM   1059  C   PRO A  72      27.740 -46.458   9.215  1.00 69.41           C  
ATOM   1060  CB  PRO A  72      28.193 -44.920   7.226  1.00 69.41           C  
ATOM   1061  HB2 PRO A  72      28.053 -43.848   7.084  1.00 69.41           H  
ATOM   1062  HB3 PRO A  72      27.334 -45.465   6.836  1.00 69.41           H  
ATOM   1063  O   PRO A  72      26.519 -46.469   9.202  1.00 69.41           O  
ATOM   1064  CG  PRO A  72      29.492 -45.352   6.551  1.00 69.41           C  
ATOM   1065  HG2 PRO A  72      29.485 -46.430   6.395  1.00 69.41           H  
ATOM   1066  HG3 PRO A  72      29.656 -44.824   5.611  1.00 69.41           H  
ATOM   1067  CD  PRO A  72      30.545 -44.988   7.593  1.00 69.41           C  
ATOM   1068  HD2 PRO A  72      30.830 -43.943   7.472  1.00 69.41           H  
ATOM   1069  HD3 PRO A  72      31.418 -45.631   7.486  1.00 69.41           H  
ATOM   1070  N   ARG A  73      28.448 -47.507   9.654  1.00 79.17           N  
ATOM   1071  H   ARG A  73      29.435 -47.362   9.809  1.00 79.17           H  
ATOM   1072  CA  ARG A  73      27.860 -48.778  10.116  1.00 79.17           C  
ATOM   1073  HA  ARG A  73      26.785 -48.634  10.223  1.00 79.17           H  
ATOM   1074  C   ARG A  73      28.434 -49.182  11.486  1.00 79.17           C  
ATOM   1075  CB  ARG A  73      28.081 -49.905   9.088  1.00 79.17           C  
ATOM   1076  HB2 ARG A  73      27.486 -50.768   9.386  1.00 79.17           H  
ATOM   1077  HB3 ARG A  73      29.132 -50.195   9.108  1.00 79.17           H  
ATOM   1078  O   ARG A  73      29.630 -48.953  11.713  1.00 79.17           O  
ATOM   1079  CG  ARG A  73      27.703 -49.528   7.646  1.00 79.17           C  
ATOM   1080  HG2 ARG A  73      26.650 -49.251   7.597  1.00 79.17           H  
ATOM   1081  HG3 ARG A  73      28.298 -48.669   7.337  1.00 79.17           H  
ATOM   1082  CD  ARG A  73      27.999 -50.660   6.652  1.00 79.17           C  
ATOM   1083  HD2 ARG A  73      28.864 -51.228   6.993  1.00 79.17           H  
ATOM   1084  HD3 ARG A  73      28.257 -50.206   5.696  1.00 79.17           H  
ATOM   1085  NE  ARG A  73      26.852 -51.567   6.489  1.00 79.17           N  
ATOM   1086  HE  ARG A  73      26.526 -52.034   7.324  1.00 79.17           H  
ATOM   1087  NH1 ARG A  73      26.470 -51.336   4.220  1.00 79.17           N  
ATOM   1088 HH11 ARG A  73      25.874 -51.514   3.424  1.00 79.17           H  
ATOM   1089 HH12 ARG A  73      27.251 -50.701   4.141  1.00 79.17           H  
ATOM   1090  NH2 ARG A  73      25.135 -52.613   5.475  1.00 79.17           N  
ATOM   1091 HH21 ARG A  73      24.552 -52.806   4.673  1.00 79.17           H  
ATOM   1092 HH22 ARG A  73      24.916 -52.978   6.391  1.00 79.17           H  
ATOM   1093  CZ  ARG A  73      26.169 -51.832   5.390  1.00 79.17           C  
ATOM   1094  N   PRO A  74      27.649 -49.827  12.371  1.00 86.12           N  
ATOM   1095  CA  PRO A  74      28.098 -50.265  13.693  1.00 86.12           C  
ATOM   1096  HA  PRO A  74      28.209 -49.369  14.304  1.00 86.12           H  
ATOM   1097  C   PRO A  74      29.426 -51.040  13.740  1.00 86.12           C  
ATOM   1098  CB  PRO A  74      26.939 -51.102  14.244  1.00 86.12           C  
ATOM   1099  HB2 PRO A  74      26.986 -52.120  13.858  1.00 86.12           H  
ATOM   1100  HB3 PRO A  74      26.921 -51.108  15.334  1.00 86.12           H  
ATOM   1101  O   PRO A  74      30.269 -50.744  14.587  1.00 86.12           O  
ATOM   1102  CG  PRO A  74      25.721 -50.395  13.657  1.00 86.12           C  
ATOM   1103  HG2 PRO A  74      24.842 -51.037  13.623  1.00 86.12           H  
ATOM   1104  HG3 PRO A  74      25.509 -49.494  14.232  1.00 86.12           H  
ATOM   1105  CD  PRO A  74      26.206 -50.016  12.259  1.00 86.12           C  
ATOM   1106  HD2 PRO A  74      25.996 -50.820  11.554  1.00 86.12           H  
ATOM   1107  HD3 PRO A  74      25.702 -49.101  11.946  1.00 86.12           H  
ATOM   1108  N   SER A  75      29.661 -51.987  12.826  1.00 82.33           N  
ATOM   1109  H   SER A  75      28.943 -52.190  12.146  1.00 82.33           H  
ATOM   1110  CA  SER A  75      30.883 -52.811  12.794  1.00 82.33           C  
ATOM   1111  HA  SER A  75      31.041 -53.236  13.786  1.00 82.33           H  
ATOM   1112  C   SER A  75      32.140 -52.007  12.435  1.00 82.33           C  
ATOM   1113  CB  SER A  75      30.705 -53.974  11.809  1.00 82.33           C  
ATOM   1114  HB2 SER A  75      29.765 -54.485  12.014  1.00 82.33           H  
ATOM   1115  HB3 SER A  75      31.520 -54.683  11.957  1.00 82.33           H  
ATOM   1116  O   SER A  75      33.213 -52.208  13.011  1.00 82.33           O  
ATOM   1117  OG  SER A  75      30.728 -53.529  10.462  1.00 82.33           O  
ATOM   1118  HG  SER A  75      29.871 -53.714  10.071  1.00 82.33           H  
ATOM   1119  N   VAL A  76      32.003 -51.042  11.519  1.00 84.64           N  
ATOM   1120  H   VAL A  76      31.088 -50.942  11.104  1.00 84.64           H  
ATOM   1121  CA  VAL A  76      33.080 -50.132  11.099  1.00 84.64           C  
ATOM   1122  HA  VAL A  76      33.948 -50.722  10.804  1.00 84.64           H  
ATOM   1123  C   VAL A  76      33.495 -49.254  12.278  1.00 84.64           C  
ATOM   1124  CB  VAL A  76      32.630 -49.276   9.895  1.00 84.64           C  
ATOM   1125  HB  VAL A  76      31.757 -48.686  10.173  1.00 84.64           H  
ATOM   1126  O   VAL A  76      34.684 -49.135  12.589  1.00 84.64           O  
ATOM   1127  CG1 VAL A  76      33.729 -48.310   9.432  1.00 84.64           C  
ATOM   1128 HG11 VAL A  76      33.967 -47.599  10.223  1.00 84.64           H  
ATOM   1129 HG12 VAL A  76      33.384 -47.745   8.566  1.00 84.64           H  
ATOM   1130 HG13 VAL A  76      34.629 -48.863   9.165  1.00 84.64           H  
ATOM   1131  CG2 VAL A  76      32.257 -50.159   8.694  1.00 84.64           C  
ATOM   1132 HG21 VAL A  76      31.928 -49.533   7.864  1.00 84.64           H  
ATOM   1133 HG22 VAL A  76      31.441 -50.833   8.955  1.00 84.64           H  
ATOM   1134 HG23 VAL A  76      33.116 -50.751   8.382  1.00 84.64           H  
ATOM   1135  N   LEU A  77      32.508 -48.707  12.988  1.00 87.80           N  
ATOM   1136  H   LEU A  77      31.558 -48.862  12.682  1.00 87.80           H  
ATOM   1137  CA  LEU A  77      32.718 -47.896  14.181  1.00 87.80           C  
ATOM   1138  HA  LEU A  77      33.428 -47.108  13.927  1.00 87.80           H  
ATOM   1139  C   LEU A  77      33.330 -48.708  15.339  1.00 87.80           C  
ATOM   1140  CB  LEU A  77      31.366 -47.250  14.517  1.00 87.80           C  
ATOM   1141  HB2 LEU A  77      30.624 -48.035  14.662  1.00 87.80           H  
ATOM   1142  HB3 LEU A  77      31.052 -46.660  13.656  1.00 87.80           H  
ATOM   1143  O   LEU A  77      34.265 -48.247  15.996  1.00 87.80           O  
ATOM   1144  CG  LEU A  77      31.362 -46.345  15.757  1.00 87.80           C  
ATOM   1145  HG  LEU A  77      31.475 -46.956  16.653  1.00 87.80           H  
ATOM   1146  CD1 LEU A  77      32.472 -45.294  15.733  1.00 87.80           C  
ATOM   1147 HD11 LEU A  77      32.389 -44.664  16.619  1.00 87.80           H  
ATOM   1148 HD12 LEU A  77      33.454 -45.766  15.755  1.00 87.80           H  
ATOM   1149 HD13 LEU A  77      32.373 -44.681  14.837  1.00 87.80           H  
ATOM   1150  CD2 LEU A  77      30.020 -45.621  15.811  1.00 87.80           C  
ATOM   1151 HD21 LEU A  77      29.881 -45.012  14.918  1.00 87.80           H  
ATOM   1152 HD22 LEU A  77      29.205 -46.341  15.880  1.00 87.80           H  
ATOM   1153 HD23 LEU A  77      29.988 -44.973  16.687  1.00 87.80           H  
ATOM   1154  N   ALA A  78      32.898 -49.953  15.547  1.00 85.41           N  
ATOM   1155  H   ALA A  78      32.100 -50.281  15.021  1.00 85.41           H  
ATOM   1156  CA  ALA A  78      33.471 -50.842  16.557  1.00 85.41           C  
ATOM   1157  HA  ALA A  78      33.393 -50.362  17.532  1.00 85.41           H  
ATOM   1158  C   ALA A  78      34.958 -51.162  16.311  1.00 85.41           C  
ATOM   1159  CB  ALA A  78      32.628 -52.113  16.586  1.00 85.41           C  
ATOM   1160  HB1 ALA A  78      32.614 -52.590  15.607  1.00 85.41           H  
ATOM   1161  HB2 ALA A  78      33.046 -52.812  17.311  1.00 85.41           H  
ATOM   1162  HB3 ALA A  78      31.609 -51.850  16.873  1.00 85.41           H  
ATOM   1163  O   ALA A  78      35.768 -51.134  17.244  1.00 85.41           O  
ATOM   1164  N   ARG A  79      35.354 -51.397  15.052  1.00 79.95           N  
ATOM   1165  H   ARG A  79      34.642 -51.459  14.339  1.00 79.95           H  
ATOM   1166  CA  ARG A  79      36.763 -51.624  14.678  1.00 79.95           C  
ATOM   1167  HA  ARG A  79      37.162 -52.410  15.318  1.00 79.95           H  
ATOM   1168  C   ARG A  79      37.632 -50.382  14.906  1.00 79.95           C  
ATOM   1169  CB  ARG A  79      36.814 -52.109  13.224  1.00 79.95           C  
ATOM   1170  HB2 ARG A  79      36.557 -51.289  12.554  1.00 79.95           H  
ATOM   1171  HB3 ARG A  79      36.068 -52.896  13.105  1.00 79.95           H  
ATOM   1172  O   ARG A  79      38.778 -50.507  15.354  1.00 79.95           O  
ATOM   1173  CG  ARG A  79      38.198 -52.673  12.854  1.00 79.95           C  
ATOM   1174  HG2 ARG A  79      38.957 -51.903  12.989  1.00 79.95           H  
ATOM   1175  HG3 ARG A  79      38.435 -53.509  13.511  1.00 79.95           H  
ATOM   1176  CD  ARG A  79      38.249 -53.147  11.396  1.00 79.95           C  
ATOM   1177  HD2 ARG A  79      39.242 -53.547  11.191  1.00 79.95           H  
ATOM   1178  HD3 ARG A  79      38.076 -52.286  10.751  1.00 79.95           H  
ATOM   1179  NE  ARG A  79      37.244 -54.190  11.148  1.00 79.95           N  
ATOM   1180  HE  ARG A  79      37.031 -54.790  11.932  1.00 79.95           H  
ATOM   1181  NH1 ARG A  79      36.703 -53.706   8.965  1.00 79.95           N  
ATOM   1182 HH11 ARG A  79      37.498 -53.086   8.908  1.00 79.95           H  
ATOM   1183 HH12 ARG A  79      36.078 -53.835   8.182  1.00 79.95           H  
ATOM   1184  NH2 ARG A  79      35.462 -55.142  10.157  1.00 79.95           N  
ATOM   1185 HH21 ARG A  79      35.300 -55.597  11.044  1.00 79.95           H  
ATOM   1186 HH22 ARG A  79      34.789 -55.226   9.409  1.00 79.95           H  
ATOM   1187  CZ  ARG A  79      36.481 -54.340  10.085  1.00 79.95           C  
ATOM   1188  N   ARG A  80      37.082 -49.182  14.673  1.00 81.33           N  
ATOM   1189  H   ARG A  80      36.151 -49.159  14.282  1.00 81.33           H  
ATOM   1190  CA  ARG A  80      37.735 -47.912  15.035  1.00 81.33           C  
ATOM   1191  HA  ARG A  80      38.717 -47.884  14.563  1.00 81.33           H  
ATOM   1192  C   ARG A  80      37.975 -47.840  16.546  1.00 81.33           C  
ATOM   1193  CB  ARG A  80      36.895 -46.723  14.525  1.00 81.33           C  
ATOM   1194  HB2 ARG A  80      35.934 -46.710  15.039  1.00 81.33           H  
ATOM   1195  HB3 ARG A  80      36.697 -46.841  13.460  1.00 81.33           H  
ATOM   1196  O   ARG A  80      39.111 -47.635  16.967  1.00 81.33           O  
ATOM   1197  CG  ARG A  80      37.568 -45.364  14.766  1.00 81.33           C  
ATOM   1198  HG2 ARG A  80      36.817 -44.581  14.656  1.00 81.33           H  
ATOM   1199  HG3 ARG A  80      37.945 -45.303  15.787  1.00 81.33           H  
ATOM   1200  CD  ARG A  80      38.712 -45.106  13.776  1.00 81.33           C  
ATOM   1201  HD2 ARG A  80      38.316 -45.159  12.762  1.00 81.33           H  
ATOM   1202  HD3 ARG A  80      39.466 -45.884  13.893  1.00 81.33           H  
ATOM   1203  NE  ARG A  80      39.292 -43.768  13.992  1.00 81.33           N  
ATOM   1204  HE  ARG A  80      38.635 -43.001  13.993  1.00 81.33           H  
ATOM   1205  NH1 ARG A  80      41.504 -44.356  14.258  1.00 81.33           N  
ATOM   1206 HH11 ARG A  80      42.288 -44.171  14.867  1.00 81.33           H  
ATOM   1207 HH12 ARG A  80      41.331 -45.276  13.878  1.00 81.33           H  
ATOM   1208  NH2 ARG A  80      40.845 -42.351  14.865  1.00 81.33           N  
ATOM   1209 HH21 ARG A  80      40.136 -41.645  15.005  1.00 81.33           H  
ATOM   1210 HH22 ARG A  80      41.591 -42.406  15.544  1.00 81.33           H  
ATOM   1211  CZ  ARG A  80      40.535 -43.496  14.344  1.00 81.33           C  
ATOM   1212  N   ILE A  81      36.939 -48.097  17.348  1.00 81.24           N  
ATOM   1213  H   ILE A  81      36.042 -48.251  16.911  1.00 81.24           H  
ATOM   1214  CA  ILE A  81      37.002 -48.094  18.819  1.00 81.24           C  
ATOM   1215  HA  ILE A  81      37.321 -47.106  19.151  1.00 81.24           H  
ATOM   1216  C   ILE A  81      38.049 -49.091  19.348  1.00 81.24           C  
ATOM   1217  CB  ILE A  81      35.585 -48.357  19.387  1.00 81.24           C  
ATOM   1218  HB  ILE A  81      35.158 -49.211  18.860  1.00 81.24           H  
ATOM   1219  O   ILE A  81      38.825 -48.744  20.239  1.00 81.24           O  
ATOM   1220  CG1 ILE A  81      34.675 -47.128  19.145  1.00 81.24           C  
ATOM   1221 HG12 ILE A  81      34.826 -46.748  18.135  1.00 81.24           H  
ATOM   1222 HG13 ILE A  81      34.948 -46.330  19.836  1.00 81.24           H  
ATOM   1223  CG2 ILE A  81      35.614 -48.709  20.884  1.00 81.24           C  
ATOM   1224 HG21 ILE A  81      36.050 -47.892  21.459  1.00 81.24           H  
ATOM   1225 HG22 ILE A  81      34.601 -48.905  21.235  1.00 81.24           H  
ATOM   1226 HG23 ILE A  81      36.192 -49.617  21.056  1.00 81.24           H  
ATOM   1227  CD1 ILE A  81      33.178 -47.424  19.296  1.00 81.24           C  
ATOM   1228 HD11 ILE A  81      32.610 -46.527  19.049  1.00 81.24           H  
ATOM   1229 HD12 ILE A  81      32.938 -47.717  20.319  1.00 81.24           H  
ATOM   1230 HD13 ILE A  81      32.891 -48.223  18.612  1.00 81.24           H  
ATOM   1231  N   ARG A  82      38.136 -50.309  18.785  1.00 74.48           N  
ATOM   1232  H   ARG A  82      37.435 -50.560  18.102  1.00 74.48           H  
ATOM   1233  CA  ARG A  82      39.130 -51.322  19.203  1.00 74.48           C  
ATOM   1234  HA  ARG A  82      38.978 -51.529  20.262  1.00 74.48           H  
ATOM   1235  C   ARG A  82      40.569 -50.822  19.068  1.00 74.48           C  
ATOM   1236  CB  ARG A  82      38.942 -52.624  18.397  1.00 74.48           C  
ATOM   1237  HB2 ARG A  82      39.258 -52.471  17.365  1.00 74.48           H  
ATOM   1238  HB3 ARG A  82      37.887 -52.898  18.384  1.00 74.48           H  
ATOM   1239  O   ARG A  82      41.396 -51.079  19.943  1.00 74.48           O  
ATOM   1240  CG  ARG A  82      39.760 -53.769  19.028  1.00 74.48           C  
ATOM   1241  HG2 ARG A  82      40.824 -53.553  18.937  1.00 74.48           H  
ATOM   1242  HG3 ARG A  82      39.521 -53.823  20.090  1.00 74.48           H  
ATOM   1243  CD  ARG A  82      39.476 -55.149  18.419  1.00 74.48           C  
ATOM   1244  HD2 ARG A  82      38.411 -55.360  18.524  1.00 74.48           H  
ATOM   1245  HD3 ARG A  82      40.016 -55.904  18.991  1.00 74.48           H  
ATOM   1246  NE  ARG A  82      39.846 -55.257  16.998  1.00 74.48           N  
ATOM   1247  HE  ARG A  82      39.102 -55.411  16.333  1.00 74.48           H  
ATOM   1248  NH1 ARG A  82      42.141 -55.307  17.172  1.00 74.48           N  
ATOM   1249 HH11 ARG A  82      42.060 -55.167  18.169  1.00 74.48           H  
ATOM   1250 HH12 ARG A  82      43.044 -55.339  16.719  1.00 74.48           H  
ATOM   1251  NH2 ARG A  82      41.117 -55.566  15.186  1.00 74.48           N  
ATOM   1252 HH21 ARG A  82      41.994 -55.683  14.698  1.00 74.48           H  
ATOM   1253 HH22 ARG A  82      40.232 -55.721  14.725  1.00 74.48           H  
ATOM   1254  CZ  ARG A  82      41.044 -55.371  16.468  1.00 74.48           C  
ATOM   1255  N   THR A  83      40.836 -50.119  17.970  1.00 70.20           N  
ATOM   1256  H   THR A  83      40.064 -49.937  17.344  1.00 70.20           H  
ATOM   1257  CA  THR A  83      42.148 -49.552  17.638  1.00 70.20           C  
ATOM   1258  HA  THR A  83      42.908 -50.328  17.725  1.00 70.20           H  
ATOM   1259  C   THR A  83      42.520 -48.433  18.613  1.00 70.20           C  
ATOM   1260  CB  THR A  83      42.146 -49.036  16.188  1.00 70.20           C  
ATOM   1261  HB  THR A  83      41.494 -48.166  16.107  1.00 70.20           H  
ATOM   1262  O   THR A  83      43.599 -48.454  19.198  1.00 70.20           O  
ATOM   1263  CG2 THR A  83      43.544 -48.652  15.712  1.00 70.20           C  
ATOM   1264 HG21 THR A  83      43.501 -48.351  14.665  1.00 70.20           H  
ATOM   1265 HG22 THR A  83      43.930 -47.820  16.302  1.00 70.20           H  
ATOM   1266 HG23 THR A  83      44.215 -49.505  15.812  1.00 70.20           H  
ATOM   1267  OG1 THR A  83      41.682 -50.040  15.303  1.00 70.20           O  
ATOM   1268  HG1 THR A  83      40.732 -50.137  15.400  1.00 70.20           H  
ATOM   1269  N   GLU A  84      41.595 -47.502  18.854  1.00 73.28           N  
ATOM   1270  H   GLU A  84      40.720 -47.548  18.352  1.00 73.28           H  
ATOM   1271  CA  GLU A  84      41.787 -46.362  19.765  1.00 73.28           C  
ATOM   1272  HA  GLU A  84      42.685 -45.812  19.486  1.00 73.28           H  
ATOM   1273  C   GLU A  84      41.966 -46.778  21.237  1.00 73.28           C  
ATOM   1274  CB  GLU A  84      40.575 -45.431  19.625  1.00 73.28           C  
ATOM   1275  HB2 GLU A  84      40.584 -44.707  20.440  1.00 73.28           H  
ATOM   1276  HB3 GLU A  84      39.669 -46.030  19.719  1.00 73.28           H  
ATOM   1277  O   GLU A  84      42.699 -46.133  21.983  1.00 73.28           O  
ATOM   1278  CG  GLU A  84      40.517 -44.669  18.291  1.00 73.28           C  
ATOM   1279  HG2 GLU A  84      40.536 -45.382  17.466  1.00 73.28           H  
ATOM   1280  HG3 GLU A  84      39.564 -44.142  18.241  1.00 73.28           H  
ATOM   1281  CD  GLU A  84      41.652 -43.647  18.115  1.00 73.28           C  
ATOM   1282  OE1 GLU A  84      42.100 -43.475  16.952  1.00 73.28           O  
ATOM   1283  OE2 GLU A  84      42.040 -43.013  19.115  1.00 73.28           O  
ATOM   1284  N   LEU A  85      41.368 -47.896  21.668  1.00 72.13           N  
ATOM   1285  H   LEU A  85      40.734 -48.361  21.034  1.00 72.13           H  
ATOM   1286  CA  LEU A  85      41.501 -48.413  23.038  1.00 72.13           C  
ATOM   1287  HA  LEU A  85      41.345 -47.573  23.715  1.00 72.13           H  
ATOM   1288  C   LEU A  85      42.904 -48.942  23.399  1.00 72.13           C  
ATOM   1289  CB  LEU A  85      40.402 -49.466  23.281  1.00 72.13           C  
ATOM   1290  HB2 LEU A  85      40.686 -50.121  24.105  1.00 72.13           H  
ATOM   1291  HB3 LEU A  85      40.305 -50.085  22.388  1.00 72.13           H  
ATOM   1292  O   LEU A  85      43.093 -49.452  24.506  1.00 72.13           O  
ATOM   1293  CG  LEU A  85      39.042 -48.839  23.626  1.00 72.13           C  
ATOM   1294  HG  LEU A  85      38.787 -48.067  22.900  1.00 72.13           H  
ATOM   1295  CD1 LEU A  85      37.955 -49.913  23.597  1.00 72.13           C  
ATOM   1296 HD11 LEU A  85      36.984 -49.453  23.783  1.00 72.13           H  
ATOM   1297 HD12 LEU A  85      37.933 -50.379  22.612  1.00 72.13           H  
ATOM   1298 HD13 LEU A  85      38.153 -50.666  24.360  1.00 72.13           H  
ATOM   1299  CD2 LEU A  85      39.049 -48.232  25.030  1.00 72.13           C  
ATOM   1300 HD21 LEU A  85      39.420 -48.952  25.761  1.00 72.13           H  
ATOM   1301 HD22 LEU A  85      38.033 -47.945  25.298  1.00 72.13           H  
ATOM   1302 HD23 LEU A  85      39.665 -47.333  25.054  1.00 72.13           H  
ATOM   1303  N   GLY A  86      43.886 -48.869  22.491  1.00 59.64           N  
ATOM   1304  H   GLY A  86      43.684 -48.406  21.617  1.00 59.64           H  
ATOM   1305  CA  GLY A  86      45.279 -49.233  22.778  1.00 59.64           C  
ATOM   1306  HA2 GLY A  86      45.875 -49.059  21.882  1.00 59.64           H  
ATOM   1307  HA3 GLY A  86      45.657 -48.595  23.576  1.00 59.64           H  
ATOM   1308  C   GLY A  86      45.461 -50.694  23.197  1.00 59.64           C  
ATOM   1309  O   GLY A  86      46.455 -51.043  23.830  1.00 59.64           O  
ATOM   1310  N   THR A  87      44.503 -51.562  22.848  1.00 43.16           N  
ATOM   1311  H   THR A  87      43.735 -51.184  22.313  1.00 43.16           H  
ATOM   1312  CA  THR A  87      44.518 -53.008  23.143  1.00 43.16           C  
ATOM   1313  HA  THR A  87      44.908 -53.125  24.154  1.00 43.16           H  
ATOM   1314  C   THR A  87      45.491 -53.789  22.258  1.00 43.16           C  
ATOM   1315  CB  THR A  87      43.109 -53.631  23.132  1.00 43.16           C  
ATOM   1316  HB  THR A  87      43.195 -54.711  23.254  1.00 43.16           H  
ATOM   1317  O   THR A  87      45.362 -55.005  22.107  1.00 43.16           O  
ATOM   1318  CG2 THR A  87      42.256 -53.123  24.293  1.00 43.16           C  
ATOM   1319 HG21 THR A  87      42.705 -53.427  25.238  1.00 43.16           H  
ATOM   1320 HG22 THR A  87      42.188 -52.035  24.261  1.00 43.16           H  
ATOM   1321 HG23 THR A  87      41.253 -53.543  24.209  1.00 43.16           H  
ATOM   1322  OG1 THR A  87      42.397 -53.382  21.938  1.00 43.16           O  
ATOM   1323  HG1 THR A  87      42.309 -52.440  21.775  1.00 43.16           H  
ATOM   1324  N   GLU A  88      46.493 -53.101  21.700  1.00 37.77           N  
ATOM   1325  H   GLU A  88      46.595 -52.128  21.952  1.00 37.77           H  
ATOM   1326  CA  GLU A  88      47.627 -53.734  21.049  1.00 37.77           C  
ATOM   1327  HA  GLU A  88      47.282 -54.201  20.126  1.00 37.77           H  
ATOM   1328  C   GLU A  88      48.193 -54.813  21.962  1.00 37.77           C  
ATOM   1329  CB  GLU A  88      48.738 -52.734  20.702  1.00 37.77           C  
ATOM   1330  HB2 GLU A  88      49.615 -53.307  20.402  1.00 37.77           H  
ATOM   1331  HB3 GLU A  88      48.995 -52.146  21.583  1.00 37.77           H  
ATOM   1332  O   GLU A  88      48.437 -54.610  23.159  1.00 37.77           O  
ATOM   1333  CG  GLU A  88      48.358 -51.803  19.544  1.00 37.77           C  
ATOM   1334  HG2 GLU A  88      47.652 -51.054  19.903  1.00 37.77           H  
ATOM   1335  HG3 GLU A  88      47.864 -52.393  18.772  1.00 37.77           H  
ATOM   1336  CD  GLU A  88      49.599 -51.121  18.949  1.00 37.77           C  
ATOM   1337  OE1 GLU A  88      49.673 -51.057  17.702  1.00 37.77           O  
ATOM   1338  OE2 GLU A  88      50.478 -50.709  19.742  1.00 37.77           O  
ATOM   1339  N   VAL A  89      48.398 -55.987  21.372  1.00 34.11           N  
ATOM   1340  H   VAL A  89      48.173 -56.081  20.392  1.00 34.11           H  
ATOM   1341  CA  VAL A  89      49.093 -57.075  22.036  1.00 34.11           C  
ATOM   1342  HA  VAL A  89      48.564 -57.333  22.953  1.00 34.11           H  
ATOM   1343  C   VAL A  89      50.472 -56.536  22.378  1.00 34.11           C  
ATOM   1344  CB  VAL A  89      49.166 -58.321  21.130  1.00 34.11           C  
ATOM   1345  HB  VAL A  89      49.684 -58.073  20.204  1.00 34.11           H  
ATOM   1346  O   VAL A  89      51.310 -56.380  21.491  1.00 34.11           O  
ATOM   1347  CG1 VAL A  89      49.912 -59.472  21.818  1.00 34.11           C  
ATOM   1348 HG11 VAL A  89      50.946 -59.187  22.013  1.00 34.11           H  
ATOM   1349 HG12 VAL A  89      49.425 -59.729  22.759  1.00 34.11           H  
ATOM   1350 HG13 VAL A  89      49.920 -60.346  21.167  1.00 34.11           H  
ATOM   1351  CG2 VAL A  89      47.758 -58.820  20.773  1.00 34.11           C  
ATOM   1352 HG21 VAL A  89      47.830 -59.716  20.155  1.00 34.11           H  
ATOM   1353 HG22 VAL A  89      47.217 -58.061  20.208  1.00 34.11           H  
ATOM   1354 HG23 VAL A  89      47.201 -59.053  21.680  1.00 34.11           H  
ATOM   1355  N   ARG A  90      50.708 -56.251  23.667  1.00 31.12           N  
ATOM   1356  H   ARG A  90      49.909 -56.218  24.285  1.00 31.12           H  
ATOM   1357  CA  ARG A  90      52.057 -56.079  24.202  1.00 31.12           C  
ATOM   1358  HA  ARG A  90      52.563 -55.271  23.675  1.00 31.12           H  
ATOM   1359  C   ARG A  90      52.796 -57.370  23.897  1.00 31.12           C  
ATOM   1360  CB  ARG A  90      52.066 -55.805  25.718  1.00 31.12           C  
ATOM   1361  HB2 ARG A  90      51.305 -56.416  26.206  1.00 31.12           H  
ATOM   1362  HB3 ARG A  90      53.037 -56.111  26.106  1.00 31.12           H  
ATOM   1363  O   ARG A  90      52.756 -58.309  24.688  1.00 31.12           O  
ATOM   1364  CG  ARG A  90      51.873 -54.332  26.092  1.00 31.12           C  
ATOM   1365  HG2 ARG A  90      50.872 -54.006  25.812  1.00 31.12           H  
ATOM   1366  HG3 ARG A  90      52.611 -53.727  25.565  1.00 31.12           H  
ATOM   1367  CD  ARG A  90      52.076 -54.183  27.608  1.00 31.12           C  
ATOM   1368  HD2 ARG A  90      53.048 -54.600  27.870  1.00 31.12           H  
ATOM   1369  HD3 ARG A  90      51.299 -54.752  28.117  1.00 31.12           H  
ATOM   1370  NE  ARG A  90      52.025 -52.774  28.037  1.00 31.12           N  
ATOM   1371  HE  ARG A  90      51.849 -52.095  27.311  1.00 31.12           H  
ATOM   1372  NH1 ARG A  90      52.362 -53.135  30.280  1.00 31.12           N  
ATOM   1373 HH11 ARG A  90      52.462 -52.780  31.220  1.00 31.12           H  
ATOM   1374 HH12 ARG A  90      52.401 -54.126  30.089  1.00 31.12           H  
ATOM   1375  NH2 ARG A  90      52.109 -51.049  29.520  1.00 31.12           N  
ATOM   1376 HH21 ARG A  90      52.196 -50.699  30.464  1.00 31.12           H  
ATOM   1377 HH22 ARG A  90      51.932 -50.407  28.761  1.00 31.12           H  
ATOM   1378  CZ  ARG A  90      52.166 -52.327  29.273  1.00 31.12           C  
ATOM   1379  N   GLY A  91      53.469 -57.400  22.750  1.00 28.97           N  
ATOM   1380  H   GLY A  91      53.291 -56.669  22.077  1.00 28.97           H  
ATOM   1381  CA  GLY A  91      54.583 -58.296  22.548  1.00 28.97           C  
ATOM   1382  HA2 GLY A  91      55.118 -58.051  21.631  1.00 28.97           H  
ATOM   1383  HA3 GLY A  91      54.242 -59.331  22.523  1.00 28.97           H  
ATOM   1384  C   GLY A  91      55.486 -58.057  23.741  1.00 28.97           C  
ATOM   1385  O   GLY A  91      55.938 -56.929  23.960  1.00 28.97           O  
ATOM   1386  N   GLU A  92      55.662 -59.085  24.568  1.00 31.07           N  
ATOM   1387  H   GLU A  92      55.183 -59.957  24.395  1.00 31.07           H  
ATOM   1388  CA  GLU A  92      56.708 -59.056  25.571  1.00 31.07           C  
ATOM   1389  HA  GLU A  92      56.481 -58.305  26.328  1.00 31.07           H  
ATOM   1390  C   GLU A  92      57.974 -58.667  24.812  1.00 31.07           C  
ATOM   1391  CB  GLU A  92      56.875 -60.431  26.237  1.00 31.07           C  
ATOM   1392  HB2 GLU A  92      57.738 -60.387  26.901  1.00 31.07           H  
ATOM   1393  HB3 GLU A  92      57.070 -61.177  25.467  1.00 31.07           H  
ATOM   1394  O   GLU A  92      58.351 -59.357  23.871  1.00 31.07           O  
ATOM   1395  CG  GLU A  92      55.647 -60.858  27.055  1.00 31.07           C  
ATOM   1396  HG2 GLU A  92      54.787 -60.952  26.391  1.00 31.07           H  
ATOM   1397  HG3 GLU A  92      55.429 -60.077  27.783  1.00 31.07           H  
ATOM   1398  CD  GLU A  92      55.874 -62.197  27.777  1.00 31.07           C  
ATOM   1399  OE1 GLU A  92      55.434 -62.301  28.944  1.00 31.07           O  
ATOM   1400  OE2 GLU A  92      56.500 -63.095  27.170  1.00 31.07           O  
ATOM   1401  N   ALA A  93      58.578 -57.529  25.150  1.00 33.30           N  
ATOM   1402  H   ALA A  93      58.127 -56.918  25.816  1.00 33.30           H  
ATOM   1403  CA  ALA A  93      59.938 -57.221  24.743  1.00 33.30           C  
ATOM   1404  HA  ALA A  93      60.132 -57.603  23.741  1.00 33.30           H  
ATOM   1405  C   ALA A  93      60.810 -57.959  25.765  1.00 33.30           C  
ATOM   1406  CB  ALA A  93      60.121 -55.696  24.721  1.00 33.30           C  
ATOM   1407  HB1 ALA A  93      59.902 -55.273  25.702  1.00 33.30           H  
ATOM   1408  HB2 ALA A  93      59.447 -55.260  23.984  1.00 33.30           H  
ATOM   1409  HB3 ALA A  93      61.149 -55.457  24.450  1.00 33.30           H  
ATOM   1410  O   ALA A  93      61.102 -57.393  26.826  1.00 33.30           O  
ATOM   1411  N   PRO A  94      61.103 -59.261  25.566  1.00 36.80           N  
ATOM   1412  CA  PRO A  94      61.483 -60.124  26.665  1.00 36.80           C  
ATOM   1413  HA  PRO A  94      60.824 -59.942  27.514  1.00 36.80           H  
ATOM   1414  C   PRO A  94      62.918 -59.754  27.012  1.00 36.80           C  
ATOM   1415  CB  PRO A  94      61.296 -61.572  26.182  1.00 36.80           C  
ATOM   1416  HB2 PRO A  94      62.264 -62.059  26.060  1.00 36.80           H  
ATOM   1417  HB3 PRO A  94      60.671 -62.142  26.869  1.00 36.80           H  
ATOM   1418  O   PRO A  94      63.778 -59.674  26.134  1.00 36.80           O  
ATOM   1419  CG  PRO A  94      60.616 -61.433  24.816  1.00 36.80           C  
ATOM   1420  HG2 PRO A  94      60.913 -62.228  24.132  1.00 36.80           H  
ATOM   1421  HG3 PRO A  94      59.534 -61.413  24.940  1.00 36.80           H  
ATOM   1422  CD  PRO A  94      61.129 -60.070  24.357  1.00 36.80           C  
ATOM   1423  HD2 PRO A  94      62.164 -60.173  24.030  1.00 36.80           H  
ATOM   1424  HD3 PRO A  94      60.559 -59.667  23.519  1.00 36.80           H  
ATOM   1425  N   SER A  95      63.144 -59.437  28.286  1.00 37.57           N  
ATOM   1426  H   SER A  95      62.361 -59.503  28.921  1.00 37.57           H  
ATOM   1427  CA  SER A  95      64.366 -58.778  28.750  1.00 37.57           C  
ATOM   1428  HA  SER A  95      64.340 -57.738  28.425  1.00 37.57           H  
ATOM   1429  C   SER A  95      65.632 -59.436  28.196  1.00 37.57           C  
ATOM   1430  CB  SER A  95      64.396 -58.805  30.278  1.00 37.57           C  
ATOM   1431  HB2 SER A  95      64.192 -59.820  30.619  1.00 37.57           H  
ATOM   1432  HB3 SER A  95      63.617 -58.145  30.662  1.00 37.57           H  
ATOM   1433  O   SER A  95      65.879 -60.618  28.438  1.00 37.57           O  
ATOM   1434  OG  SER A  95      65.658 -58.395  30.779  1.00 37.57           O  
ATOM   1435  HG  SER A  95      65.595 -58.338  31.735  1.00 37.57           H  
ATOM   1436  N   ALA A  96      66.480 -58.634  27.541  1.00 39.13           N  
ATOM   1437  H   ALA A  96      66.175 -57.694  27.332  1.00 39.13           H  
ATOM   1438  CA  ALA A  96      67.769 -59.072  27.000  1.00 39.13           C  
ATOM   1439  HA  ALA A  96      67.591 -59.778  26.190  1.00 39.13           H  
ATOM   1440  C   ALA A  96      68.663 -59.771  28.044  1.00 39.13           C  
ATOM   1441  CB  ALA A  96      68.483 -57.830  26.445  1.00 39.13           C  
ATOM   1442  HB1 ALA A  96      67.873 -57.369  25.669  1.00 39.13           H  
ATOM   1443  HB2 ALA A  96      68.665 -57.110  27.243  1.00 39.13           H  
ATOM   1444  HB3 ALA A  96      69.437 -58.127  26.009  1.00 39.13           H  
ATOM   1445  O   ALA A  96      69.513 -60.583  27.690  1.00 39.13           O  
ATOM   1446  N   LEU A  97      68.477 -59.434  29.325  1.00 42.53           N  
ATOM   1447  H   LEU A  97      67.710 -58.808  29.527  1.00 42.53           H  
ATOM   1448  CA  LEU A  97      69.321 -59.854  30.444  1.00 42.53           C  
ATOM   1449  HA  LEU A  97      70.287 -60.190  30.068  1.00 42.53           H  
ATOM   1450  C   LEU A  97      68.734 -61.035  31.232  1.00 42.53           C  
ATOM   1451  CB  LEU A  97      69.537 -58.623  31.343  1.00 42.53           C  
ATOM   1452  HB2 LEU A  97      70.012 -58.937  32.273  1.00 42.53           H  
ATOM   1453  HB3 LEU A  97      68.563 -58.207  31.598  1.00 42.53           H  
ATOM   1454  O   LEU A  97      69.488 -61.827  31.787  1.00 42.53           O  
ATOM   1455  CG  LEU A  97      70.406 -57.532  30.683  1.00 42.53           C  
ATOM   1456  HG  LEU A  97      70.122 -57.405  29.638  1.00 42.53           H  
ATOM   1457  CD1 LEU A  97      70.199 -56.188  31.379  1.00 42.53           C  
ATOM   1458 HD11 LEU A  97      70.819 -55.427  30.904  1.00 42.53           H  
ATOM   1459 HD12 LEU A  97      70.471 -56.271  32.431  1.00 42.53           H  
ATOM   1460 HD13 LEU A  97      69.154 -55.890  31.299  1.00 42.53           H  
ATOM   1461  CD2 LEU A  97      71.892 -57.888  30.750  1.00 42.53           C  
ATOM   1462 HD21 LEU A  97      72.484 -57.098  30.286  1.00 42.53           H  
ATOM   1463 HD22 LEU A  97      72.202 -58.010  31.788  1.00 42.53           H  
ATOM   1464 HD23 LEU A  97      72.076 -58.820  30.216  1.00 42.53           H  
ATOM   1465  N   ALA A  98      67.407 -61.207  31.249  1.00 46.26           N  
ATOM   1466  H   ALA A  98      66.830 -60.596  30.689  1.00 46.26           H  
ATOM   1467  CA  ALA A  98      66.761 -62.266  32.036  1.00 46.26           C  
ATOM   1468  HA  ALA A  98      67.095 -62.184  33.070  1.00 46.26           H  
ATOM   1469  C   ALA A  98      67.132 -63.685  31.559  1.00 46.26           C  
ATOM   1470  CB  ALA A  98      65.246 -62.044  31.995  1.00 46.26           C  
ATOM   1471  HB1 ALA A  98      64.752 -62.820  32.581  1.00 46.26           H  
ATOM   1472  HB2 ALA A  98      65.003 -61.073  32.426  1.00 46.26           H  
ATOM   1473  HB3 ALA A  98      64.887 -62.096  30.967  1.00 46.26           H  
ATOM   1474  O   ALA A  98      67.158 -64.622  32.355  1.00 46.26           O  
ATOM   1475  N   GLY A  99      67.452 -63.837  30.269  1.00 43.17           N  
ATOM   1476  H   GLY A  99      67.397 -63.026  29.669  1.00 43.17           H  
ATOM   1477  CA  GLY A  99      67.899 -65.105  29.688  1.00 43.17           C  
ATOM   1478  HA2 GLY A  99      67.879 -65.019  28.602  1.00 43.17           H  
ATOM   1479  HA3 GLY A  99      67.208 -65.896  29.982  1.00 43.17           H  
ATOM   1480  C   GLY A  99      69.313 -65.542  30.096  1.00 43.17           C  
ATOM   1481  O   GLY A  99      69.648 -66.706  29.893  1.00 43.17           O  
ATOM   1482  N   LEU A 100      70.133 -64.648  30.667  1.00 47.49           N  
ATOM   1483  H   LEU A 100      69.784 -63.721  30.864  1.00 47.49           H  
ATOM   1484  CA  LEU A 100      71.476 -64.983  31.156  1.00 47.49           C  
ATOM   1485  HA  LEU A 100      71.877 -65.795  30.548  1.00 47.49           H  
ATOM   1486  C   LEU A 100      71.443 -65.535  32.588  1.00 47.49           C  
ATOM   1487  CB  LEU A 100      72.413 -63.766  31.010  1.00 47.49           C  
ATOM   1488  HB2 LEU A 100      71.848 -62.856  31.213  1.00 47.49           H  
ATOM   1489  HB3 LEU A 100      73.201 -63.826  31.761  1.00 47.49           H  
ATOM   1490  O   LEU A 100      72.009 -66.592  32.827  1.00 47.49           O  
ATOM   1491  CG  LEU A 100      73.065 -63.683  29.617  1.00 47.49           C  
ATOM   1492  HG  LEU A 100      72.328 -63.935  28.854  1.00 47.49           H  
ATOM   1493  CD1 LEU A 100      73.572 -62.268  29.334  1.00 47.49           C  
ATOM   1494 HD11 LEU A 100      74.306 -61.982  30.087  1.00 47.49           H  
ATOM   1495 HD12 LEU A 100      72.733 -61.573  29.369  1.00 47.49           H  
ATOM   1496 HD13 LEU A 100      74.022 -62.226  28.342  1.00 47.49           H  
ATOM   1497  CD2 LEU A 100      74.258 -64.638  29.497  1.00 47.49           C  
ATOM   1498 HD21 LEU A 100      73.930 -65.665  29.663  1.00 47.49           H  
ATOM   1499 HD22 LEU A 100      75.012 -64.388  30.244  1.00 47.49           H  
ATOM   1500 HD23 LEU A 100      74.693 -64.566  28.500  1.00 47.49           H  
ATOM   1501  N   ASP A 101      70.730 -64.907  33.524  1.00 43.06           N  
ATOM   1502  H   ASP A 101      70.364 -63.989  33.316  1.00 43.06           H  
ATOM   1503  CA  ASP A 101      70.783 -65.330  34.938  1.00 43.06           C  
ATOM   1504  HA  ASP A 101      71.818 -65.560  35.191  1.00 43.06           H  
ATOM   1505  C   ASP A 101      69.967 -66.610  35.224  1.00 43.06           C  
ATOM   1506  CB  ASP A 101      70.348 -64.172  35.848  1.00 43.06           C  
ATOM   1507  HB2 ASP A 101      70.294 -64.539  36.873  1.00 43.06           H  
ATOM   1508  HB3 ASP A 101      69.348 -63.851  35.556  1.00 43.06           H  
ATOM   1509  O   ASP A 101      70.285 -67.374  36.139  1.00 43.06           O  
ATOM   1510  CG  ASP A 101      71.296 -62.961  35.829  1.00 43.06           C  
ATOM   1511  OD1 ASP A 101      72.409 -63.066  35.270  1.00 43.06           O  
ATOM   1512  OD2 ASP A 101      70.866 -61.908  36.354  1.00 43.06           O  
ATOM   1513  N   ALA A 102      68.959 -66.922  34.398  1.00 44.81           N  
ATOM   1514  H   ALA A 102      68.716 -66.264  33.672  1.00 44.81           H  
ATOM   1515  CA  ALA A 102      68.257 -68.211  34.455  1.00 44.81           C  
ATOM   1516  HA  ALA A 102      67.951 -68.385  35.487  1.00 44.81           H  
ATOM   1517  C   ALA A 102      69.149 -69.409  34.046  1.00 44.81           C  
ATOM   1518  CB  ALA A 102      66.991 -68.114  33.596  1.00 44.81           C  
ATOM   1519  HB1 ALA A 102      67.263 -67.940  32.554  1.00 44.81           H  
ATOM   1520  HB2 ALA A 102      66.369 -67.289  33.945  1.00 44.81           H  
ATOM   1521  HB3 ALA A 102      66.427 -69.043  33.669  1.00 44.81           H  
ATOM   1522  O   ALA A 102      68.824 -70.554  34.364  1.00 44.81           O  
ATOM   1523  N   LEU A 103      70.284 -69.150  33.382  1.00 47.78           N  
ATOM   1524  H   LEU A 103      70.494 -68.184  33.173  1.00 47.78           H  
ATOM   1525  CA  LEU A 103      71.331 -70.130  33.069  1.00 47.78           C  
ATOM   1526  HA  LEU A 103      70.877 -71.018  32.628  1.00 47.78           H  
ATOM   1527  C   LEU A 103      72.116 -70.543  34.330  1.00 47.78           C  
ATOM   1528  CB  LEU A 103      72.291 -69.461  32.062  1.00 47.78           C  
ATOM   1529  HB2 LEU A 103      71.719 -68.874  31.343  1.00 47.78           H  
ATOM   1530  HB3 LEU A 103      72.918 -68.774  32.632  1.00 47.78           H  
ATOM   1531  O   LEU A 103      72.488 -71.706  34.482  1.00 47.78           O  
ATOM   1532  CG  LEU A 103      73.249 -70.376  31.291  1.00 47.78           C  
ATOM   1533  HG  LEU A 103      73.664 -71.132  31.958  1.00 47.78           H  
ATOM   1534  CD1 LEU A 103      72.541 -71.062  30.122  1.00 47.78           C  
ATOM   1535 HD11 LEU A 103      73.244 -71.704  29.591  1.00 47.78           H  
ATOM   1536 HD12 LEU A 103      72.140 -70.314  29.438  1.00 47.78           H  
ATOM   1537 HD13 LEU A 103      71.722 -71.673  30.502  1.00 47.78           H  
ATOM   1538  CD2 LEU A 103      74.401 -69.543  30.721  1.00 47.78           C  
ATOM   1539 HD21 LEU A 103      74.008 -68.761  30.071  1.00 47.78           H  
ATOM   1540 HD22 LEU A 103      74.954 -69.079  31.537  1.00 47.78           H  
ATOM   1541 HD23 LEU A 103      75.079 -70.184  30.157  1.00 47.78           H  
ATOM   1542  N   GLU A 104      72.391 -69.582  35.222  1.00 49.72           N  
ATOM   1543  H   GLU A 104      72.023 -68.657  35.052  1.00 49.72           H  
ATOM   1544  CA  GLU A 104      73.350 -69.732  36.326  1.00 49.72           C  
ATOM   1545  HA  GLU A 104      74.197 -70.320  35.970  1.00 49.72           H  
ATOM   1546  C   GLU A 104      72.791 -70.464  37.552  1.00 49.72           C  
ATOM   1547  CB  GLU A 104      73.892 -68.366  36.776  1.00 49.72           C  
ATOM   1548  HB2 GLU A 104      73.078 -67.645  36.845  1.00 49.72           H  
ATOM   1549  HB3 GLU A 104      74.314 -68.495  37.773  1.00 49.72           H  
ATOM   1550  O   GLU A 104      73.522 -71.179  38.236  1.00 49.72           O  
ATOM   1551  CG  GLU A 104      75.010 -67.819  35.876  1.00 49.72           C  
ATOM   1552  HG2 GLU A 104      74.572 -67.433  34.955  1.00 49.72           H  
ATOM   1553  HG3 GLU A 104      75.675 -68.642  35.612  1.00 49.72           H  
ATOM   1554  CD  GLU A 104      75.835 -66.720  36.574  1.00 49.72           C  
ATOM   1555  OE1 GLU A 104      77.037 -66.604  36.232  1.00 49.72           O  
ATOM   1556  OE2 GLU A 104      75.302 -66.058  37.492  1.00 49.72           O  
ATOM   1557  N   ALA A 105      71.498 -70.335  37.854  1.00 46.91           N  
ATOM   1558  H   ALA A 105      70.935 -69.698  37.308  1.00 46.91           H  
ATOM   1559  CA  ALA A 105      70.937 -70.980  39.045  1.00 46.91           C  
ATOM   1560  HA  ALA A 105      71.539 -70.693  39.907  1.00 46.91           H  
ATOM   1561  C   ALA A 105      70.976 -72.522  38.959  1.00 46.91           C  
ATOM   1562  CB  ALA A 105      69.516 -70.452  39.257  1.00 46.91           C  
ATOM   1563  HB1 ALA A 105      69.096 -70.888  40.163  1.00 46.91           H  
ATOM   1564  HB2 ALA A 105      68.888 -70.718  38.406  1.00 46.91           H  
ATOM   1565  HB3 ALA A 105      69.538 -69.367  39.360  1.00 46.91           H  
ATOM   1566  O   ALA A 105      71.134 -73.203  39.973  1.00 46.91           O  
ATOM   1567  N   ALA A 106      70.858 -73.073  37.747  1.00 48.09           N  
ATOM   1568  H   ALA A 106      70.776 -72.452  36.955  1.00 48.09           H  
ATOM   1569  CA  ALA A 106      70.768 -74.511  37.499  1.00 48.09           C  
ATOM   1570  HA  ALA A 106      70.263 -74.974  38.347  1.00 48.09           H  
ATOM   1571  C   ALA A 106      72.130 -75.227  37.363  1.00 48.09           C  
ATOM   1572  CB  ALA A 106      69.878 -74.714  36.265  1.00 48.09           C  
ATOM   1573  HB1 ALA A 106      69.733 -75.780  36.090  1.00 48.09           H  
ATOM   1574  HB2 ALA A 106      70.351 -74.271  35.389  1.00 48.09           H  
ATOM   1575  HB3 ALA A 106      68.907 -74.247  36.425  1.00 48.09           H  
ATOM   1576  O   ALA A 106      72.156 -76.455  37.275  1.00 48.09           O  
ATOM   1577  N   LEU A 107      73.269 -74.511  37.353  1.00 52.21           N  
ATOM   1578  H   LEU A 107      73.212 -73.507  37.448  1.00 52.21           H  
ATOM   1579  CA  LEU A 107      74.576 -75.136  37.085  1.00 52.21           C  
ATOM   1580  HA  LEU A 107      74.334 -75.914  36.361  1.00 52.21           H  
ATOM   1581  C   LEU A 107      75.284 -75.953  38.203  1.00 52.21           C  
ATOM   1582  CB  LEU A 107      75.523 -74.232  36.262  1.00 52.21           C  
ATOM   1583  HB2 LEU A 107      76.476 -74.748  36.148  1.00 52.21           H  
ATOM   1584  HB3 LEU A 107      75.092 -74.157  35.264  1.00 52.21           H  
ATOM   1585  O   LEU A 107      76.221 -76.675  37.844  1.00 52.21           O  
ATOM   1586  CG  LEU A 107      75.803 -72.796  36.724  1.00 52.21           C  
ATOM   1587  HG  LEU A 107      74.871 -72.242  36.617  1.00 52.21           H  
ATOM   1588  CD1 LEU A 107      76.330 -72.676  38.154  1.00 52.21           C  
ATOM   1589 HD11 LEU A 107      75.572 -73.027  38.853  1.00 52.21           H  
ATOM   1590 HD12 LEU A 107      77.246 -73.255  38.270  1.00 52.21           H  
ATOM   1591 HD13 LEU A 107      76.522 -71.626  38.378  1.00 52.21           H  
ATOM   1592  CD2 LEU A 107      76.828 -72.151  35.789  1.00 52.21           C  
ATOM   1593 HD21 LEU A 107      76.984 -71.113  36.084  1.00 52.21           H  
ATOM   1594 HD22 LEU A 107      77.775 -72.689  35.833  1.00 52.21           H  
ATOM   1595 HD23 LEU A 107      76.444 -72.158  34.769  1.00 52.21           H  
ATOM   1596  N   PRO A 108      74.910 -75.959  39.506  1.00 53.33           N  
ATOM   1597  CA  PRO A 108      75.630 -76.775  40.497  1.00 53.33           C  
ATOM   1598  HA  PRO A 108      76.702 -76.630  40.362  1.00 53.33           H  
ATOM   1599  C   PRO A 108      75.324 -78.275  40.404  1.00 53.33           C  
ATOM   1600  CB  PRO A 108      75.231 -76.241  41.879  1.00 53.33           C  
ATOM   1601  HB2 PRO A 108      74.494 -76.897  42.341  1.00 53.33           H  
ATOM   1602  HB3 PRO A 108      76.098 -76.135  42.532  1.00 53.33           H  
ATOM   1603  O   PRO A 108      76.212 -79.095  40.629  1.00 53.33           O  
ATOM   1604  CG  PRO A 108      74.578 -74.892  41.592  1.00 53.33           C  
ATOM   1605  HG2 PRO A 108      73.814 -74.645  42.329  1.00 53.33           H  
ATOM   1606  HG3 PRO A 108      75.340 -74.113  41.555  1.00 53.33           H  
ATOM   1607  CD  PRO A 108      73.981 -75.081  40.203  1.00 53.33           C  
ATOM   1608  HD2 PRO A 108      73.878 -74.105  39.727  1.00 53.33           H  
ATOM   1609  HD3 PRO A 108      73.006 -75.563  40.278  1.00 53.33           H  
ATOM   1610  N   GLU A 109      74.081 -78.638  40.072  1.00 49.90           N  
ATOM   1611  H   GLU A 109      73.397 -77.919  39.887  1.00 49.90           H  
ATOM   1612  CA  GLU A 109      73.628 -80.039  40.008  1.00 49.90           C  
ATOM   1613  HA  GLU A 109      74.184 -80.605  40.755  1.00 49.90           H  
ATOM   1614  C   GLU A 109      73.965 -80.718  38.666  1.00 49.90           C  
ATOM   1615  CB  GLU A 109      72.139 -80.159  40.396  1.00 49.90           C  
ATOM   1616  HB2 GLU A 109      71.877 -81.217  40.389  1.00 49.90           H  
ATOM   1617  HB3 GLU A 109      71.521 -79.638  39.664  1.00 49.90           H  
ATOM   1618  O   GLU A 109      73.629 -81.881  38.455  1.00 49.90           O  
ATOM   1619  CG  GLU A 109      71.869 -79.590  41.804  1.00 49.90           C  
ATOM   1620  HG2 GLU A 109      71.823 -78.503  41.743  1.00 49.90           H  
ATOM   1621  HG3 GLU A 109      72.716 -79.845  42.441  1.00 49.90           H  
ATOM   1622  CD  GLU A 109      70.589 -80.122  42.478  1.00 49.90           C  
ATOM   1623  OE1 GLU A 109      70.534 -80.031  43.727  1.00 49.90           O  
ATOM   1624  OE2 GLU A 109      69.692 -80.632  41.771  1.00 49.90           O  
ATOM   1625  N   VAL A 110      74.682 -80.012  37.779  1.00 51.10           N  
ATOM   1626  H   VAL A 110      74.934 -79.073  38.052  1.00 51.10           H  
ATOM   1627  CA  VAL A 110      75.123 -80.471  36.451  1.00 51.10           C  
ATOM   1628  HA  VAL A 110      74.237 -80.656  35.844  1.00 51.10           H  
ATOM   1629  C   VAL A 110      75.951 -81.759  36.548  1.00 51.10           C  
ATOM   1630  CB  VAL A 110      75.928 -79.357  35.749  1.00 51.10           C  
ATOM   1631  HB  VAL A 110      76.652 -78.941  36.450  1.00 51.10           H  
ATOM   1632  O   VAL A 110      77.095 -81.720  37.028  1.00 51.10           O  
ATOM   1633  CG1 VAL A 110      76.692 -79.799  34.490  1.00 51.10           C  
ATOM   1634 HG11 VAL A 110      76.010 -80.298  33.802  1.00 51.10           H  
ATOM   1635 HG12 VAL A 110      77.495 -80.488  34.751  1.00 51.10           H  
ATOM   1636 HG13 VAL A 110      77.120 -78.928  33.994  1.00 51.10           H  
ATOM   1637  CG2 VAL A 110      74.966 -78.254  35.304  1.00 51.10           C  
ATOM   1638 HG21 VAL A 110      75.526 -77.373  34.989  1.00 51.10           H  
ATOM   1639 HG22 VAL A 110      74.301 -77.988  36.126  1.00 51.10           H  
ATOM   1640 HG23 VAL A 110      74.347 -78.602  34.477  1.00 51.10           H  
ATOM   1641  N   PRO A 111      75.444 -82.895  36.025  1.00 54.22           N  
ATOM   1642  CA  PRO A 111      76.222 -84.118  35.910  1.00 54.22           C  
ATOM   1643  HA  PRO A 111      76.532 -84.419  36.910  1.00 54.22           H  
ATOM   1644  C   PRO A 111      77.452 -83.876  35.029  1.00 54.22           C  
ATOM   1645  CB  PRO A 111      75.276 -85.179  35.335  1.00 54.22           C  
ATOM   1646  HB2 PRO A 111      75.381 -85.232  34.252  1.00 54.22           H  
ATOM   1647  HB3 PRO A 111      75.445 -86.159  35.783  1.00 54.22           H  
ATOM   1648  O   PRO A 111      77.387 -83.230  33.983  1.00 54.22           O  
ATOM   1649  CG  PRO A 111      73.887 -84.637  35.672  1.00 54.22           C  
ATOM   1650  HG2 PRO A 111      73.129 -85.005  34.981  1.00 54.22           H  
ATOM   1651  HG3 PRO A 111      73.629 -84.882  36.703  1.00 54.22           H  
ATOM   1652  CD  PRO A 111      74.093 -83.133  35.534  1.00 54.22           C  
ATOM   1653  HD2 PRO A 111      73.335 -82.604  36.112  1.00 54.22           H  
ATOM   1654  HD3 PRO A 111      74.030 -82.848  34.484  1.00 54.22           H  
ATOM   1655  N   ALA A 112      78.608 -84.381  35.465  1.00 49.99           N  
ATOM   1656  H   ALA A 112      78.588 -84.903  36.330  1.00 49.99           H  
ATOM   1657  CA  ALA A 112      79.910 -83.935  34.960  1.00 49.99           C  
ATOM   1658  HA  ALA A 112      80.005 -82.871  35.180  1.00 49.99           H  
ATOM   1659  C   ALA A 112      80.121 -84.092  33.439  1.00 49.99           C  
ATOM   1660  CB  ALA A 112      80.991 -84.692  35.741  1.00 49.99           C  
ATOM   1661  HB1 ALA A 112      81.976 -84.347  35.424  1.00 49.99           H  
ATOM   1662  HB2 ALA A 112      80.911 -85.761  35.544  1.00 49.99           H  
ATOM   1663  HB3 ALA A 112      80.877 -84.508  36.809  1.00 49.99           H  
ATOM   1664  O   ALA A 112      80.944 -83.375  32.871  1.00 49.99           O  
ATOM   1665  N   THR A 113      79.403 -85.017  32.798  1.00 51.28           N  
ATOM   1666  H   THR A 113      78.693 -85.516  33.315  1.00 51.28           H  
ATOM   1667  CA  THR A 113      79.538 -85.393  31.383  1.00 51.28           C  
ATOM   1668  HA  THR A 113      80.594 -85.420  31.116  1.00 51.28           H  
ATOM   1669  C   THR A 113      78.877 -84.426  30.400  1.00 51.28           C  
ATOM   1670  CB  THR A 113      78.946 -86.799  31.171  1.00 51.28           C  
ATOM   1671  HB  THR A 113      78.769 -86.978  30.110  1.00 51.28           H  
ATOM   1672  O   THR A 113      79.353 -84.292  29.282  1.00 51.28           O  
ATOM   1673  CG2 THR A 113      79.898 -87.872  31.702  1.00 51.28           C  
ATOM   1674 HG21 THR A 113      80.070 -87.731  32.769  1.00 51.28           H  
ATOM   1675 HG22 THR A 113      79.458 -88.855  31.535  1.00 51.28           H  
ATOM   1676 HG23 THR A 113      80.846 -87.815  31.167  1.00 51.28           H  
ATOM   1677  OG1 THR A 113      77.741 -86.959  31.898  1.00 51.28           O  
ATOM   1678  HG1 THR A 113      77.007 -86.654  31.361  1.00 51.28           H  
ATOM   1679  N   GLU A 114      77.807 -83.731  30.788  1.00 61.22           N  
ATOM   1680  H   GLU A 114      77.474 -83.834  31.736  1.00 61.22           H  
ATOM   1681  CA  GLU A 114      76.938 -82.999  29.841  1.00 61.22           C  
ATOM   1682  HA  GLU A 114      76.923 -83.522  28.885  1.00 61.22           H  
ATOM   1683  C   GLU A 114      77.432 -81.574  29.527  1.00 61.22           C  
ATOM   1684  CB  GLU A 114      75.507 -83.011  30.393  1.00 61.22           C  
ATOM   1685  HB2 GLU A 114      74.880 -82.342  29.803  1.00 61.22           H  
ATOM   1686  HB3 GLU A 114      75.526 -82.659  31.424  1.00 61.22           H  
ATOM   1687  O   GLU A 114      76.982 -80.929  28.580  1.00 61.22           O  
ATOM   1688  CG  GLU A 114      74.915 -84.433  30.331  1.00 61.22           C  
ATOM   1689  HG2 GLU A 114      75.655 -85.150  30.687  1.00 61.22           H  
ATOM   1690  HG3 GLU A 114      74.699 -84.678  29.291  1.00 61.22           H  
ATOM   1691  CD  GLU A 114      73.647 -84.604  31.176  1.00 61.22           C  
ATOM   1692  OE1 GLU A 114      73.393 -85.768  31.561  1.00 61.22           O  
ATOM   1693  OE2 GLU A 114      72.981 -83.589  31.475  1.00 61.22           O  
ATOM   1694  N   ARG A 115      78.433 -81.098  30.279  1.00 59.40           N  
ATOM   1695  H   ARG A 115      78.762 -81.712  31.011  1.00 59.40           H  
ATOM   1696  CA  ARG A 115      79.097 -79.796  30.080  1.00 59.40           C  
ATOM   1697  HA  ARG A 115      78.387 -78.990  30.266  1.00 59.40           H  
ATOM   1698  C   ARG A 115      79.622 -79.592  28.661  1.00 59.40           C  
ATOM   1699  CB  ARG A 115      80.294 -79.690  31.031  1.00 59.40           C  
ATOM   1700  HB2 ARG A 115      80.949 -80.549  30.879  1.00 59.40           H  
ATOM   1701  HB3 ARG A 115      80.854 -78.786  30.793  1.00 59.40           H  
ATOM   1702  O   ARG A 115      79.655 -78.465  28.178  1.00 59.40           O  
ATOM   1703  CG  ARG A 115      79.871 -79.624  32.498  1.00 59.40           C  
ATOM   1704  HG2 ARG A 115      79.274 -78.727  32.662  1.00 59.40           H  
ATOM   1705  HG3 ARG A 115      79.282 -80.503  32.759  1.00 59.40           H  
ATOM   1706  CD  ARG A 115      81.121 -79.584  33.374  1.00 59.40           C  
ATOM   1707  HD2 ARG A 115      81.723 -78.721  33.092  1.00 59.40           H  
ATOM   1708  HD3 ARG A 115      81.693 -80.496  33.203  1.00 59.40           H  
ATOM   1709  NE  ARG A 115      80.748 -79.489  34.793  1.00 59.40           N  
ATOM   1710  HE  ARG A 115      79.759 -79.434  34.994  1.00 59.40           H  
ATOM   1711  NH1 ARG A 115      82.863 -79.575  35.666  1.00 59.40           N  
ATOM   1712 HH11 ARG A 115      83.482 -79.551  36.464  1.00 59.40           H  
ATOM   1713 HH12 ARG A 115      83.215 -79.662  34.723  1.00 59.40           H  
ATOM   1714  NH2 ARG A 115      81.094 -79.391  37.030  1.00 59.40           N  
ATOM   1715 HH21 ARG A 115      81.702 -79.368  37.836  1.00 59.40           H  
ATOM   1716 HH22 ARG A 115      80.095 -79.332  37.167  1.00 59.40           H  
ATOM   1717  CZ  ARG A 115      81.570 -79.485  35.821  1.00 59.40           C  
ATOM   1718  N   GLU A 116      80.067 -80.672  28.027  1.00 59.68           N  
ATOM   1719  H   GLU A 116      79.943 -81.568  28.477  1.00 59.68           H  
ATOM   1720  CA  GLU A 116      80.703 -80.660  26.710  1.00 59.68           C  
ATOM   1721  HA  GLU A 116      81.568 -79.997  26.738  1.00 59.68           H  
ATOM   1722  C   GLU A 116      79.749 -80.128  25.627  1.00 59.68           C  
ATOM   1723  CB  GLU A 116      81.188 -82.098  26.450  1.00 59.68           C  
ATOM   1724  HB2 GLU A 116      80.334 -82.741  26.238  1.00 59.68           H  
ATOM   1725  HB3 GLU A 116      81.659 -82.458  27.364  1.00 59.68           H  
ATOM   1726  O   GLU A 116      80.134 -79.299  24.800  1.00 59.68           O  
ATOM   1727  CG  GLU A 116      82.223 -82.223  25.327  1.00 59.68           C  
ATOM   1728  HG2 GLU A 116      81.723 -82.132  24.363  1.00 59.68           H  
ATOM   1729  HG3 GLU A 116      82.934 -81.402  25.417  1.00 59.68           H  
ATOM   1730  CD  GLU A 116      82.977 -83.564  25.412  1.00 59.68           C  
ATOM   1731  OE1 GLU A 116      84.229 -83.527  25.364  1.00 59.68           O  
ATOM   1732  OE2 GLU A 116      82.312 -84.616  25.542  1.00 59.68           O  
ATOM   1733  N   GLU A 117      78.474 -80.521  25.699  1.00 63.78           N  
ATOM   1734  H   GLU A 117      78.204 -81.153  26.439  1.00 63.78           H  
ATOM   1735  CA  GLU A 117      77.448 -80.144  24.725  1.00 63.78           C  
ATOM   1736  HA  GLU A 117      77.921 -80.115  23.743  1.00 63.78           H  
ATOM   1737  C   GLU A 117      76.871 -78.740  24.982  1.00 63.78           C  
ATOM   1738  CB  GLU A 117      76.360 -81.234  24.704  1.00 63.78           C  
ATOM   1739  HB2 GLU A 117      76.776 -82.171  25.075  1.00 63.78           H  
ATOM   1740  HB3 GLU A 117      75.531 -80.943  25.350  1.00 63.78           H  
ATOM   1741  O   GLU A 117      76.483 -78.046  24.039  1.00 63.78           O  
ATOM   1742  CG  GLU A 117      75.861 -81.470  23.272  1.00 63.78           C  
ATOM   1743  HG2 GLU A 117      75.481 -80.526  22.881  1.00 63.78           H  
ATOM   1744  HG3 GLU A 117      76.707 -81.768  22.652  1.00 63.78           H  
ATOM   1745  CD  GLU A 117      74.764 -82.539  23.153  1.00 63.78           C  
ATOM   1746  OE1 GLU A 117      74.096 -82.530  22.090  1.00 63.78           O  
ATOM   1747  OE2 GLU A 117      74.573 -83.330  24.101  1.00 63.78           O  
ATOM   1748  N   LEU A 118      76.885 -78.278  26.241  1.00 60.13           N  
ATOM   1749  H   LEU A 118      77.194 -78.912  26.964  1.00 60.13           H  
ATOM   1750  CA  LEU A 118      76.532 -76.902  26.612  1.00 60.13           C  
ATOM   1751  HA  LEU A 118      75.518 -76.698  26.268  1.00 60.13           H  
ATOM   1752  C   LEU A 118      77.477 -75.890  25.939  1.00 60.13           C  
ATOM   1753  CB  LEU A 118      76.589 -76.767  28.150  1.00 60.13           C  
ATOM   1754  HB2 LEU A 118      77.632 -76.834  28.461  1.00 60.13           H  
ATOM   1755  HB3 LEU A 118      76.060 -77.602  28.609  1.00 60.13           H  
ATOM   1756  O   LEU A 118      77.026 -74.929  25.314  1.00 60.13           O  
ATOM   1757  CG  LEU A 118      75.996 -75.444  28.676  1.00 60.13           C  
ATOM   1758  HG  LEU A 118      76.228 -74.631  27.987  1.00 60.13           H  
ATOM   1759  CD1 LEU A 118      74.478 -75.547  28.830  1.00 60.13           C  
ATOM   1760 HD11 LEU A 118      74.223 -76.325  29.550  1.00 60.13           H  
ATOM   1761 HD12 LEU A 118      74.079 -74.595  29.179  1.00 60.13           H  
ATOM   1762 HD13 LEU A 118      74.022 -75.784  27.869  1.00 60.13           H  
ATOM   1763  CD2 LEU A 118      76.594 -75.086  30.037  1.00 60.13           C  
ATOM   1764 HD21 LEU A 118      77.670 -74.945  29.939  1.00 60.13           H  
ATOM   1765 HD22 LEU A 118      76.391 -75.882  30.753  1.00 60.13           H  
ATOM   1766 HD23 LEU A 118      76.151 -74.158  30.398  1.00 60.13           H  
ATOM   1767  N   VAL A 119      78.791 -76.126  26.046  1.00 64.33           N  
ATOM   1768  H   VAL A 119      79.073 -76.964  26.533  1.00 64.33           H  
ATOM   1769  CA  VAL A 119      79.836 -75.183  25.613  1.00 64.33           C  
ATOM   1770  HA  VAL A 119      79.663 -74.228  26.109  1.00 64.33           H  
ATOM   1771  C   VAL A 119      79.762 -74.900  24.112  1.00 64.33           C  
ATOM   1772  CB  VAL A 119      81.232 -75.686  26.036  1.00 64.33           C  
ATOM   1773  HB  VAL A 119      81.348 -76.725  25.726  1.00 64.33           H  
ATOM   1774  O   VAL A 119      79.645 -73.740  23.726  1.00 64.33           O  
ATOM   1775  CG1 VAL A 119      82.381 -74.870  25.428  1.00 64.33           C  
ATOM   1776 HG11 VAL A 119      83.335 -75.215  25.826  1.00 64.33           H  
ATOM   1777 HG12 VAL A 119      82.254 -73.812  25.658  1.00 64.33           H  
ATOM   1778 HG13 VAL A 119      82.405 -74.995  24.345  1.00 64.33           H  
ATOM   1779  CG2 VAL A 119      81.388 -75.602  27.562  1.00 64.33           C  
ATOM   1780 HG21 VAL A 119      82.335 -76.052  27.860  1.00 64.33           H  
ATOM   1781 HG22 VAL A 119      81.363 -74.561  27.883  1.00 64.33           H  
ATOM   1782 HG23 VAL A 119      80.579 -76.138  28.058  1.00 64.33           H  
ATOM   1783  N   GLN A 120      79.755 -75.933  23.262  1.00 60.63           N  
ATOM   1784  H   GLN A 120      79.813 -76.869  23.637  1.00 60.63           H  
ATOM   1785  CA  GLN A 120      79.722 -75.750  21.800  1.00 60.63           C  
ATOM   1786  HA  GLN A 120      80.567 -75.136  21.489  1.00 60.63           H  
ATOM   1787  C   GLN A 120      78.440 -75.061  21.311  1.00 60.63           C  
ATOM   1788  CB  GLN A 120      79.809 -77.112  21.101  1.00 60.63           C  
ATOM   1789  HB2 GLN A 120      79.009 -77.758  21.462  1.00 60.63           H  
ATOM   1790  HB3 GLN A 120      79.665 -76.954  20.032  1.00 60.63           H  
ATOM   1791  O   GLN A 120      78.410 -74.398  20.271  1.00 60.63           O  
ATOM   1792  CG  GLN A 120      81.155 -77.818  21.298  1.00 60.63           C  
ATOM   1793  HG2 GLN A 120      81.300 -78.038  22.355  1.00 60.63           H  
ATOM   1794  HG3 GLN A 120      81.958 -77.159  20.967  1.00 60.63           H  
ATOM   1795  CD  GLN A 120      81.243 -79.124  20.511  1.00 60.63           C  
ATOM   1796  NE2 GLN A 120      82.291 -79.893  20.703  1.00 60.63           N  
ATOM   1797 HE21 GLN A 120      82.965 -79.655  21.416  1.00 60.63           H  
ATOM   1798 HE22 GLN A 120      82.270 -80.790  20.240  1.00 60.63           H  
ATOM   1799  OE1 GLN A 120      80.391 -79.490  19.713  1.00 60.63           O  
ATOM   1800  N   ARG A 121      77.329 -75.241  22.030  1.00 62.03           N  
ATOM   1801  H   ARG A 121      77.388 -75.779  22.883  1.00 62.03           H  
ATOM   1802  CA  ARG A 121      76.028 -74.721  21.600  1.00 62.03           C  
ATOM   1803  HA  ARG A 121      75.984 -74.812  20.515  1.00 62.03           H  
ATOM   1804  C   ARG A 121      75.883 -73.225  21.884  1.00 62.03           C  
ATOM   1805  CB  ARG A 121      74.935 -75.607  22.207  1.00 62.03           C  
ATOM   1806  HB2 ARG A 121      75.328 -76.620  22.288  1.00 62.03           H  
ATOM   1807  HB3 ARG A 121      74.680 -75.261  23.208  1.00 62.03           H  
ATOM   1808  O   ARG A 121      75.247 -72.537  21.087  1.00 62.03           O  
ATOM   1809  CG  ARG A 121      73.684 -75.675  21.324  1.00 62.03           C  
ATOM   1810  HG2 ARG A 121      73.972 -75.840  20.286  1.00 62.03           H  
ATOM   1811  HG3 ARG A 121      73.124 -74.743  21.405  1.00 62.03           H  
ATOM   1812  CD  ARG A 121      72.828 -76.857  21.790  1.00 62.03           C  
ATOM   1813  HD2 ARG A 121      72.533 -76.692  22.826  1.00 62.03           H  
ATOM   1814  HD3 ARG A 121      73.437 -77.761  21.749  1.00 62.03           H  
ATOM   1815  NE  ARG A 121      71.623 -77.033  20.959  1.00 62.03           N  
ATOM   1816  HE  ARG A 121      71.290 -76.221  20.459  1.00 62.03           H  
ATOM   1817  NH1 ARG A 121      71.173 -79.200  21.595  1.00 62.03           N  
ATOM   1818 HH11 ARG A 121      70.616 -80.041  21.549  1.00 62.03           H  
ATOM   1819 HH12 ARG A 121      72.022 -79.232  22.141  1.00 62.03           H  
ATOM   1820  NH2 ARG A 121      69.782 -78.141  20.207  1.00 62.03           N  
ATOM   1821 HH21 ARG A 121      69.197 -78.965  20.229  1.00 62.03           H  
ATOM   1822 HH22 ARG A 121      69.473 -77.311  19.722  1.00 62.03           H  
ATOM   1823  CZ  ARG A 121      70.870 -78.121  20.925  1.00 62.03           C  
ATOM   1824  N   LEU A 122      76.557 -72.726  22.924  1.00 59.60           N  
ATOM   1825  H   LEU A 122      77.049 -73.377  23.519  1.00 59.60           H  
ATOM   1826  CA  LEU A 122      76.703 -71.295  23.212  1.00 59.60           C  
ATOM   1827  HA  LEU A 122      75.713 -70.839  23.241  1.00 59.60           H  
ATOM   1828  C   LEU A 122      77.495 -70.547  22.119  1.00 59.60           C  
ATOM   1829  CB  LEU A 122      77.369 -71.135  24.596  1.00 59.60           C  
ATOM   1830  HB2 LEU A 122      78.287 -71.722  24.607  1.00 59.60           H  
ATOM   1831  HB3 LEU A 122      77.652 -70.091  24.733  1.00 59.60           H  
ATOM   1832  O   LEU A 122      77.225 -69.373  21.874  1.00 59.60           O  
ATOM   1833  CG  LEU A 122      76.484 -71.560  25.787  1.00 59.60           C  
ATOM   1834  HG  LEU A 122      76.007 -72.516  25.573  1.00 59.60           H  
ATOM   1835  CD1 LEU A 122      77.330 -71.718  27.051  1.00 59.60           C  
ATOM   1836 HD11 LEU A 122      76.693 -72.017  27.884  1.00 59.60           H  
ATOM   1837 HD12 LEU A 122      78.078 -72.494  26.890  1.00 59.60           H  
ATOM   1838 HD13 LEU A 122      77.824 -70.778  27.293  1.00 59.60           H  
ATOM   1839  CD2 LEU A 122      75.391 -70.528  26.076  1.00 59.60           C  
ATOM   1840 HD21 LEU A 122      74.798 -70.851  26.931  1.00 59.60           H  
ATOM   1841 HD22 LEU A 122      75.836 -69.558  26.300  1.00 59.60           H  
ATOM   1842 HD23 LEU A 122      74.728 -70.430  25.217  1.00 59.60           H  
ATOM   1843  N   GLU A 123      78.419 -71.212  21.412  1.00 62.28           N  
ATOM   1844  H   GLU A 123      78.644 -72.158  21.683  1.00 62.28           H  
ATOM   1845  CA  GLU A 123      79.247 -70.580  20.368  1.00 62.28           C  
ATOM   1846  HA  GLU A 123      79.748 -69.711  20.794  1.00 62.28           H  
ATOM   1847  C   GLU A 123      78.427 -70.087  19.164  1.00 62.28           C  
ATOM   1848  CB  GLU A 123      80.325 -71.553  19.851  1.00 62.28           C  
ATOM   1849  HB2 GLU A 123      80.916 -71.038  19.094  1.00 62.28           H  
ATOM   1850  HB3 GLU A 123      79.833 -72.398  19.370  1.00 62.28           H  
ATOM   1851  O   GLU A 123      78.638 -68.976  18.683  1.00 62.28           O  
ATOM   1852  CG  GLU A 123      81.281 -72.070  20.936  1.00 62.28           C  
ATOM   1853  HG2 GLU A 123      80.705 -72.597  21.697  1.00 62.28           H  
ATOM   1854  HG3 GLU A 123      81.766 -71.217  21.409  1.00 62.28           H  
ATOM   1855  CD  GLU A 123      82.336 -73.032  20.363  1.00 62.28           C  
ATOM   1856  OE1 GLU A 123      83.537 -72.809  20.637  1.00 62.28           O  
ATOM   1857  OE2 GLU A 123      81.939 -73.991  19.661  1.00 62.28           O  
ATOM   1858  N   ARG A 124      77.482 -70.900  18.664  1.00 57.15           N  
ATOM   1859  H   ARG A 124      77.344 -71.780  19.139  1.00 57.15           H  
ATOM   1860  CA  ARG A 124      76.767 -70.617  17.400  1.00 57.15           C  
ATOM   1861  HA  ARG A 124      77.474 -70.175  16.698  1.00 57.15           H  
ATOM   1862  C   ARG A 124      75.658 -69.575  17.504  1.00 57.15           C  
ATOM   1863  CB  ARG A 124      76.197 -71.905  16.791  1.00 57.15           C  
ATOM   1864  HB2 ARG A 124      75.729 -72.501  17.574  1.00 57.15           H  
ATOM   1865  HB3 ARG A 124      75.432 -71.642  16.060  1.00 57.15           H  
ATOM   1866  O   ARG A 124      75.304 -68.990  16.486  1.00 57.15           O  
ATOM   1867  CG  ARG A 124      77.278 -72.712  16.064  1.00 57.15           C  
ATOM   1868  HG2 ARG A 124      78.030 -73.054  16.776  1.00 57.15           H  
ATOM   1869  HG3 ARG A 124      77.764 -72.072  15.328  1.00 57.15           H  
ATOM   1870  CD  ARG A 124      76.670 -73.915  15.334  1.00 57.15           C  
ATOM   1871  HD2 ARG A 124      75.873 -73.572  14.675  1.00 57.15           H  
ATOM   1872  HD3 ARG A 124      77.455 -74.369  14.730  1.00 57.15           H  
ATOM   1873  NE  ARG A 124      76.147 -74.907  16.292  1.00 57.15           N  
ATOM   1874  HE  ARG A 124      76.080 -74.598  17.252  1.00 57.15           H  
ATOM   1875  NH1 ARG A 124      76.021 -76.703  14.869  1.00 57.15           N  
ATOM   1876 HH11 ARG A 124      76.299 -76.099  14.109  1.00 57.15           H  
ATOM   1877 HH12 ARG A 124      75.866 -77.690  14.722  1.00 57.15           H  
ATOM   1878  NH2 ARG A 124      75.584 -76.977  17.041  1.00 57.15           N  
ATOM   1879 HH21 ARG A 124      75.495 -77.971  16.885  1.00 57.15           H  
ATOM   1880 HH22 ARG A 124      75.631 -76.634  17.990  1.00 57.15           H  
ATOM   1881  CZ  ARG A 124      75.914 -76.185  16.061  1.00 57.15           C  
ATOM   1882  N   MET A 125      75.082 -69.374  18.689  1.00 49.65           N  
ATOM   1883  H   MET A 125      75.430 -69.887  19.486  1.00 49.65           H  
ATOM   1884  CA  MET A 125      74.062 -68.335  18.897  1.00 49.65           C  
ATOM   1885  HA  MET A 125      73.351 -68.345  18.071  1.00 49.65           H  
ATOM   1886  C   MET A 125      74.668 -66.931  18.945  1.00 49.65           C  
ATOM   1887  CB  MET A 125      73.308 -68.593  20.208  1.00 49.65           C  
ATOM   1888  HB2 MET A 125      74.017 -68.785  21.013  1.00 49.65           H  
ATOM   1889  HB3 MET A 125      72.739 -67.698  20.458  1.00 49.65           H  
ATOM   1890  O   MET A 125      73.983 -65.948  18.665  1.00 49.65           O  
ATOM   1891  CG  MET A 125      72.331 -69.765  20.090  1.00 49.65           C  
ATOM   1892  HG2 MET A 125      72.892 -70.662  19.827  1.00 49.65           H  
ATOM   1893  HG3 MET A 125      71.627 -69.556  19.285  1.00 49.65           H  
ATOM   1894  SD  MET A 125      71.387 -70.120  21.599  1.00 49.65           S  
ATOM   1895  CE  MET A 125      70.471 -68.568  21.830  1.00 49.65           C  
ATOM   1896  HE1 MET A 125      69.924 -68.320  20.921  1.00 49.65           H  
ATOM   1897  HE2 MET A 125      69.765 -68.687  22.652  1.00 49.65           H  
ATOM   1898  HE3 MET A 125      71.160 -67.760  22.077  1.00 49.65           H  
ATOM   1899  N   LEU A 126      75.938 -66.824  19.338  1.00 44.37           N  
ATOM   1900  H   LEU A 126      76.477 -67.664  19.493  1.00 44.37           H  
ATOM   1901  CA  LEU A 126      76.587 -65.544  19.553  1.00 44.37           C  
ATOM   1902  HA  LEU A 126      75.890 -64.934  20.127  1.00 44.37           H  
ATOM   1903  C   LEU A 126      76.864 -64.809  18.233  1.00 44.37           C  
ATOM   1904  CB  LEU A 126      77.868 -65.748  20.392  1.00 44.37           C  
ATOM   1905  HB2 LEU A 126      78.744 -65.497  19.793  1.00 44.37           H  
ATOM   1906  HB3 LEU A 126      77.961 -66.802  20.656  1.00 44.37           H  
ATOM   1907  O   LEU A 126      77.087 -65.394  17.178  1.00 44.37           O  
ATOM   1908  CG  LEU A 126      77.890 -64.934  21.699  1.00 44.37           C  
ATOM   1909  HG  LEU A 126      77.006 -65.181  22.288  1.00 44.37           H  
ATOM   1910  CD1 LEU A 126      79.129 -65.309  22.511  1.00 44.37           C  
ATOM   1911 HD11 LEU A 126      80.034 -65.066  21.956  1.00 44.37           H  
ATOM   1912 HD12 LEU A 126      79.114 -66.379  22.719  1.00 44.37           H  
ATOM   1913 HD13 LEU A 126      79.125 -64.776  23.462  1.00 44.37           H  
ATOM   1914  CD2 LEU A 126      77.922 -63.418  21.470  1.00 44.37           C  
ATOM   1915 HD21 LEU A 126      76.967 -63.083  21.065  1.00 44.37           H  
ATOM   1916 HD22 LEU A 126      78.066 -62.913  22.425  1.00 44.37           H  
ATOM   1917 HD23 LEU A 126      78.742 -63.157  20.801  1.00 44.37           H  
ATOM   1918  N   ALA A 127      76.943 -63.485  18.342  1.00 46.34           N  
ATOM   1919  H   ALA A 127      76.713 -63.093  19.244  1.00 46.34           H  
ATOM   1920  CA  ALA A 127      77.593 -62.608  17.376  1.00 46.34           C  
ATOM   1921  HA  ALA A 127      77.362 -61.600  17.719  1.00 46.34           H  
ATOM   1922  C   ALA A 127      77.069 -62.643  15.921  1.00 46.34           C  
ATOM   1923  CB  ALA A 127      79.117 -62.756  17.510  1.00 46.34           C  
ATOM   1924  HB1 ALA A 127      79.618 -61.999  16.906  1.00 46.34           H  
ATOM   1925  HB2 ALA A 127      79.418 -62.633  18.550  1.00 46.34           H  
ATOM   1926  HB3 ALA A 127      79.421 -63.743  17.162  1.00 46.34           H  
ATOM   1927  O   ALA A 127      77.806 -62.283  15.000  1.00 46.34           O  
ATOM   1928  N   ALA A 128      75.767 -62.879  15.719  1.00 48.56           N  
ATOM   1929  H   ALA A 128      75.235 -63.270  16.483  1.00 48.56           H  
ATOM   1930  CA  ALA A 128      75.024 -62.521  14.495  1.00 48.56           C  
ATOM   1931  HA  ALA A 128      75.570 -62.923  13.642  1.00 48.56           H  
ATOM   1932  C   ALA A 128      74.903 -60.982  14.273  1.00 48.56           C  
ATOM   1933  CB  ALA A 128      73.659 -63.225  14.552  1.00 48.56           C  
ATOM   1934  HB1 ALA A 128      73.119 -63.057  13.620  1.00 48.56           H  
ATOM   1935  HB2 ALA A 128      73.797 -64.298  14.688  1.00 48.56           H  
ATOM   1936  HB3 ALA A 128      73.067 -62.830  15.377  1.00 48.56           H  
ATOM   1937  O   ALA A 128      73.887 -60.470  13.820  1.00 48.56           O  
ATOM   1938  N   LEU A 129      75.936 -60.223  14.655  1.00 46.28           N  
ATOM   1939  H   LEU A 129      76.777 -60.732  14.886  1.00 46.28           H  
ATOM   1940  CA  LEU A 129      75.845 -58.832  15.122  1.00 46.28           C  
ATOM   1941  HA  LEU A 129      74.813 -58.625  15.405  1.00 46.28           H  
ATOM   1942  C   LEU A 129      76.243 -57.773  14.080  1.00 46.28           C  
ATOM   1943  CB  LEU A 129      76.755 -58.722  16.375  1.00 46.28           C  
ATOM   1944  HB2 LEU A 129      77.180 -59.701  16.599  1.00 46.28           H  
ATOM   1945  HB3 LEU A 129      77.600 -58.068  16.162  1.00 46.28           H  
ATOM   1946  O   LEU A 129      75.837 -56.622  14.187  1.00 46.28           O  
ATOM   1947  CG  LEU A 129      76.050 -58.221  17.648  1.00 46.28           C  
ATOM   1948  HG  LEU A 129      75.095 -58.735  17.760  1.00 46.28           H  
ATOM   1949  CD1 LEU A 129      76.914 -58.535  18.874  1.00 46.28           C  
ATOM   1950 HD11 LEU A 129      77.885 -58.047  18.787  1.00 46.28           H  
ATOM   1951 HD12 LEU A 129      76.412 -58.173  19.771  1.00 46.28           H  
ATOM   1952 HD13 LEU A 129      77.048 -59.612  18.972  1.00 46.28           H  
ATOM   1953  CD2 LEU A 129      75.819 -56.712  17.610  1.00 46.28           C  
ATOM   1954 HD21 LEU A 129      75.168 -56.461  16.772  1.00 46.28           H  
ATOM   1955 HD22 LEU A 129      76.764 -56.179  17.500  1.00 46.28           H  
ATOM   1956 HD23 LEU A 129      75.326 -56.391  18.527  1.00 46.28           H  
ATOM   1957  N   ARG A 130      77.135 -58.109  13.139  1.00 52.41           N  
ATOM   1958  H   ARG A 130      77.361 -59.090  13.054  1.00 52.41           H  
ATOM   1959  CA  ARG A 130      77.999 -57.103  12.479  1.00 52.41           C  
ATOM   1960  HA  ARG A 130      78.028 -56.230  13.131  1.00 52.41           H  
ATOM   1961  C   ARG A 130      77.573 -56.474  11.138  1.00 52.41           C  
ATOM   1962  CB  ARG A 130      79.435 -57.643  12.364  1.00 52.41           C  
ATOM   1963  HB2 ARG A 130      79.952 -57.118  11.561  1.00 52.41           H  
ATOM   1964  HB3 ARG A 130      79.420 -58.705  12.118  1.00 52.41           H  
ATOM   1965  O   ARG A 130      78.010 -55.348  10.917  1.00 52.41           O  
ATOM   1966  CG  ARG A 130      80.220 -57.405  13.660  1.00 52.41           C  
ATOM   1967  HG2 ARG A 130      80.186 -56.345  13.909  1.00 52.41           H  
ATOM   1968  HG3 ARG A 130      79.769 -57.977  14.470  1.00 52.41           H  
ATOM   1969  CD  ARG A 130      81.682 -57.827  13.484  1.00 52.41           C  
ATOM   1970  HD2 ARG A 130      82.106 -57.288  12.636  1.00 52.41           H  
ATOM   1971  HD3 ARG A 130      81.708 -58.896  13.274  1.00 52.41           H  
ATOM   1972  NE  ARG A 130      82.468 -57.527  14.695  1.00 52.41           N  
ATOM   1973  HE  ARG A 130      82.047 -56.889  15.355  1.00 52.41           H  
ATOM   1974  NH1 ARG A 130      84.295 -58.833  14.213  1.00 52.41           N  
ATOM   1975 HH11 ARG A 130      83.862 -59.093  13.339  1.00 52.41           H  
ATOM   1976 HH12 ARG A 130      85.191 -59.218  14.476  1.00 52.41           H  
ATOM   1977  NH2 ARG A 130      84.227 -57.690  16.129  1.00 52.41           N  
ATOM   1978 HH21 ARG A 130      85.127 -58.077  16.374  1.00 52.41           H  
ATOM   1979 HH22 ARG A 130      83.758 -57.066  16.770  1.00 52.41           H  
ATOM   1980  CZ  ARG A 130      83.656 -58.015  15.004  1.00 52.41           C  
ATOM   1981  N   PRO A 131      76.865 -57.131  10.200  1.00 47.84           N  
ATOM   1982  CA  PRO A 131      77.026 -56.770   8.781  1.00 47.84           C  
ATOM   1983  HA  PRO A 131      78.083 -56.594   8.583  1.00 47.84           H  
ATOM   1984  C   PRO A 131      76.287 -55.509   8.283  1.00 47.84           C  
ATOM   1985  CB  PRO A 131      76.614 -58.026   8.001  1.00 47.84           C  
ATOM   1986  HB2 PRO A 131      77.492 -58.648   7.830  1.00 47.84           H  
ATOM   1987  HB3 PRO A 131      76.136 -57.786   7.051  1.00 47.84           H  
ATOM   1988  O   PRO A 131      76.623 -55.012   7.216  1.00 47.84           O  
ATOM   1989  CG  PRO A 131      75.656 -58.753   8.943  1.00 47.84           C  
ATOM   1990  HG2 PRO A 131      74.657 -58.328   8.849  1.00 47.84           H  
ATOM   1991  HG3 PRO A 131      75.635 -59.826   8.753  1.00 47.84           H  
ATOM   1992  CD  PRO A 131      76.224 -58.433  10.323  1.00 47.84           C  
ATOM   1993  HD2 PRO A 131      75.421 -58.411  11.060  1.00 47.84           H  
ATOM   1994  HD3 PRO A 131      76.966 -59.185  10.592  1.00 47.84           H  
ATOM   1995  N   VAL A 132      75.292 -54.987   9.005  1.00 40.48           N  
ATOM   1996  H   VAL A 132      75.123 -55.385   9.918  1.00 40.48           H  
ATOM   1997  CA  VAL A 132      74.183 -54.191   8.414  1.00 40.48           C  
ATOM   1998  HA  VAL A 132      73.980 -54.598   7.423  1.00 40.48           H  
ATOM   1999  C   VAL A 132      74.480 -52.688   8.170  1.00 40.48           C  
ATOM   2000  CB  VAL A 132      72.903 -54.431   9.261  1.00 40.48           C  
ATOM   2001  HB  VAL A 132      73.082 -54.065  10.272  1.00 40.48           H  
ATOM   2002  O   VAL A 132      73.690 -51.989   7.548  1.00 40.48           O  
ATOM   2003  CG1 VAL A 132      71.629 -53.760   8.732  1.00 40.48           C  
ATOM   2004 HG11 VAL A 132      71.479 -54.008   7.681  1.00 40.48           H  
ATOM   2005 HG12 VAL A 132      70.759 -54.083   9.304  1.00 40.48           H  
ATOM   2006 HG13 VAL A 132      71.697 -52.677   8.839  1.00 40.48           H  
ATOM   2007  CG2 VAL A 132      72.583 -55.937   9.348  1.00 40.48           C  
ATOM   2008 HG21 VAL A 132      71.657 -56.089   9.903  1.00 40.48           H  
ATOM   2009 HG22 VAL A 132      73.368 -56.475   9.879  1.00 40.48           H  
ATOM   2010 HG23 VAL A 132      72.463 -56.351   8.347  1.00 40.48           H  
ATOM   2011  N   ALA A 133      75.615 -52.148   8.616  1.00 38.85           N  
ATOM   2012  H   ALA A 133      76.297 -52.771   9.024  1.00 38.85           H  
ATOM   2013  CA  ALA A 133      75.775 -50.700   8.854  1.00 38.85           C  
ATOM   2014  HA  ALA A 133      74.837 -50.345   9.281  1.00 38.85           H  
ATOM   2015  C   ALA A 133      76.043 -49.757   7.639  1.00 38.85           C  
ATOM   2016  CB  ALA A 133      76.848 -50.549   9.947  1.00 38.85           C  
ATOM   2017  HB1 ALA A 133      76.593 -51.165  10.809  1.00 38.85           H  
ATOM   2018  HB2 ALA A 133      76.901 -49.510  10.270  1.00 38.85           H  
ATOM   2019  HB3 ALA A 133      77.820 -50.850   9.556  1.00 38.85           H  
ATOM   2020  O   ALA A 133      76.461 -48.625   7.865  1.00 38.85           O  
ATOM   2021  N   GLN A 134      75.885 -50.176   6.372  1.00 40.40           N  
ATOM   2022  H   GLN A 134      75.439 -51.070   6.227  1.00 40.40           H  
ATOM   2023  CA  GLN A 134      76.600 -49.545   5.229  1.00 40.40           C  
ATOM   2024  HA  GLN A 134      77.345 -48.858   5.629  1.00 40.40           H  
ATOM   2025  C   GLN A 134      75.804 -48.673   4.215  1.00 40.40           C  
ATOM   2026  CB  GLN A 134      77.380 -50.645   4.472  1.00 40.40           C  
ATOM   2027  HB2 GLN A 134      77.780 -50.230   3.547  1.00 40.40           H  
ATOM   2028  HB3 GLN A 134      76.700 -51.455   4.209  1.00 40.40           H  
ATOM   2029  O   GLN A 134      76.439 -48.089   3.346  1.00 40.40           O  
ATOM   2030  CG  GLN A 134      78.569 -51.204   5.270  1.00 40.40           C  
ATOM   2031  HG2 GLN A 134      79.204 -50.373   5.578  1.00 40.40           H  
ATOM   2032  HG3 GLN A 134      78.207 -51.708   6.166  1.00 40.40           H  
ATOM   2033  CD  GLN A 134      79.418 -52.195   4.470  1.00 40.40           C  
ATOM   2034  NE2 GLN A 134      80.663 -52.400   4.842  1.00 40.40           N  
ATOM   2035 HE21 GLN A 134      81.061 -51.877   5.609  1.00 40.40           H  
ATOM   2036 HE22 GLN A 134      81.176 -53.044   4.257  1.00 40.40           H  
ATOM   2037  OE1 GLN A 134      79.004 -52.819   3.511  1.00 40.40           O  
ATOM   2038  N   ALA A 135      74.468 -48.589   4.267  1.00 27.87           N  
ATOM   2039  H   ALA A 135      74.023 -48.980   5.085  1.00 27.87           H  
ATOM   2040  CA  ALA A 135      73.612 -48.477   3.060  1.00 27.87           C  
ATOM   2041  HA  ALA A 135      73.946 -49.286   2.410  1.00 27.87           H  
ATOM   2042  C   ALA A 135      73.661 -47.231   2.107  1.00 27.87           C  
ATOM   2043  CB  ALA A 135      72.180 -48.861   3.459  1.00 27.87           C  
ATOM   2044  HB1 ALA A 135      71.552 -48.902   2.569  1.00 27.87           H  
ATOM   2045  HB2 ALA A 135      72.172 -49.841   3.934  1.00 27.87           H  
ATOM   2046  HB3 ALA A 135      71.769 -48.123   4.149  1.00 27.87           H  
ATOM   2047  O   ALA A 135      74.298 -47.324   1.064  1.00 27.87           O  
ATOM   2048  N   ALA A 136      72.853 -46.176   2.335  1.00 27.54           N  
ATOM   2049  H   ALA A 136      72.510 -46.084   3.280  1.00 27.54           H  
ATOM   2050  CA  ALA A 136      71.898 -45.672   1.307  1.00 27.54           C  
ATOM   2051  HA  ALA A 136      71.681 -46.530   0.671  1.00 27.54           H  
ATOM   2052  C   ALA A 136      72.309 -44.578   0.257  1.00 27.54           C  
ATOM   2053  CB  ALA A 136      70.566 -45.374   2.017  1.00 27.54           C  
ATOM   2054  HB1 ALA A 136      70.671 -44.522   2.688  1.00 27.54           H  
ATOM   2055  HB2 ALA A 136      69.799 -45.148   1.277  1.00 27.54           H  
ATOM   2056  HB3 ALA A 136      70.239 -46.244   2.587  1.00 27.54           H  
ATOM   2057  O   ALA A 136      72.949 -44.901  -0.738  1.00 27.54           O  
ATOM   2058  N   ASP A 137      71.815 -43.327   0.366  1.00 23.97           N  
ATOM   2059  H   ASP A 137      71.339 -43.131   1.235  1.00 23.97           H  
ATOM   2060  CA  ASP A 137      71.201 -42.626  -0.801  1.00 23.97           C  
ATOM   2061  HA  ASP A 137      70.773 -43.381  -1.461  1.00 23.97           H  
ATOM   2062  C   ASP A 137      72.036 -41.700  -1.727  1.00 23.97           C  
ATOM   2063  CB  ASP A 137      70.040 -41.751  -0.280  1.00 23.97           C  
ATOM   2064  HB2 ASP A 137      69.726 -41.067  -1.069  1.00 23.97           H  
ATOM   2065  HB3 ASP A 137      70.398 -41.145   0.552  1.00 23.97           H  
ATOM   2066  O   ASP A 137      71.772 -41.635  -2.932  1.00 23.97           O  
ATOM   2067  CG  ASP A 137      68.801 -42.536   0.141  1.00 23.97           C  
ATOM   2068  OD1 ASP A 137      68.510 -43.557  -0.517  1.00 23.97           O  
ATOM   2069  OD2 ASP A 137      68.188 -42.118   1.145  1.00 23.97           O  
ATOM   2070  N   ALA A 138      72.928 -40.861  -1.188  1.00 26.32           N  
ATOM   2071  H   ALA A 138      73.155 -41.015  -0.216  1.00 26.32           H  
ATOM   2072  CA  ALA A 138      73.165 -39.499  -1.723  1.00 26.32           C  
ATOM   2073  HA  ALA A 138      72.189 -39.067  -1.943  1.00 26.32           H  
ATOM   2074  C   ALA A 138      73.986 -39.393  -3.043  1.00 26.32           C  
ATOM   2075  CB  ALA A 138      73.773 -38.665  -0.583  1.00 26.32           C  
ATOM   2076  HB1 ALA A 138      73.901 -37.635  -0.915  1.00 26.32           H  
ATOM   2077  HB2 ALA A 138      73.110 -38.677   0.282  1.00 26.32           H  
ATOM   2078  HB3 ALA A 138      74.745 -39.071  -0.303  1.00 26.32           H  
ATOM   2079  O   ALA A 138      75.167 -39.051  -3.010  1.00 26.32           O  
ATOM   2080  N   SER A 139      73.375 -39.669  -4.206  1.00 24.20           N  
ATOM   2081  H   SER A 139      72.413 -39.968  -4.137  1.00 24.20           H  
ATOM   2082  CA  SER A 139      74.096 -40.055  -5.442  1.00 24.20           C  
ATOM   2083  HA  SER A 139      75.135 -40.228  -5.161  1.00 24.20           H  
ATOM   2084  C   SER A 139      74.190 -39.053  -6.624  1.00 24.20           C  
ATOM   2085  CB  SER A 139      73.582 -41.420  -5.915  1.00 24.20           C  
ATOM   2086  HB2 SER A 139      74.020 -41.659  -6.884  1.00 24.20           H  
ATOM   2087  HB3 SER A 139      73.885 -42.183  -5.198  1.00 24.20           H  
ATOM   2088  O   SER A 139      75.297 -38.628  -6.949  1.00 24.20           O  
ATOM   2089  OG  SER A 139      72.169 -41.425  -6.013  1.00 24.20           O  
ATOM   2090  HG  SER A 139      71.817 -41.704  -5.164  1.00 24.20           H  
ATOM   2091  N   GLY A 140      73.106 -38.783  -7.371  1.00 21.93           N  
ATOM   2092  H   GLY A 140      72.233 -39.185  -7.061  1.00 21.93           H  
ATOM   2093  CA  GLY A 140      73.154 -38.173  -8.730  1.00 21.93           C  
ATOM   2094  HA2 GLY A 140      72.232 -38.444  -9.245  1.00 21.93           H  
ATOM   2095  HA3 GLY A 140      73.991 -38.597  -9.285  1.00 21.93           H  
ATOM   2096  C   GLY A 140      73.272 -36.635  -8.792  1.00 21.93           C  
ATOM   2097  O   GLY A 140      73.507 -35.990  -7.781  1.00 21.93           O  
ATOM   2098  N   THR A 141      73.040 -35.917  -9.902  1.00 20.61           N  
ATOM   2099  H   THR A 141      72.771 -34.977  -9.648  1.00 20.61           H  
ATOM   2100  CA  THR A 141      73.363 -36.097 -11.351  1.00 20.61           C  
ATOM   2101  HA  THR A 141      74.326 -36.599 -11.443  1.00 20.61           H  
ATOM   2102  C   THR A 141      73.501 -34.736 -12.089  1.00 20.61           C  
ATOM   2103  CB  THR A 141      72.301 -36.899 -12.155  1.00 20.61           C  
ATOM   2104  HB  THR A 141      72.231 -36.514 -13.172  1.00 20.61           H  
ATOM   2105  O   THR A 141      73.758 -34.725 -13.289  1.00 20.61           O  
ATOM   2106  CG2 THR A 141      72.635 -38.382 -12.304  1.00 20.61           C  
ATOM   2107 HG21 THR A 141      72.687 -38.871 -11.332  1.00 20.61           H  
ATOM   2108 HG22 THR A 141      73.593 -38.486 -12.813  1.00 20.61           H  
ATOM   2109 HG23 THR A 141      71.867 -38.869 -12.906  1.00 20.61           H  
ATOM   2110  OG1 THR A 141      71.020 -36.781 -11.589  1.00 20.61           O  
ATOM   2111  HG1 THR A 141      70.392 -37.218 -12.168  1.00 20.61           H  
ATOM   2112  N   GLY A 142      73.276 -33.594 -11.419  1.00 19.10           N  
ATOM   2113  H   GLY A 142      73.252 -33.640 -10.410  1.00 19.10           H  
ATOM   2114  CA  GLY A 142      72.731 -32.361 -12.020  1.00 19.10           C  
ATOM   2115  HA2 GLY A 142      72.642 -31.606 -11.238  1.00 19.10           H  
ATOM   2116  HA3 GLY A 142      71.719 -32.585 -12.358  1.00 19.10           H  
ATOM   2117  C   GLY A 142      73.483 -31.702 -13.194  1.00 19.10           C  
ATOM   2118  O   GLY A 142      74.709 -31.665 -13.241  1.00 19.10           O  
ATOM   2119  N   ALA A 143      72.699 -31.103 -14.096  1.00 20.63           N  
ATOM   2120  H   ALA A 143      71.706 -31.116 -13.908  1.00 20.63           H  
ATOM   2121  CA  ALA A 143      73.096 -30.301 -15.266  1.00 20.63           C  
ATOM   2122  HA  ALA A 143      74.164 -30.088 -15.218  1.00 20.63           H  
ATOM   2123  C   ALA A 143      72.334 -28.935 -15.219  1.00 20.63           C  
ATOM   2124  CB  ALA A 143      72.834 -31.197 -16.486  1.00 20.63           C  
ATOM   2125  HB1 ALA A 143      73.222 -30.738 -17.395  1.00 20.63           H  
ATOM   2126  HB2 ALA A 143      71.768 -31.396 -16.587  1.00 20.63           H  
ATOM   2127  HB3 ALA A 143      73.351 -32.147 -16.354  1.00 20.63           H  
ATOM   2128  O   ALA A 143      71.763 -28.618 -14.180  1.00 20.63           O  
ATOM   2129  N   ASN A 144      72.235 -28.036 -16.210  1.00 18.68           N  
ATOM   2130  H   ASN A 144      71.760 -27.207 -15.883  1.00 18.68           H  
ATOM   2131  CA  ASN A 144      72.542 -28.042 -17.653  1.00 18.68           C  
ATOM   2132  HA  ASN A 144      73.468 -28.591 -17.826  1.00 18.68           H  
ATOM   2133  C   ASN A 144      72.686 -26.651 -18.369  1.00 18.68           C  
ATOM   2134  CB  ASN A 144      71.365 -28.760 -18.354  1.00 18.68           C  
ATOM   2135  HB2 ASN A 144      71.036 -29.630 -17.785  1.00 18.68           H  
ATOM   2136  HB3 ASN A 144      70.513 -28.084 -18.418  1.00 18.68           H  
ATOM   2137  O   ASN A 144      73.329 -26.626 -19.416  1.00 18.68           O  
ATOM   2138  CG  ASN A 144      71.731 -29.250 -19.745  1.00 18.68           C  
ATOM   2139  ND2 ASN A 144      71.000 -28.861 -20.763  1.00 18.68           N  
ATOM   2140 HD21 ASN A 144      70.226 -28.224 -20.642  1.00 18.68           H  
ATOM   2141 HD22 ASN A 144      71.302 -29.186 -21.671  1.00 18.68           H  
ATOM   2142  OD1 ASN A 144      72.664 -30.011 -19.927  1.00 18.68           O  
ATOM   2143  N   PRO A 145      72.039 -25.533 -17.950  1.00 19.83           N  
ATOM   2144  CA  PRO A 145      71.596 -24.475 -18.891  1.00 19.83           C  
ATOM   2145  HA  PRO A 145      71.319 -24.937 -19.839  1.00 19.83           H  
ATOM   2146  C   PRO A 145      72.617 -23.357 -19.209  1.00 19.83           C  
ATOM   2147  CB  PRO A 145      70.331 -23.895 -18.252  1.00 19.83           C  
ATOM   2148  HB2 PRO A 145      70.144 -22.866 -18.557  1.00 19.83           H  
ATOM   2149  HB3 PRO A 145      69.475 -24.524 -18.496  1.00 19.83           H  
ATOM   2150  O   PRO A 145      73.474 -23.055 -18.383  1.00 19.83           O  
ATOM   2151  CG  PRO A 145      70.635 -23.997 -16.761  1.00 19.83           C  
ATOM   2152  HG2 PRO A 145      69.726 -23.984 -16.158  1.00 19.83           H  
ATOM   2153  HG3 PRO A 145      71.310 -23.195 -16.461  1.00 19.83           H  
ATOM   2154  CD  PRO A 145      71.351 -25.338 -16.677  1.00 19.83           C  
ATOM   2155  HD2 PRO A 145      72.054 -25.333 -15.844  1.00 19.83           H  
ATOM   2156  HD3 PRO A 145      70.595 -26.112 -16.544  1.00 19.83           H  
ATOM   2157  N   SER A 146      72.499 -22.719 -20.393  1.00 20.60           N  
ATOM   2158  H   SER A 146      71.785 -23.038 -21.032  1.00 20.60           H  
ATOM   2159  CA  SER A 146      73.601 -21.933 -20.999  1.00 20.60           C  
ATOM   2160  HA  SER A 146      74.317 -21.669 -20.221  1.00 20.60           H  
ATOM   2161  C   SER A 146      73.312 -20.614 -21.768  1.00 20.60           C  
ATOM   2162  CB  SER A 146      74.317 -22.860 -21.994  1.00 20.60           C  
ATOM   2163  HB2 SER A 146      75.134 -22.323 -22.474  1.00 20.60           H  
ATOM   2164  HB3 SER A 146      74.732 -23.712 -21.454  1.00 20.60           H  
ATOM   2165  O   SER A 146      74.272 -19.884 -21.988  1.00 20.60           O  
ATOM   2166  OG  SER A 146      73.408 -23.332 -22.978  1.00 20.60           O  
ATOM   2167  HG  SER A 146      73.815 -23.234 -23.842  1.00 20.60           H  
ATOM   2168  N   GLY A 147      72.089 -20.336 -22.248  1.00 20.11           N  
ATOM   2169  H   GLY A 147      71.324 -20.889 -21.888  1.00 20.11           H  
ATOM   2170  CA  GLY A 147      71.848 -19.744 -23.592  1.00 20.11           C  
ATOM   2171  HA2 GLY A 147      70.826 -19.996 -23.876  1.00 20.11           H  
ATOM   2172  HA3 GLY A 147      72.494 -20.267 -24.298  1.00 20.11           H  
ATOM   2173  C   GLY A 147      72.008 -18.234 -23.913  1.00 20.11           C  
ATOM   2174  O   GLY A 147      72.924 -17.881 -24.649  1.00 20.11           O  
ATOM   2175  N   ASP A 148      71.015 -17.406 -23.554  1.00 20.99           N  
ATOM   2176  H   ASP A 148      70.368 -17.770 -22.869  1.00 20.99           H  
ATOM   2177  CA  ASP A 148      70.389 -16.427 -24.490  1.00 20.99           C  
ATOM   2178  HA  ASP A 148      70.356 -16.917 -25.463  1.00 20.99           H  
ATOM   2179  C   ASP A 148      71.098 -15.060 -24.769  1.00 20.99           C  
ATOM   2180  CB  ASP A 148      68.918 -16.227 -24.064  1.00 20.99           C  
ATOM   2181  HB2 ASP A 148      68.898 -15.775 -23.073  1.00 20.99           H  
ATOM   2182  HB3 ASP A 148      68.437 -15.537 -24.757  1.00 20.99           H  
ATOM   2183  O   ASP A 148      71.998 -14.650 -24.039  1.00 20.99           O  
ATOM   2184  CG  ASP A 148      68.102 -17.530 -24.053  1.00 20.99           C  
ATOM   2185  OD1 ASP A 148      68.400 -18.421 -24.881  1.00 20.99           O  
ATOM   2186  OD2 ASP A 148      67.210 -17.646 -23.187  1.00 20.99           O  
ATOM   2187  N   ASP A 149      70.679 -14.356 -25.850  1.00 23.21           N  
ATOM   2188  H   ASP A 149      69.842 -14.713 -26.287  1.00 23.21           H  
ATOM   2189  CA  ASP A 149      71.602 -13.639 -26.782  1.00 23.21           C  
ATOM   2190  HA  ASP A 149      72.600 -13.626 -26.343  1.00 23.21           H  
ATOM   2191  C   ASP A 149      71.299 -12.160 -27.226  1.00 23.21           C  
ATOM   2192  CB  ASP A 149      71.658 -14.557 -28.026  1.00 23.21           C  
ATOM   2193  HB2 ASP A 149      71.919 -15.565 -27.702  1.00 23.21           H  
ATOM   2194  HB3 ASP A 149      70.659 -14.607 -28.458  1.00 23.21           H  
ATOM   2195  O   ASP A 149      72.204 -11.330 -27.247  1.00 23.21           O  
ATOM   2196  CG  ASP A 149      72.652 -14.162 -29.127  1.00 23.21           C  
ATOM   2197  OD1 ASP A 149      73.815 -13.840 -28.803  1.00 23.21           O  
ATOM   2198  OD2 ASP A 149      72.250 -14.260 -30.311  1.00 23.21           O  
ATOM   2199  N   LEU A 150      70.071 -11.803 -27.648  1.00 23.80           N  
ATOM   2200  H   LEU A 150      69.339 -12.484 -27.503  1.00 23.80           H  
ATOM   2201  CA  LEU A 150      69.782 -10.690 -28.607  1.00 23.80           C  
ATOM   2202  HA  LEU A 150      70.466 -10.808 -29.448  1.00 23.80           H  
ATOM   2203  C   LEU A 150      69.961  -9.220 -28.109  1.00 23.80           C  
ATOM   2204  CB  LEU A 150      68.334 -10.873 -29.113  1.00 23.80           C  
ATOM   2205  HB2 LEU A 150      67.680 -10.888 -28.241  1.00 23.80           H  
ATOM   2206  HB3 LEU A 150      68.051 -10.009 -29.714  1.00 23.80           H  
ATOM   2207  O   LEU A 150      69.736  -8.941 -26.934  1.00 23.80           O  
ATOM   2208  CG  LEU A 150      68.084 -12.145 -29.948  1.00 23.80           C  
ATOM   2209  HG  LEU A 150      68.509 -13.014 -29.445  1.00 23.80           H  
ATOM   2210  CD1 LEU A 150      66.579 -12.378 -30.101  1.00 23.80           C  
ATOM   2211 HD11 LEU A 150      66.116 -11.529 -30.605  1.00 23.80           H  
ATOM   2212 HD12 LEU A 150      66.407 -13.285 -30.681  1.00 23.80           H  
ATOM   2213 HD13 LEU A 150      66.128 -12.505 -29.117  1.00 23.80           H  
ATOM   2214  CD2 LEU A 150      68.689 -12.026 -31.348  1.00 23.80           C  
ATOM   2215 HD21 LEU A 150      69.773 -11.949 -31.273  1.00 23.80           H  
ATOM   2216 HD22 LEU A 150      68.461 -12.925 -31.921  1.00 23.80           H  
ATOM   2217 HD23 LEU A 150      68.291 -11.153 -31.866  1.00 23.80           H  
ATOM   2218  N   GLY A 151      70.241  -8.233 -29.003  1.00 31.14           N  
ATOM   2219  H   GLY A 151      70.445  -8.486 -29.960  1.00 31.14           H  
ATOM   2220  CA  GLY A 151      70.470  -6.832 -28.550  1.00 31.14           C  
ATOM   2221  HA2 GLY A 151      69.644  -6.570 -27.889  1.00 31.14           H  
ATOM   2222  HA3 GLY A 151      71.361  -6.848 -27.922  1.00 31.14           H  
ATOM   2223  C   GLY A 151      70.636  -5.623 -29.517  1.00 31.14           C  
ATOM   2224  O   GLY A 151      71.592  -4.877 -29.329  1.00 31.14           O  
ATOM   2225  N   GLU A 152      69.750  -5.346 -30.494  1.00 30.26           N  
ATOM   2226  H   GLU A 152      68.975  -5.977 -30.642  1.00 30.26           H  
ATOM   2227  CA  GLU A 152      69.869  -4.134 -31.365  1.00 30.26           C  
ATOM   2228  HA  GLU A 152      70.922  -3.863 -31.437  1.00 30.26           H  
ATOM   2229  C   GLU A 152      69.167  -2.841 -30.885  1.00 30.26           C  
ATOM   2230  CB  GLU A 152      69.372  -4.393 -32.806  1.00 30.26           C  
ATOM   2231  HB2 GLU A 152      68.534  -5.090 -32.787  1.00 30.26           H  
ATOM   2232  HB3 GLU A 152      69.006  -3.449 -33.209  1.00 30.26           H  
ATOM   2233  O   GLU A 152      69.803  -1.795 -30.751  1.00 30.26           O  
ATOM   2234  CG  GLU A 152      70.444  -4.889 -33.785  1.00 30.26           C  
ATOM   2235  HG2 GLU A 152      71.357  -4.317 -33.620  1.00 30.26           H  
ATOM   2236  HG3 GLU A 152      70.659  -5.937 -33.574  1.00 30.26           H  
ATOM   2237  CD  GLU A 152      70.019  -4.723 -35.261  1.00 30.26           C  
ATOM   2238  OE1 GLU A 152      70.923  -4.772 -36.127  1.00 30.26           O  
ATOM   2239  OE2 GLU A 152      68.808  -4.537 -35.525  1.00 30.26           O  
ATOM   2240  N   ALA A 153      67.831  -2.846 -30.827  1.00 26.68           N  
ATOM   2241  H   ALA A 153      67.353  -3.733 -30.900  1.00 26.68           H  
ATOM   2242  CA  ALA A 153      67.075  -1.650 -31.209  1.00 26.68           C  
ATOM   2243  HA  ALA A 153      67.598  -1.190 -32.047  1.00 26.68           H  
ATOM   2244  C   ALA A 153      66.985  -0.594 -30.094  1.00 26.68           C  
ATOM   2245  CB  ALA A 153      65.701  -2.079 -31.739  1.00 26.68           C  
ATOM   2246  HB1 ALA A 153      65.168  -1.206 -32.116  1.00 26.68           H  
ATOM   2247  HB2 ALA A 153      65.824  -2.792 -32.554  1.00 26.68           H  
ATOM   2248  HB3 ALA A 153      65.120  -2.538 -30.939  1.00 26.68           H  
ATOM   2249  O   ALA A 153      66.315  -0.800 -29.083  1.00 26.68           O  
ATOM   2250  N   GLY A 154      67.590   0.576 -30.326  1.00 36.45           N  
ATOM   2251  H   GLY A 154      68.176   0.642 -31.145  1.00 36.45           H  
ATOM   2252  CA  GLY A 154      67.485   1.760 -29.465  1.00 36.45           C  
ATOM   2253  HA2 GLY A 154      67.629   1.466 -28.425  1.00 36.45           H  
ATOM   2254  HA3 GLY A 154      68.262   2.477 -29.731  1.00 36.45           H  
ATOM   2255  C   GLY A 154      66.126   2.450 -29.585  1.00 36.45           C  
ATOM   2256  O   GLY A 154      66.063   3.599 -30.008  1.00 36.45           O  
ATOM   2257  N   VAL A 155      65.046   1.720 -29.294  1.00 27.16           N  
ATOM   2258  H   VAL A 155      65.202   0.782 -28.953  1.00 27.16           H  
ATOM   2259  CA  VAL A 155      63.667   2.219 -29.328  1.00 27.16           C  
ATOM   2260  HA  VAL A 155      63.503   2.722 -30.281  1.00 27.16           H  
ATOM   2261  C   VAL A 155      63.496   3.262 -28.226  1.00 27.16           C  
ATOM   2262  CB  VAL A 155      62.637   1.073 -29.231  1.00 27.16           C  
ATOM   2263  HB  VAL A 155      62.789   0.519 -28.305  1.00 27.16           H  
ATOM   2264  O   VAL A 155      63.233   2.938 -27.068  1.00 27.16           O  
ATOM   2265  CG1 VAL A 155      61.190   1.584 -29.270  1.00 27.16           C  
ATOM   2266 HG11 VAL A 155      61.016   2.160 -30.178  1.00 27.16           H  
ATOM   2267 HG12 VAL A 155      60.495   0.746 -29.225  1.00 27.16           H  
ATOM   2268 HG13 VAL A 155      61.004   2.227 -28.410  1.00 27.16           H  
ATOM   2269  CG2 VAL A 155      62.797   0.103 -30.412  1.00 27.16           C  
ATOM   2270 HG21 VAL A 155      63.775  -0.375 -30.360  1.00 27.16           H  
ATOM   2271 HG22 VAL A 155      62.702   0.640 -31.356  1.00 27.16           H  
ATOM   2272 HG23 VAL A 155      62.037  -0.676 -30.358  1.00 27.16           H  
ATOM   2273  N   ASP A 156      63.694   4.511 -28.639  1.00 29.77           N  
ATOM   2274  H   ASP A 156      64.108   4.628 -29.553  1.00 29.77           H  
ATOM   2275  CA  ASP A 156      63.351   5.741 -27.936  1.00 29.77           C  
ATOM   2276  HA  ASP A 156      63.984   5.842 -27.054  1.00 29.77           H  
ATOM   2277  C   ASP A 156      61.892   5.771 -27.474  1.00 29.77           C  
ATOM   2278  CB  ASP A 156      63.574   6.932 -28.903  1.00 29.77           C  
ATOM   2279  HB2 ASP A 156      62.771   7.662 -28.798  1.00 29.77           H  
ATOM   2280  HB3 ASP A 156      63.530   6.584 -29.935  1.00 29.77           H  
ATOM   2281  O   ASP A 156      61.071   4.962 -27.911  1.00 29.77           O  
ATOM   2282  CG  ASP A 156      64.884   7.685 -28.672  1.00 29.77           C  
ATOM   2283  OD1 ASP A 156      65.296   7.794 -27.495  1.00 29.77           O  
ATOM   2284  OD2 ASP A 156      65.459   8.152 -29.683  1.00 29.77           O  
ATOM   2285  N   GLU A 157      61.608   6.774 -26.631  1.00 31.90           N  
ATOM   2286  H   GLU A 157      62.424   7.287 -26.328  1.00 31.90           H  
ATOM   2287  CA  GLU A 157      60.370   7.576 -26.578  1.00 31.90           C  
ATOM   2288  HA  GLU A 157      60.047   7.595 -25.537  1.00 31.90           H  
ATOM   2289  C   GLU A 157      59.194   6.972 -27.358  1.00 31.90           C  
ATOM   2290  CB  GLU A 157      60.672   9.040 -26.948  1.00 31.90           C  
ATOM   2291  HB2 GLU A 157      59.747   9.612 -26.879  1.00 31.90           H  
ATOM   2292  HB3 GLU A 157      61.054   9.098 -27.967  1.00 31.90           H  
ATOM   2293  O   GLU A 157      58.765   7.421 -28.422  1.00 31.90           O  
ATOM   2294  CG  GLU A 157      61.700   9.634 -25.962  1.00 31.90           C  
ATOM   2295  HG2 GLU A 157      62.653   9.120 -26.083  1.00 31.90           H  
ATOM   2296  HG3 GLU A 157      61.348   9.444 -24.948  1.00 31.90           H  
ATOM   2297  CD  GLU A 157      61.943  11.144 -26.120  1.00 31.90           C  
ATOM   2298  OE1 GLU A 157      62.521  11.725 -25.170  1.00 31.90           O  
ATOM   2299  OE2 GLU A 157      61.542  11.725 -27.154  1.00 31.90           O  
ATOM   2300  N   LEU A 158      58.730   5.871 -26.777  1.00 26.66           N  
ATOM   2301  H   LEU A 158      59.266   5.546 -25.985  1.00 26.66           H  
ATOM   2302  CA  LEU A 158      57.714   4.975 -27.288  1.00 26.66           C  
ATOM   2303  HA  LEU A 158      57.858   4.860 -28.362  1.00 26.66           H  
ATOM   2304  C   LEU A 158      56.345   5.629 -27.029  1.00 26.66           C  
ATOM   2305  CB  LEU A 158      57.978   3.623 -26.560  1.00 26.66           C  
ATOM   2306  HB2 LEU A 158      58.995   3.640 -26.169  1.00 26.66           H  
ATOM   2307  HB3 LEU A 158      57.333   3.514 -25.688  1.00 26.66           H  
ATOM   2308  O   LEU A 158      56.194   6.845 -26.966  1.00 26.66           O  
ATOM   2309  CG  LEU A 158      57.909   2.359 -27.431  1.00 26.66           C  
ATOM   2310  HG  LEU A 158      58.511   2.506 -28.327  1.00 26.66           H  
ATOM   2311  CD1 LEU A 158      58.479   1.174 -26.646  1.00 26.66           C  
ATOM   2312 HD11 LEU A 158      59.517   1.379 -26.382  1.00 26.66           H  
ATOM   2313 HD12 LEU A 158      58.456   0.275 -27.263  1.00 26.66           H  
ATOM   2314 HD13 LEU A 158      57.903   1.009 -25.736  1.00 26.66           H  
ATOM   2315  CD2 LEU A 158      56.484   1.996 -27.854  1.00 26.66           C  
ATOM   2316 HD21 LEU A 158      55.858   1.848 -26.975  1.00 26.66           H  
ATOM   2317 HD22 LEU A 158      56.077   2.786 -28.486  1.00 26.66           H  
ATOM   2318 HD23 LEU A 158      56.505   1.075 -28.436  1.00 26.66           H  
ATOM   2319  N   LEU A 159      55.349   4.803 -26.738  1.00 34.93           N  
ATOM   2320  H   LEU A 159      55.549   3.821 -26.864  1.00 34.93           H  
ATOM   2321  CA  LEU A 159      54.409   5.127 -25.667  1.00 34.93           C  
ATOM   2322  HA  LEU A 159      53.745   5.930 -25.988  1.00 34.93           H  
ATOM   2323  C   LEU A 159      55.235   5.572 -24.430  1.00 34.93           C  
ATOM   2324  CB  LEU A 159      53.595   3.849 -25.408  1.00 34.93           C  
ATOM   2325  HB2 LEU A 159      52.986   3.982 -24.513  1.00 34.93           H  
ATOM   2326  HB3 LEU A 159      54.289   3.031 -25.212  1.00 34.93           H  
ATOM   2327  O   LEU A 159      55.861   4.737 -23.778  1.00 34.93           O  
ATOM   2328  CG  LEU A 159      52.683   3.476 -26.595  1.00 34.93           C  
ATOM   2329  HG  LEU A 159      53.174   3.699 -27.543  1.00 34.93           H  
ATOM   2330  CD1 LEU A 159      52.379   1.979 -26.589  1.00 34.93           C  
ATOM   2331 HD11 LEU A 159      53.303   1.415 -26.711  1.00 34.93           H  
ATOM   2332 HD12 LEU A 159      51.906   1.699 -25.648  1.00 34.93           H  
ATOM   2333 HD13 LEU A 159      51.709   1.735 -27.413  1.00 34.93           H  
ATOM   2334  CD2 LEU A 159      51.368   4.252 -26.537  1.00 34.93           C  
ATOM   2335 HD21 LEU A 159      50.830   4.015 -25.619  1.00 34.93           H  
ATOM   2336 HD22 LEU A 159      50.746   3.992 -27.394  1.00 34.93           H  
ATOM   2337 HD23 LEU A 159      51.568   5.323 -26.559  1.00 34.93           H  
ATOM   2338  N   GLU A 160      55.363   6.857 -24.090  1.00 35.40           N  
ATOM   2339  H   GLU A 160      56.194   7.037 -23.546  1.00 35.40           H  
ATOM   2340  CA  GLU A 160      54.323   7.899 -23.994  1.00 35.40           C  
ATOM   2341  HA  GLU A 160      54.811   8.727 -23.480  1.00 35.40           H  
ATOM   2342  C   GLU A 160      53.167   7.455 -23.091  1.00 35.40           C  
ATOM   2343  CB  GLU A 160      53.834   8.499 -25.334  1.00 35.40           C  
ATOM   2344  HB2 GLU A 160      53.087   7.835 -25.769  1.00 35.40           H  
ATOM   2345  HB3 GLU A 160      54.676   8.602 -26.019  1.00 35.40           H  
ATOM   2346  O   GLU A 160      52.842   6.269 -22.995  1.00 35.40           O  
ATOM   2347  CG  GLU A 160      53.201   9.896 -25.160  1.00 35.40           C  
ATOM   2348  HG2 GLU A 160      52.430   9.866 -24.390  1.00 35.40           H  
ATOM   2349  HG3 GLU A 160      53.975  10.588 -24.826  1.00 35.40           H  
ATOM   2350  CD  GLU A 160      52.519  10.437 -26.424  1.00 35.40           C  
ATOM   2351  OE1 GLU A 160      52.384  11.672 -26.522  1.00 35.40           O  
ATOM   2352  OE2 GLU A 160      52.058   9.623 -27.266  1.00 35.40           O  
ATOM   2353  N   ALA A 161      52.600   8.439 -22.395  1.00 34.37           N  
ATOM   2354  H   ALA A 161      52.958   9.367 -22.574  1.00 34.37           H  
ATOM   2355  CA  ALA A 161      51.391   8.413 -21.587  1.00 34.37           C  
ATOM   2356  HA  ALA A 161      51.707   8.526 -20.550  1.00 34.37           H  
ATOM   2357  C   ALA A 161      50.527   7.136 -21.742  1.00 34.37           C  
ATOM   2358  CB  ALA A 161      50.594   9.669 -21.963  1.00 34.37           C  
ATOM   2359  HB1 ALA A 161      49.696   9.743 -21.350  1.00 34.37           H  
ATOM   2360  HB2 ALA A 161      51.197  10.561 -21.797  1.00 34.37           H  
ATOM   2361  HB3 ALA A 161      50.298   9.624 -23.011  1.00 34.37           H  
ATOM   2362  O   ALA A 161      50.029   6.816 -22.816  1.00 34.37           O  
ATOM   2363  N   LEU A 162      50.270   6.364 -20.684  1.00 31.69           N  
ATOM   2364  H   LEU A 162      49.672   5.579 -20.898  1.00 31.69           H  
ATOM   2365  CA  LEU A 162      50.372   6.763 -19.274  1.00 31.69           C  
ATOM   2366  HA  LEU A 162      49.835   6.024 -18.680  1.00 31.69           H  
ATOM   2367  C   LEU A 162      49.615   8.092 -19.005  1.00 31.69           C  
ATOM   2368  CB  LEU A 162      51.805   6.599 -18.697  1.00 31.69           C  
ATOM   2369  HB2 LEU A 162      52.523   6.544 -19.515  1.00 31.69           H  
ATOM   2370  HB3 LEU A 162      52.071   7.461 -18.085  1.00 31.69           H  
ATOM   2371  O   LEU A 162      50.225   9.029 -18.523  1.00 31.69           O  
ATOM   2372  CG  LEU A 162      51.944   5.335 -17.810  1.00 31.69           C  
ATOM   2373  HG  LEU A 162      51.565   4.479 -18.368  1.00 31.69           H  
ATOM   2374  CD1 LEU A 162      53.402   5.031 -17.482  1.00 31.69           C  
ATOM   2375 HD11 LEU A 162      53.798   5.818 -16.841  1.00 31.69           H  
ATOM   2376 HD12 LEU A 162      53.997   4.995 -18.395  1.00 31.69           H  
ATOM   2377 HD13 LEU A 162      53.475   4.080 -16.955  1.00 31.69           H  
ATOM   2378  CD2 LEU A 162      51.187   5.412 -16.482  1.00 31.69           C  
ATOM   2379 HD21 LEU A 162      51.560   6.246 -15.887  1.00 31.69           H  
ATOM   2380 HD22 LEU A 162      51.323   4.494 -15.911  1.00 31.69           H  
ATOM   2381 HD23 LEU A 162      50.118   5.565 -16.628  1.00 31.69           H  
ATOM   2382  N   GLY A 163      48.332   8.298 -19.368  1.00 33.71           N  
ATOM   2383  H   GLY A 163      47.983   9.161 -18.975  1.00 33.71           H  
ATOM   2384  CA  GLY A 163      47.394   7.666 -20.343  1.00 33.71           C  
ATOM   2385  HA2 GLY A 163      46.518   8.311 -20.417  1.00 33.71           H  
ATOM   2386  HA3 GLY A 163      47.860   7.658 -21.328  1.00 33.71           H  
ATOM   2387  C   GLY A 163      46.858   6.247 -20.073  1.00 33.71           C  
ATOM   2388  O   GLY A 163      45.788   5.870 -20.532  1.00 33.71           O  
ATOM   2389  N   ARG A 164      47.660   5.478 -19.346  1.00 29.83           N  
ATOM   2390  H   ARG A 164      48.458   6.004 -19.018  1.00 29.83           H  
ATOM   2391  CA  ARG A 164      47.449   4.177 -18.694  1.00 29.83           C  
ATOM   2392  HA  ARG A 164      46.613   3.659 -19.164  1.00 29.83           H  
ATOM   2393  C   ARG A 164      47.053   4.401 -17.212  1.00 29.83           C  
ATOM   2394  CB  ARG A 164      48.743   3.322 -18.789  1.00 29.83           C  
ATOM   2395  HB2 ARG A 164      49.496   3.802 -18.164  1.00 29.83           H  
ATOM   2396  HB3 ARG A 164      48.541   2.353 -18.333  1.00 29.83           H  
ATOM   2397  O   ARG A 164      46.410   3.549 -16.623  1.00 29.83           O  
ATOM   2398  CG  ARG A 164      49.355   3.067 -20.194  1.00 29.83           C  
ATOM   2399  HG2 ARG A 164      49.273   3.957 -20.819  1.00 29.83           H  
ATOM   2400  HG3 ARG A 164      48.753   2.299 -20.679  1.00 29.83           H  
ATOM   2401  CD  ARG A 164      50.833   2.584 -20.167  1.00 29.83           C  
ATOM   2402  HD2 ARG A 164      50.880   1.631 -20.693  1.00 29.83           H  
ATOM   2403  HD3 ARG A 164      51.122   2.394 -19.133  1.00 29.83           H  
ATOM   2404  NE  ARG A 164      51.805   3.519 -20.808  1.00 29.83           N  
ATOM   2405  HE  ARG A 164      51.437   4.215 -21.440  1.00 29.83           H  
ATOM   2406  NH1 ARG A 164      53.763   2.636 -19.958  1.00 29.83           N  
ATOM   2407 HH11 ARG A 164      54.771   2.670 -19.896  1.00 29.83           H  
ATOM   2408 HH12 ARG A 164      53.226   1.997 -19.389  1.00 29.83           H  
ATOM   2409  NH2 ARG A 164      53.867   4.305 -21.408  1.00 29.83           N  
ATOM   2410 HH21 ARG A 164      53.429   4.977 -22.021  1.00 29.83           H  
ATOM   2411 HH22 ARG A 164      54.868   4.197 -21.492  1.00 29.83           H  
ATOM   2412  CZ  ARG A 164      53.131   3.485 -20.719  1.00 29.83           C  
ATOM   2413  N   GLU A 165      47.471   5.542 -16.649  1.00 27.89           N  
ATOM   2414  H   GLU A 165      48.047   6.126 -17.239  1.00 27.89           H  
ATOM   2415  CA  GLU A 165      46.804   6.333 -15.595  1.00 27.89           C  
ATOM   2416  HA  GLU A 165      46.466   5.710 -14.767  1.00 27.89           H  
ATOM   2417  C   GLU A 165      45.588   7.068 -16.219  1.00 27.89           C  
ATOM   2418  CB  GLU A 165      47.821   7.396 -15.117  1.00 27.89           C  
ATOM   2419  HB2 GLU A 165      48.504   7.621 -15.936  1.00 27.89           H  
ATOM   2420  HB3 GLU A 165      47.297   8.327 -14.903  1.00 27.89           H  
ATOM   2421  O   GLU A 165      45.411   7.019 -17.434  1.00 27.89           O  
ATOM   2422  CG  GLU A 165      48.637   7.036 -13.867  1.00 27.89           C  
ATOM   2423  HG2 GLU A 165      49.251   6.163 -14.090  1.00 27.89           H  
ATOM   2424  HG3 GLU A 165      47.948   6.775 -13.065  1.00 27.89           H  
ATOM   2425  CD  GLU A 165      49.542   8.207 -13.421  1.00 27.89           C  
ATOM   2426  OE1 GLU A 165      50.006   8.181 -12.261  1.00 27.89           O  
ATOM   2427  OE2 GLU A 165      49.807   9.101 -14.259  1.00 27.89           O  
ATOM   2428  N   LEU A 166      44.752   7.844 -15.526  1.00 23.25           N  
ATOM   2429  H   LEU A 166      44.081   8.326 -16.107  1.00 23.25           H  
ATOM   2430  CA  LEU A 166      44.610   8.089 -14.079  1.00 23.25           C  
ATOM   2431  HA  LEU A 166      45.223   7.376 -13.528  1.00 23.25           H  
ATOM   2432  C   LEU A 166      43.146   7.864 -13.632  1.00 23.25           C  
ATOM   2433  CB  LEU A 166      45.082   9.530 -13.747  1.00 23.25           C  
ATOM   2434  HB2 LEU A 166      44.209  10.157 -13.564  1.00 23.25           H  
ATOM   2435  HB3 LEU A 166      45.589   9.945 -14.618  1.00 23.25           H  
ATOM   2436  O   LEU A 166      42.874   7.904 -12.442  1.00 23.25           O  
ATOM   2437  CG  LEU A 166      46.049   9.664 -12.549  1.00 23.25           C  
ATOM   2438  HG  LEU A 166      46.925   9.042 -12.730  1.00 23.25           H  
ATOM   2439  CD1 LEU A 166      46.514  11.119 -12.435  1.00 23.25           C  
ATOM   2440 HD11 LEU A 166      47.018  11.413 -13.355  1.00 23.25           H  
ATOM   2441 HD12 LEU A 166      47.225  11.201 -11.613  1.00 23.25           H  
ATOM   2442 HD13 LEU A 166      45.660  11.769 -12.246  1.00 23.25           H  
ATOM   2443  CD2 LEU A 166      45.447   9.255 -11.207  1.00 23.25           C  
ATOM   2444 HD21 LEU A 166      45.185   8.197 -11.220  1.00 23.25           H  
ATOM   2445 HD22 LEU A 166      46.171   9.408 -10.406  1.00 23.25           H  
ATOM   2446 HD23 LEU A 166      44.545   9.830 -11.000  1.00 23.25           H  
ATOM   2447  N   ASP A 167      42.228   7.568 -14.567  1.00 24.15           N  
ATOM   2448  H   ASP A 167      42.526   7.532 -15.532  1.00 24.15           H  
ATOM   2449  CA  ASP A 167      40.877   7.040 -14.288  1.00 24.15           C  
ATOM   2450  HA  ASP A 167      40.455   7.562 -13.430  1.00 24.15           H  
ATOM   2451  C   ASP A 167      40.989   5.539 -13.901  1.00 24.15           C  
ATOM   2452  CB  ASP A 167      39.941   7.254 -15.508  1.00 24.15           C  
ATOM   2453  HB2 ASP A 167      39.036   6.669 -15.341  1.00 24.15           H  
ATOM   2454  HB3 ASP A 167      40.429   6.849 -16.394  1.00 24.15           H  
ATOM   2455  O   ASP A 167      40.428   4.654 -14.556  1.00 24.15           O  
ATOM   2456  CG  ASP A 167      39.467   8.688 -15.822  1.00 24.15           C  
ATOM   2457  OD1 ASP A 167      39.763   9.642 -15.071  1.00 24.15           O  
ATOM   2458  OD2 ASP A 167      38.767   8.833 -16.856  1.00 24.15           O  
ATOM   2459  N   GLY A 168      41.838   5.264 -12.908  1.00 27.20           N  
ATOM   2460  H   GLY A 168      42.116   6.072 -12.370  1.00 27.20           H  
ATOM   2461  CA  GLY A 168      42.145   3.949 -12.338  1.00 27.20           C  
ATOM   2462  HA2 GLY A 168      41.494   3.192 -12.776  1.00 27.20           H  
ATOM   2463  HA3 GLY A 168      43.183   3.698 -12.559  1.00 27.20           H  
ATOM   2464  C   GLY A 168      41.959   3.910 -10.816  1.00 27.20           C  
ATOM   2465  O   GLY A 168      41.590   2.856 -10.301  1.00 27.20           O  
ATOM   2466  N   ASP A 169      42.153   5.056 -10.147  1.00 24.92           N  
ATOM   2467  H   ASP A 169      42.496   5.842 -10.680  1.00 24.92           H  
ATOM   2468  CA  ASP A 169      41.274   5.490  -9.046  1.00 24.92           C  
ATOM   2469  HA  ASP A 169      41.051   4.653  -8.385  1.00 24.92           H  
ATOM   2470  C   ASP A 169      39.924   5.983  -9.631  1.00 24.92           C  
ATOM   2471  CB  ASP A 169      41.956   6.617  -8.218  1.00 24.92           C  
ATOM   2472  HB2 ASP A 169      41.168   7.171  -7.708  1.00 24.92           H  
ATOM   2473  HB3 ASP A 169      42.430   7.315  -8.908  1.00 24.92           H  
ATOM   2474  O   ASP A 169      38.885   5.836  -8.947  1.00 24.92           O  
ATOM   2475  CG  ASP A 169      42.979   6.214  -7.127  1.00 24.92           C  
ATOM   2476  OD1 ASP A 169      43.041   5.031  -6.717  1.00 24.92           O  
ATOM   2477  OD2 ASP A 169      43.697   7.135  -6.659  1.00 24.92           O  
ATOM   2478  OXT ASP A 169      39.928   6.493 -10.781  1.00 24.92           O  
TER    2479      ASP A 169                                                       
ATOM   2479  N   MET B   1      41.339  27.067 -34.179  1.00 76.33           N  
ATOM   2480  H   MET B   1      40.788  27.204 -35.014  1.00 76.33           H  
ATOM   2481  H2  MET B   1      40.960  27.602 -33.411  1.00 76.33           H  
ATOM   2482  H3  MET B   1      42.291  27.363 -34.339  1.00 76.33           H  
ATOM   2483  CA  MET B   1      41.346  25.644 -33.822  1.00 76.33           C  
ATOM   2484  HA  MET B   1      41.999  25.519 -32.958  1.00 76.33           H  
ATOM   2485  C   MET B   1      41.890  24.803 -34.957  1.00 76.33           C  
ATOM   2486  CB  MET B   1      39.997  25.107 -33.372  1.00 76.33           C  
ATOM   2487  HB2 MET B   1      40.069  24.021 -33.325  1.00 76.33           H  
ATOM   2488  HB3 MET B   1      39.210  25.387 -34.072  1.00 76.33           H  
ATOM   2489  O   MET B   1      41.282  24.761 -36.027  1.00 76.33           O  
ATOM   2490  CG  MET B   1      39.662  25.595 -31.970  1.00 76.33           C  
ATOM   2491  HG2 MET B   1      40.491  25.400 -31.290  1.00 76.33           H  
ATOM   2492  HG3 MET B   1      39.467  26.667 -31.999  1.00 76.33           H  
ATOM   2493  SD  MET B   1      38.203  24.737 -31.369  1.00 76.33           S  
ATOM   2494  CE  MET B   1      37.466  26.055 -30.372  1.00 76.33           C  
ATOM   2495  HE1 MET B   1      38.096  26.259 -29.506  1.00 76.33           H  
ATOM   2496  HE2 MET B   1      36.485  25.737 -30.020  1.00 76.33           H  
ATOM   2497  HE3 MET B   1      37.348  26.960 -30.969  1.00 76.33           H  
ATOM   2498  N   THR B   2      43.022  24.156 -34.706  1.00 84.02           N  
ATOM   2499  H   THR B   2      43.442  24.309 -33.800  1.00 84.02           H  
ATOM   2500  CA  THR B   2      43.489  22.957 -35.407  1.00 84.02           C  
ATOM   2501  HA  THR B   2      43.604  23.174 -36.469  1.00 84.02           H  
ATOM   2502  C   THR B   2      42.472  21.824 -35.251  1.00 84.02           C  
ATOM   2503  CB  THR B   2      44.845  22.491 -34.844  1.00 84.02           C  
ATOM   2504  HB  THR B   2      45.198  21.650 -35.441  1.00 84.02           H  
ATOM   2505  O   THR B   2      41.524  21.931 -34.470  1.00 84.02           O  
ATOM   2506  CG2 THR B   2      45.919  23.578 -34.868  1.00 84.02           C  
ATOM   2507 HG21 THR B   2      45.662  24.392 -34.189  1.00 84.02           H  
ATOM   2508 HG22 THR B   2      46.024  23.970 -35.879  1.00 84.02           H  
ATOM   2509 HG23 THR B   2      46.871  23.149 -34.557  1.00 84.02           H  
ATOM   2510  OG1 THR B   2      44.700  22.064 -33.515  1.00 84.02           O  
ATOM   2511  HG1 THR B   2      45.190  22.668 -32.953  1.00 84.02           H  
ATOM   2512  N   ASP B   3      42.646  20.735 -35.996  1.00 73.90           N  
ATOM   2513  H   ASP B   3      43.436  20.652 -36.619  1.00 73.90           H  
ATOM   2514  CA  ASP B   3      41.764  19.578 -35.845  1.00 73.90           C  
ATOM   2515  HA  ASP B   3      40.736  19.934 -35.915  1.00 73.90           H  
ATOM   2516  C   ASP B   3      41.912  18.945 -34.450  1.00 73.90           C  
ATOM   2517  CB  ASP B   3      42.012  18.597 -36.996  1.00 73.90           C  
ATOM   2518  HB2 ASP B   3      42.339  19.146 -37.879  1.00 73.90           H  
ATOM   2519  HB3 ASP B   3      42.800  17.895 -36.724  1.00 73.90           H  
ATOM   2520  O   ASP B   3      40.911  18.742 -33.767  1.00 73.90           O  
ATOM   2521  CG  ASP B   3      40.724  17.863 -37.360  1.00 73.90           C  
ATOM   2522  OD1 ASP B   3      39.738  18.585 -37.659  1.00 73.90           O  
ATOM   2523  OD2 ASP B   3      40.759  16.617 -37.370  1.00 73.90           O  
ATOM   2524  N   SER B   4      43.149  18.802 -33.955  1.00 72.15           N  
ATOM   2525  H   SER B   4      43.944  18.945 -34.561  1.00 72.15           H  
ATOM   2526  CA  SER B   4      43.441  18.361 -32.583  1.00 72.15           C  
ATOM   2527  HA  SER B   4      43.088  17.336 -32.467  1.00 72.15           H  
ATOM   2528  C   SER B   4      42.739  19.214 -31.518  1.00 72.15           C  
ATOM   2529  CB  SER B   4      44.953  18.374 -32.320  1.00 72.15           C  
ATOM   2530  HB2 SER B   4      45.318  19.401 -32.345  1.00 72.15           H  
ATOM   2531  HB3 SER B   4      45.148  17.959 -31.331  1.00 72.15           H  
ATOM   2532  O   SER B   4      42.167  18.659 -30.586  1.00 72.15           O  
ATOM   2533  OG  SER B   4      45.647  17.614 -33.292  1.00 72.15           O  
ATOM   2534  HG  SER B   4      46.131  16.926 -32.829  1.00 72.15           H  
ATOM   2535  N   GLU B   5      42.705  20.547 -31.661  1.00 77.63           N  
ATOM   2536  H   GLU B   5      43.190  20.962 -32.444  1.00 77.63           H  
ATOM   2537  CA  GLU B   5      41.996  21.427 -30.713  1.00 77.63           C  
ATOM   2538  HA  GLU B   5      42.339  21.207 -29.702  1.00 77.63           H  
ATOM   2539  C   GLU B   5      40.474  21.182 -30.714  1.00 77.63           C  
ATOM   2540  CB  GLU B   5      42.305  22.908 -31.009  1.00 77.63           C  
ATOM   2541  HB2 GLU B   5      42.156  23.087 -32.073  1.00 77.63           H  
ATOM   2542  HB3 GLU B   5      41.597  23.530 -30.461  1.00 77.63           H  
ATOM   2543  O   GLU B   5      39.873  21.103 -29.643  1.00 77.63           O  
ATOM   2544  CG  GLU B   5      43.725  23.340 -30.593  1.00 77.63           C  
ATOM   2545  HG2 GLU B   5      44.452  22.631 -30.989  1.00 77.63           H  
ATOM   2546  HG3 GLU B   5      43.791  23.303 -29.506  1.00 77.63           H  
ATOM   2547  CD  GLU B   5      44.092  24.751 -31.093  1.00 77.63           C  
ATOM   2548  OE1 GLU B   5      44.680  25.540 -30.332  1.00 77.63           O  
ATOM   2549  OE2 GLU B   5      43.807  25.060 -32.275  1.00 77.63           O  
ATOM   2550  N   LYS B   6      39.847  20.994 -31.887  1.00 82.77           N  
ATOM   2551  H   LYS B   6      40.406  20.979 -32.727  1.00 82.77           H  
ATOM   2552  CA  LYS B   6      38.403  20.686 -31.970  1.00 82.77           C  
ATOM   2553  HA  LYS B   6      37.839  21.423 -31.399  1.00 82.77           H  
ATOM   2554  C   LYS B   6      38.084  19.322 -31.371  1.00 82.77           C  
ATOM   2555  CB  LYS B   6      37.907  20.657 -33.418  1.00 82.77           C  
ATOM   2556  HB2 LYS B   6      36.858  20.360 -33.415  1.00 82.77           H  
ATOM   2557  HB3 LYS B   6      38.469  19.895 -33.959  1.00 82.77           H  
ATOM   2558  O   LYS B   6      37.133  19.187 -30.605  1.00 82.77           O  
ATOM   2559  CG  LYS B   6      38.028  21.984 -34.161  1.00 82.77           C  
ATOM   2560  HG2 LYS B   6      37.409  22.747 -33.689  1.00 82.77           H  
ATOM   2561  HG3 LYS B   6      39.071  22.298 -34.164  1.00 82.77           H  
ATOM   2562  CD  LYS B   6      37.580  21.745 -35.601  1.00 82.77           C  
ATOM   2563  HD2 LYS B   6      36.501  21.587 -35.628  1.00 82.77           H  
ATOM   2564  HD3 LYS B   6      38.073  20.846 -35.971  1.00 82.77           H  
ATOM   2565  CE  LYS B   6      37.969  22.914 -36.498  1.00 82.77           C  
ATOM   2566  HE2 LYS B   6      37.334  23.770 -36.272  1.00 82.77           H  
ATOM   2567  HE3 LYS B   6      39.005  23.177 -36.285  1.00 82.77           H  
ATOM   2568  NZ  LYS B   6      37.837  22.491 -37.911  1.00 82.77           N  
ATOM   2569  HZ1 LYS B   6      36.881  22.237 -38.114  1.00 82.77           H  
ATOM   2570  HZ2 LYS B   6      38.152  23.212 -38.544  1.00 82.77           H  
ATOM   2571  HZ3 LYS B   6      38.397  21.663 -38.056  1.00 82.77           H  
ATOM   2572  N   VAL B   7      38.858  18.299 -31.736  1.00 81.37           N  
ATOM   2573  H   VAL B   7      39.620  18.471 -32.376  1.00 81.37           H  
ATOM   2574  CA  VAL B   7      38.627  16.934 -31.252  1.00 81.37           C  
ATOM   2575  HA  VAL B   7      37.573  16.698 -31.393  1.00 81.37           H  
ATOM   2576  C   VAL B   7      38.886  16.861 -29.742  1.00 81.37           C  
ATOM   2577  CB  VAL B   7      39.430  15.898 -32.064  1.00 81.37           C  
ATOM   2578  HB  VAL B   7      40.497  16.070 -31.922  1.00 81.37           H  
ATOM   2579  O   VAL B   7      38.138  16.180 -29.048  1.00 81.37           O  
ATOM   2580  CG1 VAL B   7      39.076  14.472 -31.632  1.00 81.37           C  
ATOM   2581 HG11 VAL B   7      39.194  14.363 -30.554  1.00 81.37           H  
ATOM   2582 HG12 VAL B   7      39.733  13.763 -32.137  1.00 81.37           H  
ATOM   2583 HG13 VAL B   7      38.042  14.245 -31.891  1.00 81.37           H  
ATOM   2584  CG2 VAL B   7      39.091  15.947 -33.563  1.00 81.37           C  
ATOM   2585 HG21 VAL B   7      38.036  15.722 -33.725  1.00 81.37           H  
ATOM   2586 HG22 VAL B   7      39.698  15.221 -34.104  1.00 81.37           H  
ATOM   2587 HG23 VAL B   7      39.298  16.930 -33.985  1.00 81.37           H  
ATOM   2588  N   ALA B   8      39.832  17.637 -29.200  1.00 75.55           N  
ATOM   2589  H   ALA B   8      40.457  18.149 -29.807  1.00 75.55           H  
ATOM   2590  CA  ALA B   8      40.023  17.779 -27.756  1.00 75.55           C  
ATOM   2591  HA  ALA B   8      40.156  16.784 -27.332  1.00 75.55           H  
ATOM   2592  C   ALA B   8      38.813  18.418 -27.043  1.00 75.55           C  
ATOM   2593  CB  ALA B   8      41.308  18.575 -27.500  1.00 75.55           C  
ATOM   2594  HB1 ALA B   8      42.156  18.061 -27.953  1.00 75.55           H  
ATOM   2595  HB2 ALA B   8      41.480  18.656 -26.427  1.00 75.55           H  
ATOM   2596  HB3 ALA B   8      41.223  19.575 -27.927  1.00 75.55           H  
ATOM   2597  O   ALA B   8      38.454  17.977 -25.951  1.00 75.55           O  
ATOM   2598  N   GLU B   9      38.141  19.412 -27.638  1.00 83.70           N  
ATOM   2599  H   GLU B   9      38.490  19.791 -28.507  1.00 83.70           H  
ATOM   2600  CA  GLU B   9      36.885  19.951 -27.088  1.00 83.70           C  
ATOM   2601  HA  GLU B   9      37.035  20.174 -26.031  1.00 83.70           H  
ATOM   2602  C   GLU B   9      35.733  18.938 -27.144  1.00 83.70           C  
ATOM   2603  CB  GLU B   9      36.471  21.254 -27.789  1.00 83.70           C  
ATOM   2604  HB2 GLU B   9      35.441  21.471 -27.504  1.00 83.70           H  
ATOM   2605  HB3 GLU B   9      36.514  21.128 -28.870  1.00 83.70           H  
ATOM   2606  O   GLU B   9      35.030  18.761 -26.146  1.00 83.70           O  
ATOM   2607  CG  GLU B   9      37.345  22.440 -27.360  1.00 83.70           C  
ATOM   2608  HG2 GLU B   9      38.361  22.290 -27.724  1.00 83.70           H  
ATOM   2609  HG3 GLU B   9      37.384  22.461 -26.271  1.00 83.70           H  
ATOM   2610  CD  GLU B   9      36.815  23.794 -27.856  1.00 83.70           C  
ATOM   2611  OE1 GLU B   9      37.365  24.813 -27.379  1.00 83.70           O  
ATOM   2612  OE2 GLU B   9      35.857  23.818 -28.662  1.00 83.70           O  
ATOM   2613  N   TYR B  10      35.568  18.219 -28.261  1.00 84.57           N  
ATOM   2614  H   TYR B  10      36.146  18.433 -29.061  1.00 84.57           H  
ATOM   2615  CA  TYR B  10      34.560  17.158 -28.370  1.00 84.57           C  
ATOM   2616  HA  TYR B  10      33.591  17.579 -28.101  1.00 84.57           H  
ATOM   2617  C   TYR B  10      34.818  16.007 -27.392  1.00 84.57           C  
ATOM   2618  CB  TYR B  10      34.482  16.625 -29.808  1.00 84.57           C  
ATOM   2619  HB2 TYR B  10      35.484  16.359 -30.143  1.00 84.57           H  
ATOM   2620  HB3 TYR B  10      33.890  15.710 -29.804  1.00 84.57           H  
ATOM   2621  O   TYR B  10      33.880  15.539 -26.747  1.00 84.57           O  
ATOM   2622  CG  TYR B  10      33.838  17.571 -30.804  1.00 84.57           C  
ATOM   2623  CD1 TYR B  10      32.520  18.025 -30.591  1.00 84.57           C  
ATOM   2624  HD1 TYR B  10      31.974  17.704 -29.716  1.00 84.57           H  
ATOM   2625  CD2 TYR B  10      34.538  17.974 -31.958  1.00 84.57           C  
ATOM   2626  HD2 TYR B  10      35.546  17.626 -32.126  1.00 84.57           H  
ATOM   2627  CE1 TYR B  10      31.912  18.900 -31.512  1.00 84.57           C  
ATOM   2628  HE1 TYR B  10      30.907  19.255 -31.337  1.00 84.57           H  
ATOM   2629  CE2 TYR B  10      33.932  18.843 -32.885  1.00 84.57           C  
ATOM   2630  HE2 TYR B  10      34.467  19.161 -33.768  1.00 84.57           H  
ATOM   2631  OH  TYR B  10      32.044  20.156 -33.556  1.00 84.57           O  
ATOM   2632  HH  TYR B  10      31.168  20.419 -33.266  1.00 84.57           H  
ATOM   2633  CZ  TYR B  10      32.622  19.312 -32.661  1.00 84.57           C  
ATOM   2634  N   LEU B  11      36.077  15.588 -27.225  1.00 83.87           N  
ATOM   2635  H   LEU B  11      36.798  15.989 -27.808  1.00 83.87           H  
ATOM   2636  CA  LEU B  11      36.466  14.565 -26.257  1.00 83.87           C  
ATOM   2637  HA  LEU B  11      35.844  13.687 -26.429  1.00 83.87           H  
ATOM   2638  C   LEU B  11      36.190  15.035 -24.825  1.00 83.87           C  
ATOM   2639  CB  LEU B  11      37.941  14.181 -26.482  1.00 83.87           C  
ATOM   2640  HB2 LEU B  11      38.561  15.061 -26.314  1.00 83.87           H  
ATOM   2641  HB3 LEU B  11      38.068  13.876 -27.521  1.00 83.87           H  
ATOM   2642  O   LEU B  11      35.585  14.291 -24.061  1.00 83.87           O  
ATOM   2643  CG  LEU B  11      38.446  13.042 -25.574  1.00 83.87           C  
ATOM   2644  HG  LEU B  11      38.338  13.333 -24.529  1.00 83.87           H  
ATOM   2645  CD1 LEU B  11      37.692  11.730 -25.810  1.00 83.87           C  
ATOM   2646 HD11 LEU B  11      36.649  11.834 -25.512  1.00 83.87           H  
ATOM   2647 HD12 LEU B  11      38.136  10.939 -25.205  1.00 83.87           H  
ATOM   2648 HD13 LEU B  11      37.754  11.450 -26.862  1.00 83.87           H  
ATOM   2649  CD2 LEU B  11      39.926  12.785 -25.852  1.00 83.87           C  
ATOM   2650 HD21 LEU B  11      40.301  12.022 -25.170  1.00 83.87           H  
ATOM   2651 HD22 LEU B  11      40.499  13.700 -25.696  1.00 83.87           H  
ATOM   2652 HD23 LEU B  11      40.060  12.443 -26.877  1.00 83.87           H  
ATOM   2653  N   ARG B  12      36.528  16.289 -24.486  1.00 84.05           N  
ATOM   2654  H   ARG B  12      37.037  16.840 -25.163  1.00 84.05           H  
ATOM   2655  CA  ARG B  12      36.208  16.891 -23.181  1.00 84.05           C  
ATOM   2656  HA  ARG B  12      36.630  16.259 -22.400  1.00 84.05           H  
ATOM   2657  C   ARG B  12      34.700  16.930 -22.920  1.00 84.05           C  
ATOM   2658  CB  ARG B  12      36.838  18.291 -23.094  1.00 84.05           C  
ATOM   2659  HB2 ARG B  12      36.346  18.952 -23.808  1.00 84.05           H  
ATOM   2660  HB3 ARG B  12      37.890  18.213 -23.368  1.00 84.05           H  
ATOM   2661  O   ARG B  12      34.276  16.670 -21.799  1.00 84.05           O  
ATOM   2662  CG  ARG B  12      36.745  18.900 -21.683  1.00 84.05           C  
ATOM   2663  HG2 ARG B  12      37.332  18.296 -20.991  1.00 84.05           H  
ATOM   2664  HG3 ARG B  12      35.708  18.895 -21.347  1.00 84.05           H  
ATOM   2665  CD  ARG B  12      37.238  20.354 -21.647  1.00 84.05           C  
ATOM   2666  HD2 ARG B  12      37.121  20.734 -20.633  1.00 84.05           H  
ATOM   2667  HD3 ARG B  12      36.598  20.946 -22.301  1.00 84.05           H  
ATOM   2668  NE  ARG B  12      38.658  20.475 -22.039  1.00 84.05           N  
ATOM   2669  HE  ARG B  12      39.301  19.851 -21.573  1.00 84.05           H  
ATOM   2670  NH1 ARG B  12      38.464  22.137 -23.632  1.00 84.05           N  
ATOM   2671 HH11 ARG B  12      38.874  22.703 -24.362  1.00 84.05           H  
ATOM   2672 HH12 ARG B  12      37.469  22.195 -23.471  1.00 84.05           H  
ATOM   2673  NH2 ARG B  12      40.452  21.230 -23.216  1.00 84.05           N  
ATOM   2674 HH21 ARG B  12      40.835  21.819 -23.942  1.00 84.05           H  
ATOM   2675 HH22 ARG B  12      41.043  20.557 -22.749  1.00 84.05           H  
ATOM   2676  CZ  ARG B  12      39.177  21.279 -22.955  1.00 84.05           C  
ATOM   2677  N   ARG B  13      33.869  17.231 -23.927  1.00 84.51           N  
ATOM   2678  H   ARG B  13      34.268  17.488 -24.818  1.00 84.51           H  
ATOM   2679  CA  ARG B  13      32.406  17.171 -23.762  1.00 84.51           C  
ATOM   2680  HA  ARG B  13      32.169  17.683 -22.829  1.00 84.51           H  
ATOM   2681  C   ARG B  13      31.922  15.734 -23.567  1.00 84.51           C  
ATOM   2682  CB  ARG B  13      31.684  17.877 -24.926  1.00 84.51           C  
ATOM   2683  HB2 ARG B  13      31.926  17.362 -25.856  1.00 84.51           H  
ATOM   2684  HB3 ARG B  13      32.045  18.902 -25.006  1.00 84.51           H  
ATOM   2685  O   ARG B  13      31.114  15.500 -22.674  1.00 84.51           O  
ATOM   2686  CG  ARG B  13      30.150  17.892 -24.760  1.00 84.51           C  
ATOM   2687  HG2 ARG B  13      29.789  16.870 -24.647  1.00 84.51           H  
ATOM   2688  HG3 ARG B  13      29.700  18.295 -25.667  1.00 84.51           H  
ATOM   2689  CD  ARG B  13      29.680  18.741 -23.567  1.00 84.51           C  
ATOM   2690  HD2 ARG B  13      29.687  19.789 -23.867  1.00 84.51           H  
ATOM   2691  HD3 ARG B  13      30.366  18.620 -22.729  1.00 84.51           H  
ATOM   2692  NE  ARG B  13      28.343  18.343 -23.094  1.00 84.51           N  
ATOM   2693  HE  ARG B  13      28.074  17.381 -23.239  1.00 84.51           H  
ATOM   2694  NH1 ARG B  13      27.762  20.298 -22.026  1.00 84.51           N  
ATOM   2695 HH11 ARG B  13      28.585  20.745 -22.404  1.00 84.51           H  
ATOM   2696 HH12 ARG B  13      27.123  20.794 -21.420  1.00 84.51           H  
ATOM   2697  NH2 ARG B  13      26.484  18.497 -21.803  1.00 84.51           N  
ATOM   2698 HH21 ARG B  13      25.890  18.984 -21.148  1.00 84.51           H  
ATOM   2699 HH22 ARG B  13      26.480  17.487 -21.791  1.00 84.51           H  
ATOM   2700  CZ  ARG B  13      27.537  19.047 -22.321  1.00 84.51           C  
ATOM   2701  N   ALA B  14      32.436  14.785 -24.349  1.00 85.11           N  
ATOM   2702  H   ALA B  14      33.097  15.054 -25.064  1.00 85.11           H  
ATOM   2703  CA  ALA B  14      32.068  13.376 -24.246  1.00 85.11           C  
ATOM   2704  HA  ALA B  14      30.985  13.297 -24.345  1.00 85.11           H  
ATOM   2705  C   ALA B  14      32.442  12.772 -22.882  1.00 85.11           C  
ATOM   2706  CB  ALA B  14      32.711  12.608 -25.408  1.00 85.11           C  
ATOM   2707  HB1 ALA B  14      33.798  12.654 -25.334  1.00 85.11           H  
ATOM   2708  HB2 ALA B  14      32.399  13.041 -26.359  1.00 85.11           H  
ATOM   2709  HB3 ALA B  14      32.398  11.565 -25.373  1.00 85.11           H  
ATOM   2710  O   ALA B  14      31.626  12.058 -22.305  1.00 85.11           O  
ATOM   2711  N   THR B  15      33.619  13.088 -22.328  1.00 87.04           N  
ATOM   2712  H   THR B  15      34.277  13.656 -22.843  1.00 87.04           H  
ATOM   2713  CA  THR B  15      34.021  12.620 -20.990  1.00 87.04           C  
ATOM   2714  HA  THR B  15      33.807  11.553 -20.926  1.00 87.04           H  
ATOM   2715  C   THR B  15      33.219  13.286 -19.872  1.00 87.04           C  
ATOM   2716  CB  THR B  15      35.526  12.784 -20.732  1.00 87.04           C  
ATOM   2717  HB  THR B  15      35.734  12.505 -19.699  1.00 87.04           H  
ATOM   2718  O   THR B  15      32.836  12.604 -18.925  1.00 87.04           O  
ATOM   2719  CG2 THR B  15      36.369  11.893 -21.644  1.00 87.04           C  
ATOM   2720 HG21 THR B  15      36.214  12.156 -22.690  1.00 87.04           H  
ATOM   2721 HG22 THR B  15      36.091  10.850 -21.492  1.00 87.04           H  
ATOM   2722 HG23 THR B  15      37.424  12.006 -21.396  1.00 87.04           H  
ATOM   2723  OG1 THR B  15      35.948  14.111 -20.935  1.00 87.04           O  
ATOM   2724  HG1 THR B  15      36.893  14.113 -20.767  1.00 87.04           H  
ATOM   2725  N   LEU B  16      32.870  14.575 -19.994  1.00 89.16           N  
ATOM   2726  H   LEU B  16      33.264  15.105 -20.758  1.00 89.16           H  
ATOM   2727  CA  LEU B  16      31.958  15.244 -19.055  1.00 89.16           C  
ATOM   2728  HA  LEU B  16      32.338  15.101 -18.043  1.00 89.16           H  
ATOM   2729  C   LEU B  16      30.551  14.622 -19.066  1.00 89.16           C  
ATOM   2730  CB  LEU B  16      31.889  16.752 -19.366  1.00 89.16           C  
ATOM   2731  HB2 LEU B  16      31.018  17.172 -18.862  1.00 89.16           H  
ATOM   2732  HB3 LEU B  16      31.737  16.876 -20.438  1.00 89.16           H  
ATOM   2733  O   LEU B  16      30.018  14.309 -18.002  1.00 89.16           O  
ATOM   2734  CG  LEU B  16      33.128  17.557 -18.933  1.00 89.16           C  
ATOM   2735  HG  LEU B  16      34.035  17.090 -19.315  1.00 89.16           H  
ATOM   2736  CD1 LEU B  16      33.030  18.979 -19.492  1.00 89.16           C  
ATOM   2737 HD11 LEU B  16      33.910  19.551 -19.197  1.00 89.16           H  
ATOM   2738 HD12 LEU B  16      32.134  19.470 -19.113  1.00 89.16           H  
ATOM   2739 HD13 LEU B  16      32.990  18.936 -20.581  1.00 89.16           H  
ATOM   2740  CD2 LEU B  16      33.251  17.662 -17.410  1.00 89.16           C  
ATOM   2741 HD21 LEU B  16      33.412  16.671 -16.986  1.00 89.16           H  
ATOM   2742 HD22 LEU B  16      32.344  18.098 -16.991  1.00 89.16           H  
ATOM   2743 HD23 LEU B  16      34.107  18.285 -17.155  1.00 89.16           H  
ATOM   2744  N   ASP B  17      29.971  14.396 -20.250  1.00 89.78           N  
ATOM   2745  H   ASP B  17      30.455  14.690 -21.086  1.00 89.78           H  
ATOM   2746  CA  ASP B  17      28.658  13.753 -20.394  1.00 89.78           C  
ATOM   2747  HA  ASP B  17      27.937  14.276 -19.766  1.00 89.78           H  
ATOM   2748  C   ASP B  17      28.680  12.290 -19.914  1.00 89.78           C  
ATOM   2749  CB  ASP B  17      28.185  13.832 -21.861  1.00 89.78           C  
ATOM   2750  HB2 ASP B  17      27.382  13.109 -22.001  1.00 89.78           H  
ATOM   2751  HB3 ASP B  17      29.003  13.549 -22.523  1.00 89.78           H  
ATOM   2752  O   ASP B  17      27.715  11.830 -19.303  1.00 89.78           O  
ATOM   2753  CG  ASP B  17      27.628  15.199 -22.274  1.00 89.78           C  
ATOM   2754  OD1 ASP B  17      27.013  15.889 -21.436  1.00 89.78           O  
ATOM   2755  OD2 ASP B  17      27.693  15.565 -23.468  1.00 89.78           O  
ATOM   2756  N   LEU B  18      29.779  11.559 -20.145  1.00 89.14           N  
ATOM   2757  H   LEU B  18      30.515  11.968 -20.704  1.00 89.14           H  
ATOM   2758  CA  LEU B  18      29.970  10.189 -19.655  1.00 89.14           C  
ATOM   2759  HA  LEU B  18      29.101   9.594 -19.933  1.00 89.14           H  
ATOM   2760  C   LEU B  18      30.071  10.149 -18.129  1.00 89.14           C  
ATOM   2761  CB  LEU B  18      31.220   9.582 -20.321  1.00 89.14           C  
ATOM   2762  HB2 LEU B  18      32.062  10.252 -20.150  1.00 89.14           H  
ATOM   2763  HB3 LEU B  18      31.047   9.527 -21.396  1.00 89.14           H  
ATOM   2764  O   LEU B  18      29.453   9.291 -17.501  1.00 89.14           O  
ATOM   2765  CG  LEU B  18      31.622   8.183 -19.810  1.00 89.14           C  
ATOM   2766  HG  LEU B  18      31.869   8.234 -18.749  1.00 89.14           H  
ATOM   2767  CD1 LEU B  18      30.517   7.148 -20.010  1.00 89.14           C  
ATOM   2768 HD11 LEU B  18      29.638   7.405 -19.419  1.00 89.14           H  
ATOM   2769 HD12 LEU B  18      30.867   6.163 -19.702  1.00 89.14           H  
ATOM   2770 HD13 LEU B  18      30.246   7.114 -21.065  1.00 89.14           H  
ATOM   2771  CD2 LEU B  18      32.861   7.704 -20.565  1.00 89.14           C  
ATOM   2772 HD21 LEU B  18      33.684   8.400 -20.403  1.00 89.14           H  
ATOM   2773 HD22 LEU B  18      33.165   6.722 -20.202  1.00 89.14           H  
ATOM   2774 HD23 LEU B  18      32.651   7.639 -21.632  1.00 89.14           H  
ATOM   2775  N   ARG B  19      30.810  11.085 -17.521  1.00 90.37           N  
ATOM   2776  H   ARG B  19      31.322  11.737 -18.098  1.00 90.37           H  
ATOM   2777  CA  ARG B  19      30.921  11.197 -16.063  1.00 90.37           C  
ATOM   2778  HA  ARG B  19      31.243  10.234 -15.667  1.00 90.37           H  
ATOM   2779  C   ARG B  19      29.565  11.495 -15.427  1.00 90.37           C  
ATOM   2780  CB  ARG B  19      31.979  12.252 -15.709  1.00 90.37           C  
ATOM   2781  HB2 ARG B  19      32.897  12.024 -16.251  1.00 90.37           H  
ATOM   2782  HB3 ARG B  19      31.630  13.237 -16.020  1.00 90.37           H  
ATOM   2783  O   ARG B  19      29.210  10.830 -14.460  1.00 90.37           O  
ATOM   2784  CG  ARG B  19      32.293  12.254 -14.204  1.00 90.37           C  
ATOM   2785  HG2 ARG B  19      31.397  12.488 -13.629  1.00 90.37           H  
ATOM   2786  HG3 ARG B  19      32.639  11.262 -13.916  1.00 90.37           H  
ATOM   2787  CD  ARG B  19      33.390  13.267 -13.863  1.00 90.37           C  
ATOM   2788  HD2 ARG B  19      34.247  13.085 -14.511  1.00 90.37           H  
ATOM   2789  HD3 ARG B  19      33.699  13.102 -12.831  1.00 90.37           H  
ATOM   2790  NE  ARG B  19      32.914  14.657 -14.006  1.00 90.37           N  
ATOM   2791  HE  ARG B  19      31.913  14.792 -14.011  1.00 90.37           H  
ATOM   2792  NH1 ARG B  19      34.972  15.674 -13.959  1.00 90.37           N  
ATOM   2793 HH11 ARG B  19      35.405  14.765 -13.881  1.00 90.37           H  
ATOM   2794 HH12 ARG B  19      35.543  16.504 -13.884  1.00 90.37           H  
ATOM   2795  NH2 ARG B  19      33.119  16.920 -14.045  1.00 90.37           N  
ATOM   2796 HH21 ARG B  19      33.697  17.746 -13.977  1.00 90.37           H  
ATOM   2797 HH22 ARG B  19      32.114  17.002 -14.002  1.00 90.37           H  
ATOM   2798  CZ  ARG B  19      33.670  15.740 -14.008  1.00 90.37           C  
ATOM   2799  N   ALA B  20      28.794  12.421 -16.001  1.00 93.05           N  
ATOM   2800  H   ALA B  20      29.162  12.933 -16.790  1.00 93.05           H  
ATOM   2801  CA  ALA B  20      27.436  12.724 -15.548  1.00 93.05           C  
ATOM   2802  HA  ALA B  20      27.470  12.992 -14.492  1.00 93.05           H  
ATOM   2803  C   ALA B  20      26.496  11.511 -15.681  1.00 93.05           C  
ATOM   2804  CB  ALA B  20      26.922  13.935 -16.335  1.00 93.05           C  
ATOM   2805  HB1 ALA B  20      27.585  14.787 -16.180  1.00 93.05           H  
ATOM   2806  HB2 ALA B  20      26.878  13.704 -17.400  1.00 93.05           H  
ATOM   2807  HB3 ALA B  20      25.924  14.198 -15.985  1.00 93.05           H  
ATOM   2808  O   ALA B  20      25.773  11.188 -14.742  1.00 93.05           O  
ATOM   2809  N   ALA B  21      26.551  10.780 -16.800  1.00 93.26           N  
ATOM   2810  H   ALA B  21      27.128  11.098 -17.566  1.00 93.26           H  
ATOM   2811  CA  ALA B  21      25.746   9.573 -16.986  1.00 93.26           C  
ATOM   2812  HA  ALA B  21      24.706   9.828 -16.785  1.00 93.26           H  
ATOM   2813  C   ALA B  21      26.130   8.451 -15.997  1.00 93.26           C  
ATOM   2814  CB  ALA B  21      25.856   9.126 -18.449  1.00 93.26           C  
ATOM   2815  HB1 ALA B  21      25.217   8.258 -18.612  1.00 93.26           H  
ATOM   2816  HB2 ALA B  21      26.888   8.865 -18.685  1.00 93.26           H  
ATOM   2817  HB3 ALA B  21      25.531   9.933 -19.106  1.00 93.26           H  
ATOM   2818  O   ALA B  21      25.257   7.859 -15.370  1.00 93.26           O  
ATOM   2819  N   ARG B  22      27.430   8.192 -15.792  1.00 92.44           N  
ATOM   2820  H   ARG B  22      28.107   8.709 -16.334  1.00 92.44           H  
ATOM   2821  CA  ARG B  22      27.912   7.225 -14.784  1.00 92.44           C  
ATOM   2822  HA  ARG B  22      27.423   6.264 -14.941  1.00 92.44           H  
ATOM   2823  C   ARG B  22      27.540   7.631 -13.357  1.00 92.44           C  
ATOM   2824  CB  ARG B  22      29.433   7.044 -14.892  1.00 92.44           C  
ATOM   2825  HB2 ARG B  22      29.913   8.021 -14.951  1.00 92.44           H  
ATOM   2826  HB3 ARG B  22      29.785   6.548 -13.988  1.00 92.44           H  
ATOM   2827  O   ARG B  22      27.264   6.760 -12.541  1.00 92.44           O  
ATOM   2828  CG  ARG B  22      29.849   6.182 -16.093  1.00 92.44           C  
ATOM   2829  HG2 ARG B  22      29.510   6.643 -17.021  1.00 92.44           H  
ATOM   2830  HG3 ARG B  22      29.393   5.197 -15.999  1.00 92.44           H  
ATOM   2831  CD  ARG B  22      31.377   6.038 -16.116  1.00 92.44           C  
ATOM   2832  HD2 ARG B  22      31.817   7.023 -16.270  1.00 92.44           H  
ATOM   2833  HD3 ARG B  22      31.706   5.654 -15.150  1.00 92.44           H  
ATOM   2834  NE  ARG B  22      31.838   5.120 -17.175  1.00 92.44           N  
ATOM   2835  HE  ARG B  22      31.127   4.636 -17.703  1.00 92.44           H  
ATOM   2836  NH1 ARG B  22      34.107   5.351 -16.819  1.00 92.44           N  
ATOM   2837 HH11 ARG B  22      35.060   5.098 -17.037  1.00 92.44           H  
ATOM   2838 HH12 ARG B  22      33.945   5.951 -16.023  1.00 92.44           H  
ATOM   2839  NH2 ARG B  22      33.378   4.015 -18.443  1.00 92.44           N  
ATOM   2840 HH21 ARG B  22      34.343   3.807 -18.654  1.00 92.44           H  
ATOM   2841 HH22 ARG B  22      32.646   3.560 -18.970  1.00 92.44           H  
ATOM   2842  CZ  ARG B  22      33.099   4.835 -17.469  1.00 92.44           C  
ATOM   2843  N   GLN B  23      27.523   8.928 -13.054  1.00 93.15           N  
ATOM   2844  H   GLN B  23      27.812   9.599 -13.751  1.00 93.15           H  
ATOM   2845  CA  GLN B  23      27.048   9.424 -11.766  1.00 93.15           C  
ATOM   2846  HA  GLN B  23      27.557   8.872 -10.976  1.00 93.15           H  
ATOM   2847  C   GLN B  23      25.548   9.151 -11.587  1.00 93.15           C  
ATOM   2848  CB  GLN B  23      27.415  10.906 -11.616  1.00 93.15           C  
ATOM   2849  HB2 GLN B  23      28.495  11.017 -11.704  1.00 93.15           H  
ATOM   2850  HB3 GLN B  23      26.934  11.490 -12.401  1.00 93.15           H  
ATOM   2851  O   GLN B  23      25.182   8.556 -10.580  1.00 93.15           O  
ATOM   2852  CG  GLN B  23      26.963  11.437 -10.251  1.00 93.15           C  
ATOM   2853  HG2 GLN B  23      27.428  10.860  -9.452  1.00 93.15           H  
ATOM   2854  HG3 GLN B  23      25.883  11.315 -10.173  1.00 93.15           H  
ATOM   2855  CD  GLN B  23      27.284  12.908 -10.034  1.00 93.15           C  
ATOM   2856  NE2 GLN B  23      26.519  13.564  -9.196  1.00 93.15           N  
ATOM   2857 HE21 GLN B  23      25.679  13.115  -8.858  1.00 93.15           H  
ATOM   2858 HE22 GLN B  23      26.678  14.550  -9.048  1.00 93.15           H  
ATOM   2859  OE1 GLN B  23      28.218  13.466 -10.598  1.00 93.15           O  
ATOM   2860  N   ARG B  24      24.705   9.482 -12.577  1.00 93.84           N  
ATOM   2861  H   ARG B  24      25.068   9.997 -13.367  1.00 93.84           H  
ATOM   2862  CA  ARG B  24      23.257   9.222 -12.512  1.00 93.84           C  
ATOM   2863  HA  ARG B  24      22.877   9.725 -11.622  1.00 93.84           H  
ATOM   2864  C   ARG B  24      22.932   7.736 -12.321  1.00 93.84           C  
ATOM   2865  CB  ARG B  24      22.556   9.810 -13.752  1.00 93.84           C  
ATOM   2866  HB2 ARG B  24      22.974   9.349 -14.647  1.00 93.84           H  
ATOM   2867  HB3 ARG B  24      22.767  10.878 -13.796  1.00 93.84           H  
ATOM   2868  O   ARG B  24      22.034   7.422 -11.556  1.00 93.84           O  
ATOM   2869  CG  ARG B  24      21.024   9.615 -13.779  1.00 93.84           C  
ATOM   2870  HG2 ARG B  24      20.625  10.108 -14.665  1.00 93.84           H  
ATOM   2871  HG3 ARG B  24      20.793   8.553 -13.854  1.00 93.84           H  
ATOM   2872  CD  ARG B  24      20.331  10.194 -12.537  1.00 93.84           C  
ATOM   2873  HD2 ARG B  24      20.576  11.253 -12.449  1.00 93.84           H  
ATOM   2874  HD3 ARG B  24      20.707   9.681 -11.652  1.00 93.84           H  
ATOM   2875  NE  ARG B  24      18.866  10.033 -12.581  1.00 93.84           N  
ATOM   2876  HE  ARG B  24      18.420   9.658 -13.407  1.00 93.84           H  
ATOM   2877  NH1 ARG B  24      18.461  10.522 -10.367  1.00 93.84           N  
ATOM   2878 HH11 ARG B  24      19.449  10.662 -10.208  1.00 93.84           H  
ATOM   2879 HH12 ARG B  24      17.828  10.438  -9.585  1.00 93.84           H  
ATOM   2880  NH2 ARG B  24      16.785   9.940 -11.732  1.00 93.84           N  
ATOM   2881 HH21 ARG B  24      16.531   9.544 -12.626  1.00 93.84           H  
ATOM   2882 HH22 ARG B  24      16.133   9.884 -10.963  1.00 93.84           H  
ATOM   2883  CZ  ARG B  24      18.049  10.173 -11.556  1.00 93.84           C  
ATOM   2884  N   ILE B  25      23.683   6.828 -12.951  1.00 94.19           N  
ATOM   2885  H   ILE B  25      24.375   7.159 -13.609  1.00 94.19           H  
ATOM   2886  CA  ILE B  25      23.534   5.376 -12.730  1.00 94.19           C  
ATOM   2887  HA  ILE B  25      22.505   5.091 -12.947  1.00 94.19           H  
ATOM   2888  C   ILE B  25      23.774   5.019 -11.255  1.00 94.19           C  
ATOM   2889  CB  ILE B  25      24.459   4.583 -13.679  1.00 94.19           C  
ATOM   2890  HB  ILE B  25      25.471   4.977 -13.585  1.00 94.19           H  
ATOM   2891  O   ILE B  25      22.927   4.378 -10.644  1.00 94.19           O  
ATOM   2892  CG1 ILE B  25      23.985   4.753 -15.137  1.00 94.19           C  
ATOM   2893 HG12 ILE B  25      23.052   4.209 -15.285  1.00 94.19           H  
ATOM   2894 HG13 ILE B  25      23.784   5.806 -15.332  1.00 94.19           H  
ATOM   2895  CG2 ILE B  25      24.493   3.086 -13.333  1.00 94.19           C  
ATOM   2896 HG21 ILE B  25      24.886   2.927 -12.329  1.00 94.19           H  
ATOM   2897 HG22 ILE B  25      23.489   2.663 -13.369  1.00 94.19           H  
ATOM   2898 HG23 ILE B  25      25.136   2.527 -14.012  1.00 94.19           H  
ATOM   2899  CD1 ILE B  25      25.012   4.287 -16.173  1.00 94.19           C  
ATOM   2900 HD11 ILE B  25      25.974   4.767 -15.991  1.00 94.19           H  
ATOM   2901 HD12 ILE B  25      25.127   3.204 -16.144  1.00 94.19           H  
ATOM   2902 HD13 ILE B  25      24.656   4.575 -17.162  1.00 94.19           H  
ATOM   2903  N   ARG B  26      24.869   5.499 -10.647  1.00 93.53           N  
ATOM   2904  H   ARG B  26      25.509   6.066 -11.183  1.00 93.53           H  
ATOM   2905  CA  ARG B  26      25.147   5.257  -9.217  1.00 93.53           C  
ATOM   2906  HA  ARG B  26      25.101   4.186  -9.023  1.00 93.53           H  
ATOM   2907  C   ARG B  26      24.100   5.872  -8.286  1.00 93.53           C  
ATOM   2908  CB  ARG B  26      26.537   5.773  -8.835  1.00 93.53           C  
ATOM   2909  HB2 ARG B  26      26.615   6.824  -9.114  1.00 93.53           H  
ATOM   2910  HB3 ARG B  26      26.644   5.697  -7.753  1.00 93.53           H  
ATOM   2911  O   ARG B  26      23.835   5.305  -7.237  1.00 93.53           O  
ATOM   2912  CG  ARG B  26      27.664   4.961  -9.486  1.00 93.53           C  
ATOM   2913  HG2 ARG B  26      27.535   3.909  -9.234  1.00 93.53           H  
ATOM   2914  HG3 ARG B  26      27.626   5.064 -10.571  1.00 93.53           H  
ATOM   2915  CD  ARG B  26      29.033   5.423  -8.972  1.00 93.53           C  
ATOM   2916  HD2 ARG B  26      29.059   5.278  -7.892  1.00 93.53           H  
ATOM   2917  HD3 ARG B  26      29.801   4.780  -9.401  1.00 93.53           H  
ATOM   2918  NE  ARG B  26      29.283   6.849  -9.274  1.00 93.53           N  
ATOM   2919  HE  ARG B  26      28.723   7.502  -8.745  1.00 93.53           H  
ATOM   2920  NH1 ARG B  26      30.919   6.597 -10.867  1.00 93.53           N  
ATOM   2921 HH11 ARG B  26      31.725   6.984 -11.337  1.00 93.53           H  
ATOM   2922 HH12 ARG B  26      30.837   5.599 -10.737  1.00 93.53           H  
ATOM   2923  NH2 ARG B  26      30.301   8.645 -10.226  1.00 93.53           N  
ATOM   2924 HH21 ARG B  26      29.775   9.247  -9.609  1.00 93.53           H  
ATOM   2925 HH22 ARG B  26      31.014   9.032 -10.827  1.00 93.53           H  
ATOM   2926  CZ  ARG B  26      30.157   7.352 -10.124  1.00 93.53           C  
ATOM   2927  N   GLU B  27      23.501   7.002  -8.654  1.00 93.58           N  
ATOM   2928  H   GLU B  27      23.810   7.456  -9.502  1.00 93.58           H  
ATOM   2929  CA  GLU B  27      22.388   7.603  -7.899  1.00 93.58           C  
ATOM   2930  HA  GLU B  27      22.654   7.649  -6.843  1.00 93.58           H  
ATOM   2931  C   GLU B  27      21.091   6.770  -8.004  1.00 93.58           C  
ATOM   2932  CB  GLU B  27      22.147   9.040  -8.392  1.00 93.58           C  
ATOM   2933  HB2 GLU B  27      21.232   9.419  -7.938  1.00 93.58           H  
ATOM   2934  HB3 GLU B  27      22.005   9.017  -9.472  1.00 93.58           H  
ATOM   2935  O   GLU B  27      20.320   6.695  -7.053  1.00 93.58           O  
ATOM   2936  CG  GLU B  27      23.293  10.012  -8.046  1.00 93.58           C  
ATOM   2937  HG2 GLU B  27      24.247   9.566  -8.327  1.00 93.58           H  
ATOM   2938  HG3 GLU B  27      23.305  10.164  -6.967  1.00 93.58           H  
ATOM   2939  CD  GLU B  27      23.167  11.376  -8.748  1.00 93.58           C  
ATOM   2940  OE1 GLU B  27      24.135  12.172  -8.651  1.00 93.58           O  
ATOM   2941  OE2 GLU B  27      22.119  11.639  -9.387  1.00 93.58           O  
ATOM   2942  N   LEU B  28      20.851   6.105  -9.136  1.00 93.97           N  
ATOM   2943  H   LEU B  28      21.502   6.207  -9.901  1.00 93.97           H  
ATOM   2944  CA  LEU B  28      19.680   5.241  -9.338  1.00 93.97           C  
ATOM   2945  HA  LEU B  28      18.803   5.709  -8.892  1.00 93.97           H  
ATOM   2946  C   LEU B  28      19.824   3.861  -8.676  1.00 93.97           C  
ATOM   2947  CB  LEU B  28      19.461   5.085 -10.851  1.00 93.97           C  
ATOM   2948  HB2 LEU B  28      18.763   4.266 -11.026  1.00 93.97           H  
ATOM   2949  HB3 LEU B  28      20.411   4.809 -11.307  1.00 93.97           H  
ATOM   2950  O   LEU B  28      18.837   3.302  -8.199  1.00 93.97           O  
ATOM   2951  CG  LEU B  28      18.918   6.349 -11.535  1.00 93.97           C  
ATOM   2952  HG  LEU B  28      19.468   7.232 -11.210  1.00 93.97           H  
ATOM   2953  CD1 LEU B  28      19.080   6.211 -13.050  1.00 93.97           C  
ATOM   2954 HD11 LEU B  28      18.705   7.111 -13.538  1.00 93.97           H  
ATOM   2955 HD12 LEU B  28      20.133   6.077 -13.296  1.00 93.97           H  
ATOM   2956 HD13 LEU B  28      18.508   5.352 -13.400  1.00 93.97           H  
ATOM   2957  CD2 LEU B  28      17.440   6.549 -11.216  1.00 93.97           C  
ATOM   2958 HD21 LEU B  28      16.889   5.636 -11.442  1.00 93.97           H  
ATOM   2959 HD22 LEU B  28      17.304   6.794 -10.163  1.00 93.97           H  
ATOM   2960 HD23 LEU B  28      17.023   7.348 -11.829  1.00 93.97           H  
ATOM   2961  N   GLU B  29      21.040   3.309  -8.660  1.00 91.99           N  
ATOM   2962  H   GLU B  29      21.771   3.789  -9.165  1.00 91.99           H  
ATOM   2963  CA  GLU B  29      21.325   1.949  -8.179  1.00 91.99           C  
ATOM   2964  HA  GLU B  29      20.421   1.342  -8.237  1.00 91.99           H  
ATOM   2965  C   GLU B  29      21.782   1.922  -6.707  1.00 91.99           C  
ATOM   2966  CB  GLU B  29      22.387   1.297  -9.095  1.00 91.99           C  
ATOM   2967  HB2 GLU B  29      23.268   1.938  -9.117  1.00 91.99           H  
ATOM   2968  HB3 GLU B  29      22.675   0.336  -8.668  1.00 91.99           H  
ATOM   2969  O   GLU B  29      21.369   1.050  -5.943  1.00 91.99           O  
ATOM   2970  CG  GLU B  29      21.885   1.057 -10.535  1.00 91.99           C  
ATOM   2971  HG2 GLU B  29      21.533   2.001 -10.952  1.00 91.99           H  
ATOM   2972  HG3 GLU B  29      21.034   0.378 -10.490  1.00 91.99           H  
ATOM   2973  CD  GLU B  29      22.942   0.476 -11.499  1.00 91.99           C  
ATOM   2974  OE1 GLU B  29      22.540  -0.124 -12.532  1.00 91.99           O  
ATOM   2975  OE2 GLU B  29      24.158   0.670 -11.281  1.00 91.99           O  
ATOM   2976  N   SER B  30      22.630   2.869  -6.287  1.00 90.55           N  
ATOM   2977  H   SER B  30      22.907   3.587  -6.941  1.00 90.55           H  
ATOM   2978  CA  SER B  30      23.429   2.751  -5.057  1.00 90.55           C  
ATOM   2979  HA  SER B  30      22.910   2.078  -4.375  1.00 90.55           H  
ATOM   2980  C   SER B  30      23.615   4.069  -4.284  1.00 90.55           C  
ATOM   2981  CB  SER B  30      24.784   2.098  -5.387  1.00 90.55           C  
ATOM   2982  HB2 SER B  30      25.279   1.811  -4.460  1.00 90.55           H  
ATOM   2983  HB3 SER B  30      24.621   1.198  -5.979  1.00 90.55           H  
ATOM   2984  O   SER B  30      24.621   4.227  -3.589  1.00 90.55           O  
ATOM   2985  OG  SER B  30      25.617   2.998  -6.102  1.00 90.55           O  
ATOM   2986  HG  SER B  30      25.638   3.800  -5.575  1.00 90.55           H  
ATOM   2987  N   ASP B  31      22.700   5.041  -4.395  1.00 93.60           N  
ATOM   2988  H   ASP B  31      21.939   4.929  -5.051  1.00 93.60           H  
ATOM   2989  CA  ASP B  31      22.818   6.296  -3.630  1.00 93.60           C  
ATOM   2990  HA  ASP B  31      23.779   6.738  -3.892  1.00 93.60           H  
ATOM   2991  C   ASP B  31      22.748   5.998  -2.120  1.00 93.60           C  
ATOM   2992  CB  ASP B  31      21.732   7.312  -4.021  1.00 93.60           C  
ATOM   2993  HB2 ASP B  31      20.831   7.142  -3.432  1.00 93.60           H  
ATOM   2994  HB3 ASP B  31      21.479   7.140  -5.067  1.00 93.60           H  
ATOM   2995  O   ASP B  31      21.835   5.268  -1.697  1.00 93.60           O  
ATOM   2996  CG  ASP B  31      22.154   8.783  -3.898  1.00 93.60           C  
ATOM   2997  OD1 ASP B  31      23.168   9.092  -3.240  1.00 93.60           O  
ATOM   2998  OD2 ASP B  31      21.460   9.638  -4.495  1.00 93.60           O  
ATOM   2999  N   PRO B  32      23.679   6.509  -1.294  1.00 97.11           N  
ATOM   3000  CA  PRO B  32      23.604   6.356   0.151  1.00 97.11           C  
ATOM   3001  HA  PRO B  32      23.480   5.298   0.382  1.00 97.11           H  
ATOM   3002  C   PRO B  32      22.428   7.148   0.737  1.00 97.11           C  
ATOM   3003  CB  PRO B  32      24.959   6.824   0.694  1.00 97.11           C  
ATOM   3004  HB2 PRO B  32      24.896   7.854   1.044  1.00 97.11           H  
ATOM   3005  HB3 PRO B  32      25.309   6.162   1.486  1.00 97.11           H  
ATOM   3006  O   PRO B  32      22.261   8.342   0.474  1.00 97.11           O  
ATOM   3007  CG  PRO B  32      25.895   6.751  -0.509  1.00 97.11           C  
ATOM   3008  HG2 PRO B  32      26.718   7.461  -0.429  1.00 97.11           H  
ATOM   3009  HG3 PRO B  32      26.267   5.733  -0.626  1.00 97.11           H  
ATOM   3010  CD  PRO B  32      24.962   7.090  -1.663  1.00 97.11           C  
ATOM   3011  HD2 PRO B  32      25.362   6.666  -2.584  1.00 97.11           H  
ATOM   3012  HD3 PRO B  32      24.868   8.172  -1.746  1.00 97.11           H  
ATOM   3013  N   ILE B  33      21.625   6.492   1.573  1.00 98.70           N  
ATOM   3014  H   ILE B  33      21.842   5.531   1.793  1.00 98.70           H  
ATOM   3015  CA  ILE B  33      20.455   7.099   2.218  1.00 98.70           C  
ATOM   3016  HA  ILE B  33      20.195   8.026   1.707  1.00 98.70           H  
ATOM   3017  C   ILE B  33      20.817   7.468   3.659  1.00 98.70           C  
ATOM   3018  CB  ILE B  33      19.237   6.155   2.098  1.00 98.70           C  
ATOM   3019  HB  ILE B  33      19.493   5.214   2.585  1.00 98.70           H  
ATOM   3020  O   ILE B  33      21.253   6.621   4.432  1.00 98.70           O  
ATOM   3021  CG1 ILE B  33      18.877   5.808   0.632  1.00 98.70           C  
ATOM   3022 HG12 ILE B  33      17.972   5.201   0.634  1.00 98.70           H  
ATOM   3023 HG13 ILE B  33      19.670   5.192   0.208  1.00 98.70           H  
ATOM   3024  CG2 ILE B  33      18.006   6.716   2.825  1.00 98.70           C  
ATOM   3025 HG21 ILE B  33      17.724   7.685   2.413  1.00 98.70           H  
ATOM   3026 HG22 ILE B  33      18.215   6.838   3.888  1.00 98.70           H  
ATOM   3027 HG23 ILE B  33      17.168   6.027   2.720  1.00 98.70           H  
ATOM   3028  CD1 ILE B  33      18.647   7.002  -0.306  1.00 98.70           C  
ATOM   3029 HD11 ILE B  33      17.893   7.674   0.104  1.00 98.70           H  
ATOM   3030 HD12 ILE B  33      19.578   7.547  -0.461  1.00 98.70           H  
ATOM   3031 HD13 ILE B  33      18.298   6.636  -1.271  1.00 98.70           H  
ATOM   3032  N   ALA B  34      20.657   8.734   4.030  1.00 98.68           N  
ATOM   3033  H   ALA B  34      20.168   9.353   3.399  1.00 98.68           H  
ATOM   3034  CA  ALA B  34      20.867   9.213   5.389  1.00 98.68           C  
ATOM   3035  HA  ALA B  34      21.742   8.721   5.813  1.00 98.68           H  
ATOM   3036  C   ALA B  34      19.655   8.893   6.276  1.00 98.68           C  
ATOM   3037  CB  ALA B  34      21.141  10.720   5.343  1.00 98.68           C  
ATOM   3038  HB1 ALA B  34      20.320  11.233   4.841  1.00 98.68           H  
ATOM   3039  HB2 ALA B  34      21.223  11.108   6.358  1.00 98.68           H  
ATOM   3040  HB3 ALA B  34      22.072  10.911   4.810  1.00 98.68           H  
ATOM   3041  O   ALA B  34      18.513   9.144   5.892  1.00 98.68           O  
ATOM   3042  N   ILE B  35      19.919   8.401   7.487  1.00 98.81           N  
ATOM   3043  H   ILE B  35      20.884   8.209   7.717  1.00 98.81           H  
ATOM   3044  CA  ILE B  35      18.959   8.400   8.595  1.00 98.81           C  
ATOM   3045  HA  ILE B  35      17.943   8.356   8.203  1.00 98.81           H  
ATOM   3046  C   ILE B  35      19.149   9.726   9.335  1.00 98.81           C  
ATOM   3047  CB  ILE B  35      19.183   7.183   9.528  1.00 98.81           C  
ATOM   3048  HB  ILE B  35      20.195   7.235   9.931  1.00 98.81           H  
ATOM   3049  O   ILE B  35      20.235   9.959   9.868  1.00 98.81           O  
ATOM   3050  CG1 ILE B  35      19.042   5.848   8.758  1.00 98.81           C  
ATOM   3051 HG12 ILE B  35      19.686   5.863   7.879  1.00 98.81           H  
ATOM   3052 HG13 ILE B  35      18.011   5.741   8.420  1.00 98.81           H  
ATOM   3053  CG2 ILE B  35      18.187   7.245  10.703  1.00 98.81           C  
ATOM   3054 HG21 ILE B  35      17.165   7.242  10.326  1.00 98.81           H  
ATOM   3055 HG22 ILE B  35      18.328   6.397  11.373  1.00 98.81           H  
ATOM   3056 HG23 ILE B  35      18.342   8.151  11.289  1.00 98.81           H  
ATOM   3057  CD1 ILE B  35      19.412   4.593   9.560  1.00 98.81           C  
ATOM   3058 HD11 ILE B  35      20.423   4.690   9.956  1.00 98.81           H  
ATOM   3059 HD12 ILE B  35      18.708   4.435  10.377  1.00 98.81           H  
ATOM   3060 HD13 ILE B  35      19.374   3.725   8.902  1.00 98.81           H  
ATOM   3061  N   VAL B  36      18.131  10.588   9.371  1.00 98.33           N  
ATOM   3062  H   VAL B  36      17.293  10.346   8.863  1.00 98.33           H  
ATOM   3063  CA  VAL B  36      18.230  11.941   9.972  1.00 98.33           C  
ATOM   3064  HA  VAL B  36      19.252  12.099  10.316  1.00 98.33           H  
ATOM   3065  C   VAL B  36      17.378  12.133  11.228  1.00 98.33           C  
ATOM   3066  CB  VAL B  36      17.967  13.050   8.936  1.00 98.33           C  
ATOM   3067  HB  VAL B  36      18.039  14.013   9.443  1.00 98.33           H  
ATOM   3068  O   VAL B  36      17.693  12.967  12.070  1.00 98.33           O  
ATOM   3069  CG1 VAL B  36      19.052  13.011   7.854  1.00 98.33           C  
ATOM   3070 HG11 VAL B  36      20.039  13.017   8.316  1.00 98.33           H  
ATOM   3071 HG12 VAL B  36      18.939  12.127   7.226  1.00 98.33           H  
ATOM   3072 HG13 VAL B  36      18.968  13.901   7.230  1.00 98.33           H  
ATOM   3073  CG2 VAL B  36      16.583  12.958   8.278  1.00 98.33           C  
ATOM   3074 HG21 VAL B  36      16.484  12.032   7.712  1.00 98.33           H  
ATOM   3075 HG22 VAL B  36      16.461  13.796   7.591  1.00 98.33           H  
ATOM   3076 HG23 VAL B  36      15.800  13.019   9.034  1.00 98.33           H  
ATOM   3077  N   GLY B  37      16.351  11.306  11.418  1.00 98.56           N  
ATOM   3078  H   GLY B  37      16.161  10.618  10.704  1.00 98.56           H  
ATOM   3079  CA  GLY B  37      15.534  11.270  12.632  1.00 98.56           C  
ATOM   3080  HA2 GLY B  37      16.097  11.668  13.475  1.00 98.56           H  
ATOM   3081  HA3 GLY B  37      14.639  11.878  12.501  1.00 98.56           H  
ATOM   3082  C   GLY B  37      15.095   9.850  12.954  1.00 98.56           C  
ATOM   3083  O   GLY B  37      15.029   9.002  12.065  1.00 98.56           O  
ATOM   3084  N   MET B  38      14.808   9.572  14.226  1.00 98.83           N  
ATOM   3085  H   MET B  38      14.856  10.316  14.908  1.00 98.83           H  
ATOM   3086  CA  MET B  38      14.333   8.263  14.682  1.00 98.83           C  
ATOM   3087  HA  MET B  38      13.795   7.781  13.866  1.00 98.83           H  
ATOM   3088  C   MET B  38      13.379   8.413  15.869  1.00 98.83           C  
ATOM   3089  CB  MET B  38      15.501   7.352  15.104  1.00 98.83           C  
ATOM   3090  HB2 MET B  38      15.955   7.764  16.005  1.00 98.83           H  
ATOM   3091  HB3 MET B  38      15.095   6.369  15.346  1.00 98.83           H  
ATOM   3092  O   MET B  38      13.573   9.284  16.717  1.00 98.83           O  
ATOM   3093  CG  MET B  38      16.597   7.174  14.047  1.00 98.83           C  
ATOM   3094  HG2 MET B  38      16.130   6.932  13.092  1.00 98.83           H  
ATOM   3095  HG3 MET B  38      17.125   8.120  13.924  1.00 98.83           H  
ATOM   3096  SD  MET B  38      17.817   5.884  14.418  1.00 98.83           S  
ATOM   3097  CE  MET B  38      18.578   6.549  15.925  1.00 98.83           C  
ATOM   3098  HE1 MET B  38      17.823   6.683  16.700  1.00 98.83           H  
ATOM   3099  HE2 MET B  38      19.330   5.850  16.290  1.00 98.83           H  
ATOM   3100  HE3 MET B  38      19.053   7.506  15.707  1.00 98.83           H  
ATOM   3101  N   ALA B  39      12.394   7.529  15.981  1.00 98.88           N  
ATOM   3102  H   ALA B  39      12.271   6.855  15.239  1.00 98.88           H  
ATOM   3103  CA  ALA B  39      11.535   7.395  17.153  1.00 98.88           C  
ATOM   3104  HA  ALA B  39      12.048   7.794  18.028  1.00 98.88           H  
ATOM   3105  C   ALA B  39      11.220   5.924  17.422  1.00 98.88           C  
ATOM   3106  CB  ALA B  39      10.242   8.181  16.930  1.00 98.88           C  
ATOM   3107  HB1 ALA B  39       9.607   8.127  17.814  1.00 98.88           H  
ATOM   3108  HB2 ALA B  39       9.702   7.750  16.087  1.00 98.88           H  
ATOM   3109  HB3 ALA B  39      10.467   9.226  16.713  1.00 98.88           H  
ATOM   3110  O   ALA B  39      11.135   5.124  16.491  1.00 98.88           O  
ATOM   3111  N   CYS B  40      11.010   5.570  18.689  1.00 98.84           N  
ATOM   3112  H   CYS B  40      11.075   6.257  19.426  1.00 98.84           H  
ATOM   3113  CA  CYS B  40      10.538   4.243  19.065  1.00 98.84           C  
ATOM   3114  HA  CYS B  40       9.814   3.928  18.315  1.00 98.84           H  
ATOM   3115  C   CYS B  40       9.822   4.251  20.418  1.00 98.84           C  
ATOM   3116  CB  CYS B  40      11.711   3.247  19.072  1.00 98.84           C  
ATOM   3117  HB2 CYS B  40      11.341   2.261  19.352  1.00 98.84           H  
ATOM   3118  HB3 CYS B  40      12.124   3.173  18.066  1.00 98.84           H  
ATOM   3119  O   CYS B  40      10.163   5.045  21.294  1.00 98.84           O  
ATOM   3120  SG  CYS B  40      13.022   3.758  20.227  1.00 98.84           S  
ATOM   3121  HG  CYS B  40      12.237   3.945  21.292  1.00 98.84           H  
ATOM   3122  N   ARG B  41       8.888   3.313  20.600  1.00 98.77           N  
ATOM   3123  H   ARG B  41       8.696   2.700  19.821  1.00 98.77           H  
ATOM   3124  CA  ARG B  41       8.416   2.862  21.919  1.00 98.77           C  
ATOM   3125  HA  ARG B  41       9.032   3.317  22.694  1.00 98.77           H  
ATOM   3126  C   ARG B  41       8.618   1.351  21.973  1.00 98.77           C  
ATOM   3127  CB  ARG B  41       6.952   3.249  22.194  1.00 98.77           C  
ATOM   3128  HB2 ARG B  41       6.649   2.823  23.150  1.00 98.77           H  
ATOM   3129  HB3 ARG B  41       6.321   2.799  21.427  1.00 98.77           H  
ATOM   3130  O   ARG B  41       8.183   0.657  21.053  1.00 98.77           O  
ATOM   3131  CG  ARG B  41       6.700   4.768  22.245  1.00 98.77           C  
ATOM   3132  HG2 ARG B  41       7.296   5.248  21.469  1.00 98.77           H  
ATOM   3133  HG3 ARG B  41       6.999   5.155  23.219  1.00 98.77           H  
ATOM   3134  CD  ARG B  41       5.210   5.057  21.980  1.00 98.77           C  
ATOM   3135  HD2 ARG B  41       4.995   4.777  20.949  1.00 98.77           H  
ATOM   3136  HD3 ARG B  41       4.620   4.413  22.632  1.00 98.77           H  
ATOM   3137  NE  ARG B  41       4.750   6.452  22.185  1.00 98.77           N  
ATOM   3138  HE  ARG B  41       3.803   6.565  22.518  1.00 98.77           H  
ATOM   3139  NH1 ARG B  41       6.502   7.720  21.348  1.00 98.77           N  
ATOM   3140 HH11 ARG B  41       7.125   6.928  21.275  1.00 98.77           H  
ATOM   3141 HH12 ARG B  41       6.836   8.662  21.204  1.00 98.77           H  
ATOM   3142  NH2 ARG B  41       4.676   8.712  22.009  1.00 98.77           N  
ATOM   3143 HH21 ARG B  41       3.671   8.717  22.109  1.00 98.77           H  
ATOM   3144 HH22 ARG B  41       5.155   9.556  21.729  1.00 98.77           H  
ATOM   3145  CZ  ARG B  41       5.309   7.599  21.844  1.00 98.77           C  
ATOM   3146  N   LEU B  42       9.330   0.861  22.983  1.00 98.84           N  
ATOM   3147  H   LEU B  42       9.566   1.488  23.739  1.00 98.84           H  
ATOM   3148  CA  LEU B  42       9.739  -0.543  23.123  1.00 98.84           C  
ATOM   3149  HA  LEU B  42       9.070  -1.153  22.516  1.00 98.84           H  
ATOM   3150  C   LEU B  42       9.573  -1.010  24.591  1.00 98.84           C  
ATOM   3151  CB  LEU B  42      11.185  -0.727  22.593  1.00 98.84           C  
ATOM   3152  HB2 LEU B  42      11.511  -1.750  22.780  1.00 98.84           H  
ATOM   3153  HB3 LEU B  42      11.846  -0.077  23.165  1.00 98.84           H  
ATOM   3154  O   LEU B  42       9.460  -0.169  25.490  1.00 98.84           O  
ATOM   3155  CG  LEU B  42      11.392  -0.421  21.095  1.00 98.84           C  
ATOM   3156  HG  LEU B  42      10.971   0.556  20.858  1.00 98.84           H  
ATOM   3157  CD1 LEU B  42      12.881  -0.365  20.763  1.00 98.84           C  
ATOM   3158 HD11 LEU B  42      13.016  -0.161  19.700  1.00 98.84           H  
ATOM   3159 HD12 LEU B  42      13.363  -1.309  21.016  1.00 98.84           H  
ATOM   3160 HD13 LEU B  42      13.339   0.446  21.329  1.00 98.84           H  
ATOM   3161  CD2 LEU B  42      10.754  -1.468  20.186  1.00 98.84           C  
ATOM   3162 HD21 LEU B  42      10.851  -1.157  19.145  1.00 98.84           H  
ATOM   3163 HD22 LEU B  42       9.694  -1.558  20.422  1.00 98.84           H  
ATOM   3164 HD23 LEU B  42      11.238  -2.435  20.327  1.00 98.84           H  
ATOM   3165  N   PRO B  43       9.539  -2.331  24.858  1.00 98.51           N  
ATOM   3166  CA  PRO B  43       9.308  -2.882  26.194  1.00 98.51           C  
ATOM   3167  HA  PRO B  43       8.301  -2.597  26.499  1.00 98.51           H  
ATOM   3168  C   PRO B  43      10.297  -2.395  27.263  1.00 98.51           C  
ATOM   3169  CB  PRO B  43       9.352  -4.404  26.028  1.00 98.51           C  
ATOM   3170  HB2 PRO B  43      10.374  -4.767  26.135  1.00 98.51           H  
ATOM   3171  HB3 PRO B  43       8.692  -4.904  26.737  1.00 98.51           H  
ATOM   3172  O   PRO B  43      11.396  -1.930  26.967  1.00 98.51           O  
ATOM   3173  CG  PRO B  43       8.892  -4.595  24.584  1.00 98.51           C  
ATOM   3174  HG2 PRO B  43       7.807  -4.504  24.521  1.00 98.51           H  
ATOM   3175  HG3 PRO B  43       9.231  -5.543  24.164  1.00 98.51           H  
ATOM   3176  CD  PRO B  43       9.539  -3.410  23.882  1.00 98.51           C  
ATOM   3177  HD2 PRO B  43       8.968  -3.155  22.989  1.00 98.51           H  
ATOM   3178  HD3 PRO B  43      10.567  -3.655  23.614  1.00 98.51           H  
ATOM   3179  N   GLY B  44       9.901  -2.509  28.535  1.00 97.54           N  
ATOM   3180  H   GLY B  44       9.011  -2.955  28.706  1.00 97.54           H  
ATOM   3181  CA  GLY B  44      10.720  -2.120  29.692  1.00 97.54           C  
ATOM   3182  HA2 GLY B  44      10.223  -2.488  30.590  1.00 97.54           H  
ATOM   3183  HA3 GLY B  44      11.691  -2.611  29.632  1.00 97.54           H  
ATOM   3184  C   GLY B  44      10.932  -0.607  29.873  1.00 97.54           C  
ATOM   3185  O   GLY B  44      11.914  -0.198  30.506  1.00 97.54           O  
ATOM   3186  N   GLY B  45      10.005   0.208  29.355  1.00 96.71           N  
ATOM   3187  H   GLY B  45       9.259  -0.214  28.820  1.00 96.71           H  
ATOM   3188  CA  GLY B  45       9.942   1.660  29.566  1.00 96.71           C  
ATOM   3189  HA2 GLY B  45       8.900   1.973  29.495  1.00 96.71           H  
ATOM   3190  HA3 GLY B  45      10.299   1.902  30.567  1.00 96.71           H  
ATOM   3191  C   GLY B  45      10.739   2.496  28.561  1.00 96.71           C  
ATOM   3192  O   GLY B  45      11.124   3.622  28.872  1.00 96.71           O  
ATOM   3193  N   VAL B  46      11.028   1.956  27.375  1.00 98.43           N  
ATOM   3194  H   VAL B  46      10.647   1.048  27.147  1.00 98.43           H  
ATOM   3195  CA  VAL B  46      11.745   2.673  26.316  1.00 98.43           C  
ATOM   3196  HA  VAL B  46      12.506   3.313  26.764  1.00 98.43           H  
ATOM   3197  C   VAL B  46      10.763   3.559  25.548  1.00 98.43           C  
ATOM   3198  CB  VAL B  46      12.456   1.666  25.397  1.00 98.43           C  
ATOM   3199  HB  VAL B  46      11.738   0.906  25.092  1.00 98.43           H  
ATOM   3200  O   VAL B  46       9.943   3.052  24.789  1.00 98.43           O  
ATOM   3201  CG1 VAL B  46      13.026   2.318  24.134  1.00 98.43           C  
ATOM   3202 HG11 VAL B  46      12.224   2.691  23.497  1.00 98.43           H  
ATOM   3203 HG12 VAL B  46      13.579   1.568  23.569  1.00 98.43           H  
ATOM   3204 HG13 VAL B  46      13.687   3.142  24.404  1.00 98.43           H  
ATOM   3205  CG2 VAL B  46      13.601   0.961  26.135  1.00 98.43           C  
ATOM   3206 HG21 VAL B  46      14.082   0.241  25.472  1.00 98.43           H  
ATOM   3207 HG22 VAL B  46      14.339   1.687  26.478  1.00 98.43           H  
ATOM   3208 HG23 VAL B  46      13.208   0.413  26.991  1.00 98.43           H  
ATOM   3209  N   MET B  47      10.873   4.881  25.712  1.00 97.01           N  
ATOM   3210  H   MET B  47      11.519   5.218  26.411  1.00 97.01           H  
ATOM   3211  CA  MET B  47      10.021   5.882  25.038  1.00 97.01           C  
ATOM   3212  HA  MET B  47       9.230   5.371  24.489  1.00 97.01           H  
ATOM   3213  C   MET B  47      10.778   6.722  23.994  1.00 97.01           C  
ATOM   3214  CB  MET B  47       9.358   6.780  26.096  1.00 97.01           C  
ATOM   3215  HB2 MET B  47      10.133   7.269  26.686  1.00 97.01           H  
ATOM   3216  HB3 MET B  47       8.774   7.555  25.599  1.00 97.01           H  
ATOM   3217  O   MET B  47      10.218   7.639  23.392  1.00 97.01           O  
ATOM   3218  CG  MET B  47       8.429   6.005  27.042  1.00 97.01           C  
ATOM   3219  HG2 MET B  47       9.016   5.256  27.574  1.00 97.01           H  
ATOM   3220  HG3 MET B  47       8.036   6.697  27.786  1.00 97.01           H  
ATOM   3221  SD  MET B  47       7.026   5.165  26.251  1.00 97.01           S  
ATOM   3222  CE  MET B  47       5.996   6.578  25.770  1.00 97.01           C  
ATOM   3223  HE1 MET B  47       5.757   7.174  26.651  1.00 97.01           H  
ATOM   3224  HE2 MET B  47       5.071   6.215  25.324  1.00 97.01           H  
ATOM   3225  HE3 MET B  47       6.524   7.194  25.041  1.00 97.01           H  
ATOM   3226  N   SER B  48      12.068   6.447  23.796  1.00 97.82           N  
ATOM   3227  H   SER B  48      12.485   5.697  24.329  1.00 97.82           H  
ATOM   3228  CA  SER B  48      12.934   7.160  22.858  1.00 97.82           C  
ATOM   3229  HA  SER B  48      12.348   7.403  21.972  1.00 97.82           H  
ATOM   3230  C   SER B  48      14.145   6.306  22.446  1.00 97.82           C  
ATOM   3231  CB  SER B  48      13.416   8.464  23.507  1.00 97.82           C  
ATOM   3232  HB2 SER B  48      12.569   9.006  23.929  1.00 97.82           H  
ATOM   3233  HB3 SER B  48      13.875   9.091  22.743  1.00 97.82           H  
ATOM   3234  O   SER B  48      14.490   5.355  23.156  1.00 97.82           O  
ATOM   3235  OG  SER B  48      14.373   8.217  24.517  1.00 97.82           O  
ATOM   3236  HG  SER B  48      13.926   7.988  25.335  1.00 97.82           H  
ATOM   3237  N   PRO B  49      14.851   6.655  21.352  1.00 98.72           N  
ATOM   3238  CA  PRO B  49      16.121   6.015  21.000  1.00 98.72           C  
ATOM   3239  HA  PRO B  49      15.932   4.965  20.777  1.00 98.72           H  
ATOM   3240  C   PRO B  49      17.190   6.102  22.103  1.00 98.72           C  
ATOM   3241  CB  PRO B  49      16.590   6.726  19.725  1.00 98.72           C  
ATOM   3242  HB2 PRO B  49      17.141   6.053  19.068  1.00 98.72           H  
ATOM   3243  HB3 PRO B  49      17.206   7.589  19.980  1.00 98.72           H  
ATOM   3244  O   PRO B  49      18.035   5.214  22.212  1.00 98.72           O  
ATOM   3245  CG  PRO B  49      15.288   7.210  19.088  1.00 98.72           C  
ATOM   3246  HG2 PRO B  49      14.811   6.390  18.551  1.00 98.72           H  
ATOM   3247  HG3 PRO B  49      15.452   8.063  18.430  1.00 98.72           H  
ATOM   3248  CD  PRO B  49      14.451   7.589  20.308  1.00 98.72           C  
ATOM   3249  HD2 PRO B  49      14.689   8.607  20.615  1.00 98.72           H  
ATOM   3250  HD3 PRO B  49      13.391   7.501  20.069  1.00 98.72           H  
ATOM   3251  N   ASP B  50      17.175   7.148  22.933  1.00 97.62           N  
ATOM   3252  H   ASP B  50      16.474   7.864  22.815  1.00 97.62           H  
ATOM   3253  CA  ASP B  50      18.153   7.331  24.015  1.00 97.62           C  
ATOM   3254  HA  ASP B  50      19.141   7.034  23.661  1.00 97.62           H  
ATOM   3255  C   ASP B  50      17.835   6.448  25.232  1.00 97.62           C  
ATOM   3256  CB  ASP B  50      18.233   8.817  24.390  1.00 97.62           C  
ATOM   3257  HB2 ASP B  50      17.261   9.145  24.759  1.00 97.62           H  
ATOM   3258  HB3 ASP B  50      18.960   8.940  25.193  1.00 97.62           H  
ATOM   3259  O   ASP B  50      18.744   5.951  25.898  1.00 97.62           O  
ATOM   3260  CG  ASP B  50      18.660   9.688  23.202  1.00 97.62           C  
ATOM   3261  OD1 ASP B  50      19.602   9.279  22.481  1.00 97.62           O  
ATOM   3262  OD2 ASP B  50      18.008  10.736  22.996  1.00 97.62           O  
ATOM   3263  N   ASP B  51      16.552   6.170  25.486  1.00 98.22           N  
ATOM   3264  H   ASP B  51      15.843   6.618  24.924  1.00 98.22           H  
ATOM   3265  CA  ASP B  51      16.145   5.172  26.480  1.00 98.22           C  
ATOM   3266  HA  ASP B  51      16.726   5.333  27.388  1.00 98.22           H  
ATOM   3267  C   ASP B  51      16.446   3.744  26.001  1.00 98.22           C  
ATOM   3268  CB  ASP B  51      14.664   5.335  26.843  1.00 98.22           C  
ATOM   3269  HB2 ASP B  51      14.402   4.586  27.590  1.00 98.22           H  
ATOM   3270  HB3 ASP B  51      14.055   5.157  25.957  1.00 98.22           H  
ATOM   3271  O   ASP B  51      16.864   2.913  26.810  1.00 98.22           O  
ATOM   3272  CG  ASP B  51      14.357   6.721  27.413  1.00 98.22           C  
ATOM   3273  OD1 ASP B  51      15.039   7.132  28.390  1.00 98.22           O  
ATOM   3274  OD2 ASP B  51      13.457   7.370  26.831  1.00 98.22           O  
ATOM   3275  N   LEU B  52      16.319   3.468  24.691  1.00 98.75           N  
ATOM   3276  H   LEU B  52      15.931   4.181  24.089  1.00 98.75           H  
ATOM   3277  CA  LEU B  52      16.756   2.198  24.097  1.00 98.75           C  
ATOM   3278  HA  LEU B  52      16.247   1.388  24.619  1.00 98.75           H  
ATOM   3279  C   LEU B  52      18.261   2.004  24.291  1.00 98.75           C  
ATOM   3280  CB  LEU B  52      16.405   2.134  22.595  1.00 98.75           C  
ATOM   3281  HB2 LEU B  52      16.897   2.959  22.080  1.00 98.75           H  
ATOM   3282  HB3 LEU B  52      15.332   2.267  22.462  1.00 98.75           H  
ATOM   3283  O   LEU B  52      18.688   0.939  24.733  1.00 98.75           O  
ATOM   3284  CG  LEU B  52      16.845   0.818  21.913  1.00 98.75           C  
ATOM   3285  HG  LEU B  52      17.928   0.719  21.975  1.00 98.75           H  
ATOM   3286  CD1 LEU B  52      16.214  -0.420  22.551  1.00 98.75           C  
ATOM   3287 HD11 LEU B  52      15.132  -0.305  22.619  1.00 98.75           H  
ATOM   3288 HD12 LEU B  52      16.620  -0.575  23.551  1.00 98.75           H  
ATOM   3289 HD13 LEU B  52      16.448  -1.299  21.950  1.00 98.75           H  
ATOM   3290  CD2 LEU B  52      16.479   0.854  20.430  1.00 98.75           C  
ATOM   3291 HD21 LEU B  52      17.035   1.659  19.948  1.00 98.75           H  
ATOM   3292 HD22 LEU B  52      16.749  -0.087  19.951  1.00 98.75           H  
ATOM   3293 HD23 LEU B  52      15.411   1.029  20.304  1.00 98.75           H  
ATOM   3294  N   TRP B  53      19.056   3.039  23.993  1.00 98.45           N  
ATOM   3295  H   TRP B  53      18.639   3.874  23.607  1.00 98.45           H  
ATOM   3296  CA  TRP B  53      20.501   3.004  24.206  1.00 98.45           C  
ATOM   3297  HA  TRP B  53      20.921   2.193  23.610  1.00 98.45           H  
ATOM   3298  C   TRP B  53      20.845   2.705  25.667  1.00 98.45           C  
ATOM   3299  CB  TRP B  53      21.161   4.313  23.763  1.00 98.45           C  
ATOM   3300  HB2 TRP B  53      20.999   4.454  22.695  1.00 98.45           H  
ATOM   3301  HB3 TRP B  53      20.704   5.152  24.287  1.00 98.45           H  
ATOM   3302  O   TRP B  53      21.613   1.783  25.938  1.00 98.45           O  
ATOM   3303  CG  TRP B  53      22.629   4.298  24.048  1.00 98.45           C  
ATOM   3304  CD1 TRP B  53      23.272   5.094  24.930  1.00 98.45           C  
ATOM   3305  HD1 TRP B  53      22.815   5.906  25.477  1.00 98.45           H  
ATOM   3306  CD2 TRP B  53      23.627   3.345  23.569  1.00 98.45           C  
ATOM   3307  CE2 TRP B  53      24.853   3.592  24.254  1.00 98.45           C  
ATOM   3308  CE3 TRP B  53      23.605   2.274  22.648  1.00 98.45           C  
ATOM   3309  HE3 TRP B  53      22.697   2.059  22.103  1.00 98.45           H  
ATOM   3310  NE1 TRP B  53      24.587   4.686  25.047  1.00 98.45           N  
ATOM   3311  HE1 TRP B  53      25.268   5.161  25.623  1.00 98.45           H  
ATOM   3312  CH2 TRP B  53      25.930   1.732  23.146  1.00 98.45           C  
ATOM   3313  HH2 TRP B  53      26.789   1.098  22.981  1.00 98.45           H  
ATOM   3314  CZ2 TRP B  53      25.995   2.800  24.057  1.00 98.45           C  
ATOM   3315  HZ2 TRP B  53      26.909   3.010  24.593  1.00 98.45           H  
ATOM   3316  CZ3 TRP B  53      24.744   1.478  22.439  1.00 98.45           C  
ATOM   3317  HZ3 TRP B  53      24.712   0.663  21.731  1.00 98.45           H  
ATOM   3318  N   ARG B  54      20.221   3.426  26.609  1.00 97.85           N  
ATOM   3319  H   ARG B  54      19.607   4.168  26.308  1.00 97.85           H  
ATOM   3320  CA  ARG B  54      20.420   3.206  28.047  1.00 97.85           C  
ATOM   3321  HA  ARG B  54      21.477   3.355  28.270  1.00 97.85           H  
ATOM   3322  C   ARG B  54      20.106   1.760  28.442  1.00 97.85           C  
ATOM   3323  CB  ARG B  54      19.590   4.229  28.838  1.00 97.85           C  
ATOM   3324  HB2 ARG B  54      18.530   3.986  28.757  1.00 97.85           H  
ATOM   3325  HB3 ARG B  54      19.753   5.215  28.404  1.00 97.85           H  
ATOM   3326  O   ARG B  54      20.921   1.133  29.108  1.00 97.85           O  
ATOM   3327  CG  ARG B  54      20.005   4.260  30.317  1.00 97.85           C  
ATOM   3328  HG2 ARG B  54      19.893   3.255  30.725  1.00 97.85           H  
ATOM   3329  HG3 ARG B  54      21.054   4.547  30.388  1.00 97.85           H  
ATOM   3330  CD  ARG B  54      19.167   5.209  31.189  1.00 97.85           C  
ATOM   3331  HD2 ARG B  54      19.640   5.273  32.169  1.00 97.85           H  
ATOM   3332  HD3 ARG B  54      18.186   4.755  31.324  1.00 97.85           H  
ATOM   3333  NE  ARG B  54      19.048   6.565  30.598  1.00 97.85           N  
ATOM   3334  HE  ARG B  54      19.913   7.004  30.317  1.00 97.85           H  
ATOM   3335  NH1 ARG B  54      16.748   6.711  30.501  1.00 97.85           N  
ATOM   3336 HH11 ARG B  54      16.661   5.891  31.086  1.00 97.85           H  
ATOM   3337 HH12 ARG B  54      15.979   6.975  29.902  1.00 97.85           H  
ATOM   3338  NH2 ARG B  54      17.946   8.151  29.364  1.00 97.85           N  
ATOM   3339 HH21 ARG B  54      17.059   8.390  28.944  1.00 97.85           H  
ATOM   3340 HH22 ARG B  54      18.804   8.454  28.925  1.00 97.85           H  
ATOM   3341  CZ  ARG B  54      17.931   7.140  30.178  1.00 97.85           C  
ATOM   3342  N   MET B  55      18.981   1.208  27.982  1.00 97.65           N  
ATOM   3343  H   MET B  55      18.369   1.777  27.414  1.00 97.65           H  
ATOM   3344  CA  MET B  55      18.601  -0.183  28.249  1.00 97.65           C  
ATOM   3345  HA  MET B  55      18.519  -0.314  29.328  1.00 97.65           H  
ATOM   3346  C   MET B  55      19.654  -1.192  27.765  1.00 97.65           C  
ATOM   3347  CB  MET B  55      17.222  -0.464  27.627  1.00 97.65           C  
ATOM   3348  HB2 MET B  55      16.463   0.087  28.181  1.00 97.65           H  
ATOM   3349  HB3 MET B  55      17.206  -0.120  26.593  1.00 97.65           H  
ATOM   3350  O   MET B  55      20.058  -2.058  28.543  1.00 97.65           O  
ATOM   3351  CG  MET B  55      16.874  -1.958  27.634  1.00 97.65           C  
ATOM   3352  HG2 MET B  55      16.963  -2.353  28.646  1.00 97.65           H  
ATOM   3353  HG3 MET B  55      17.585  -2.489  27.002  1.00 97.65           H  
ATOM   3354  SD  MET B  55      15.231  -2.349  27.007  1.00 97.65           S  
ATOM   3355  CE  MET B  55      14.284  -2.202  28.536  1.00 97.65           C  
ATOM   3356  HE1 MET B  55      14.740  -2.817  29.313  1.00 97.65           H  
ATOM   3357  HE2 MET B  55      14.241  -1.159  28.851  1.00 97.65           H  
ATOM   3358  HE3 MET B  55      13.277  -2.569  28.341  1.00 97.65           H  
ATOM   3359  N   VAL B  56      20.099  -1.105  26.505  1.00 98.24           N  
ATOM   3360  H   VAL B  56      19.743  -0.371  25.909  1.00 98.24           H  
ATOM   3361  CA  VAL B  56      21.034  -2.100  25.945  1.00 98.24           C  
ATOM   3362  HA  VAL B  56      20.703  -3.084  26.277  1.00 98.24           H  
ATOM   3363  C   VAL B  56      22.453  -1.937  26.494  1.00 98.24           C  
ATOM   3364  CB  VAL B  56      21.027  -2.143  24.404  1.00 98.24           C  
ATOM   3365  HB  VAL B  56      21.691  -2.949  24.090  1.00 98.24           H  
ATOM   3366  O   VAL B  56      23.119  -2.937  26.745  1.00 98.24           O  
ATOM   3367  CG1 VAL B  56      19.630  -2.478  23.865  1.00 98.24           C  
ATOM   3368 HG11 VAL B  56      19.284  -3.415  24.302  1.00 98.24           H  
ATOM   3369 HG12 VAL B  56      18.924  -1.686  24.112  1.00 98.24           H  
ATOM   3370 HG13 VAL B  56      19.671  -2.591  22.782  1.00 98.24           H  
ATOM   3371  CG2 VAL B  56      21.522  -0.855  23.736  1.00 98.24           C  
ATOM   3372 HG21 VAL B  56      20.892  -0.016  24.030  1.00 98.24           H  
ATOM   3373 HG22 VAL B  56      21.486  -0.959  22.651  1.00 98.24           H  
ATOM   3374 HG23 VAL B  56      22.551  -0.642  24.026  1.00 98.24           H  
ATOM   3375  N   ALA B  57      22.901  -0.704  26.752  1.00 97.50           N  
ATOM   3376  H   ALA B  57      22.316   0.086  26.518  1.00 97.50           H  
ATOM   3377  CA  ALA B  57      24.211  -0.426  27.340  1.00 97.50           C  
ATOM   3378  HA  ALA B  57      24.967  -0.990  26.794  1.00 97.50           H  
ATOM   3379  C   ALA B  57      24.297  -0.857  28.817  1.00 97.50           C  
ATOM   3380  CB  ALA B  57      24.509   1.068  27.167  1.00 97.50           C  
ATOM   3381  HB1 ALA B  57      23.778   1.661  27.716  1.00 97.50           H  
ATOM   3382  HB2 ALA B  57      24.463   1.331  26.110  1.00 97.50           H  
ATOM   3383  HB3 ALA B  57      25.507   1.288  27.544  1.00 97.50           H  
ATOM   3384  O   ALA B  57      25.333  -1.353  29.253  1.00 97.50           O  
ATOM   3385  N   GLU B  58      23.202  -0.737  29.577  1.00 96.59           N  
ATOM   3386  H   GLU B  58      22.400  -0.257  29.193  1.00 96.59           H  
ATOM   3387  CA  GLU B  58      23.079  -1.274  30.943  1.00 96.59           C  
ATOM   3388  HA  GLU B  58      23.999  -1.062  31.488  1.00 96.59           H  
ATOM   3389  C   GLU B  58      22.901  -2.807  30.976  1.00 96.59           C  
ATOM   3390  CB  GLU B  58      21.912  -0.578  31.680  1.00 96.59           C  
ATOM   3391  HB2 GLU B  58      21.015  -0.652  31.064  1.00 96.59           H  
ATOM   3392  HB3 GLU B  58      21.717  -1.102  32.616  1.00 96.59           H  
ATOM   3393  O   GLU B  58      22.860  -3.392  32.059  1.00 96.59           O  
ATOM   3394  CG  GLU B  58      22.194   0.895  32.032  1.00 96.59           C  
ATOM   3395  HG2 GLU B  58      22.549   1.420  31.145  1.00 96.59           H  
ATOM   3396  HG3 GLU B  58      23.001   0.919  32.764  1.00 96.59           H  
ATOM   3397  CD  GLU B  58      20.977   1.660  32.602  1.00 96.59           C  
ATOM   3398  OE1 GLU B  58      21.155   2.855  32.935  1.00 96.59           O  
ATOM   3399  OE2 GLU B  58      19.855   1.098  32.706  1.00 96.59           O  
ATOM   3400  N   GLY B  59      22.774  -3.474  29.819  1.00 97.28           N  
ATOM   3401  H   GLY B  59      22.855  -2.955  28.956  1.00 97.28           H  
ATOM   3402  CA  GLY B  59      22.528  -4.917  29.733  1.00 97.28           C  
ATOM   3403  HA2 GLY B  59      23.318  -5.451  30.260  1.00 97.28           H  
ATOM   3404  HA3 GLY B  59      22.546  -5.209  28.683  1.00 97.28           H  
ATOM   3405  C   GLY B  59      21.178  -5.337  30.326  1.00 97.28           C  
ATOM   3406  O   GLY B  59      21.055  -6.434  30.870  1.00 97.28           O  
ATOM   3407  N   ARG B  60      20.171  -4.456  30.278  1.00 97.70           N  
ATOM   3408  H   ARG B  60      20.321  -3.594  29.773  1.00 97.70           H  
ATOM   3409  CA  ARG B  60      18.863  -4.694  30.898  1.00 97.70           C  
ATOM   3410  HA  ARG B  60      19.042  -5.210  31.842  1.00 97.70           H  
ATOM   3411  C   ARG B  60      17.976  -5.618  30.066  1.00 97.70           C  
ATOM   3412  CB  ARG B  60      18.154  -3.369  31.200  1.00 97.70           C  
ATOM   3413  HB2 ARG B  60      18.267  -2.695  30.351  1.00 97.70           H  
ATOM   3414  HB3 ARG B  60      17.092  -3.570  31.340  1.00 97.70           H  
ATOM   3415  O   ARG B  60      17.916  -5.530  28.841  1.00 97.70           O  
ATOM   3416  CG  ARG B  60      18.705  -2.694  32.464  1.00 97.70           C  
ATOM   3417  HG2 ARG B  60      19.783  -2.562  32.366  1.00 97.70           H  
ATOM   3418  HG3 ARG B  60      18.511  -3.329  33.329  1.00 97.70           H  
ATOM   3419  CD  ARG B  60      18.062  -1.322  32.686  1.00 97.70           C  
ATOM   3420  HD2 ARG B  60      18.455  -0.890  33.606  1.00 97.70           H  
ATOM   3421  HD3 ARG B  60      18.361  -0.683  31.855  1.00 97.70           H  
ATOM   3422  NE  ARG B  60      16.585  -1.396  32.752  1.00 97.70           N  
ATOM   3423  HE  ARG B  60      16.179  -2.314  32.860  1.00 97.70           H  
ATOM   3424  NH1 ARG B  60      16.210   0.822  32.364  1.00 97.70           N  
ATOM   3425 HH11 ARG B  60      15.589   1.576  32.107  1.00 97.70           H  
ATOM   3426 HH12 ARG B  60      17.204   0.974  32.466  1.00 97.70           H  
ATOM   3427  NH2 ARG B  60      14.486  -0.623  32.340  1.00 97.70           N  
ATOM   3428 HH21 ARG B  60      13.867   0.089  31.979  1.00 97.70           H  
ATOM   3429 HH22 ARG B  60      14.135  -1.570  32.364  1.00 97.70           H  
ATOM   3430  CZ  ARG B  60      15.764  -0.396  32.494  1.00 97.70           C  
ATOM   3431  N   ASP B  61      17.243  -6.445  30.799  1.00 97.39           N  
ATOM   3432  H   ASP B  61      17.401  -6.435  31.796  1.00 97.39           H  
ATOM   3433  CA  ASP B  61      16.122  -7.268  30.355  1.00 97.39           C  
ATOM   3434  HA  ASP B  61      16.231  -7.528  29.302  1.00 97.39           H  
ATOM   3435  C   ASP B  61      14.818  -6.466  30.542  1.00 97.39           C  
ATOM   3436  CB  ASP B  61      16.193  -8.560  31.187  1.00 97.39           C  
ATOM   3437  HB2 ASP B  61      17.089  -9.109  30.896  1.00 97.39           H  
ATOM   3438  HB3 ASP B  61      16.300  -8.289  32.237  1.00 97.39           H  
ATOM   3439  O   ASP B  61      14.551  -5.936  31.625  1.00 97.39           O  
ATOM   3440  CG  ASP B  61      14.996  -9.501  31.077  1.00 97.39           C  
ATOM   3441  OD1 ASP B  61      14.108  -9.294  30.226  1.00 97.39           O  
ATOM   3442  OD2 ASP B  61      14.946 -10.444  31.903  1.00 97.39           O  
ATOM   3443  N   GLY B  62      14.060  -6.300  29.458  1.00 97.14           N  
ATOM   3444  H   GLY B  62      14.348  -6.785  28.620  1.00 97.14           H  
ATOM   3445  CA  GLY B  62      12.815  -5.532  29.377  1.00 97.14           C  
ATOM   3446  HA2 GLY B  62      12.756  -4.840  30.217  1.00 97.14           H  
ATOM   3447  HA3 GLY B  62      12.824  -4.956  28.452  1.00 97.14           H  
ATOM   3448  C   GLY B  62      11.545  -6.386  29.383  1.00 97.14           C  
ATOM   3449  O   GLY B  62      10.456  -5.842  29.194  1.00 97.14           O  
ATOM   3450  N   MET B  63      11.664  -7.703  29.571  1.00 97.28           N  
ATOM   3451  H   MET B  63      12.581  -8.090  29.739  1.00 97.28           H  
ATOM   3452  CA  MET B  63      10.532  -8.630  29.571  1.00 97.28           C  
ATOM   3453  HA  MET B  63       9.876  -8.373  28.739  1.00 97.28           H  
ATOM   3454  C   MET B  63       9.711  -8.523  30.863  1.00 97.28           C  
ATOM   3455  CB  MET B  63      11.040 -10.060  29.357  1.00 97.28           C  
ATOM   3456  HB2 MET B  63      11.689 -10.309  30.196  1.00 97.28           H  
ATOM   3457  HB3 MET B  63      10.195 -10.749  29.353  1.00 97.28           H  
ATOM   3458  O   MET B  63      10.239  -8.295  31.953  1.00 97.28           O  
ATOM   3459  CG  MET B  63      11.842 -10.230  28.060  1.00 97.28           C  
ATOM   3460  HG2 MET B  63      12.194 -11.259  27.996  1.00 97.28           H  
ATOM   3461  HG3 MET B  63      12.722  -9.587  28.097  1.00 97.28           H  
ATOM   3462  SD  MET B  63      10.925  -9.836  26.553  1.00 97.28           S  
ATOM   3463  CE  MET B  63      10.027 -11.388  26.359  1.00 97.28           C  
ATOM   3464  HE1 MET B  63       9.486 -11.625  27.276  1.00 97.28           H  
ATOM   3465  HE2 MET B  63      10.734 -12.190  26.148  1.00 97.28           H  
ATOM   3466  HE3 MET B  63       9.328 -11.295  25.528  1.00 97.28           H  
ATOM   3467  N   SER B  64       8.396  -8.712  30.754  1.00 97.07           N  
ATOM   3468  H   SER B  64       8.022  -8.958  29.849  1.00 97.07           H  
ATOM   3469  CA  SER B  64       7.441  -8.501  31.852  1.00 97.07           C  
ATOM   3470  HA  SER B  64       7.968  -8.615  32.799  1.00 97.07           H  
ATOM   3471  C   SER B  64       6.291  -9.517  31.822  1.00 97.07           C  
ATOM   3472  CB  SER B  64       6.907  -7.064  31.775  1.00 97.07           C  
ATOM   3473  HB2 SER B  64       7.748  -6.372  31.811  1.00 97.07           H  
ATOM   3474  HB3 SER B  64       6.262  -6.861  32.631  1.00 97.07           H  
ATOM   3475  O   SER B  64       6.095 -10.174  30.799  1.00 97.07           O  
ATOM   3476  OG  SER B  64       6.176  -6.838  30.584  1.00 97.07           O  
ATOM   3477  HG  SER B  64       6.427  -7.507  29.944  1.00 97.07           H  
ATOM   3478  N   PRO B  65       5.510  -9.669  32.910  1.00 95.61           N  
ATOM   3479  CA  PRO B  65       4.243 -10.397  32.868  1.00 95.61           C  
ATOM   3480  HA  PRO B  65       4.454 -11.433  32.600  1.00 95.61           H  
ATOM   3481  C   PRO B  65       3.254  -9.800  31.856  1.00 95.61           C  
ATOM   3482  CB  PRO B  65       3.678 -10.346  34.291  1.00 95.61           C  
ATOM   3483  HB2 PRO B  65       2.986  -9.510  34.390  1.00 95.61           H  
ATOM   3484  HB3 PRO B  65       3.185 -11.281  34.561  1.00 95.61           H  
ATOM   3485  O   PRO B  65       3.363  -8.629  31.491  1.00 95.61           O  
ATOM   3486  CG  PRO B  65       4.911 -10.084  35.155  1.00 95.61           C  
ATOM   3487  HG2 PRO B  65       5.436 -11.021  35.341  1.00 95.61           H  
ATOM   3488  HG3 PRO B  65       4.653  -9.591  36.092  1.00 95.61           H  
ATOM   3489  CD  PRO B  65       5.761  -9.188  34.257  1.00 95.61           C  
ATOM   3490  HD2 PRO B  65       6.813  -9.275  34.530  1.00 95.61           H  
ATOM   3491  HD3 PRO B  65       5.426  -8.154  34.343  1.00 95.61           H  
ATOM   3492  N   PHE B  66       2.271 -10.596  31.432  1.00 95.82           N  
ATOM   3493  H   PHE B  66       2.247 -11.556  31.746  1.00 95.82           H  
ATOM   3494  CA  PHE B  66       1.219 -10.139  30.515  1.00 95.82           C  
ATOM   3495  HA  PHE B  66       1.710  -9.789  29.606  1.00 95.82           H  
ATOM   3496  C   PHE B  66       0.391  -8.972  31.108  1.00 95.82           C  
ATOM   3497  CB  PHE B  66       0.307 -11.319  30.143  1.00 95.82           C  
ATOM   3498  HB2 PHE B  66      -0.545 -10.919  29.593  1.00 95.82           H  
ATOM   3499  HB3 PHE B  66      -0.076 -11.756  31.065  1.00 95.82           H  
ATOM   3500  O   PHE B  66       0.182  -8.947  32.326  1.00 95.82           O  
ATOM   3501  CG  PHE B  66       0.896 -12.438  29.291  1.00 95.82           C  
ATOM   3502  CD1 PHE B  66       2.236 -12.423  28.850  1.00 95.82           C  
ATOM   3503  HD1 PHE B  66       2.907 -11.633  29.152  1.00 95.82           H  
ATOM   3504  CD2 PHE B  66       0.063 -13.506  28.905  1.00 95.82           C  
ATOM   3505  HD2 PHE B  66      -0.968 -13.531  29.225  1.00 95.82           H  
ATOM   3506  CE1 PHE B  66       2.718 -13.430  27.999  1.00 95.82           C  
ATOM   3507  HE1 PHE B  66       3.728 -13.393  27.617  1.00 95.82           H  
ATOM   3508  CE2 PHE B  66       0.559 -14.539  28.090  1.00 95.82           C  
ATOM   3509  HE2 PHE B  66      -0.081 -15.360  27.804  1.00 95.82           H  
ATOM   3510  CZ  PHE B  66       1.884 -14.491  27.631  1.00 95.82           C  
ATOM   3511  HZ  PHE B  66       2.266 -15.269  26.987  1.00 95.82           H  
ATOM   3512  N   PRO B  67      -0.105  -8.022  30.285  1.00 94.43           N  
ATOM   3513  CA  PRO B  67      -0.889  -6.880  30.761  1.00 94.43           C  
ATOM   3514  HA  PRO B  67      -0.294  -6.334  31.493  1.00 94.43           H  
ATOM   3515  C   PRO B  67      -2.221  -7.306  31.393  1.00 94.43           C  
ATOM   3516  CB  PRO B  67      -1.114  -5.974  29.542  1.00 94.43           C  
ATOM   3517  HB2 PRO B  67      -1.064  -4.918  29.808  1.00 94.43           H  
ATOM   3518  HB3 PRO B  67      -2.071  -6.204  29.074  1.00 94.43           H  
ATOM   3519  O   PRO B  67      -2.980  -8.080  30.812  1.00 94.43           O  
ATOM   3520  CG  PRO B  67       0.012  -6.370  28.592  1.00 94.43           C  
ATOM   3521  HG2 PRO B  67       0.930  -5.854  28.875  1.00 94.43           H  
ATOM   3522  HG3 PRO B  67      -0.239  -6.172  27.550  1.00 94.43           H  
ATOM   3523  CD  PRO B  67       0.154  -7.863  28.861  1.00 94.43           C  
ATOM   3524  HD2 PRO B  67      -0.591  -8.417  28.288  1.00 94.43           H  
ATOM   3525  HD3 PRO B  67       1.159  -8.176  28.579  1.00 94.43           H  
ATOM   3526  N   GLY B  68      -2.523  -6.780  32.583  1.00 92.94           N  
ATOM   3527  H   GLY B  68      -1.869  -6.121  32.982  1.00 92.94           H  
ATOM   3528  CA  GLY B  68      -3.738  -7.113  33.342  1.00 92.94           C  
ATOM   3529  HA2 GLY B  68      -3.998  -8.157  33.166  1.00 92.94           H  
ATOM   3530  HA3 GLY B  68      -3.532  -6.991  34.405  1.00 92.94           H  
ATOM   3531  C   GLY B  68      -4.974  -6.269  33.007  1.00 92.94           C  
ATOM   3532  O   GLY B  68      -6.022  -6.457  33.619  1.00 92.94           O  
ATOM   3533  N   ASP B  69      -4.857  -5.316  32.084  1.00 91.51           N  
ATOM   3534  H   ASP B  69      -3.961  -5.178  31.639  1.00 91.51           H  
ATOM   3535  CA  ASP B  69      -5.849  -4.276  31.781  1.00 91.51           C  
ATOM   3536  HA  ASP B  69      -6.686  -4.375  32.472  1.00 91.51           H  
ATOM   3537  C   ASP B  69      -6.459  -4.375  30.369  1.00 91.51           C  
ATOM   3538  CB  ASP B  69      -5.212  -2.901  32.042  1.00 91.51           C  
ATOM   3539  HB2 ASP B  69      -4.936  -2.846  33.095  1.00 91.51           H  
ATOM   3540  HB3 ASP B  69      -5.960  -2.130  31.861  1.00 91.51           H  
ATOM   3541  O   ASP B  69      -7.409  -3.659  30.057  1.00 91.51           O  
ATOM   3542  CG  ASP B  69      -3.964  -2.595  31.200  1.00 91.51           C  
ATOM   3543  OD1 ASP B  69      -3.417  -3.533  30.566  1.00 91.51           O  
ATOM   3544  OD2 ASP B  69      -3.548  -1.420  31.254  1.00 91.51           O  
ATOM   3545  N   ARG B  70      -5.989  -5.317  29.540  1.00 90.24           N  
ATOM   3546  H   ARG B  70      -5.176  -5.827  29.857  1.00 90.24           H  
ATOM   3547  CA  ARG B  70      -6.482  -5.561  28.168  1.00 90.24           C  
ATOM   3548  HA  ARG B  70      -6.845  -4.615  27.766  1.00 90.24           H  
ATOM   3549  C   ARG B  70      -7.682  -6.510  28.070  1.00 90.24           C  
ATOM   3550  CB  ARG B  70      -5.322  -6.028  27.278  1.00 90.24           C  
ATOM   3551  HB2 ARG B  70      -5.696  -6.220  26.273  1.00 90.24           H  
ATOM   3552  HB3 ARG B  70      -4.904  -6.954  27.674  1.00 90.24           H  
ATOM   3553  O   ARG B  70      -8.075  -6.902  26.978  1.00 90.24           O  
ATOM   3554  CG  ARG B  70      -4.227  -4.961  27.191  1.00 90.24           C  
ATOM   3555  HG2 ARG B  70      -4.656  -4.016  26.856  1.00 90.24           H  
ATOM   3556  HG3 ARG B  70      -3.762  -4.817  28.166  1.00 90.24           H  
ATOM   3557  CD  ARG B  70      -3.174  -5.419  26.191  1.00 90.24           C  
ATOM   3558  HD2 ARG B  70      -3.637  -5.505  25.208  1.00 90.24           H  
ATOM   3559  HD3 ARG B  70      -2.806  -6.402  26.486  1.00 90.24           H  
ATOM   3560  NE  ARG B  70      -2.047  -4.477  26.136  1.00 90.24           N  
ATOM   3561  HE  ARG B  70      -1.980  -3.770  26.854  1.00 90.24           H  
ATOM   3562  NH1 ARG B  70      -1.054  -5.478  24.346  1.00 90.24           N  
ATOM   3563 HH11 ARG B  70      -0.307  -5.464  23.667  1.00 90.24           H  
ATOM   3564 HH12 ARG B  70      -1.880  -6.004  24.095  1.00 90.24           H  
ATOM   3565  NH2 ARG B  70      -0.010  -3.809  25.348  1.00 90.24           N  
ATOM   3566 HH21 ARG B  70       0.768  -4.008  24.736  1.00 90.24           H  
ATOM   3567 HH22 ARG B  70       0.102  -3.062  26.020  1.00 90.24           H  
ATOM   3568  CZ  ARG B  70      -1.050  -4.583  25.282  1.00 90.24           C  
ATOM   3569  N   GLY B  71      -8.257  -6.913  29.205  1.00 88.68           N  
ATOM   3570  H   GLY B  71      -7.898  -6.524  30.065  1.00 88.68           H  
ATOM   3571  CA  GLY B  71      -9.398  -7.837  29.257  1.00 88.68           C  
ATOM   3572  HA2 GLY B  71      -9.850  -7.780  30.248  1.00 88.68           H  
ATOM   3573  HA3 GLY B  71     -10.142  -7.528  28.523  1.00 88.68           H  
ATOM   3574  C   GLY B  71      -9.059  -9.310  28.986  1.00 88.68           C  
ATOM   3575  O   GLY B  71      -9.969 -10.121  28.846  1.00 88.68           O  
ATOM   3576  N   TRP B  72      -7.774  -9.668  28.924  1.00 89.76           N  
ATOM   3577  H   TRP B  72      -7.066  -8.957  29.037  1.00 89.76           H  
ATOM   3578  CA  TRP B  72      -7.321 -11.048  28.743  1.00 89.76           C  
ATOM   3579  HA  TRP B  72      -7.890 -11.506  27.934  1.00 89.76           H  
ATOM   3580  C   TRP B  72      -7.547 -11.869  30.025  1.00 89.76           C  
ATOM   3581  CB  TRP B  72      -5.832 -11.046  28.353  1.00 89.76           C  
ATOM   3582  HB2 TRP B  72      -5.516 -12.082  28.234  1.00 89.76           H  
ATOM   3583  HB3 TRP B  72      -5.264 -10.631  29.186  1.00 89.76           H  
ATOM   3584  O   TRP B  72      -7.175 -11.430  31.115  1.00 89.76           O  
ATOM   3585  CG  TRP B  72      -5.410 -10.303  27.111  1.00 89.76           C  
ATOM   3586  CD1 TRP B  72      -6.205  -9.634  26.239  1.00 89.76           C  
ATOM   3587  HD1 TRP B  72      -7.276  -9.524  26.317  1.00 89.76           H  
ATOM   3588  CD2 TRP B  72      -4.053 -10.176  26.574  1.00 89.76           C  
ATOM   3589  CE2 TRP B  72      -4.117  -9.444  25.352  1.00 89.76           C  
ATOM   3590  CE3 TRP B  72      -2.778 -10.634  26.981  1.00 89.76           C  
ATOM   3591  HE3 TRP B  72      -2.690 -11.189  27.903  1.00 89.76           H  
ATOM   3592  NE1 TRP B  72      -5.444  -9.110  25.213  1.00 89.76           N  
ATOM   3593  HE1 TRP B  72      -5.825  -8.582  24.441  1.00 89.76           H  
ATOM   3594  CH2 TRP B  72      -1.748  -9.718  24.964  1.00 89.76           C  
ATOM   3595  HH2 TRP B  72      -0.891  -9.592  24.319  1.00 89.76           H  
ATOM   3596  CZ2 TRP B  72      -2.993  -9.220  24.553  1.00 89.76           C  
ATOM   3597  HZ2 TRP B  72      -3.098  -8.717  23.603  1.00 89.76           H  
ATOM   3598  CZ3 TRP B  72      -1.635 -10.406  26.186  1.00 89.76           C  
ATOM   3599  HZ3 TRP B  72      -0.675 -10.790  26.497  1.00 89.76           H  
ATOM   3600  N   ASP B  73      -8.104 -13.079  29.914  1.00 90.60           N  
ATOM   3601  H   ASP B  73      -8.413 -13.399  29.007  1.00 90.60           H  
ATOM   3602  CA  ASP B  73      -8.222 -14.013  31.045  1.00 90.60           C  
ATOM   3603  HA  ASP B  73      -8.513 -13.453  31.934  1.00 90.60           H  
ATOM   3604  C   ASP B  73      -6.862 -14.665  31.342  1.00 90.60           C  
ATOM   3605  CB  ASP B  73      -9.332 -15.051  30.791  1.00 90.60           C  
ATOM   3606  HB2 ASP B  73      -9.099 -15.614  29.886  1.00 90.60           H  
ATOM   3607  HB3 ASP B  73     -10.272 -14.523  30.626  1.00 90.60           H  
ATOM   3608  O   ASP B  73      -6.574 -15.770  30.895  1.00 90.60           O  
ATOM   3609  CG  ASP B  73      -9.522 -16.036  31.961  1.00 90.60           C  
ATOM   3610  OD1 ASP B  73      -8.843 -15.879  33.007  1.00 90.60           O  
ATOM   3611  OD2 ASP B  73     -10.359 -16.954  31.817  1.00 90.60           O  
ATOM   3612  N   LEU B  74      -5.994 -13.961  32.073  1.00 93.19           N  
ATOM   3613  H   LEU B  74      -6.267 -13.022  32.324  1.00 93.19           H  
ATOM   3614  CA  LEU B  74      -4.622 -14.408  32.352  1.00 93.19           C  
ATOM   3615  HA  LEU B  74      -4.133 -14.620  31.401  1.00 93.19           H  
ATOM   3616  C   LEU B  74      -4.533 -15.707  33.177  1.00 93.19           C  
ATOM   3617  CB  LEU B  74      -3.852 -13.287  33.075  1.00 93.19           C  
ATOM   3618  HB2 LEU B  74      -2.843 -13.651  33.265  1.00 93.19           H  
ATOM   3619  HB3 LEU B  74      -4.326 -13.111  34.041  1.00 93.19           H  
ATOM   3620  O   LEU B  74      -3.492 -16.368  33.148  1.00 93.19           O  
ATOM   3621  CG  LEU B  74      -3.746 -11.941  32.333  1.00 93.19           C  
ATOM   3622  HG  LEU B  74      -4.730 -11.478  32.270  1.00 93.19           H  
ATOM   3623  CD1 LEU B  74      -2.826 -11.014  33.130  1.00 93.19           C  
ATOM   3624 HD11 LEU B  74      -3.239 -10.851  34.125  1.00 93.19           H  
ATOM   3625 HD12 LEU B  74      -1.827 -11.445  33.209  1.00 93.19           H  
ATOM   3626 HD13 LEU B  74      -2.750 -10.055  32.619  1.00 93.19           H  
ATOM   3627  CD2 LEU B  74      -3.173 -12.092  30.925  1.00 93.19           C  
ATOM   3628 HD21 LEU B  74      -3.005 -11.106  30.492  1.00 93.19           H  
ATOM   3629 HD22 LEU B  74      -2.236 -12.648  30.965  1.00 93.19           H  
ATOM   3630 HD23 LEU B  74      -3.885 -12.624  30.293  1.00 93.19           H  
ATOM   3631  N   ASP B  75      -5.586 -16.066  33.918  1.00 92.35           N  
ATOM   3632  H   ASP B  75      -6.440 -15.537  33.822  1.00 92.35           H  
ATOM   3633  CA  ASP B  75      -5.637 -17.314  34.687  1.00 92.35           C  
ATOM   3634  HA  ASP B  75      -4.627 -17.585  34.997  1.00 92.35           H  
ATOM   3635  C   ASP B  75      -6.143 -18.482  33.829  1.00 92.35           C  
ATOM   3636  CB  ASP B  75      -6.491 -17.136  35.958  1.00 92.35           C  
ATOM   3637  HB2 ASP B  75      -7.392 -16.574  35.713  1.00 92.35           H  
ATOM   3638  HB3 ASP B  75      -6.803 -18.122  36.301  1.00 92.35           H  
ATOM   3639  O   ASP B  75      -5.590 -19.579  33.922  1.00 92.35           O  
ATOM   3640  CG  ASP B  75      -5.754 -16.463  37.128  1.00 92.35           C  
ATOM   3641  OD1 ASP B  75      -4.517 -16.652  37.254  1.00 92.35           O  
ATOM   3642  OD2 ASP B  75      -6.447 -15.833  37.962  1.00 92.35           O  
ATOM   3643  N   GLY B  76      -7.147 -18.256  32.974  1.00 94.07           N  
ATOM   3644  H   GLY B  76      -7.596 -17.352  32.982  1.00 94.07           H  
ATOM   3645  CA  GLY B  76      -7.652 -19.248  32.018  1.00 94.07           C  
ATOM   3646  HA2 GLY B  76      -7.803 -20.199  32.529  1.00 94.07           H  
ATOM   3647  HA3 GLY B  76      -8.613 -18.900  31.639  1.00 94.07           H  
ATOM   3648  C   GLY B  76      -6.736 -19.489  30.813  1.00 94.07           C  
ATOM   3649  O   GLY B  76      -6.694 -20.606  30.298  1.00 94.07           O  
ATOM   3650  N   LEU B  77      -5.973 -18.472  30.397  1.00 93.15           N  
ATOM   3651  H   LEU B  77      -6.135 -17.572  30.826  1.00 93.15           H  
ATOM   3652  CA  LEU B  77      -5.034 -18.516  29.271  1.00 93.15           C  
ATOM   3653  HA  LEU B  77      -5.553 -18.924  28.404  1.00 93.15           H  
ATOM   3654  C   LEU B  77      -3.819 -19.413  29.541  1.00 93.15           C  
ATOM   3655  CB  LEU B  77      -4.598 -17.067  28.962  1.00 93.15           C  
ATOM   3656  HB2 LEU B  77      -5.487 -16.498  28.689  1.00 93.15           H  
ATOM   3657  HB3 LEU B  77      -4.190 -16.637  29.877  1.00 93.15           H  
ATOM   3658  O   LEU B  77      -3.234 -19.924  28.592  1.00 93.15           O  
ATOM   3659  CG  LEU B  77      -3.553 -16.876  27.846  1.00 93.15           C  
ATOM   3660  HG  LEU B  77      -2.640 -17.418  28.093  1.00 93.15           H  
ATOM   3661  CD1 LEU B  77      -4.064 -17.342  26.485  1.00 93.15           C  
ATOM   3662 HD11 LEU B  77      -4.290 -18.408  26.512  1.00 93.15           H  
ATOM   3663 HD12 LEU B  77      -3.296 -17.176  25.729  1.00 93.15           H  
ATOM   3664 HD13 LEU B  77      -4.969 -16.797  26.215  1.00 93.15           H  
ATOM   3665  CD2 LEU B  77      -3.197 -15.392  27.735  1.00 93.15           C  
ATOM   3666 HD21 LEU B  77      -2.802 -15.041  28.689  1.00 93.15           H  
ATOM   3667 HD22 LEU B  77      -4.085 -14.813  27.482  1.00 93.15           H  
ATOM   3668 HD23 LEU B  77      -2.441 -15.252  26.963  1.00 93.15           H  
ATOM   3669  N   PHE B  78      -3.409 -19.604  30.798  1.00 94.99           N  
ATOM   3670  H   PHE B  78      -3.965 -19.229  31.553  1.00 94.99           H  
ATOM   3671  CA  PHE B  78      -2.210 -20.383  31.104  1.00 94.99           C  
ATOM   3672  HA  PHE B  78      -1.526 -20.291  30.259  1.00 94.99           H  
ATOM   3673  C   PHE B  78      -2.493 -21.876  31.309  1.00 94.99           C  
ATOM   3674  CB  PHE B  78      -1.474 -19.795  32.307  1.00 94.99           C  
ATOM   3675  HB2 PHE B  78      -1.205 -18.762  32.085  1.00 94.99           H  
ATOM   3676  HB3 PHE B  78      -2.151 -19.786  33.161  1.00 94.99           H  
ATOM   3677  O   PHE B  78      -3.186 -22.257  32.254  1.00 94.99           O  
ATOM   3678  CG  PHE B  78      -0.216 -20.571  32.667  1.00 94.99           C  
ATOM   3679  CD1 PHE B  78      -0.270 -21.633  33.594  1.00 94.99           C  
ATOM   3680  HD1 PHE B  78      -1.223 -21.947  33.992  1.00 94.99           H  
ATOM   3681  CD2 PHE B  78       1.006 -20.256  32.050  1.00 94.99           C  
ATOM   3682  HD2 PHE B  78       1.039 -19.504  31.275  1.00 94.99           H  
ATOM   3683  CE1 PHE B  78       0.902 -22.323  33.954  1.00 94.99           C  
ATOM   3684  HE1 PHE B  78       0.852 -23.162  34.631  1.00 94.99           H  
ATOM   3685  CE2 PHE B  78       2.178 -20.941  32.416  1.00 94.99           C  
ATOM   3686  HE2 PHE B  78       3.114 -20.707  31.929  1.00 94.99           H  
ATOM   3687  CZ  PHE B  78       2.130 -21.969  33.371  1.00 94.99           C  
ATOM   3688  HZ  PHE B  78       3.027 -22.523  33.603  1.00 94.99           H  
ATOM   3689  N   ASP B  79      -1.816 -22.724  30.536  1.00 94.58           N  
ATOM   3690  H   ASP B  79      -1.244 -22.351  29.792  1.00 94.58           H  
ATOM   3691  CA  ASP B  79      -1.608 -24.135  30.873  1.00 94.58           C  
ATOM   3692  HA  ASP B  79      -1.679 -24.241  31.955  1.00 94.58           H  
ATOM   3693  C   ASP B  79      -0.206 -24.582  30.449  1.00 94.58           C  
ATOM   3694  CB  ASP B  79      -2.682 -25.036  30.250  1.00 94.58           C  
ATOM   3695  HB2 ASP B  79      -3.648 -24.538  30.334  1.00 94.58           H  
ATOM   3696  HB3 ASP B  79      -2.466 -25.193  29.193  1.00 94.58           H  
ATOM   3697  O   ASP B  79       0.270 -24.237  29.375  1.00 94.58           O  
ATOM   3698  CG  ASP B  79      -2.763 -26.393  30.966  1.00 94.58           C  
ATOM   3699  OD1 ASP B  79      -1.724 -27.072  31.120  1.00 94.58           O  
ATOM   3700  OD2 ASP B  79      -3.872 -26.740  31.437  1.00 94.58           O  
ATOM   3701  N   SER B  80       0.452 -25.368  31.298  1.00 92.23           N  
ATOM   3702  H   SER B  80      -0.077 -25.739  32.075  1.00 92.23           H  
ATOM   3703  CA  SER B  80       1.761 -25.968  31.032  1.00 92.23           C  
ATOM   3704  HA  SER B  80       2.458 -25.178  30.751  1.00 92.23           H  
ATOM   3705  C   SER B  80       1.780 -27.002  29.898  1.00 92.23           C  
ATOM   3706  CB  SER B  80       2.268 -26.637  32.312  1.00 92.23           C  
ATOM   3707  HB2 SER B  80       3.150 -27.238  32.089  1.00 92.23           H  
ATOM   3708  HB3 SER B  80       2.554 -25.865  33.026  1.00 92.23           H  
ATOM   3709  O   SER B  80       2.867 -27.362  29.458  1.00 92.23           O  
ATOM   3710  OG  SER B  80       1.261 -27.456  32.898  1.00 92.23           O  
ATOM   3711  HG  SER B  80       0.641 -27.707  32.209  1.00 92.23           H  
ATOM   3712  N   ASP B  81       0.630 -27.526  29.461  1.00 91.54           N  
ATOM   3713  H   ASP B  81      -0.238 -27.209  29.870  1.00 91.54           H  
ATOM   3714  CA  ASP B  81       0.538 -28.454  28.328  1.00 91.54           C  
ATOM   3715  HA  ASP B  81       1.453 -29.045  28.285  1.00 91.54           H  
ATOM   3716  C   ASP B  81       0.359 -27.697  26.993  1.00 91.54           C  
ATOM   3717  CB  ASP B  81      -0.603 -29.460  28.565  1.00 91.54           C  
ATOM   3718  HB2 ASP B  81      -1.551 -28.926  28.629  1.00 91.54           H  
ATOM   3719  HB3 ASP B  81      -0.434 -29.959  29.519  1.00 91.54           H  
ATOM   3720  O   ASP B  81      -0.730 -27.171  26.745  1.00 91.54           O  
ATOM   3721  CG  ASP B  81      -0.702 -30.534  27.469  1.00 91.54           C  
ATOM   3722  OD1 ASP B  81       0.194 -30.587  26.592  1.00 91.54           O  
ATOM   3723  OD2 ASP B  81      -1.661 -31.337  27.535  1.00 91.54           O  
ATOM   3724  N   PRO B  82       1.360 -27.689  26.084  1.00 87.51           N  
ATOM   3725  CA  PRO B  82       1.227 -27.075  24.760  1.00 87.51           C  
ATOM   3726  HA  PRO B  82       1.011 -26.014  24.883  1.00 87.51           H  
ATOM   3727  C   PRO B  82       0.122 -27.706  23.901  1.00 87.51           C  
ATOM   3728  CB  PRO B  82       2.590 -27.252  24.076  1.00 87.51           C  
ATOM   3729  HB2 PRO B  82       2.880 -26.354  23.530  1.00 87.51           H  
ATOM   3730  HB3 PRO B  82       2.564 -28.107  23.401  1.00 87.51           H  
ATOM   3731  O   PRO B  82      -0.318 -27.102  22.926  1.00 87.51           O  
ATOM   3732  CG  PRO B  82       3.561 -27.546  25.216  1.00 87.51           C  
ATOM   3733  HG2 PRO B  82       4.400 -28.160  24.888  1.00 87.51           H  
ATOM   3734  HG3 PRO B  82       3.917 -26.615  25.657  1.00 87.51           H  
ATOM   3735  CD  PRO B  82       2.682 -28.279  26.220  1.00 87.51           C  
ATOM   3736  HD2 PRO B  82       2.628 -29.338  25.967  1.00 87.51           H  
ATOM   3737  HD3 PRO B  82       3.095 -28.151  27.220  1.00 87.51           H  
ATOM   3738  N   GLU B  83      -0.332 -28.922  24.232  1.00 86.68           N  
ATOM   3739  H   GLU B  83       0.035 -29.382  25.053  1.00 86.68           H  
ATOM   3740  CA  GLU B  83      -1.414 -29.590  23.512  1.00 86.68           C  
ATOM   3741  HA  GLU B  83      -1.329 -29.290  22.468  1.00 86.68           H  
ATOM   3742  C   GLU B  83      -2.820 -29.170  23.975  1.00 86.68           C  
ATOM   3743  CB  GLU B  83      -1.269 -31.121  23.565  1.00 86.68           C  
ATOM   3744  HB2 GLU B  83      -2.063 -31.568  22.967  1.00 86.68           H  
ATOM   3745  HB3 GLU B  83      -1.412 -31.458  24.592  1.00 86.68           H  
ATOM   3746  O   GLU B  83      -3.812 -29.607  23.371  1.00 86.68           O  
ATOM   3747  CG  GLU B  83       0.072 -31.665  23.051  1.00 86.68           C  
ATOM   3748  HG2 GLU B  83       0.039 -32.753  23.101  1.00 86.68           H  
ATOM   3749  HG3 GLU B  83       0.868 -31.338  23.719  1.00 86.68           H  
ATOM   3750  CD  GLU B  83       0.410 -31.252  21.612  1.00 86.68           C  
ATOM   3751  OE1 GLU B  83       1.634 -31.104  21.364  1.00 86.68           O  
ATOM   3752  OE2 GLU B  83      -0.530 -31.131  20.781  1.00 86.68           O  
ATOM   3753  N   ARG B  84      -2.950 -28.316  25.000  1.00 89.14           N  
ATOM   3754  H   ARG B  84      -2.115 -27.962  25.446  1.00 89.14           H  
ATOM   3755  CA  ARG B  84      -4.249 -27.815  25.460  1.00 89.14           C  
ATOM   3756  HA  ARG B  84      -4.959 -28.637  25.375  1.00 89.14           H  
ATOM   3757  C   ARG B  84      -4.723 -26.633  24.590  1.00 89.14           C  
ATOM   3758  CB  ARG B  84      -4.182 -27.473  26.952  1.00 89.14           C  
ATOM   3759  HB2 ARG B  84      -3.849 -28.353  27.504  1.00 89.14           H  
ATOM   3760  HB3 ARG B  84      -3.469 -26.667  27.126  1.00 89.14           H  
ATOM   3761  O   ARG B  84      -4.101 -25.572  24.621  1.00 89.14           O  
ATOM   3762  CG  ARG B  84      -5.579 -27.066  27.437  1.00 89.14           C  
ATOM   3763  HG2 ARG B  84      -6.294 -27.852  27.192  1.00 89.14           H  
ATOM   3764  HG3 ARG B  84      -5.881 -26.142  26.944  1.00 89.14           H  
ATOM   3765  CD  ARG B  84      -5.591 -26.838  28.942  1.00 89.14           C  
ATOM   3766  HD2 ARG B  84      -4.851 -26.068  29.162  1.00 89.14           H  
ATOM   3767  HD3 ARG B  84      -5.312 -27.759  29.455  1.00 89.14           H  
ATOM   3768  NE  ARG B  84      -6.912 -26.370  29.387  1.00 89.14           N  
ATOM   3769  HE  ARG B  84      -7.520 -26.031  28.655  1.00 89.14           H  
ATOM   3770  NH1 ARG B  84      -6.506 -26.392  31.655  1.00 89.14           N  
ATOM   3771 HH11 ARG B  84      -6.656 -25.957  32.554  1.00 89.14           H  
ATOM   3772 HH12 ARG B  84      -5.557 -26.681  31.461  1.00 89.14           H  
ATOM   3773  NH2 ARG B  84      -8.377 -25.492  30.874  1.00 89.14           N  
ATOM   3774 HH21 ARG B  84      -8.534 -25.132  31.804  1.00 89.14           H  
ATOM   3775 HH22 ARG B  84      -8.868 -25.084  30.092  1.00 89.14           H  
ATOM   3776  CZ  ARG B  84      -7.252 -26.102  30.632  1.00 89.14           C  
ATOM   3777  N   PRO B  85      -5.838 -26.773  23.842  1.00 84.18           N  
ATOM   3778  CA  PRO B  85      -6.311 -25.711  22.956  1.00 84.18           C  
ATOM   3779  HA  PRO B  85      -5.495 -25.459  22.279  1.00 84.18           H  
ATOM   3780  C   PRO B  85      -6.727 -24.446  23.709  1.00 84.18           C  
ATOM   3781  CB  PRO B  85      -7.482 -26.288  22.156  1.00 84.18           C  
ATOM   3782  HB2 PRO B  85      -8.429 -25.951  22.579  1.00 84.18           H  
ATOM   3783  HB3 PRO B  85      -7.418 -26.004  21.105  1.00 84.18           H  
ATOM   3784  O   PRO B  85      -7.224 -24.531  24.835  1.00 84.18           O  
ATOM   3785  CG  PRO B  85      -7.359 -27.799  22.344  1.00 84.18           C  
ATOM   3786  HG2 PRO B  85      -8.332 -28.289  22.328  1.00 84.18           H  
ATOM   3787  HG3 PRO B  85      -6.710 -28.214  21.573  1.00 84.18           H  
ATOM   3788  CD  PRO B  85      -6.697 -27.938  23.708  1.00 84.18           C  
ATOM   3789  HD2 PRO B  85      -6.147 -28.879  23.742  1.00 84.18           H  
ATOM   3790  HD3 PRO B  85      -7.455 -27.914  24.490  1.00 84.18           H  
ATOM   3791  N   GLY B  86      -6.563 -23.290  23.070  1.00 86.44           N  
ATOM   3792  H   GLY B  86      -6.242 -23.318  22.112  1.00 86.44           H  
ATOM   3793  CA  GLY B  86      -6.919 -21.974  23.597  1.00 86.44           C  
ATOM   3794  HA2 GLY B  86      -6.884 -21.256  22.778  1.00 86.44           H  
ATOM   3795  HA3 GLY B  86      -7.939 -22.006  23.981  1.00 86.44           H  
ATOM   3796  C   GLY B  86      -6.007 -21.463  24.715  1.00 86.44           C  
ATOM   3797  O   GLY B  86      -6.366 -20.495  25.382  1.00 86.44           O  
ATOM   3798  N   THR B  87      -4.860 -22.110  24.960  1.00 91.91           N  
ATOM   3799  H   THR B  87      -4.587 -22.855  24.335  1.00 91.91           H  
ATOM   3800  CA  THR B  87      -3.962 -21.786  26.081  1.00 91.91           C  
ATOM   3801  HA  THR B  87      -4.271 -20.827  26.497  1.00 91.91           H  
ATOM   3802  C   THR B  87      -2.506 -21.596  25.652  1.00 91.91           C  
ATOM   3803  CB  THR B  87      -4.070 -22.803  27.234  1.00 91.91           C  
ATOM   3804  HB  THR B  87      -3.477 -22.434  28.071  1.00 91.91           H  
ATOM   3805  O   THR B  87      -2.118 -21.906  24.526  1.00 91.91           O  
ATOM   3806  CG2 THR B  87      -5.496 -22.997  27.749  1.00 91.91           C  
ATOM   3807 HG21 THR B  87      -5.921 -22.026  28.003  1.00 91.91           H  
ATOM   3808 HG22 THR B  87      -5.471 -23.617  28.645  1.00 91.91           H  
ATOM   3809 HG23 THR B  87      -6.112 -23.475  26.988  1.00 91.91           H  
ATOM   3810  OG1 THR B  87      -3.574 -24.076  26.903  1.00 91.91           O  
ATOM   3811  HG1 THR B  87      -3.766 -24.291  25.987  1.00 91.91           H  
ATOM   3812  N   ALA B  88      -1.697 -21.050  26.557  1.00 93.75           N  
ATOM   3813  H   ALA B  88      -2.102 -20.784  27.443  1.00 93.75           H  
ATOM   3814  CA  ALA B  88      -0.273 -20.808  26.396  1.00 93.75           C  
ATOM   3815  HA  ALA B  88       0.091 -21.368  25.534  1.00 93.75           H  
ATOM   3816  C   ALA B  88       0.508 -21.273  27.635  1.00 93.75           C  
ATOM   3817  CB  ALA B  88      -0.069 -19.312  26.137  1.00 93.75           C  
ATOM   3818  HB1 ALA B  88      -0.469 -18.733  26.970  1.00 93.75           H  
ATOM   3819  HB2 ALA B  88       0.996 -19.103  26.037  1.00 93.75           H  
ATOM   3820  HB3 ALA B  88      -0.585 -19.028  25.219  1.00 93.75           H  
ATOM   3821  O   ALA B  88       0.086 -21.037  28.767  1.00 93.75           O  
ATOM   3822  N   TYR B  89       1.691 -21.857  27.431  1.00 94.09           N  
ATOM   3823  H   TYR B  89       1.996 -22.025  26.483  1.00 94.09           H  
ATOM   3824  CA  TYR B  89       2.549 -22.348  28.523  1.00 94.09           C  
ATOM   3825  HA  TYR B  89       1.912 -22.607  29.369  1.00 94.09           H  
ATOM   3826  C   TYR B  89       3.506 -21.298  29.097  1.00 94.09           C  
ATOM   3827  CB  TYR B  89       3.261 -23.636  28.091  1.00 94.09           C  
ATOM   3828  HB2 TYR B  89       3.855 -24.013  28.923  1.00 94.09           H  
ATOM   3829  HB3 TYR B  89       2.508 -24.394  27.874  1.00 94.09           H  
ATOM   3830  O   TYR B  89       4.314 -21.603  29.972  1.00 94.09           O  
ATOM   3831  CG  TYR B  89       4.160 -23.476  26.883  1.00 94.09           C  
ATOM   3832  CD1 TYR B  89       3.710 -23.905  25.622  1.00 94.09           C  
ATOM   3833  HD1 TYR B  89       2.731 -24.350  25.517  1.00 94.09           H  
ATOM   3834  CD2 TYR B  89       5.450 -22.926  27.021  1.00 94.09           C  
ATOM   3835  HD2 TYR B  89       5.807 -22.625  27.995  1.00 94.09           H  
ATOM   3836  CE1 TYR B  89       4.563 -23.803  24.510  1.00 94.09           C  
ATOM   3837  HE1 TYR B  89       4.261 -24.189  23.547  1.00 94.09           H  
ATOM   3838  CE2 TYR B  89       6.288 -22.790  25.897  1.00 94.09           C  
ATOM   3839  HE2 TYR B  89       7.281 -22.378  26.004  1.00 94.09           H  
ATOM   3840  OH  TYR B  89       6.637 -23.144  23.539  1.00 94.09           O  
ATOM   3841  HH  TYR B  89       7.499 -22.790  23.770  1.00 94.09           H  
ATOM   3842  CZ  TYR B  89       5.842 -23.235  24.636  1.00 94.09           C  
ATOM   3843  N   ILE B  90       3.402 -20.046  28.648  1.00 94.68           N  
ATOM   3844  H   ILE B  90       2.671 -19.853  27.979  1.00 94.68           H  
ATOM   3845  CA  ILE B  90       4.224 -18.926  29.117  1.00 94.68           C  
ATOM   3846  HA  ILE B  90       4.939 -19.304  29.848  1.00 94.68           H  
ATOM   3847  C   ILE B  90       3.379 -17.867  29.836  1.00 94.68           C  
ATOM   3848  CB  ILE B  90       5.059 -18.326  27.969  1.00 94.68           C  
ATOM   3849  HB  ILE B  90       5.704 -17.568  28.413  1.00 94.68           H  
ATOM   3850  O   ILE B  90       2.171 -17.768  29.638  1.00 94.68           O  
ATOM   3851  CG1 ILE B  90       4.184 -17.649  26.895  1.00 94.68           C  
ATOM   3852 HG12 ILE B  90       3.715 -18.399  26.258  1.00 94.68           H  
ATOM   3853 HG13 ILE B  90       3.395 -17.069  27.373  1.00 94.68           H  
ATOM   3854  CG2 ILE B  90       5.971 -19.389  27.338  1.00 94.68           C  
ATOM   3855 HG21 ILE B  90       6.677 -18.924  26.651  1.00 94.68           H  
ATOM   3856 HG22 ILE B  90       5.383 -20.124  26.788  1.00 94.68           H  
ATOM   3857 HG23 ILE B  90       6.543 -19.898  28.114  1.00 94.68           H  
ATOM   3858  CD1 ILE B  90       5.008 -16.689  26.039  1.00 94.68           C  
ATOM   3859 HD11 ILE B  90       5.567 -16.005  26.678  1.00 94.68           H  
ATOM   3860 HD12 ILE B  90       5.710 -17.256  25.428  1.00 94.68           H  
ATOM   3861 HD13 ILE B  90       4.345 -16.103  25.403  1.00 94.68           H  
ATOM   3862  N   ARG B  91       4.026 -17.039  30.666  1.00 94.00           N  
ATOM   3863  H   ARG B  91       5.011 -17.215  30.805  1.00 94.00           H  
ATOM   3864  CA  ARG B  91       3.386 -15.909  31.383  1.00 94.00           C  
ATOM   3865  HA  ARG B  91       2.390 -15.752  30.968  1.00 94.00           H  
ATOM   3866  C   ARG B  91       4.093 -14.563  31.193  1.00 94.00           C  
ATOM   3867  CB  ARG B  91       3.233 -16.242  32.881  1.00 94.00           C  
ATOM   3868  HB2 ARG B  91       2.812 -15.377  33.393  1.00 94.00           H  
ATOM   3869  HB3 ARG B  91       4.215 -16.447  33.308  1.00 94.00           H  
ATOM   3870  O   ARG B  91       3.741 -13.600  31.873  1.00 94.00           O  
ATOM   3871  CG  ARG B  91       2.303 -17.432  33.144  1.00 94.00           C  
ATOM   3872  HG2 ARG B  91       1.343 -17.250  32.662  1.00 94.00           H  
ATOM   3873  HG3 ARG B  91       2.758 -18.329  32.722  1.00 94.00           H  
ATOM   3874  CD  ARG B  91       2.088 -17.643  34.650  1.00 94.00           C  
ATOM   3875  HD2 ARG B  91       1.802 -16.693  35.100  1.00 94.00           H  
ATOM   3876  HD3 ARG B  91       3.033 -17.955  35.094  1.00 94.00           H  
ATOM   3877  NE  ARG B  91       1.065 -18.674  34.922  1.00 94.00           N  
ATOM   3878  HE  ARG B  91       1.238 -19.585  34.522  1.00 94.00           H  
ATOM   3879  NH1 ARG B  91      -0.565 -17.355  35.909  1.00 94.00           N  
ATOM   3880 HH11 ARG B  91      -1.526 -17.268  36.206  1.00 94.00           H  
ATOM   3881 HH12 ARG B  91      -0.075 -16.519  35.624  1.00 94.00           H  
ATOM   3882  NH2 ARG B  91      -0.903 -19.527  35.694  1.00 94.00           N  
ATOM   3883 HH21 ARG B  91      -0.666 -20.405  35.254  1.00 94.00           H  
ATOM   3884 HH22 ARG B  91      -1.859 -19.357  35.972  1.00 94.00           H  
ATOM   3885  CZ  ARG B  91      -0.116 -18.511  35.506  1.00 94.00           C  
ATOM   3886  N   GLN B  92       5.121 -14.499  30.345  1.00 94.52           N  
ATOM   3887  H   GLN B  92       5.290 -15.285  29.733  1.00 94.52           H  
ATOM   3888  CA  GLN B  92       5.960 -13.311  30.153  1.00 94.52           C  
ATOM   3889  HA  GLN B  92       5.451 -12.453  30.591  1.00 94.52           H  
ATOM   3890  C   GLN B  92       6.175 -12.990  28.673  1.00 94.52           C  
ATOM   3891  CB  GLN B  92       7.323 -13.474  30.847  1.00 94.52           C  
ATOM   3892  HB2 GLN B  92       7.940 -12.615  30.584  1.00 94.52           H  
ATOM   3893  HB3 GLN B  92       7.817 -14.372  30.476  1.00 94.52           H  
ATOM   3894  O   GLN B  92       6.246 -13.892  27.845  1.00 94.52           O  
ATOM   3895  CG  GLN B  92       7.228 -13.549  32.377  1.00 94.52           C  
ATOM   3896  HG2 GLN B  92       6.728 -14.475  32.662  1.00 94.52           H  
ATOM   3897  HG3 GLN B  92       6.639 -12.710  32.749  1.00 94.52           H  
ATOM   3898  CD  GLN B  92       8.608 -13.484  33.025  1.00 94.52           C  
ATOM   3899  NE2 GLN B  92       8.964 -14.424  33.871  1.00 94.52           N  
ATOM   3900 HE21 GLN B  92       8.388 -15.246  33.981  1.00 94.52           H  
ATOM   3901 HE22 GLN B  92       9.933 -14.415  34.154  1.00 94.52           H  
ATOM   3902  OE1 GLN B  92       9.409 -12.594  32.777  1.00 94.52           O  
ATOM   3903  N   GLY B  93       6.308 -11.703  28.363  1.00 95.81           N  
ATOM   3904  H   GLY B  93       6.256 -11.030  29.113  1.00 95.81           H  
ATOM   3905  CA  GLY B  93       6.563 -11.163  27.027  1.00 95.81           C  
ATOM   3906  HA2 GLY B  93       7.320 -11.765  26.525  1.00 95.81           H  
ATOM   3907  HA3 GLY B  93       5.656 -11.203  26.424  1.00 95.81           H  
ATOM   3908  C   GLY B  93       7.045  -9.711  27.105  1.00 95.81           C  
ATOM   3909  O   GLY B  93       7.107  -9.123  28.192  1.00 95.81           O  
ATOM   3910  N   GLY B  94       7.407  -9.117  25.969  1.00 98.24           N  
ATOM   3911  H   GLY B  94       7.345  -9.623  25.097  1.00 98.24           H  
ATOM   3912  CA  GLY B  94       7.771  -7.701  25.910  1.00 98.24           C  
ATOM   3913  HA2 GLY B  94       8.191  -7.368  26.859  1.00 98.24           H  
ATOM   3914  HA3 GLY B  94       8.533  -7.554  25.145  1.00 98.24           H  
ATOM   3915  C   GLY B  94       6.557  -6.848  25.557  1.00 98.24           C  
ATOM   3916  O   GLY B  94       6.156  -6.825  24.400  1.00 98.24           O  
ATOM   3917  N   PHE B  95       5.989  -6.124  26.521  1.00 98.01           N  
ATOM   3918  H   PHE B  95       6.380  -6.150  27.452  1.00 98.01           H  
ATOM   3919  CA  PHE B  95       4.765  -5.340  26.317  1.00 98.01           C  
ATOM   3920  HA  PHE B  95       4.384  -5.520  25.312  1.00 98.01           H  
ATOM   3921  C   PHE B  95       4.995  -3.836  26.430  1.00 98.01           C  
ATOM   3922  CB  PHE B  95       3.671  -5.802  27.287  1.00 98.01           C  
ATOM   3923  HB2 PHE B  95       4.038  -5.735  28.311  1.00 98.01           H  
ATOM   3924  HB3 PHE B  95       2.813  -5.136  27.199  1.00 98.01           H  
ATOM   3925  O   PHE B  95       5.825  -3.370  27.215  1.00 98.01           O  
ATOM   3926  CG  PHE B  95       3.209  -7.213  27.003  1.00 98.01           C  
ATOM   3927  CD1 PHE B  95       2.214  -7.446  26.035  1.00 98.01           C  
ATOM   3928  HD1 PHE B  95       1.748  -6.616  25.525  1.00 98.01           H  
ATOM   3929  CD2 PHE B  95       3.818  -8.299  27.656  1.00 98.01           C  
ATOM   3930  HD2 PHE B  95       4.582  -8.127  28.400  1.00 98.01           H  
ATOM   3931  CE1 PHE B  95       1.834  -8.761  25.721  1.00 98.01           C  
ATOM   3932  HE1 PHE B  95       1.078  -8.934  24.969  1.00 98.01           H  
ATOM   3933  CE2 PHE B  95       3.453  -9.610  27.318  1.00 98.01           C  
ATOM   3934  HE2 PHE B  95       3.957 -10.440  27.791  1.00 98.01           H  
ATOM   3935  CZ  PHE B  95       2.456  -9.847  26.357  1.00 98.01           C  
ATOM   3936  HZ  PHE B  95       2.178 -10.858  26.096  1.00 98.01           H  
ATOM   3937  N   LEU B  96       4.189  -3.086  25.682  1.00 98.46           N  
ATOM   3938  H   LEU B  96       3.541  -3.566  25.074  1.00 98.46           H  
ATOM   3939  CA  LEU B  96       3.936  -1.671  25.909  1.00 98.46           C  
ATOM   3940  HA  LEU B  96       4.789  -1.206  26.404  1.00 98.46           H  
ATOM   3941  C   LEU B  96       2.725  -1.565  26.849  1.00 98.46           C  
ATOM   3942  CB  LEU B  96       3.708  -0.974  24.553  1.00 98.46           C  
ATOM   3943  HB2 LEU B  96       3.463   0.071  24.744  1.00 98.46           H  
ATOM   3944  HB3 LEU B  96       2.852  -1.446  24.070  1.00 98.46           H  
ATOM   3945  O   LEU B  96       1.572  -1.634  26.415  1.00 98.46           O  
ATOM   3946  CG  LEU B  96       4.870  -1.042  23.546  1.00 98.46           C  
ATOM   3947  HG  LEU B  96       5.002  -2.071  23.211  1.00 98.46           H  
ATOM   3948  CD1 LEU B  96       4.533  -0.180  22.327  1.00 98.46           C  
ATOM   3949 HD11 LEU B  96       4.366   0.853  22.632  1.00 98.46           H  
ATOM   3950 HD12 LEU B  96       3.633  -0.568  21.852  1.00 98.46           H  
ATOM   3951 HD13 LEU B  96       5.350  -0.214  21.606  1.00 98.46           H  
ATOM   3952  CD2 LEU B  96       6.198  -0.556  24.119  1.00 98.46           C  
ATOM   3953 HD21 LEU B  96       6.949  -0.588  23.330  1.00 98.46           H  
ATOM   3954 HD22 LEU B  96       6.519  -1.216  24.926  1.00 98.46           H  
ATOM   3955 HD23 LEU B  96       6.100   0.461  24.498  1.00 98.46           H  
ATOM   3956  N   HIS B  97       2.967  -1.434  28.155  1.00 95.10           N  
ATOM   3957  H   HIS B  97       3.923  -1.353  28.471  1.00 95.10           H  
ATOM   3958  CA  HIS B  97       1.883  -1.306  29.144  1.00 95.10           C  
ATOM   3959  HA  HIS B  97       1.176  -2.125  29.013  1.00 95.10           H  
ATOM   3960  C   HIS B  97       1.075  -0.017  28.917  1.00 95.10           C  
ATOM   3961  CB  HIS B  97       2.460  -1.422  30.564  1.00 95.10           C  
ATOM   3962  HB2 HIS B  97       3.267  -0.701  30.694  1.00 95.10           H  
ATOM   3963  HB3 HIS B  97       1.673  -1.181  31.280  1.00 95.10           H  
ATOM   3964  O   HIS B  97      -0.135   0.010  29.094  1.00 95.10           O  
ATOM   3965  CG  HIS B  97       2.962  -2.818  30.872  1.00 95.10           C  
ATOM   3966  CD2 HIS B  97       4.235  -3.276  30.685  1.00 95.10           C  
ATOM   3967  HD2 HIS B  97       5.068  -2.699  30.310  1.00 95.10           H  
ATOM   3968  ND1 HIS B  97       2.161  -3.890  31.275  1.00 95.10           N  
ATOM   3969  CE1 HIS B  97       2.962  -4.965  31.313  1.00 95.10           C  
ATOM   3970  HE1 HIS B  97       2.636  -5.969  31.543  1.00 95.10           H  
ATOM   3971  NE2 HIS B  97       4.216  -4.626  30.971  1.00 95.10           N  
ATOM   3972  HE2 HIS B  97       4.968  -5.287  30.837  1.00 95.10           H  
ATOM   3973  N   GLU B  98       1.716   1.024  28.389  1.00 93.90           N  
ATOM   3974  H   GLU B  98       2.725   0.996  28.397  1.00 93.90           H  
ATOM   3975  CA  GLU B  98       1.102   2.295  28.011  1.00 93.90           C  
ATOM   3976  HA  GLU B  98       0.302   2.508  28.719  1.00 93.90           H  
ATOM   3977  C   GLU B  98       0.445   2.295  26.611  1.00 93.90           C  
ATOM   3978  CB  GLU B  98       2.147   3.422  28.141  1.00 93.90           C  
ATOM   3979  HB2 GLU B  98       1.670   4.360  27.854  1.00 93.90           H  
ATOM   3980  HB3 GLU B  98       2.962   3.253  27.437  1.00 93.90           H  
ATOM   3981  O   GLU B  98       0.004   3.351  26.165  1.00 93.90           O  
ATOM   3982  CG  GLU B  98       2.712   3.622  29.562  1.00 93.90           C  
ATOM   3983  HG2 GLU B  98       3.163   4.613  29.599  1.00 93.90           H  
ATOM   3984  HG3 GLU B  98       1.882   3.621  30.269  1.00 93.90           H  
ATOM   3985  CD  GLU B  98       3.779   2.599  30.010  1.00 93.90           C  
ATOM   3986  OE1 GLU B  98       4.134   2.641  31.209  1.00 93.90           O  
ATOM   3987  OE2 GLU B  98       4.239   1.781  29.175  1.00 93.90           O  
ATOM   3988  N   ALA B  99       0.331   1.156  25.904  1.00 94.83           N  
ATOM   3989  H   ALA B  99       0.685   0.305  26.317  1.00 94.83           H  
ATOM   3990  CA  ALA B  99      -0.177   1.092  24.517  1.00 94.83           C  
ATOM   3991  HA  ALA B  99       0.504   1.651  23.876  1.00 94.83           H  
ATOM   3992  C   ALA B  99      -1.586   1.684  24.303  1.00 94.83           C  
ATOM   3993  CB  ALA B  99      -0.193  -0.370  24.056  1.00 94.83           C  
ATOM   3994  HB1 ALA B  99      -0.517  -0.424  23.016  1.00 94.83           H  
ATOM   3995  HB2 ALA B  99      -0.878  -0.952  24.672  1.00 94.83           H  
ATOM   3996  HB3 ALA B  99       0.807  -0.798  24.123  1.00 94.83           H  
ATOM   3997  O   ALA B  99      -1.950   2.038  23.182  1.00 94.83           O  
ATOM   3998  N   ALA B 100      -2.395   1.775  25.361  1.00 92.50           N  
ATOM   3999  H   ALA B 100      -2.041   1.458  26.252  1.00 92.50           H  
ATOM   4000  CA  ALA B 100      -3.722   2.380  25.308  1.00 92.50           C  
ATOM   4001  HA  ALA B 100      -4.189   2.096  24.365  1.00 92.50           H  
ATOM   4002  C   ALA B 100      -3.704   3.923  25.357  1.00 92.50           C  
ATOM   4003  CB  ALA B 100      -4.558   1.785  26.447  1.00 92.50           C  
ATOM   4004  HB1 ALA B 100      -4.114   2.039  27.409  1.00 92.50           H  
ATOM   4005  HB2 ALA B 100      -5.572   2.182  26.408  1.00 92.50           H  
ATOM   4006  HB3 ALA B 100      -4.599   0.700  26.350  1.00 92.50           H  
ATOM   4007  O   ALA B 100      -4.717   4.538  25.015  1.00 92.50           O  
ATOM   4008  N   LEU B 101      -2.594   4.547  25.775  1.00 95.80           N  
ATOM   4009  H   LEU B 101      -1.759   3.996  25.916  1.00 95.80           H  
ATOM   4010  CA  LEU B 101      -2.450   6.000  25.877  1.00 95.80           C  
ATOM   4011  HA  LEU B 101      -3.394   6.412  26.236  1.00 95.80           H  
ATOM   4012  C   LEU B 101      -2.174   6.625  24.503  1.00 95.80           C  
ATOM   4013  CB  LEU B 101      -1.345   6.374  26.886  1.00 95.80           C  
ATOM   4014  HB2 LEU B 101      -0.390   6.026  26.493  1.00 95.80           H  
ATOM   4015  HB3 LEU B 101      -1.297   7.462  26.944  1.00 95.80           H  
ATOM   4016  O   LEU B 101      -1.413   6.090  23.703  1.00 95.80           O  
ATOM   4017  CG  LEU B 101      -1.516   5.814  28.312  1.00 95.80           C  
ATOM   4018  HG  LEU B 101      -1.429   4.728  28.290  1.00 95.80           H  
ATOM   4019  CD1 LEU B 101      -0.419   6.372  29.221  1.00 95.80           C  
ATOM   4020 HD11 LEU B 101      -0.479   5.901  30.202  1.00 95.80           H  
ATOM   4021 HD12 LEU B 101      -0.523   7.452  29.322  1.00 95.80           H  
ATOM   4022 HD13 LEU B 101       0.558   6.148  28.791  1.00 95.80           H  
ATOM   4023  CD2 LEU B 101      -2.864   6.188  28.939  1.00 95.80           C  
ATOM   4024 HD21 LEU B 101      -2.999   7.269  28.920  1.00 95.80           H  
ATOM   4025 HD22 LEU B 101      -3.671   5.707  28.387  1.00 95.80           H  
ATOM   4026 HD23 LEU B 101      -2.898   5.830  29.968  1.00 95.80           H  
ATOM   4027  N   PHE B 102      -2.817   7.762  24.239  1.00 96.92           N  
ATOM   4028  H   PHE B 102      -3.424   8.152  24.946  1.00 96.92           H  
ATOM   4029  CA  PHE B 102      -2.716   8.527  22.994  1.00 96.92           C  
ATOM   4030  HA  PHE B 102      -1.676   8.565  22.670  1.00 96.92           H  
ATOM   4031  C   PHE B 102      -3.232   9.953  23.239  1.00 96.92           C  
ATOM   4032  CB  PHE B 102      -3.574   7.812  21.934  1.00 96.92           C  
ATOM   4033  HB2 PHE B 102      -4.591   7.725  22.316  1.00 96.92           H  
ATOM   4034  HB3 PHE B 102      -3.188   6.801  21.808  1.00 96.92           H  
ATOM   4035  O   PHE B 102      -4.153  10.116  24.046  1.00 96.92           O  
ATOM   4036  CG  PHE B 102      -3.617   8.449  20.559  1.00 96.92           C  
ATOM   4037  CD1 PHE B 102      -4.852   8.776  19.964  1.00 96.92           C  
ATOM   4038  HD1 PHE B 102      -5.771   8.619  20.509  1.00 96.92           H  
ATOM   4039  CD2 PHE B 102      -2.425   8.650  19.841  1.00 96.92           C  
ATOM   4040  HD2 PHE B 102      -1.475   8.387  20.282  1.00 96.92           H  
ATOM   4041  CE1 PHE B 102      -4.892   9.296  18.658  1.00 96.92           C  
ATOM   4042  HE1 PHE B 102      -5.839   9.539  18.199  1.00 96.92           H  
ATOM   4043  CE2 PHE B 102      -2.464   9.177  18.541  1.00 96.92           C  
ATOM   4044  HE2 PHE B 102      -1.543   9.328  17.997  1.00 96.92           H  
ATOM   4045  CZ  PHE B 102      -3.695   9.499  17.949  1.00 96.92           C  
ATOM   4046  HZ  PHE B 102      -3.712   9.907  16.949  1.00 96.92           H  
ATOM   4047  N   ASP B 103      -2.712  10.970  22.542  1.00 96.65           N  
ATOM   4048  H   ASP B 103      -1.887  10.789  21.988  1.00 96.65           H  
ATOM   4049  CA  ASP B 103      -3.328  12.313  22.499  1.00 96.65           C  
ATOM   4050  HA  ASP B 103      -3.986  12.414  23.362  1.00 96.65           H  
ATOM   4051  C   ASP B 103      -4.193  12.501  21.231  1.00 96.65           C  
ATOM   4052  CB  ASP B 103      -2.291  13.437  22.687  1.00 96.65           C  
ATOM   4053  HB2 ASP B 103      -1.637  13.485  21.816  1.00 96.65           H  
ATOM   4054  HB3 ASP B 103      -1.677  13.198  23.555  1.00 96.65           H  
ATOM   4055  O   ASP B 103      -3.719  13.014  20.211  1.00 96.65           O  
ATOM   4056  CG  ASP B 103      -2.945  14.818  22.919  1.00 96.65           C  
ATOM   4057  OD1 ASP B 103      -4.137  15.006  22.558  1.00 96.65           O  
ATOM   4058  OD2 ASP B 103      -2.253  15.716  23.455  1.00 96.65           O  
ATOM   4059  N   PRO B 104      -5.489  12.127  21.255  1.00 95.12           N  
ATOM   4060  CA  PRO B 104      -6.352  12.274  20.087  1.00 95.12           C  
ATOM   4061  HA  PRO B 104      -5.889  11.798  19.224  1.00 95.12           H  
ATOM   4062  C   PRO B 104      -6.613  13.743  19.731  1.00 95.12           C  
ATOM   4063  CB  PRO B 104      -7.627  11.518  20.464  1.00 95.12           C  
ATOM   4064  HB2 PRO B 104      -7.475  10.469  20.208  1.00 95.12           H  
ATOM   4065  HB3 PRO B 104      -8.518  11.906  19.972  1.00 95.12           H  
ATOM   4066  O   PRO B 104      -6.716  14.082  18.551  1.00 95.12           O  
ATOM   4067  CG  PRO B 104      -7.705  11.648  21.982  1.00 95.12           C  
ATOM   4068  HG2 PRO B 104      -8.298  10.850  22.428  1.00 95.12           H  
ATOM   4069  HG3 PRO B 104      -8.097  12.628  22.256  1.00 95.12           H  
ATOM   4070  CD  PRO B 104      -6.233  11.543  22.365  1.00 95.12           C  
ATOM   4071  HD2 PRO B 104      -5.968  10.490  22.455  1.00 95.12           H  
ATOM   4072  HD3 PRO B 104      -6.053  12.068  23.303  1.00 95.12           H  
ATOM   4073  N   GLY B 105      -6.652  14.638  20.726  1.00 92.43           N  
ATOM   4074  H   GLY B 105      -6.335  14.340  21.638  1.00 92.43           H  
ATOM   4075  CA  GLY B 105      -6.868  16.068  20.509  1.00 92.43           C  
ATOM   4076  HA2 GLY B 105      -6.943  16.562  21.478  1.00 92.43           H  
ATOM   4077  HA3 GLY B 105      -7.795  16.217  19.954  1.00 92.43           H  
ATOM   4078  C   GLY B 105      -5.721  16.718  19.734  1.00 92.43           C  
ATOM   4079  O   GLY B 105      -5.955  17.597  18.902  1.00 92.43           O  
ATOM   4080  N   PHE B 106      -4.490  16.245  19.937  1.00 95.54           N  
ATOM   4081  H   PHE B 106      -4.351  15.573  20.677  1.00 95.54           H  
ATOM   4082  CA  PHE B 106      -3.316  16.705  19.200  1.00 95.54           C  
ATOM   4083  HA  PHE B 106      -3.249  17.787  19.313  1.00 95.54           H  
ATOM   4084  C   PHE B 106      -3.374  16.397  17.694  1.00 95.54           C  
ATOM   4085  CB  PHE B 106      -2.066  16.097  19.834  1.00 95.54           C  
ATOM   4086  HB2 PHE B 106      -2.050  15.019  19.672  1.00 95.54           H  
ATOM   4087  HB3 PHE B 106      -2.093  16.282  20.908  1.00 95.54           H  
ATOM   4088  O   PHE B 106      -2.925  17.212  16.881  1.00 95.54           O  
ATOM   4089  CG  PHE B 106      -0.800  16.710  19.295  1.00 95.54           C  
ATOM   4090  CD1 PHE B 106      -0.178  16.161  18.161  1.00 95.54           C  
ATOM   4091  HD1 PHE B 106      -0.576  15.270  17.698  1.00 95.54           H  
ATOM   4092  CD2 PHE B 106      -0.269  17.858  19.910  1.00 95.54           C  
ATOM   4093  HD2 PHE B 106      -0.735  18.251  20.801  1.00 95.54           H  
ATOM   4094  CE1 PHE B 106       0.968  16.773  17.633  1.00 95.54           C  
ATOM   4095  HE1 PHE B 106       1.453  16.341  16.770  1.00 95.54           H  
ATOM   4096  CE2 PHE B 106       0.882  18.466  19.383  1.00 95.54           C  
ATOM   4097  HE2 PHE B 106       1.317  19.327  19.869  1.00 95.54           H  
ATOM   4098  CZ  PHE B 106       1.497  17.923  18.244  1.00 95.54           C  
ATOM   4099  HZ  PHE B 106       2.399  18.373  17.855  1.00 95.54           H  
ATOM   4100  N   PHE B 107      -3.972  15.271  17.303  1.00 95.16           N  
ATOM   4101  H   PHE B 107      -4.282  14.629  18.018  1.00 95.16           H  
ATOM   4102  CA  PHE B 107      -4.112  14.868  15.898  1.00 95.16           C  
ATOM   4103  HA  PHE B 107      -3.387  15.422  15.303  1.00 95.16           H  
ATOM   4104  C   PHE B 107      -5.480  15.213  15.284  1.00 95.16           C  
ATOM   4105  CB  PHE B 107      -3.730  13.389  15.764  1.00 95.16           C  
ATOM   4106  HB2 PHE B 107      -4.393  12.796  16.393  1.00 95.16           H  
ATOM   4107  HB3 PHE B 107      -3.879  13.070  14.732  1.00 95.16           H  
ATOM   4108  O   PHE B 107      -5.718  14.913  14.117  1.00 95.16           O  
ATOM   4109  CG  PHE B 107      -2.285  13.116  16.144  1.00 95.16           C  
ATOM   4110  CD1 PHE B 107      -1.233  13.527  15.301  1.00 95.16           C  
ATOM   4111  HD1 PHE B 107      -1.446  14.041  14.375  1.00 95.16           H  
ATOM   4112  CD2 PHE B 107      -1.985  12.489  17.366  1.00 95.16           C  
ATOM   4113  HD2 PHE B 107      -2.776  12.186  18.036  1.00 95.16           H  
ATOM   4114  CE1 PHE B 107       0.104  13.285  15.661  1.00 95.16           C  
ATOM   4115  HE1 PHE B 107       0.908  13.585  15.006  1.00 95.16           H  
ATOM   4116  CE2 PHE B 107      -0.649  12.263  17.736  1.00 95.16           C  
ATOM   4117  HE2 PHE B 107      -0.436  11.793  18.684  1.00 95.16           H  
ATOM   4118  CZ  PHE B 107       0.396  12.654  16.882  1.00 95.16           C  
ATOM   4119  HZ  PHE B 107       1.423  12.479  17.167  1.00 95.16           H  
ATOM   4120  N   GLY B 108      -6.369  15.877  16.034  1.00 90.36           N  
ATOM   4121  H   GLY B 108      -6.127  16.069  16.996  1.00 90.36           H  
ATOM   4122  CA  GLY B 108      -7.720  16.233  15.576  1.00 90.36           C  
ATOM   4123  HA2 GLY B 108      -8.130  16.984  16.251  1.00 90.36           H  
ATOM   4124  HA3 GLY B 108      -7.663  16.658  14.574  1.00 90.36           H  
ATOM   4125  C   GLY B 108      -8.702  15.055  15.535  1.00 90.36           C  
ATOM   4126  O   GLY B 108      -9.736  15.142  14.879  1.00 90.36           O  
ATOM   4127  N   ILE B 109      -8.380  13.965  16.231  1.00 92.18           N  
ATOM   4128  H   ILE B 109      -7.570  14.025  16.832  1.00 92.18           H  
ATOM   4129  CA  ILE B 109      -9.152  12.724  16.303  1.00 92.18           C  
ATOM   4130  HA  ILE B 109      -9.721  12.600  15.381  1.00 92.18           H  
ATOM   4131  C   ILE B 109     -10.155  12.826  17.460  1.00 92.18           C  
ATOM   4132  CB  ILE B 109      -8.164  11.538  16.414  1.00 92.18           C  
ATOM   4133  HB  ILE B 109      -7.452  11.760  17.209  1.00 92.18           H  
ATOM   4134  O   ILE B 109      -9.861  13.382  18.521  1.00 92.18           O  
ATOM   4135  CG1 ILE B 109      -7.392  11.395  15.078  1.00 92.18           C  
ATOM   4136 HG12 ILE B 109      -7.014  12.369  14.765  1.00 92.18           H  
ATOM   4137 HG13 ILE B 109      -8.072  11.041  14.303  1.00 92.18           H  
ATOM   4138  CG2 ILE B 109      -8.855  10.212  16.768  1.00 92.18           C  
ATOM   4139 HG21 ILE B 109      -8.118   9.422  16.904  1.00 92.18           H  
ATOM   4140 HG22 ILE B 109      -9.534   9.926  15.965  1.00 92.18           H  
ATOM   4141 HG23 ILE B 109      -9.412  10.309  17.700  1.00 92.18           H  
ATOM   4142  CD1 ILE B 109      -6.182  10.462  15.146  1.00 92.18           C  
ATOM   4143 HD11 ILE B 109      -5.521  10.782  15.951  1.00 92.18           H  
ATOM   4144 HD12 ILE B 109      -6.499   9.433  15.320  1.00 92.18           H  
ATOM   4145 HD13 ILE B 109      -5.640  10.506  14.201  1.00 92.18           H  
ATOM   4146  N   SER B 110     -11.366  12.293  17.282  1.00 89.39           N  
ATOM   4147  H   SER B 110     -11.547  11.805  16.416  1.00 89.39           H  
ATOM   4148  CA  SER B 110     -12.367  12.302  18.361  1.00 89.39           C  
ATOM   4149  HA  SER B 110     -12.297  13.274  18.850  1.00 89.39           H  
ATOM   4150  C   SER B 110     -12.086  11.209  19.409  1.00 89.39           C  
ATOM   4151  CB  SER B 110     -13.790  12.198  17.805  1.00 89.39           C  
ATOM   4152  HB2 SER B 110     -13.902  12.869  16.954  1.00 89.39           H  
ATOM   4153  HB3 SER B 110     -14.489  12.508  18.581  1.00 89.39           H  
ATOM   4154  O   SER B 110     -11.592  10.143  19.046  1.00 89.39           O  
ATOM   4155  OG  SER B 110     -14.111  10.876  17.420  1.00 89.39           O  
ATOM   4156  HG  SER B 110     -13.657  10.689  16.595  1.00 89.39           H  
ATOM   4157  N   PRO B 111     -12.466  11.372  20.693  1.00 89.16           N  
ATOM   4158  CA  PRO B 111     -12.299  10.308  21.691  1.00 89.16           C  
ATOM   4159  HA  PRO B 111     -11.235  10.096  21.794  1.00 89.16           H  
ATOM   4160  C   PRO B 111     -13.023   8.994  21.346  1.00 89.16           C  
ATOM   4161  CB  PRO B 111     -12.819  10.898  23.006  1.00 89.16           C  
ATOM   4162  HB2 PRO B 111     -12.273  10.507  23.864  1.00 89.16           H  
ATOM   4163  HB3 PRO B 111     -13.886  10.702  23.112  1.00 89.16           H  
ATOM   4164  O   PRO B 111     -12.577   7.928  21.754  1.00 89.16           O  
ATOM   4165  CG  PRO B 111     -12.596  12.398  22.827  1.00 89.16           C  
ATOM   4166  HG2 PRO B 111     -13.266  12.988  23.452  1.00 89.16           H  
ATOM   4167  HG3 PRO B 111     -11.555  12.642  23.041  1.00 89.16           H  
ATOM   4168  CD  PRO B 111     -12.875  12.610  21.339  1.00 89.16           C  
ATOM   4169  HD2 PRO B 111     -12.300  13.462  20.977  1.00 89.16           H  
ATOM   4170  HD3 PRO B 111     -13.941  12.772  21.177  1.00 89.16           H  
ATOM   4171  N   ARG B 112     -14.127   9.058  20.582  1.00 84.95           N  
ATOM   4172  H   ARG B 112     -14.386   9.963  20.217  1.00 84.95           H  
ATOM   4173  CA  ARG B 112     -14.840   7.869  20.077  1.00 84.95           C  
ATOM   4174  HA  ARG B 112     -14.931   7.132  20.875  1.00 84.95           H  
ATOM   4175  C   ARG B 112     -14.048   7.159  18.984  1.00 84.95           C  
ATOM   4176  CB  ARG B 112     -16.240   8.250  19.565  1.00 84.95           C  
ATOM   4177  HB2 ARG B 112     -16.575   7.486  18.864  1.00 84.95           H  
ATOM   4178  HB3 ARG B 112     -16.193   9.200  19.033  1.00 84.95           H  
ATOM   4179  O   ARG B 112     -13.895   5.947  19.046  1.00 84.95           O  
ATOM   4180  CG  ARG B 112     -17.257   8.331  20.713  1.00 84.95           C  
ATOM   4181  HG2 ARG B 112     -16.879   9.010  21.478  1.00 84.95           H  
ATOM   4182  HG3 ARG B 112     -17.371   7.344  21.163  1.00 84.95           H  
ATOM   4183  CD  ARG B 112     -18.634   8.835  20.259  1.00 84.95           C  
ATOM   4184  HD2 ARG B 112     -18.519   9.861  19.909  1.00 84.95           H  
ATOM   4185  HD3 ARG B 112     -19.297   8.835  21.124  1.00 84.95           H  
ATOM   4186  NE  ARG B 112     -19.240   8.019  19.184  1.00 84.95           N  
ATOM   4187  HE  ARG B 112     -18.768   7.169  18.909  1.00 84.95           H  
ATOM   4188  NH1 ARG B 112     -21.059   9.368  18.800  1.00 84.95           N  
ATOM   4189 HH11 ARG B 112     -20.831   9.892  19.632  1.00 84.95           H  
ATOM   4190 HH12 ARG B 112     -21.881   9.572  18.251  1.00 84.95           H  
ATOM   4191  NH2 ARG B 112     -20.681   7.669  17.440  1.00 84.95           N  
ATOM   4192 HH21 ARG B 112     -20.248   6.782  17.226  1.00 84.95           H  
ATOM   4193 HH22 ARG B 112     -21.496   7.918  16.899  1.00 84.95           H  
ATOM   4194  CZ  ARG B 112     -20.316   8.344  18.485  1.00 84.95           C  
ATOM   4195  N   GLU B 113     -13.517   7.913  18.027  1.00 87.17           N  
ATOM   4196  H   GLU B 113     -13.660   8.913  18.052  1.00 87.17           H  
ATOM   4197  CA  GLU B 113     -12.643   7.368  16.987  1.00 87.17           C  
ATOM   4198  HA  GLU B 113     -13.162   6.569  16.459  1.00 87.17           H  
ATOM   4199  C   GLU B 113     -11.374   6.767  17.605  1.00 87.17           C  
ATOM   4200  CB  GLU B 113     -12.317   8.480  15.987  1.00 87.17           C  
ATOM   4201  HB2 GLU B 113     -11.770   9.267  16.506  1.00 87.17           H  
ATOM   4202  HB3 GLU B 113     -13.252   8.902  15.618  1.00 87.17           H  
ATOM   4203  O   GLU B 113     -11.045   5.628  17.312  1.00 87.17           O  
ATOM   4204  CG  GLU B 113     -11.494   7.987  14.790  1.00 87.17           C  
ATOM   4205  HG2 GLU B 113     -12.055   7.211  14.269  1.00 87.17           H  
ATOM   4206  HG3 GLU B 113     -10.565   7.547  15.154  1.00 87.17           H  
ATOM   4207  CD  GLU B 113     -11.146   9.117  13.812  1.00 87.17           C  
ATOM   4208  OE1 GLU B 113     -10.552   8.788  12.755  1.00 87.17           O  
ATOM   4209  OE2 GLU B 113     -11.441  10.293  14.138  1.00 87.17           O  
ATOM   4210  N   ALA B 114     -10.720   7.464  18.538  1.00 92.43           N  
ATOM   4211  H   ALA B 114     -11.030   8.405  18.734  1.00 92.43           H  
ATOM   4212  CA  ALA B 114      -9.513   6.981  19.211  1.00 92.43           C  
ATOM   4213  HA  ALA B 114      -8.767   6.747  18.452  1.00 92.43           H  
ATOM   4214  C   ALA B 114      -9.723   5.713  20.058  1.00 92.43           C  
ATOM   4215  CB  ALA B 114      -8.978   8.116  20.081  1.00 92.43           C  
ATOM   4216  HB1 ALA B 114      -9.699   8.364  20.860  1.00 92.43           H  
ATOM   4217  HB2 ALA B 114      -8.811   8.987  19.447  1.00 92.43           H  
ATOM   4218  HB3 ALA B 114      -8.038   7.812  20.541  1.00 92.43           H  
ATOM   4219  O   ALA B 114      -8.778   4.949  20.237  1.00 92.43           O  
ATOM   4220  N   LEU B 115     -10.938   5.490  20.576  1.00 88.15           N  
ATOM   4221  H   LEU B 115     -11.654   6.189  20.436  1.00 88.15           H  
ATOM   4222  CA  LEU B 115     -11.310   4.252  21.265  1.00 88.15           C  
ATOM   4223  HA  LEU B 115     -10.480   3.951  21.904  1.00 88.15           H  
ATOM   4224  C   LEU B 115     -11.557   3.095  20.284  1.00 88.15           C  
ATOM   4225  CB  LEU B 115     -12.542   4.527  22.147  1.00 88.15           C  
ATOM   4226  HB2 LEU B 115     -13.347   4.896  21.511  1.00 88.15           H  
ATOM   4227  HB3 LEU B 115     -12.287   5.313  22.858  1.00 88.15           H  
ATOM   4228  O   LEU B 115     -11.258   1.957  20.619  1.00 88.15           O  
ATOM   4229  CG  LEU B 115     -13.065   3.303  22.926  1.00 88.15           C  
ATOM   4230  HG  LEU B 115     -13.386   2.529  22.228  1.00 88.15           H  
ATOM   4231  CD1 LEU B 115     -12.022   2.722  23.884  1.00 88.15           C  
ATOM   4232 HD11 LEU B 115     -11.200   2.290  23.312  1.00 88.15           H  
ATOM   4233 HD12 LEU B 115     -11.637   3.498  24.545  1.00 88.15           H  
ATOM   4234 HD13 LEU B 115     -12.469   1.922  24.475  1.00 88.15           H  
ATOM   4235  CD2 LEU B 115     -14.279   3.717  23.761  1.00 88.15           C  
ATOM   4236 HD21 LEU B 115     -15.028   4.176  23.116  1.00 88.15           H  
ATOM   4237 HD22 LEU B 115     -13.978   4.430  24.528  1.00 88.15           H  
ATOM   4238 HD23 LEU B 115     -14.711   2.833  24.231  1.00 88.15           H  
ATOM   4239  N   ALA B 116     -12.086   3.380  19.092  1.00 87.56           N  
ATOM   4240  H   ALA B 116     -12.327   4.337  18.878  1.00 87.56           H  
ATOM   4241  CA  ALA B 116     -12.239   2.381  18.037  1.00 87.56           C  
ATOM   4242  HA  ALA B 116     -12.599   1.451  18.476  1.00 87.56           H  
ATOM   4243  C   ALA B 116     -10.906   2.064  17.332  1.00 87.56           C  
ATOM   4244  CB  ALA B 116     -13.295   2.888  17.048  1.00 87.56           C  
ATOM   4245  HB1 ALA B 116     -14.227   3.094  17.575  1.00 87.56           H  
ATOM   4246  HB2 ALA B 116     -13.477   2.124  16.292  1.00 87.56           H  
ATOM   4247  HB3 ALA B 116     -12.945   3.798  16.561  1.00 87.56           H  
ATOM   4248  O   ALA B 116     -10.717   0.940  16.880  1.00 87.56           O  
ATOM   4249  N   MET B 117      -9.999   3.044  17.224  1.00 92.90           N  
ATOM   4250  H   MET B 117     -10.263   3.952  17.578  1.00 92.90           H  
ATOM   4251  CA  MET B 117      -8.703   2.936  16.546  1.00 92.90           C  
ATOM   4252  HA  MET B 117      -8.862   2.633  15.511  1.00 92.90           H  
ATOM   4253  C   MET B 117      -7.783   1.899  17.183  1.00 92.90           C  
ATOM   4254  CB  MET B 117      -7.975   4.287  16.522  1.00 92.90           C  
ATOM   4255  HB2 MET B 117      -8.096   4.786  17.483  1.00 92.90           H  
ATOM   4256  HB3 MET B 117      -6.912   4.102  16.370  1.00 92.90           H  
ATOM   4257  O   MET B 117      -7.417   2.006  18.363  1.00 92.90           O  
ATOM   4258  CG  MET B 117      -8.450   5.202  15.390  1.00 92.90           C  
ATOM   4259  HG2 MET B 117      -9.533   5.316  15.448  1.00 92.90           H  
ATOM   4260  HG3 MET B 117      -8.220   4.728  14.436  1.00 92.90           H  
ATOM   4261  SD  MET B 117      -7.696   6.853  15.416  1.00 92.90           S  
ATOM   4262  CE  MET B 117      -5.980   6.428  15.015  1.00 92.90           C  
ATOM   4263  HE1 MET B 117      -5.953   5.837  14.100  1.00 92.90           H  
ATOM   4264  HE2 MET B 117      -5.394   7.338  14.884  1.00 92.90           H  
ATOM   4265  HE3 MET B 117      -5.543   5.838  15.821  1.00 92.90           H  
ATOM   4266  N   ASP B 118      -7.293   0.996  16.333  1.00 93.96           N  
ATOM   4267  H   ASP B 118      -7.644   0.967  15.386  1.00 93.96           H  
ATOM   4268  CA  ASP B 118      -6.181   0.107  16.638  1.00 93.96           C  
ATOM   4269  HA  ASP B 118      -6.536  -0.631  17.357  1.00 93.96           H  
ATOM   4270  C   ASP B 118      -5.012   0.919  17.244  1.00 93.96           C  
ATOM   4271  CB  ASP B 118      -5.797  -0.645  15.350  1.00 93.96           C  
ATOM   4272  HB2 ASP B 118      -5.550   0.084  14.579  1.00 93.96           H  
ATOM   4273  HB3 ASP B 118      -6.664  -1.212  15.011  1.00 93.96           H  
ATOM   4274  O   ASP B 118      -4.581   1.924  16.652  1.00 93.96           O  
ATOM   4275  CG  ASP B 118      -4.617  -1.611  15.487  1.00 93.96           C  
ATOM   4276  OD1 ASP B 118      -3.938  -1.590  16.534  1.00 93.96           O  
ATOM   4277  OD2 ASP B 118      -4.320  -2.314  14.503  1.00 93.96           O  
ATOM   4278  N   PRO B 119      -4.501   0.542  18.437  1.00 96.53           N  
ATOM   4279  CA  PRO B 119      -3.336   1.185  19.039  1.00 96.53           C  
ATOM   4280  HA  PRO B 119      -3.592   2.208  19.316  1.00 96.53           H  
ATOM   4281  C   PRO B 119      -2.121   1.243  18.100  1.00 96.53           C  
ATOM   4282  CB  PRO B 119      -3.037   0.389  20.315  1.00 96.53           C  
ATOM   4283  HB2 PRO B 119      -3.536   0.864  21.160  1.00 96.53           H  
ATOM   4284  HB3 PRO B 119      -1.968   0.305  20.512  1.00 96.53           H  
ATOM   4285  O   PRO B 119      -1.344   2.189  18.200  1.00 96.53           O  
ATOM   4286  CG  PRO B 119      -3.675  -0.974  20.054  1.00 96.53           C  
ATOM   4287  HG2 PRO B 119      -3.013  -1.584  19.439  1.00 96.53           H  
ATOM   4288  HG3 PRO B 119      -3.935  -1.490  20.978  1.00 96.53           H  
ATOM   4289  CD  PRO B 119      -4.908  -0.602  19.245  1.00 96.53           C  
ATOM   4290  HD2 PRO B 119      -5.207  -1.464  18.648  1.00 96.53           H  
ATOM   4291  HD3 PRO B 119      -5.720  -0.310  19.910  1.00 96.53           H  
ATOM   4292  N   GLN B 120      -1.979   0.329  17.135  1.00 97.76           N  
ATOM   4293  H   GLN B 120      -2.660  -0.413  17.063  1.00 97.76           H  
ATOM   4294  CA  GLN B 120      -0.934   0.395  16.110  1.00 97.76           C  
ATOM   4295  HA  GLN B 120       0.034   0.374  16.611  1.00 97.76           H  
ATOM   4296  C   GLN B 120      -1.000   1.700  15.294  1.00 97.76           C  
ATOM   4297  CB  GLN B 120      -1.029  -0.830  15.185  1.00 97.76           C  
ATOM   4298  HB2 GLN B 120      -2.005  -0.842  14.700  1.00 97.76           H  
ATOM   4299  HB3 GLN B 120      -0.275  -0.740  14.402  1.00 97.76           H  
ATOM   4300  O   GLN B 120       0.024   2.362  15.118  1.00 97.76           O  
ATOM   4301  CG  GLN B 120      -0.803  -2.158  15.928  1.00 97.76           C  
ATOM   4302  HG2 GLN B 120       0.147  -2.116  16.462  1.00 97.76           H  
ATOM   4303  HG3 GLN B 120      -1.593  -2.322  16.660  1.00 97.76           H  
ATOM   4304  CD  GLN B 120      -0.774  -3.354  14.990  1.00 97.76           C  
ATOM   4305  NE2 GLN B 120      -1.878  -3.678  14.358  1.00 97.76           N  
ATOM   4306 HE21 GLN B 120      -2.737  -3.172  14.517  1.00 97.76           H  
ATOM   4307 HE22 GLN B 120      -1.906  -4.502  13.774  1.00 97.76           H  
ATOM   4308  OE1 GLN B 120       0.259  -3.990  14.823  1.00 97.76           O  
ATOM   4309  N   GLN B 121      -2.195   2.140  14.869  1.00 97.73           N  
ATOM   4310  H   GLN B 121      -3.015   1.607  15.119  1.00 97.73           H  
ATOM   4311  CA  GLN B 121      -2.367   3.415  14.152  1.00 97.73           C  
ATOM   4312  HA  GLN B 121      -1.676   3.441  13.310  1.00 97.73           H  
ATOM   4313  C   GLN B 121      -2.047   4.623  15.051  1.00 97.73           C  
ATOM   4314  CB  GLN B 121      -3.802   3.569  13.612  1.00 97.73           C  
ATOM   4315  HB2 GLN B 121      -4.500   3.622  14.447  1.00 97.73           H  
ATOM   4316  HB3 GLN B 121      -3.842   4.521  13.082  1.00 97.73           H  
ATOM   4317  O   GLN B 121      -1.465   5.611  14.598  1.00 97.73           O  
ATOM   4318  CG  GLN B 121      -4.276   2.464  12.650  1.00 97.73           C  
ATOM   4319  HG2 GLN B 121      -3.502   2.271  11.908  1.00 97.73           H  
ATOM   4320  HG3 GLN B 121      -4.434   1.542  13.210  1.00 97.73           H  
ATOM   4321  CD  GLN B 121      -5.575   2.821  11.915  1.00 97.73           C  
ATOM   4322  NE2 GLN B 121      -6.089   1.950  11.078  1.00 97.73           N  
ATOM   4323 HE21 GLN B 121      -5.664   1.048  10.918  1.00 97.73           H  
ATOM   4324 HE22 GLN B 121      -6.972   2.184  10.649  1.00 97.73           H  
ATOM   4325  OE1 GLN B 121      -6.134   3.908  12.038  1.00 97.73           O  
ATOM   4326  N   ARG B 122      -2.418   4.546  16.337  1.00 98.17           N  
ATOM   4327  H   ARG B 122      -2.857   3.688  16.635  1.00 98.17           H  
ATOM   4328  CA  ARG B 122      -2.181   5.606  17.334  1.00 98.17           C  
ATOM   4329  HA  ARG B 122      -2.512   6.564  16.930  1.00 98.17           H  
ATOM   4330  C   ARG B 122      -0.689   5.787  17.627  1.00 98.17           C  
ATOM   4331  CB  ARG B 122      -2.990   5.299  18.608  1.00 98.17           C  
ATOM   4332  HB2 ARG B 122      -2.767   4.293  18.964  1.00 98.17           H  
ATOM   4333  HB3 ARG B 122      -2.696   6.001  19.388  1.00 98.17           H  
ATOM   4334  O   ARG B 122      -0.181   6.906  17.574  1.00 98.17           O  
ATOM   4335  CG  ARG B 122      -4.498   5.439  18.347  1.00 98.17           C  
ATOM   4336  HG2 ARG B 122      -4.820   4.695  17.618  1.00 98.17           H  
ATOM   4337  HG3 ARG B 122      -4.677   6.431  17.932  1.00 98.17           H  
ATOM   4338  CD  ARG B 122      -5.351   5.305  19.611  1.00 98.17           C  
ATOM   4339  HD2 ARG B 122      -4.830   5.779  20.443  1.00 98.17           H  
ATOM   4340  HD3 ARG B 122      -6.283   5.847  19.448  1.00 98.17           H  
ATOM   4341  NE  ARG B 122      -5.700   3.907  19.920  1.00 98.17           N  
ATOM   4342  HE  ARG B 122      -6.071   3.346  19.167  1.00 98.17           H  
ATOM   4343  NH1 ARG B 122      -5.498   4.001  22.209  1.00 98.17           N  
ATOM   4344 HH11 ARG B 122      -4.966   4.855  22.125  1.00 98.17           H  
ATOM   4345 HH12 ARG B 122      -5.627   3.605  23.129  1.00 98.17           H  
ATOM   4346  NH2 ARG B 122      -6.443   2.220  21.208  1.00 98.17           N  
ATOM   4347 HH21 ARG B 122      -6.661   1.812  22.106  1.00 98.17           H  
ATOM   4348 HH22 ARG B 122      -6.859   1.841  20.370  1.00 98.17           H  
ATOM   4349  CZ  ARG B 122      -5.872   3.384  21.118  1.00 98.17           C  
ATOM   4350  N   LEU B 123       0.023   4.682  17.847  1.00 98.57           N  
ATOM   4351  H   LEU B 123      -0.472   3.802  17.876  1.00 98.57           H  
ATOM   4352  CA  LEU B 123       1.469   4.671  18.075  1.00 98.57           C  
ATOM   4353  HA  LEU B 123       1.704   5.380  18.869  1.00 98.57           H  
ATOM   4354  C   LEU B 123       2.268   5.128  16.847  1.00 98.57           C  
ATOM   4355  CB  LEU B 123       1.902   3.258  18.502  1.00 98.57           C  
ATOM   4356  HB2 LEU B 123       1.532   2.545  17.765  1.00 98.57           H  
ATOM   4357  HB3 LEU B 123       2.991   3.215  18.478  1.00 98.57           H  
ATOM   4358  O   LEU B 123       3.275   5.816  17.016  1.00 98.57           O  
ATOM   4359  CG  LEU B 123       1.439   2.808  19.902  1.00 98.57           C  
ATOM   4360  HG  LEU B 123       0.352   2.753  19.943  1.00 98.57           H  
ATOM   4361  CD1 LEU B 123       2.020   1.421  20.171  1.00 98.57           C  
ATOM   4362 HD11 LEU B 123       1.620   1.030  21.107  1.00 98.57           H  
ATOM   4363 HD12 LEU B 123       1.743   0.750  19.359  1.00 98.57           H  
ATOM   4364 HD13 LEU B 123       3.108   1.470  20.232  1.00 98.57           H  
ATOM   4365  CD2 LEU B 123       1.919   3.727  21.025  1.00 98.57           C  
ATOM   4366 HD21 LEU B 123       1.468   4.714  20.922  1.00 98.57           H  
ATOM   4367 HD22 LEU B 123       1.605   3.321  21.986  1.00 98.57           H  
ATOM   4368 HD23 LEU B 123       3.006   3.806  20.992  1.00 98.57           H  
ATOM   4369  N   LEU B 124       1.825   4.794  15.628  1.00 98.55           N  
ATOM   4370  H   LEU B 124       1.030   4.176  15.549  1.00 98.55           H  
ATOM   4371  CA  LEU B 124       2.452   5.287  14.397  1.00 98.55           C  
ATOM   4372  HA  LEU B 124       3.515   5.045  14.428  1.00 98.55           H  
ATOM   4373  C   LEU B 124       2.375   6.815  14.285  1.00 98.55           C  
ATOM   4374  CB  LEU B 124       1.819   4.617  13.164  1.00 98.55           C  
ATOM   4375  HB2 LEU B 124       0.736   4.614  13.286  1.00 98.55           H  
ATOM   4376  HB3 LEU B 124       2.044   5.217  12.283  1.00 98.55           H  
ATOM   4377  O   LEU B 124       3.394   7.435  14.000  1.00 98.55           O  
ATOM   4378  CG  LEU B 124       2.308   3.182  12.899  1.00 98.55           C  
ATOM   4379  HG  LEU B 124       2.224   2.587  13.808  1.00 98.55           H  
ATOM   4380  CD1 LEU B 124       1.441   2.565  11.807  1.00 98.55           C  
ATOM   4381 HD11 LEU B 124       1.482   3.174  10.904  1.00 98.55           H  
ATOM   4382 HD12 LEU B 124       0.411   2.516  12.162  1.00 98.55           H  
ATOM   4383 HD13 LEU B 124       1.780   1.556  11.573  1.00 98.55           H  
ATOM   4384  CD2 LEU B 124       3.760   3.128  12.421  1.00 98.55           C  
ATOM   4385 HD21 LEU B 124       4.034   2.097  12.200  1.00 98.55           H  
ATOM   4386 HD22 LEU B 124       3.872   3.732  11.520  1.00 98.55           H  
ATOM   4387 HD23 LEU B 124       4.424   3.502  13.200  1.00 98.55           H  
ATOM   4388  N   LEU B 125       1.223   7.436  14.569  1.00 98.43           N  
ATOM   4389  H   LEU B 125       0.419   6.872  14.806  1.00 98.43           H  
ATOM   4390  CA  LEU B 125       1.079   8.899  14.518  1.00 98.43           C  
ATOM   4391  HA  LEU B 125       1.342   9.238  13.517  1.00 98.43           H  
ATOM   4392  C   LEU B 125       2.039   9.623  15.476  1.00 98.43           C  
ATOM   4393  CB  LEU B 125      -0.376   9.292  14.832  1.00 98.43           C  
ATOM   4394  HB2 LEU B 125      -0.704   8.743  15.714  1.00 98.43           H  
ATOM   4395  HB3 LEU B 125      -0.403  10.353  15.081  1.00 98.43           H  
ATOM   4396  O   LEU B 125       2.734  10.555  15.063  1.00 98.43           O  
ATOM   4397  CG  LEU B 125      -1.374   9.050  13.688  1.00 98.43           C  
ATOM   4398  HG  LEU B 125      -1.318   8.016  13.348  1.00 98.43           H  
ATOM   4399  CD1 LEU B 125      -2.786   9.326  14.206  1.00 98.43           C  
ATOM   4400 HD11 LEU B 125      -3.030   8.601  14.982  1.00 98.43           H  
ATOM   4401 HD12 LEU B 125      -2.841  10.336  14.612  1.00 98.43           H  
ATOM   4402 HD13 LEU B 125      -3.501   9.231  13.389  1.00 98.43           H  
ATOM   4403  CD2 LEU B 125      -1.119   9.981  12.499  1.00 98.43           C  
ATOM   4404 HD21 LEU B 125      -1.900   9.858  11.748  1.00 98.43           H  
ATOM   4405 HD22 LEU B 125      -0.165   9.735  12.032  1.00 98.43           H  
ATOM   4406 HD23 LEU B 125      -1.104  11.019  12.831  1.00 98.43           H  
ATOM   4407  N   GLU B 126       2.111   9.185  16.736  1.00 98.62           N  
ATOM   4408  H   GLU B 126       1.512   8.423  17.019  1.00 98.62           H  
ATOM   4409  CA  GLU B 126       3.023   9.780  17.723  1.00 98.62           C  
ATOM   4410  HA  GLU B 126       2.885  10.861  17.731  1.00 98.62           H  
ATOM   4411  C   GLU B 126       4.495   9.540  17.361  1.00 98.62           C  
ATOM   4412  CB  GLU B 126       2.727   9.256  19.137  1.00 98.62           C  
ATOM   4413  HB2 GLU B 126       2.733   8.166  19.137  1.00 98.62           H  
ATOM   4414  HB3 GLU B 126       3.524   9.614  19.788  1.00 98.62           H  
ATOM   4415  O   GLU B 126       5.290  10.482  17.357  1.00 98.62           O  
ATOM   4416  CG  GLU B 126       1.390   9.778  19.687  1.00 98.62           C  
ATOM   4417  HG2 GLU B 126       0.579   9.395  19.068  1.00 98.62           H  
ATOM   4418  HG3 GLU B 126       1.400  10.865  19.606  1.00 98.62           H  
ATOM   4419  CD  GLU B 126       1.128   9.406  21.157  1.00 98.62           C  
ATOM   4420  OE1 GLU B 126       0.083   9.866  21.677  1.00 98.62           O  
ATOM   4421  OE2 GLU B 126       1.973   8.700  21.765  1.00 98.62           O  
ATOM   4422  N   ALA B 127       4.865   8.309  16.989  1.00 98.75           N  
ATOM   4423  H   ALA B 127       4.173   7.573  16.966  1.00 98.75           H  
ATOM   4424  CA  ALA B 127       6.234   7.991  16.592  1.00 98.75           C  
ATOM   4425  HA  ALA B 127       6.899   8.284  17.404  1.00 98.75           H  
ATOM   4426  C   ALA B 127       6.670   8.778  15.342  1.00 98.75           C  
ATOM   4427  CB  ALA B 127       6.358   6.476  16.390  1.00 98.75           C  
ATOM   4428  HB1 ALA B 127       5.695   6.154  15.587  1.00 98.75           H  
ATOM   4429  HB2 ALA B 127       6.081   5.958  17.308  1.00 98.75           H  
ATOM   4430  HB3 ALA B 127       7.385   6.222  16.130  1.00 98.75           H  
ATOM   4431  O   ALA B 127       7.791   9.285  15.306  1.00 98.75           O  
ATOM   4432  N   SER B 128       5.795   8.941  14.344  1.00 98.72           N  
ATOM   4433  H   SER B 128       4.904   8.467  14.393  1.00 98.72           H  
ATOM   4434  CA  SER B 128       6.063   9.758  13.156  1.00 98.72           C  
ATOM   4435  HA  SER B 128       6.988   9.412  12.693  1.00 98.72           H  
ATOM   4436  C   SER B 128       6.259  11.238  13.495  1.00 98.72           C  
ATOM   4437  CB  SER B 128       4.928   9.606  12.138  1.00 98.72           C  
ATOM   4438  HB2 SER B 128       3.970   9.791  12.625  1.00 98.72           H  
ATOM   4439  HB3 SER B 128       5.056  10.334  11.337  1.00 98.72           H  
ATOM   4440  O   SER B 128       7.199  11.846  12.981  1.00 98.72           O  
ATOM   4441  OG  SER B 128       4.936   8.303  11.588  1.00 98.72           O  
ATOM   4442  HG  SER B 128       5.739   8.174  11.078  1.00 98.72           H  
ATOM   4443  N   TRP B 129       5.439  11.810  14.389  1.00 98.51           N  
ATOM   4444  H   TRP B 129       4.694  11.259  14.792  1.00 98.51           H  
ATOM   4445  CA  TRP B 129       5.599  13.205  14.825  1.00 98.51           C  
ATOM   4446  HA  TRP B 129       5.574  13.854  13.951  1.00 98.51           H  
ATOM   4447  C   TRP B 129       6.959  13.423  15.490  1.00 98.51           C  
ATOM   4448  CB  TRP B 129       4.468  13.624  15.782  1.00 98.51           C  
ATOM   4449  HB2 TRP B 129       3.500  13.409  15.329  1.00 98.51           H  
ATOM   4450  HB3 TRP B 129       4.529  13.036  16.698  1.00 98.51           H  
ATOM   4451  O   TRP B 129       7.724  14.308  15.104  1.00 98.51           O  
ATOM   4452  CG  TRP B 129       4.503  15.081  16.140  1.00 98.51           C  
ATOM   4453  CD1 TRP B 129       5.275  15.633  17.104  1.00 98.51           C  
ATOM   4454  HD1 TRP B 129       5.946  15.086  17.750  1.00 98.51           H  
ATOM   4455  CD2 TRP B 129       3.815  16.201  15.498  1.00 98.51           C  
ATOM   4456  CE2 TRP B 129       4.270  17.413  16.100  1.00 98.51           C  
ATOM   4457  CE3 TRP B 129       2.866  16.325  14.458  1.00 98.51           C  
ATOM   4458  HE3 TRP B 129       2.486  15.431  13.985  1.00 98.51           H  
ATOM   4459  NE1 TRP B 129       5.146  17.007  17.079  1.00 98.51           N  
ATOM   4460  HE1 TRP B 129       5.726  17.625  17.629  1.00 98.51           H  
ATOM   4461  CH2 TRP B 129       2.887  18.762  14.642  1.00 98.51           C  
ATOM   4462  HH2 TRP B 129       2.530  19.727  14.313  1.00 98.51           H  
ATOM   4463  CZ2 TRP B 129       3.838  18.676  15.673  1.00 98.51           C  
ATOM   4464  HZ2 TRP B 129       4.230  19.563  16.148  1.00 98.51           H  
ATOM   4465  CZ3 TRP B 129       2.402  17.588  14.039  1.00 98.51           C  
ATOM   4466  HZ3 TRP B 129       1.680  17.651  13.239  1.00 98.51           H  
ATOM   4467  N   GLU B 130       7.291  12.580  16.467  1.00 98.58           N  
ATOM   4468  H   GLU B 130       6.629  11.867  16.738  1.00 98.58           H  
ATOM   4469  CA  GLU B 130       8.543  12.708  17.205  1.00 98.58           C  
ATOM   4470  HA  GLU B 130       8.632  13.722  17.595  1.00 98.58           H  
ATOM   4471  C   GLU B 130       9.782  12.417  16.347  1.00 98.58           C  
ATOM   4472  CB  GLU B 130       8.572  11.728  18.368  1.00 98.58           C  
ATOM   4473  HB2 GLU B 130       8.515  10.717  17.966  1.00 98.58           H  
ATOM   4474  HB3 GLU B 130       9.541  11.872  18.847  1.00 98.58           H  
ATOM   4475  O   GLU B 130      10.840  12.995  16.595  1.00 98.58           O  
ATOM   4476  CG  GLU B 130       7.527  11.891  19.472  1.00 98.58           C  
ATOM   4477  HG2 GLU B 130       7.724  12.819  20.010  1.00 98.58           H  
ATOM   4478  HG3 GLU B 130       6.528  11.952  19.040  1.00 98.58           H  
ATOM   4479  CD  GLU B 130       7.610  10.703  20.441  1.00 98.58           C  
ATOM   4480  OE1 GLU B 130       6.627  10.448  21.165  1.00 98.58           O  
ATOM   4481  OE2 GLU B 130       8.665  10.014  20.495  1.00 98.58           O  
ATOM   4482  N   ALA B 131       9.691  11.518  15.360  1.00 98.77           N  
ATOM   4483  H   ALA B 131       8.818  11.029  15.223  1.00 98.77           H  
ATOM   4484  CA  ALA B 131      10.806  11.214  14.464  1.00 98.77           C  
ATOM   4485  HA  ALA B 131      11.673  10.940  15.066  1.00 98.77           H  
ATOM   4486  C   ALA B 131      11.197  12.447  13.633  1.00 98.77           C  
ATOM   4487  CB  ALA B 131      10.433  10.014  13.583  1.00 98.77           C  
ATOM   4488  HB1 ALA B 131      10.185   9.152  14.203  1.00 98.77           H  
ATOM   4489  HB2 ALA B 131      11.277   9.742  12.950  1.00 98.77           H  
ATOM   4490  HB3 ALA B 131       9.576  10.259  12.956  1.00 98.77           H  
ATOM   4491  O   ALA B 131      12.386  12.746  13.508  1.00 98.77           O  
ATOM   4492  N   LEU B 132      10.204  13.199  13.143  1.00 98.51           N  
ATOM   4493  H   LEU B 132       9.255  12.891  13.306  1.00 98.51           H  
ATOM   4494  CA  LEU B 132      10.395  14.465  12.429  1.00 98.51           C  
ATOM   4495  HA  LEU B 132      11.146  14.327  11.651  1.00 98.51           H  
ATOM   4496  C   LEU B 132      10.923  15.569  13.358  1.00 98.51           C  
ATOM   4497  CB  LEU B 132       9.063  14.866  11.773  1.00 98.51           C  
ATOM   4498  HB2 LEU B 132       9.138  15.886  11.397  1.00 98.51           H  
ATOM   4499  HB3 LEU B 132       8.289  14.844  12.540  1.00 98.51           H  
ATOM   4500  O   LEU B 132      11.923  16.209  13.036  1.00 98.51           O  
ATOM   4501  CG  LEU B 132       8.647  13.937  10.620  1.00 98.51           C  
ATOM   4502  HG  LEU B 132       8.779  12.897  10.918  1.00 98.51           H  
ATOM   4503  CD1 LEU B 132       7.175  14.144  10.288  1.00 98.51           C  
ATOM   4504 HD11 LEU B 132       6.568  13.962  11.175  1.00 98.51           H  
ATOM   4505 HD12 LEU B 132       7.008  15.158   9.923  1.00 98.51           H  
ATOM   4506 HD13 LEU B 132       6.891  13.422   9.523  1.00 98.51           H  
ATOM   4507  CD2 LEU B 132       9.463  14.194   9.350  1.00 98.51           C  
ATOM   4508 HD21 LEU B 132       9.119  13.539   8.549  1.00 98.51           H  
ATOM   4509 HD22 LEU B 132      10.518  13.989   9.530  1.00 98.51           H  
ATOM   4510 HD23 LEU B 132       9.349  15.230   9.032  1.00 98.51           H  
ATOM   4511  N   GLU B 133      10.352  15.729  14.559  1.00 97.52           N  
ATOM   4512  H   GLU B 133       9.512  15.211  14.772  1.00 97.52           H  
ATOM   4513  CA  GLU B 133      10.867  16.702  15.538  1.00 97.52           C  
ATOM   4514  HA  GLU B 133      10.835  17.694  15.089  1.00 97.52           H  
ATOM   4515  C   GLU B 133      12.327  16.429  15.944  1.00 97.52           C  
ATOM   4516  CB  GLU B 133      10.025  16.706  16.823  1.00 97.52           C  
ATOM   4517  HB2 GLU B 133       9.849  15.682  17.151  1.00 97.52           H  
ATOM   4518  HB3 GLU B 133      10.612  17.207  17.593  1.00 97.52           H  
ATOM   4519  O   GLU B 133      13.085  17.376  16.195  1.00 97.52           O  
ATOM   4520  CG  GLU B 133       8.692  17.455  16.706  1.00 97.52           C  
ATOM   4521  HG2 GLU B 133       8.872  18.401  16.194  1.00 97.52           H  
ATOM   4522  HG3 GLU B 133       7.997  16.869  16.106  1.00 97.52           H  
ATOM   4523  CD  GLU B 133       8.077  17.756  18.086  1.00 97.52           C  
ATOM   4524  OE1 GLU B 133       7.196  18.646  18.146  1.00 97.52           O  
ATOM   4525  OE2 GLU B 133       8.499  17.149  19.098  1.00 97.52           O  
ATOM   4526  N   ARG B 134      12.731  15.150  16.013  1.00 97.67           N  
ATOM   4527  H   ARG B 134      12.031  14.439  15.855  1.00 97.67           H  
ATOM   4528  CA  ARG B 134      14.114  14.715  16.288  1.00 97.67           C  
ATOM   4529  HA  ARG B 134      14.544  15.372  17.045  1.00 97.67           H  
ATOM   4530  C   ARG B 134      15.046  14.854  15.078  1.00 97.67           C  
ATOM   4531  CB  ARG B 134      14.124  13.276  16.835  1.00 97.67           C  
ATOM   4532  HB2 ARG B 134      15.146  12.900  16.818  1.00 97.67           H  
ATOM   4533  HB3 ARG B 134      13.525  12.644  16.179  1.00 97.67           H  
ATOM   4534  O   ARG B 134      16.246  14.989  15.294  1.00 97.67           O  
ATOM   4535  CG  ARG B 134      13.605  13.174  18.283  1.00 97.67           C  
ATOM   4536  HG2 ARG B 134      12.614  13.622  18.355  1.00 97.67           H  
ATOM   4537  HG3 ARG B 134      14.281  13.705  18.953  1.00 97.67           H  
ATOM   4538  CD  ARG B 134      13.524  11.698  18.697  1.00 97.67           C  
ATOM   4539  HD2 ARG B 134      14.525  11.266  18.701  1.00 97.67           H  
ATOM   4540  HD3 ARG B 134      12.939  11.198  17.925  1.00 97.67           H  
ATOM   4541  NE  ARG B 134      12.885  11.492  20.018  1.00 97.67           N  
ATOM   4542  HE  ARG B 134      13.301  11.966  20.807  1.00 97.67           H  
ATOM   4543  NH1 ARG B 134      11.191  10.086  19.334  1.00 97.67           N  
ATOM   4544 HH11 ARG B 134      10.247   9.800  19.552  1.00 97.67           H  
ATOM   4545 HH12 ARG B 134      11.522  10.124  18.380  1.00 97.67           H  
ATOM   4546  NH2 ARG B 134      11.200  10.755  21.404  1.00 97.67           N  
ATOM   4547 HH21 ARG B 134      11.551  11.254  22.209  1.00 97.67           H  
ATOM   4548 HH22 ARG B 134      10.292  10.313  21.433  1.00 97.67           H  
ATOM   4549  CZ  ARG B 134      11.784  10.789  20.245  1.00 97.67           C  
ATOM   4550  N   ALA B 135      14.519  14.900  13.852  1.00 97.10           N  
ATOM   4551  H   ALA B 135      13.529  14.731  13.745  1.00 97.10           H  
ATOM   4552  CA  ALA B 135      15.269  15.304  12.655  1.00 97.10           C  
ATOM   4553  HA  ALA B 135      16.254  14.839  12.688  1.00 97.10           H  
ATOM   4554  C   ALA B 135      15.504  16.827  12.565  1.00 97.10           C  
ATOM   4555  CB  ALA B 135      14.538  14.791  11.405  1.00 97.10           C  
ATOM   4556  HB1 ALA B 135      15.138  15.009  10.522  1.00 97.10           H  
ATOM   4557  HB2 ALA B 135      13.574  15.289  11.300  1.00 97.10           H  
ATOM   4558  HB3 ALA B 135      14.378  13.715  11.463  1.00 97.10           H  
ATOM   4559  O   ALA B 135      16.250  17.284  11.705  1.00 97.10           O  
ATOM   4560  N   GLY B 136      14.871  17.623  13.439  1.00 96.18           N  
ATOM   4561  H   GLY B 136      14.258  17.190  14.114  1.00 96.18           H  
ATOM   4562  CA  GLY B 136      14.877  19.089  13.349  1.00 96.18           C  
ATOM   4563  HA2 GLY B 136      15.859  19.434  13.027  1.00 96.18           H  
ATOM   4564  HA3 GLY B 136      14.672  19.502  14.337  1.00 96.18           H  
ATOM   4565  C   GLY B 136      13.834  19.648  12.373  1.00 96.18           C  
ATOM   4566  O   GLY B 136      13.900  20.820  12.013  1.00 96.18           O  
ATOM   4567  N   ILE B 137      12.860  18.834  11.962  1.00 96.25           N  
ATOM   4568  H   ILE B 137      12.817  17.897  12.337  1.00 96.25           H  
ATOM   4569  CA  ILE B 137      11.830  19.200  10.990  1.00 96.25           C  
ATOM   4570  HA  ILE B 137      12.170  20.063  10.417  1.00 96.25           H  
ATOM   4571  C   ILE B 137      10.554  19.591  11.738  1.00 96.25           C  
ATOM   4572  CB  ILE B 137      11.612  18.042   9.989  1.00 96.25           C  
ATOM   4573  HB  ILE B 137      11.312  17.156  10.549  1.00 96.25           H  
ATOM   4574  O   ILE B 137      10.063  18.843  12.581  1.00 96.25           O  
ATOM   4575  CG1 ILE B 137      12.934  17.728   9.245  1.00 96.25           C  
ATOM   4576 HG12 ILE B 137      13.194  18.560   8.590  1.00 96.25           H  
ATOM   4577 HG13 ILE B 137      13.749  17.600   9.957  1.00 96.25           H  
ATOM   4578  CG2 ILE B 137      10.485  18.380   8.992  1.00 96.25           C  
ATOM   4579 HG21 ILE B 137       9.543  18.539   9.517  1.00 96.25           H  
ATOM   4580 HG22 ILE B 137      10.325  17.555   8.298  1.00 96.25           H  
ATOM   4581 HG23 ILE B 137      10.738  19.275   8.424  1.00 96.25           H  
ATOM   4582  CD1 ILE B 137      12.875  16.440   8.425  1.00 96.25           C  
ATOM   4583 HD11 ILE B 137      12.546  15.611   9.051  1.00 96.25           H  
ATOM   4584 HD12 ILE B 137      13.867  16.217   8.032  1.00 96.25           H  
ATOM   4585 HD13 ILE B 137      12.181  16.566   7.594  1.00 96.25           H  
ATOM   4586  N   ASP B 138       9.991  20.751  11.399  1.00 96.17           N  
ATOM   4587  H   ASP B 138      10.443  21.300  10.681  1.00 96.17           H  
ATOM   4588  CA  ASP B 138       8.628  21.126  11.783  1.00 96.17           C  
ATOM   4589  HA  ASP B 138       8.489  20.967  12.852  1.00 96.17           H  
ATOM   4590  C   ASP B 138       7.638  20.273  10.969  1.00 96.17           C  
ATOM   4591  CB  ASP B 138       8.448  22.624  11.513  1.00 96.17           C  
ATOM   4592  HB2 ASP B 138       9.141  23.174  12.150  1.00 96.17           H  
ATOM   4593  HB3 ASP B 138       8.730  22.821  10.478  1.00 96.17           H  
ATOM   4594  O   ASP B 138       7.532  20.477   9.752  1.00 96.17           O  
ATOM   4595  CG  ASP B 138       7.038  23.179  11.738  1.00 96.17           C  
ATOM   4596  OD1 ASP B 138       6.061  22.403  11.890  1.00 96.17           O  
ATOM   4597  OD2 ASP B 138       6.958  24.429  11.733  1.00 96.17           O  
ATOM   4598  N   PRO B 139       6.884  19.343  11.589  1.00 95.90           N  
ATOM   4599  CA  PRO B 139       6.045  18.415  10.836  1.00 95.90           C  
ATOM   4600  HA  PRO B 139       6.673  17.888  10.118  1.00 95.90           H  
ATOM   4601  C   PRO B 139       4.907  19.104  10.074  1.00 95.90           C  
ATOM   4602  CB  PRO B 139       5.512  17.413  11.864  1.00 95.90           C  
ATOM   4603  HB2 PRO B 139       4.514  17.705  12.191  1.00 95.90           H  
ATOM   4604  HB3 PRO B 139       5.507  16.404  11.451  1.00 95.90           H  
ATOM   4605  O   PRO B 139       4.365  18.525   9.139  1.00 95.90           O  
ATOM   4606  CG  PRO B 139       6.485  17.522  13.035  1.00 95.90           C  
ATOM   4607  HG2 PRO B 139       6.029  17.232  13.982  1.00 95.90           H  
ATOM   4608  HG3 PRO B 139       7.375  16.923  12.839  1.00 95.90           H  
ATOM   4609  CD  PRO B 139       6.858  18.996  13.004  1.00 95.90           C  
ATOM   4610  HD2 PRO B 139       6.089  19.583  13.506  1.00 95.90           H  
ATOM   4611  HD3 PRO B 139       7.818  19.134  13.502  1.00 95.90           H  
ATOM   4612  N   THR B 140       4.551  20.345  10.435  1.00 92.77           N  
ATOM   4613  H   THR B 140       5.080  20.806  11.162  1.00 92.77           H  
ATOM   4614  CA  THR B 140       3.522  21.120   9.722  1.00 92.77           C  
ATOM   4615  HA  THR B 140       2.753  20.424   9.386  1.00 92.77           H  
ATOM   4616  C   THR B 140       4.039  21.804   8.458  1.00 92.77           C  
ATOM   4617  CB  THR B 140       2.828  22.151  10.625  1.00 92.77           C  
ATOM   4618  HB  THR B 140       2.024  22.613  10.052  1.00 92.77           H  
ATOM   4619  O   THR B 140       3.238  22.105   7.575  1.00 92.77           O  
ATOM   4620  CG2 THR B 140       2.202  21.498  11.854  1.00 92.77           C  
ATOM   4621 HG21 THR B 140       1.686  22.254  12.444  1.00 92.77           H  
ATOM   4622 HG22 THR B 140       1.490  20.735  11.539  1.00 92.77           H  
ATOM   4623 HG23 THR B 140       2.982  21.032  12.456  1.00 92.77           H  
ATOM   4624  OG1 THR B 140       3.676  23.182  11.077  1.00 92.77           O  
ATOM   4625  HG1 THR B 140       4.515  22.826  11.381  1.00 92.77           H  
ATOM   4626  N   LYS B 141       5.360  22.009   8.333  1.00 93.36           N  
ATOM   4627  H   LYS B 141       5.958  21.695   9.083  1.00 93.36           H  
ATOM   4628  CA  LYS B 141       5.997  22.577   7.129  1.00 93.36           C  
ATOM   4629  HA  LYS B 141       5.324  23.305   6.678  1.00 93.36           H  
ATOM   4630  C   LYS B 141       6.250  21.542   6.035  1.00 93.36           C  
ATOM   4631  CB  LYS B 141       7.306  23.287   7.497  1.00 93.36           C  
ATOM   4632  HB2 LYS B 141       7.847  23.525   6.582  1.00 93.36           H  
ATOM   4633  HB3 LYS B 141       7.923  22.617   8.095  1.00 93.36           H  
ATOM   4634  O   LYS B 141       6.310  21.925   4.878  1.00 93.36           O  
ATOM   4635  CG  LYS B 141       7.047  24.592   8.259  1.00 93.36           C  
ATOM   4636  HG2 LYS B 141       6.475  24.372   9.161  1.00 93.36           H  
ATOM   4637  HG3 LYS B 141       6.462  25.267   7.634  1.00 93.36           H  
ATOM   4638  CD  LYS B 141       8.368  25.275   8.640  1.00 93.36           C  
ATOM   4639  HD2 LYS B 141       9.025  24.544   9.110  1.00 93.36           H  
ATOM   4640  HD3 LYS B 141       8.860  25.644   7.741  1.00 93.36           H  
ATOM   4641  CE  LYS B 141       8.103  26.442   9.600  1.00 93.36           C  
ATOM   4642  HE2 LYS B 141       8.270  27.384   9.077  1.00 93.36           H  
ATOM   4643  HE3 LYS B 141       7.057  26.400   9.903  1.00 93.36           H  
ATOM   4644  NZ  LYS B 141       8.933  26.345  10.823  1.00 93.36           N  
ATOM   4645  HZ1 LYS B 141       9.890  26.077  10.641  1.00 93.36           H  
ATOM   4646  HZ2 LYS B 141       8.911  27.191  11.375  1.00 93.36           H  
ATOM   4647  HZ3 LYS B 141       8.526  25.621  11.396  1.00 93.36           H  
ATOM   4648  N   ALA B 142       6.328  20.258   6.388  1.00 93.11           N  
ATOM   4649  H   ALA B 142       6.318  20.035   7.373  1.00 93.11           H  
ATOM   4650  CA  ALA B 142       6.401  19.148   5.432  1.00 93.11           C  
ATOM   4651  HA  ALA B 142       7.063  19.436   4.616  1.00 93.11           H  
ATOM   4652  C   ALA B 142       5.035  18.807   4.780  1.00 93.11           C  
ATOM   4653  CB  ALA B 142       7.042  17.959   6.158  1.00 93.11           C  
ATOM   4654  HB1 ALA B 142       8.056  18.219   6.463  1.00 93.11           H  
ATOM   4655  HB2 ALA B 142       7.092  17.103   5.485  1.00 93.11           H  
ATOM   4656  HB3 ALA B 142       6.459  17.701   7.043  1.00 93.11           H  
ATOM   4657  O   ALA B 142       4.924  17.875   3.983  1.00 93.11           O  
ATOM   4658  N   ARG B 143       3.969  19.551   5.109  1.00 93.18           N  
ATOM   4659  H   ARG B 143       4.117  20.324   5.742  1.00 93.18           H  
ATOM   4660  CA  ARG B 143       2.652  19.433   4.471  1.00 93.18           C  
ATOM   4661  HA  ARG B 143       2.340  18.389   4.507  1.00 93.18           H  
ATOM   4662  C   ARG B 143       2.733  19.871   3.007  1.00 93.18           C  
ATOM   4663  CB  ARG B 143       1.647  20.287   5.256  1.00 93.18           C  
ATOM   4664  HB2 ARG B 143       1.613  19.931   6.286  1.00 93.18           H  
ATOM   4665  HB3 ARG B 143       1.989  21.322   5.261  1.00 93.18           H  
ATOM   4666  O   ARG B 143       3.075  21.014   2.725  1.00 93.18           O  
ATOM   4667  CG  ARG B 143       0.235  20.232   4.657  1.00 93.18           C  
ATOM   4668  HG2 ARG B 143      -0.117  19.201   4.658  1.00 93.18           H  
ATOM   4669  HG3 ARG B 143       0.249  20.605   3.633  1.00 93.18           H  
ATOM   4670  CD  ARG B 143      -0.717  21.098   5.485  1.00 93.18           C  
ATOM   4671  HD2 ARG B 143      -0.698  20.746   6.516  1.00 93.18           H  
ATOM   4672  HD3 ARG B 143      -0.343  22.122   5.478  1.00 93.18           H  
ATOM   4673  NE  ARG B 143      -2.088  21.084   4.930  1.00 93.18           N  
ATOM   4674  HE  ARG B 143      -2.189  21.458   3.998  1.00 93.18           H  
ATOM   4675  NH1 ARG B 143      -3.169  20.079   6.694  1.00 93.18           N  
ATOM   4676 HH11 ARG B 143      -2.270  19.884   7.111  1.00 93.18           H  
ATOM   4677 HH12 ARG B 143      -3.998  19.638   7.064  1.00 93.18           H  
ATOM   4678  NH2 ARG B 143      -4.337  20.723   4.903  1.00 93.18           N  
ATOM   4679 HH21 ARG B 143      -5.150  20.261   5.285  1.00 93.18           H  
ATOM   4680 HH22 ARG B 143      -4.379  21.032   3.942  1.00 93.18           H  
ATOM   4681  CZ  ARG B 143      -3.187  20.638   5.515  1.00 93.18           C  
ATOM   4682  N   GLY B 144       2.324  18.997   2.092  1.00 93.73           N  
ATOM   4683  H   GLY B 144       2.025  18.084   2.405  1.00 93.73           H  
ATOM   4684  CA  GLY B 144       2.417  19.213   0.646  1.00 93.73           C  
ATOM   4685  HA2 GLY B 144       1.574  18.724   0.158  1.00 93.73           H  
ATOM   4686  HA3 GLY B 144       2.361  20.279   0.429  1.00 93.73           H  
ATOM   4687  C   GLY B 144       3.710  18.683   0.018  1.00 93.73           C  
ATOM   4688  O   GLY B 144       3.806  18.656  -1.206  1.00 93.73           O  
ATOM   4689  N   ASP B 145       4.683  18.225   0.813  1.00 95.23           N  
ATOM   4690  H   ASP B 145       4.570  18.254   1.817  1.00 95.23           H  
ATOM   4691  CA  ASP B 145       5.893  17.597   0.283  1.00 95.23           C  
ATOM   4692  HA  ASP B 145       6.190  18.133  -0.619  1.00 95.23           H  
ATOM   4693  C   ASP B 145       5.645  16.136  -0.120  1.00 95.23           C  
ATOM   4694  CB  ASP B 145       7.062  17.680   1.284  1.00 95.23           C  
ATOM   4695  HB2 ASP B 145       6.718  17.380   2.274  1.00 95.23           H  
ATOM   4696  HB3 ASP B 145       7.825  16.963   0.980  1.00 95.23           H  
ATOM   4697  O   ASP B 145       4.830  15.419   0.472  1.00 95.23           O  
ATOM   4698  CG  ASP B 145       7.747  19.048   1.359  1.00 95.23           C  
ATOM   4699  OD1 ASP B 145       7.732  19.770   0.337  1.00 95.23           O  
ATOM   4700  OD2 ASP B 145       8.405  19.296   2.394  1.00 95.23           O  
ATOM   4701  N   ALA B 146       6.426  15.660  -1.093  1.00 97.66           N  
ATOM   4702  H   ALA B 146       7.051  16.310  -1.547  1.00 97.66           H  
ATOM   4703  CA  ALA B 146       6.484  14.257  -1.506  1.00 97.66           C  
ATOM   4704  HA  ALA B 146       5.462  13.881  -1.555  1.00 97.66           H  
ATOM   4705  C   ALA B 146       7.234  13.383  -0.475  1.00 97.66           C  
ATOM   4706  CB  ALA B 146       7.064  14.181  -2.925  1.00 97.66           C  
ATOM   4707  HB1 ALA B 146       8.089  14.551  -2.931  1.00 97.66           H  
ATOM   4708  HB2 ALA B 146       7.059  13.145  -3.267  1.00 97.66           H  
ATOM   4709  HB3 ALA B 146       6.456  14.776  -3.606  1.00 97.66           H  
ATOM   4710  O   ALA B 146       8.250  12.756  -0.784  1.00 97.66           O  
ATOM   4711  N   VAL B 147       6.751  13.367   0.770  1.00 98.58           N  
ATOM   4712  H   VAL B 147       5.950  13.949   0.969  1.00 98.58           H  
ATOM   4713  CA  VAL B 147       7.229  12.460   1.819  1.00 98.58           C  
ATOM   4714  HA  VAL B 147       8.296  12.303   1.660  1.00 98.58           H  
ATOM   4715  C   VAL B 147       6.509  11.117   1.684  1.00 98.58           C  
ATOM   4716  CB  VAL B 147       7.076  13.061   3.232  1.00 98.58           C  
ATOM   4717  HB  VAL B 147       6.015  13.187   3.451  1.00 98.58           H  
ATOM   4718  O   VAL B 147       5.284  11.063   1.756  1.00 98.58           O  
ATOM   4719  CG1 VAL B 147       7.668  12.135   4.303  1.00 98.58           C  
ATOM   4720 HG11 VAL B 147       8.729  11.965   4.117  1.00 98.58           H  
ATOM   4721 HG12 VAL B 147       7.139  11.182   4.306  1.00 98.58           H  
ATOM   4722 HG13 VAL B 147       7.537  12.587   5.287  1.00 98.58           H  
ATOM   4723  CG2 VAL B 147       7.739  14.445   3.332  1.00 98.58           C  
ATOM   4724 HG21 VAL B 147       8.522  14.558   2.581  1.00 98.58           H  
ATOM   4725 HG22 VAL B 147       6.983  15.213   3.170  1.00 98.58           H  
ATOM   4726 HG23 VAL B 147       8.173  14.603   4.319  1.00 98.58           H  
ATOM   4727  N   GLY B 148       7.253  10.033   1.468  1.00 98.79           N  
ATOM   4728  H   GLY B 148       8.254  10.151   1.403  1.00 98.79           H  
ATOM   4729  CA  GLY B 148       6.696   8.676   1.462  1.00 98.79           C  
ATOM   4730  HA2 GLY B 148       7.356   8.006   0.911  1.00 98.79           H  
ATOM   4731  HA3 GLY B 148       5.729   8.681   0.959  1.00 98.79           H  
ATOM   4732  C   GLY B 148       6.511   8.120   2.877  1.00 98.79           C  
ATOM   4733  O   GLY B 148       7.259   8.475   3.786  1.00 98.79           O  
ATOM   4734  N   VAL B 149       5.551   7.216   3.070  1.00 98.91           N  
ATOM   4735  H   VAL B 149       4.984   6.956   2.276  1.00 98.91           H  
ATOM   4736  CA  VAL B 149       5.304   6.519   4.342  1.00 98.91           C  
ATOM   4737  HA  VAL B 149       6.135   6.707   5.022  1.00 98.91           H  
ATOM   4738  C   VAL B 149       5.236   5.015   4.091  1.00 98.91           C  
ATOM   4739  CB  VAL B 149       4.024   7.024   5.039  1.00 98.91           C  
ATOM   4740  HB  VAL B 149       3.160   6.832   4.403  1.00 98.91           H  
ATOM   4741  O   VAL B 149       4.284   4.520   3.495  1.00 98.91           O  
ATOM   4742  CG1 VAL B 149       3.819   6.304   6.380  1.00 98.91           C  
ATOM   4743 HG11 VAL B 149       3.716   5.229   6.229  1.00 98.91           H  
ATOM   4744 HG12 VAL B 149       2.898   6.656   6.845  1.00 98.91           H  
ATOM   4745 HG13 VAL B 149       4.659   6.497   7.047  1.00 98.91           H  
ATOM   4746  CG2 VAL B 149       4.090   8.529   5.329  1.00 98.91           C  
ATOM   4747 HG21 VAL B 149       4.972   8.764   5.924  1.00 98.91           H  
ATOM   4748 HG22 VAL B 149       4.134   9.086   4.393  1.00 98.91           H  
ATOM   4749 HG23 VAL B 149       3.191   8.839   5.862  1.00 98.91           H  
ATOM   4750  N   PHE B 150       6.232   4.279   4.577  1.00 98.89           N  
ATOM   4751  H   PHE B 150       6.969   4.751   5.080  1.00 98.89           H  
ATOM   4752  CA  PHE B 150       6.348   2.831   4.407  1.00 98.89           C  
ATOM   4753  HA  PHE B 150       5.507   2.458   3.822  1.00 98.89           H  
ATOM   4754  C   PHE B 150       6.303   2.157   5.783  1.00 98.89           C  
ATOM   4755  CB  PHE B 150       7.627   2.508   3.618  1.00 98.89           C  
ATOM   4756  HB2 PHE B 150       7.719   1.425   3.537  1.00 98.89           H  
ATOM   4757  HB3 PHE B 150       8.492   2.869   4.173  1.00 98.89           H  
ATOM   4758  O   PHE B 150       7.229   2.296   6.588  1.00 98.89           O  
ATOM   4759  CG  PHE B 150       7.658   3.097   2.216  1.00 98.89           C  
ATOM   4760  CD1 PHE B 150       7.237   2.326   1.114  1.00 98.89           C  
ATOM   4761  HD1 PHE B 150       6.889   1.314   1.262  1.00 98.89           H  
ATOM   4762  CD2 PHE B 150       8.097   4.420   2.010  1.00 98.89           C  
ATOM   4763  HD2 PHE B 150       8.411   5.020   2.852  1.00 98.89           H  
ATOM   4764  CE1 PHE B 150       7.258   2.874  -0.181  1.00 98.89           C  
ATOM   4765  HE1 PHE B 150       6.930   2.285  -1.026  1.00 98.89           H  
ATOM   4766  CE2 PHE B 150       8.119   4.967   0.714  1.00 98.89           C  
ATOM   4767  HE2 PHE B 150       8.453   5.982   0.559  1.00 98.89           H  
ATOM   4768  CZ  PHE B 150       7.698   4.194  -0.382  1.00 98.89           C  
ATOM   4769  HZ  PHE B 150       7.705   4.613  -1.377  1.00 98.89           H  
ATOM   4770  N   SER B 151       5.215   1.446   6.079  1.00 98.74           N  
ATOM   4771  H   SER B 151       4.495   1.352   5.377  1.00 98.74           H  
ATOM   4772  CA  SER B 151       4.946   0.915   7.422  1.00 98.74           C  
ATOM   4773  HA  SER B 151       5.789   1.129   8.080  1.00 98.74           H  
ATOM   4774  C   SER B 151       4.766  -0.599   7.408  1.00 98.74           C  
ATOM   4775  CB  SER B 151       3.718   1.596   8.040  1.00 98.74           C  
ATOM   4776  HB2 SER B 151       3.560   1.210   9.047  1.00 98.74           H  
ATOM   4777  HB3 SER B 151       2.834   1.377   7.441  1.00 98.74           H  
ATOM   4778  O   SER B 151       3.829  -1.117   6.808  1.00 98.74           O  
ATOM   4779  OG  SER B 151       3.913   2.998   8.102  1.00 98.74           O  
ATOM   4780  HG  SER B 151       4.822   3.175   8.352  1.00 98.74           H  
ATOM   4781  N   GLY B 152       5.649  -1.309   8.108  1.00 98.72           N  
ATOM   4782  H   GLY B 152       6.441  -0.833   8.515  1.00 98.72           H  
ATOM   4783  CA  GLY B 152       5.490  -2.730   8.385  1.00 98.72           C  
ATOM   4784  HA2 GLY B 152       6.433  -3.135   8.754  1.00 98.72           H  
ATOM   4785  HA3 GLY B 152       5.229  -3.243   7.460  1.00 98.72           H  
ATOM   4786  C   GLY B 152       4.414  -2.977   9.444  1.00 98.72           C  
ATOM   4787  O   GLY B 152       4.582  -2.538  10.583  1.00 98.72           O  
ATOM   4788  N   VAL B 153       3.349  -3.692   9.080  1.00 97.37           N  
ATOM   4789  H   VAL B 153       3.301  -4.029   8.129  1.00 97.37           H  
ATOM   4790  CA  VAL B 153       2.243  -4.102   9.968  1.00 97.37           C  
ATOM   4791  HA  VAL B 153       2.574  -4.061  11.006  1.00 97.37           H  
ATOM   4792  C   VAL B 153       1.874  -5.543   9.621  1.00 97.37           C  
ATOM   4793  CB  VAL B 153       1.000  -3.194   9.810  1.00 97.37           C  
ATOM   4794  HB  VAL B 153       0.582  -3.333   8.813  1.00 97.37           H  
ATOM   4795  O   VAL B 153       1.834  -5.886   8.445  1.00 97.37           O  
ATOM   4796  CG1 VAL B 153      -0.087  -3.539  10.840  1.00 97.37           C  
ATOM   4797 HG11 VAL B 153      -0.465  -4.547  10.672  1.00 97.37           H  
ATOM   4798 HG12 VAL B 153      -0.929  -2.854  10.739  1.00 97.37           H  
ATOM   4799 HG13 VAL B 153       0.309  -3.463  11.853  1.00 97.37           H  
ATOM   4800  CG2 VAL B 153       1.336  -1.707   9.984  1.00 97.37           C  
ATOM   4801 HG21 VAL B 153       1.805  -1.552  10.956  1.00 97.37           H  
ATOM   4802 HG22 VAL B 153       2.012  -1.378   9.194  1.00 97.37           H  
ATOM   4803 HG23 VAL B 153       0.424  -1.114   9.919  1.00 97.37           H  
ATOM   4804  N   SER B 154       1.642  -6.392  10.625  1.00 92.49           N  
ATOM   4805  H   SER B 154       1.749  -6.062  11.573  1.00 92.49           H  
ATOM   4806  CA  SER B 154       1.323  -7.818  10.415  1.00 92.49           C  
ATOM   4807  HA  SER B 154       0.878  -7.937   9.427  1.00 92.49           H  
ATOM   4808  C   SER B 154       0.308  -8.391  11.413  1.00 92.49           C  
ATOM   4809  CB  SER B 154       2.614  -8.647  10.449  1.00 92.49           C  
ATOM   4810  HB2 SER B 154       3.365  -8.176   9.813  1.00 92.49           H  
ATOM   4811  HB3 SER B 154       2.410  -9.643  10.057  1.00 92.49           H  
ATOM   4812  O   SER B 154       0.157  -9.608  11.507  1.00 92.49           O  
ATOM   4813  OG  SER B 154       3.114  -8.759  11.775  1.00 92.49           O  
ATOM   4814  HG  SER B 154       2.509  -9.347  12.233  1.00 92.49           H  
ATOM   4815  N   ILE B 155      -0.320  -7.541  12.230  1.00 85.68           N  
ATOM   4816  H   ILE B 155      -0.229  -6.551  12.052  1.00 85.68           H  
ATOM   4817  CA  ILE B 155      -1.280  -7.934  13.269  1.00 85.68           C  
ATOM   4818  HA  ILE B 155      -1.481  -9.002  13.188  1.00 85.68           H  
ATOM   4819  C   ILE B 155      -2.580  -7.180  13.001  1.00 85.68           C  
ATOM   4820  CB  ILE B 155      -0.748  -7.655  14.697  1.00 85.68           C  
ATOM   4821  HB  ILE B 155      -0.663  -6.576  14.828  1.00 85.68           H  
ATOM   4822  O   ILE B 155      -2.555  -5.964  12.818  1.00 85.68           O  
ATOM   4823  CG1 ILE B 155       0.647  -8.277  14.935  1.00 85.68           C  
ATOM   4824 HG12 ILE B 155       1.340  -7.898  14.183  1.00 85.68           H  
ATOM   4825 HG13 ILE B 155       0.592  -9.360  14.832  1.00 85.68           H  
ATOM   4826  CG2 ILE B 155      -1.761  -8.187  15.728  1.00 85.68           C  
ATOM   4827 HG21 ILE B 155      -1.905  -9.262  15.615  1.00 85.68           H  
ATOM   4828 HG22 ILE B 155      -2.715  -7.671  15.623  1.00 85.68           H  
ATOM   4829 HG23 ILE B 155      -1.425  -7.981  16.744  1.00 85.68           H  
ATOM   4830  CD1 ILE B 155       1.249  -7.930  16.302  1.00 85.68           C  
ATOM   4831 HD11 ILE B 155       0.751  -8.487  17.095  1.00 85.68           H  
ATOM   4832 HD12 ILE B 155       2.307  -8.194  16.297  1.00 85.68           H  
ATOM   4833 HD13 ILE B 155       1.157  -6.860  16.488  1.00 85.68           H  
ATOM   4834  N   HIS B 156      -3.699  -7.904  12.989  1.00 80.84           N  
ATOM   4835  H   HIS B 156      -3.618  -8.901  13.129  1.00 80.84           H  
ATOM   4836  CA  HIS B 156      -5.041  -7.372  12.715  1.00 80.84           C  
ATOM   4837  HA  HIS B 156      -5.013  -6.287  12.813  1.00 80.84           H  
ATOM   4838  C   HIS B 156      -6.074  -7.864  13.749  1.00 80.84           C  
ATOM   4839  CB  HIS B 156      -5.423  -7.700  11.258  1.00 80.84           C  
ATOM   4840  HB2 HIS B 156      -6.401  -7.271  11.039  1.00 80.84           H  
ATOM   4841  HB3 HIS B 156      -5.494  -8.780  11.136  1.00 80.84           H  
ATOM   4842  O   HIS B 156      -7.274  -7.883  13.489  1.00 80.84           O  
ATOM   4843  CG  HIS B 156      -4.431  -7.149  10.260  1.00 80.84           C  
ATOM   4844  CD2 HIS B 156      -3.477  -7.856   9.577  1.00 80.84           C  
ATOM   4845  HD2 HIS B 156      -3.334  -8.926   9.610  1.00 80.84           H  
ATOM   4846  ND1 HIS B 156      -4.225  -5.817   9.978  1.00 80.84           N  
ATOM   4847  HD1 HIS B 156      -4.731  -5.041  10.380  1.00 80.84           H  
ATOM   4848  CE1 HIS B 156      -3.169  -5.727   9.153  1.00 80.84           C  
ATOM   4849  HE1 HIS B 156      -2.753  -4.806   8.773  1.00 80.84           H  
ATOM   4850  NE2 HIS B 156      -2.669  -6.943   8.892  1.00 80.84           N  
ATOM   4851  N   ASP B 157      -5.605  -8.281  14.929  1.00 80.54           N  
ATOM   4852  H   ASP B 157      -4.630  -8.132  15.145  1.00 80.54           H  
ATOM   4853  CA  ASP B 157      -6.401  -8.964  15.957  1.00 80.54           C  
ATOM   4854  HA  ASP B 157      -7.123  -9.606  15.451  1.00 80.54           H  
ATOM   4855  C   ASP B 157      -7.218  -8.024  16.859  1.00 80.54           C  
ATOM   4856  CB  ASP B 157      -5.482  -9.883  16.779  1.00 80.54           C  
ATOM   4857  HB2 ASP B 157      -4.851 -10.459  16.103  1.00 80.54           H  
ATOM   4858  HB3 ASP B 157      -6.114 -10.591  17.315  1.00 80.54           H  
ATOM   4859  O   ASP B 157      -8.099  -8.481  17.586  1.00 80.54           O  
ATOM   4860  CG  ASP B 157      -4.593  -9.162  17.801  1.00 80.54           C  
ATOM   4861  OD1 ASP B 157      -4.348  -7.943  17.678  1.00 80.54           O  
ATOM   4862  OD2 ASP B 157      -4.143  -9.839  18.749  1.00 80.54           O  
ATOM   4863  N   TYR B 158      -6.982  -6.708  16.790  1.00 83.34           N  
ATOM   4864  H   TYR B 158      -6.176  -6.410  16.258  1.00 83.34           H  
ATOM   4865  CA  TYR B 158      -7.702  -5.724  17.603  1.00 83.34           C  
ATOM   4866  HA  TYR B 158      -7.499  -5.950  18.650  1.00 83.34           H  
ATOM   4867  C   TYR B 158      -9.223  -5.810  17.418  1.00 83.34           C  
ATOM   4868  CB  TYR B 158      -7.185  -4.310  17.289  1.00 83.34           C  
ATOM   4869  HB2 TYR B 158      -7.481  -4.036  16.276  1.00 83.34           H  
ATOM   4870  HB3 TYR B 158      -6.095  -4.318  17.323  1.00 83.34           H  
ATOM   4871  O   TYR B 158      -9.969  -5.559  18.359  1.00 83.34           O  
ATOM   4872  CG  TYR B 158      -7.671  -3.260  18.271  1.00 83.34           C  
ATOM   4873  CD1 TYR B 158      -8.500  -2.199  17.855  1.00 83.34           C  
ATOM   4874  HD1 TYR B 158      -8.798  -2.112  16.820  1.00 83.34           H  
ATOM   4875  CD2 TYR B 158      -7.298  -3.363  19.625  1.00 83.34           C  
ATOM   4876  HD2 TYR B 158      -6.674  -4.185  19.944  1.00 83.34           H  
ATOM   4877  CE1 TYR B 158      -8.927  -1.235  18.789  1.00 83.34           C  
ATOM   4878  HE1 TYR B 158      -9.558  -0.413  18.486  1.00 83.34           H  
ATOM   4879  CE2 TYR B 158      -7.760  -2.427  20.567  1.00 83.34           C  
ATOM   4880  HE2 TYR B 158      -7.490  -2.536  21.607  1.00 83.34           H  
ATOM   4881  OH  TYR B 158      -9.022  -0.454  21.057  1.00 83.34           O  
ATOM   4882  HH  TYR B 158      -8.887  -0.773  21.953  1.00 83.34           H  
ATOM   4883  CZ  TYR B 158      -8.576  -1.357  20.146  1.00 83.34           C  
ATOM   4884  N   LEU B 159      -9.689  -6.239  16.239  1.00 72.26           N  
ATOM   4885  H   LEU B 159      -9.011  -6.516  15.544  1.00 72.26           H  
ATOM   4886  CA  LEU B 159     -11.104  -6.464  15.943  1.00 72.26           C  
ATOM   4887  HA  LEU B 159     -11.623  -5.511  16.050  1.00 72.26           H  
ATOM   4888  C   LEU B 159     -11.772  -7.463  16.911  1.00 72.26           C  
ATOM   4889  CB  LEU B 159     -11.202  -6.944  14.483  1.00 72.26           C  
ATOM   4890  HB2 LEU B 159     -10.544  -6.342  13.856  1.00 72.26           H  
ATOM   4891  HB3 LEU B 159     -10.842  -7.972  14.441  1.00 72.26           H  
ATOM   4892  O   LEU B 159     -12.914  -7.242  17.310  1.00 72.26           O  
ATOM   4893  CG  LEU B 159     -12.622  -6.885  13.894  1.00 72.26           C  
ATOM   4894  HG  LEU B 159     -13.333  -7.341  14.583  1.00 72.26           H  
ATOM   4895  CD1 LEU B 159     -13.043  -5.439  13.607  1.00 72.26           C  
ATOM   4896 HD11 LEU B 159     -12.345  -4.973  12.912  1.00 72.26           H  
ATOM   4897 HD12 LEU B 159     -14.040  -5.447  13.167  1.00 72.26           H  
ATOM   4898 HD13 LEU B 159     -13.086  -4.870  14.536  1.00 72.26           H  
ATOM   4899  CD2 LEU B 159     -12.651  -7.659  12.579  1.00 72.26           C  
ATOM   4900 HD21 LEU B 159     -11.977  -7.214  11.847  1.00 72.26           H  
ATOM   4901 HD22 LEU B 159     -12.361  -8.694  12.760  1.00 72.26           H  
ATOM   4902 HD23 LEU B 159     -13.669  -7.679  12.189  1.00 72.26           H  
ATOM   4903  N   GLU B 160     -11.063  -8.501  17.371  1.00 67.96           N  
ATOM   4904  H   GLU B 160     -10.097  -8.604  17.095  1.00 67.96           H  
ATOM   4905  CA  GLU B 160     -11.599  -9.452  18.359  1.00 67.96           C  
ATOM   4906  HA  GLU B 160     -12.544  -9.851  17.991  1.00 67.96           H  
ATOM   4907  C   GLU B 160     -11.875  -8.767  19.706  1.00 67.96           C  
ATOM   4908  CB  GLU B 160     -10.636 -10.626  18.591  1.00 67.96           C  
ATOM   4909  HB2 GLU B 160     -11.078 -11.255  19.364  1.00 67.96           H  
ATOM   4910  HB3 GLU B 160      -9.684 -10.248  18.966  1.00 67.96           H  
ATOM   4911  O   GLU B 160     -12.912  -9.002  20.336  1.00 67.96           O  
ATOM   4912  CG  GLU B 160     -10.389 -11.494  17.348  1.00 67.96           C  
ATOM   4913  HG2 GLU B 160      -9.782 -10.934  16.636  1.00 67.96           H  
ATOM   4914  HG3 GLU B 160     -11.350 -11.706  16.882  1.00 67.96           H  
ATOM   4915  CD  GLU B 160      -9.691 -12.824  17.690  1.00 67.96           C  
ATOM   4916  OE1 GLU B 160      -9.761 -13.739  16.839  1.00 67.96           O  
ATOM   4917  OE2 GLU B 160      -9.120 -12.941  18.801  1.00 67.96           O  
ATOM   4918  N   SER B 161     -10.997  -7.844  20.120  1.00 64.78           N  
ATOM   4919  H   SER B 161     -10.179  -7.677  19.551  1.00 64.78           H  
ATOM   4920  CA  SER B 161     -11.189  -6.993  21.302  1.00 64.78           C  
ATOM   4921  HA  SER B 161     -11.335  -7.632  22.173  1.00 64.78           H  
ATOM   4922  C   SER B 161     -12.419  -6.080  21.173  1.00 64.78           C  
ATOM   4923  CB  SER B 161      -9.955  -6.109  21.540  1.00 64.78           C  
ATOM   4924  HB2 SER B 161      -9.963  -5.287  20.825  1.00 64.78           H  
ATOM   4925  HB3 SER B 161     -10.009  -5.680  22.540  1.00 64.78           H  
ATOM   4926  O   SER B 161     -12.992  -5.667  22.183  1.00 64.78           O  
ATOM   4927  OG  SER B 161      -8.731  -6.809  21.392  1.00 64.78           O  
ATOM   4928  HG  SER B 161      -8.623  -7.454  22.096  1.00 64.78           H  
ATOM   4929  N   LEU B 162     -12.848  -5.779  19.941  1.00 61.64           N  
ATOM   4930  H   LEU B 162     -12.334  -6.167  19.162  1.00 61.64           H  
ATOM   4931  CA  LEU B 162     -13.999  -4.928  19.628  1.00 61.64           C  
ATOM   4932  HA  LEU B 162     -14.122  -4.225  20.453  1.00 61.64           H  
ATOM   4933  C   LEU B 162     -15.336  -5.685  19.549  1.00 61.64           C  
ATOM   4934  CB  LEU B 162     -13.721  -4.113  18.347  1.00 61.64           C  
ATOM   4935  HB2 LEU B 162     -13.638  -4.804  17.507  1.00 61.64           H  
ATOM   4936  HB3 LEU B 162     -14.583  -3.479  18.142  1.00 61.64           H  
ATOM   4937  O   LEU B 162     -16.376  -5.050  19.389  1.00 61.64           O
[truncated: 1,782,739 more chars]
