# Supplementary material for: Module-Based Polyketide Synthase Engineering for de Novo Polyketide Biosynthesis
Source: ACS Synth Biol. 2023 Oct 23;12(11):3148–55. doi: 10.1021/acssynbio.3c00282 (PMC10661043; doi:10.1021/acssynbio.3c00282)
Supplement: Supplementary file 2 — sb3c00282_si_002.zip [file sb3c00282_si_002.zip › Final_PKS_Structures/menzella_pdbs/eryM2_ACP_rapM3_KSAT_dimer.pdb]

ATOM      1  N   LEU A   1      40.171  40.126  14.676  1.00 68.57           N  
ATOM      2  H   LEU A   1      40.699  40.864  15.120  1.00 68.57           H  
ATOM      3  H2  LEU A   1      40.078  40.337  13.693  1.00 68.57           H  
ATOM      4  H3  LEU A   1      40.663  39.249  14.768  1.00 68.57           H  
ATOM      5  CA  LEU A   1      38.826  40.026  15.287  1.00 68.57           C  
ATOM      6  HA  LEU A   1      38.323  40.985  15.160  1.00 68.57           H  
ATOM      7  C   LEU A   1      38.901  39.831  16.802  1.00 68.57           C  
ATOM      8  CB  LEU A   1      37.960  38.979  14.569  1.00 68.57           C  
ATOM      9  HB2 LEU A   1      38.561  38.094  14.362  1.00 68.57           H  
ATOM     10  HB3 LEU A   1      37.137  38.683  15.219  1.00 68.57           H  
ATOM     11  O   LEU A   1      38.454  40.724  17.502  1.00 68.57           O  
ATOM     12  CG  LEU A   1      37.367  39.546  13.261  1.00 68.57           C  
ATOM     13  HG  LEU A   1      38.108  40.189  12.786  1.00 68.57           H  
ATOM     14  CD1 LEU A   1      37.026  38.427  12.285  1.00 68.57           C  
ATOM     15 HD11 LEU A   1      36.615  38.844  11.366  1.00 68.57           H  
ATOM     16 HD12 LEU A   1      36.286  37.758  12.723  1.00 68.57           H  
ATOM     17 HD13 LEU A   1      37.914  37.849  12.029  1.00 68.57           H  
ATOM     18  CD2 LEU A   1      36.107  40.367  13.544  1.00 68.57           C  
ATOM     19 HD21 LEU A   1      35.340  39.739  13.996  1.00 68.57           H  
ATOM     20 HD22 LEU A   1      36.320  41.203  14.210  1.00 68.57           H  
ATOM     21 HD23 LEU A   1      35.711  40.767  12.610  1.00 68.57           H  
ATOM     22  N   ALA A   2      39.523  38.764  17.325  1.00 66.65           N  
ATOM     23  H   ALA A   2      39.775  37.984  16.736  1.00 66.65           H  
ATOM     24  CA  ALA A   2      39.580  38.499  18.777  1.00 66.65           C  
ATOM     25  HA  ALA A   2      38.564  38.353  19.142  1.00 66.65           H  
ATOM     26  C   ALA A   2      40.206  39.626  19.632  1.00 66.65           C  
ATOM     27  CB  ALA A   2      40.337  37.182  18.984  1.00 66.65           C  
ATOM     28  HB1 ALA A   2      39.839  36.372  18.451  1.00 66.65           H  
ATOM     29  HB2 ALA A   2      40.338  36.926  20.044  1.00 66.65           H  
ATOM     30  HB3 ALA A   2      41.368  37.264  18.640  1.00 66.65           H  
ATOM     31  O   ALA A   2      39.718  39.913  20.720  1.00 66.65           O  
ATOM     32  N   GLY A   3      41.244  40.303  19.123  1.00 70.99           N  
ATOM     33  H   GLY A   3      41.662  39.958  18.271  1.00 70.99           H  
ATOM     34  CA  GLY A   3      41.906  41.415  19.823  1.00 70.99           C  
ATOM     35  HA2 GLY A   3      42.076  41.125  20.860  1.00 70.99           H  
ATOM     36  HA3 GLY A   3      42.877  41.599  19.362  1.00 70.99           H  
ATOM     37  C   GLY A   3      41.135  42.742  19.839  1.00 70.99           C  
ATOM     38  O   GLY A   3      41.619  43.701  20.435  1.00 70.99           O  
ATOM     39  N   LEU A   4      39.974  42.828  19.177  1.00 77.22           N  
ATOM     40  H   LEU A   4      39.551  41.982  18.823  1.00 77.22           H  
ATOM     41  CA  LEU A   4      39.133  44.023  19.239  1.00 77.22           C  
ATOM     42  HA  LEU A   4      39.785  44.894  19.179  1.00 77.22           H  
ATOM     43  C   LEU A   4      38.377  44.066  20.580  1.00 77.22           C  
ATOM     44  CB  LEU A   4      38.151  44.075  18.054  1.00 77.22           C  
ATOM     45  HB2 LEU A   4      37.398  44.836  18.254  1.00 77.22           H  
ATOM     46  HB3 LEU A   4      37.632  43.118  17.993  1.00 77.22           H  
ATOM     47  O   LEU A   4      37.893  43.024  21.037  1.00 77.22           O  
ATOM     48  CG  LEU A   4      38.807  44.391  16.700  1.00 77.22           C  
ATOM     49  HG  LEU A   4      39.663  43.734  16.547  1.00 77.22           H  
ATOM     50  CD1 LEU A   4      37.813  44.131  15.568  1.00 77.22           C  
ATOM     51 HD11 LEU A   4      36.955  44.795  15.676  1.00 77.22           H  
ATOM     52 HD12 LEU A   4      37.458  43.101  15.606  1.00 77.22           H  
ATOM     53 HD13 LEU A   4      38.280  44.323  14.602  1.00 77.22           H  
ATOM     54  CD2 LEU A   4      39.272  45.847  16.612  1.00 77.22           C  
ATOM     55 HD21 LEU A   4      40.065  46.041  17.334  1.00 77.22           H  
ATOM     56 HD22 LEU A   4      39.651  46.062  15.613  1.00 77.22           H  
ATOM     57 HD23 LEU A   4      38.441  46.520  16.823  1.00 77.22           H  
ATOM     58  N   PRO A   5      38.219  45.253  21.198  1.00 72.46           N  
ATOM     59  CA  PRO A   5      37.288  45.445  22.304  1.00 72.46           C  
ATOM     60  HA  PRO A   5      37.666  44.915  23.178  1.00 72.46           H  
ATOM     61  C   PRO A   5      35.894  44.932  21.930  1.00 72.46           C  
ATOM     62  CB  PRO A   5      37.263  46.954  22.577  1.00 72.46           C  
ATOM     63  HB2 PRO A   5      37.183  47.172  23.642  1.00 72.46           H  
ATOM     64  HB3 PRO A   5      36.442  47.422  22.033  1.00 72.46           H  
ATOM     65  O   PRO A   5      35.441  45.123  20.804  1.00 72.46           O  
ATOM     66  CG  PRO A   5      38.583  47.457  21.996  1.00 72.46           C  
ATOM     67  HG2 PRO A   5      38.514  48.496  21.673  1.00 72.46           H  
ATOM     68  HG3 PRO A   5      39.377  47.334  22.732  1.00 72.46           H  
ATOM     69  CD  PRO A   5      38.827  46.519  20.821  1.00 72.46           C  
ATOM     70  HD2 PRO A   5      38.335  46.908  19.929  1.00 72.46           H  
ATOM     71  HD3 PRO A   5      39.899  46.418  20.650  1.00 72.46           H  
ATOM     72  N   ARG A   6      35.192  44.304  22.878  1.00 67.52           N  
ATOM     73  H   ARG A   6      35.637  44.184  23.777  1.00 67.52           H  
ATOM     74  CA  ARG A   6      33.960  43.540  22.608  1.00 67.52           C  
ATOM     75  HA  ARG A   6      34.225  42.666  22.012  1.00 67.52           H  
ATOM     76  C   ARG A   6      32.912  44.291  21.776  1.00 67.52           C  
ATOM     77  CB  ARG A   6      33.382  43.057  23.943  1.00 67.52           C  
ATOM     78  HB2 ARG A   6      33.089  43.913  24.550  1.00 67.52           H  
ATOM     79  HB3 ARG A   6      34.157  42.502  24.473  1.00 67.52           H  
ATOM     80  O   ARG A   6      32.412  43.734  20.811  1.00 67.52           O  
ATOM     81  CG  ARG A   6      32.167  42.140  23.747  1.00 67.52           C  
ATOM     82  HG2 ARG A   6      32.419  41.340  23.051  1.00 67.52           H  
ATOM     83  HG3 ARG A   6      31.332  42.706  23.333  1.00 67.52           H  
ATOM     84  CD  ARG A   6      31.745  41.540  25.089  1.00 67.52           C  
ATOM     85  HD2 ARG A   6      31.386  42.343  25.733  1.00 67.52           H  
ATOM     86  HD3 ARG A   6      32.607  41.062  25.554  1.00 67.52           H  
ATOM     87  NE  ARG A   6      30.690  40.536  24.903  1.00 67.52           N  
ATOM     88  HE  ARG A   6      30.511  40.231  23.957  1.00 67.52           H  
ATOM     89  NH1 ARG A   6      30.187  40.201  27.125  1.00 67.52           N  
ATOM     90 HH11 ARG A   6      30.879  40.888  27.388  1.00 67.52           H  
ATOM     91 HH12 ARG A   6      29.618  39.736  27.818  1.00 67.52           H  
ATOM     92  NH2 ARG A   6      29.076  39.078  25.546  1.00 67.52           N  
ATOM     93 HH21 ARG A   6      28.522  38.611  26.249  1.00 67.52           H  
ATOM     94 HH22 ARG A   6      28.941  38.832  24.576  1.00 67.52           H  
ATOM     95  CZ  ARG A   6      29.991  39.948  25.858  1.00 67.52           C  
ATOM     96  N   ALA A   7      32.605  45.544  22.111  1.00 68.51           N  
ATOM     97  H   ALA A   7      33.070  45.965  22.903  1.00 68.51           H  
ATOM     98  CA  ALA A   7      31.593  46.320  21.387  1.00 68.51           C  
ATOM     99  HA  ALA A   7      30.659  45.759  21.383  1.00 68.51           H  
ATOM    100  C   ALA A   7      31.976  46.569  19.914  1.00 68.51           C  
ATOM    101  CB  ALA A   7      31.363  47.637  22.137  1.00 68.51           C  
ATOM    102  HB1 ALA A   7      31.033  47.434  23.155  1.00 68.51           H  
ATOM    103  HB2 ALA A   7      30.588  48.209  21.627  1.00 68.51           H  
ATOM    104  HB3 ALA A   7      32.280  48.226  22.159  1.00 68.51           H  
ATOM    105  O   ALA A   7      31.149  46.389  19.020  1.00 68.51           O  
ATOM    106  N   GLU A   8      33.239  46.925  19.652  1.00 79.34           N  
ATOM    107  H   GLU A   8      33.902  46.991  20.411  1.00 79.34           H  
ATOM    108  CA  GLU A   8      33.755  47.049  18.283  1.00 79.34           C  
ATOM    109  HA  GLU A   8      33.101  47.700  17.702  1.00 79.34           H  
ATOM    110  C   GLU A   8      33.773  45.692  17.575  1.00 79.34           C  
ATOM    111  CB  GLU A   8      35.171  47.648  18.286  1.00 79.34           C  
ATOM    112  HB2 GLU A   8      35.616  47.486  17.305  1.00 79.34           H  
ATOM    113  HB3 GLU A   8      35.780  47.133  19.029  1.00 79.34           H  
ATOM    114  O   GLU A   8      33.428  45.608  16.398  1.00 79.34           O  
ATOM    115  CG  GLU A   8      35.171  49.158  18.565  1.00 79.34           C  
ATOM    116  HG2 GLU A   8      34.733  49.333  19.547  1.00 79.34           H  
ATOM    117  HG3 GLU A   8      34.543  49.648  17.821  1.00 79.34           H  
ATOM    118  CD  GLU A   8      36.580  49.777  18.529  1.00 79.34           C  
ATOM    119  OE1 GLU A   8      36.654  51.026  18.560  1.00 79.34           O  
ATOM    120  OE2 GLU A   8      37.574  49.012  18.511  1.00 79.34           O  
ATOM    121  N   ARG A   9      34.110  44.615  18.295  1.00 81.00           N  
ATOM    122  H   ARG A   9      34.387  44.761  19.255  1.00 81.00           H  
ATOM    123  CA  ARG A   9      34.130  43.251  17.757  1.00 81.00           C  
ATOM    124  HA  ARG A   9      34.765  43.246  16.871  1.00 81.00           H  
ATOM    125  C   ARG A   9      32.748  42.794  17.292  1.00 81.00           C  
ATOM    126  CB  ARG A   9      34.720  42.303  18.806  1.00 81.00           C  
ATOM    127  HB2 ARG A   9      34.018  42.205  19.634  1.00 81.00           H  
ATOM    128  HB3 ARG A   9      35.646  42.727  19.192  1.00 81.00           H  
ATOM    129  O   ARG A   9      32.633  42.330  16.163  1.00 81.00           O  
ATOM    130  CG  ARG A   9      35.014  40.912  18.227  1.00 81.00           C  
ATOM    131  HG2 ARG A   9      34.091  40.442  17.885  1.00 81.00           H  
ATOM    132  HG3 ARG A   9      35.694  41.009  17.380  1.00 81.00           H  
ATOM    133  CD  ARG A   9      35.665  40.030  19.294  1.00 81.00           C  
ATOM    134  HD2 ARG A   9      35.940  39.076  18.843  1.00 81.00           H  
ATOM    135  HD3 ARG A   9      36.568  40.521  19.658  1.00 81.00           H  
ATOM    136  NE  ARG A   9      34.722  39.783  20.388  1.00 81.00           N  
ATOM    137  HE  ARG A   9      33.751  39.699  20.121  1.00 81.00           H  
ATOM    138  NH1 ARG A   9      36.150  39.703  22.173  1.00 81.00           N  
ATOM    139 HH11 ARG A   9      36.322  39.451  23.136  1.00 81.00           H  
ATOM    140 HH12 ARG A   9      36.916  39.952  21.563  1.00 81.00           H  
ATOM    141  NH2 ARG A   9      33.952  39.281  22.438  1.00 81.00           N  
ATOM    142 HH21 ARG A   9      34.116  38.780  23.300  1.00 81.00           H  
ATOM    143 HH22 ARG A   9      33.049  39.171  22.001  1.00 81.00           H  
ATOM    144  CZ  ARG A   9      34.952  39.592  21.663  1.00 81.00           C  
ATOM    145  N   THR A  10      31.702  42.961  18.101  1.00 78.26           N  
ATOM    146  H   THR A  10      31.867  43.296  19.039  1.00 78.26           H  
ATOM    147  CA  THR A  10      30.335  42.557  17.731  1.00 78.26           C  
ATOM    148  HA  THR A  10      30.343  41.503  17.453  1.00 78.26           H  
ATOM    149  C   THR A  10      29.813  43.350  16.532  1.00 78.26           C  
ATOM    150  CB  THR A  10      29.364  42.735  18.905  1.00 78.26           C  
ATOM    151  HB  THR A  10      29.234  43.799  19.103  1.00 78.26           H  
ATOM    152  O   THR A  10      29.266  42.762  15.600  1.00 78.26           O  
ATOM    153  CG2 THR A  10      27.992  42.124  18.618  1.00 78.26           C  
ATOM    154 HG21 THR A  10      27.366  42.209  19.506  1.00 78.26           H  
ATOM    155 HG22 THR A  10      28.099  41.070  18.361  1.00 78.26           H  
ATOM    156 HG23 THR A  10      27.502  42.648  17.798  1.00 78.26           H  
ATOM    157  OG1 THR A  10      29.866  42.135  20.078  1.00 78.26           O  
ATOM    158  HG1 THR A  10      30.361  41.344  19.853  1.00 78.26           H  
ATOM    159  N   ALA A  11      30.015  44.673  16.510  1.00 82.16           N  
ATOM    160  H   ALA A  11      30.481  45.116  17.289  1.00 82.16           H  
ATOM    161  CA  ALA A  11      29.628  45.502  15.367  1.00 82.16           C  
ATOM    162  HA  ALA A  11      28.553  45.415  15.213  1.00 82.16           H  
ATOM    163  C   ALA A  11      30.326  45.036  14.079  1.00 82.16           C  
ATOM    164  CB  ALA A  11      29.969  46.961  15.687  1.00 82.16           C  
ATOM    165  HB1 ALA A  11      29.439  47.275  16.586  1.00 82.16           H  
ATOM    166  HB2 ALA A  11      29.670  47.598  14.856  1.00 82.16           H  
ATOM    167  HB3 ALA A  11      31.042  47.067  15.852  1.00 82.16           H  
ATOM    168  O   ALA A  11      29.705  44.945  13.016  1.00 82.16           O  
ATOM    169  N   GLU A  12      31.603  44.677  14.195  1.00 87.81           N  
ATOM    170  H   GLU A  12      32.078  44.818  15.075  1.00 87.81           H  
ATOM    171  CA  GLU A  12      32.383  44.190  13.070  1.00 87.81           C  
ATOM    172  HA  GLU A  12      32.145  44.848  12.234  1.00 87.81           H  
ATOM    173  C   GLU A  12      31.971  42.787  12.613  1.00 87.81           C  
ATOM    174  CB  GLU A  12      33.872  44.303  13.435  1.00 87.81           C  
ATOM    175  HB2 GLU A  12      34.115  43.547  14.182  1.00 87.81           H  
ATOM    176  HB3 GLU A  12      34.060  45.284  13.871  1.00 87.81           H  
ATOM    177  O   GLU A  12      31.973  42.508  11.415  1.00 87.81           O  
ATOM    178  CG  GLU A  12      34.820  44.143  12.250  1.00 87.81           C  
ATOM    179  HG2 GLU A  12      35.839  44.135  12.639  1.00 87.81           H  
ATOM    180  HG3 GLU A  12      34.650  43.175  11.779  1.00 87.81           H  
ATOM    181  CD  GLU A  12      34.702  45.252  11.197  1.00 87.81           C  
ATOM    182  OE1 GLU A  12      35.640  45.354  10.382  1.00 87.81           O  
ATOM    183  OE2 GLU A  12      33.675  45.955  11.075  1.00 87.81           O  
ATOM    184  N   LEU A  13      31.521  41.930  13.531  1.00 90.81           N  
ATOM    185  H   LEU A  13      31.581  42.201  14.502  1.00 90.81           H  
ATOM    186  CA  LEU A  13      30.945  40.628  13.203  1.00 90.81           C  
ATOM    187  HA  LEU A  13      31.604  40.125  12.495  1.00 90.81           H  
ATOM    188  C   LEU A  13      29.587  40.753  12.508  1.00 90.81           C  
ATOM    189  CB  LEU A  13      30.841  39.772  14.471  1.00 90.81           C  
ATOM    190  HB2 LEU A  13      30.371  40.361  15.260  1.00 90.81           H  
ATOM    191  HB3 LEU A  13      30.195  38.917  14.273  1.00 90.81           H  
ATOM    192  O   LEU A  13      29.374  40.098  11.494  1.00 90.81           O  
ATOM    193  CG  LEU A  13      32.199  39.247  14.962  1.00 90.81           C  
ATOM    194  HG  LEU A  13      32.922  40.059  15.035  1.00 90.81           H  
ATOM    195  CD1 LEU A  13      32.012  38.643  16.344  1.00 90.81           C  
ATOM    196 HD11 LEU A  13      31.237  37.878  16.301  1.00 90.81           H  
ATOM    197 HD12 LEU A  13      32.943  38.197  16.696  1.00 90.81           H  
ATOM    198 HD13 LEU A  13      31.708  39.418  17.048  1.00 90.81           H  
ATOM    199  CD2 LEU A  13      32.773  38.179  14.026  1.00 90.81           C  
ATOM    200 HD21 LEU A  13      33.654  37.723  14.479  1.00 90.81           H  
ATOM    201 HD22 LEU A  13      33.064  38.626  13.076  1.00 90.81           H  
ATOM    202 HD23 LEU A  13      32.029  37.403  13.848  1.00 90.81           H  
ATOM    203  N   VAL A  14      28.690  41.634  12.962  1.00 87.39           N  
ATOM    204  H   VAL A  14      28.893  42.128  13.819  1.00 87.39           H  
ATOM    205  CA  VAL A  14      27.423  41.894  12.249  1.00 87.39           C  
ATOM    206  HA  VAL A  14      26.873  40.958  12.144  1.00 87.39           H  
ATOM    207  C   VAL A  14      27.709  42.402  10.838  1.00 87.39           C  
ATOM    208  CB  VAL A  14      26.532  42.888  13.017  1.00 87.39           C  
ATOM    209  HB  VAL A  14      27.107  43.786  13.244  1.00 87.39           H  
ATOM    210  O   VAL A  14      27.086  41.950   9.874  1.00 87.39           O  
ATOM    211  CG1 VAL A  14      25.293  43.297  12.203  1.00 87.39           C  
ATOM    212 HG11 VAL A  14      24.632  43.903  12.823  1.00 87.39           H  
ATOM    213 HG12 VAL A  14      24.756  42.406  11.879  1.00 87.39           H  
ATOM    214 HG13 VAL A  14      25.587  43.889  11.336  1.00 87.39           H  
ATOM    215  CG2 VAL A  14      26.031  42.279  14.329  1.00 87.39           C  
ATOM    216 HG21 VAL A  14      26.869  41.957  14.947  1.00 87.39           H  
ATOM    217 HG22 VAL A  14      25.392  41.420  14.124  1.00 87.39           H  
ATOM    218 HG23 VAL A  14      25.458  43.018  14.889  1.00 87.39           H  
ATOM    219  N   ARG A  15      28.684  43.307  10.686  1.00 87.68           N  
ATOM    220  H   ARG A  15      29.157  43.644  11.513  1.00 87.68           H  
ATOM    221  CA  ARG A  15      29.123  43.776   9.368  1.00 87.68           C  
ATOM    222  HA  ARG A  15      28.253  44.162   8.837  1.00 87.68           H  
ATOM    223  C   ARG A  15      29.675  42.629   8.524  1.00 87.68           C  
ATOM    224  CB  ARG A  15      30.149  44.905   9.539  1.00 87.68           C  
ATOM    225  HB2 ARG A  15      31.085  44.500   9.921  1.00 87.68           H  
ATOM    226  HB3 ARG A  15      29.768  45.626  10.263  1.00 87.68           H  
ATOM    227  O   ARG A  15      29.301  42.524   7.357  1.00 87.68           O  
ATOM    228  CG  ARG A  15      30.402  45.634   8.211  1.00 87.68           C  
ATOM    229  HG2 ARG A  15      29.460  46.056   7.860  1.00 87.68           H  
ATOM    230  HG3 ARG A  15      30.773  44.939   7.458  1.00 87.68           H  
ATOM    231  CD  ARG A  15      31.411  46.774   8.387  1.00 87.68           C  
ATOM    232  HD2 ARG A  15      31.156  47.339   9.283  1.00 87.68           H  
ATOM    233  HD3 ARG A  15      31.319  47.448   7.535  1.00 87.68           H  
ATOM    234  NE  ARG A  15      32.795  46.281   8.515  1.00 87.68           N  
ATOM    235  HE  ARG A  15      33.066  45.945   9.428  1.00 87.68           H  
ATOM    236  NH1 ARG A  15      33.668  47.101   6.562  1.00 87.68           N  
ATOM    237 HH11 ARG A  15      32.754  47.461   6.330  1.00 87.68           H  
ATOM    238 HH12 ARG A  15      34.440  47.142   5.911  1.00 87.68           H  
ATOM    239  NH2 ARG A  15      34.963  45.922   7.893  1.00 87.68           N  
ATOM    240 HH21 ARG A  15      35.751  46.059   7.277  1.00 87.68           H  
ATOM    241 HH22 ARG A  15      35.145  45.579   8.825  1.00 87.68           H  
ATOM    242  CZ  ARG A  15      33.795  46.430   7.669  1.00 87.68           C  
ATOM    243  N   LEU A  16      30.509  41.761   9.097  1.00 90.82           N  
ATOM    244  H   LEU A  16      30.799  41.938  10.049  1.00 90.82           H  
ATOM    245  CA  LEU A  16      31.074  40.594   8.421  1.00 90.82           C  
ATOM    246  HA  LEU A  16      31.618  40.939   7.542  1.00 90.82           H  
ATOM    247  C   LEU A  16      29.983  39.634   7.942  1.00 90.82           C  
ATOM    248  CB  LEU A  16      32.059  39.880   9.367  1.00 90.82           C  
ATOM    249  HB2 LEU A  16      32.877  40.558   9.609  1.00 90.82           H  
ATOM    250  HB3 LEU A  16      31.539  39.640  10.295  1.00 90.82           H  
ATOM    251  O   LEU A  16      29.998  39.242   6.776  1.00 90.82           O  
ATOM    252  CG  LEU A  16      32.635  38.568   8.805  1.00 90.82           C  
ATOM    253  HG  LEU A  16      31.823  37.898   8.521  1.00 90.82           H  
ATOM    254  CD1 LEU A  16      33.511  38.826   7.577  1.00 90.82           C  
ATOM    255 HD11 LEU A  16      33.827  37.870   7.159  1.00 90.82           H  
ATOM    256 HD12 LEU A  16      32.943  39.338   6.801  1.00 90.82           H  
ATOM    257 HD13 LEU A  16      34.384  39.418   7.850  1.00 90.82           H  
ATOM    258  CD2 LEU A  16      33.452  37.861   9.885  1.00 90.82           C  
ATOM    259 HD21 LEU A  16      32.819  37.658  10.748  1.00 90.82           H  
ATOM    260 HD22 LEU A  16      33.817  36.907   9.505  1.00 90.82           H  
ATOM    261 HD23 LEU A  16      34.296  38.480  10.190  1.00 90.82           H  
ATOM    262  N   VAL A  17      29.025  39.282   8.800  1.00 92.36           N  
ATOM    263  H   VAL A  17      29.084  39.607   9.755  1.00 92.36           H  
ATOM    264  CA  VAL A  17      27.956  38.347   8.438  1.00 92.36           C  
ATOM    265  HA  VAL A  17      28.410  37.468   7.981  1.00 92.36           H  
ATOM    266  C   VAL A  17      27.045  38.953   7.388  1.00 92.36           C  
ATOM    267  CB  VAL A  17      27.143  37.871   9.649  1.00 92.36           C  
ATOM    268  HB  VAL A  17      26.655  38.723  10.122  1.00 92.36           H  
ATOM    269  O   VAL A  17      26.784  38.299   6.385  1.00 92.36           O  
ATOM    270  CG1 VAL A  17      26.090  36.866   9.175  1.00 92.36           C  
ATOM    271 HG11 VAL A  17      25.349  37.332   8.526  1.00 92.36           H  
ATOM    272 HG12 VAL A  17      26.559  36.038   8.643  1.00 92.36           H  
ATOM    273 HG13 VAL A  17      25.572  36.466  10.047  1.00 92.36           H  
ATOM    274  CG2 VAL A  17      28.013  37.148  10.679  1.00 92.36           C  
ATOM    275 HG21 VAL A  17      28.855  37.763  10.997  1.00 92.36           H  
ATOM    276 HG22 VAL A  17      27.408  36.920  11.556  1.00 92.36           H  
ATOM    277 HG23 VAL A  17      28.399  36.217  10.263  1.00 92.36           H  
ATOM    278  N   ARG A  18      26.623  40.214   7.534  1.00 88.44           N  
ATOM    279  H   ARG A  18      26.868  40.707   8.381  1.00 88.44           H  
ATOM    280  CA  ARG A  18      25.824  40.896   6.502  1.00 88.44           C  
ATOM    281  HA  ARG A  18      24.911  40.331   6.316  1.00 88.44           H  
ATOM    282  C   ARG A  18      26.556  40.975   5.168  1.00 88.44           C  
ATOM    283  CB  ARG A  18      25.459  42.308   6.956  1.00 88.44           C  
ATOM    284  HB2 ARG A  18      25.051  42.846   6.101  1.00 88.44           H  
ATOM    285  HB3 ARG A  18      26.361  42.825   7.285  1.00 88.44           H  
ATOM    286  O   ARG A  18      25.949  40.722   4.137  1.00 88.44           O  
ATOM    287  CG  ARG A  18      24.417  42.308   8.080  1.00 88.44           C  
ATOM    288  HG2 ARG A  18      24.763  41.710   8.923  1.00 88.44           H  
ATOM    289  HG3 ARG A  18      23.480  41.885   7.719  1.00 88.44           H  
ATOM    290  CD  ARG A  18      24.191  43.745   8.550  1.00 88.44           C  
ATOM    291  HD2 ARG A  18      23.577  43.715   9.450  1.00 88.44           H  
ATOM    292  HD3 ARG A  18      25.153  44.192   8.805  1.00 88.44           H  
ATOM    293  NE  ARG A  18      23.519  44.533   7.506  1.00 88.44           N  
ATOM    294  HE  ARG A  18      23.207  44.027   6.690  1.00 88.44           H  
ATOM    295  NH1 ARG A  18      23.349  46.547   8.575  1.00 88.44           N  
ATOM    296 HH11 ARG A  18      23.850  46.148   9.355  1.00 88.44           H  
ATOM    297 HH12 ARG A  18      23.001  47.495   8.599  1.00 88.44           H  
ATOM    298  NH2 ARG A  18      22.452  46.270   6.542  1.00 88.44           N  
ATOM    299 HH21 ARG A  18      22.053  47.197   6.540  1.00 88.44           H  
ATOM    300 HH22 ARG A  18      22.198  45.615   5.816  1.00 88.44           H  
ATOM    301  CZ  ARG A  18      23.121  45.784   7.544  1.00 88.44           C  
ATOM    302  N   THR A  19      27.855  41.275   5.184  1.00 89.19           N  
ATOM    303  H   THR A  19      28.286  41.471   6.076  1.00 89.19           H  
ATOM    304  CA  THR A  19      28.685  41.322   3.967  1.00 89.19           C  
ATOM    305  HA  THR A  19      28.176  41.918   3.209  1.00 89.19           H  
ATOM    306  C   THR A  19      28.837  39.946   3.335  1.00 89.19           C  
ATOM    307  CB  THR A  19      30.064  41.946   4.239  1.00 89.19           C  
ATOM    308  HB  THR A  19      30.635  41.289   4.895  1.00 89.19           H  
ATOM    309  O   THR A  19      28.698  39.816   2.122  1.00 89.19           O  
ATOM    310  CG2 THR A  19      30.859  42.185   2.958  1.00 89.19           C  
ATOM    311 HG21 THR A  19      31.100  41.235   2.480  1.00 89.19           H  
ATOM    312 HG22 THR A  19      30.280  42.796   2.266  1.00 89.19           H  
ATOM    313 HG23 THR A  19      31.791  42.697   3.196  1.00 89.19           H  
ATOM    314  OG1 THR A  19      29.925  43.202   4.869  1.00 89.19           O  
ATOM    315  HG1 THR A  19      29.671  43.017   5.777  1.00 89.19           H  
ATOM    316  N   SER A  20      29.046  38.907   4.141  1.00 92.29           N  
ATOM    317  H   SER A  20      29.159  39.073   5.131  1.00 92.29           H  
ATOM    318  CA  SER A  20      29.129  37.526   3.656  1.00 92.29           C  
ATOM    319  HA  SER A  20      29.866  37.474   2.854  1.00 92.29           H  
ATOM    320  C   SER A  20      27.787  37.067   3.086  1.00 92.29           C  
ATOM    321  CB  SER A  20      29.585  36.587   4.777  1.00 92.29           C  
ATOM    322  HB2 SER A  20      29.718  35.584   4.371  1.00 92.29           H  
ATOM    323  HB3 SER A  20      28.831  36.552   5.564  1.00 92.29           H  
ATOM    324  O   SER A  20      27.742  36.518   1.996  1.00 92.29           O  
ATOM    325  OG  SER A  20      30.810  37.036   5.323  1.00 92.29           O  
ATOM    326  HG  SER A  20      30.630  37.801   5.874  1.00 92.29           H  
ATOM    327  N   THR A  21      26.685  37.379   3.763  1.00 88.26           N  
ATOM    328  H   THR A  21      26.802  37.839   4.654  1.00 88.26           H  
ATOM    329  CA  THR A  21      25.311  37.084   3.323  1.00 88.26           C  
ATOM    330  HA  THR A  21      25.195  36.011   3.169  1.00 88.26           H  
ATOM    331  C   THR A  21      24.999  37.784   2.005  1.00 88.26           C  
ATOM    332  CB  THR A  21      24.305  37.538   4.388  1.00 88.26           C  
ATOM    333  HB  THR A  21      24.361  38.622   4.490  1.00 88.26           H  
ATOM    334  O   THR A  21      24.532  37.150   1.067  1.00 88.26           O  
ATOM    335  CG2 THR A  21      22.866  37.146   4.076  1.00 88.26           C  
ATOM    336 HG21 THR A  21      22.768  36.062   4.146  1.00 88.26           H  
ATOM    337 HG22 THR A  21      22.194  37.588   4.811  1.00 88.26           H  
ATOM    338 HG23 THR A  21      22.568  37.482   3.083  1.00 88.26           H  
ATOM    339  OG1 THR A  21      24.623  36.955   5.628  1.00 88.26           O  
ATOM    340  HG1 THR A  21      25.445  37.340   5.939  1.00 88.26           H  
ATOM    341  N   ALA A  22      25.326  39.075   1.902  1.00 86.57           N  
ATOM    342  H   ALA A  22      25.689  39.555   2.713  1.00 86.57           H  
ATOM    343  CA  ALA A  22      25.182  39.845   0.673  1.00 86.57           C  
ATOM    344  HA  ALA A  22      24.136  39.834   0.366  1.00 86.57           H  
ATOM    345  C   ALA A  22      26.002  39.224  -0.463  1.00 86.57           C  
ATOM    346  CB  ALA A  22      25.603  41.291   0.964  1.00 86.57           C  
ATOM    347  HB1 ALA A  22      25.574  41.887   0.052  1.00 86.57           H  
ATOM    348  HB2 ALA A  22      24.923  41.725   1.697  1.00 86.57           H  
ATOM    349  HB3 ALA A  22      26.621  41.317   1.353  1.00 86.57           H  
ATOM    350  O   ALA A  22      25.472  39.004  -1.544  1.00 86.57           O  
ATOM    351  N   THR A  23      27.252  38.839  -0.188  1.00 86.06           N  
ATOM    352  H   THR A  23      27.619  39.043   0.731  1.00 86.06           H  
ATOM    353  CA  THR A  23      28.122  38.162  -1.163  1.00 86.06           C  
ATOM    354  HA  THR A  23      28.244  38.810  -2.031  1.00 86.06           H  
ATOM    355  C   THR A  23      27.507  36.848  -1.653  1.00 86.06           C  
ATOM    356  CB  THR A  23      29.512  37.885  -0.564  1.00 86.06           C  
ATOM    357  HB  THR A  23      29.417  37.200   0.279  1.00 86.06           H  
ATOM    358  O   THR A  23      27.529  36.570  -2.848  1.00 86.06           O  
ATOM    359  CG2 THR A  23      30.482  37.274  -1.573  1.00 86.06           C  
ATOM    360 HG21 THR A  23      30.148  36.278  -1.864  1.00 86.06           H  
ATOM    361 HG22 THR A  23      31.471  37.192  -1.121  1.00 86.06           H  
ATOM    362 HG23 THR A  23      30.541  37.909  -2.457  1.00 86.06           H  
ATOM    363  OG1 THR A  23      30.112  39.076  -0.104  1.00 86.06           O  
ATOM    364  HG1 THR A  23      29.564  39.427   0.602  1.00 86.06           H  
ATOM    365  N   VAL A  24      26.930  36.045  -0.753  1.00 84.41           N  
ATOM    366  H   VAL A  24      26.942  36.325   0.217  1.00 84.41           H  
ATOM    367  CA  VAL A  24      26.286  34.765  -1.098  1.00 84.41           C  
ATOM    368  HA  VAL A  24      26.979  34.171  -1.693  1.00 84.41           H  
ATOM    369  C   VAL A  24      25.039  34.960  -1.955  1.00 84.41           C  
ATOM    370  CB  VAL A  24      25.943  33.980   0.178  1.00 84.41           C  
ATOM    371  HB  VAL A  24      25.412  34.625   0.877  1.00 84.41           H  
ATOM    372  O   VAL A  24      24.851  34.212  -2.911  1.00 84.41           O  
ATOM    373  CG1 VAL A  24      25.089  32.741  -0.080  1.00 84.41           C  
ATOM    374 HG11 VAL A  24      24.925  32.223   0.864  1.00 84.41           H  
ATOM    375 HG12 VAL A  24      25.578  32.079  -0.795  1.00 84.41           H  
ATOM    376 HG13 VAL A  24      24.110  33.026  -0.464  1.00 84.41           H  
ATOM    377  CG2 VAL A  24      27.231  33.490   0.833  1.00 84.41           C  
ATOM    378 HG21 VAL A  24      26.988  32.989   1.770  1.00 84.41           H  
ATOM    379 HG22 VAL A  24      27.759  32.810   0.165  1.00 84.41           H  
ATOM    380 HG23 VAL A  24      27.876  34.343   1.044  1.00 84.41           H  
ATOM    381  N   LEU A  25      24.224  35.969  -1.642  1.00 77.16           N  
ATOM    382  H   LEU A  25      24.440  36.517  -0.821  1.00 77.16           H  
ATOM    383  CA  LEU A  25      23.001  36.309  -2.376  1.00 77.16           C  
ATOM    384  HA  LEU A  25      22.507  35.391  -2.695  1.00 77.16           H  
ATOM    385  C   LEU A  25      23.252  37.122  -3.659  1.00 77.16           C  
ATOM    386  CB  LEU A  25      22.064  37.079  -1.435  1.00 77.16           C  
ATOM    387  HB2 LEU A  25      22.603  37.948  -1.058  1.00 77.16           H  
ATOM    388  HB3 LEU A  25      21.213  37.445  -2.009  1.00 77.16           H  
ATOM    389  O   LEU A  25      22.313  37.414  -4.395  1.00 77.16           O  
ATOM    390  CG  LEU A  25      21.520  36.269  -0.250  1.00 77.16           C  
ATOM    391  HG  LEU A  25      22.346  35.874   0.343  1.00 77.16           H  
ATOM    392  CD1 LEU A  25      20.719  37.236   0.619  1.00 77.16           C  
ATOM    393 HD11 LEU A  25      19.869  37.617   0.053  1.00 77.16           H  
ATOM    394 HD12 LEU A  25      21.349  38.068   0.935  1.00 77.16           H  
ATOM    395 HD13 LEU A  25      20.347  36.714   1.500  1.00 77.16           H  
ATOM    396  CD2 LEU A  25      20.634  35.106  -0.696  1.00 77.16           C  
ATOM    397 HD21 LEU A  25      20.140  34.652   0.164  1.00 77.16           H  
ATOM    398 HD22 LEU A  25      21.227  34.340  -1.196  1.00 77.16           H  
ATOM    399 HD23 LEU A  25      19.859  35.465  -1.374  1.00 77.16           H  
ATOM    400  N   GLY A  26      24.501  37.509  -3.938  1.00 76.06           N  
ATOM    401  H   GLY A  26      25.233  37.253  -3.291  1.00 76.06           H  
ATOM    402  CA  GLY A  26      24.856  38.310  -5.113  1.00 76.06           C  
ATOM    403  HA2 GLY A  26      25.931  38.226  -5.275  1.00 76.06           H  
ATOM    404  HA3 GLY A  26      24.343  37.913  -5.989  1.00 76.06           H  
ATOM    405  C   GLY A  26      24.516  39.801  -4.995  1.00 76.06           C  
ATOM    406  O   GLY A  26      24.296  40.465  -6.005  1.00 76.06           O  
ATOM    407  N   HIS A  27      24.462  40.344  -3.779  1.00 79.39           N  
ATOM    408  H   HIS A  27      24.676  39.748  -2.993  1.00 79.39           H  
ATOM    409  CA  HIS A  27      24.300  41.775  -3.528  1.00 79.39           C  
ATOM    410  HA  HIS A  27      23.755  42.221  -4.359  1.00 79.39           H  
ATOM    411  C   HIS A  27      25.661  42.487  -3.418  1.00 79.39           C  
ATOM    412  CB  HIS A  27      23.471  41.983  -2.252  1.00 79.39           C  
ATOM    413  HB2 HIS A  27      23.988  41.504  -1.421  1.00 79.39           H  
ATOM    414  HB3 HIS A  27      23.412  43.051  -2.041  1.00 79.39           H  
ATOM    415  O   HIS A  27      26.491  42.115  -2.590  1.00 79.39           O  
ATOM    416  CG  HIS A  27      22.068  41.435  -2.303  1.00 79.39           C  
ATOM    417  CD2 HIS A  27      21.457  40.679  -1.340  1.00 79.39           C  
ATOM    418  HD2 HIS A  27      21.898  40.350  -0.411  1.00 79.39           H  
ATOM    419  ND1 HIS A  27      21.150  41.623  -3.312  1.00 79.39           N  
ATOM    420  HD1 HIS A  27      21.339  42.013  -4.224  1.00 79.39           H  
ATOM    421  CE1 HIS A  27      20.017  40.991  -2.963  1.00 79.39           C  
ATOM    422  HE1 HIS A  27      19.132  40.907  -3.577  1.00 79.39           H  
ATOM    423  NE2 HIS A  27      20.152  40.421  -1.758  1.00 79.39           N  
ATOM    424  N   ASP A  28      25.855  43.566  -4.188  1.00 75.97           N  
ATOM    425  H   ASP A  28      25.207  43.735  -4.944  1.00 75.97           H  
ATOM    426  CA  ASP A  28      27.075  44.397  -4.146  1.00 75.97           C  
ATOM    427  HA  ASP A  28      27.953  43.752  -4.179  1.00 75.97           H  
ATOM    428  C   ASP A  28      27.182  45.266  -2.880  1.00 75.97           C  
ATOM    429  CB  ASP A  28      27.106  45.339  -5.363  1.00 75.97           C  
ATOM    430  HB2 ASP A  28      27.899  46.072  -5.217  1.00 75.97           H  
ATOM    431  HB3 ASP A  28      26.163  45.882  -5.414  1.00 75.97           H  
ATOM    432  O   ASP A  28      28.282  45.609  -2.441  1.00 75.97           O  
ATOM    433  CG  ASP A  28      27.373  44.645  -6.700  1.00 75.97           C  
ATOM    434  OD1 ASP A  28      28.179  43.690  -6.718  1.00 75.97           O  
ATOM    435  OD2 ASP A  28      26.805  45.128  -7.705  1.00 75.97           O  
ATOM    436  N   ASP A  29      26.042  45.650  -2.292  1.00 76.84           N  
ATOM    437  H   ASP A  29      25.175  45.300  -2.676  1.00 76.84           H  
ATOM    438  CA  ASP A  29      25.994  46.470  -1.081  1.00 76.84           C  
ATOM    439  HA  ASP A  29      26.998  46.857  -0.910  1.00 76.84           H  
ATOM    440  C   ASP A  29      25.540  45.629   0.129  1.00 76.84           C  
ATOM    441  CB  ASP A  29      25.122  47.726  -1.275  1.00 76.84           C  
ATOM    442  HB2 ASP A  29      24.080  47.429  -1.399  1.00 76.84           H  
ATOM    443  HB3 ASP A  29      25.440  48.232  -2.186  1.00 76.84           H  
ATOM    444  O   ASP A  29      24.377  45.210   0.179  1.00 76.84           O  
ATOM    445  CG  ASP A  29      25.226  48.727  -0.105  1.00 76.84           C  
ATOM    446  OD1 ASP A  29      25.858  48.411   0.933  1.00 76.84           O  
ATOM    447  OD2 ASP A  29      24.646  49.832  -0.202  1.00 76.84           O  
ATOM    448  N   PRO A  30      26.386  45.431   1.160  1.00 76.86           N  
ATOM    449  CA  PRO A  30      25.988  44.775   2.408  1.00 76.86           C  
ATOM    450  HA  PRO A  30      25.726  43.738   2.201  1.00 76.86           H  
ATOM    451  C   PRO A  30      24.789  45.429   3.111  1.00 76.86           C  
ATOM    452  CB  PRO A  30      27.232  44.810   3.300  1.00 76.86           C  
ATOM    453  HB2 PRO A  30      27.751  43.855   3.216  1.00 76.86           H  
ATOM    454  HB3 PRO A  30      26.998  45.015   4.345  1.00 76.86           H  
ATOM    455  O   PRO A  30      24.153  44.798   3.962  1.00 76.86           O  
ATOM    456  CG  PRO A  30      28.132  45.883   2.702  1.00 76.86           C  
ATOM    457  HG2 PRO A  30      27.865  46.855   3.116  1.00 76.86           H  
ATOM    458  HG3 PRO A  30      29.187  45.667   2.869  1.00 76.86           H  
ATOM    459  CD  PRO A  30      27.779  45.852   1.224  1.00 76.86           C  
ATOM    460  HD2 PRO A  30      28.399  45.123   0.703  1.00 76.86           H  
ATOM    461  HD3 PRO A  30      27.942  46.849   0.815  1.00 76.86           H  
ATOM    462  N   LYS A  31      24.445  46.682   2.779  1.00 74.80           N  
ATOM    463  H   LYS A  31      24.999  47.163   2.084  1.00 74.80           H  
ATOM    464  CA  LYS A  31      23.243  47.344   3.300  1.00 74.80           C  
ATOM    465  HA  LYS A  31      23.251  47.254   4.386  1.00 74.80           H  
ATOM    466  C   LYS A  31      21.939  46.702   2.828  1.00 74.80           C  
ATOM    467  CB  LYS A  31      23.241  48.830   2.945  1.00 74.80           C  
ATOM    468  HB2 LYS A  31      22.285  49.262   3.241  1.00 74.80           H  
ATOM    469  HB3 LYS A  31      23.335  48.941   1.864  1.00 74.80           H  
ATOM    470  O   LYS A  31      20.948  46.857   3.539  1.00 74.80           O  
ATOM    471  CG  LYS A  31      24.359  49.591   3.665  1.00 74.80           C  
ATOM    472  HG2 LYS A  31      24.205  49.533   4.742  1.00 74.80           H  
ATOM    473  HG3 LYS A  31      25.330  49.161   3.419  1.00 74.80           H  
ATOM    474  CD  LYS A  31      24.325  51.049   3.216  1.00 74.80           C  
ATOM    475  HD2 LYS A  31      23.359  51.486   3.471  1.00 74.80           H  
ATOM    476  HD3 LYS A  31      24.455  51.079   2.135  1.00 74.80           H  
ATOM    477  CE  LYS A  31      25.451  51.830   3.886  1.00 74.80           C  
ATOM    478  HE2 LYS A  31      26.389  51.321   3.663  1.00 74.80           H  
ATOM    479  HE3 LYS A  31      25.299  51.824   4.965  1.00 74.80           H  
ATOM    480  NZ  LYS A  31      25.481  53.211   3.358  1.00 74.80           N  
ATOM    481  HZ1 LYS A  31      25.598  53.166   2.356  1.00 74.80           H  
ATOM    482  HZ2 LYS A  31      26.248  53.736   3.755  1.00 74.80           H  
ATOM    483  HZ3 LYS A  31      24.606  53.679   3.547  1.00 74.80           H  
ATOM    484  N   ALA A  32      21.943  45.973   1.709  1.00 73.90           N  
ATOM    485  H   ALA A  32      22.805  45.881   1.190  1.00 73.90           H  
ATOM    486  CA  ALA A  32      20.770  45.263   1.195  1.00 73.90           C  
ATOM    487  HA  ALA A  32      19.951  45.971   1.064  1.00 73.90           H  
ATOM    488  C   ALA A  32      20.281  44.166   2.155  1.00 73.90           C  
ATOM    489  CB  ALA A  32      21.128  44.674  -0.174  1.00 73.90           C  
ATOM    490  HB1 ALA A  32      21.932  43.944  -0.072  1.00 73.90           H  
ATOM    491  HB2 ALA A  32      21.447  45.465  -0.853  1.00 73.90           H  
ATOM    492  HB3 ALA A  32      20.257  44.173  -0.597  1.00 73.90           H  
ATOM    493  O   ALA A  32      19.084  43.932   2.282  1.00 73.90           O  
ATOM    494  N   VAL A  33      21.200  43.545   2.896  1.00 83.21           N  
ATOM    495  H   VAL A  33      22.171  43.784   2.755  1.00 83.21           H  
ATOM    496  CA  VAL A  33      20.871  42.537   3.906  1.00 83.21           C  
ATOM    497  HA  VAL A  33      19.977  41.992   3.605  1.00 83.21           H  
ATOM    498  C   VAL A  33      20.594  43.241   5.224  1.00 83.21           C  
ATOM    499  CB  VAL A  33      22.020  41.525   4.039  1.00 83.21           C  
ATOM    500  HB  VAL A  33      22.944  42.051   4.279  1.00 83.21           H  
ATOM    501  O   VAL A  33      21.519  43.768   5.841  1.00 83.21           O  
ATOM    502  CG1 VAL A  33      21.747  40.502   5.147  1.00 83.21           C  
ATOM    503 HG11 VAL A  33      22.594  39.820   5.232  1.00 83.21           H  
ATOM    504 HG12 VAL A  33      21.619  40.990   6.113  1.00 83.21           H  
ATOM    505 HG13 VAL A  33      20.847  39.933   4.917  1.00 83.21           H  
ATOM    506  CG2 VAL A  33      22.216  40.773   2.719  1.00 83.21           C  
ATOM    507 HG21 VAL A  33      23.000  40.025   2.839  1.00 83.21           H  
ATOM    508 HG22 VAL A  33      21.293  40.270   2.433  1.00 83.21           H  
ATOM    509 HG23 VAL A  33      22.507  41.459   1.923  1.00 83.21           H  
ATOM    510  N   ARG A  34      19.345  43.264   5.694  1.00 77.93           N  
ATOM    511  H   ARG A  34      18.626  42.808   5.150  1.00 77.93           H  
ATOM    512  CA  ARG A  34      19.031  43.705   7.063  1.00 77.93           C  
ATOM    513  HA  ARG A  34      19.560  44.637   7.266  1.00 77.93           H  
ATOM    514  C   ARG A  34      19.529  42.663   8.062  1.00 77.93           C  
ATOM    515  CB  ARG A  34      17.526  43.944   7.211  1.00 77.93           C  
ATOM    516  HB2 ARG A  34      17.238  43.832   8.256  1.00 77.93           H  
ATOM    517  HB3 ARG A  34      17.007  43.192   6.617  1.00 77.93           H  
ATOM    518  O   ARG A  34      19.368  41.469   7.854  1.00 77.93           O  
ATOM    519  CG  ARG A  34      17.087  45.328   6.723  1.00 77.93           C  
ATOM    520  HG2 ARG A  34      17.590  46.099   7.305  1.00 77.93           H  
ATOM    521  HG3 ARG A  34      17.344  45.441   5.670  1.00 77.93           H  
ATOM    522  CD  ARG A  34      15.571  45.459   6.897  1.00 77.93           C  
ATOM    523  HD2 ARG A  34      15.098  44.656   6.331  1.00 77.93           H  
ATOM    524  HD3 ARG A  34      15.316  45.327   7.949  1.00 77.93           H  
ATOM    525  NE  ARG A  34      15.078  46.774   6.438  1.00 77.93           N  
ATOM    526  HE  ARG A  34      15.689  47.567   6.568  1.00 77.93           H  
ATOM    527  NH1 ARG A  34      13.011  46.075   5.698  1.00 77.93           N  
ATOM    528 HH11 ARG A  34      13.222  45.126   5.969  1.00 77.93           H  
ATOM    529 HH12 ARG A  34      12.093  46.275   5.327  1.00 77.93           H  
ATOM    530  NH2 ARG A  34      13.556  48.229   5.564  1.00 77.93           N  
ATOM    531 HH21 ARG A  34      14.175  49.008   5.741  1.00 77.93           H  
ATOM    532 HH22 ARG A  34      12.629  48.392   5.198  1.00 77.93           H  
ATOM    533  CZ  ARG A  34      13.891  47.015   5.903  1.00 77.93           C  
ATOM    534  N   ALA A  35      20.138  43.125   9.155  1.00 79.00           N  
ATOM    535  H   ALA A  35      20.184  44.124   9.300  1.00 79.00           H  
ATOM    536  CA  ALA A  35      20.807  42.248  10.119  1.00 79.00           C  
ATOM    537  HA  ALA A  35      21.580  41.692   9.589  1.00 79.00           H  
ATOM    538  C   ALA A  35      19.854  41.231  10.775  1.00 79.00           C  
ATOM    539  CB  ALA A  35      21.473  43.127  11.185  1.00 79.00           C  
ATOM    540  HB1 ALA A  35      21.956  43.996  10.738  1.00 79.00           H  
ATOM    541  HB2 ALA A  35      20.726  43.477  11.898  1.00 79.00           H  
ATOM    542  HB3 ALA A  35      22.218  42.536  11.719  1.00 79.00           H  
ATOM    543  O   ALA A  35      20.258  40.126  11.116  1.00 79.00           O  
ATOM    544  N   THR A  36      18.593  41.620  10.937  1.00 76.77           N  
ATOM    545  H   THR A  36      18.320  42.550  10.651  1.00 76.77           H  
ATOM    546  CA  THR A  36      17.552  40.849  11.618  1.00 76.77           C  
ATOM    547  HA  THR A  36      18.010  40.115  12.281  1.00 76.77           H  
ATOM    548  C   THR A  36      16.648  40.067  10.669  1.00 76.77           C  
ATOM    549  CB  THR A  36      16.699  41.795  12.473  1.00 76.77           C  
ATOM    550  HB  THR A  36      15.837  41.259  12.870  1.00 76.77           H  
ATOM    551  O   THR A  36      15.858  39.264  11.152  1.00 76.77           O  
ATOM    552  CG2 THR A  36      17.504  42.377  13.637  1.00 76.77           C  
ATOM    553 HG21 THR A  36      16.849  42.995  14.251  1.00 76.77           H  
ATOM    554 HG22 THR A  36      17.891  41.564  14.251  1.00 76.77           H  
ATOM    555 HG23 THR A  36      18.330  42.985  13.269  1.00 76.77           H  
ATOM    556  OG1 THR A  36      16.263  42.889  11.687  1.00 76.77           O  
ATOM    557  HG1 THR A  36      15.341  43.027  11.916  1.00 76.77           H  
ATOM    558  N   THR A  37      16.747  40.264   9.347  1.00 78.14           N  
ATOM    559  H   THR A  37      17.483  40.849   8.977  1.00 78.14           H  
ATOM    560  CA  THR A  37      15.908  39.525   8.394  1.00 78.14           C  
ATOM    561  HA  THR A  37      14.877  39.592   8.743  1.00 78.14           H  
ATOM    562  C   THR A  37      16.348  38.063   8.347  1.00 78.14           C  
ATOM    563  CB  THR A  37      15.926  40.129   6.987  1.00 78.14           C  
ATOM    564  HB  THR A  37      16.940  40.128   6.586  1.00 78.14           H  
ATOM    565  O   THR A  37      17.544  37.811   8.155  1.00 78.14           O  
ATOM    566  CG2 THR A  37      14.969  39.425   6.026  1.00 78.14           C  
ATOM    567 HG21 THR A  37      15.249  38.379   5.903  1.00 78.14           H  
ATOM    568 HG22 THR A  37      14.995  39.906   5.049  1.00 78.14           H  
ATOM    569 HG23 THR A  37      13.949  39.449   6.409  1.00 78.14           H  
ATOM    570  OG1 THR A  37      15.432  41.445   7.066  1.00 78.14           O  
ATOM    571  HG1 THR A  37      14.480  41.331   7.110  1.00 78.14           H  
ATOM    572  N   PRO A  38      15.420  37.107   8.521  1.00 76.49           N  
ATOM    573  CA  PRO A  38      15.736  35.696   8.437  1.00 76.49           C  
ATOM    574  HA  PRO A  38      16.445  35.499   9.241  1.00 76.49           H  
ATOM    575  C   PRO A  38      16.326  35.300   7.078  1.00 76.49           C  
ATOM    576  CB  PRO A  38      14.438  34.942   8.734  1.00 76.49           C  
ATOM    577  HB2 PRO A  38      13.903  34.733   7.808  1.00 76.49           H  
ATOM    578  HB3 PRO A  38      14.624  34.019   9.284  1.00 76.49           H  
ATOM    579  O   PRO A  38      15.868  35.751   6.032  1.00 76.49           O  
ATOM    580  CG  PRO A  38      13.632  35.939   9.559  1.00 76.49           C  
ATOM    581  HG2 PRO A  38      13.944  35.894  10.602  1.00 76.49           H  
ATOM    582  HG3 PRO A  38      12.559  35.769   9.469  1.00 76.49           H  
ATOM    583  CD  PRO A  38      14.040  37.278   8.957  1.00 76.49           C  
ATOM    584  HD2 PRO A  38      13.934  38.052   9.718  1.00 76.49           H  
ATOM    585  HD3 PRO A  38      13.410  37.503   8.097  1.00 76.49           H  
ATOM    586  N   PHE A  39      17.296  34.393   7.063  1.00 81.10           N  
ATOM    587  H   PHE A  39      17.651  34.070   7.952  1.00 81.10           H  
ATOM    588  CA  PHE A  39      17.939  33.891   5.854  1.00 81.10           C  
ATOM    589  HA  PHE A  39      18.389  34.726   5.319  1.00 81.10           H  
ATOM    590  C   PHE A  39      16.936  33.248   4.891  1.00 81.10           C  
ATOM    591  CB  PHE A  39      19.041  32.910   6.268  1.00 81.10           C  
ATOM    592  HB2 PHE A  39      18.608  32.136   6.902  1.00 81.10           H  
ATOM    593  HB3 PHE A  39      19.426  32.416   5.375  1.00 81.10           H  
ATOM    594  O   PHE A  39      17.030  33.475   3.687  1.00 81.10           O  
ATOM    595  CG  PHE A  39      20.222  33.547   6.976  1.00 81.10           C  
ATOM    596  CD1 PHE A  39      20.932  34.599   6.368  1.00 81.10           C  
ATOM    597  HD1 PHE A  39      20.632  34.963   5.397  1.00 81.10           H  
ATOM    598  CD2 PHE A  39      20.650  33.058   8.223  1.00 81.10           C  
ATOM    599  HD2 PHE A  39      20.134  32.235   8.695  1.00 81.10           H  
ATOM    600  CE1 PHE A  39      22.034  35.177   7.019  1.00 81.10           C  
ATOM    601  HE1 PHE A  39      22.561  36.001   6.562  1.00 81.10           H  
ATOM    602  CE2 PHE A  39      21.786  33.604   8.837  1.00 81.10           C  
ATOM    603  HE2 PHE A  39      22.138  33.187   9.769  1.00 81.10           H  
ATOM    604  CZ  PHE A  39      22.470  34.674   8.252  1.00 81.10           C  
ATOM    605  HZ  PHE A  39      23.337  35.093   8.741  1.00 81.10           H  
ATOM    606  N   LYS A  40      15.930  32.527   5.407  1.00 65.95           N  
ATOM    607  H   LYS A  40      15.917  32.390   6.408  1.00 65.95           H  
ATOM    608  CA  LYS A  40      14.864  31.920   4.592  1.00 65.95           C  
ATOM    609  HA  LYS A  40      15.328  31.257   3.861  1.00 65.95           H  
ATOM    610  C   LYS A  40      14.087  32.968   3.781  1.00 65.95           C  
ATOM    611  CB  LYS A  40      13.940  31.081   5.496  1.00 65.95           C  
ATOM    612  HB2 LYS A  40      14.556  30.426   6.113  1.00 65.95           H  
ATOM    613  HB3 LYS A  40      13.373  31.740   6.153  1.00 65.95           H  
ATOM    614  O   LYS A  40      13.846  32.761   2.598  1.00 65.95           O  
ATOM    615  CG  LYS A  40      12.968  30.204   4.684  1.00 65.95           C  
ATOM    616  HG2 LYS A  40      12.313  30.843   4.092  1.00 65.95           H  
ATOM    617  HG3 LYS A  40      13.546  29.577   4.006  1.00 65.95           H  
ATOM    618  CD  LYS A  40      12.101  29.301   5.580  1.00 65.95           C  
ATOM    619  HD2 LYS A  40      11.481  29.921   6.228  1.00 65.95           H  
ATOM    620  HD3 LYS A  40      12.753  28.681   6.196  1.00 65.95           H  
ATOM    621  CE  LYS A  40      11.209  28.401   4.708  1.00 65.95           C  
ATOM    622  HE2 LYS A  40      11.850  27.866   4.006  1.00 65.95           H  
ATOM    623  HE3 LYS A  40      10.541  29.031   4.121  1.00 65.95           H  
ATOM    624  NZ  LYS A  40      10.419  27.416   5.497  1.00 65.95           N  
ATOM    625  HZ1 LYS A  40       9.730  27.871   6.078  1.00 65.95           H  
ATOM    626  HZ2 LYS A  40      11.021  26.849   6.077  1.00 65.95           H  
ATOM    627  HZ3 LYS A  40       9.945  26.771   4.881  1.00 65.95           H  
ATOM    628  N   GLU A  41      13.767  34.117   4.380  1.00 70.64           N  
ATOM    629  H   GLU A  41      14.045  34.263   5.340  1.00 70.64           H  
ATOM    630  CA  GLU A  41      13.103  35.235   3.684  1.00 70.64           C  
ATOM    631  HA  GLU A  41      12.250  34.865   3.115  1.00 70.64           H  
ATOM    632  C   GLU A  41      14.026  35.955   2.700  1.00 70.64           C  
ATOM    633  CB  GLU A  41      12.609  36.273   4.693  1.00 70.64           C  
ATOM    634  HB2 GLU A  41      13.429  36.554   5.353  1.00 70.64           H  
ATOM    635  HB3 GLU A  41      12.292  37.158   4.141  1.00 70.64           H  
ATOM    636  O   GLU A  41      13.568  36.511   1.705  1.00 70.64           O  
ATOM    637  CG  GLU A  41      11.423  35.784   5.527  1.00 70.64           C  
ATOM    638  HG2 GLU A  41      11.733  34.911   6.101  1.00 70.64           H  
ATOM    639  HG3 GLU A  41      10.619  35.487   4.854  1.00 70.64           H  
ATOM    640  CD  GLU A  41      10.917  36.872   6.485  1.00 70.64           C  
ATOM    641  OE1 GLU A  41       9.999  36.543   7.261  1.00 70.64           O  
ATOM    642  OE2 GLU A  41      11.480  37.996   6.481  1.00 70.64           O  
ATOM    643  N   LEU A  42      15.338  35.919   2.945  1.00 72.16           N  
ATOM    644  H   LEU A  42      15.651  35.476   3.797  1.00 72.16           H  
ATOM    645  CA  LEU A  42      16.337  36.421   2.004  1.00 72.16           C  
ATOM    646  HA  LEU A  42      15.962  37.349   1.571  1.00 72.16           H  
ATOM    647  C   LEU A  42      16.569  35.474   0.810  1.00 72.16           C  
ATOM    648  CB  LEU A  42      17.646  36.725   2.749  1.00 72.16           C  
ATOM    649  HB2 LEU A  42      18.024  35.803   3.190  1.00 72.16           H  
ATOM    650  HB3 LEU A  42      18.361  37.067   2.001  1.00 72.16           H  
ATOM    651  O   LEU A  42      17.402  35.776  -0.041  1.00 72.16           O  
ATOM    652  CG  LEU A  42      17.572  37.814   3.830  1.00 72.16           C  
ATOM    653  HG  LEU A  42      16.763  37.591   4.526  1.00 72.16           H  
ATOM    654  CD1 LEU A  42      18.883  37.853   4.617  1.00 72.16           C  
ATOM    655 HD11 LEU A  42      18.822  38.619   5.390  1.00 72.16           H  
ATOM    656 HD12 LEU A  42      19.034  36.893   5.110  1.00 72.16           H  
ATOM    657 HD13 LEU A  42      19.716  38.052   3.942  1.00 72.16           H  
ATOM    658  CD2 LEU A  42      17.344  39.203   3.227  1.00 72.16           C  
ATOM    659 HD21 LEU A  42      17.358  39.955   4.016  1.00 72.16           H  
ATOM    660 HD22 LEU A  42      16.368  39.230   2.743  1.00 72.16           H  
ATOM    661 HD23 LEU A  42      18.116  39.425   2.489  1.00 72.16           H  
ATOM    662  N   GLY A  43      15.856  34.343   0.735  1.00 66.20           N  
ATOM    663  H   GLY A  43      15.169  34.163   1.453  1.00 66.20           H  
ATOM    664  CA  GLY A  43      15.985  33.362  -0.342  1.00 66.20           C  
ATOM    665  HA2 GLY A  43      15.065  32.780  -0.391  1.00 66.20           H  
ATOM    666  HA3 GLY A  43      16.122  33.876  -1.294  1.00 66.20           H  
ATOM    667  C   GLY A  43      17.143  32.386  -0.151  1.00 66.20           C  
ATOM    668  O   GLY A  43      17.661  31.862  -1.134  1.00 66.20           O  
ATOM    669  N   PHE A  44      17.579  32.146   1.092  1.00 69.97           N  
ATOM    670  H   PHE A  44      17.137  32.610   1.873  1.00 69.97           H  
ATOM    671  CA  PHE A  44      18.567  31.105   1.352  1.00 69.97           C  
ATOM    672  HA  PHE A  44      19.403  31.256   0.669  1.00 69.97           H  
ATOM    673  C   PHE A  44      17.984  29.726   1.067  1.00 69.97           C  
ATOM    674  CB  PHE A  44      19.120  31.150   2.779  1.00 69.97           C  
ATOM    675  HB2 PHE A  44      18.333  31.410   3.487  1.00 69.97           H  
ATOM    676  HB3 PHE A  44      19.430  30.139   3.044  1.00 69.97           H  
ATOM    677  O   PHE A  44      17.142  29.216   1.807  1.00 69.97           O  
ATOM    678  CG  PHE A  44      20.324  32.049   2.941  1.00 69.97           C  
ATOM    679  CD1 PHE A  44      21.530  31.486   3.385  1.00 69.97           C  
ATOM    680  HD1 PHE A  44      21.569  30.435   3.629  1.00 69.97           H  
ATOM    681  CD2 PHE A  44      20.270  33.418   2.626  1.00 69.97           C  
ATOM    682  HD2 PHE A  44      19.343  33.862   2.294  1.00 69.97           H  
ATOM    683  CE1 PHE A  44      22.688  32.264   3.476  1.00 69.97           C  
ATOM    684  HE1 PHE A  44      23.607  31.798   3.799  1.00 69.97           H  
ATOM    685  CE2 PHE A  44      21.437  34.194   2.714  1.00 69.97           C  
ATOM    686  HE2 PHE A  44      21.409  35.244   2.460  1.00 69.97           H  
ATOM    687  CZ  PHE A  44      22.651  33.618   3.117  1.00 69.97           C  
ATOM    688  HZ  PHE A  44      23.555  34.208   3.149  1.00 69.97           H  
ATOM    689  N   ASP A  45      18.507  29.112   0.018  1.00 52.93           N  
ATOM    690  H   ASP A  45      19.128  29.634  -0.583  1.00 52.93           H  
ATOM    691  CA  ASP A  45      18.476  27.675  -0.172  1.00 52.93           C  
ATOM    692  HA  ASP A  45      17.560  27.278   0.266  1.00 52.93           H  
ATOM    693  C   ASP A  45      19.660  27.004   0.558  1.00 52.93           C  
ATOM    694  CB  ASP A  45      18.425  27.380  -1.684  1.00 52.93           C  
ATOM    695  HB2 ASP A  45      18.333  26.304  -1.828  1.00 52.93           H  
ATOM    696  HB3 ASP A  45      17.526  27.841  -2.093  1.00 52.93           H  
ATOM    697  O   ASP A  45      20.510  27.652   1.185  1.00 52.93           O  
ATOM    698  CG  ASP A  45      19.642  27.876  -2.480  1.00 52.93           C  
ATOM    699  OD1 ASP A  45      20.723  28.064  -1.874  1.00 52.93           O  
ATOM    700  OD2 ASP A  45      19.519  28.011  -3.714  1.00 52.93           O  
ATOM    701  N   SER A  46      19.735  25.675   0.476  1.00 52.30           N  
ATOM    702  H   SER A  46      18.982  25.166   0.036  1.00 52.30           H  
ATOM    703  CA  SER A  46      20.810  24.894   1.099  1.00 52.30           C  
ATOM    704  HA  SER A  46      20.780  25.060   2.176  1.00 52.30           H  
ATOM    705  C   SER A  46      22.207  25.293   0.599  1.00 52.30           C  
ATOM    706  CB  SER A  46      20.578  23.402   0.838  1.00 52.30           C  
ATOM    707  HB2 SER A  46      21.310  22.820   1.399  1.00 52.30           H  
ATOM    708  HB3 SER A  46      20.698  23.193  -0.225  1.00 52.30           H  
ATOM    709  O   SER A  46      23.174  25.254   1.364  1.00 52.30           O  
ATOM    710  OG  SER A  46      19.272  23.035   1.242  1.00 52.30           O  
ATOM    711  HG  SER A  46      19.170  22.084   1.160  1.00 52.30           H  
ATOM    712  N   LEU A  47      22.340  25.720  -0.663  1.00 55.63           N  
ATOM    713  H   LEU A  47      21.506  25.905  -1.200  1.00 55.63           H  
ATOM    714  CA  LEU A  47      23.626  26.137  -1.225  1.00 55.63           C  
ATOM    715  HA  LEU A  47      24.373  25.391  -0.953  1.00 55.63           H  
ATOM    716  C   LEU A  47      24.069  27.481  -0.642  1.00 55.63           C  
ATOM    717  CB  LEU A  47      23.515  26.199  -2.758  1.00 55.63           C  
ATOM    718  HB2 LEU A  47      22.736  26.912  -3.027  1.00 55.63           H  
ATOM    719  HB3 LEU A  47      23.211  25.220  -3.130  1.00 55.63           H  
ATOM    720  O   LEU A  47      25.237  27.642  -0.273  1.00 55.63           O  
ATOM    721  CG  LEU A  47      24.822  26.617  -3.455  1.00 55.63           C  
ATOM    722  HG  LEU A  47      25.155  27.583  -3.075  1.00 55.63           H  
ATOM    723  CD1 LEU A  47      25.945  25.597  -3.243  1.00 55.63           C  
ATOM    724 HD11 LEU A  47      26.224  25.557  -2.191  1.00 55.63           H  
ATOM    725 HD12 LEU A  47      25.607  24.606  -3.547  1.00 55.63           H  
ATOM    726 HD13 LEU A  47      26.823  25.867  -3.830  1.00 55.63           H  
ATOM    727  CD2 LEU A  47      24.594  26.776  -4.957  1.00 55.63           C  
ATOM    728 HD21 LEU A  47      24.275  25.824  -5.381  1.00 55.63           H  
ATOM    729 HD22 LEU A  47      25.508  27.108  -5.449  1.00 55.63           H  
ATOM    730 HD23 LEU A  47      23.805  27.510  -5.125  1.00 55.63           H  
ATOM    731  N   ALA A  48      23.147  28.436  -0.535  1.00 70.65           N  
ATOM    732  H   ALA A  48      22.220  28.257  -0.891  1.00 70.65           H  
ATOM    733  CA  ALA A  48      23.391  29.708   0.124  1.00 70.65           C  
ATOM    734  HA  ALA A  48      24.216  30.206  -0.385  1.00 70.65           H  
ATOM    735  C   ALA A  48      23.793  29.487   1.588  1.00 70.65           C  
ATOM    736  CB  ALA A  48      22.137  30.575  -0.009  1.00 70.65           C  
ATOM    737  HB1 ALA A  48      22.297  31.546   0.461  1.00 70.65           H  
ATOM    738  HB2 ALA A  48      21.298  30.077   0.477  1.00 70.65           H  
ATOM    739  HB3 ALA A  48      21.894  30.721  -1.062  1.00 70.65           H  
ATOM    740  O   ALA A  48      24.773  30.077   2.055  1.00 70.65           O  
ATOM    741  N   ALA A  49      23.122  28.565   2.285  1.00 71.24           N  
ATOM    742  H   ALA A  49      22.315  28.131   1.858  1.00 71.24           H  
ATOM    743  CA  ALA A  49      23.450  28.231   3.665  1.00 71.24           C  
ATOM    744  HA  ALA A  49      23.382  29.154   4.241  1.00 71.24           H  
ATOM    745  C   ALA A  49      24.891  27.713   3.816  1.00 71.24           C  
ATOM    746  CB  ALA A  49      22.406  27.247   4.206  1.00 71.24           C  
ATOM    747  HB1 ALA A  49      22.425  26.319   3.634  1.00 71.24           H  
ATOM    748  HB2 ALA A  49      22.621  27.017   5.249  1.00 71.24           H  
ATOM    749  HB3 ALA A  49      21.410  27.683   4.135  1.00 71.24           H  
ATOM    750  O   ALA A  49      25.675  28.249   4.608  1.00 71.24           O  
ATOM    751  N   VAL A  50      25.283  26.737   2.991  1.00 67.84           N  
ATOM    752  H   VAL A  50      24.588  26.326   2.383  1.00 67.84           H  
ATOM    753  CA  VAL A  50      26.641  26.171   3.000  1.00 67.84           C  
ATOM    754  HA  VAL A  50      26.875  25.861   4.019  1.00 67.84           H  
ATOM    755  C   VAL A  50      27.692  27.211   2.606  1.00 67.84           C  
ATOM    756  CB  VAL A  50      26.703  24.923   2.096  1.00 67.84           C  
ATOM    757  HB  VAL A  50      26.252  25.150   1.130  1.00 67.84           H  
ATOM    758  O   VAL A  50      28.751  27.293   3.236  1.00 67.84           O  
ATOM    759  CG1 VAL A  50      28.139  24.436   1.853  1.00 67.84           C  
ATOM    760 HG11 VAL A  50      28.117  23.494   1.306  1.00 67.84           H  
ATOM    761 HG12 VAL A  50      28.643  24.287   2.808  1.00 67.84           H  
ATOM    762 HG13 VAL A  50      28.685  25.161   1.250  1.00 67.84           H  
ATOM    763  CG2 VAL A  50      25.930  23.776   2.758  1.00 67.84           C  
ATOM    764 HG21 VAL A  50      26.361  23.538   3.730  1.00 67.84           H  
ATOM    765 HG22 VAL A  50      25.960  22.884   2.133  1.00 67.84           H  
ATOM    766 HG23 VAL A  50      24.885  24.052   2.899  1.00 67.84           H  
ATOM    767  N   ARG A  51      27.419  28.046   1.595  1.00 71.96           N  
ATOM    768  H   ARG A  51      26.534  27.942   1.120  1.00 71.96           H  
ATOM    769  CA  ARG A  51      28.346  29.107   1.173  1.00 71.96           C  
ATOM    770  HA  ARG A  51      29.328  28.668   0.992  1.00 71.96           H  
ATOM    771  C   ARG A  51      28.557  30.153   2.260  1.00 71.96           C  
ATOM    772  CB  ARG A  51      27.854  29.783  -0.108  1.00 71.96           C  
ATOM    773  HB2 ARG A  51      26.787  29.992  -0.030  1.00 71.96           H  
ATOM    774  HB3 ARG A  51      28.387  30.727  -0.221  1.00 71.96           H  
ATOM    775  O   ARG A  51      29.702  30.545   2.485  1.00 71.96           O  
ATOM    776  CG  ARG A  51      28.144  28.947  -1.356  1.00 71.96           C  
ATOM    777  HG2 ARG A  51      29.218  28.782  -1.437  1.00 71.96           H  
ATOM    778  HG3 ARG A  51      27.637  27.984  -1.295  1.00 71.96           H  
ATOM    779  CD  ARG A  51      27.651  29.714  -2.585  1.00 71.96           C  
ATOM    780  HD2 ARG A  51      26.565  29.790  -2.534  1.00 71.96           H  
ATOM    781  HD3 ARG A  51      28.074  30.718  -2.567  1.00 71.96           H  
ATOM    782  NE  ARG A  51      28.043  29.039  -3.833  1.00 71.96           N  
ATOM    783  HE  ARG A  51      28.393  28.095  -3.748  1.00 71.96           H  
ATOM    784  NH1 ARG A  51      27.313  30.677  -5.267  1.00 71.96           N  
ATOM    785 HH11 ARG A  51      26.926  31.182  -4.483  1.00 71.96           H  
ATOM    786 HH12 ARG A  51      27.110  30.998  -6.203  1.00 71.96           H  
ATOM    787  NH2 ARG A  51      28.243  28.816  -6.087  1.00 71.96           N  
ATOM    788 HH21 ARG A  51      28.596  27.879  -5.959  1.00 71.96           H  
ATOM    789 HH22 ARG A  51      28.044  29.154  -7.018  1.00 71.96           H  
ATOM    790  CZ  ARG A  51      27.868  29.515  -5.052  1.00 71.96           C  
ATOM    791  N   LEU A  52      27.496  30.576   2.947  1.00 81.85           N  
ATOM    792  H   LEU A  52      26.583  30.219   2.706  1.00 81.85           H  
ATOM    793  CA  LEU A  52      27.610  31.538   4.041  1.00 81.85           C  
ATOM    794  HA  LEU A  52      28.127  32.422   3.667  1.00 81.85           H  
ATOM    795  C   LEU A  52      28.460  30.969   5.172  1.00 81.85           C  
ATOM    796  CB  LEU A  52      26.212  31.952   4.524  1.00 81.85           C  
ATOM    797  HB2 LEU A  52      25.654  31.057   4.800  1.00 81.85           H  
ATOM    798  HB3 LEU A  52      25.697  32.439   3.696  1.00 81.85           H  
ATOM    799  O   LEU A  52      29.428  31.609   5.580  1.00 81.85           O  
ATOM    800  CG  LEU A  52      26.232  32.910   5.729  1.00 81.85           C  
ATOM    801  HG  LEU A  52      26.718  32.422   6.574  1.00 81.85           H  
ATOM    802  CD1 LEU A  52      26.971  34.212   5.411  1.00 81.85           C  
ATOM    803 HD11 LEU A  52      28.035  34.012   5.287  1.00 81.85           H  
ATOM    804 HD12 LEU A  52      26.842  34.915   6.234  1.00 81.85           H  
ATOM    805 HD13 LEU A  52      26.564  34.645   4.497  1.00 81.85           H  
ATOM    806  CD2 LEU A  52      24.817  33.272   6.158  1.00 81.85           C  
ATOM    807 HD21 LEU A  52      24.852  33.828   7.095  1.00 81.85           H  
ATOM    808 HD22 LEU A  52      24.329  33.888   5.402  1.00 81.85           H  
ATOM    809 HD23 LEU A  52      24.223  32.372   6.316  1.00 81.85           H  
ATOM    810  N   ARG A  53      28.168  29.742   5.615  1.00 78.53           N  
ATOM    811  H   ARG A  53      27.352  29.276   5.243  1.00 78.53           H  
ATOM    812  CA  ARG A  53      28.986  29.049   6.616  1.00 78.53           C  
ATOM    813  HA  ARG A  53      28.945  29.595   7.559  1.00 78.53           H  
ATOM    814  C   ARG A  53      30.457  28.988   6.197  1.00 78.53           C  
ATOM    815  CB  ARG A  53      28.410  27.645   6.828  1.00 78.53           C  
ATOM    816  HB2 ARG A  53      28.436  27.118   5.875  1.00 78.53           H  
ATOM    817  HB3 ARG A  53      27.366  27.720   7.132  1.00 78.53           H  
ATOM    818  O   ARG A  53      31.330  29.329   6.988  1.00 78.53           O  
ATOM    819  CG  ARG A  53      29.176  26.844   7.898  1.00 78.53           C  
ATOM    820  HG2 ARG A  53      30.245  27.058   7.883  1.00 78.53           H  
ATOM    821  HG3 ARG A  53      28.790  27.109   8.882  1.00 78.53           H  
ATOM    822  CD  ARG A  53      28.996  25.343   7.671  1.00 78.53           C  
ATOM    823  HD2 ARG A  53      29.398  24.813   8.534  1.00 78.53           H  
ATOM    824  HD3 ARG A  53      27.925  25.152   7.603  1.00 78.53           H  
ATOM    825  NE  ARG A  53      29.669  24.872   6.437  1.00 78.53           N  
ATOM    826  HE  ARG A  53      30.171  25.551   5.884  1.00 78.53           H  
ATOM    827  NH1 ARG A  53      29.039  22.660   6.544  1.00 78.53           N  
ATOM    828 HH11 ARG A  53      28.719  22.805   7.491  1.00 78.53           H  
ATOM    829 HH12 ARG A  53      29.038  21.734   6.142  1.00 78.53           H  
ATOM    830  NH2 ARG A  53      30.204  23.390   4.804  1.00 78.53           N  
ATOM    831 HH21 ARG A  53      30.170  22.460   4.410  1.00 78.53           H  
ATOM    832 HH22 ARG A  53      30.751  24.124   4.378  1.00 78.53           H  
ATOM    833  CZ  ARG A  53      29.624  23.649   5.937  1.00 78.53           C  
ATOM    834  N   ASN A  54      30.750  28.602   4.953  1.00 75.50           N  
ATOM    835  H   ASN A  54      29.987  28.316   4.355  1.00 75.50           H  
ATOM    836  CA  ASN A  54      32.128  28.482   4.465  1.00 75.50           C  
ATOM    837  HA  ASN A  54      32.684  27.843   5.151  1.00 75.50           H  
ATOM    838  C   ASN A  54      32.866  29.831   4.434  1.00 75.50           C  
ATOM    839  CB  ASN A  54      32.124  27.821   3.077  1.00 75.50           C  
ATOM    840  HB2 ASN A  54      33.124  27.892   2.648  1.00 75.50           H  
ATOM    841  HB3 ASN A  54      31.434  28.355   2.423  1.00 75.50           H  
ATOM    842  O   ASN A  54      34.039  29.894   4.805  1.00 75.50           O  
ATOM    843  CG  ASN A  54      31.744  26.350   3.100  1.00 75.50           C  
ATOM    844  ND2 ASN A  54      31.545  25.759   1.944  1.00 75.50           N  
ATOM    845 HD21 ASN A  54      31.597  26.287   1.085  1.00 75.50           H  
ATOM    846 HD22 ASN A  54      31.258  24.791   1.952  1.00 75.50           H  
ATOM    847  OD1 ASN A  54      31.641  25.705   4.134  1.00 75.50           O  
ATOM    848  N   LEU A  55      32.190  30.913   4.034  1.00 84.62           N  
ATOM    849  H   LEU A  55      31.232  30.804   3.733  1.00 84.62           H  
ATOM    850  CA  LEU A  55      32.762  32.262   4.081  1.00 84.62           C  
ATOM    851  HA  LEU A  55      33.718  32.265   3.557  1.00 84.62           H  
ATOM    852  C   LEU A  55      33.057  32.701   5.515  1.00 84.62           C  
ATOM    853  CB  LEU A  55      31.799  33.259   3.419  1.00 84.62           C  
ATOM    854  HB2 LEU A  55      30.789  33.055   3.773  1.00 84.62           H  
ATOM    855  HB3 LEU A  55      32.057  34.269   3.737  1.00 84.62           H  
ATOM    856  O   LEU A  55      34.107  33.288   5.776  1.00 84.62           O  
ATOM    857  CG  LEU A  55      31.831  33.215   1.884  1.00 84.62           C  
ATOM    858  HG  LEU A  55      31.723  32.187   1.538  1.00 84.62           H  
ATOM    859  CD1 LEU A  55      30.663  34.035   1.353  1.00 84.62           C  
ATOM    860 HD11 LEU A  55      29.751  33.620   1.782  1.00 84.62           H  
ATOM    861 HD12 LEU A  55      30.614  33.961   0.266  1.00 84.62           H  
ATOM    862 HD13 LEU A  55      30.760  35.079   1.648  1.00 84.62           H  
ATOM    863  CD2 LEU A  55      33.122  33.806   1.313  1.00 84.62           C  
ATOM    864 HD21 LEU A  55      33.261  34.824   1.677  1.00 84.62           H  
ATOM    865 HD22 LEU A  55      33.977  33.197   1.605  1.00 84.62           H  
ATOM    866 HD23 LEU A  55      33.065  33.819   0.224  1.00 84.62           H  
ATOM    867  N   LEU A  56      32.164  32.387   6.451  1.00 85.44           N  
ATOM    868  H   LEU A  56      31.313  31.920   6.174  1.00 85.44           H  
ATOM    869  CA  LEU A  56      32.348  32.738   7.853  1.00 85.44           C  
ATOM    870  HA  LEU A  56      32.681  33.774   7.910  1.00 85.44           H  
ATOM    871  C   LEU A  56      33.455  31.912   8.512  1.00 85.44           C  
ATOM    872  CB  LEU A  56      31.008  32.615   8.580  1.00 85.44           C  
ATOM    873  HB2 LEU A  56      31.174  32.770   9.646  1.00 85.44           H  
ATOM    874  HB3 LEU A  56      30.617  31.608   8.430  1.00 85.44           H  
ATOM    875  O   LEU A  56      34.263  32.493   9.236  1.00 85.44           O  
ATOM    876  CG  LEU A  56      29.965  33.633   8.100  1.00 85.44           C  
ATOM    877  HG  LEU A  56      29.821  33.562   7.022  1.00 85.44           H  
ATOM    878  CD1 LEU A  56      28.642  33.321   8.780  1.00 85.44           C  
ATOM    879 HD11 LEU A  56      28.306  32.331   8.474  1.00 85.44           H  
ATOM    880 HD12 LEU A  56      28.775  33.338   9.862  1.00 85.44           H  
ATOM    881 HD13 LEU A  56      27.887  34.048   8.479  1.00 85.44           H  
ATOM    882  CD2 LEU A  56      30.367  35.074   8.412  1.00 85.44           C  
ATOM    883 HD21 LEU A  56      31.230  35.360   7.811  1.00 85.44           H  
ATOM    884 HD22 LEU A  56      30.601  35.185   9.471  1.00 85.44           H  
ATOM    885 HD23 LEU A  56      29.542  35.733   8.143  1.00 85.44           H  
ATOM    886  N   ASN A  57      33.571  30.619   8.195  1.00 80.74           N  
ATOM    887  H   ASN A  57      32.823  30.188   7.671  1.00 80.74           H  
ATOM    888  CA  ASN A  57      34.708  29.785   8.604  1.00 80.74           C  
ATOM    889  HA  ASN A  57      34.725  29.699   9.690  1.00 80.74           H  
ATOM    890  C   ASN A  57      36.031  30.435   8.180  1.00 80.74           C  
ATOM    891  CB  ASN A  57      34.593  28.375   7.982  1.00 80.74           C  
ATOM    892  HB2 ASN A  57      35.559  27.877   8.073  1.00 80.74           H  
ATOM    893  HB3 ASN A  57      34.344  28.446   6.923  1.00 80.74           H  
ATOM    894  O   ASN A  57      36.916  30.658   9.002  1.00 80.74           O  
ATOM    895  CG  ASN A  57      33.586  27.479   8.670  1.00 80.74           C  
ATOM    896  ND2 ASN A  57      33.233  26.349   8.103  1.00 80.74           N  
ATOM    897 HD21 ASN A  57      33.633  26.056   7.223  1.00 80.74           H  
ATOM    898 HD22 ASN A  57      32.580  25.785   8.628  1.00 80.74           H  
ATOM    899  OD1 ASN A  57      33.107  27.751   9.743  1.00 80.74           O  
ATOM    900  N   ALA A  58      36.148  30.813   6.903  1.00 81.78           N  
ATOM    901  H   ALA A  58      35.389  30.615   6.267  1.00 81.78           H  
ATOM    902  CA  ALA A  58      37.361  31.432   6.377  1.00 81.78           C  
ATOM    903  HA  ALA A  58      38.206  30.778   6.594  1.00 81.78           H  
ATOM    904  C   ALA A  58      37.666  32.797   7.021  1.00 81.78           C  
ATOM    905  CB  ALA A  58      37.213  31.550   4.857  1.00 81.78           C  
ATOM    906  HB1 ALA A  58      36.373  32.199   4.611  1.00 81.78           H  
ATOM    907  HB2 ALA A  58      37.040  30.564   4.426  1.00 81.78           H  
ATOM    908  HB3 ALA A  58      38.126  31.968   4.433  1.00 81.78           H  
ATOM    909  O   ALA A  58      38.824  33.107   7.295  1.00 81.78           O  
ATOM    910  N   ALA A  59      36.642  33.616   7.270  1.00 86.11           N  
ATOM    911  H   ALA A  59      35.716  33.333   6.983  1.00 86.11           H  
ATOM    912  CA  ALA A  59      36.821  34.959   7.817  1.00 86.11           C  
ATOM    913  HA  ALA A  59      37.665  35.432   7.315  1.00 86.11           H  
ATOM    914  C   ALA A  59      37.117  34.980   9.326  1.00 86.11           C  
ATOM    915  CB  ALA A  59      35.563  35.763   7.496  1.00 86.11           C  
ATOM    916  HB1 ALA A  59      35.408  35.800   6.418  1.00 86.11           H  
ATOM    917  HB2 ALA A  59      34.696  35.299   7.965  1.00 86.11           H  
ATOM    918  HB3 ALA A  59      35.688  36.777   7.877  1.00 86.11           H  
ATOM    919  O   ALA A  59      37.766  35.908   9.812  1.00 86.11           O  
ATOM    920  N   THR A  60      36.630  33.985  10.069  1.00 81.05           N  
ATOM    921  H   THR A  60      36.077  33.274   9.611  1.00 81.05           H  
ATOM    922  CA  THR A  60      36.773  33.921  11.533  1.00 81.05           C  
ATOM    923  HA  THR A  60      37.097  34.894  11.903  1.00 81.05           H  
ATOM    924  C   THR A  60      37.837  32.938  12.005  1.00 81.05           C  
ATOM    925  CB  THR A  60      35.439  33.619  12.222  1.00 81.05           C  
ATOM    926  HB  THR A  60      35.609  33.597  13.298  1.00 81.05           H  
ATOM    927  O   THR A  60      38.310  33.073  13.129  1.00 81.05           O  
ATOM    928  CG2 THR A  60      34.405  34.705  11.927  1.00 81.05           C  
ATOM    929 HG21 THR A  60      33.987  34.579  10.928  1.00 81.05           H  
ATOM    930 HG22 THR A  60      34.869  35.688  12.006  1.00 81.05           H  
ATOM    931 HG23 THR A  60      33.613  34.643  12.673  1.00 81.05           H  
ATOM    932  OG1 THR A  60      34.929  32.372  11.814  1.00 81.05           O  
ATOM    933  HG1 THR A  60      34.610  32.441  10.911  1.00 81.05           H  
ATOM    934  N   GLY A  61      38.241  31.986  11.161  1.00 77.29           N  
ATOM    935  H   GLY A  61      37.782  31.908  10.265  1.00 77.29           H  
ATOM    936  CA  GLY A  61      39.105  30.868  11.547  1.00 77.29           C  
ATOM    937  HA2 GLY A  61      39.954  31.244  12.117  1.00 77.29           H  
ATOM    938  HA3 GLY A  61      39.471  30.382  10.643  1.00 77.29           H  
ATOM    939  C   GLY A  61      38.394  29.809  12.395  1.00 77.29           C  
ATOM    940  O   GLY A  61      39.028  28.843  12.808  1.00 77.29           O  
ATOM    941  N   LEU A  62      37.094  29.979  12.648  1.00 76.79           N  
ATOM    942  H   LEU A  62      36.620  30.771  12.238  1.00 76.79           H  
ATOM    943  CA  LEU A  62      36.281  29.045  13.414  1.00 76.79           C  
ATOM    944  HA  LEU A  62      36.878  28.641  14.231  1.00 76.79           H  
ATOM    945  C   LEU A  62      35.832  27.868  12.543  1.00 76.79           C  
ATOM    946  CB  LEU A  62      35.071  29.785  14.008  1.00 76.79           C  
ATOM    947  HB2 LEU A  62      34.450  29.068  14.545  1.00 76.79           H  
ATOM    948  HB3 LEU A  62      34.475  30.178  13.184  1.00 76.79           H  
ATOM    949  O   LEU A  62      35.730  27.971  11.317  1.00 76.79           O  
ATOM    950  CG  LEU A  62      35.421  30.938  14.969  1.00 76.79           C  
ATOM    951  HG  LEU A  62      36.086  31.649  14.477  1.00 76.79           H  
ATOM    952  CD1 LEU A  62      34.132  31.672  15.326  1.00 76.79           C  
ATOM    953 HD11 LEU A  62      33.390  30.959  15.685  1.00 76.79           H  
ATOM    954 HD12 LEU A  62      34.317  32.412  16.105  1.00 76.79           H  
ATOM    955 HD13 LEU A  62      33.746  32.172  14.437  1.00 76.79           H  
ATOM    956  CD2 LEU A  62      36.109  30.440  16.239  1.00 76.79           C  
ATOM    957 HD21 LEU A  62      36.231  31.259  16.948  1.00 76.79           H  
ATOM    958 HD22 LEU A  62      37.096  30.043  16.004  1.00 76.79           H  
ATOM    959 HD23 LEU A  62      35.514  29.658  16.710  1.00 76.79           H  
ATOM    960  N   ARG A  63      35.511  26.751  13.196  1.00 74.54           N  
ATOM    961  H   ARG A  63      35.598  26.760  14.203  1.00 74.54           H  
ATOM    962  CA  ARG A  63      34.738  25.658  12.600  1.00 74.54           C  
ATOM    963  HA  ARG A  63      34.771  25.720  11.512  1.00 74.54           H  
ATOM    964  C   ARG A  63      33.279  25.812  13.005  1.00 74.54           C  
ATOM    965  CB  ARG A  63      35.289  24.297  13.047  1.00 74.54           C  
ATOM    966  HB2 ARG A  63      34.462  23.590  13.105  1.00 74.54           H  
ATOM    967  HB3 ARG A  63      35.729  24.376  14.042  1.00 74.54           H  
ATOM    968  O   ARG A  63      32.912  25.470  14.121  1.00 74.54           O  
ATOM    969  CG  ARG A  63      36.305  23.733  12.054  1.00 74.54           C  
ATOM    970  HG2 ARG A  63      37.177  24.385  12.000  1.00 74.54           H  
ATOM    971  HG3 ARG A  63      35.842  23.660  11.070  1.00 74.54           H  
ATOM    972  CD  ARG A  63      36.720  22.337  12.525  1.00 74.54           C  
ATOM    973  HD2 ARG A  63      37.299  22.433  13.443  1.00 74.54           H  
ATOM    974  HD3 ARG A  63      35.819  21.763  12.741  1.00 74.54           H  
ATOM    975  NE  ARG A  63      37.506  21.622  11.504  1.00 74.54           N  
ATOM    976  HE  ARG A  63      37.734  22.131  10.662  1.00 74.54           H  
ATOM    977  NH1 ARG A  63      37.617  19.620  12.622  1.00 74.54           N  
ATOM    978 HH11 ARG A  63      37.814  18.629  12.631  1.00 74.54           H  
ATOM    979 HH12 ARG A  63      37.082  20.022  13.378  1.00 74.54           H  
ATOM    980  NH2 ARG A  63      38.487  19.787  10.575  1.00 74.54           N  
ATOM    981 HH21 ARG A  63      38.691  18.799  10.619  1.00 74.54           H  
ATOM    982 HH22 ARG A  63      38.634  20.294   9.714  1.00 74.54           H  
ATOM    983  CZ  ARG A  63      37.868  20.353  11.573  1.00 74.54           C  
ATOM    984  N   LEU A  64      32.466  26.341  12.100  1.00 72.70           N  
ATOM    985  H   LEU A  64      32.862  26.678  11.233  1.00 72.70           H  
ATOM    986  CA  LEU A  64      31.052  26.604  12.338  1.00 72.70           C  
ATOM    987  HA  LEU A  64      30.937  26.794  13.405  1.00 72.70           H  
ATOM    988  C   LEU A  64      30.182  25.395  11.955  1.00 72.70           C  
ATOM    989  CB  LEU A  64      30.621  27.866  11.576  1.00 72.70           C  
ATOM    990  HB2 LEU A  64      30.671  27.653  10.509  1.00 72.70           H  
ATOM    991  HB3 LEU A  64      29.580  28.083  11.816  1.00 72.70           H  
ATOM    992  O   LEU A  64      30.513  24.706  10.981  1.00 72.70           O  
ATOM    993  CG  LEU A  64      31.480  29.106  11.887  1.00 72.70           C  
ATOM    994  HG  LEU A  64      32.542  28.885  11.779  1.00 72.70           H  
ATOM    995  CD1 LEU A  64      31.138  30.224  10.909  1.00 72.70           C  
ATOM    996 HD11 LEU A  64      31.830  31.050  11.075  1.00 72.70           H  
ATOM    997 HD12 LEU A  64      31.266  29.855   9.892  1.00 72.70           H  
ATOM    998 HD13 LEU A  64      30.110  30.556  11.058  1.00 72.70           H  
ATOM    999  CD2 LEU A  64      31.296  29.615  13.306  1.00 72.70           C  
ATOM   1000 HD21 LEU A  64      32.048  30.380  13.501  1.00 72.70           H  
ATOM   1001 HD22 LEU A  64      30.298  30.036  13.424  1.00 72.70           H  
ATOM   1002 HD23 LEU A  64      31.464  28.815  14.027  1.00 72.70           H  
ATOM   1003  N   PRO A  65      29.054  25.171  12.657  1.00 65.60           N  
ATOM   1004  CA  PRO A  65      28.127  24.077  12.370  1.00 65.60           C  
ATOM   1005  HA  PRO A  65      28.633  23.132  12.567  1.00 65.60           H  
ATOM   1006  C   PRO A  65      27.621  24.098  10.923  1.00 65.60           C  
ATOM   1007  CB  PRO A  65      26.963  24.240  13.357  1.00 65.60           C  
ATOM   1008  HB2 PRO A  65      26.156  24.811  12.899  1.00 65.60           H  
ATOM   1009  HB3 PRO A  65      26.588  23.276  13.701  1.00 65.60           H  
ATOM   1010  O   PRO A  65      27.424  25.160  10.329  1.00 65.60           O  
ATOM   1011  CG  PRO A  65      27.556  25.055  14.501  1.00 65.60           C  
ATOM   1012  HG2 PRO A  65      26.797  25.646  15.014  1.00 65.60           H  
ATOM   1013  HG3 PRO A  65      28.059  24.387  15.201  1.00 65.60           H  
ATOM   1014  CD  PRO A  65      28.587  25.935  13.807  1.00 65.60           C  
ATOM   1015  HD2 PRO A  65      29.385  26.154  14.516  1.00 65.60           H  
ATOM   1016  HD3 PRO A  65      28.112  26.856  13.468  1.00 65.60           H  
ATOM   1017  N   SER A  66      27.364  22.927  10.338  1.00 55.58           N  
ATOM   1018  H   SER A  66      27.461  22.079  10.878  1.00 55.58           H  
ATOM   1019  CA  SER A  66      26.720  22.808   9.019  1.00 55.58           C  
ATOM   1020  HA  SER A  66      27.316  23.341   8.279  1.00 55.58           H  
ATOM   1021  C   SER A  66      25.333  23.450   8.977  1.00 55.58           C  
ATOM   1022  CB  SER A  66      26.645  21.333   8.607  1.00 55.58           C  
ATOM   1023  HB2 SER A  66      26.029  21.222   7.715  1.00 55.58           H  
ATOM   1024  HB3 SER A  66      27.650  20.962   8.404  1.00 55.58           H  
ATOM   1025  O   SER A  66      24.967  24.047   7.965  1.00 55.58           O  
ATOM   1026  OG  SER A  66      26.097  20.595   9.672  1.00 55.58           O  
ATOM   1027  HG  SER A  66      26.135  19.652   9.498  1.00 55.58           H  
ATOM   1028  N   THR A  67      24.621  23.411  10.098  1.00 56.38           N  
ATOM   1029  H   THR A  67      24.966  22.848  10.862  1.00 56.38           H  
ATOM   1030  CA  THR A  67      23.289  23.974  10.314  1.00 56.38           C  
ATOM   1031  HA  THR A  67      22.737  23.920   9.376  1.00 56.38           H  
ATOM   1032  C   THR A  67      23.293  25.440  10.736  1.00 56.38           C  
ATOM   1033  CB  THR A  67      22.539  23.125  11.353  1.00 56.38           C  
ATOM   1034  HB  THR A  67      21.620  23.616  11.672  1.00 56.38           H  
ATOM   1035  O   THR A  67      22.229  25.967  11.034  1.00 56.38           O  
ATOM   1036  CG2 THR A  67      22.188  21.757  10.763  1.00 56.38           C  
ATOM   1037 HG21 THR A  67      21.557  21.879   9.883  1.00 56.38           H  
ATOM   1038 HG22 THR A  67      21.638  21.184  11.510  1.00 56.38           H  
ATOM   1039 HG23 THR A  67      23.091  21.207  10.497  1.00 56.38           H  
ATOM   1040  OG1 THR A  67      23.389  22.911  12.454  1.00 56.38           O  
ATOM   1041  HG1 THR A  67      23.203  23.600  13.096  1.00 56.38           H  
ATOM   1042  N   LEU A  68      24.437  26.142  10.684  1.00 69.73           N  
ATOM   1043  H   LEU A  68      25.276  25.630  10.450  1.00 69.73           H  
ATOM   1044  CA  LEU A  68      24.600  27.521  11.177  1.00 69.73           C  
ATOM   1045  HA  LEU A  68      24.664  27.482  12.265  1.00 69.73           H  
ATOM   1046  C   LEU A  68      23.435  28.463  10.818  1.00 69.73           C  
ATOM   1047  CB  LEU A  68      25.915  28.083  10.592  1.00 69.73           C  
ATOM   1048  HB2 LEU A  68      25.845  28.046   9.505  1.00 69.73           H  
ATOM   1049  HB3 LEU A  68      26.742  27.444  10.900  1.00 69.73           H  
ATOM   1050  O   LEU A  68      23.010  29.263  11.642  1.00 69.73           O  
ATOM   1051  CG  LEU A  68      26.253  29.524  11.020  1.00 69.73           C  
ATOM   1052  HG  LEU A  68      25.379  30.169  10.927  1.00 69.73           H  
ATOM   1053  CD1 LEU A  68      26.765  29.575  12.459  1.00 69.73           C  
ATOM   1054 HD11 LEU A  68      27.767  29.152  12.528  1.00 69.73           H  
ATOM   1055 HD12 LEU A  68      26.114  28.989  13.107  1.00 69.73           H  
ATOM   1056 HD13 LEU A  68      26.780  30.605  12.815  1.00 69.73           H  
ATOM   1057  CD2 LEU A  68      27.336  30.094  10.104  1.00 69.73           C  
ATOM   1058 HD21 LEU A  68      27.626  31.082  10.462  1.00 69.73           H  
ATOM   1059 HD22 LEU A  68      26.940  30.179   9.092  1.00 69.73           H  
ATOM   1060 HD23 LEU A  68      28.203  29.433  10.102  1.00 69.73           H  
ATOM   1061  N   VAL A  69      22.945  28.389   9.579  1.00 74.04           N  
ATOM   1062  H   VAL A  69      23.309  27.653   8.991  1.00 74.04           H  
ATOM   1063  CA  VAL A  69      21.891  29.266   9.035  1.00 74.04           C  
ATOM   1064  HA  VAL A  69      22.071  30.290   9.361  1.00 74.04           H  
ATOM   1065  C   VAL A  69      20.496  28.894   9.540  1.00 74.04           C  
ATOM   1066  CB  VAL A  69      21.964  29.210   7.498  1.00 74.04           C  
ATOM   1067  HB  VAL A  69      21.852  28.171   7.187  1.00 74.04           H  
ATOM   1068  O   VAL A  69      19.619  29.749   9.596  1.00 74.04           O  
ATOM   1069  CG1 VAL A  69      20.924  30.030   6.732  1.00 74.04           C  
ATOM   1070 HG11 VAL A  69      21.199  31.084   6.753  1.00 74.04           H  
ATOM   1071 HG12 VAL A  69      20.910  29.701   5.693  1.00 74.04           H  
ATOM   1072 HG13 VAL A  69      19.920  29.883   7.130  1.00 74.04           H  
ATOM   1073  CG2 VAL A  69      23.353  29.711   7.063  1.00 74.04           C  
ATOM   1074 HG21 VAL A  69      23.332  30.065   6.033  1.00 74.04           H  
ATOM   1075 HG22 VAL A  69      23.654  30.549   7.692  1.00 74.04           H  
ATOM   1076 HG23 VAL A  69      24.087  28.911   7.155  1.00 74.04           H  
ATOM   1077  N   PHE A  70      20.293  27.637   9.920  1.00 63.55           N  
ATOM   1078  H   PHE A  70      21.084  27.011   9.957  1.00 63.55           H  
ATOM   1079  CA  PHE A  70      19.067  27.169  10.556  1.00 63.55           C  
ATOM   1080  HA  PHE A  70      18.217  27.721  10.154  1.00 63.55           H  
ATOM   1081  C   PHE A  70      19.098  27.442  12.067  1.00 63.55           C  
ATOM   1082  CB  PHE A  70      18.869  25.683  10.220  1.00 63.55           C  
ATOM   1083  HB2 PHE A  70      17.935  25.348  10.670  1.00 63.55           H  
ATOM   1084  HB3 PHE A  70      19.672  25.102  10.675  1.00 63.55           H  
ATOM   1085  O   PHE A  70      18.103  27.910  12.612  1.00 63.55           O  
ATOM   1086  CG  PHE A  70      18.816  25.394   8.726  1.00 63.55           C  
ATOM   1087  CD1 PHE A  70      17.694  25.786   7.973  1.00 63.55           C  
ATOM   1088  HD1 PHE A  70      16.867  26.280   8.462  1.00 63.55           H  
ATOM   1089  CD2 PHE A  70      19.888  24.746   8.084  1.00 63.55           C  
ATOM   1090  HD2 PHE A  70      20.743  24.427   8.662  1.00 63.55           H  
ATOM   1091  CE1 PHE A  70      17.644  25.532   6.589  1.00 63.55           C  
ATOM   1092  HE1 PHE A  70      16.779  25.830   6.015  1.00 63.55           H  
ATOM   1093  CE2 PHE A  70      19.840  24.490   6.701  1.00 63.55           C  
ATOM   1094  HE2 PHE A  70      20.658  23.976   6.218  1.00 63.55           H  
ATOM   1095  CZ  PHE A  70      18.717  24.883   5.953  1.00 63.55           C  
ATOM   1096  HZ  PHE A  70      18.674  24.679   4.893  1.00 63.55           H  
ATOM   1097  N   ASP A  71      20.255  27.253  12.711  1.00 67.13           N  
ATOM   1098  H   ASP A  71      20.994  26.774  12.216  1.00 67.13           H  
ATOM   1099  CA  ASP A  71      20.456  27.487  14.150  1.00 67.13           C  
ATOM   1100  HA  ASP A  71      19.669  26.981  14.710  1.00 67.13           H  
ATOM   1101  C   ASP A  71      20.422  28.982  14.504  1.00 67.13           C  
ATOM   1102  CB  ASP A  71      21.817  26.910  14.580  1.00 67.13           C  
ATOM   1103  HB2 ASP A  71      21.937  27.059  15.653  1.00 67.13           H  
ATOM   1104  HB3 ASP A  71      22.608  27.465  14.076  1.00 67.13           H  
ATOM   1105  O   ASP A  71      19.887  29.400  15.532  1.00 67.13           O  
ATOM   1106  CG  ASP A  71      21.990  25.420  14.275  1.00 67.13           C  
ATOM   1107  OD1 ASP A  71      20.985  24.683  14.282  1.00 67.13           O  
ATOM   1108  OD2 ASP A  71      23.142  25.026  13.974  1.00 67.13           O  
ATOM   1109  N   HIS A  72      20.991  29.813  13.631  1.00 75.90           N  
ATOM   1110  H   HIS A  72      21.454  29.400  12.833  1.00 75.90           H  
ATOM   1111  CA  HIS A  72      21.056  31.258  13.781  1.00 75.90           C  
ATOM   1112  HA  HIS A  72      20.511  31.562  14.675  1.00 75.90           H  
ATOM   1113  C   HIS A  72      20.419  31.911  12.556  1.00 75.90           C  
ATOM   1114  CB  HIS A  72      22.507  31.680  13.978  1.00 75.90           C  
ATOM   1115  HB2 HIS A  72      23.085  31.364  13.111  1.00 75.90           H  
ATOM   1116  HB3 HIS A  72      22.544  32.767  14.053  1.00 75.90           H  
ATOM   1117  O   HIS A  72      21.114  32.243  11.600  1.00 75.90           O  
ATOM   1118  CG  HIS A  72      23.139  31.089  15.200  1.00 75.90           C  
ATOM   1119  CD2 HIS A  72      24.111  30.131  15.204  1.00 75.90           C  
ATOM   1120  HD2 HIS A  72      24.556  29.683  14.328  1.00 75.90           H  
ATOM   1121  ND1 HIS A  72      22.757  31.291  16.505  1.00 75.90           N  
ATOM   1122  HD1 HIS A  72      21.916  31.760  16.812  1.00 75.90           H  
ATOM   1123  CE1 HIS A  72      23.493  30.474  17.275  1.00 75.90           C  
ATOM   1124  HE1 HIS A  72      23.373  30.344  18.340  1.00 75.90           H  
ATOM   1125  NE2 HIS A  72      24.351  29.769  16.527  1.00 75.90           N  
ATOM   1126  N   PRO A  73      19.097  32.126  12.558  1.00 73.76           N  
ATOM   1127  CA  PRO A  73      18.336  32.358  11.338  1.00 73.76           C  
ATOM   1128  HA  PRO A  73      18.619  31.610  10.598  1.00 73.76           H  
ATOM   1129  C   PRO A  73      18.562  33.717  10.687  1.00 73.76           C  
ATOM   1130  CB  PRO A  73      16.871  32.114  11.713  1.00 73.76           C  
ATOM   1131  HB2 PRO A  73      16.624  31.068  11.531  1.00 73.76           H  
ATOM   1132  HB3 PRO A  73      16.181  32.762  11.173  1.00 73.76           H  
ATOM   1133  O   PRO A  73      17.996  33.948   9.635  1.00 73.76           O  
ATOM   1134  CG  PRO A  73      16.837  32.383  13.215  1.00 73.76           C  
ATOM   1135  HG2 PRO A  73      16.753  33.454  13.394  1.00 73.76           H  
ATOM   1136  HG3 PRO A  73      16.027  31.843  13.705  1.00 73.76           H  
ATOM   1137  CD  PRO A  73      18.202  31.890  13.676  1.00 73.76           C  
ATOM   1138  HD2 PRO A  73      18.152  30.821  13.882  1.00 73.76           H  
ATOM   1139  HD3 PRO A  73      18.514  32.433  14.568  1.00 73.76           H  
ATOM   1140  N   ASN A  74      19.356  34.627  11.252  1.00 84.63           N  
ATOM   1141  H   ASN A  74      19.914  34.331  12.040  1.00 84.63           H  
ATOM   1142  CA  ASN A  74      19.666  35.919  10.641  1.00 84.63           C  
ATOM   1143  HA  ASN A  74      19.592  35.818   9.558  1.00 84.63           H  
ATOM   1144  C   ASN A  74      21.107  36.352  10.937  1.00 84.63           C  
ATOM   1145  CB  ASN A  74      18.624  36.961  11.091  1.00 84.63           C  
ATOM   1146  HB2 ASN A  74      18.805  37.909  10.584  1.00 84.63           H  
ATOM   1147  HB3 ASN A  74      17.636  36.617  10.784  1.00 84.63           H  
ATOM   1148  O   ASN A  74      21.816  35.762  11.758  1.00 84.63           O  
ATOM   1149  CG  ASN A  74      18.612  37.216  12.585  1.00 84.63           C  
ATOM   1150  ND2 ASN A  74      17.457  37.179  13.203  1.00 84.63           N  
ATOM   1151 HD21 ASN A  74      16.608  37.026  12.678  1.00 84.63           H  
ATOM   1152 HD22 ASN A  74      17.448  37.288  14.207  1.00 84.63           H  
ATOM   1153  OD1 ASN A  74      19.627  37.484  13.210  1.00 84.63           O  
ATOM   1154  N   ALA A  75      21.548  37.425  10.282  1.00 87.31           N  
ATOM   1155  H   ALA A  75      20.916  37.899   9.652  1.00 87.31           H  
ATOM   1156  CA  ALA A  75      22.927  37.881  10.391  1.00 87.31           C  
ATOM   1157  HA  ALA A  75      23.557  37.025  10.152  1.00 87.31           H  
ATOM   1158  C   ALA A  75      23.320  38.342  11.808  1.00 87.31           C  
ATOM   1159  CB  ALA A  75      23.166  38.970   9.340  1.00 87.31           C  
ATOM   1160  HB1 ALA A  75      22.481  39.800   9.513  1.00 87.31           H  
ATOM   1161  HB2 ALA A  75      22.994  38.562   8.344  1.00 87.31           H  
ATOM   1162  HB3 ALA A  75      24.194  39.326   9.411  1.00 87.31           H  
ATOM   1163  O   ALA A  75      24.464  38.132  12.212  1.00 87.31           O  
ATOM   1164  N   SER A  76      22.401  38.946  12.569  1.00 85.07           N  
ATOM   1165  H   SER A  76      21.479  39.090  12.183  1.00 85.07           H  
ATOM   1166  CA  SER A  76      22.636  39.332  13.967  1.00 85.07           C  
ATOM   1167  HA  SER A  76      23.540  39.938  14.027  1.00 85.07           H  
ATOM   1168  C   SER A  76      22.836  38.114  14.868  1.00 85.07           C  
ATOM   1169  CB  SER A  76      21.467  40.153  14.518  1.00 85.07           C  
ATOM   1170  HB2 SER A  76      21.573  40.235  15.599  1.00 85.07           H  
ATOM   1171  HB3 SER A  76      20.526  39.647  14.301  1.00 85.07           H  
ATOM   1172  O   SER A  76      23.749  38.118  15.692  1.00 85.07           O  
ATOM   1173  OG  SER A  76      21.442  41.459  13.973  1.00 85.07           O  
ATOM   1174  HG  SER A  76      20.687  41.904  14.364  1.00 85.07           H  
ATOM   1175  N   ALA A  77      22.024  37.068  14.694  1.00 85.76           N  
ATOM   1176  H   ALA A  77      21.292  37.129  14.000  1.00 85.76           H  
ATOM   1177  CA  ALA A  77      22.125  35.830  15.460  1.00 85.76           C  
ATOM   1178  HA  ALA A  77      22.094  36.068  16.523  1.00 85.76           H  
ATOM   1179  C   ALA A  77      23.459  35.123  15.187  1.00 85.76           C  
ATOM   1180  CB  ALA A  77      20.917  34.945  15.128  1.00 85.76           C  
ATOM   1181  HB1 ALA A  77      19.994  35.468  15.379  1.00 85.76           H  
ATOM   1182  HB2 ALA A  77      20.967  34.025  15.710  1.00 85.76           H  
ATOM   1183  HB3 ALA A  77      20.906  34.696  14.067  1.00 85.76           H  
ATOM   1184  O   ALA A  77      24.187  34.798  16.125  1.00 85.76           O  
ATOM   1185  N   VAL A  78      23.833  34.982  13.911  1.00 91.06           N  
ATOM   1186  H   VAL A  78      23.178  35.233  13.185  1.00 91.06           H  
ATOM   1187  CA  VAL A  78      25.126  34.393  13.536  1.00 91.06           C  
ATOM   1188  HA  VAL A  78      25.206  33.396  13.970  1.00 91.06           H  
ATOM   1189  C   VAL A  78      26.276  35.233  14.091  1.00 91.06           C  
ATOM   1190  CB  VAL A  78      25.245  34.277  12.013  1.00 91.06           C  
ATOM   1191  HB  VAL A  78      25.018  35.258  11.596  1.00 91.06           H  
ATOM   1192  O   VAL A  78      27.228  34.688  14.632  1.00 91.06           O  
ATOM   1193  CG1 VAL A  78      26.633  33.835  11.550  1.00 91.06           C  
ATOM   1194 HG11 VAL A  78      27.389  34.575  11.812  1.00 91.06           H  
ATOM   1195 HG12 VAL A  78      26.893  32.885  12.016  1.00 91.06           H  
ATOM   1196 HG13 VAL A  78      26.614  33.714  10.467  1.00 91.06           H  
ATOM   1197  CG2 VAL A  78      24.269  33.275  11.412  1.00 91.06           C  
ATOM   1198 HG21 VAL A  78      24.509  32.267  11.750  1.00 91.06           H  
ATOM   1199 HG22 VAL A  78      23.253  33.528  11.713  1.00 91.06           H  
ATOM   1200 HG23 VAL A  78      24.332  33.299  10.324  1.00 91.06           H  
ATOM   1201  N   ALA A  79      26.210  36.565  14.013  1.00 88.29           N  
ATOM   1202  H   ALA A  79      25.415  36.994  13.562  1.00 88.29           H  
ATOM   1203  CA  ALA A  79      27.265  37.424  14.552  1.00 88.29           C  
ATOM   1204  HA  ALA A  79      28.216  37.128  14.110  1.00 88.29           H  
ATOM   1205  C   ALA A  79      27.417  37.300  16.077  1.00 88.29           C  
ATOM   1206  CB  ALA A  79      26.970  38.865  14.148  1.00 88.29           C  
ATOM   1207  HB1 ALA A  79      27.732  39.522  14.565  1.00 88.29           H  
ATOM   1208  HB2 ALA A  79      26.972  38.941  13.060  1.00 88.29           H  
ATOM   1209  HB3 ALA A  79      25.994  39.162  14.531  1.00 88.29           H  
ATOM   1210  O   ALA A  79      28.542  37.316  16.575  1.00 88.29           O  
ATOM   1211  N   GLY A  80      26.306  37.155  16.806  1.00 85.08           N  
ATOM   1212  H   GLY A  80      25.413  37.171  16.335  1.00 85.08           H  
ATOM   1213  CA  GLY A  80      26.319  36.886  18.244  1.00 85.08           C  
ATOM   1214  HA2 GLY A  80      26.840  37.689  18.765  1.00 85.08           H  
ATOM   1215  HA3 GLY A  80      25.290  36.836  18.603  1.00 85.08           H  
ATOM   1216  C   GLY A  80      27.004  35.560  18.578  1.00 85.08           C  
ATOM   1217  O   GLY A  80      27.829  35.515  19.490  1.00 85.08           O  
ATOM   1218  N   PHE A  81      26.734  34.518  17.790  1.00 83.27           N  
ATOM   1219  H   PHE A  81      26.022  34.611  17.080  1.00 83.27           H  
ATOM   1220  CA  PHE A  81      27.412  33.227  17.909  1.00 83.27           C  
ATOM   1221  HA  PHE A  81      27.277  32.845  18.921  1.00 83.27           H  
ATOM   1222  C   PHE A  81      28.925  33.343  17.673  1.00 83.27           C  
ATOM   1223  CB  PHE A  81      26.759  32.240  16.935  1.00 83.27           C  
ATOM   1224  HB2 PHE A  81      25.716  32.112  17.225  1.00 83.27           H  
ATOM   1225  HB3 PHE A  81      26.766  32.646  15.924  1.00 83.27           H  
ATOM   1226  O   PHE A  81      29.724  32.924  18.509  1.00 83.27           O  
ATOM   1227  CG  PHE A  81      27.432  30.887  16.917  1.00 83.27           C  
ATOM   1228  CD1 PHE A  81      28.199  30.482  15.808  1.00 83.27           C  
ATOM   1229  HD1 PHE A  81      28.294  31.125  14.946  1.00 83.27           H  
ATOM   1230  CD2 PHE A  81      27.302  30.036  18.028  1.00 83.27           C  
ATOM   1231  HD2 PHE A  81      26.706  30.336  18.877  1.00 83.27           H  
ATOM   1232  CE1 PHE A  81      28.820  29.219  15.818  1.00 83.27           C  
ATOM   1233  HE1 PHE A  81      29.375  28.864  14.963  1.00 83.27           H  
ATOM   1234  CE2 PHE A  81      27.946  28.789  18.042  1.00 83.27           C  
ATOM   1235  HE2 PHE A  81      27.860  28.141  18.902  1.00 83.27           H  
ATOM   1236  CZ  PHE A  81      28.707  28.381  16.937  1.00 83.27           C  
ATOM   1237  HZ  PHE A  81      29.198  27.419  16.952  1.00 83.27           H  
ATOM   1238  N   LEU A  82      29.336  34.012  16.591  1.00 85.62           N  
ATOM   1239  H   LEU A  82      28.632  34.327  15.939  1.00 85.62           H  
ATOM   1240  CA  LEU A  82      30.755  34.226  16.286  1.00 85.62           C  
ATOM   1241  HA  LEU A  82      31.250  33.256  16.237  1.00 85.62           H  
ATOM   1242  C   LEU A  82      31.488  35.031  17.378  1.00 85.62           C  
ATOM   1243  CB  LEU A  82      30.886  34.942  14.929  1.00 85.62           C  
ATOM   1244  HB2 LEU A  82      30.366  35.897  15.001  1.00 85.62           H  
ATOM   1245  HB3 LEU A  82      31.943  35.145  14.755  1.00 85.62           H  
ATOM   1246  O   LEU A  82      32.677  34.806  17.610  1.00 85.62           O  
ATOM   1247  CG  LEU A  82      30.337  34.179  13.712  1.00 85.62           C  
ATOM   1248  HG  LEU A  82      29.298  33.895  13.882  1.00 85.62           H  
ATOM   1249  CD1 LEU A  82      30.391  35.063  12.466  1.00 85.62           C  
ATOM   1250 HD11 LEU A  82      29.807  35.967  12.641  1.00 85.62           H  
ATOM   1251 HD12 LEU A  82      29.955  34.519  11.628  1.00 85.62           H  
ATOM   1252 HD13 LEU A  82      31.422  35.331  12.233  1.00 85.62           H  
ATOM   1253  CD2 LEU A  82      31.089  32.897  13.422  1.00 85.62           C  
ATOM   1254 HD21 LEU A  82      30.597  32.384  12.595  1.00 85.62           H  
ATOM   1255 HD22 LEU A  82      31.049  32.252  14.300  1.00 85.62           H  
ATOM   1256 HD23 LEU A  82      32.128  33.098  13.160  1.00 85.62           H  
ATOM   1257  N   ASP A  83      30.813  35.976  18.047  1.00 79.03           N  
ATOM   1258  H   ASP A  83      29.845  36.135  17.803  1.00 79.03           H  
ATOM   1259  CA  ASP A  83      31.410  36.777  19.129  1.00 79.03           C  
ATOM   1260  HA  ASP A  83      32.350  37.196  18.770  1.00 79.03           H  
ATOM   1261  C   ASP A  83      31.729  35.930  20.360  1.00 79.03           C  
ATOM   1262  CB  ASP A  83      30.483  37.937  19.545  1.00 79.03           C  
ATOM   1263  HB2 ASP A  83      29.615  37.546  20.075  1.00 79.03           H  
ATOM   1264  HB3 ASP A  83      30.126  38.454  18.654  1.00 79.03           H  
ATOM   1265  O   ASP A  83      32.747  36.163  21.020  1.00 79.03           O  
ATOM   1266  CG  ASP A  83      31.218  38.954  20.433  1.00 79.03           C  
ATOM   1267  OD1 ASP A  83      32.078  39.680  19.891  1.00 79.03           O  
ATOM   1268  OD2 ASP A  83      30.987  39.069  21.662  1.00 79.03           O  
ATOM   1269  N   ALA A  84      30.862  34.958  20.654  1.00 77.19           N  
ATOM   1270  H   ALA A  84      30.073  34.813  20.040  1.00 77.19           H  
ATOM   1271  CA  ALA A  84      31.045  34.019  21.749  1.00 77.19           C  
ATOM   1272  HA  ALA A  84      31.277  34.578  22.655  1.00 77.19           H  
ATOM   1273  C   ALA A  84      32.229  33.080  21.474  1.00 77.19           C  
ATOM   1274  CB  ALA A  84      29.729  33.264  21.972  1.00 77.19           C  
ATOM   1275  HB1 ALA A  84      29.833  32.594  22.825  1.00 77.19           H  
ATOM   1276  HB2 ALA A  84      28.919  33.969  22.163  1.00 77.19           H  
ATOM   1277  HB3 ALA A  84      29.481  32.667  21.094  1.00 77.19           H  
ATOM   1278  O   ALA A  84      33.120  32.971  22.317  1.00 77.19           O  
ATOM   1279  N   GLU A  85      32.287  32.500  20.274  1.00 78.90           N  
ATOM   1280  H   GLU A  85      31.495  32.604  19.656  1.00 78.90           H  
ATOM   1281  CA  GLU A  85      33.336  31.554  19.873  1.00 78.90           C  
ATOM   1282  HA  GLU A  85      33.375  30.729  20.584  1.00 78.90           H  
ATOM   1283  C   GLU A  85      34.747  32.171  19.856  1.00 78.90           C  
ATOM   1284  CB  GLU A  85      32.981  31.000  18.485  1.00 78.90           C  
ATOM   1285  HB2 GLU A  85      32.660  31.821  17.844  1.00 78.90           H  
ATOM   1286  HB3 GLU A  85      33.878  30.563  18.045  1.00 78.90           H  
ATOM   1287  O   GLU A  85      35.724  31.536  20.244  1.00 78.90           O  
ATOM   1288  CG  GLU A  85      31.884  29.926  18.513  1.00 78.90           C  
ATOM   1289  HG2 GLU A  85      31.693  29.601  17.490  1.00 78.90           H  
ATOM   1290  HG3 GLU A  85      30.966  30.366  18.902  1.00 78.90           H  
ATOM   1291  CD  GLU A  85      32.304  28.720  19.364  1.00 78.90           C  
ATOM   1292  OE1 GLU A  85      31.516  28.333  20.254  1.00 78.90           O  
ATOM   1293  OE2 GLU A  85      33.444  28.243  19.164  1.00 78.90           O  
ATOM   1294  N   LEU A  86      34.890  33.445  19.479  1.00 71.97           N  
ATOM   1295  H   LEU A  86      34.069  33.929  19.145  1.00 71.97           H  
ATOM   1296  CA  LEU A  86      36.202  34.113  19.449  1.00 71.97           C  
ATOM   1297  HA  LEU A  86      36.931  33.409  19.048  1.00 71.97           H  
ATOM   1298  C   LEU A  86      36.744  34.522  20.834  1.00 71.97           C  
ATOM   1299  CB  LEU A  86      36.108  35.332  18.516  1.00 71.97           C  
ATOM   1300  HB2 LEU A  86      35.196  35.877  18.759  1.00 71.97           H  
ATOM   1301  HB3 LEU A  86      36.951  35.997  18.702  1.00 71.97           H  
ATOM   1302  O   LEU A  86      37.896  34.950  20.937  1.00 71.97           O  
ATOM   1303  CG  LEU A  86      36.104  34.963  17.023  1.00 71.97           C  
ATOM   1304  HG  LEU A  86      35.394  34.158  16.836  1.00 71.97           H  
ATOM   1305  CD1 LEU A  86      35.673  36.186  16.212  1.00 71.97           C  
ATOM   1306 HD11 LEU A  86      34.639  36.418  16.466  1.00 71.97           H  
ATOM   1307 HD12 LEU A  86      35.721  35.955  15.148  1.00 71.97           H  
ATOM   1308 HD13 LEU A  86      36.311  37.035  16.459  1.00 71.97           H  
ATOM   1309  CD2 LEU A  86      37.492  34.542  16.530  1.00 71.97           C  
ATOM   1310 HD21 LEU A  86      37.805  33.635  17.047  1.00 71.97           H  
ATOM   1311 HD22 LEU A  86      37.449  34.306  15.467  1.00 71.97           H  
ATOM   1312 HD23 LEU A  86      38.225  35.329  16.710  1.00 71.97           H  
ATOM   1313  N   GLY A  87      35.931  34.484  21.893  1.00 58.18           N  
ATOM   1314  H   GLY A  87      35.018  34.070  21.768  1.00 58.18           H  
ATOM   1315  CA  GLY A  87      36.302  34.995  23.217  1.00 58.18           C  
ATOM   1316  HA2 GLY A  87      36.902  35.898  23.101  1.00 58.18           H  
ATOM   1317  HA3 GLY A  87      35.382  35.256  23.739  1.00 58.18           H  
ATOM   1318  C   GLY A  87      37.076  34.022  24.116  1.00 58.18           C  
ATOM   1319  O   GLY A  87      37.711  34.466  25.074  1.00 58.18           O  
ATOM   1320  N   THR A  88      37.026  32.716  23.851  1.00 48.01           N  
ATOM   1321  H   THR A  88      36.483  32.399  23.060  1.00 48.01           H  
ATOM   1322  CA  THR A  88      37.442  31.657  24.791  1.00 48.01           C  
ATOM   1323  HA  THR A  88      37.221  32.009  25.798  1.00 48.01           H  
ATOM   1324  C   THR A  88      38.946  31.339  24.801  1.00 48.01           C  
ATOM   1325  CB  THR A  88      36.618  30.364  24.563  1.00 48.01           C  
ATOM   1326  HB  THR A  88      37.274  29.494  24.587  1.00 48.01           H  
ATOM   1327  O   THR A  88      39.480  31.056  25.872  1.00 48.01           O  
ATOM   1328  CG2 THR A  88      35.532  30.198  25.627  1.00 48.01           C  
ATOM   1329 HG21 THR A  88      34.835  31.034  25.575  1.00 48.01           H  
ATOM   1330 HG22 THR A  88      34.989  29.271  25.446  1.00 48.01           H  
ATOM   1331 HG23 THR A  88      35.987  30.155  26.616  1.00 48.01           H  
ATOM   1332  OG1 THR A  88      35.955  30.419  23.321  1.00 48.01           O  
ATOM   1333  HG1 THR A  88      35.584  29.566  23.086  1.00 48.01           H  
ATOM   1334  N   GLU A  89      39.669  31.418  23.677  1.00 39.25           N  
ATOM   1335  H   GLU A  89      39.180  31.621  22.817  1.00 39.25           H  
ATOM   1336  CA  GLU A  89      41.056  30.901  23.573  1.00 39.25           C  
ATOM   1337  HA  GLU A  89      41.076  29.886  23.970  1.00 39.25           H  
ATOM   1338  C   GLU A  89      42.142  31.670  24.360  1.00 39.25           C  
ATOM   1339  CB  GLU A  89      41.489  30.832  22.097  1.00 39.25           C  
ATOM   1340  HB2 GLU A  89      41.108  31.704  21.566  1.00 39.25           H  
ATOM   1341  HB3 GLU A  89      42.578  30.869  22.056  1.00 39.25           H  
ATOM   1342  O   GLU A  89      43.209  31.124  24.628  1.00 39.25           O  
ATOM   1343  CG  GLU A  89      41.058  29.544  21.380  1.00 39.25           C  
ATOM   1344  HG2 GLU A  89      41.314  28.693  22.011  1.00 39.25           H  
ATOM   1345  HG3 GLU A  89      39.976  29.557  21.245  1.00 39.25           H  
ATOM   1346  CD  GLU A  89      41.759  29.395  20.016  1.00 39.25           C  
ATOM   1347  OE1 GLU A  89      41.984  28.236  19.601  1.00 39.25           O  
ATOM   1348  OE2 GLU A  89      42.107  30.441  19.415  1.00 39.25           O  
ATOM   1349  N   VAL A  90      41.937  32.930  24.764  1.00 35.38           N  
ATOM   1350  H   VAL A  90      41.039  33.342  24.556  1.00 35.38           H  
ATOM   1351  CA  VAL A  90      43.039  33.779  25.290  1.00 35.38           C  
ATOM   1352  HA  VAL A  90      43.913  33.565  24.675  1.00 35.38           H  
ATOM   1353  C   VAL A  90      43.471  33.425  26.732  1.00 35.38           C  
ATOM   1354  CB  VAL A  90      42.731  35.286  25.100  1.00 35.38           C  
ATOM   1355  HB  VAL A  90      41.899  35.563  25.747  1.00 35.38           H  
ATOM   1356  O   VAL A  90      44.395  34.034  27.275  1.00 35.38           O  
ATOM   1357  CG1 VAL A  90      43.918  36.220  25.403  1.00 35.38           C  
ATOM   1358 HG11 VAL A  90      44.087  36.286  26.478  1.00 35.38           H  
ATOM   1359 HG12 VAL A  90      43.706  37.230  25.052  1.00 35.38           H  
ATOM   1360 HG13 VAL A  90      44.818  35.850  24.913  1.00 35.38           H  
ATOM   1361  CG2 VAL A  90      42.330  35.588  23.646  1.00 35.38           C  
ATOM   1362 HG21 VAL A  90      42.139  36.653  23.516  1.00 35.38           H  
ATOM   1363 HG22 VAL A  90      41.413  35.059  23.383  1.00 35.38           H  
ATOM   1364 HG23 VAL A  90      43.123  35.274  22.967  1.00 35.38           H  
ATOM   1365  N   ARG A  91      42.857  32.432  27.392  1.00 31.84           N  
ATOM   1366  H   ARG A  91      42.191  31.882  26.870  1.00 31.84           H  
ATOM   1367  CA  ARG A  91      43.316  31.937  28.707  1.00 31.84           C  
ATOM   1368  HA  ARG A  91      43.615  32.785  29.323  1.00 31.84           H  
ATOM   1369  C   ARG A  91      44.586  31.084  28.555  1.00 31.84           C  
ATOM   1370  CB  ARG A  91      42.190  31.186  29.442  1.00 31.84           C  
ATOM   1371  HB2 ARG A  91      42.635  30.587  30.237  1.00 31.84           H  
ATOM   1372  HB3 ARG A  91      41.690  30.510  28.749  1.00 31.84           H  
ATOM   1373  O   ARG A  91      44.544  29.868  28.678  1.00 31.84           O  
ATOM   1374  CG  ARG A  91      41.168  32.128  30.093  1.00 31.84           C  
ATOM   1375  HG2 ARG A  91      40.666  32.715  29.324  1.00 31.84           H  
ATOM   1376  HG3 ARG A  91      41.685  32.797  30.781  1.00 31.84           H  
ATOM   1377  CD  ARG A  91      40.135  31.299  30.867  1.00 31.84           C  
ATOM   1378  HD2 ARG A  91      40.661  30.630  31.548  1.00 31.84           H  
ATOM   1379  HD3 ARG A  91      39.578  30.696  30.150  1.00 31.84           H  
ATOM   1380  NE  ARG A  91      39.206  32.146  31.641  1.00 31.84           N  
ATOM   1381  HE  ARG A  91      39.380  33.141  31.625  1.00 31.84           H  
ATOM   1382  NH1 ARG A  91      37.817  30.456  32.340  1.00 31.84           N  
ATOM   1383 HH11 ARG A  91      36.981  30.137  32.809  1.00 31.84           H  
ATOM   1384 HH12 ARG A  91      38.367  29.800  31.804  1.00 31.84           H  
ATOM   1385  NH2 ARG A  91      37.390  32.554  32.961  1.00 31.84           N  
ATOM   1386 HH21 ARG A  91      37.588  33.544  32.934  1.00 31.84           H  
ATOM   1387 HH22 ARG A  91      36.566  32.212  33.435  1.00 31.84           H  
ATOM   1388  CZ  ARG A  91      38.147  31.717  32.309  1.00 31.84           C  
ATOM   1389  N   GLY A  92      45.717  31.737  28.286  1.00 31.06           N  
ATOM   1390  H   GLY A  92      45.644  32.728  28.104  1.00 31.06           H  
ATOM   1391  CA  GLY A  92      47.034  31.096  28.233  1.00 31.06           C  
ATOM   1392  HA2 GLY A  92      47.788  31.824  27.935  1.00 31.06           H  
ATOM   1393  HA3 GLY A  92      47.005  30.306  27.483  1.00 31.06           H  
ATOM   1394  C   GLY A  92      47.456  30.481  29.576  1.00 31.06           C  
ATOM   1395  O   GLY A  92      47.076  30.970  30.642  1.00 31.06           O  
ATOM   1396  N   GLU A  93      48.251  29.409  29.511  1.00 32.91           N  
ATOM   1397  H   GLU A  93      48.503  29.051  28.600  1.00 32.91           H  
ATOM   1398  CA  GLU A  93      48.705  28.626  30.667  1.00 32.91           C  
ATOM   1399  HA  GLU A  93      47.826  28.250  31.190  1.00 32.91           H  
ATOM   1400  C   GLU A  93      49.523  29.464  31.663  1.00 32.91           C  
ATOM   1401  CB  GLU A  93      49.532  27.413  30.207  1.00 32.91           C  
ATOM   1402  HB2 GLU A  93      50.274  27.747  29.482  1.00 32.91           H  
ATOM   1403  HB3 GLU A  93      50.055  27.001  31.070  1.00 32.91           H  
ATOM   1404  O   GLU A  93      50.528  30.094  31.321  1.00 32.91           O  
ATOM   1405  CG  GLU A  93      48.665  26.296  29.606  1.00 32.91           C  
ATOM   1406  HG2 GLU A  93      48.121  26.694  28.749  1.00 32.91           H  
ATOM   1407  HG3 GLU A  93      47.936  25.985  30.354  1.00 32.91           H  
ATOM   1408  CD  GLU A  93      49.497  25.084  29.151  1.00 32.91           C  
ATOM   1409  OE1 GLU A  93      48.981  23.952  29.274  1.00 32.91           O  
ATOM   1410  OE2 GLU A  93      50.642  25.298  28.690  1.00 32.91           O  
ATOM   1411  N   ALA A  94      49.100  29.455  32.929  1.00 39.16           N  
ATOM   1412  H   ALA A  94      48.285  28.904  33.158  1.00 39.16           H  
ATOM   1413  CA  ALA A  94      49.832  30.091  34.016  1.00 39.16           C  
ATOM   1414  HA  ALA A  94      50.035  31.115  33.703  1.00 39.16           H  
ATOM   1415  C   ALA A  94      51.160  29.342  34.283  1.00 39.16           C  
ATOM   1416  CB  ALA A  94      48.933  30.148  35.257  1.00 39.16           C  
ATOM   1417  HB1 ALA A  94      48.020  30.697  35.027  1.00 39.16           H  
ATOM   1418  HB2 ALA A  94      48.678  29.136  35.574  1.00 39.16           H  
ATOM   1419  HB3 ALA A  94      49.461  30.651  36.067  1.00 39.16           H  
ATOM   1420  O   ALA A  94      51.158  28.109  34.316  1.00 39.16           O  
ATOM   1421  N   PRO A  95      52.293  30.041  34.505  1.00 42.79           N  
ATOM   1422  CA  PRO A  95      53.596  29.404  34.698  1.00 42.79           C  
ATOM   1423  HA  PRO A  95      53.861  28.894  33.772  1.00 42.79           H  
ATOM   1424  C   PRO A  95      53.599  28.398  35.859  1.00 42.79           C  
ATOM   1425  CB  PRO A  95      54.593  30.542  34.950  1.00 42.79           C  
ATOM   1426  HB2 PRO A  95      54.722  30.697  36.021  1.00 42.79           H  
ATOM   1427  HB3 PRO A  95      55.556  30.344  34.479  1.00 42.79           H  
ATOM   1428  O   PRO A  95      53.085  28.682  36.941  1.00 42.79           O  
ATOM   1429  CG  PRO A  95      53.913  31.770  34.351  1.00 42.79           C  
ATOM   1430  HG2 PRO A  95      54.211  32.687  34.860  1.00 42.79           H  
ATOM   1431  HG3 PRO A  95      54.148  31.829  33.289  1.00 42.79           H  
ATOM   1432  CD  PRO A  95      52.425  31.487  34.521  1.00 42.79           C  
ATOM   1433  HD2 PRO A  95      51.884  31.957  33.700  1.00 42.79           H  
ATOM   1434  HD3 PRO A  95      52.078  31.872  35.480  1.00 42.79           H  
ATOM   1435  N   SER A  96      54.216  27.234  35.638  1.00 50.23           N  
ATOM   1436  H   SER A  96      54.577  27.073  34.709  1.00 50.23           H  
ATOM   1437  CA  SER A  96      54.297  26.135  36.611  1.00 50.23           C  
ATOM   1438  HA  SER A  96      53.283  25.791  36.817  1.00 50.23           H  
ATOM   1439  C   SER A  96      54.944  26.556  37.939  1.00 50.23           C  
ATOM   1440  CB  SER A  96      55.075  24.972  35.982  1.00 50.23           C  
ATOM   1441  HB2 SER A  96      55.959  25.366  35.480  1.00 50.23           H  
ATOM   1442  HB3 SER A  96      54.445  24.480  35.241  1.00 50.23           H  
ATOM   1443  O   SER A  96      56.009  27.175  37.962  1.00 50.23           O  
ATOM   1444  OG  SER A  96      55.505  24.030  36.948  1.00 50.23           O  
ATOM   1445  HG  SER A  96      55.807  23.249  36.478  1.00 50.23           H  
ATOM   1446  N   ALA A  97      54.337  26.145  39.058  1.00 59.82           N  
ATOM   1447  H   ALA A  97      53.458  25.657  38.963  1.00 59.82           H  
ATOM   1448  CA  ALA A  97      54.837  26.403  40.410  1.00 59.82           C  
ATOM   1449  HA  ALA A  97      54.905  27.481  40.553  1.00 59.82           H  
ATOM   1450  C   ALA A  97      56.242  25.816  40.675  1.00 59.82           C  
ATOM   1451  CB  ALA A  97      53.811  25.838  41.402  1.00 59.82           C  
ATOM   1452  HB1 ALA A  97      53.714  24.760  41.271  1.00 59.82           H  
ATOM   1453  HB2 ALA A  97      54.140  26.042  42.421  1.00 59.82           H  
ATOM   1454  HB3 ALA A  97      52.842  26.312  41.244  1.00 59.82           H  
ATOM   1455  O   ALA A  97      56.993  26.372  41.475  1.00 59.82           O  
ATOM   1456  N   LEU A  98      56.615  24.721  39.996  1.00 63.27           N  
ATOM   1457  H   LEU A  98      55.985  24.363  39.292  1.00 63.27           H  
ATOM   1458  CA  LEU A  98      57.899  24.032  40.196  1.00 63.27           C  
ATOM   1459  HA  LEU A  98      58.052  23.873  41.264  1.00 63.27           H  
ATOM   1460  C   LEU A  98      59.096  24.866  39.718  1.00 63.27           C  
ATOM   1461  CB  LEU A  98      57.867  22.666  39.483  1.00 63.27           C  
ATOM   1462  HB2 LEU A  98      58.882  22.272  39.436  1.00 63.27           H  
ATOM   1463  HB3 LEU A  98      57.531  22.819  38.457  1.00 63.27           H  
ATOM   1464  O   LEU A  98      60.113  24.913  40.401  1.00 63.27           O  
ATOM   1465  CG  LEU A  98      56.971  21.614  40.164  1.00 63.27           C  
ATOM   1466  HG  LEU A  98      55.997  22.051  40.385  1.00 63.27           H  
ATOM   1467  CD1 LEU A  98      56.758  20.425  39.228  1.00 63.27           C  
ATOM   1468 HD11 LEU A  98      57.716  19.970  38.978  1.00 63.27           H  
ATOM   1469 HD12 LEU A  98      56.268  20.758  38.313  1.00 63.27           H  
ATOM   1470 HD13 LEU A  98      56.123  19.683  39.711  1.00 63.27           H  
ATOM   1471  CD2 LEU A  98      57.590  21.092  41.464  1.00 63.27           C  
ATOM   1472 HD21 LEU A  98      56.948  20.324  41.895  1.00 63.27           H  
ATOM   1473 HD22 LEU A  98      57.694  21.901  42.186  1.00 63.27           H  
ATOM   1474 HD23 LEU A  98      58.573  20.665  41.264  1.00 63.27           H  
ATOM   1475  N   ALA A  99      58.962  25.601  38.610  1.00 60.05           N  
ATOM   1476  H   ALA A  99      58.079  25.589  38.120  1.00 60.05           H  
ATOM   1477  CA  ALA A  99      60.052  26.427  38.079  1.00 60.05           C  
ATOM   1478  HA  ALA A  99      60.938  25.802  37.959  1.00 60.05           H  
ATOM   1479  C   ALA A  99      60.438  27.587  39.021  1.00 60.05           C  
ATOM   1480  CB  ALA A  99      59.624  26.941  36.700  1.00 60.05           C  
ATOM   1481  HB1 ALA A  99      59.427  26.098  36.037  1.00 60.05           H  
ATOM   1482  HB2 ALA A  99      60.427  27.543  36.274  1.00 60.05           H  
ATOM   1483  HB3 ALA A  99      58.725  27.551  36.788  1.00 60.05           H  
ATOM   1484  O   ALA A  99      61.576  28.056  39.010  1.00 60.05           O  
ATOM   1485  N   GLY A 100      59.504  28.045  39.866  1.00 59.69           N  
ATOM   1486  H   GLY A 100      58.595  27.607  39.852  1.00 59.69           H  
ATOM   1487  CA  GLY A 100      59.785  29.051  40.893  1.00 59.69           C  
ATOM   1488  HA2 GLY A 100      60.278  29.909  40.435  1.00 59.69           H  
ATOM   1489  HA3 GLY A 100      58.840  29.379  41.327  1.00 59.69           H  
ATOM   1490  C   GLY A 100      60.675  28.536  42.032  1.00 59.69           C  
ATOM   1491  O   GLY A 100      61.412  29.322  42.626  1.00 59.69           O  
ATOM   1492  N   LEU A 101      60.635  27.230  42.323  1.00 67.89           N  
ATOM   1493  H   LEU A 101      60.089  26.622  41.730  1.00 67.89           H  
ATOM   1494  CA  LEU A 101      61.442  26.595  43.371  1.00 67.89           C  
ATOM   1495  HA  LEU A 101      61.422  27.228  44.258  1.00 67.89           H  
ATOM   1496  C   LEU A 101      62.926  26.492  42.975  1.00 67.89           C  
ATOM   1497  CB  LEU A 101      60.820  25.225  43.726  1.00 67.89           C  
ATOM   1498  HB2 LEU A 101      61.611  24.486  43.854  1.00 67.89           H  
ATOM   1499  HB3 LEU A 101      60.209  24.877  42.893  1.00 67.89           H  
ATOM   1500  O   LEU A 101      63.780  26.841  43.789  1.00 67.89           O  
ATOM   1501  CG  LEU A 101      59.958  25.271  45.002  1.00 67.89           C  
ATOM   1502  HG  LEU A 101      59.544  26.271  45.131  1.00 67.89           H  
ATOM   1503  CD1 LEU A 101      58.784  24.294  44.921  1.00 67.89           C  
ATOM   1504 HD11 LEU A 101      59.157  23.281  44.770  1.00 67.89           H  
ATOM   1505 HD12 LEU A 101      58.199  24.337  45.840  1.00 67.89           H  
ATOM   1506 HD13 LEU A 101      58.145  24.567  44.081  1.00 67.89           H  
ATOM   1507  CD2 LEU A 101      60.798  24.917  46.231  1.00 67.89           C  
ATOM   1508 HD21 LEU A 101      61.644  25.601  46.301  1.00 67.89           H  
ATOM   1509 HD22 LEU A 101      60.192  25.001  47.134  1.00 67.89           H  
ATOM   1510 HD23 LEU A 101      61.180  23.900  46.142  1.00 67.89           H  
ATOM   1511  N   ASP A 102      63.236  26.127  41.726  1.00 63.49           N  
ATOM   1512  H   ASP A 102      62.499  25.764  41.137  1.00 63.49           H  
ATOM   1513  CA  ASP A 102      64.622  25.995  41.233  1.00 63.49           C  
ATOM   1514  HA  ASP A 102      65.148  25.250  41.830  1.00 63.49           H  
ATOM   1515  C   ASP A 102      65.407  27.318  41.317  1.00 63.49           C  
ATOM   1516  CB  ASP A 102      64.614  25.533  39.763  1.00 63.49           C  
ATOM   1517  HB2 ASP A 102      64.007  26.225  39.180  1.00 63.49           H  
ATOM   1518  HB3 ASP A 102      65.634  25.587  39.381  1.00 63.49           H  
ATOM   1519  O   ASP A 102      66.572  27.357  41.724  1.00 63.49           O  
ATOM   1520  CG  ASP A 102      64.110  24.104  39.531  1.00 63.49           C  
ATOM   1521  OD1 ASP A 102      64.134  23.299  40.484  1.00 63.49           O  
ATOM   1522  OD2 ASP A 102      63.712  23.834  38.375  1.00 63.49           O  
ATOM   1523  N   ALA A 103      64.761  28.436  40.965  1.00 64.71           N  
ATOM   1524  H   ALA A 103      63.813  28.346  40.628  1.00 64.71           H  
ATOM   1525  CA  ALA A 103      65.381  29.760  41.029  1.00 64.71           C  
ATOM   1526  HA  ALA A 103      66.316  29.733  40.469  1.00 64.71           H  
ATOM   1527  C   ALA A 103      65.718  30.170  42.471  1.00 64.71           C  
ATOM   1528  CB  ALA A 103      64.439  30.772  40.369  1.00 64.71           C  
ATOM   1529  HB1 ALA A 103      64.250  30.479  39.336  1.00 64.71           H  
ATOM   1530  HB2 ALA A 103      64.897  31.761  40.382  1.00 64.71           H  
ATOM   1531  HB3 ALA A 103      63.492  30.806  40.908  1.00 64.71           H  
ATOM   1532  O   ALA A 103      66.746  30.807  42.717  1.00 64.71           O  
ATOM   1533  N   LEU A 104      64.866  29.788  43.428  1.00 69.52           N  
ATOM   1534  H   LEU A 104      64.080  29.210  43.169  1.00 69.52           H  
ATOM   1535  CA  LEU A 104      65.113  30.032  44.843  1.00 69.52           C  
ATOM   1536  HA  LEU A 104      65.381  31.083  44.954  1.00 69.52           H  
ATOM   1537  C   LEU A 104      66.302  29.202  45.339  1.00 69.52           C  
ATOM   1538  CB  LEU A 104      63.821  29.756  45.627  1.00 69.52           C  
ATOM   1539  HB2 LEU A 104      63.012  30.321  45.162  1.00 69.52           H  
ATOM   1540  HB3 LEU A 104      63.577  28.697  45.545  1.00 69.52           H  
ATOM   1541  O   LEU A 104      67.173  29.754  46.009  1.00 69.52           O  
ATOM   1542  CG  LEU A 104      63.888  30.122  47.119  1.00 69.52           C  
ATOM   1543  HG  LEU A 104      64.661  29.537  47.617  1.00 69.52           H  
ATOM   1544  CD1 LEU A 104      64.162  31.611  47.357  1.00 69.52           C  
ATOM   1545 HD11 LEU A 104      65.160  31.862  46.999  1.00 69.52           H  
ATOM   1546 HD12 LEU A 104      63.424  32.215  46.830  1.00 69.52           H  
ATOM   1547 HD13 LEU A 104      64.125  31.830  48.424  1.00 69.52           H  
ATOM   1548  CD2 LEU A 104      62.538  29.795  47.753  1.00 69.52           C  
ATOM   1549 HD21 LEU A 104      62.475  30.255  48.740  1.00 69.52           H  
ATOM   1550 HD22 LEU A 104      61.730  30.194  47.140  1.00 69.52           H  
ATOM   1551 HD23 LEU A 104      62.425  28.713  47.830  1.00 69.52           H  
ATOM   1552  N   GLU A 105      66.387  27.920  44.964  1.00 70.20           N  
ATOM   1553  H   GLU A 105      65.648  27.526  44.400  1.00 70.20           H  
ATOM   1554  CA  GLU A 105      67.512  27.046  45.326  1.00 70.20           C  
ATOM   1555  HA  GLU A 105      67.577  27.020  46.414  1.00 70.20           H  
ATOM   1556  C   GLU A 105      68.865  27.578  44.836  1.00 70.20           C  
ATOM   1557  CB  GLU A 105      67.295  25.609  44.818  1.00 70.20           C  
ATOM   1558  HB2 GLU A 105      66.621  25.609  43.961  1.00 70.20           H  
ATOM   1559  HB3 GLU A 105      68.255  25.203  44.499  1.00 70.20           H  
ATOM   1560  O   GLU A 105      69.833  27.591  45.600  1.00 70.20           O  
ATOM   1561  CG  GLU A 105      66.741  24.698  45.925  1.00 70.20           C  
ATOM   1562  HG2 GLU A 105      65.743  25.041  46.197  1.00 70.20           H  
ATOM   1563  HG3 GLU A 105      67.379  24.802  46.803  1.00 70.20           H  
ATOM   1564  CD  GLU A 105      66.692  23.210  45.536  1.00 70.20           C  
ATOM   1565  OE1 GLU A 105      66.419  22.401  46.455  1.00 70.20           O  
ATOM   1566  OE2 GLU A 105      66.987  22.880  44.368  1.00 70.20           O  
ATOM   1567  N   ALA A 106      68.935  28.081  43.600  1.00 67.19           N  
ATOM   1568  H   ALA A 106      68.123  27.993  43.005  1.00 67.19           H  
ATOM   1569  CA  ALA A 106      70.165  28.648  43.047  1.00 67.19           C  
ATOM   1570  HA  ALA A 106      70.970  27.927  43.191  1.00 67.19           H  
ATOM   1571  C   ALA A 106      70.597  29.957  43.735  1.00 67.19           C  
ATOM   1572  CB  ALA A 106      69.964  28.852  41.542  1.00 67.19           C  
ATOM   1573  HB1 ALA A 106      70.884  29.230  41.097  1.00 67.19           H  
ATOM   1574  HB2 ALA A 106      69.159  29.565  41.369  1.00 67.19           H  
ATOM   1575  HB3 ALA A 106      69.704  27.902  41.074  1.00 67.19           H  
ATOM   1576  O   ALA A 106      71.792  30.244  43.806  1.00 67.19           O  
ATOM   1577  N   ALA A 107      69.646  30.743  44.253  1.00 71.89           N  
ATOM   1578  H   ALA A 107      68.683  30.462  44.138  1.00 71.89           H  
ATOM   1579  CA  ALA A 107      69.920  32.002  44.947  1.00 71.89           C  
ATOM   1580  HA  ALA A 107      70.767  32.489  44.465  1.00 71.89           H  
ATOM   1581  C   ALA A 107      70.295  31.814  46.431  1.00 71.89           C  
ATOM   1582  CB  ALA A 107      68.698  32.913  44.782  1.00 71.89           C  
ATOM   1583  HB1 ALA A 107      67.829  32.457  45.256  1.00 71.89           H  
ATOM   1584  HB2 ALA A 107      68.489  33.061  43.723  1.00 71.89           H  
ATOM   1585  HB3 ALA A 107      68.896  33.880  45.246  1.00 71.89           H  
ATOM   1586  O   ALA A 107      70.976  32.670  47.002  1.00 71.89           O  
ATOM   1587  N   LEU A 108      69.903  30.694  47.057  1.00 73.10           N  
ATOM   1588  H   LEU A 108      69.330  30.046  46.535  1.00 73.10           H  
ATOM   1589  CA  LEU A 108      70.168  30.398  48.475  1.00 73.10           C  
ATOM   1590  HA  LEU A 108      69.590  31.108  49.067  1.00 73.10           H  
ATOM   1591  C   LEU A 108      71.637  30.578  48.923  1.00 73.10           C  
ATOM   1592  CB  LEU A 108      69.698  28.969  48.825  1.00 73.10           C  
ATOM   1593  HB2 LEU A 108      69.972  28.299  48.010  1.00 73.10           H  
ATOM   1594  HB3 LEU A 108      70.237  28.626  49.709  1.00 73.10           H  
ATOM   1595  O   LEU A 108      71.840  31.113  50.020  1.00 73.10           O  
ATOM   1596  CG  LEU A 108      68.195  28.818  49.117  1.00 73.10           C  
ATOM   1597  HG  LEU A 108      67.610  29.287  48.325  1.00 73.10           H  
ATOM   1598  CD1 LEU A 108      67.819  27.338  49.203  1.00 73.10           C  
ATOM   1599 HD11 LEU A 108      66.734  27.232  49.185  1.00 73.10           H  
ATOM   1600 HD12 LEU A 108      68.239  26.788  48.360  1.00 73.10           H  
ATOM   1601 HD13 LEU A 108      68.213  26.897  50.119  1.00 73.10           H  
ATOM   1602  CD2 LEU A 108      67.805  29.457  50.453  1.00 73.10           C  
ATOM   1603 HD21 LEU A 108      66.742  29.299  50.630  1.00 73.10           H  
ATOM   1604 HD22 LEU A 108      68.379  29.014  51.266  1.00 73.10           H  
ATOM   1605 HD23 LEU A 108      67.994  30.530  50.417  1.00 73.10           H  
ATOM   1606  N   PRO A 109      72.675  30.174  48.154  1.00 72.05           N  
ATOM   1607  CA  PRO A 109      74.067  30.276  48.598  1.00 72.05           C  
ATOM   1608  HA  PRO A 109      74.180  29.707  49.521  1.00 72.05           H  
ATOM   1609  C   PRO A 109      74.523  31.719  48.843  1.00 72.05           C  
ATOM   1610  CB  PRO A 109      74.910  29.624  47.494  1.00 72.05           C  
ATOM   1611  HB2 PRO A 109      75.743  29.055  47.907  1.00 72.05           H  
ATOM   1612  HB3 PRO A 109      75.280  30.383  46.804  1.00 72.05           H  
ATOM   1613  O   PRO A 109      75.321  31.962  49.753  1.00 72.05           O  
ATOM   1614  CG  PRO A 109      73.928  28.723  46.752  1.00 72.05           C  
ATOM   1615  HG2 PRO A 109      74.214  28.575  45.710  1.00 72.05           H  
ATOM   1616  HG3 PRO A 109      73.837  27.768  47.269  1.00 72.05           H  
ATOM   1617  CD  PRO A 109      72.621  29.493  46.871  1.00 72.05           C  
ATOM   1618  HD2 PRO A 109      71.779  28.806  46.793  1.00 72.05           H  
ATOM   1619  HD3 PRO A 109      72.576  30.245  46.083  1.00 72.05           H  
ATOM   1620  N   GLU A 110      74.003  32.668  48.060  1.00 69.14           N  
ATOM   1621  H   GLU A 110      73.304  32.408  47.379  1.00 69.14           H  
ATOM   1622  CA  GLU A 110      74.412  34.076  48.093  1.00 69.14           C  
ATOM   1623  HA  GLU A 110      75.452  34.127  48.414  1.00 69.14           H  
ATOM   1624  C   GLU A 110      73.628  34.915  49.112  1.00 69.14           C  
ATOM   1625  CB  GLU A 110      74.354  34.698  46.687  1.00 69.14           C  
ATOM   1626  HB2 GLU A 110      73.332  34.670  46.310  1.00 69.14           H  
ATOM   1627  HB3 GLU A 110      74.651  35.741  46.792  1.00 69.14           H  
ATOM   1628  O   GLU A 110      73.958  36.082  49.329  1.00 69.14           O  
ATOM   1629  CG  GLU A 110      75.294  33.990  45.689  1.00 69.14           C  
ATOM   1630  HG2 GLU A 110      76.037  33.424  46.249  1.00 69.14           H  
ATOM   1631  HG3 GLU A 110      74.714  33.273  45.108  1.00 69.14           H  
ATOM   1632  CD  GLU A 110      76.048  34.944  44.740  1.00 69.14           C  
ATOM   1633  OE1 GLU A 110      77.109  34.511  44.232  1.00 69.14           O  
ATOM   1634  OE2 GLU A 110      75.609  36.101  44.552  1.00 69.14           O  
ATOM   1635  N   VAL A 111      72.630  34.332  49.793  1.00 70.99           N  
ATOM   1636  H   VAL A 111      72.387  33.379  49.562  1.00 70.99           H  
ATOM   1637  CA  VAL A 111      71.816  35.058  50.779  1.00 70.99           C  
ATOM   1638  HA  VAL A 111      71.386  35.913  50.257  1.00 70.99           H  
ATOM   1639  C   VAL A 111      72.699  35.533  51.945  1.00 70.99           C  
ATOM   1640  CB  VAL A 111      70.624  34.230  51.287  1.00 70.99           C  
ATOM   1641  HB  VAL A 111      70.991  33.320  51.761  1.00 70.99           H  
ATOM   1642  O   VAL A 111      73.310  34.688  52.627  1.00 70.99           O  
ATOM   1643  CG1 VAL A 111      69.788  35.018  52.310  1.00 70.99           C  
ATOM   1644 HG11 VAL A 111      70.386  35.286  53.181  1.00 70.99           H  
ATOM   1645 HG12 VAL A 111      69.397  35.929  51.858  1.00 70.99           H  
ATOM   1646 HG13 VAL A 111      68.955  34.406  52.656  1.00 70.99           H  
ATOM   1647  CG2 VAL A 111      69.695  33.853  50.128  1.00 70.99           C  
ATOM   1648 HG21 VAL A 111      68.895  33.206  50.486  1.00 70.99           H  
ATOM   1649 HG22 VAL A 111      69.265  34.748  49.678  1.00 70.99           H  
ATOM   1650 HG23 VAL A 111      70.249  33.310  49.362  1.00 70.99           H  
ATOM   1651  N   PRO A 112      72.761  36.856  52.219  1.00 77.18           N  
ATOM   1652  CA  PRO A 112      73.554  37.422  53.305  1.00 77.18           C  
ATOM   1653  HA  PRO A 112      74.605  37.229  53.093  1.00 77.18           H  
ATOM   1654  C   PRO A 112      73.174  36.825  54.662  1.00 77.18           C  
ATOM   1655  CB  PRO A 112      73.300  38.935  53.283  1.00 77.18           C  
ATOM   1656  HB2 PRO A 112      74.197  39.500  53.534  1.00 77.18           H  
ATOM   1657  HB3 PRO A 112      72.489  39.190  53.965  1.00 77.18           H  
ATOM   1658  O   PRO A 112      72.004  36.586  54.955  1.00 77.18           O  
ATOM   1659  CG  PRO A 112      72.840  39.212  51.856  1.00 77.18           C  
ATOM   1660  HG2 PRO A 112      72.182  40.078  51.801  1.00 77.18           H  
ATOM   1661  HG3 PRO A 112      73.708  39.345  51.209  1.00 77.18           H  
ATOM   1662  CD  PRO A 112      72.114  37.929  51.471  1.00 77.18           C  
ATOM   1663  HD2 PRO A 112      72.199  37.789  50.393  1.00 77.18           H  
ATOM   1664  HD3 PRO A 112      71.066  37.998  51.762  1.00 77.18           H  
ATOM   1665  N   ALA A 113      74.166  36.621  55.533  1.00 76.27           N  
ATOM   1666  H   ALA A 113      75.107  36.840  55.240  1.00 76.27           H  
ATOM   1667  CA  ALA A 113      73.973  35.953  56.824  1.00 76.27           C  
ATOM   1668  HA  ALA A 113      73.659  34.926  56.636  1.00 76.27           H  
ATOM   1669  C   ALA A 113      72.889  36.601  57.707  1.00 76.27           C  
ATOM   1670  CB  ALA A 113      75.321  35.931  57.555  1.00 76.27           C  
ATOM   1671  HB1 ALA A 113      76.064  35.411  56.951  1.00 76.27           H  
ATOM   1672  HB2 ALA A 113      75.207  35.406  58.504  1.00 76.27           H  
ATOM   1673  HB3 ALA A 113      75.658  36.948  57.752  1.00 76.27           H  
ATOM   1674  O   ALA A 113      72.186  35.889  58.416  1.00 76.27           O  
ATOM   1675  N   THR A 114      72.745  37.928  57.641  1.00 73.21           N  
ATOM   1676  H   THR A 114      73.300  38.446  56.976  1.00 73.21           H  
ATOM   1677  CA  THR A 114      71.768  38.711  58.416  1.00 73.21           C  
ATOM   1678  HA  THR A 114      71.854  38.454  59.471  1.00 73.21           H  
ATOM   1679  C   THR A 114      70.316  38.448  58.027  1.00 73.21           C  
ATOM   1680  CB  THR A 114      72.044  40.215  58.245  1.00 73.21           C  
ATOM   1681  HB  THR A 114      71.195  40.795  58.609  1.00 73.21           H  
ATOM   1682  O   THR A 114      69.437  38.658  58.850  1.00 73.21           O  
ATOM   1683  CG2 THR A 114      73.292  40.638  59.022  1.00 73.21           C  
ATOM   1684 HG21 THR A 114      73.151  40.427  60.081  1.00 73.21           H  
ATOM   1685 HG22 THR A 114      73.448  41.709  58.891  1.00 73.21           H  
ATOM   1686 HG23 THR A 114      74.166  40.100  58.655  1.00 73.21           H  
ATOM   1687  OG1 THR A 114      72.292  40.527  56.888  1.00 73.21           O  
ATOM   1688  HG1 THR A 114      71.450  40.699  56.460  1.00 73.21           H  
ATOM   1689  N   GLU A 115      70.060  37.996  56.798  1.00 76.34           N  
ATOM   1690  H   GLU A 115      70.832  37.835  56.166  1.00 76.34           H  
ATOM   1691  CA  GLU A 115      68.707  37.759  56.270  1.00 76.34           C  
ATOM   1692  HA  GLU A 115      67.967  38.274  56.881  1.00 76.34           H  
ATOM   1693  C   GLU A 115      68.332  36.271  56.277  1.00 76.34           C  
ATOM   1694  CB  GLU A 115      68.618  38.323  54.845  1.00 76.34           C  
ATOM   1695  HB2 GLU A 115      67.651  38.050  54.422  1.00 76.34           H  
ATOM   1696  HB3 GLU A 115      69.404  37.875  54.237  1.00 76.34           H  
ATOM   1697  O   GLU A 115      67.153  35.923  56.207  1.00 76.34           O  
ATOM   1698  CG  GLU A 115      68.755  39.854  54.819  1.00 76.34           C  
ATOM   1699  HG2 GLU A 115      67.932  40.290  55.386  1.00 76.34           H  
ATOM   1700  HG3 GLU A 115      69.686  40.138  55.308  1.00 76.34           H  
ATOM   1701  CD  GLU A 115      68.756  40.435  53.397  1.00 76.34           C  
ATOM   1702  OE1 GLU A 115      69.176  41.609  53.276  1.00 76.34           O  
ATOM   1703  OE2 GLU A 115      68.393  39.706  52.448  1.00 76.34           O  
ATOM   1704  N   ARG A 116      69.324  35.373  56.400  1.00 75.23           N  
ATOM   1705  H   ARG A 116      70.266  35.735  56.444  1.00 75.23           H  
ATOM   1706  CA  ARG A 116      69.112  33.916  56.374  1.00 75.23           C  
ATOM   1707  HA  ARG A 116      68.684  33.638  55.411  1.00 75.23           H  
ATOM   1708  C   ARG A 116      68.116  33.439  57.416  1.00 75.23           C  
ATOM   1709  CB  ARG A 116      70.427  33.158  56.596  1.00 75.23           C  
ATOM   1710  HB2 ARG A 116      70.200  32.143  56.920  1.00 75.23           H  
ATOM   1711  HB3 ARG A 116      71.008  33.644  57.380  1.00 75.23           H  
ATOM   1712  O   ARG A 116      67.316  32.567  57.112  1.00 75.23           O  
ATOM   1713  CG  ARG A 116      71.241  33.063  55.311  1.00 75.23           C  
ATOM   1714  HG2 ARG A 116      71.514  34.067  54.988  1.00 75.23           H  
ATOM   1715  HG3 ARG A 116      70.651  32.587  54.528  1.00 75.23           H  
ATOM   1716  CD  ARG A 116      72.510  32.249  55.558  1.00 75.23           C  
ATOM   1717  HD2 ARG A 116      73.005  32.626  56.453  1.00 75.23           H  
ATOM   1718  HD3 ARG A 116      72.235  31.206  55.709  1.00 75.23           H  
ATOM   1719  NE  ARG A 116      73.415  32.378  54.409  1.00 75.23           N  
ATOM   1720  HE  ARG A 116      73.153  33.040  53.693  1.00 75.23           H  
ATOM   1721  NH1 ARG A 116      75.057  30.945  55.112  1.00 75.23           N  
ATOM   1722 HH11 ARG A 116      74.517  30.775  55.947  1.00 75.23           H  
ATOM   1723 HH12 ARG A 116      75.903  30.433  54.905  1.00 75.23           H  
ATOM   1724  NH2 ARG A 116      75.194  31.931  53.095  1.00 75.23           N  
ATOM   1725 HH21 ARG A 116      76.010  31.395  52.837  1.00 75.23           H  
ATOM   1726 HH22 ARG A 116      74.774  32.509  52.381  1.00 75.23           H  
ATOM   1727  CZ  ARG A 116      74.552  31.749  54.213  1.00 75.23           C  
ATOM   1728  N   GLU A 117      68.177  33.974  58.629  1.00 77.44           N  
ATOM   1729  H   GLU A 117      68.848  34.708  58.801  1.00 77.44           H  
ATOM   1730  CA  GLU A 117      67.328  33.518  59.734  1.00 77.44           C  
ATOM   1731  HA  GLU A 117      67.422  32.435  59.820  1.00 77.44           H  
ATOM   1732  C   GLU A 117      65.848  33.827  59.460  1.00 77.44           C  
ATOM   1733  CB  GLU A 117      67.851  34.166  61.028  1.00 77.44           C  
ATOM   1734  HB2 GLU A 117      68.925  34.318  60.923  1.00 77.44           H  
ATOM   1735  HB3 GLU A 117      67.384  35.141  61.169  1.00 77.44           H  
ATOM   1736  O   GLU A 117      64.978  32.973  59.640  1.00 77.44           O  
ATOM   1737  CG  GLU A 117      67.638  33.291  62.270  1.00 77.44           C  
ATOM   1738  HG2 GLU A 117      67.957  32.276  62.037  1.00 77.44           H  
ATOM   1739  HG3 GLU A 117      66.575  33.266  62.512  1.00 77.44           H  
ATOM   1740  CD  GLU A 117      68.441  33.797  63.484  1.00 77.44           C  
ATOM   1741  OE1 GLU A 117      68.735  32.961  64.369  1.00 77.44           O  
ATOM   1742  OE2 GLU A 117      68.769  35.005  63.528  1.00 77.44           O  
ATOM   1743  N   GLU A 118      65.569  35.014  58.917  1.00 76.47           N  
ATOM   1744  H   GLU A 118      66.327  35.656  58.736  1.00 76.47           H  
ATOM   1745  CA  GLU A 118      64.223  35.418  58.516  1.00 76.47           C  
ATOM   1746  HA  GLU A 118      63.538  35.168  59.326  1.00 76.47           H  
ATOM   1747  C   GLU A 118      63.752  34.656  57.266  1.00 76.47           C  
ATOM   1748  CB  GLU A 118      64.199  36.942  58.321  1.00 76.47           C  
ATOM   1749  HB2 GLU A 118      64.723  37.404  59.158  1.00 76.47           H  
ATOM   1750  HB3 GLU A 118      64.714  37.204  57.397  1.00 76.47           H  
ATOM   1751  O   GLU A 118      62.601  34.216  57.212  1.00 76.47           O  
ATOM   1752  CG  GLU A 118      62.762  37.480  58.297  1.00 76.47           C  
ATOM   1753  HG2 GLU A 118      62.249  37.075  57.424  1.00 76.47           H  
ATOM   1754  HG3 GLU A 118      62.241  37.118  59.183  1.00 76.47           H  
ATOM   1755  CD  GLU A 118      62.669  39.014  58.263  1.00 76.47           C  
ATOM   1756  OE1 GLU A 118      61.514  39.498  58.335  1.00 76.47           O  
ATOM   1757  OE2 GLU A 118      63.715  39.688  58.150  1.00 76.47           O  
ATOM   1758  N   LEU A 119      64.647  34.417  56.297  1.00 72.92           N  
ATOM   1759  H   LEU A 119      65.561  34.838  56.379  1.00 72.92           H  
ATOM   1760  CA  LEU A 119      64.362  33.591  55.121  1.00 72.92           C  
ATOM   1761  HA  LEU A 119      63.494  34.018  54.619  1.00 72.92           H  
ATOM   1762  C   LEU A 119      64.006  32.152  55.515  1.00 72.92           C  
ATOM   1763  CB  LEU A 119      65.562  33.624  54.155  1.00 72.92           C  
ATOM   1764  HB2 LEU A 119      66.427  33.199  54.663  1.00 72.92           H  
ATOM   1765  HB3 LEU A 119      65.795  34.660  53.908  1.00 72.92           H  
ATOM   1766  O   LEU A 119      63.014  31.626  55.015  1.00 72.92           O  
ATOM   1767  CG  LEU A 119      65.323  32.837  52.850  1.00 72.92           C  
ATOM   1768  HG  LEU A 119      65.012  31.819  53.086  1.00 72.92           H  
ATOM   1769  CD1 LEU A 119      64.258  33.489  51.965  1.00 72.92           C  
ATOM   1770 HD11 LEU A 119      64.174  32.938  51.029  1.00 72.92           H  
ATOM   1771 HD12 LEU A 119      64.533  34.522  51.749  1.00 72.92           H  
ATOM   1772 HD13 LEU A 119      63.290  33.461  52.465  1.00 72.92           H  
ATOM   1773  CD2 LEU A 119      66.612  32.746  52.045  1.00 72.92           C  
ATOM   1774 HD21 LEU A 119      66.437  32.156  51.145  1.00 72.92           H  
ATOM   1775 HD22 LEU A 119      66.930  33.747  51.754  1.00 72.92           H  
ATOM   1776 HD23 LEU A 119      67.390  32.265  52.637  1.00 72.92           H  
ATOM   1777  N   VAL A 120      64.760  31.539  56.434  1.00 74.93           N  
ATOM   1778  H   VAL A 120      65.561  32.036  56.796  1.00 74.93           H  
ATOM   1779  CA  VAL A 120      64.478  30.197  56.969  1.00 74.93           C  
ATOM   1780  HA  VAL A 120      64.440  29.490  56.141  1.00 74.93           H  
ATOM   1781  C   VAL A 120      63.104  30.175  57.628  1.00 74.93           C  
ATOM   1782  CB  VAL A 120      65.579  29.727  57.942  1.00 74.93           C  
ATOM   1783  HB  VAL A 120      65.800  30.525  58.651  1.00 74.93           H  
ATOM   1784  O   VAL A 120      62.281  29.352  57.245  1.00 74.93           O  
ATOM   1785  CG1 VAL A 120      65.183  28.471  58.731  1.00 74.93           C  
ATOM   1786 HG11 VAL A 120      66.026  28.119  59.326  1.00 74.93           H  
ATOM   1787 HG12 VAL A 120      64.868  27.677  58.053  1.00 74.93           H  
ATOM   1788 HG13 VAL A 120      64.367  28.689  59.419  1.00 74.93           H  
ATOM   1789  CG2 VAL A 120      66.860  29.376  57.171  1.00 74.93           C  
ATOM   1790 HG21 VAL A 120      67.672  29.194  57.875  1.00 74.93           H  
ATOM   1791 HG22 VAL A 120      66.696  28.483  56.568  1.00 74.93           H  
ATOM   1792 HG23 VAL A 120      67.146  30.190  56.504  1.00 74.93           H  
ATOM   1793  N   GLN A 121      62.787  31.123  58.518  1.00 76.14           N  
ATOM   1794  H   GLN A 121      63.499  31.781  58.801  1.00 76.14           H  
ATOM   1795  CA  GLN A 121      61.460  31.183  59.151  1.00 76.14           C  
ATOM   1796  HA  GLN A 121      61.282  30.261  59.705  1.00 76.14           H  
ATOM   1797  C   GLN A 121      60.319  31.353  58.141  1.00 76.14           C  
ATOM   1798  CB  GLN A 121      61.386  32.379  60.104  1.00 76.14           C  
ATOM   1799  HB2 GLN A 121      60.339  32.567  60.343  1.00 76.14           H  
ATOM   1800  HB3 GLN A 121      61.787  33.266  59.612  1.00 76.14           H  
ATOM   1801  O   GLN A 121      59.191  30.894  58.352  1.00 76.14           O  
ATOM   1802  CG  GLN A 121      62.123  32.149  61.423  1.00 76.14           C  
ATOM   1803  HG2 GLN A 121      61.711  31.272  61.922  1.00 76.14           H  
ATOM   1804  HG3 GLN A 121      63.179  31.962  61.228  1.00 76.14           H  
ATOM   1805  CD  GLN A 121      61.993  33.350  62.355  1.00 76.14           C  
ATOM   1806  NE2 GLN A 121      62.710  33.357  63.455  1.00 76.14           N  
ATOM   1807 HE21 GLN A 121      63.409  32.642  63.598  1.00 76.14           H  
ATOM   1808 HE22 GLN A 121      62.676  34.204  64.004  1.00 76.14           H  
ATOM   1809  OE1 GLN A 121      61.238  34.287  62.133  1.00 76.14           O  
ATOM   1810  N   ARG A 122      60.566  32.092  57.057  1.00 75.92           N  
ATOM   1811  H   ARG A 122      61.486  32.497  56.961  1.00 75.92           H  
ATOM   1812  CA  ARG A 122      59.561  32.342  56.024  1.00 75.92           C  
ATOM   1813  HA  ARG A 122      58.600  32.500  56.513  1.00 75.92           H  
ATOM   1814  C   ARG A 122      59.369  31.113  55.132  1.00 75.92           C  
ATOM   1815  CB  ARG A 122      59.946  33.622  55.271  1.00 75.92           C  
ATOM   1816  HB2 ARG A 122      60.612  33.383  54.442  1.00 75.92           H  
ATOM   1817  HB3 ARG A 122      60.471  34.292  55.950  1.00 75.92           H  
ATOM   1818  O   ARG A 122      58.224  30.738  54.891  1.00 75.92           O  
ATOM   1819  CG  ARG A 122      58.715  34.377  54.773  1.00 75.92           C  
ATOM   1820  HG2 ARG A 122      58.022  34.547  55.597  1.00 75.92           H  
ATOM   1821  HG3 ARG A 122      58.221  33.785  54.002  1.00 75.92           H  
ATOM   1822  CD  ARG A 122      59.148  35.726  54.196  1.00 75.92           C  
ATOM   1823  HD2 ARG A 122      59.543  36.349  54.999  1.00 75.92           H  
ATOM   1824  HD3 ARG A 122      59.939  35.554  53.466  1.00 75.92           H  
ATOM   1825  NE  ARG A 122      58.020  36.404  53.537  1.00 75.92           N  
ATOM   1826  HE  ARG A 122      57.137  35.913  53.520  1.00 75.92           H  
ATOM   1827  NH1 ARG A 122      59.192  38.234  52.800  1.00 75.92           N  
ATOM   1828 HH11 ARG A 122      60.008  37.908  53.299  1.00 75.92           H  
ATOM   1829 HH12 ARG A 122      59.244  39.098  52.280  1.00 75.92           H  
ATOM   1830  NH2 ARG A 122      57.042  37.993  52.239  1.00 75.92           N  
ATOM   1831 HH21 ARG A 122      57.112  38.848  51.706  1.00 75.92           H  
ATOM   1832 HH22 ARG A 122      56.184  37.461  52.225  1.00 75.92           H  
ATOM   1833  CZ  ARG A 122      58.091  37.538  52.866  1.00 75.92           C  
ATOM   1834  N   LEU A 123      60.457  30.444  54.749  1.00 72.95           N  
ATOM   1835  H   LEU A 123      61.357  30.824  55.007  1.00 72.95           H  
ATOM   1836  CA  LEU A 123      60.452  29.152  54.060  1.00 72.95           C  
ATOM   1837  HA  LEU A 123      59.877  29.236  53.138  1.00 72.95           H  
ATOM   1838  C   LEU A 123      59.780  28.064  54.901  1.00 72.95           C  
ATOM   1839  CB  LEU A 123      61.902  28.750  53.734  1.00 72.95           C  
ATOM   1840  HB2 LEU A 123      62.544  29.015  54.574  1.00 72.95           H  
ATOM   1841  HB3 LEU A 123      61.958  27.666  53.627  1.00 72.95           H  
ATOM   1842  O   LEU A 123      58.917  27.358  54.393  1.00 72.95           O  
ATOM   1843  CG  LEU A 123      62.448  29.391  52.449  1.00 72.95           C  
ATOM   1844  HG  LEU A 123      62.277  30.468  52.462  1.00 72.95           H  
ATOM   1845  CD1 LEU A 123      63.952  29.141  52.342  1.00 72.95           C  
ATOM   1846 HD11 LEU A 123      64.454  29.528  53.229  1.00 72.95           H  
ATOM   1847 HD12 LEU A 123      64.346  29.652  51.463  1.00 72.95           H  
ATOM   1848 HD13 LEU A 123      64.149  28.072  52.255  1.00 72.95           H  
ATOM   1849  CD2 LEU A 123      61.759  28.776  51.229  1.00 72.95           C  
ATOM   1850 HD21 LEU A 123      62.387  28.911  50.348  1.00 72.95           H  
ATOM   1851 HD22 LEU A 123      61.625  27.703  51.363  1.00 72.95           H  
ATOM   1852 HD23 LEU A 123      60.791  29.248  51.060  1.00 72.95           H  
ATOM   1853  N   GLU A 124      60.095  27.975  56.194  1.00 76.36           N  
ATOM   1854  H   GLU A 124      60.859  28.539  56.539  1.00 76.36           H  
ATOM   1855  CA  GLU A 124      59.467  27.041  57.134  1.00 76.36           C  
ATOM   1856  HA  GLU A 124      59.619  26.019  56.790  1.00 76.36           H  
ATOM   1857  C   GLU A 124      57.958  27.269  57.236  1.00 76.36           C  
ATOM   1858  CB  GLU A 124      60.088  27.192  58.530  1.00 76.36           C  
ATOM   1859  HB2 GLU A 124      59.423  26.729  59.259  1.00 76.36           H  
ATOM   1860  HB3 GLU A 124      60.166  28.253  58.767  1.00 76.36           H  
ATOM   1861  O   GLU A 124      57.193  26.306  57.201  1.00 76.36           O  
ATOM   1862  CG  GLU A 124      61.459  26.513  58.651  1.00 76.36           C  
ATOM   1863  HG2 GLU A 124      61.326  25.448  58.456  1.00 76.36           H  
ATOM   1864  HG3 GLU A 124      62.138  26.901  57.892  1.00 76.36           H  
ATOM   1865  CD  GLU A 124      62.083  26.702  60.044  1.00 76.36           C  
ATOM   1866  OE1 GLU A 124      62.939  25.861  60.401  1.00 76.36           O  
ATOM   1867  OE2 GLU A 124      61.693  27.661  60.752  1.00 76.36           O  
ATOM   1868  N   ARG A 125      57.505  28.531  57.298  1.00 73.78           N  
ATOM   1869  H   ARG A 125      58.188  29.273  57.360  1.00 73.78           H  
ATOM   1870  CA  ARG A 125      56.069  28.858  57.275  1.00 73.78           C  
ATOM   1871  HA  ARG A 125      55.568  28.265  58.041  1.00 73.78           H  
ATOM   1872  C   ARG A 125      55.400  28.451  55.967  1.00 73.78           C  
ATOM   1873  CB  ARG A 125      55.837  30.349  57.556  1.00 73.78           C  
ATOM   1874  HB2 ARG A 125      54.882  30.647  57.123  1.00 73.78           H  
ATOM   1875  HB3 ARG A 125      56.623  30.944  57.090  1.00 73.78           H  
ATOM   1876  O   ARG A 125      54.292  27.923  56.006  1.00 73.78           O  
ATOM   1877  CG  ARG A 125      55.775  30.617  59.064  1.00 73.78           C  
ATOM   1878  HG2 ARG A 125      54.982  30.006  59.494  1.00 73.78           H  
ATOM   1879  HG3 ARG A 125      56.718  30.335  59.533  1.00 73.78           H  
ATOM   1880  CD  ARG A 125      55.465  32.087  59.364  1.00 73.78           C  
ATOM   1881  HD2 ARG A 125      54.604  32.403  58.775  1.00 73.78           H  
ATOM   1882  HD3 ARG A 125      55.214  32.162  60.421  1.00 73.78           H  
ATOM   1883  NE  ARG A 125      56.626  32.949  59.078  1.00 73.78           N  
ATOM   1884  HE  ARG A 125      57.427  32.490  58.668  1.00 73.78           H  
ATOM   1885  NH1 ARG A 125      55.853  34.841  60.128  1.00 73.78           N  
ATOM   1886 HH11 ARG A 125      56.015  35.787  60.441  1.00 73.78           H  
ATOM   1887 HH12 ARG A 125      54.997  34.354  60.352  1.00 73.78           H  
ATOM   1888  NH2 ARG A 125      57.885  34.845  59.201  1.00 73.78           N  
ATOM   1889 HH21 ARG A 125      58.048  35.774  59.562  1.00 73.78           H  
ATOM   1890 HH22 ARG A 125      58.670  34.353  58.800  1.00 73.78           H  
ATOM   1891  CZ  ARG A 125      56.780  34.204  59.465  1.00 73.78           C  
ATOM   1892  N   MET A 126      56.059  28.662  54.827  1.00 71.07           N  
ATOM   1893  H   MET A 126      56.967  29.102  54.868  1.00 71.07           H  
ATOM   1894  CA  MET A 126      55.537  28.229  53.527  1.00 71.07           C  
ATOM   1895  HA  MET A 126      54.525  28.613  53.403  1.00 71.07           H  
ATOM   1896  C   MET A 126      55.439  26.701  53.445  1.00 71.07           C  
ATOM   1897  CB  MET A 126      56.405  28.784  52.389  1.00 71.07           C  
ATOM   1898  HB2 MET A 126      57.456  28.565  52.577  1.00 71.07           H  
ATOM   1899  HB3 MET A 126      56.114  28.294  51.460  1.00 71.07           H  
ATOM   1900  O   MET A 126      54.405  26.177  53.042  1.00 71.07           O  
ATOM   1901  CG  MET A 126      56.220  30.296  52.224  1.00 71.07           C  
ATOM   1902  HG2 MET A 126      55.180  30.496  51.966  1.00 71.07           H  
ATOM   1903  HG3 MET A 126      56.425  30.785  53.177  1.00 71.07           H  
ATOM   1904  SD  MET A 126      57.281  31.062  50.968  1.00 71.07           S  
ATOM   1905  CE  MET A 126      56.600  30.314  49.459  1.00 71.07           C  
ATOM   1906  HE1 MET A 126      57.095  30.744  48.588  1.00 71.07           H  
ATOM   1907  HE2 MET A 126      56.774  29.238  49.463  1.00 71.07           H  
ATOM   1908  HE3 MET A 126      55.530  30.511  49.396  1.00 71.07           H  
ATOM   1909  N   LEU A 127      56.464  25.982  53.910  1.00 71.63           N  
ATOM   1910  H   LEU A 127      57.292  26.479  54.204  1.00 71.63           H  
ATOM   1911  CA  LEU A 127      56.487  24.518  53.981  1.00 71.63           C  
ATOM   1912  HA  LEU A 127      56.262  24.127  52.988  1.00 71.63           H  
ATOM   1913  C   LEU A 127      55.411  23.972  54.929  1.00 71.63           C  
ATOM   1914  CB  LEU A 127      57.902  24.073  54.417  1.00 71.63           C  
ATOM   1915  HB2 LEU A 127      57.859  23.588  55.393  1.00 71.63           H  
ATOM   1916  HB3 LEU A 127      58.530  24.952  54.561  1.00 71.63           H  
ATOM   1917  O   LEU A 127      54.752  22.980  54.617  1.00 71.63           O  
ATOM   1918  CG  LEU A 127      58.595  23.146  53.402  1.00 71.63           C  
ATOM   1919  HG  LEU A 127      58.161  23.278  52.411  1.00 71.63           H  
ATOM   1920  CD1 LEU A 127      60.084  23.478  53.305  1.00 71.63           C  
ATOM   1921 HD11 LEU A 127      60.564  23.369  54.277  1.00 71.63           H  
ATOM   1922 HD12 LEU A 127      60.207  24.503  52.957  1.00 71.63           H  
ATOM   1923 HD13 LEU A 127      60.563  22.815  52.585  1.00 71.63           H  
ATOM   1924  CD2 LEU A 127      58.442  21.683  53.825  1.00 71.63           C  
ATOM   1925 HD21 LEU A 127      58.901  21.045  53.071  1.00 71.63           H  
ATOM   1926 HD22 LEU A 127      58.930  21.520  54.786  1.00 71.63           H  
ATOM   1927 HD23 LEU A 127      57.381  21.440  53.894  1.00 71.63           H  
ATOM   1928  N   ALA A 128      55.201  24.633  56.070  1.00 72.04           N  
ATOM   1929  H   ALA A 128      55.816  25.400  56.300  1.00 72.04           H  
ATOM   1930  CA  ALA A 128      54.150  24.285  57.020  1.00 72.04           C  
ATOM   1931  HA  ALA A 128      54.253  23.232  57.280  1.00 72.04           H  
ATOM   1932  C   ALA A 128      52.748  24.471  56.421  1.00 72.04           C  
ATOM   1933  CB  ALA A 128      54.332  25.118  58.294  1.00 72.04           C  
ATOM   1934  HB1 ALA A 128      55.320  24.937  58.717  1.00 72.04           H  
ATOM   1935  HB2 ALA A 128      54.229  26.179  58.066  1.00 72.04           H  
ATOM   1936  HB3 ALA A 128      53.574  24.836  59.025  1.00 72.04           H  
ATOM   1937  O   ALA A 128      51.882  23.637  56.667  1.00 72.04           O  
ATOM   1938  N   ALA A 129      52.540  25.517  55.614  1.00 67.90           N  
ATOM   1939  H   ALA A 129      53.283  26.189  55.489  1.00 67.90           H  
ATOM   1940  CA  ALA A 129      51.275  25.762  54.921  1.00 67.90           C  
ATOM   1941  HA  ALA A 129      50.457  25.628  55.628  1.00 67.90           H  
ATOM   1942  C   ALA A 129      51.028  24.784  53.755  1.00 67.90           C  
ATOM   1943  CB  ALA A 129      51.264  27.220  54.447  1.00 67.90           C  
ATOM   1944  HB1 ALA A 129      52.064  27.388  53.726  1.00 67.90           H  
ATOM   1945  HB2 ALA A 129      51.400  27.888  55.298  1.00 67.90           H  
ATOM   1946  HB3 ALA A 129      50.307  27.440  53.972  1.00 67.90           H  
ATOM   1947  O   ALA A 129      49.886  24.403  53.512  1.00 67.90           O  
ATOM   1948  N   LEU A 130      52.085  24.344  53.062  1.00 60.58           N  
ATOM   1949  H   LEU A 130      52.980  24.768  53.258  1.00 60.58           H  
ATOM   1950  CA  LEU A 130      52.005  23.395  51.942  1.00 60.58           C  
ATOM   1951  HA  LEU A 130      51.150  23.663  51.321  1.00 60.58           H  
ATOM   1952  C   LEU A 130      51.763  21.946  52.385  1.00 60.58           C  
ATOM   1953  CB  LEU A 130      53.298  23.508  51.108  1.00 60.58           C  
ATOM   1954  HB2 LEU A 130      54.045  24.075  51.663  1.00 60.58           H  
ATOM   1955  HB3 LEU A 130      53.729  22.519  50.948  1.00 60.58           H  
ATOM   1956  O   LEU A 130      51.072  21.196  51.698  1.00 60.58           O  
ATOM   1957  CG  LEU A 130      53.057  24.174  49.742  1.00 60.58           C  
ATOM   1958  HG  LEU A 130      52.246  24.898  49.821  1.00 60.58           H  
ATOM   1959  CD1 LEU A 130      54.304  24.926  49.281  1.00 60.58           C  
ATOM   1960 HD11 LEU A 130      54.115  25.385  48.310  1.00 60.58           H  
ATOM   1961 HD12 LEU A 130      55.145  24.238  49.193  1.00 60.58           H  
ATOM   1962 HD13 LEU A 130      54.547  25.709  49.999  1.00 60.58           H  
ATOM   1963  CD2 LEU A 130      52.696  23.121  48.693  1.00 60.58           C  
ATOM   1964 HD21 LEU A 130      51.811  22.571  49.011  1.00 60.58           H  
ATOM   1965 HD22 LEU A 130      52.479  23.609  47.743  1.00 60.58           H  
ATOM   1966 HD23 LEU A 130      53.521  22.422  48.554  1.00 60.58           H  
ATOM   1967  N   ARG A 131      52.307  21.541  53.539  1.00 66.92           N  
ATOM   1968  H   ARG A 131      52.890  22.201  54.032  1.00 66.92           H  
ATOM   1969  CA  ARG A 131      52.172  20.170  54.065  1.00 66.92           C  
ATOM   1970  HA  ARG A 131      52.685  19.495  53.380  1.00 66.92           H  
ATOM   1971  C   ARG A 131      50.739  19.633  54.121  1.00 66.92           C  
ATOM   1972  CB  ARG A 131      52.801  20.066  55.457  1.00 66.92           C  
ATOM   1973  HB2 ARG A 131      52.723  21.020  55.978  1.00 66.92           H  
ATOM   1974  HB3 ARG A 131      52.270  19.312  56.038  1.00 66.92           H  
ATOM   1975  O   ARG A 131      50.546  18.515  53.642  1.00 66.92           O  
ATOM   1976  CG  ARG A 131      54.261  19.641  55.360  1.00 66.92           C  
ATOM   1977  HG2 ARG A 131      54.336  18.681  54.849  1.00 66.92           H  
ATOM   1978  HG3 ARG A 131      54.828  20.390  54.806  1.00 66.92           H  
ATOM   1979  CD  ARG A 131      54.813  19.508  56.775  1.00 66.92           C  
ATOM   1980  HD2 ARG A 131      54.636  20.443  57.307  1.00 66.92           H  
ATOM   1981  HD3 ARG A 131      54.287  18.701  57.285  1.00 66.92           H  
ATOM   1982  NE  ARG A 131      56.255  19.232  56.749  1.00 66.92           N  
ATOM   1983  HE  ARG A 131      56.687  19.176  55.837  1.00 66.92           H  
ATOM   1984  NH1 ARG A 131      56.565  19.170  59.019  1.00 66.92           N  
ATOM   1985 HH11 ARG A 131      55.570  19.303  59.138  1.00 66.92           H  
ATOM   1986 HH12 ARG A 131      57.179  19.106  59.817  1.00 66.92           H  
ATOM   1987  NH2 ARG A 131      58.320  18.949  57.651  1.00 66.92           N  
ATOM   1988 HH21 ARG A 131      58.929  18.890  58.454  1.00 66.92           H  
ATOM   1989 HH22 ARG A 131      58.713  18.919  56.721  1.00 66.92           H  
ATOM   1990  CZ  ARG A 131      57.037  19.116  57.803  1.00 66.92           C  
ATOM   1991  N   PRO A 132      49.758  20.354  54.697  1.00 59.18           N  
ATOM   1992  CA  PRO A 132      48.406  19.820  54.801  1.00 59.18           C  
ATOM   1993  HA  PRO A 132      48.436  18.886  55.362  1.00 59.18           H  
ATOM   1994  C   PRO A 132      47.790  19.512  53.432  1.00 59.18           C  
ATOM   1995  CB  PRO A 132      47.587  20.842  55.596  1.00 59.18           C  
ATOM   1996  HB2 PRO A 132      47.333  20.422  56.569  1.00 59.18           H  
ATOM   1997  HB3 PRO A 132      46.673  21.118  55.070  1.00 59.18           H  
ATOM   1998  O   PRO A 132      47.035  18.554  53.322  1.00 59.18           O  
ATOM   1999  CG  PRO A 132      48.482  22.068  55.779  1.00 59.18           C  
ATOM   2000  HG2 PRO A 132      48.181  22.849  55.081  1.00 59.18           H  
ATOM   2001  HG3 PRO A 132      48.434  22.441  56.802  1.00 59.18           H  
ATOM   2002  CD  PRO A 132      49.889  21.597  55.441  1.00 59.18           C  
ATOM   2003  HD2 PRO A 132      50.437  21.410  56.365  1.00 59.18           H  
ATOM   2004  HD3 PRO A 132      50.391  22.371  54.860  1.00 59.18           H  
ATOM   2005  N   VAL A 133      48.150  20.267  52.387  1.00 54.22           N  
ATOM   2006  H   VAL A 133      48.822  21.009  52.528  1.00 54.22           H  
ATOM   2007  CA  VAL A 133      47.632  20.059  51.026  1.00 54.22           C  
ATOM   2008  HA  VAL A 133      46.545  20.006  51.072  1.00 54.22           H  
ATOM   2009  C   VAL A 133      48.120  18.731  50.444  1.00 54.22           C  
ATOM   2010  CB  VAL A 133      48.019  21.230  50.098  1.00 54.22           C  
ATOM   2011  HB  VAL A 133      49.101  21.247  49.968  1.00 54.22           H  
ATOM   2012  O   VAL A 133      47.323  17.970  49.904  1.00 54.22           O  
ATOM   2013  CG1 VAL A 133      47.377  21.085  48.713  1.00 54.22           C  
ATOM   2014 HG11 VAL A 133      46.293  21.032  48.806  1.00 54.22           H  
ATOM   2015 HG12 VAL A 133      47.642  21.937  48.087  1.00 54.22           H  
ATOM   2016 HG13 VAL A 133      47.733  20.181  48.220  1.00 54.22           H  
ATOM   2017  CG2 VAL A 133      47.584  22.583  50.681  1.00 54.22           C  
ATOM   2018 HG21 VAL A 133      46.512  22.578  50.874  1.00 54.22           H  
ATOM   2019 HG22 VAL A 133      48.120  22.791  51.607  1.00 54.22           H  
ATOM   2020 HG23 VAL A 133      47.815  23.380  49.975  1.00 54.22           H  
ATOM   2021  N   ALA A 134      49.412  18.421  50.585  1.00 45.42           N  
ATOM   2022  H   ALA A 134      50.017  19.077  51.058  1.00 45.42           H  
ATOM   2023  CA  ALA A 134      49.999  17.211  50.003  1.00 45.42           C  
ATOM   2024  HA  ALA A 134      49.747  17.175  48.944  1.00 45.42           H  
ATOM   2025  C   ALA A 134      49.461  15.917  50.638  1.00 45.42           C  
ATOM   2026  CB  ALA A 134      51.523  17.304  50.137  1.00 45.42           C  
ATOM   2027  HB1 ALA A 134      51.979  16.425  49.681  1.00 45.42           H  
ATOM   2028  HB2 ALA A 134      51.805  17.349  51.189  1.00 45.42           H  
ATOM   2029  HB3 ALA A 134      51.885  18.195  49.625  1.00 45.42           H  
ATOM   2030  O   ALA A 134      49.255  14.927  49.943  1.00 45.42           O  
ATOM   2031  N   GLN A 135      49.209  15.919  51.952  1.00 45.15           N  
ATOM   2032  H   GLN A 135      49.347  16.775  52.470  1.00 45.15           H  
ATOM   2033  CA  GLN A 135      48.761  14.716  52.667  1.00 45.15           C  
ATOM   2034  HA  GLN A 135      49.438  13.896  52.429  1.00 45.15           H  
ATOM   2035  C   GLN A 135      47.367  14.233  52.261  1.00 45.15           C  
ATOM   2036  CB  GLN A 135      48.790  14.964  54.180  1.00 45.15           C  
ATOM   2037  HB2 GLN A 135      48.356  15.938  54.405  1.00 45.15           H  
ATOM   2038  HB3 GLN A 135      48.195  14.199  54.679  1.00 45.15           H  
ATOM   2039  O   GLN A 135      47.060  13.063  52.474  1.00 45.15           O  
ATOM   2040  CG  GLN A 135      50.217  14.877  54.727  1.00 45.15           C  
ATOM   2041  HG2 GLN A 135      50.637  13.908  54.460  1.00 45.15           H  
ATOM   2042  HG3 GLN A 135      50.831  15.655  54.273  1.00 45.15           H  
ATOM   2043  CD  GLN A 135      50.280  15.034  56.242  1.00 45.15           C  
ATOM   2044  NE2 GLN A 135      51.365  14.621  56.859  1.00 45.15           N  
ATOM   2045 HE21 GLN A 135      52.067  14.114  56.339  1.00 45.15           H  
ATOM   2046 HE22 GLN A 135      51.316  14.651  57.868  1.00 45.15           H  
ATOM   2047  OE1 GLN A 135      49.395  15.534  56.915  1.00 45.15           O  
ATOM   2048  N   ALA A 136      46.527  15.097  51.688  1.00 38.95           N  
ATOM   2049  H   ALA A 136      46.827  16.045  51.512  1.00 38.95           H  
ATOM   2050  CA  ALA A 136      45.189  14.702  51.264  1.00 38.95           C  
ATOM   2051  HA  ALA A 136      44.684  14.217  52.100  1.00 38.95           H  
ATOM   2052  C   ALA A 136      45.199  13.693  50.098  1.00 38.95           C  
ATOM   2053  CB  ALA A 136      44.413  15.974  50.903  1.00 38.95           C  
ATOM   2054  HB1 ALA A 136      43.393  15.710  50.626  1.00 38.95           H  
ATOM   2055  HB2 ALA A 136      44.890  16.475  50.061  1.00 38.95           H  
ATOM   2056  HB3 ALA A 136      44.387  16.650  51.758  1.00 38.95           H  
ATOM   2057  O   ALA A 136      44.242  12.940  49.954  1.00 38.95           O  
ATOM   2058  N   ALA A 137      46.256  13.676  49.275  1.00 34.90           N  
ATOM   2059  H   ALA A 137      47.043  14.276  49.476  1.00 34.90           H  
ATOM   2060  CA  ALA A 137      46.261  12.951  48.004  1.00 34.90           C  
ATOM   2061  HA  ALA A 137      45.326  13.158  47.484  1.00 34.90           H  
ATOM   2062  C   ALA A 137      46.358  11.420  48.141  1.00 34.90           C  
ATOM   2063  CB  ALA A 137      47.411  13.502  47.152  1.00 34.90           C  
ATOM   2064  HB1 ALA A 137      47.408  13.010  46.179  1.00 34.90           H  
ATOM   2065  HB2 ALA A 137      48.366  13.309  47.640  1.00 34.90           H  
ATOM   2066  HB3 ALA A 137      47.288  14.576  47.007  1.00 34.90           H  
ATOM   2067  O   ALA A 137      45.675  10.704  47.419  1.00 34.90           O  
ATOM   2068  N   ASP A 138      47.192  10.911  49.052  1.00 29.26           N  
ATOM   2069  H   ASP A 138      47.716  11.559  49.624  1.00 29.26           H  
ATOM   2070  CA  ASP A 138      47.599   9.491  49.082  1.00 29.26           C  
ATOM   2071  HA  ASP A 138      47.732   9.155  48.053  1.00 29.26           H  
ATOM   2072  C   ASP A 138      46.556   8.524  49.685  1.00 29.26           C  
ATOM   2073  CB  ASP A 138      48.950   9.369  49.827  1.00 29.26           C  
ATOM   2074  HB2 ASP A 138      48.966   8.454  50.420  1.00 29.26           H  
ATOM   2075  HB3 ASP A 138      49.046  10.190  50.537  1.00 29.26           H  
ATOM   2076  O   ASP A 138      46.831   7.330  49.844  1.00 29.26           O  
ATOM   2077  CG  ASP A 138      50.200   9.331  48.937  1.00 29.26           C  
ATOM   2078  OD1 ASP A 138      50.075   9.286  47.694  1.00 29.26           O  
ATOM   2079  OD2 ASP A 138      51.301   9.339  49.537  1.00 29.26           O  
ATOM   2080  N   ALA A 139      45.373   9.001  50.085  1.00 27.89           N  
ATOM   2081  H   ALA A 139      45.127   9.948  49.833  1.00 27.89           H  
ATOM   2082  CA  ALA A 139      44.370   8.139  50.708  1.00 27.89           C  
ATOM   2083  HA  ALA A 139      44.846   7.641  51.553  1.00 27.89           H  
ATOM   2084  C   ALA A 139      43.901   7.045  49.721  1.00 27.89           C  
ATOM   2085  CB  ALA A 139      43.233   8.995  51.271  1.00 27.89           C  
ATOM   2086  HB1 ALA A 139      42.503   8.356  51.770  1.00 27.89           H  
ATOM   2087  HB2 ALA A 139      42.740   9.526  50.457  1.00 27.89           H  
ATOM   2088  HB3 ALA A 139      43.629   9.719  51.982  1.00 27.89           H  
ATOM   2089  O   ALA A 139      43.411   7.336  48.635  1.00 27.89           O  
ATOM   2090  N   SER A 140      44.114   5.783  50.112  1.00 24.17           N  
ATOM   2091  H   SER A 140      44.441   5.654  51.059  1.00 24.17           H  
ATOM   2092  CA  SER A 140      44.289   4.628  49.218  1.00 24.17           C  
ATOM   2093  HA  SER A 140      44.400   5.006  48.202  1.00 24.17           H  
ATOM   2094  C   SER A 140      43.089   3.652  49.170  1.00 24.17           C  
ATOM   2095  CB  SER A 140      45.618   3.952  49.585  1.00 24.17           C  
ATOM   2096  HB2 SER A 140      46.424   4.681  49.500  1.00 24.17           H  
ATOM   2097  HB3 SER A 140      45.826   3.140  48.889  1.00 24.17           H  
ATOM   2098  O   SER A 140      41.953   4.081  49.043  1.00 24.17           O  
ATOM   2099  OG  SER A 140      45.574   3.452  50.913  1.00 24.17           O  
ATOM   2100  HG  SER A 140      46.143   4.017  51.439  1.00 24.17           H  
ATOM   2101  N   GLY A 141      43.351   2.334  49.202  1.00 23.03           N  
ATOM   2102  H   GLY A 141      44.257   2.099  49.582  1.00 23.03           H  
ATOM   2103  CA  GLY A 141      42.750   1.331  48.305  1.00 23.03           C  
ATOM   2104  HA2 GLY A 141      43.516   0.593  48.067  1.00 23.03           H  
ATOM   2105  HA3 GLY A 141      42.507   1.834  47.369  1.00 23.03           H  
ATOM   2106  C   GLY A 141      41.471   0.582  48.723  1.00 23.03           C  
ATOM   2107  O   GLY A 141      40.389   1.145  48.716  1.00 23.03           O  
ATOM   2108  N   THR A 142      41.612  -0.741  48.918  1.00 23.43           N  
ATOM   2109  H   THR A 142      42.565  -1.063  49.010  1.00 23.43           H  
ATOM   2110  CA  THR A 142      40.595  -1.834  48.872  1.00 23.43           C  
ATOM   2111  HA  THR A 142      40.325  -2.029  47.834  1.00 23.43           H  
ATOM   2112  C   THR A 142      39.295  -1.568  49.644  1.00 23.43           C  
ATOM   2113  CB  THR A 142      41.216  -3.102  49.483  1.00 23.43           C  
ATOM   2114  HB  THR A 142      40.455  -3.875  49.592  1.00 23.43           H  
ATOM   2115  O   THR A 142      39.245  -0.703  50.497  1.00 23.43           O  
ATOM   2116  CG2 THR A 142      42.347  -3.682  48.635  1.00 23.43           C  
ATOM   2117 HG21 THR A 142      41.977  -3.904  47.634  1.00 23.43           H  
ATOM   2118 HG22 THR A 142      43.177  -2.979  48.569  1.00 23.43           H  
ATOM   2119 HG23 THR A 142      42.698  -4.606  49.094  1.00 23.43           H  
ATOM   2120  OG1 THR A 142      41.748  -2.809  50.756  1.00 23.43           O  
ATOM   2121  HG1 THR A 142      41.178  -2.153  51.164  1.00 23.43           H  
ATOM   2122  N   GLY A 143      38.208  -2.327  49.576  1.00 21.55           N  
ATOM   2123  H   GLY A 143      37.500  -1.953  50.191  1.00 21.55           H  
ATOM   2124  CA  GLY A 143      37.828  -3.586  48.940  1.00 21.55           C  
ATOM   2125  HA2 GLY A 143      38.472  -4.409  49.249  1.00 21.55           H  
ATOM   2126  HA3 GLY A 143      37.809  -3.490  47.855  1.00 21.55           H  
ATOM   2127  C   GLY A 143      36.423  -3.829  49.485  1.00 21.55           C  
ATOM   2128  O   GLY A 143      36.261  -4.412  50.553  1.00 21.55           O  
ATOM   2129  N   ALA A 144      35.431  -3.219  48.840  1.00 25.22           N  
ATOM   2130  H   ALA A 144      35.639  -2.758  47.966  1.00 25.22           H  
ATOM   2131  CA  ALA A 144      34.112  -2.940  49.413  1.00 25.22           C  
ATOM   2132  HA  ALA A 144      34.240  -2.662  50.459  1.00 25.22           H  
ATOM   2133  C   ALA A 144      33.170  -4.160  49.398  1.00 25.22           C  
ATOM   2134  CB  ALA A 144      33.540  -1.723  48.669  1.00 25.22           C  
ATOM   2135  HB1 ALA A 144      32.589  -1.433  49.116  1.00 25.22           H  
ATOM   2136  HB2 ALA A 144      34.228  -0.880  48.739  1.00 25.22           H  
ATOM   2137  HB3 ALA A 144      33.371  -1.970  47.620  1.00 25.22           H  
ATOM   2138  O   ALA A 144      32.011  -4.032  49.017  1.00 25.22           O  
ATOM   2139  N   ASN A 145      33.692  -5.351  49.713  1.00 22.90           N  
ATOM   2140  H   ASN A 145      34.623  -5.370  50.105  1.00 22.90           H  
ATOM   2141  CA  ASN A 145      33.077  -6.609  49.297  1.00 22.90           C  
ATOM   2142  HA  ASN A 145      33.083  -6.566  48.208  1.00 22.90           H  
ATOM   2143  C   ASN A 145      31.613  -6.720  49.791  1.00 22.90           C  
ATOM   2144  CB  ASN A 145      33.955  -7.801  49.731  1.00 22.90           C  
ATOM   2145  HB2 ASN A 145      34.994  -7.484  49.821  1.00 22.90           H  
ATOM   2146  HB3 ASN A 145      33.622  -8.157  50.707  1.00 22.90           H  
ATOM   2147  O   ASN A 145      31.374  -6.546  50.991  1.00 22.90           O  
ATOM   2148  CG  ASN A 145      33.937  -8.949  48.732  1.00 22.90           C  
ATOM   2149  ND2 ASN A 145      34.216 -10.156  49.155  1.00 22.90           N  
ATOM   2150 HD21 ASN A 145      34.115 -10.879  48.457  1.00 22.90           H  
ATOM   2151 HD22 ASN A 145      34.277 -10.349  50.144  1.00 22.90           H  
ATOM   2152  OD1 ASN A 145      33.753  -8.785  47.543  1.00 22.90           O  
ATOM   2153  N   PRO A 146      30.655  -6.972  48.880  1.00 25.58           N  
ATOM   2154  CA  PRO A 146      29.223  -6.873  49.135  1.00 25.58           C  
ATOM   2155  HA  PRO A 146      29.003  -5.883  49.534  1.00 25.58           H  
ATOM   2156  C   PRO A 146      28.754  -7.920  50.150  1.00 25.58           C  
ATOM   2157  CB  PRO A 146      28.541  -7.012  47.768  1.00 25.58           C  
ATOM   2158  HB2 PRO A 146      27.587  -7.534  47.833  1.00 25.58           H  
ATOM   2159  HB3 PRO A 146      28.399  -6.021  47.336  1.00 25.58           H  
ATOM   2160  O   PRO A 146      29.204  -9.065  50.157  1.00 25.58           O  
ATOM   2161  CG  PRO A 146      29.550  -7.786  46.930  1.00 25.58           C  
ATOM   2162  HG2 PRO A 146      29.429  -8.854  47.112  1.00 25.58           H  
ATOM   2163  HG3 PRO A 146      29.454  -7.564  45.867  1.00 25.58           H  
ATOM   2164  CD  PRO A 146      30.882  -7.324  47.489  1.00 25.58           C  
ATOM   2165  HD2 PRO A 146      31.234  -6.454  46.935  1.00 25.58           H  
ATOM   2166  HD3 PRO A 146      31.576  -8.158  47.396  1.00 25.58           H  
ATOM   2167  N   SER A 147      27.866  -7.498  51.048  1.00 23.25           N  
ATOM   2168  H   SER A 147      27.510  -6.556  50.966  1.00 23.25           H  
ATOM   2169  CA  SER A 147      27.273  -8.338  52.094  1.00 23.25           C  
ATOM   2170  HA  SER A 147      28.073  -8.902  52.574  1.00 23.25           H  
ATOM   2171  C   SER A 147      26.261  -9.346  51.522  1.00 23.25           C  
ATOM   2172  CB  SER A 147      26.621  -7.437  53.145  1.00 23.25           C  
ATOM   2173  HB2 SER A 147      27.400  -6.911  53.698  1.00 23.25           H  
ATOM   2174  HB3 SER A 147      26.044  -8.044  53.842  1.00 23.25           H  
ATOM   2175  O   SER A 147      25.584  -9.025  50.552  1.00 23.25           O  
ATOM   2176  OG  SER A 147      25.776  -6.485  52.527  1.00 23.25           O  
ATOM   2177  HG  SER A 147      25.183  -6.951  51.934  1.00 23.25           H  
ATOM   2178  N   GLY A 148      26.171 -10.539  52.131  1.00 23.66           N  
ATOM   2179  H   GLY A 148      26.696 -10.667  52.984  1.00 23.66           H  
ATOM   2180  CA  GLY A 148      25.645 -11.772  51.509  1.00 23.66           C  
ATOM   2181  HA2 GLY A 148      25.794 -11.702  50.432  1.00 23.66           H  
ATOM   2182  HA3 GLY A 148      26.261 -12.605  51.848  1.00 23.66           H  
ATOM   2183  C   GLY A 148      24.168 -12.177  51.712  1.00 23.66           C  
ATOM   2184  O   GLY A 148      23.331 -11.383  52.131  1.00 23.66           O  
ATOM   2185  N   ASP A 149      23.922 -13.465  51.416  1.00 26.56           N  
ATOM   2186  H   ASP A 149      24.754 -13.999  51.215  1.00 26.56           H  
ATOM   2187  CA  ASP A 149      22.749 -14.082  50.749  1.00 26.56           C  
ATOM   2188  HA  ASP A 149      22.368 -13.393  49.994  1.00 26.56           H  
ATOM   2189  C   ASP A 149      21.530 -14.551  51.580  1.00 26.56           C  
ATOM   2190  CB  ASP A 149      23.279 -15.354  50.030  1.00 26.56           C  
ATOM   2191  HB2 ASP A 149      23.796 -15.978  50.759  1.00 26.56           H  
ATOM   2192  HB3 ASP A 149      22.453 -15.946  49.635  1.00 26.56           H  
ATOM   2193  O   ASP A 149      20.650 -15.177  51.002  1.00 26.56           O  
ATOM   2194  CG  ASP A 149      24.190 -15.094  48.838  1.00 26.56           C  
ATOM   2195  OD1 ASP A 149      23.872 -14.176  48.056  1.00 26.56           O  
ATOM   2196  OD2 ASP A 149      25.218 -15.803  48.748  1.00 26.56           O  
ATOM   2197  N   ASP A 150      21.475 -14.402  52.907  1.00 30.57           N  
ATOM   2198  H   ASP A 150      22.152 -13.787  53.333  1.00 30.57           H  
ATOM   2199  CA  ASP A 150      20.815 -15.421  53.764  1.00 30.57           C  
ATOM   2200  HA  ASP A 150      21.439 -16.308  53.651  1.00 30.57           H  
ATOM   2201  C   ASP A 150      19.370 -15.878  53.361  1.00 30.57           C  
ATOM   2202  CB  ASP A 150      20.940 -15.017  55.247  1.00 30.57           C  
ATOM   2203  HB2 ASP A 150      21.862 -14.451  55.379  1.00 30.57           H  
ATOM   2204  HB3 ASP A 150      20.111 -14.367  55.527  1.00 30.57           H  
ATOM   2205  O   ASP A 150      18.367 -15.241  53.690  1.00 30.57           O  
ATOM   2206  CG  ASP A 150      21.003 -16.223  56.199  1.00 30.57           C  
ATOM   2207  OD1 ASP A 150      20.765 -17.365  55.742  1.00 30.57           O  
ATOM   2208  OD2 ASP A 150      21.349 -15.998  57.383  1.00 30.57           O  
ATOM   2209  N   LEU A 151      19.314 -17.034  52.666  1.00 30.70           N  
ATOM   2210  H   LEU A 151      20.231 -17.391  52.435  1.00 30.70           H  
ATOM   2211  CA  LEU A 151      18.200 -17.792  52.041  1.00 30.70           C  
ATOM   2212  HA  LEU A 151      17.550 -17.100  51.505  1.00 30.70           H  
ATOM   2213  C   LEU A 151      17.314 -18.597  53.030  1.00 30.70           C  
ATOM   2214  CB  LEU A 151      18.860 -18.788  51.042  1.00 30.70           C  
ATOM   2215  HB2 LEU A 151      18.216 -19.655  50.897  1.00 30.70           H  
ATOM   2216  HB3 LEU A 151      19.770 -19.171  51.503  1.00 30.70           H  
ATOM   2217  O   LEU A 151      16.475 -19.396  52.615  1.00 30.70           O  
ATOM   2218  CG  LEU A 151      19.196 -18.235  49.644  1.00 30.70           C  
ATOM   2219  HG  LEU A 151      19.514 -17.195  49.720  1.00 30.70           H  
ATOM   2220  CD1 LEU A 151      20.328 -19.050  49.011  1.00 30.70           C  
ATOM   2221 HD11 LEU A 151      20.042 -20.099  48.935  1.00 30.70           H  
ATOM   2222 HD12 LEU A 151      21.228 -18.953  49.618  1.00 30.70           H  
ATOM   2223 HD13 LEU A 151      20.544 -18.656  48.017  1.00 30.70           H  
ATOM   2224  CD2 LEU A 151      17.980 -18.331  48.718  1.00 30.70           C  
ATOM   2225 HD21 LEU A 151      18.228 -17.901  47.747  1.00 30.70           H  
ATOM   2226 HD22 LEU A 151      17.153 -17.764  49.147  1.00 30.70           H  
ATOM   2227 HD23 LEU A 151      17.676 -19.370  48.590  1.00 30.70           H  
ATOM   2228  N   GLY A 152      17.553 -18.456  54.333  1.00 34.80           N  
ATOM   2229  H   GLY A 152      18.210 -17.724  54.560  1.00 34.80           H  
ATOM   2230  CA  GLY A 152      17.341 -19.462  55.388  1.00 34.80           C  
ATOM   2231  HA2 GLY A 152      18.246 -20.067  55.442  1.00 34.80           H  
ATOM   2232  HA3 GLY A 152      17.267 -18.929  56.336  1.00 34.80           H  
ATOM   2233  C   GLY A 152      16.153 -20.446  55.325  1.00 34.80           C  
ATOM   2234  O   GLY A 152      16.341 -21.624  55.034  1.00 34.80           O  
ATOM   2235  N   GLU A 153      14.963 -20.042  55.783  1.00 37.93           N  
ATOM   2236  H   GLU A 153      14.843 -19.059  55.981  1.00 37.93           H  
ATOM   2237  CA  GLU A 153      13.917 -20.973  56.279  1.00 37.93           C  
ATOM   2238  HA  GLU A 153      14.429 -21.834  56.707  1.00 37.93           H  
ATOM   2239  C   GLU A 153      13.006 -21.591  55.191  1.00 37.93           C  
ATOM   2240  CB  GLU A 153      13.117 -20.325  57.433  1.00 37.93           C  
ATOM   2241  HB2 GLU A 153      12.689 -19.382  57.092  1.00 37.93           H  
ATOM   2242  HB3 GLU A 153      12.303 -20.992  57.717  1.00 37.93           H  
ATOM   2243  O   GLU A 153      11.932 -22.108  55.494  1.00 37.93           O  
ATOM   2244  CG  GLU A 153      13.969 -20.088  58.694  1.00 37.93           C  
ATOM   2245  HG2 GLU A 153      14.709 -19.316  58.482  1.00 37.93           H  
ATOM   2246  HG3 GLU A 153      14.505 -21.008  58.924  1.00 37.93           H  
ATOM   2247  CD  GLU A 153      13.143 -19.670  59.929  1.00 37.93           C  
ATOM   2248  OE1 GLU A 153      13.617 -19.939  61.060  1.00 37.93           O  
ATOM   2249  OE2 GLU A 153      12.052 -19.080  59.763  1.00 37.93           O  
ATOM   2250  N   ALA A 154      13.441 -21.562  53.928  1.00 35.43           N  
ATOM   2251  H   ALA A 154      14.371 -21.204  53.766  1.00 35.43           H  
ATOM   2252  CA  ALA A 154      12.658 -21.947  52.755  1.00 35.43           C  
ATOM   2253  HA  ALA A 154      11.692 -21.445  52.805  1.00 35.43           H  
ATOM   2254  C   ALA A 154      12.399 -23.464  52.670  1.00 35.43           C  
ATOM   2255  CB  ALA A 154      13.402 -21.428  51.516  1.00 35.43           C  
ATOM   2256  HB1 ALA A 154      13.526 -20.347  51.581  1.00 35.43           H  
ATOM   2257  HB2 ALA A 154      12.829 -21.667  50.620  1.00 35.43           H  
ATOM   2258  HB3 ALA A 154      14.385 -21.895  51.446  1.00 35.43           H  
ATOM   2259  O   ALA A 154      13.308 -24.262  52.424  1.00 35.43           O  
ATOM   2260  N   GLY A 155      11.144 -23.887  52.830  1.00 43.58           N  
ATOM   2261  H   GLY A 155      10.424 -23.200  53.001  1.00 43.58           H  
ATOM   2262  CA  GLY A 155      10.752 -25.264  52.526  1.00 43.58           C  
ATOM   2263  HA2 GLY A 155      11.439 -25.951  53.019  1.00 43.58           H  
ATOM   2264  HA3 GLY A 155       9.746 -25.441  52.908  1.00 43.58           H  
ATOM   2265  C   GLY A 155      10.753 -25.545  51.017  1.00 43.58           C  
ATOM   2266  O   GLY A 155      10.588 -24.639  50.208  1.00 43.58           O  
ATOM   2267  N   VAL A 156      10.895 -26.820  50.631  1.00 38.96           N  
ATOM   2268  H   VAL A 156      11.009 -27.513  51.357  1.00 38.96           H  
ATOM   2269  CA  VAL A 156      11.064 -27.263  49.226  1.00 38.96           C  
ATOM   2270  HA  VAL A 156      12.004 -26.864  48.845  1.00 38.96           H  
ATOM   2271  C   VAL A 156       9.968 -26.755  48.292  1.00 38.96           C  
ATOM   2272  CB  VAL A 156      11.111 -28.804  49.147  1.00 38.96           C  
ATOM   2273  HB  VAL A 156      10.228 -29.212  49.639  1.00 38.96           H  
ATOM   2274  O   VAL A 156      10.269 -26.216  47.229  1.00 38.96           O  
ATOM   2275  CG1 VAL A 156      11.148 -29.342  47.709  1.00 38.96           C  
ATOM   2276 HG11 VAL A 156      11.965 -28.880  47.156  1.00 38.96           H  
ATOM   2277 HG12 VAL A 156      10.208 -29.126  47.202  1.00 38.96           H  
ATOM   2278 HG13 VAL A 156      11.276 -30.425  47.716  1.00 38.96           H  
ATOM   2279  CG2 VAL A 156      12.352 -29.341  49.876  1.00 38.96           C  
ATOM   2280 HG21 VAL A 156      12.334 -29.050  50.926  1.00 38.96           H  
ATOM   2281 HG22 VAL A 156      12.370 -30.429  49.819  1.00 38.96           H  
ATOM   2282 HG23 VAL A 156      13.253 -28.941  49.411  1.00 38.96           H  
ATOM   2283  N   ASP A 157       8.708 -26.927  48.686  1.00 37.80           N  
ATOM   2284  H   ASP A 157       8.513 -27.407  49.553  1.00 37.80           H  
ATOM   2285  CA  ASP A 157       7.575 -26.547  47.844  1.00 37.80           C  
ATOM   2286  HA  ASP A 157       7.704 -26.988  46.856  1.00 37.80           H  
ATOM   2287  C   ASP A 157       7.518 -25.018  47.640  1.00 37.80           C  
ATOM   2288  CB  ASP A 157       6.283 -27.126  48.449  1.00 37.80           C  
ATOM   2289  HB2 ASP A 157       6.157 -26.747  49.464  1.00 37.80           H  
ATOM   2290  HB3 ASP A 157       5.443 -26.781  47.846  1.00 37.80           H  
ATOM   2291  O   ASP A 157       7.105 -24.543  46.586  1.00 37.80           O  
ATOM   2292  CG  ASP A 157       6.239 -28.662  48.449  1.00 37.80           C  
ATOM   2293  OD1 ASP A 157       6.660 -29.272  47.440  1.00 37.80           O  
ATOM   2294  OD2 ASP A 157       5.803 -29.239  49.474  1.00 37.80           O  
ATOM   2295  N   GLU A 158       8.067 -24.233  48.579  1.00 38.76           N  
ATOM   2296  H   GLU A 158       8.563 -24.666  49.345  1.00 38.76           H  
ATOM   2297  CA  GLU A 158       7.889 -22.784  48.603  1.00 38.76           C  
ATOM   2298  HA  GLU A 158       6.839 -22.617  48.363  1.00 38.76           H  
ATOM   2299  C   GLU A 158       8.661 -22.000  47.541  1.00 38.76           C  
ATOM   2300  CB  GLU A 158       8.162 -22.205  50.000  1.00 38.76           C  
ATOM   2301  HB2 GLU A 158       9.161 -22.499  50.324  1.00 38.76           H  
ATOM   2302  HB3 GLU A 158       8.140 -21.117  49.939  1.00 38.76           H  
ATOM   2303  O   GLU A 158       8.224 -20.905  47.178  1.00 38.76           O  
ATOM   2304  CG  GLU A 158       7.115 -22.641  51.034  1.00 38.76           C  
ATOM   2305  HG2 GLU A 158       7.157 -23.724  51.153  1.00 38.76           H  
ATOM   2306  HG3 GLU A 158       6.123 -22.383  50.663  1.00 38.76           H  
ATOM   2307  CD  GLU A 158       7.346 -21.980  52.398  1.00 38.76           C  
ATOM   2308  OE1 GLU A 158       6.330 -21.629  53.041  1.00 38.76           O  
ATOM   2309  OE2 GLU A 158       8.527 -21.834  52.785  1.00 38.76           O  
ATOM   2310  N   LEU A 159       9.772 -22.530  47.028  1.00 36.06           N  
ATOM   2311  H   LEU A 159      10.056 -23.436  47.372  1.00 36.06           H  
ATOM   2312  CA  LEU A 159      10.532 -21.904  45.941  1.00 36.06           C  
ATOM   2313  HA  LEU A 159      10.328 -20.833  45.955  1.00 36.06           H  
ATOM   2314  C   LEU A 159      10.096 -22.372  44.547  1.00 36.06           C  
ATOM   2315  CB  LEU A 159      12.044 -22.094  46.175  1.00 36.06           C  
ATOM   2316  HB2 LEU A 159      12.536 -22.333  45.232  1.00 36.06           H  
ATOM   2317  HB3 LEU A 159      12.195 -22.949  46.834  1.00 36.06           H  
ATOM   2318  O   LEU A 159      10.406 -21.685  43.578  1.00 36.06           O  
ATOM   2319  CG  LEU A 159      12.734 -20.856  46.783  1.00 36.06           C  
ATOM   2320  HG  LEU A 159      12.131 -20.471  47.605  1.00 36.06           H  
ATOM   2321  CD1 LEU A 159      14.105 -21.221  47.336  1.00 36.06           C  
ATOM   2322 HD11 LEU A 159      14.565 -20.348  47.798  1.00 36.06           H  
ATOM   2323 HD12 LEU A 159      13.998 -21.994  48.098  1.00 36.06           H  
ATOM   2324 HD13 LEU A 159      14.747 -21.588  46.536  1.00 36.06           H  
ATOM   2325  CD2 LEU A 159      12.944 -19.751  45.753  1.00 36.06           C  
ATOM   2326 HD21 LEU A 159      13.596 -18.976  46.155  1.00 36.06           H  
ATOM   2327 HD22 LEU A 159      13.374 -20.148  44.833  1.00 36.06           H  
ATOM   2328 HD23 LEU A 159      11.968 -19.303  45.563  1.00 36.06           H  
ATOM   2329  N   LEU A 160       9.323 -23.455  44.404  1.00 38.09           N  
ATOM   2330  H   LEU A 160       9.026 -23.963  45.225  1.00 38.09           H  
ATOM   2331  CA  LEU A 160       8.723 -23.798  43.100  1.00 38.09           C  
ATOM   2332  HA  LEU A 160       9.517 -23.831  42.353  1.00 38.09           H  
ATOM   2333  C   LEU A 160       7.747 -22.719  42.610  1.00 38.09           C  
ATOM   2334  CB  LEU A 160       8.039 -25.169  43.186  1.00 38.09           C  
ATOM   2335  HB2 LEU A 160       7.501 -25.241  44.131  1.00 38.09           H  
ATOM   2336  HB3 LEU A 160       7.304 -25.256  42.386  1.00 38.09           H  
ATOM   2337  O   LEU A 160       7.519 -22.551  41.416  1.00 38.09           O  
ATOM   2338  CG  LEU A 160       9.037 -26.330  43.061  1.00 38.09           C  
ATOM   2339  HG  LEU A 160       9.885 -26.164  43.725  1.00 38.09           H  
ATOM   2340  CD1 LEU A 160       8.362 -27.640  43.459  1.00 38.09           C  
ATOM   2341 HD11 LEU A 160       7.513 -27.843  42.806  1.00 38.09           H  
ATOM   2342 HD12 LEU A 160       8.008 -27.567  44.487  1.00 38.09           H  
ATOM   2343 HD13 LEU A 160       9.078 -28.460  43.402  1.00 38.09           H  
ATOM   2344  CD2 LEU A 160       9.542 -26.484  41.620  1.00 38.09           C  
ATOM   2345 HD21 LEU A 160      10.195 -27.355  41.555  1.00 38.09           H  
ATOM   2346 HD22 LEU A 160       8.700 -26.609  40.939  1.00 38.09           H  
ATOM   2347 HD23 LEU A 160      10.117 -25.607  41.323  1.00 38.09           H  
ATOM   2348  N   GLU A 161       7.249 -21.923  43.538  1.00 38.41           N  
ATOM   2349  H   GLU A 161       7.407 -22.186  44.500  1.00 38.41           H  
ATOM   2350  CA  GLU A 161       6.589 -20.661  43.286  1.00 38.41           C  
ATOM   2351  HA  GLU A 161       5.746 -20.818  42.613  1.00 38.41           H  
ATOM   2352  C   GLU A 161       7.530 -19.592  42.675  1.00 38.41           C  
ATOM   2353  CB  GLU A 161       6.108 -20.225  44.660  1.00 38.41           C  
ATOM   2354  HB2 GLU A 161       6.226 -21.022  45.394  1.00 38.41           H  
ATOM   2355  HB3 GLU A 161       6.800 -19.441  44.970  1.00 38.41           H  
ATOM   2356  O   GLU A 161       7.143 -18.867  41.770  1.00 38.41           O  
ATOM   2357  CG  GLU A 161       4.652 -19.782  44.761  1.00 38.41           C  
ATOM   2358  HG2 GLU A 161       4.089 -20.569  45.262  1.00 38.41           H  
ATOM   2359  HG3 GLU A 161       4.202 -19.606  43.784  1.00 38.41           H  
ATOM   2360  CD  GLU A 161       4.642 -18.549  45.633  1.00 38.41           C  
ATOM   2361  OE1 GLU A 161       3.940 -17.572  45.346  1.00 38.41           O  
ATOM   2362  OE2 GLU A 161       5.423 -18.557  46.608  1.00 38.41           O  
ATOM   2363  N   ALA A 162       8.782 -19.444  43.112  1.00 34.86           N  
ATOM   2364  H   ALA A 162       9.185 -20.151  43.711  1.00 34.86           H  
ATOM   2365  CA  ALA A 162       9.614 -18.327  42.667  1.00 34.86           C  
ATOM   2366  HA  ALA A 162       9.022 -17.426  42.829  1.00 34.86           H  
ATOM   2367  C   ALA A 162       9.955 -18.325  41.179  1.00 34.86           C  
ATOM   2368  CB  ALA A 162      10.858 -18.186  43.523  1.00 34.86           C  
ATOM   2369  HB1 ALA A 162      10.561 -18.048  44.563  1.00 34.86           H  
ATOM   2370  HB2 ALA A 162      11.478 -19.075  43.403  1.00 34.86           H  
ATOM   2371  HB3 ALA A 162      11.428 -17.315  43.201  1.00 34.86           H  
ATOM   2372  O   ALA A 162       9.770 -17.295  40.551  1.00 34.86           O  
ATOM   2373  N   LEU A 163      10.409 -19.432  40.592  1.00 35.38           N  
ATOM   2374  H   LEU A 163      10.539 -20.263  41.151  1.00 35.38           H  
ATOM   2375  CA  LEU A 163      10.854 -19.425  39.188  1.00 35.38           C  
ATOM   2376  HA  LEU A 163      11.231 -18.420  38.997  1.00 35.38           H  
ATOM   2377  C   LEU A 163       9.715 -19.589  38.168  1.00 35.38           C  
ATOM   2378  CB  LEU A 163      12.035 -20.395  39.006  1.00 35.38           C  
ATOM   2379  HB2 LEU A 163      11.708 -21.283  38.466  1.00 35.38           H  
ATOM   2380  HB3 LEU A 163      12.366 -20.728  39.990  1.00 35.38           H  
ATOM   2381  O   LEU A 163       9.910 -19.391  36.974  1.00 35.38           O  
ATOM   2382  CG  LEU A 163      13.234 -19.734  38.285  1.00 35.38           C  
ATOM   2383  HG  LEU A 163      13.134 -18.649  38.313  1.00 35.38           H  
ATOM   2384  CD1 LEU A 163      14.537 -20.093  38.999  1.00 35.38           C  
ATOM   2385 HD11 LEU A 163      14.508 -19.721  40.023  1.00 35.38           H  
ATOM   2386 HD12 LEU A 163      15.358 -19.590  38.488  1.00 35.38           H  
ATOM   2387 HD13 LEU A 163      14.700 -21.170  38.986  1.00 35.38           H  
ATOM   2388  CD2 LEU A 163      13.331 -20.182  36.827  1.00 35.38           C  
ATOM   2389 HD21 LEU A 163      13.507 -21.256  36.763  1.00 35.38           H  
ATOM   2390 HD22 LEU A 163      14.153 -19.646  36.354  1.00 35.38           H  
ATOM   2391 HD23 LEU A 163      12.413 -19.920  36.300  1.00 35.38           H  
ATOM   2392  N   GLY A 164       8.484 -19.799  38.636  1.00 35.67           N  
ATOM   2393  H   GLY A 164       8.367 -19.963  39.626  1.00 35.67           H  
ATOM   2394  CA  GLY A 164       7.307 -19.403  37.863  1.00 35.67           C  
ATOM   2395  HA2 GLY A 164       7.331 -19.887  36.886  1.00 35.67           H  
ATOM   2396  HA3 GLY A 164       6.412 -19.729  38.393  1.00 35.67           H  
ATOM   2397  C   GLY A 164       7.200 -17.881  37.643  1.00 35.67           C  
ATOM   2398  O   GLY A 164       6.458 -17.473  36.760  1.00 35.67           O  
ATOM   2399  N   ARG A 165       7.931 -17.035  38.396  1.00 34.35           N  
ATOM   2400  H   ARG A 165       8.504 -17.424  39.131  1.00 34.35           H  
ATOM   2401  CA  ARG A 165       8.012 -15.569  38.185  1.00 34.35           C  
ATOM   2402  HA  ARG A 165       7.042 -15.202  37.850  1.00 34.35           H  
ATOM   2403  C   ARG A 165       9.002 -15.139  37.109  1.00 34.35           C  
ATOM   2404  CB  ARG A 165       8.436 -14.804  39.455  1.00 34.35           C  
ATOM   2405  HB2 ARG A 165       8.528 -13.750  39.196  1.00 34.35           H  
ATOM   2406  HB3 ARG A 165       9.430 -15.113  39.776  1.00 34.35           H  
ATOM   2407  O   ARG A 165       8.819 -14.069  36.549  1.00 34.35           O  
ATOM   2408  CG  ARG A 165       7.437 -14.883  40.597  1.00 34.35           C  
ATOM   2409  HG2 ARG A 165       7.174 -15.923  40.786  1.00 34.35           H  
ATOM   2410  HG3 ARG A 165       6.552 -14.344  40.257  1.00 34.35           H  
ATOM   2411  CD  ARG A 165       7.973 -14.214  41.879  1.00 34.35           C  
ATOM   2412  HD2 ARG A 165       7.233 -13.494  42.228  1.00 34.35           H  
ATOM   2413  HD3 ARG A 165       8.897 -13.679  41.659  1.00 34.35           H  
ATOM   2414  NE  ARG A 165       8.215 -15.216  42.929  1.00 34.35           N  
ATOM   2415  HE  ARG A 165       8.085 -16.168  42.618  1.00 34.35           H  
ATOM   2416  NH1 ARG A 165       8.414 -13.834  44.746  1.00 34.35           N  
ATOM   2417 HH11 ARG A 165       8.413 -13.700  45.747  1.00 34.35           H  
ATOM   2418 HH12 ARG A 165       8.371 -13.054  44.106  1.00 34.35           H  
ATOM   2419  NH2 ARG A 165       8.318 -16.046  45.061  1.00 34.35           N  
ATOM   2420 HH21 ARG A 165       8.293 -15.888  46.059  1.00 34.35           H  
ATOM   2421 HH22 ARG A 165       8.112 -16.969  44.708  1.00 34.35           H  
ATOM   2422  CZ  ARG A 165       8.336 -15.030  44.235  1.00 34.35           C  
ATOM   2423  N   GLU A 166      10.063 -15.906  36.875  1.00 31.96           N  
ATOM   2424  H   GLU A 166      10.154 -16.774  37.382  1.00 31.96           H  
ATOM   2425  CA  GLU A 166      11.166 -15.501  35.990  1.00 31.96           C  
ATOM   2426  HA  GLU A 166      11.283 -14.419  36.040  1.00 31.96           H  
ATOM   2427  C   GLU A 166      10.870 -15.844  34.518  1.00 31.96           C  
ATOM   2428  CB  GLU A 166      12.463 -16.138  36.523  1.00 31.96           C  
ATOM   2429  HB2 GLU A 166      12.521 -17.170  36.178  1.00 31.96           H  
ATOM   2430  HB3 GLU A 166      12.406 -16.151  37.611  1.00 31.96           H  
ATOM   2431  O   GLU A 166      11.105 -15.024  33.641  1.00 31.96           O  
ATOM   2432  CG  GLU A 166      13.749 -15.383  36.143  1.00 31.96           C  
ATOM   2433  HG2 GLU A 166      13.886 -15.444  35.064  1.00 31.96           H  
ATOM   2434  HG3 GLU A 166      13.625 -14.335  36.416  1.00 31.96           H  
ATOM   2435  CD  GLU A 166      14.999 -15.944  36.857  1.00 31.96           C  
ATOM   2436  OE1 GLU A 166      16.044 -15.259  36.847  1.00 31.96           O  
ATOM   2437  OE2 GLU A 166      14.906 -17.047  37.448  1.00 31.96           O  
ATOM   2438  N   LEU A 167      10.258 -17.002  34.235  1.00 30.79           N  
ATOM   2439  H   LEU A 167      10.064 -17.631  35.001  1.00 30.79           H  
ATOM   2440  CA  LEU A 167       9.997 -17.473  32.860  1.00 30.79           C  
ATOM   2441  HA  LEU A 167      10.927 -17.392  32.297  1.00 30.79           H  
ATOM   2442  C   LEU A 167       8.971 -16.660  32.043  1.00 30.79           C  
ATOM   2443  CB  LEU A 167       9.556 -18.948  32.918  1.00 30.79           C  
ATOM   2444  HB2 LEU A 167       8.874 -19.071  33.760  1.00 30.79           H  
ATOM   2445  HB3 LEU A 167       8.997 -19.193  32.015  1.00 30.79           H  
ATOM   2446  O   LEU A 167       8.951 -16.794  30.825  1.00 30.79           O  
ATOM   2447  CG  LEU A 167      10.720 -19.943  33.041  1.00 30.79           C  
ATOM   2448  HG  LEU A 167      11.415 -19.609  33.811  1.00 30.79           H  
ATOM   2449  CD1 LEU A 167      10.174 -21.316  33.444  1.00 30.79           C  
ATOM   2450 HD11 LEU A 167       9.683 -21.231  34.413  1.00 30.79           H  
ATOM   2451 HD12 LEU A 167       9.459 -21.665  32.699  1.00 30.79           H  
ATOM   2452 HD13 LEU A 167      10.999 -22.023  33.531  1.00 30.79           H  
ATOM   2453  CD2 LEU A 167      11.470 -20.113  31.715  1.00 30.79           C  
ATOM   2454 HD21 LEU A 167      11.910 -19.161  31.418  1.00 30.79           H  
ATOM   2455 HD22 LEU A 167      10.788 -20.443  30.932  1.00 30.79           H  
ATOM   2456 HD23 LEU A 167      12.279 -20.834  31.836  1.00 30.79           H  
ATOM   2457  N   ASP A 168       8.107 -15.856  32.668  1.00 30.24           N  
ATOM   2458  H   ASP A 168       8.172 -15.783  33.674  1.00 30.24           H  
ATOM   2459  CA  ASP A 168       7.243 -14.899  31.954  1.00 30.24           C  
ATOM   2460  HA  ASP A 168       7.250 -15.155  30.894  1.00 30.24           H  
ATOM   2461  C   ASP A 168       7.798 -13.448  32.000  1.00 30.24           C  
ATOM   2462  CB  ASP A 168       5.772 -15.025  32.419  1.00 30.24           C  
ATOM   2463  HB2 ASP A 168       5.235 -14.107  32.181  1.00 30.24           H  
ATOM   2464  HB3 ASP A 168       5.747 -15.141  33.502  1.00 30.24           H  
ATOM   2465  O   ASP A 168       7.092 -12.521  31.591  1.00 30.24           O  
ATOM   2466  CG  ASP A 168       4.994 -16.170  31.747  1.00 30.24           C  
ATOM   2467  OD1 ASP A 168       5.090 -16.318  30.505  1.00 30.24           O  
ATOM   2468  OD2 ASP A 168       4.220 -16.850  32.464  1.00 30.24           O  
ATOM   2469  N   GLY A 169       9.044 -13.239  32.451  1.00 28.78           N  
ATOM   2470  H   GLY A 169       9.597 -14.049  32.690  1.00 28.78           H  
ATOM   2471  CA  GLY A 169       9.764 -11.954  32.495  1.00 28.78           C  
ATOM   2472  HA2 GLY A 169      10.465 -11.978  33.330  1.00 28.78           H  
ATOM   2473  HA3 GLY A 169       9.056 -11.145  32.672  1.00 28.78           H  
ATOM   2474  C   GLY A 169      10.561 -11.614  31.222  1.00 28.78           C  
ATOM   2475  O   GLY A 169      10.041 -10.869  30.394  1.00 28.78           O  
ATOM   2476  N   ASP A 170      11.802 -12.114  31.108  1.00 26.49           N  
ATOM   2477  H   ASP A 170      12.109 -12.789  31.793  1.00 26.49           H  
ATOM   2478  CA  ASP A 170      12.674 -12.000  29.910  1.00 26.49           C  
ATOM   2479  HA  ASP A 170      12.461 -11.063  29.396  1.00 26.49           H  
ATOM   2480  C   ASP A 170      12.377 -13.113  28.883  1.00 26.49           C  
ATOM   2481  CB  ASP A 170      14.182 -11.999  30.306  1.00 26.49           C  
ATOM   2482  HB2 ASP A 170      14.309 -12.596  31.210  1.00 26.49           H  
ATOM   2483  HB3 ASP A 170      14.735 -12.511  29.518  1.00 26.49           H  
ATOM   2484  O   ASP A 170      12.270 -14.295  29.295  1.00 26.49           O  
ATOM   2485  CG  ASP A 170      14.876 -10.628  30.500  1.00 26.49           C  
ATOM   2486  OD1 ASP A 170      14.308  -9.573  30.132  1.00 26.49           O  
ATOM   2487  OD2 ASP A 170      16.020 -10.637  31.022  1.00 26.49           O  
ATOM   2488  OXT ASP A 170      12.228 -12.775  27.687  1.00 26.49           O  
TER    2489      ASP A 170                                                       
ATOM   2489  N   MET B   1      -3.662 -36.542  44.264  1.00 72.22           N  
ATOM   2490  H   MET B   1      -4.635 -36.293  44.362  1.00 72.22           H  
ATOM   2491  H2  MET B   1      -3.516 -37.084  43.424  1.00 72.22           H  
ATOM   2492  H3  MET B   1      -3.365 -37.076  45.068  1.00 72.22           H  
ATOM   2493  CA  MET B   1      -2.868 -35.314  44.190  1.00 72.22           C  
ATOM   2494  HA  MET B   1      -1.818 -35.606  44.179  1.00 72.22           H  
ATOM   2495  C   MET B   1      -3.137 -34.457  45.404  1.00 72.22           C  
ATOM   2496  CB  MET B   1      -3.156 -34.492  42.939  1.00 72.22           C  
ATOM   2497  HB2 MET B   1      -4.229 -34.473  42.750  1.00 72.22           H  
ATOM   2498  HB3 MET B   1      -2.817 -33.470  43.107  1.00 72.22           H  
ATOM   2499  O   MET B   1      -4.303 -34.325  45.781  1.00 72.22           O  
ATOM   2500  CG  MET B   1      -2.422 -35.001  41.710  1.00 72.22           C  
ATOM   2501  HG2 MET B   1      -2.703 -36.037  41.525  1.00 72.22           H  
ATOM   2502  HG3 MET B   1      -1.344 -34.949  41.866  1.00 72.22           H  
ATOM   2503  SD  MET B   1      -2.871 -34.001  40.281  1.00 72.22           S  
ATOM   2504  CE  MET B   1      -3.033 -35.287  39.020  1.00 72.22           C  
ATOM   2505  HE1 MET B   1      -2.099 -35.843  38.938  1.00 72.22           H  
ATOM   2506  HE2 MET B   1      -3.235 -34.813  38.059  1.00 72.22           H  
ATOM   2507  HE3 MET B   1      -3.853 -35.960  39.271  1.00 72.22           H  
ATOM   2508  N   THR B   2      -2.095 -33.892  45.999  1.00 82.02           N  
ATOM   2509  H   THR B   2      -1.181 -34.049  45.599  1.00 82.02           H  
ATOM   2510  CA  THR B   2      -2.220 -32.770  46.936  1.00 82.02           C  
ATOM   2511  HA  THR B   2      -2.894 -33.055  47.744  1.00 82.02           H  
ATOM   2512  C   THR B   2      -2.832 -31.562  46.222  1.00 82.02           C  
ATOM   2513  CB  THR B   2      -0.862 -32.401  47.557  1.00 82.02           C  
ATOM   2514  HB  THR B   2      -1.016 -31.628  48.311  1.00 82.02           H  
ATOM   2515  O   THR B   2      -2.985 -31.550  44.996  1.00 82.02           O  
ATOM   2516  CG2 THR B   2      -0.181 -33.597  48.221  1.00 82.02           C  
ATOM   2517 HG21 THR B   2       0.710 -33.257  48.748  1.00 82.02           H  
ATOM   2518 HG22 THR B   2      -0.859 -34.061  48.937  1.00 82.02           H  
ATOM   2519 HG23 THR B   2       0.118 -34.329  47.471  1.00 82.02           H  
ATOM   2520  OG1 THR B   2      -0.009 -31.898  46.565  1.00 82.02           O  
ATOM   2521  HG1 THR B   2       0.895 -31.937  46.885  1.00 82.02           H  
ATOM   2522  N   ASP B   3      -3.245 -30.546  46.979  1.00 71.04           N  
ATOM   2523  H   ASP B   3      -3.097 -30.550  47.978  1.00 71.04           H  
ATOM   2524  CA  ASP B   3      -3.739 -29.321  46.353  1.00 71.04           C  
ATOM   2525  HA  ASP B   3      -4.504 -29.614  45.634  1.00 71.04           H  
ATOM   2526  C   ASP B   3      -2.634 -28.635  45.536  1.00 71.04           C  
ATOM   2527  CB  ASP B   3      -4.394 -28.412  47.399  1.00 71.04           C  
ATOM   2528  HB2 ASP B   3      -3.650 -27.739  47.825  1.00 71.04           H  
ATOM   2529  HB3 ASP B   3      -4.798 -29.023  48.207  1.00 71.04           H  
ATOM   2530  O   ASP B   3      -2.865 -28.294  44.378  1.00 71.04           O  
ATOM   2531  CG  ASP B   3      -5.559 -27.625  46.794  1.00 71.04           C  
ATOM   2532  OD1 ASP B   3      -6.397 -28.282  46.115  1.00 71.04           O  
ATOM   2533  OD2 ASP B   3      -5.656 -26.417  47.073  1.00 71.04           O  
ATOM   2534  N   SER B   4      -1.408 -28.599  46.074  1.00 72.29           N  
ATOM   2535  H   SER B   4      -1.286 -28.837  47.048  1.00 72.29           H  
ATOM   2536  CA  SER B   4      -0.217 -28.109  45.372  1.00 72.29           C  
ATOM   2537  HA  SER B   4      -0.371 -27.059  45.123  1.00 72.29           H  
ATOM   2538  C   SER B   4       0.050 -28.852  44.057  1.00 72.29           C  
ATOM   2539  CB  SER B   4       1.021 -28.192  46.278  1.00 72.29           C  
ATOM   2540  HB2 SER B   4       1.241 -29.233  46.512  1.00 72.29           H  
ATOM   2541  HB3 SER B   4       1.875 -27.762  45.753  1.00 72.29           H  
ATOM   2542  O   SER B   4       0.300 -28.204  43.046  1.00 72.29           O  
ATOM   2543  OG  SER B   4       0.810 -27.473  47.480  1.00 72.29           O  
ATOM   2544  HG  SER B   4       1.605 -26.961  47.642  1.00 72.29           H  
ATOM   2545  N   GLU B   5      -0.076 -30.186  44.010  1.00 76.68           N  
ATOM   2546  H   GLU B   5      -0.259 -30.690  44.866  1.00 76.68           H  
ATOM   2547  CA  GLU B   5       0.131 -30.959  42.769  1.00 76.68           C  
ATOM   2548  HA  GLU B   5       1.114 -30.726  42.360  1.00 76.68           H  
ATOM   2549  C   GLU B   5      -0.897 -30.608  41.678  1.00 76.68           C  
ATOM   2550  CB  GLU B   5       0.070 -32.465  43.065  1.00 76.68           C  
ATOM   2551  HB2 GLU B   5      -0.075 -33.003  42.127  1.00 76.68           H  
ATOM   2552  HB3 GLU B   5      -0.798 -32.644  43.700  1.00 76.68           H  
ATOM   2553  O   GLU B   5      -0.530 -30.461  40.514  1.00 76.68           O  
ATOM   2554  CG  GLU B   5       1.333 -33.031  43.738  1.00 76.68           C  
ATOM   2555  HG2 GLU B   5       1.594 -32.418  44.600  1.00 76.68           H  
ATOM   2556  HG3 GLU B   5       2.157 -32.968  43.027  1.00 76.68           H  
ATOM   2557  CD  GLU B   5       1.153 -34.492  44.194  1.00 76.68           C  
ATOM   2558  OE1 GLU B   5       2.150 -35.232  44.288  1.00 76.68           O  
ATOM   2559  OE2 GLU B   5      -0.001 -34.895  44.486  1.00 76.68           O  
ATOM   2560  N   LYS B   6      -2.174 -30.414  42.040  1.00 79.03           N  
ATOM   2561  H   LYS B   6      -2.400 -30.477  43.022  1.00 79.03           H  
ATOM   2562  CA  LYS B   6      -3.207 -29.999  41.070  1.00 79.03           C  
ATOM   2563  HA  LYS B   6      -3.164 -30.652  40.198  1.00 79.03           H  
ATOM   2564  C   LYS B   6      -2.949 -28.584  40.555  1.00 79.03           C  
ATOM   2565  CB  LYS B   6      -4.608 -30.050  41.688  1.00 79.03           C  
ATOM   2566  HB2 LYS B   6      -4.601 -29.444  42.594  1.00 79.03           H  
ATOM   2567  HB3 LYS B   6      -5.308 -29.594  40.988  1.00 79.03           H  
ATOM   2568  O   LYS B   6      -3.067 -28.330  39.360  1.00 79.03           O  
ATOM   2569  CG  LYS B   6      -5.100 -31.475  41.987  1.00 79.03           C  
ATOM   2570  HG2 LYS B   6      -5.191 -32.020  41.048  1.00 79.03           H  
ATOM   2571  HG3 LYS B   6      -4.374 -31.984  42.622  1.00 79.03           H  
ATOM   2572  CD  LYS B   6      -6.461 -31.466  42.699  1.00 79.03           C  
ATOM   2573  HD2 LYS B   6      -7.137 -30.806  42.155  1.00 79.03           H  
ATOM   2574  HD3 LYS B   6      -6.876 -32.474  42.707  1.00 79.03           H  
ATOM   2575  CE  LYS B   6      -6.265 -30.978  44.140  1.00 79.03           C  
ATOM   2576  HE2 LYS B   6      -5.472 -30.229  44.127  1.00 79.03           H  
ATOM   2577  HE3 LYS B   6      -5.903 -31.793  44.767  1.00 79.03           H  
ATOM   2578  NZ  LYS B   6      -7.465 -30.333  44.719  1.00 79.03           N  
ATOM   2579  HZ1 LYS B   6      -7.868 -29.679  44.062  1.00 79.03           H  
ATOM   2580  HZ2 LYS B   6      -7.164 -29.720  45.463  1.00 79.03           H  
ATOM   2581  HZ3 LYS B   6      -8.151 -30.988  45.065  1.00 79.03           H  
ATOM   2582  N   VAL B   7      -2.622 -27.652  41.452  1.00 78.86           N  
ATOM   2583  H   VAL B   7      -2.531 -27.920  42.422  1.00 78.86           H  
ATOM   2584  CA  VAL B   7      -2.368 -26.254  41.077  1.00 78.86           C  
ATOM   2585  HA  VAL B   7      -3.190 -25.909  40.449  1.00 78.86           H  
ATOM   2586  C   VAL B   7      -1.102 -26.144  40.219  1.00 78.86           C  
ATOM   2587  CB  VAL B   7      -2.330 -25.342  42.316  1.00 78.86           C  
ATOM   2588  HB  VAL B   7      -1.545 -25.677  42.994  1.00 78.86           H  
ATOM   2589  O   VAL B   7      -1.099 -25.378  39.259  1.00 78.86           O  
ATOM   2590  CG1 VAL B   7      -2.077 -23.886  41.922  1.00 78.86           C  
ATOM   2591 HG11 VAL B   7      -2.882 -23.522  41.283  1.00 78.86           H  
ATOM   2592 HG12 VAL B   7      -2.022 -23.265  42.816  1.00 78.86           H  
ATOM   2593 HG13 VAL B   7      -1.137 -23.800  41.376  1.00 78.86           H  
ATOM   2594  CG2 VAL B   7      -3.680 -25.338  43.052  1.00 78.86           C  
ATOM   2595 HG21 VAL B   7      -3.965 -26.345  43.356  1.00 78.86           H  
ATOM   2596 HG22 VAL B   7      -3.606 -24.725  43.950  1.00 78.86           H  
ATOM   2597 HG23 VAL B   7      -4.461 -24.935  42.407  1.00 78.86           H  
ATOM   2598  N   ALA B   8      -0.077 -26.963  40.474  1.00 75.59           N  
ATOM   2599  H   ALA B   8      -0.101 -27.534  41.307  1.00 75.59           H  
ATOM   2600  CA  ALA B   8       1.116 -27.050  39.633  1.00 75.59           C  
ATOM   2601  HA  ALA B   8       1.583 -26.067  39.587  1.00 75.59           H  
ATOM   2602  C   ALA B   8       0.802 -27.463  38.181  1.00 75.59           C  
ATOM   2603  CB  ALA B   8       2.109 -28.017  40.289  1.00 75.59           C  
ATOM   2604  HB1 ALA B   8       2.540 -27.551  41.175  1.00 75.59           H  
ATOM   2605  HB2 ALA B   8       1.606 -28.940  40.580  1.00 75.59           H  
ATOM   2606  HB3 ALA B   8       2.910 -28.255  39.590  1.00 75.59           H  
ATOM   2607  O   ALA B   8       1.386 -26.904  37.251  1.00 75.59           O  
ATOM   2608  N   GLU B   9      -0.137 -28.389  37.949  1.00 83.11           N  
ATOM   2609  H   GLU B   9      -0.569 -28.862  38.730  1.00 83.11           H  
ATOM   2610  CA  GLU B   9      -0.571 -28.730  36.584  1.00 83.11           C  
ATOM   2611  HA  GLU B   9       0.312 -28.929  35.976  1.00 83.11           H  
ATOM   2612  C   GLU B   9      -1.304 -27.568  35.896  1.00 83.11           C  
ATOM   2613  CB  GLU B   9      -1.447 -29.992  36.567  1.00 83.11           C  
ATOM   2614  HB2 GLU B   9      -2.243 -29.902  37.307  1.00 83.11           H  
ATOM   2615  HB3 GLU B   9      -1.900 -30.071  35.579  1.00 83.11           H  
ATOM   2616  O   GLU B   9      -1.036 -27.283  34.725  1.00 83.11           O  
ATOM   2617  CG  GLU B   9      -0.633 -31.270  36.822  1.00 83.11           C  
ATOM   2618  HG2 GLU B   9      -0.251 -31.251  37.843  1.00 83.11           H  
ATOM   2619  HG3 GLU B   9       0.224 -31.272  36.148  1.00 83.11           H  
ATOM   2620  CD  GLU B   9      -1.437 -32.565  36.600  1.00 83.11           C  
ATOM   2621  OE1 GLU B   9      -0.790 -33.637  36.617  1.00 83.11           O  
ATOM   2622  OE2 GLU B   9      -2.669 -32.495  36.386  1.00 83.11           O  
ATOM   2623  N   TYR B  10      -2.170 -26.847  36.619  1.00 83.68           N  
ATOM   2624  H   TYR B  10      -2.363 -27.135  37.567  1.00 83.68           H  
ATOM   2625  CA  TYR B  10      -2.836 -25.656  36.080  1.00 83.68           C  
ATOM   2626  HA  TYR B  10      -3.307 -25.928  35.135  1.00 83.68           H  
ATOM   2627  C   TYR B  10      -1.851 -24.525  35.763  1.00 83.68           C  
ATOM   2628  CB  TYR B  10      -3.927 -25.162  37.039  1.00 83.68           C  
ATOM   2629  HB2 TYR B  10      -4.245 -24.170  36.717  1.00 83.68           H  
ATOM   2630  HB3 TYR B  10      -3.507 -25.055  38.039  1.00 83.68           H  
ATOM   2631  O   TYR B  10      -1.961 -23.912  34.701  1.00 83.68           O  
ATOM   2632  CG  TYR B  10      -5.164 -26.037  37.086  1.00 83.68           C  
ATOM   2633  CD1 TYR B  10      -5.939 -26.216  35.923  1.00 83.68           C  
ATOM   2634  HD1 TYR B  10      -5.647 -25.737  35.000  1.00 83.68           H  
ATOM   2635  CD2 TYR B  10      -5.555 -26.652  38.290  1.00 83.68           C  
ATOM   2636  HD2 TYR B  10      -4.957 -26.518  39.179  1.00 83.68           H  
ATOM   2637  CE1 TYR B  10      -7.093 -27.021  35.960  1.00 83.68           C  
ATOM   2638  HE1 TYR B  10      -7.688 -27.170  35.071  1.00 83.68           H  
ATOM   2639  CE2 TYR B  10      -6.708 -27.458  38.333  1.00 83.68           C  
ATOM   2640  HE2 TYR B  10      -6.993 -27.937  39.258  1.00 83.68           H  
ATOM   2641  OH  TYR B  10      -8.593 -28.418  37.200  1.00 83.68           O  
ATOM   2642  HH  TYR B  10      -8.712 -28.813  38.067  1.00 83.68           H  
ATOM   2643  CZ  TYR B  10      -7.477 -27.644  37.163  1.00 83.68           C  
ATOM   2644  N   LEU B  11      -0.865 -24.276  36.631  1.00 83.03           N  
ATOM   2645  H   LEU B  11      -0.847 -24.792  37.499  1.00 83.03           H  
ATOM   2646  CA  LEU B  11       0.175 -23.272  36.398  1.00 83.03           C  
ATOM   2647  HA  LEU B  11      -0.315 -22.324  36.175  1.00 83.03           H  
ATOM   2648  C   LEU B  11       1.035 -23.635  35.182  1.00 83.03           C  
ATOM   2649  CB  LEU B  11       1.023 -23.110  37.674  1.00 83.03           C  
ATOM   2650  HB2 LEU B  11       1.520 -24.057  37.885  1.00 83.03           H  
ATOM   2651  HB3 LEU B  11       0.361 -22.885  38.510  1.00 83.03           H  
ATOM   2652  O   LEU B  11       1.315 -22.776  34.345  1.00 83.03           O  
ATOM   2653  CG  LEU B  11       2.092 -22.001  37.578  1.00 83.03           C  
ATOM   2654  HG  LEU B  11       2.760 -22.209  36.742  1.00 83.03           H  
ATOM   2655  CD1 LEU B  11       1.470 -20.616  37.389  1.00 83.03           C  
ATOM   2656 HD11 LEU B  11       0.968 -20.549  36.424  1.00 83.03           H  
ATOM   2657 HD12 LEU B  11       2.255 -19.860  37.402  1.00 83.03           H  
ATOM   2658 HD13 LEU B  11       0.765 -20.406  38.193  1.00 83.03           H  
ATOM   2659  CD2 LEU B  11       2.924 -21.978  38.858  1.00 83.03           C  
ATOM   2660 HD21 LEU B  11       2.293 -21.729  39.711  1.00 83.03           H  
ATOM   2661 HD22 LEU B  11       3.711 -21.229  38.769  1.00 83.03           H  
ATOM   2662 HD23 LEU B  11       3.390 -22.950  39.020  1.00 83.03           H  
ATOM   2663  N   ARG B  12       1.385 -24.919  35.025  1.00 83.35           N  
ATOM   2664  H   ARG B  12       1.157 -25.568  35.764  1.00 83.35           H  
ATOM   2665  CA  ARG B  12       2.085 -25.411  33.830  1.00 83.35           C  
ATOM   2666  HA  ARG B  12       3.003 -24.836  33.705  1.00 83.35           H  
ATOM   2667  C   ARG B  12       1.263 -25.185  32.561  1.00 83.35           C  
ATOM   2668  CB  ARG B  12       2.448 -26.891  34.013  1.00 83.35           C  
ATOM   2669  HB2 ARG B  12       2.954 -27.007  34.972  1.00 83.35           H  
ATOM   2670  HB3 ARG B  12       1.537 -27.491  34.028  1.00 83.35           H  
ATOM   2671  O   ARG B  12       1.816 -24.781  31.544  1.00 83.35           O  
ATOM   2672  CG  ARG B  12       3.376 -27.390  32.893  1.00 83.35           C  
ATOM   2673  HG2 ARG B  12       4.314 -26.837  32.924  1.00 83.35           H  
ATOM   2674  HG3 ARG B  12       2.908 -27.219  31.923  1.00 83.35           H  
ATOM   2675  CD  ARG B  12       3.659 -28.892  33.010  1.00 83.35           C  
ATOM   2676  HD2 ARG B  12       4.267 -29.195  32.158  1.00 83.35           H  
ATOM   2677  HD3 ARG B  12       2.708 -29.421  32.953  1.00 83.35           H  
ATOM   2678  NE  ARG B  12       4.380 -29.223  34.256  1.00 83.35           N  
ATOM   2679  HE  ARG B  12       5.115 -28.585  34.525  1.00 83.35           H  
ATOM   2680  NH1 ARG B  12       3.194 -31.106  34.860  1.00 83.35           N  
ATOM   2681 HH11 ARG B  12       2.967 -31.812  35.545  1.00 83.35           H  
ATOM   2682 HH12 ARG B  12       2.615 -31.009  34.038  1.00 83.35           H  
ATOM   2683  NH2 ARG B  12       4.834 -30.360  36.173  1.00 83.35           N  
ATOM   2684 HH21 ARG B  12       4.610 -31.095  36.828  1.00 83.35           H  
ATOM   2685 HH22 ARG B  12       5.542 -29.679  36.408  1.00 83.35           H  
ATOM   2686  CZ  ARG B  12       4.133 -30.226  35.083  1.00 83.35           C  
ATOM   2687  N   ARG B  13      -0.053 -25.422  32.590  1.00 85.25           N  
ATOM   2688  H   ARG B  13      -0.457 -25.786  33.441  1.00 85.25           H  
ATOM   2689  CA  ARG B  13      -0.910 -25.162  31.423  1.00 85.25           C  
ATOM   2690  HA  ARG B  13      -0.425 -25.616  30.559  1.00 85.25           H  
ATOM   2691  C   ARG B  13      -0.992 -23.669  31.096  1.00 85.25           C  
ATOM   2692  CB  ARG B  13      -2.303 -25.787  31.622  1.00 85.25           C  
ATOM   2693  HB2 ARG B  13      -2.776 -25.326  32.489  1.00 85.25           H  
ATOM   2694  HB3 ARG B  13      -2.197 -26.852  31.826  1.00 85.25           H  
ATOM   2695  O   ARG B  13      -0.854 -23.314  29.931  1.00 85.25           O  
ATOM   2696  CG  ARG B  13      -3.225 -25.596  30.403  1.00 85.25           C  
ATOM   2697  HG2 ARG B  13      -4.222 -25.959  30.650  1.00 85.25           H  
ATOM   2698  HG3 ARG B  13      -3.311 -24.534  30.173  1.00 85.25           H  
ATOM   2699  CD  ARG B  13      -2.726 -26.352  29.164  1.00 85.25           C  
ATOM   2700  HD2 ARG B  13      -2.953 -27.410  29.291  1.00 85.25           H  
ATOM   2701  HD3 ARG B  13      -1.646 -26.237  29.065  1.00 85.25           H  
ATOM   2702  NE  ARG B  13      -3.331 -25.829  27.933  1.00 85.25           N  
ATOM   2703  HE  ARG B  13      -3.542 -24.842  27.914  1.00 85.25           H  
ATOM   2704  NH1 ARG B  13      -2.959 -27.658  26.582  1.00 85.25           N  
ATOM   2705 HH11 ARG B  13      -2.612 -28.170  27.380  1.00 85.25           H  
ATOM   2706 HH12 ARG B  13      -2.950 -28.051  25.652  1.00 85.25           H  
ATOM   2707  NH2 ARG B  13      -3.724 -25.750  25.717  1.00 85.25           N  
ATOM   2708 HH21 ARG B  13      -3.642 -26.127  24.784  1.00 85.25           H  
ATOM   2709 HH22 ARG B  13      -3.611 -24.752  25.827  1.00 85.25           H  
ATOM   2710  CZ  ARG B  13      -3.347 -26.422  26.756  1.00 85.25           C  
ATOM   2711  N   ALA B  14      -1.180 -22.817  32.104  1.00 85.78           N  
ATOM   2712  H   ALA B  14      -1.293 -23.191  33.035  1.00 85.78           H  
ATOM   2713  CA  ALA B  14      -1.290 -21.371  31.919  1.00 85.78           C  
ATOM   2714  HA  ALA B  14      -2.103 -21.171  31.220  1.00 85.78           H  
ATOM   2715  C   ALA B  14      -0.014 -20.763  31.315  1.00 85.78           C  
ATOM   2716  CB  ALA B  14      -1.639 -20.728  33.268  1.00 85.78           C  
ATOM   2717  HB1 ALA B  14      -2.572 -21.142  33.649  1.00 85.78           H  
ATOM   2718  HB2 ALA B  14      -0.843 -20.914  33.990  1.00 85.78           H  
ATOM   2719  HB3 ALA B  14      -1.752 -19.652  33.139  1.00 85.78           H  
ATOM   2720  O   ALA B  14      -0.104 -19.996  30.362  1.00 85.78           O  
ATOM   2721  N   THR B  15       1.159 -21.159  31.816  1.00 86.51           N  
ATOM   2722  H   THR B  15       1.158 -21.780  32.613  1.00 86.51           H  
ATOM   2723  CA  THR B  15       2.465 -20.714  31.292  1.00 86.51           C  
ATOM   2724  HA  THR B  15       2.477 -19.626  31.237  1.00 86.51           H  
ATOM   2725  C   THR B  15       2.723 -21.227  29.871  1.00 86.51           C  
ATOM   2726  CB  THR B  15       3.615 -21.137  32.222  1.00 86.51           C  
ATOM   2727  HB  THR B  15       4.567 -20.989  31.711  1.00 86.51           H  
ATOM   2728  O   THR B  15       3.208 -20.481  29.024  1.00 86.51           O  
ATOM   2729  CG2 THR B  15       3.622 -20.339  33.523  1.00 86.51           C  
ATOM   2730 HG21 THR B  15       2.677 -20.443  34.056  1.00 86.51           H  
ATOM   2731 HG22 THR B  15       3.781 -19.285  33.294  1.00 86.51           H  
ATOM   2732 HG23 THR B  15       4.443 -20.673  34.157  1.00 86.51           H  
ATOM   2733  OG1 THR B  15       3.486 -22.492  32.599  1.00 86.51           O  
ATOM   2734  HG1 THR B  15       2.854 -22.503  33.321  1.00 86.51           H  
ATOM   2735  N   LEU B  16       2.327 -22.467  29.547  1.00 89.87           N  
ATOM   2736  H   LEU B  16       1.989 -23.069  30.283  1.00 89.87           H  
ATOM   2737  CA  LEU B  16       2.402 -22.980  28.171  1.00 89.87           C  
ATOM   2738  HA  LEU B  16       3.415 -22.824  27.800  1.00 89.87           H  
ATOM   2739  C   LEU B  16       1.484 -22.216  27.203  1.00 89.87           C  
ATOM   2740  CB  LEU B  16       2.070 -24.483  28.145  1.00 89.87           C  
ATOM   2741  HB2 LEU B  16       1.859 -24.774  27.116  1.00 89.87           H  
ATOM   2742  HB3 LEU B  16       1.160 -24.646  28.723  1.00 89.87           H  
ATOM   2743  O   LEU B  16       1.917 -21.874  26.103  1.00 89.87           O  
ATOM   2744  CG  LEU B  16       3.183 -25.398  28.683  1.00 89.87           C  
ATOM   2745  HG  LEU B  16       3.493 -25.076  29.677  1.00 89.87           H  
ATOM   2746  CD1 LEU B  16       2.660 -26.835  28.768  1.00 89.87           C  
ATOM   2747 HD11 LEU B  16       2.365 -27.184  27.779  1.00 89.87           H  
ATOM   2748 HD12 LEU B  16       3.439 -27.484  29.169  1.00 89.87           H  
ATOM   2749 HD13 LEU B  16       1.800 -26.862  29.437  1.00 89.87           H  
ATOM   2750  CD2 LEU B  16       4.416 -25.403  27.778  1.00 89.87           C  
ATOM   2751 HD21 LEU B  16       4.128 -25.668  26.761  1.00 89.87           H  
ATOM   2752 HD22 LEU B  16       5.144 -26.122  28.155  1.00 89.87           H  
ATOM   2753 HD23 LEU B  16       4.878 -24.416  27.787  1.00 89.87           H  
ATOM   2754  N   ASP B  17       0.244 -21.933  27.608  1.00 90.30           N  
ATOM   2755  H   ASP B  17      -0.056 -22.263  28.514  1.00 90.30           H  
ATOM   2756  CA  ASP B  17      -0.703 -21.158  26.798  1.00 90.30           C  
ATOM   2757  HA  ASP B  17      -0.752 -21.594  25.800  1.00 90.30           H  
ATOM   2758  C   ASP B  17      -0.238 -19.698  26.625  1.00 90.30           C  
ATOM   2759  CB  ASP B  17      -2.114 -21.216  27.422  1.00 90.30           C  
ATOM   2760  HB2 ASP B  17      -2.048 -20.962  28.480  1.00 90.30           H  
ATOM   2761  HB3 ASP B  17      -2.731 -20.456  26.942  1.00 90.30           H  
ATOM   2762  O   ASP B  17      -0.417 -19.123  25.551  1.00 90.30           O  
ATOM   2763  CG  ASP B  17      -2.848 -22.561  27.267  1.00 90.30           C  
ATOM   2764  OD1 ASP B  17      -2.564 -23.344  26.334  1.00 90.30           O  
ATOM   2765  OD2 ASP B  17      -3.809 -22.824  28.026  1.00 90.30           O  
ATOM   2766  N   LEU B  18       0.386 -19.099  27.649  1.00 90.44           N  
ATOM   2767  H   LEU B  18       0.464 -19.599  28.523  1.00 90.44           H  
ATOM   2768  CA  LEU B  18       0.957 -17.748  27.583  1.00 90.44           C  
ATOM   2769  HA  LEU B  18       0.212 -17.070  27.167  1.00 90.44           H  
ATOM   2770  C   LEU B  18       2.162 -17.697  26.645  1.00 90.44           C  
ATOM   2771  CB  LEU B  18       1.296 -17.278  29.005  1.00 90.44           C  
ATOM   2772  HB2 LEU B  18       0.367 -17.229  29.573  1.00 90.44           H  
ATOM   2773  HB3 LEU B  18       1.935 -18.022  29.481  1.00 90.44           H  
ATOM   2774  O   LEU B  18       2.230 -16.816  25.787  1.00 90.44           O  
ATOM   2775  CG  LEU B  18       2.015 -15.917  29.111  1.00 90.44           C  
ATOM   2776  HG  LEU B  18       3.042 -16.020  28.761  1.00 90.44           H  
ATOM   2777  CD1 LEU B  18       1.341 -14.778  28.342  1.00 90.44           C  
ATOM   2778 HD11 LEU B  18       1.329 -14.981  27.271  1.00 90.44           H  
ATOM   2779 HD12 LEU B  18       1.893 -13.854  28.515  1.00 90.44           H  
ATOM   2780 HD13 LEU B  18       0.320 -14.646  28.700  1.00 90.44           H  
ATOM   2781  CD2 LEU B  18       1.994 -15.490  30.571  1.00 90.44           C  
ATOM   2782 HD21 LEU B  18       2.291 -16.336  31.192  1.00 90.44           H  
ATOM   2783 HD22 LEU B  18       0.991 -15.194  30.877  1.00 90.44           H  
ATOM   2784 HD23 LEU B  18       2.698 -14.673  30.734  1.00 90.44           H  
ATOM   2785  N   ARG B  19       3.061 -18.682  26.724  1.00 90.46           N  
ATOM   2786  H   ARG B  19       2.989 -19.332  27.493  1.00 90.46           H  
ATOM   2787  CA  ARG B  19       4.184 -18.800  25.789  1.00 90.46           C  
ATOM   2788  HA  ARG B  19       4.779 -17.890  25.860  1.00 90.46           H  
ATOM   2789  C   ARG B  19       3.705 -18.904  24.340  1.00 90.46           C  
ATOM   2790  CB  ARG B  19       5.052 -19.993  26.198  1.00 90.46           C  
ATOM   2791  HB2 ARG B  19       5.315 -19.891  27.251  1.00 90.46           H  
ATOM   2792  HB3 ARG B  19       4.488 -20.917  26.070  1.00 90.46           H  
ATOM   2793  O   ARG B  19       4.242 -18.208  23.482  1.00 90.46           O  
ATOM   2794  CG  ARG B  19       6.345 -20.042  25.371  1.00 90.46           C  
ATOM   2795  HG2 ARG B  19       6.119 -20.157  24.311  1.00 90.46           H  
ATOM   2796  HG3 ARG B  19       6.888 -19.107  25.511  1.00 90.46           H  
ATOM   2797  CD  ARG B  19       7.241 -21.195  25.822  1.00 90.46           C  
ATOM   2798  HD2 ARG B  19       7.399 -21.114  26.897  1.00 90.46           H  
ATOM   2799  HD3 ARG B  19       8.204 -21.093  25.322  1.00 90.46           H  
ATOM   2800  NE  ARG B  19       6.652 -22.504  25.482  1.00 90.46           N  
ATOM   2801  HE  ARG B  19       5.857 -22.489  24.860  1.00 90.46           H  
ATOM   2802  NH1 ARG B  19       8.156 -23.789  26.637  1.00 90.46           N  
ATOM   2803 HH11 ARG B  19       8.550 -24.688  26.875  1.00 90.46           H  
ATOM   2804 HH12 ARG B  19       8.596 -22.938  26.959  1.00 90.46           H  
ATOM   2805  NH2 ARG B  19       6.569 -24.773  25.406  1.00 90.46           N  
ATOM   2806 HH21 ARG B  19       6.971 -25.671  25.635  1.00 90.46           H  
ATOM   2807 HH22 ARG B  19       5.819 -24.706  24.734  1.00 90.46           H  
ATOM   2808  CZ  ARG B  19       7.124 -23.680  25.847  1.00 90.46           C  
ATOM   2809  N   ALA B  20       2.682 -19.721  24.077  1.00 93.94           N  
ATOM   2810  H   ALA B  20       2.293 -20.265  24.834  1.00 93.94           H  
ATOM   2811  CA  ALA B  20       2.084 -19.842  22.747  1.00 93.94           C  
ATOM   2812  HA  ALA B  20       2.866 -20.096  22.031  1.00 93.94           H  
ATOM   2813  C   ALA B  20       1.451 -18.519  22.275  1.00 93.94           C  
ATOM   2814  CB  ALA B  20       1.063 -20.984  22.772  1.00 93.94           C  
ATOM   2815  HB1 ALA B  20       0.264 -20.762  23.480  1.00 93.94           H  
ATOM   2816  HB2 ALA B  20       1.554 -21.913  23.063  1.00 93.94           H  
ATOM   2817  HB3 ALA B  20       0.634 -21.108  21.777  1.00 93.94           H  
ATOM   2818  O   ALA B  20       1.648 -18.116  21.133  1.00 93.94           O  
ATOM   2819  N   ALA B  21       0.750 -17.800  23.159  1.00 94.23           N  
ATOM   2820  H   ALA B  21       0.589 -18.178  24.082  1.00 94.23           H  
ATOM   2821  CA  ALA B  21       0.172 -16.499  22.826  1.00 94.23           C  
ATOM   2822  HA  ALA B  21      -0.428 -16.616  21.924  1.00 94.23           H  
ATOM   2823  C   ALA B  21       1.249 -15.440  22.519  1.00 94.23           C  
ATOM   2824  CB  ALA B  21      -0.755 -16.064  23.968  1.00 94.23           C  
ATOM   2825  HB1 ALA B  21      -0.182 -15.920  24.883  1.00 94.23           H  
ATOM   2826  HB2 ALA B  21      -1.245 -15.128  23.700  1.00 94.23           H  
ATOM   2827  HB3 ALA B  21      -1.515 -16.828  24.137  1.00 94.23           H  
ATOM   2828  O   ALA B  21       1.143 -14.726  21.527  1.00 94.23           O  
ATOM   2829  N   ARG B  22       2.321 -15.361  23.319  1.00 92.63           N  
ATOM   2830  H   ARG B  22       2.353 -15.965  24.128  1.00 92.63           H  
ATOM   2831  CA  ARG B  22       3.453 -14.450  23.062  1.00 92.63           C  
ATOM   2832  HA  ARG B  22       3.084 -13.433  22.931  1.00 92.63           H  
ATOM   2833  C   ARG B  22       4.181 -14.781  21.763  1.00 92.63           C  
ATOM   2834  CB  ARG B  22       4.443 -14.481  24.234  1.00 92.63           C  
ATOM   2835  HB2 ARG B  22       5.373 -14.009  23.915  1.00 92.63           H  
ATOM   2836  HB3 ARG B  22       4.660 -15.514  24.505  1.00 92.63           H  
ATOM   2837  O   ARG B  22       4.618 -13.873  21.065  1.00 92.63           O  
ATOM   2838  CG  ARG B  22       3.924 -13.722  25.461  1.00 92.63           C  
ATOM   2839  HG2 ARG B  22       3.751 -12.680  25.194  1.00 92.63           H  
ATOM   2840  HG3 ARG B  22       2.988 -14.165  25.803  1.00 92.63           H  
ATOM   2841  CD  ARG B  22       4.966 -13.798  26.583  1.00 92.63           C  
ATOM   2842  HD2 ARG B  22       5.075 -14.837  26.894  1.00 92.63           H  
ATOM   2843  HD3 ARG B  22       5.923 -13.444  26.200  1.00 92.63           H  
ATOM   2844  NE  ARG B  22       4.592 -12.982  27.751  1.00 92.63           N  
ATOM   2845  HE  ARG B  22       3.697 -12.516  27.741  1.00 92.63           H  
ATOM   2846  NH1 ARG B  22       6.536 -13.310  28.947  1.00 92.63           N  
ATOM   2847 HH11 ARG B  22       6.922 -13.959  28.277  1.00 92.63           H  
ATOM   2848 HH12 ARG B  22       7.092 -13.037  29.745  1.00 92.63           H  
ATOM   2849  NH2 ARG B  22       4.961 -12.042  29.804  1.00 92.63           N  
ATOM   2850 HH21 ARG B  22       4.053 -11.601  29.832  1.00 92.63           H  
ATOM   2851 HH22 ARG B  22       5.594 -11.982  30.589  1.00 92.63           H  
ATOM   2852  CZ  ARG B  22       5.354 -12.791  28.817  1.00 92.63           C  
ATOM   2853  N   GLN B  23       4.302 -16.065  21.430  1.00 93.09           N  
ATOM   2854  H   GLN B  23       3.953 -16.771  22.063  1.00 93.09           H  
ATOM   2855  CA  GLN B  23       4.848 -16.481  20.144  1.00 93.09           C  
ATOM   2856  HA  GLN B  23       5.815 -15.998  20.006  1.00 93.09           H  
ATOM   2857  C   GLN B  23       3.963 -16.006  18.986  1.00 93.09           C  
ATOM   2858  CB  GLN B  23       5.065 -17.997  20.148  1.00 93.09           C  
ATOM   2859  HB2 GLN B  23       5.718 -18.264  20.978  1.00 93.09           H  
ATOM   2860  HB3 GLN B  23       4.111 -18.511  20.267  1.00 93.09           H  
ATOM   2861  O   GLN B  23       4.485 -15.380  18.070  1.00 93.09           O  
ATOM   2862  CG  GLN B  23       5.712 -18.438  18.833  1.00 93.09           C  
ATOM   2863  HG2 GLN B  23       5.050 -18.162  18.012  1.00 93.09           H  
ATOM   2864  HG3 GLN B  23       6.661 -17.921  18.689  1.00 93.09           H  
ATOM   2865  CD  GLN B  23       5.959 -19.935  18.748  1.00 93.09           C  
ATOM   2866  NE2 GLN B  23       6.072 -20.440  17.544  1.00 93.09           N  
ATOM   2867 HE21 GLN B  23       6.186 -21.438  17.434  1.00 93.09           H  
ATOM   2868 HE22 GLN B  23       5.773 -19.872  16.764  1.00 93.09           H  
ATOM   2869  OE1 GLN B  23       6.067 -20.641  19.745  1.00 93.09           O  
ATOM   2870  N   ARG B  24       2.640 -16.200  19.076  1.00 93.98           N  
ATOM   2871  H   ARG B  24       2.283 -16.762  19.836  1.00 93.98           H  
ATOM   2872  CA  ARG B  24       1.700 -15.730  18.049  1.00 93.98           C  
ATOM   2873  HA  ARG B  24       1.998 -16.187  17.105  1.00 93.98           H  
ATOM   2874  C   ARG B  24       1.781 -14.216  17.829  1.00 93.98           C  
ATOM   2875  CB  ARG B  24       0.271 -16.181  18.403  1.00 93.98           C  
ATOM   2876  HB2 ARG B  24       0.261 -17.267  18.497  1.00 93.98           H  
ATOM   2877  HB3 ARG B  24      -0.009 -15.757  19.368  1.00 93.98           H  
ATOM   2878  O   ARG B  24       1.754 -13.777  16.691  1.00 93.98           O  
ATOM   2879  CG  ARG B  24      -0.796 -15.770  17.369  1.00 93.98           C  
ATOM   2880  HG2 ARG B  24      -1.762 -16.159  17.688  1.00 93.98           H  
ATOM   2881  HG3 ARG B  24      -0.867 -14.684  17.320  1.00 93.98           H  
ATOM   2882  CD  ARG B  24      -0.475 -16.319  15.975  1.00 93.98           C  
ATOM   2883  HD2 ARG B  24       0.478 -15.906  15.644  1.00 93.98           H  
ATOM   2884  HD3 ARG B  24      -0.375 -17.404  16.027  1.00 93.98           H  
ATOM   2885  NE  ARG B  24      -1.499 -15.970  14.975  1.00 93.98           N  
ATOM   2886  HE  ARG B  24      -2.328 -15.459  15.240  1.00 93.98           H  
ATOM   2887  NH1 ARG B  24      -0.266 -16.624  13.144  1.00 93.98           N  
ATOM   2888 HH11 ARG B  24       0.509 -16.883  13.737  1.00 93.98           H  
ATOM   2889 HH12 ARG B  24      -0.131 -16.584  12.144  1.00 93.98           H  
ATOM   2890  NH2 ARG B  24      -2.293 -15.702  12.884  1.00 93.98           N  
ATOM   2891 HH21 ARG B  24      -3.043 -15.180  13.314  1.00 93.98           H  
ATOM   2892 HH22 ARG B  24      -2.166 -15.636  11.884  1.00 93.98           H  
ATOM   2893  CZ  ARG B  24      -1.345 -16.107  13.672  1.00 93.98           C  
ATOM   2894  N   ILE B  25       1.928 -13.419  18.891  1.00 94.83           N  
ATOM   2895  H   ILE B  25       1.893 -13.839  19.808  1.00 94.83           H  
ATOM   2896  CA  ILE B  25       2.116 -11.959  18.769  1.00 94.83           C  
ATOM   2897  HA  ILE B  25       1.276 -11.538  18.217  1.00 94.83           H  
ATOM   2898  C   ILE B  25       3.375 -11.636  17.954  1.00 94.83           C  
ATOM   2899  CB  ILE B  25       2.163 -11.293  20.162  1.00 94.83           C  
ATOM   2900  HB  ILE B  25       2.906 -11.812  20.768  1.00 94.83           H  
ATOM   2901  O   ILE B  25       3.310 -10.848  17.016  1.00 94.83           O  
ATOM   2902  CG1 ILE B  25       0.788 -11.411  20.851  1.00 94.83           C  
ATOM   2903 HG12 ILE B  25       0.073 -10.753  20.356  1.00 94.83           H  
ATOM   2904 HG13 ILE B  25       0.418 -12.431  20.754  1.00 94.83           H  
ATOM   2905  CG2 ILE B  25       2.570  -9.811  20.074  1.00 94.83           C  
ATOM   2906 HG21 ILE B  25       3.577  -9.701  19.673  1.00 94.83           H  
ATOM   2907 HG22 ILE B  25       2.571  -9.335  21.054  1.00 94.83           H  
ATOM   2908 HG23 ILE B  25       1.891  -9.267  19.417  1.00 94.83           H  
ATOM   2909  CD1 ILE B  25       0.824 -11.084  22.348  1.00 94.83           C  
ATOM   2910 HD11 ILE B  25      -0.146 -11.328  22.782  1.00 94.83           H  
ATOM   2911 HD12 ILE B  25       1.022 -10.025  22.509  1.00 94.83           H  
ATOM   2912 HD13 ILE B  25       1.589 -11.680  22.844  1.00 94.83           H  
ATOM   2913  N   ARG B  26       4.508 -12.282  18.260  1.00 93.07           N  
ATOM   2914  H   ARG B  26       4.492 -12.954  19.015  1.00 93.07           H  
ATOM   2915  CA  ARG B  26       5.760 -12.057  17.519  1.00 93.07           C  
ATOM   2916  HA  ARG B  26       5.976 -10.989  17.515  1.00 93.07           H  
ATOM   2917  C   ARG B  26       5.653 -12.454  16.050  1.00 93.07           C  
ATOM   2918  CB  ARG B  26       6.925 -12.805  18.168  1.00 93.07           C  
ATOM   2919  HB2 ARG B  26       7.781 -12.754  17.494  1.00 93.07           H  
ATOM   2920  HB3 ARG B  26       6.655 -13.852  18.301  1.00 93.07           H  
ATOM   2921  O   ARG B  26       6.221 -11.753  15.220  1.00 93.07           O  
ATOM   2922  CG  ARG B  26       7.335 -12.183  19.509  1.00 93.07           C  
ATOM   2923  HG2 ARG B  26       7.539 -11.122  19.361  1.00 93.07           H  
ATOM   2924  HG3 ARG B  26       6.530 -12.284  20.236  1.00 93.07           H  
ATOM   2925  CD  ARG B  26       8.606 -12.853  20.040  1.00 93.07           C  
ATOM   2926  HD2 ARG B  26       9.393 -12.739  19.295  1.00 93.07           H  
ATOM   2927  HD3 ARG B  26       8.935 -12.325  20.935  1.00 93.07           H  
ATOM   2928  NE  ARG B  26       8.399 -14.292  20.309  1.00 93.07           N  
ATOM   2929  HE  ARG B  26       8.405 -14.889  19.495  1.00 93.07           H  
ATOM   2930  NH1 ARG B  26       8.142 -14.166  22.588  1.00 93.07           N  
ATOM   2931 HH11 ARG B  26       8.277 -13.168  22.518  1.00 93.07           H  
ATOM   2932 HH12 ARG B  26       8.184 -14.612  23.493  1.00 93.07           H  
ATOM   2933  NH2 ARG B  26       8.053 -16.152  21.570  1.00 93.07           N  
ATOM   2934 HH21 ARG B  26       7.898 -16.582  22.471  1.00 93.07           H  
ATOM   2935 HH22 ARG B  26       8.123 -16.714  20.734  1.00 93.07           H  
ATOM   2936  CZ  ARG B  26       8.194 -14.858  21.484  1.00 93.07           C  
ATOM   2937  N   GLU B  27       4.936 -13.532  15.739  1.00 93.38           N  
ATOM   2938  H   GLU B  27       4.542 -14.083  16.488  1.00 93.38           H  
ATOM   2939  CA  GLU B  27       4.655 -13.947  14.356  1.00 93.38           C  
ATOM   2940  HA  GLU B  27       5.597 -14.062  13.820  1.00 93.38           H  
ATOM   2941  C   GLU B  27       3.817 -12.881  13.615  1.00 93.38           C  
ATOM   2942  CB  GLU B  27       3.939 -15.312  14.359  1.00 93.38           C  
ATOM   2943  HB2 GLU B  27       3.077 -15.243  15.023  1.00 93.38           H  
ATOM   2944  HB3 GLU B  27       3.573 -15.524  13.354  1.00 93.38           H  
ATOM   2945  O   GLU B  27       4.120 -12.497  12.489  1.00 93.38           O  
ATOM   2946  CG  GLU B  27       4.840 -16.484  14.804  1.00 93.38           C  
ATOM   2947  HG2 GLU B  27       5.558 -16.692  14.010  1.00 93.38           H  
ATOM   2948  HG3 GLU B  27       5.409 -16.184  15.684  1.00 93.38           H  
ATOM   2949  CD  GLU B  27       4.069 -17.775  15.151  1.00 93.38           C  
ATOM   2950  OE1 GLU B  27       4.731 -18.729  15.643  1.00 93.38           O  
ATOM   2951  OE2 GLU B  27       2.816 -17.793  15.031  1.00 93.38           O  
ATOM   2952  N   LEU B  28       2.803 -12.314  14.268  1.00 93.85           N  
ATOM   2953  H   LEU B  28       2.578 -12.644  15.195  1.00 93.85           H  
ATOM   2954  CA  LEU B  28       1.954 -11.278  13.667  1.00 93.85           C  
ATOM   2955  HA  LEU B  28       1.630 -11.612  12.681  1.00 93.85           H  
ATOM   2956  C   LEU B  28       2.684  -9.938  13.451  1.00 93.85           C  
ATOM   2957  CB  LEU B  28       0.726 -11.094  14.568  1.00 93.85           C  
ATOM   2958  HB2 LEU B  28       0.184 -10.205  14.246  1.00 93.85           H  
ATOM   2959  HB3 LEU B  28       1.067 -10.915  15.588  1.00 93.85           H  
ATOM   2960  O   LEU B  28       2.465  -9.255  12.450  1.00 93.85           O  
ATOM   2961  CG  LEU B  28      -0.240 -12.292  14.561  1.00 93.85           C  
ATOM   2962  HG  LEU B  28       0.290 -13.225  14.754  1.00 93.85           H  
ATOM   2963  CD1 LEU B  28      -1.283 -12.096  15.659  1.00 93.85           C  
ATOM   2964 HD11 LEU B  28      -1.840 -11.179  15.468  1.00 93.85           H  
ATOM   2965 HD12 LEU B  28      -0.789 -12.029  16.629  1.00 93.85           H  
ATOM   2966 HD13 LEU B  28      -1.974 -12.939  15.659  1.00 93.85           H  
ATOM   2967  CD2 LEU B  28      -0.945 -12.417  13.219  1.00 93.85           C  
ATOM   2968 HD21 LEU B  28      -1.805 -13.082  13.293  1.00 93.85           H  
ATOM   2969 HD22 LEU B  28      -1.297 -11.429  12.923  1.00 93.85           H  
ATOM   2970 HD23 LEU B  28      -0.258 -12.798  12.463  1.00 93.85           H  
ATOM   2971  N   GLU B  29       3.558  -9.544  14.378  1.00 91.80           N  
ATOM   2972  H   GLU B  29       3.623 -10.096  15.222  1.00 91.80           H  
ATOM   2973  CA  GLU B  29       4.225  -8.233  14.349  1.00 91.80           C  
ATOM   2974  HA  GLU B  29       3.598  -7.510  13.826  1.00 91.80           H  
ATOM   2975  C   GLU B  29       5.571  -8.260  13.608  1.00 91.80           C  
ATOM   2976  CB  GLU B  29       4.404  -7.723  15.792  1.00 91.80           C  
ATOM   2977  HB2 GLU B  29       4.904  -8.494  16.378  1.00 91.80           H  
ATOM   2978  HB3 GLU B  29       5.040  -6.837  15.775  1.00 91.80           H  
ATOM   2979  O   GLU B  29       5.913  -7.323  12.888  1.00 91.80           O  
ATOM   2980  CG  GLU B  29       3.063  -7.344  16.452  1.00 91.80           C  
ATOM   2981  HG2 GLU B  29       2.604  -6.550  15.864  1.00 91.80           H  
ATOM   2982  HG3 GLU B  29       2.397  -8.206  16.425  1.00 91.80           H  
ATOM   2983  CD  GLU B  29       3.192  -6.879  17.916  1.00 91.80           C  
ATOM   2984  OE1 GLU B  29       2.254  -6.204  18.416  1.00 91.80           O  
ATOM   2985  OE2 GLU B  29       4.184  -7.238  18.587  1.00 91.80           O  
ATOM   2986  N   SER B  30       6.345  -9.333  13.774  1.00 88.49           N  
ATOM   2987  H   SER B  30       5.958 -10.111  14.289  1.00 88.49           H  
ATOM   2988  CA  SER B  30       7.797  -9.316  13.544  1.00 88.49           C  
ATOM   2989  HA  SER B  30       8.026  -8.532  12.822  1.00 88.49           H  
ATOM   2990  C   SER B  30       8.369 -10.606  12.950  1.00 88.49           C  
ATOM   2991  CB  SER B  30       8.510  -8.945  14.854  1.00 88.49           C  
ATOM   2992  HB2 SER B  30       9.581  -8.840  14.680  1.00 88.49           H  
ATOM   2993  HB3 SER B  30       8.127  -7.987  15.207  1.00 88.49           H  
ATOM   2994  O   SER B  30       9.586 -10.795  12.992  1.00 88.49           O  
ATOM   2995  OG  SER B  30       8.282  -9.931  15.850  1.00 88.49           O  
ATOM   2996  HG  SER B  30       7.543 -10.470  15.561  1.00 88.49           H  
ATOM   2997  N   ASP B  31       7.536 -11.496  12.388  1.00 93.27           N  
ATOM   2998  H   ASP B  31       6.537 -11.357  12.438  1.00 93.27           H  
ATOM   2999  CA  ASP B  31       8.051 -12.731  11.780  1.00 93.27           C  
ATOM   3000  HA  ASP B  31       8.529 -13.287  12.586  1.00 93.27           H  
ATOM   3001  C   ASP B  31       9.064 -12.390  10.670  1.00 93.27           C  
ATOM   3002  CB  ASP B  31       6.939 -13.628  11.216  1.00 93.27           C  
ATOM   3003  HB2 ASP B  31       6.062 -13.527  11.854  1.00 93.27           H  
ATOM   3004  HB3 ASP B  31       6.669 -13.304  10.210  1.00 93.27           H  
ATOM   3005  O   ASP B  31       8.746 -11.572   9.784  1.00 93.27           O  
ATOM   3006  CG  ASP B  31       7.271 -15.125  11.204  1.00 93.27           C  
ATOM   3007  OD1 ASP B  31       8.379 -15.506  11.640  1.00 93.27           O  
ATOM   3008  OD2 ASP B  31       6.388 -15.901  10.788  1.00 93.27           O  
ATOM   3009  N   PRO B  32      10.286 -12.956  10.710  1.00 96.97           N  
ATOM   3010  CA  PRO B  32      11.260 -12.780   9.649  1.00 96.97           C  
ATOM   3011  HA  PRO B  32      11.394 -11.713   9.471  1.00 96.97           H  
ATOM   3012  C   PRO B  32      10.792 -13.465   8.364  1.00 96.97           C  
ATOM   3013  CB  PRO B  32      12.571 -13.376  10.171  1.00 96.97           C  
ATOM   3014  HB2 PRO B  32      12.732 -14.370   9.753  1.00 96.97           H  
ATOM   3015  HB3 PRO B  32      13.410 -12.718   9.945  1.00 96.97           H  
ATOM   3016  O   PRO B  32      10.302 -14.594   8.380  1.00 96.97           O  
ATOM   3017  CG  PRO B  32      12.377 -13.487  11.679  1.00 96.97           C  
ATOM   3018  HG2 PRO B  32      12.945 -14.314  12.104  1.00 96.97           H  
ATOM   3019  HG3 PRO B  32      12.648 -12.544  12.154  1.00 96.97           H  
ATOM   3020  CD  PRO B  32      10.879 -13.704  11.809  1.00 96.97           C  
ATOM   3021  HD2 PRO B  32      10.662 -14.766  11.691  1.00 96.97           H  
ATOM   3022  HD3 PRO B  32      10.548 -13.348  12.785  1.00 96.97           H  
ATOM   3023  N   LEU B  33      10.997 -12.806   7.227  1.00 98.68           N  
ATOM   3024  H   LEU B  33      11.430 -11.894   7.265  1.00 98.68           H  
ATOM   3025  CA  LEU B  33      10.581 -13.329   5.926  1.00 98.68           C  
ATOM   3026  HA  LEU B  33       9.934 -14.195   6.067  1.00 98.68           H  
ATOM   3027  C   LEU B  33      11.805 -13.797   5.141  1.00 98.68           C  
ATOM   3028  CB  LEU B  33       9.761 -12.279   5.165  1.00 98.68           C  
ATOM   3029  HB2 LEU B  33      10.434 -11.489   4.830  1.00 98.68           H  
ATOM   3030  HB3 LEU B  33       9.342 -12.754   4.278  1.00 98.68           H  
ATOM   3031  O   LEU B  33      12.785 -13.065   5.029  1.00 98.68           O  
ATOM   3032  CG  LEU B  33       8.614 -11.648   5.973  1.00 98.68           C  
ATOM   3033  HG  LEU B  33       9.002 -11.214   6.894  1.00 98.68           H  
ATOM   3034  CD1 LEU B  33       8.000 -10.506   5.174  1.00 98.68           C  
ATOM   3035 HD11 LEU B  33       8.772  -9.795   4.880  1.00 98.68           H  
ATOM   3036 HD12 LEU B  33       7.504 -10.894   4.284  1.00 98.68           H  
ATOM   3037 HD13 LEU B  33       7.282  -9.995   5.816  1.00 98.68           H  
ATOM   3038  CD2 LEU B  33       7.527 -12.666   6.322  1.00 98.68           C  
ATOM   3039 HD21 LEU B  33       6.688 -12.162   6.802  1.00 98.68           H  
ATOM   3040 HD22 LEU B  33       7.180 -13.175   5.424  1.00 98.68           H  
ATOM   3041 HD23 LEU B  33       7.925 -13.399   7.024  1.00 98.68           H  
ATOM   3042  N   ALA B  34      11.770 -15.006   4.600  1.00 98.77           N  
ATOM   3043  H   ALA B  34      10.888 -15.499   4.607  1.00 98.77           H  
ATOM   3044  CA  ALA B  34      12.822 -15.543   3.754  1.00 98.77           C  
ATOM   3045  HA  ALA B  34      13.790 -15.174   4.095  1.00 98.77           H  
ATOM   3046  C   ALA B  34      12.621 -15.102   2.302  1.00 98.77           C  
ATOM   3047  CB  ALA B  34      12.828 -17.068   3.878  1.00 98.77           C  
ATOM   3048  HB1 ALA B  34      11.826 -17.459   3.704  1.00 98.77           H  
ATOM   3049  HB2 ALA B  34      13.498 -17.493   3.131  1.00 98.77           H  
ATOM   3050  HB3 ALA B  34      13.169 -17.358   4.872  1.00 98.77           H  
ATOM   3051  O   ALA B  34      11.550 -15.293   1.730  1.00 98.77           O  
ATOM   3052  N   ILE B  35      13.676 -14.572   1.686  1.00 98.87           N  
ATOM   3053  H   ILE B  35      14.525 -14.452   2.219  1.00 98.87           H  
ATOM   3054  CA  ILE B  35      13.767 -14.466   0.229  1.00 98.87           C  
ATOM   3055  HA  ILE B  35      12.778 -14.284  -0.191  1.00 98.87           H  
ATOM   3056  C   ILE B  35      14.275 -15.819  -0.270  1.00 98.87           C  
ATOM   3057  CB  ILE B  35      14.693 -13.303  -0.191  1.00 98.87           C  
ATOM   3058  HB  ILE B  35      15.687 -13.485   0.218  1.00 98.87           H  
ATOM   3059  O   ILE B  35      15.410 -16.189   0.037  1.00 98.87           O  
ATOM   3060  CG1 ILE B  35      14.177 -11.955   0.366  1.00 98.87           C  
ATOM   3061 HG12 ILE B  35      13.218 -11.714  -0.094  1.00 98.87           H  
ATOM   3062 HG13 ILE B  35      14.017 -12.045   1.441  1.00 98.87           H  
ATOM   3063  CG2 ILE B  35      14.798 -13.248  -1.726  1.00 98.87           C  
ATOM   3064 HG21 ILE B  35      15.176 -14.191  -2.122  1.00 98.87           H  
ATOM   3065 HG22 ILE B  35      13.819 -13.055  -2.164  1.00 98.87           H  
ATOM   3066 HG23 ILE B  35      15.494 -12.467  -2.032  1.00 98.87           H  
ATOM   3067  CD1 ILE B  35      15.139 -10.779   0.157  1.00 98.87           C  
ATOM   3068 HD11 ILE B  35      14.741  -9.896   0.657  1.00 98.87           H  
ATOM   3069 HD12 ILE B  35      16.114 -11.015   0.585  1.00 98.87           H  
ATOM   3070 HD13 ILE B  35      15.248 -10.553  -0.903  1.00 98.87           H  
ATOM   3071  N   VAL B  36      13.449 -16.551  -1.014  1.00 98.59           N  
ATOM   3072  H   VAL B  36      12.525 -16.185  -1.196  1.00 98.59           H  
ATOM   3073  CA  VAL B  36      13.768 -17.906  -1.509  1.00 98.59           C  
ATOM   3074  HA  VAL B  36      14.681 -18.252  -1.025  1.00 98.59           H  
ATOM   3075  C   VAL B  36      14.073 -17.939  -3.005  1.00 98.59           C  
ATOM   3076  CB  VAL B  36      12.672 -18.924  -1.138  1.00 98.59           C  
ATOM   3077  HB  VAL B  36      12.961 -19.895  -1.539  1.00 98.59           H  
ATOM   3078  O   VAL B  36      14.780 -18.821  -3.473  1.00 98.59           O  
ATOM   3079  CG1 VAL B  36      12.556 -19.063   0.384  1.00 98.59           C  
ATOM   3080 HG11 VAL B  36      13.525 -19.330   0.806  1.00 98.59           H  
ATOM   3081 HG12 VAL B  36      12.201 -18.134   0.831  1.00 98.59           H  
ATOM   3082 HG13 VAL B  36      11.846 -19.855   0.621  1.00 98.59           H  
ATOM   3083  CG2 VAL B  36      11.293 -18.566  -1.707  1.00 98.59           C  
ATOM   3084 HG21 VAL B  36      11.350 -18.475  -2.791  1.00 98.59           H  
ATOM   3085 HG22 VAL B  36      10.923 -17.639  -1.270  1.00 98.59           H  
ATOM   3086 HG23 VAL B  36      10.590 -19.364  -1.465  1.00 98.59           H  
ATOM   3087  N   GLY B  37      13.609 -16.940  -3.757  1.00 98.67           N  
ATOM   3088  H   GLY B  37      13.041 -16.235  -3.308  1.00 98.67           H  
ATOM   3089  CA  GLY B  37      13.888 -16.785  -5.183  1.00 98.67           C  
ATOM   3090  HA2 GLY B  37      13.057 -17.178  -5.770  1.00 98.67           H  
ATOM   3091  HA3 GLY B  37      14.789 -17.335  -5.453  1.00 98.67           H  
ATOM   3092  C   GLY B  37      14.065 -15.323  -5.555  1.00 98.67           C  
ATOM   3093  O   GLY B  37      13.510 -14.438  -4.907  1.00 98.67           O  
ATOM   3094  N   MET B  38      14.854 -15.056  -6.593  1.00 98.72           N  
ATOM   3095  H   MET B  38      15.260 -15.830  -7.101  1.00 98.72           H  
ATOM   3096  CA  MET B  38      15.048 -13.712  -7.139  1.00 98.72           C  
ATOM   3097  HA  MET B  38      14.140 -13.131  -6.982  1.00 98.72           H  
ATOM   3098  C   MET B  38      15.345 -13.797  -8.632  1.00 98.72           C  
ATOM   3099  CB  MET B  38      16.232 -12.979  -6.484  1.00 98.72           C  
ATOM   3100  HB2 MET B  38      16.188 -11.930  -6.777  1.00 98.72           H  
ATOM   3101  HB3 MET B  38      17.156 -13.400  -6.879  1.00 98.72           H  
ATOM   3102  O   MET B  38      16.132 -14.652  -9.048  1.00 98.72           O  
ATOM   3103  CG  MET B  38      16.306 -13.061  -4.960  1.00 98.72           C  
ATOM   3104  HG2 MET B  38      15.348 -12.741  -4.551  1.00 98.72           H  
ATOM   3105  HG3 MET B  38      16.471 -14.099  -4.669  1.00 98.72           H  
ATOM   3106  SD  MET B  38      17.603 -12.038  -4.211  1.00 98.72           S  
ATOM   3107  CE  MET B  38      19.108 -12.734  -4.952  1.00 98.72           C  
ATOM   3108  HE1 MET B  38      19.981 -12.202  -4.574  1.00 98.72           H  
ATOM   3109  HE2 MET B  38      19.196 -13.790  -4.696  1.00 98.72           H  
ATOM   3110  HE3 MET B  38      19.079 -12.623  -6.036  1.00 98.72           H  
ATOM   3111  N   ALA B  39      14.808 -12.864  -9.408  1.00 98.81           N  
ATOM   3112  H   ALA B  39      14.151 -12.215  -8.999  1.00 98.81           H  
ATOM   3113  CA  ALA B  39      15.160 -12.655 -10.806  1.00 98.81           C  
ATOM   3114  HA  ALA B  39      16.178 -13.006 -10.979  1.00 98.81           H  
ATOM   3115  C   ALA B  39      15.119 -11.159 -11.144  1.00 98.81           C  
ATOM   3116  CB  ALA B  39      14.222 -13.486 -11.682  1.00 98.81           C  
ATOM   3117  HB1 ALA B  39      14.457 -13.341 -12.737  1.00 98.81           H  
ATOM   3118  HB2 ALA B  39      14.330 -14.545 -11.445  1.00 98.81           H  
ATOM   3119  HB3 ALA B  39      13.191 -13.187 -11.494  1.00 98.81           H  
ATOM   3120  O   ALA B  39      14.438 -10.371 -10.479  1.00 98.81           O  
ATOM   3121  N   CYS B  40      15.875 -10.745 -12.159  1.00 98.78           N  
ATOM   3122  H   CYS B  40      16.371 -11.416 -12.728  1.00 98.78           H  
ATOM   3123  CA  CYS B  40      15.895  -9.358 -12.602  1.00 98.78           C  
ATOM   3124  HA  CYS B  40      14.873  -8.982 -12.566  1.00 98.78           H  
ATOM   3125  C   CYS B  40      16.366  -9.219 -14.049  1.00 98.78           C  
ATOM   3126  CB  CYS B  40      16.764  -8.504 -11.658  1.00 98.78           C  
ATOM   3127  HB2 CYS B  40      16.777  -7.477 -12.023  1.00 98.78           H  
ATOM   3128  HB3 CYS B  40      16.301  -8.501 -10.671  1.00 98.78           H  
ATOM   3129  O   CYS B  40      17.159 -10.019 -14.540  1.00 98.78           O  
ATOM   3130  SG  CYS B  40      18.474  -9.119 -11.524  1.00 98.78           S  
ATOM   3131  HG  CYS B  40      18.942  -8.127 -10.760  1.00 98.78           H  
ATOM   3132  N   ARG B  41      15.936  -8.129 -14.689  1.00 98.68           N  
ATOM   3133  H   ARG B  41      15.295  -7.528 -14.190  1.00 98.68           H  
ATOM   3134  CA  ARG B  41      16.627  -7.549 -15.840  1.00 98.68           C  
ATOM   3135  HA  ARG B  41      17.565  -8.089 -15.972  1.00 98.68           H  
ATOM   3136  C   ARG B  41      16.977  -6.106 -15.537  1.00 98.68           C  
ATOM   3137  CB  ARG B  41      15.839  -7.669 -17.149  1.00 98.68           C  
ATOM   3138  HB2 ARG B  41      14.857  -7.207 -17.049  1.00 98.68           H  
ATOM   3139  HB3 ARG B  41      16.394  -7.125 -17.914  1.00 98.68           H  
ATOM   3140  O   ARG B  41      16.105  -5.333 -15.141  1.00 98.68           O  
ATOM   3141  CG  ARG B  41      15.685  -9.121 -17.611  1.00 98.68           C  
ATOM   3142  HG2 ARG B  41      16.627  -9.653 -17.473  1.00 98.68           H  
ATOM   3143  HG3 ARG B  41      14.914  -9.612 -17.018  1.00 98.68           H  
ATOM   3144  CD  ARG B  41      15.312  -9.161 -19.096  1.00 98.68           C  
ATOM   3145  HD2 ARG B  41      14.399  -8.584 -19.237  1.00 98.68           H  
ATOM   3146  HD3 ARG B  41      16.113  -8.706 -19.678  1.00 98.68           H  
ATOM   3147  NE  ARG B  41      15.118 -10.551 -19.543  1.00 98.68           N  
ATOM   3148  HE  ARG B  41      15.671 -11.261 -19.084  1.00 98.68           H  
ATOM   3149  NH1 ARG B  41      13.293 -10.251 -20.929  1.00 98.68           N  
ATOM   3150 HH11 ARG B  41      13.323  -9.245 -20.854  1.00 98.68           H  
ATOM   3151 HH12 ARG B  41      12.480 -10.729 -21.290  1.00 98.68           H  
ATOM   3152  NH2 ARG B  41      13.958 -12.285 -20.447  1.00 98.68           N  
ATOM   3153 HH21 ARG B  41      13.070 -12.533 -20.861  1.00 98.68           H  
ATOM   3154 HH22 ARG B  41      14.369 -12.946 -19.803  1.00 98.68           H  
ATOM   3155  CZ  ARG B  41      14.148 -11.011 -20.309  1.00 98.68           C  
ATOM   3156  N   LEU B  42      18.244  -5.752 -15.707  1.00 98.80           N  
ATOM   3157  H   LEU B  42      18.867  -6.423 -16.133  1.00 98.80           H  
ATOM   3158  CA  LEU B  42      18.775  -4.416 -15.437  1.00 98.80           C  
ATOM   3159  HA  LEU B  42      17.945  -3.709 -15.430  1.00 98.80           H  
ATOM   3160  C   LEU B  42      19.714  -3.984 -16.578  1.00 98.80           C  
ATOM   3161  CB  LEU B  42      19.467  -4.387 -14.053  1.00 98.80           C  
ATOM   3162  HB2 LEU B  42      20.282  -5.112 -14.054  1.00 98.80           H  
ATOM   3163  HB3 LEU B  42      19.917  -3.408 -13.887  1.00 98.80           H  
ATOM   3164  O   LEU B  42      20.142  -4.828 -17.369  1.00 98.80           O  
ATOM   3165  CG  LEU B  42      18.548  -4.702 -12.860  1.00 98.80           C  
ATOM   3166  HG  LEU B  42      18.017  -5.637 -13.039  1.00 98.80           H  
ATOM   3167  CD1 LEU B  42      19.372  -4.884 -11.587  1.00 98.80           C  
ATOM   3168 HD11 LEU B  42      18.706  -5.074 -10.746  1.00 98.80           H  
ATOM   3169 HD12 LEU B  42      20.028  -5.745 -11.717  1.00 98.80           H  
ATOM   3170 HD13 LEU B  42      19.967  -3.993 -11.390  1.00 98.80           H  
ATOM   3171  CD2 LEU B  42      17.527  -3.594 -12.614  1.00 98.80           C  
ATOM   3172 HD21 LEU B  42      16.995  -3.363 -13.537  1.00 98.80           H  
ATOM   3173 HD22 LEU B  42      18.012  -2.692 -12.240  1.00 98.80           H  
ATOM   3174 HD23 LEU B  42      16.794  -3.949 -11.890  1.00 98.80           H  
ATOM   3175  N   PRO B  43      20.031  -2.683 -16.693  1.00 98.40           N  
ATOM   3176  CA  PRO B  43      20.934  -2.185 -17.723  1.00 98.40           C  
ATOM   3177  HA  PRO B  43      20.471  -2.358 -18.694  1.00 98.40           H  
ATOM   3178  C   PRO B  43      22.307  -2.862 -17.699  1.00 98.40           C  
ATOM   3179  CB  PRO B  43      21.052  -0.679 -17.476  1.00 98.40           C  
ATOM   3180  HB2 PRO B  43      21.875  -0.472 -16.792  1.00 98.40           H  
ATOM   3181  HB3 PRO B  43      21.185  -0.127 -18.407  1.00 98.40           H  
ATOM   3182  O   PRO B  43      22.789  -3.292 -16.649  1.00 98.40           O  
ATOM   3183  CG  PRO B  43      19.732  -0.338 -16.789  1.00 98.40           C  
ATOM   3184  HG2 PRO B  43      19.817   0.559 -16.175  1.00 98.40           H  
ATOM   3185  HG3 PRO B  43      18.941  -0.232 -17.531  1.00 98.40           H  
ATOM   3186  CD  PRO B  43      19.467  -1.574 -15.940  1.00 98.40           C  
ATOM   3187  HD2 PRO B  43      18.395  -1.692 -15.786  1.00 98.40           H  
ATOM   3188  HD3 PRO B  43      19.983  -1.480 -14.985  1.00 98.40           H  
ATOM   3189  N   GLY B  44      22.962  -2.897 -18.859  1.00 97.55           N  
ATOM   3190  H   GLY B  44      22.489  -2.553 -19.683  1.00 97.55           H  
ATOM   3191  CA  GLY B  44      24.303  -3.466 -19.005  1.00 97.55           C  
ATOM   3192  HA2 GLY B  44      24.897  -3.244 -18.118  1.00 97.55           H  
ATOM   3193  HA3 GLY B  44      24.785  -3.004 -19.867  1.00 97.55           H  
ATOM   3194  C   GLY B  44      24.316  -4.981 -19.216  1.00 97.55           C  
ATOM   3195  O   GLY B  44      25.276  -5.632 -18.809  1.00 97.55           O  
ATOM   3196  N   GLY B  45      23.271  -5.548 -19.833  1.00 96.57           N  
ATOM   3197  H   GLY B  45      22.525  -4.977 -20.203  1.00 96.57           H  
ATOM   3198  CA  GLY B  45      23.191  -6.988 -20.091  1.00 96.57           C  
ATOM   3199  HA2 GLY B  45      24.124  -7.335 -20.535  1.00 96.57           H  
ATOM   3200  HA3 GLY B  45      22.383  -7.178 -20.797  1.00 96.57           H  
ATOM   3201  C   GLY B  45      22.895  -7.840 -18.862  1.00 96.57           C  
ATOM   3202  O   GLY B  45      23.164  -9.040 -18.869  1.00 96.57           O  
ATOM   3203  N   VAL B  46      22.367  -7.244 -17.789  1.00 98.22           N  
ATOM   3204  H   VAL B  46      22.101  -6.273 -17.856  1.00 98.22           H  
ATOM   3205  CA  VAL B  46      22.002  -7.992 -16.585  1.00 98.22           C  
ATOM   3206  HA  VAL B  46      22.775  -8.735 -16.388  1.00 98.22           H  
ATOM   3207  C   VAL B  46      20.692  -8.722 -16.840  1.00 98.22           C  
ATOM   3208  CB  VAL B  46      21.917  -7.072 -15.362  1.00 98.22           C  
ATOM   3209  HB  VAL B  46      21.262  -6.234 -15.603  1.00 98.22           H  
ATOM   3210  O   VAL B  46      19.638  -8.096 -16.920  1.00 98.22           O  
ATOM   3211  CG1 VAL B  46      21.360  -7.782 -14.123  1.00 98.22           C  
ATOM   3212 HG11 VAL B  46      20.328  -8.092 -14.287  1.00 98.22           H  
ATOM   3213 HG12 VAL B  46      21.371  -7.091 -13.281  1.00 98.22           H  
ATOM   3214 HG13 VAL B  46      21.964  -8.658 -13.889  1.00 98.22           H  
ATOM   3215  CG2 VAL B  46      23.297  -6.516 -15.009  1.00 98.22           C  
ATOM   3216 HG21 VAL B  46      23.687  -5.957 -15.859  1.00 98.22           H  
ATOM   3217 HG22 VAL B  46      23.213  -5.840 -14.157  1.00 98.22           H  
ATOM   3218 HG23 VAL B  46      23.985  -7.326 -14.769  1.00 98.22           H  
ATOM   3219  N   SER B  47      20.766 -10.049 -16.933  1.00 96.52           N  
ATOM   3220  H   SER B  47      21.683 -10.471 -16.956  1.00 96.52           H  
ATOM   3221  CA  SER B  47      19.614 -10.940 -17.128  1.00 96.52           C  
ATOM   3222  HA  SER B  47      18.716 -10.335 -17.253  1.00 96.52           H  
ATOM   3223  C   SER B  47      19.339 -11.857 -15.934  1.00 96.52           C  
ATOM   3224  CB  SER B  47      19.808 -11.738 -18.419  1.00 96.52           C  
ATOM   3225  HB2 SER B  47      18.896 -12.293 -18.635  1.00 96.52           H  
ATOM   3226  HB3 SER B  47      19.980 -11.040 -19.239  1.00 96.52           H  
ATOM   3227  O   SER B  47      18.441 -12.691 -15.972  1.00 96.52           O  
ATOM   3228  OG  SER B  47      20.895 -12.651 -18.362  1.00 96.52           O  
ATOM   3229  HG  SER B  47      21.570 -12.387 -17.732  1.00 96.52           H  
ATOM   3230  N   SER B  48      20.141 -11.735 -14.875  1.00 97.25           N  
ATOM   3231  H   SER B  48      20.867 -11.034 -14.907  1.00 97.25           H  
ATOM   3232  CA  SER B  48      20.049 -12.549 -13.668  1.00 97.25           C  
ATOM   3233  HA  SER B  48      18.994 -12.711 -13.448  1.00 97.25           H  
ATOM   3234  C   SER B  48      20.722 -11.857 -12.473  1.00 97.25           C  
ATOM   3235  CB  SER B  48      20.719 -13.906 -13.921  1.00 97.25           C  
ATOM   3236  HB2 SER B  48      20.244 -14.396 -14.771  1.00 97.25           H  
ATOM   3237  HB3 SER B  48      20.592 -14.540 -13.043  1.00 97.25           H  
ATOM   3238  O   SER B  48      21.567 -10.973 -12.663  1.00 97.25           O  
ATOM   3239  OG  SER B  48      22.102 -13.753 -14.175  1.00 97.25           O  
ATOM   3240  HG  SER B  48      22.210 -13.392 -15.058  1.00 97.25           H  
ATOM   3241  N   PRO B  49      20.431 -12.280 -11.228  1.00 98.62           N  
ATOM   3242  CA  PRO B  49      21.160 -11.822 -10.046  1.00 98.62           C  
ATOM   3243  HA  PRO B  49      20.974 -10.756  -9.917  1.00 98.62           H  
ATOM   3244  C   PRO B  49      22.680 -12.052 -10.124  1.00 98.62           C  
ATOM   3245  CB  PRO B  49      20.540 -12.586  -8.872  1.00 98.62           C  
ATOM   3246  HB2 PRO B  49      21.065 -13.528  -8.715  1.00 98.62           H  
ATOM   3247  HB3 PRO B  49      20.548 -11.991  -7.958  1.00 98.62           H  
ATOM   3248  O   PRO B  49      23.446 -11.203  -9.669  1.00 98.62           O  
ATOM   3249  CG  PRO B  49      19.118 -12.878  -9.347  1.00 98.62           C  
ATOM   3250  HG2 PRO B  49      18.698 -13.751  -8.846  1.00 98.62           H  
ATOM   3251  HG3 PRO B  49      18.488 -12.002  -9.195  1.00 98.62           H  
ATOM   3252  CD  PRO B  49      19.310 -13.122 -10.841  1.00 98.62           C  
ATOM   3253  HD2 PRO B  49      18.400 -12.859 -11.380  1.00 98.62           H  
ATOM   3254  HD3 PRO B  49      19.573 -14.165 -11.019  1.00 98.62           H  
ATOM   3255  N   GLU B  50      23.147 -13.153 -10.729  1.00 96.64           N  
ATOM   3256  H   GLU B  50      22.500 -13.850 -11.069  1.00 96.64           H  
ATOM   3257  CA  GLU B  50      24.583 -13.404 -10.932  1.00 96.64           C  
ATOM   3258  HA  GLU B  50      25.110 -13.280  -9.985  1.00 96.64           H  
ATOM   3259  C   GLU B  50      25.216 -12.424 -11.923  1.00 96.64           C  
ATOM   3260  CB  GLU B  50      24.848 -14.828 -11.443  1.00 96.64           C  
ATOM   3261  HB2 GLU B  50      24.305 -15.001 -12.372  1.00 96.64           H  
ATOM   3262  HB3 GLU B  50      25.910 -14.902 -11.677  1.00 96.64           H  
ATOM   3263  O   GLU B  50      26.362 -12.009 -11.733  1.00 96.64           O  
ATOM   3264  CG  GLU B  50      24.538 -15.932 -10.429  1.00 96.64           C  
ATOM   3265  HG2 GLU B  50      24.997 -16.855 -10.784  1.00 96.64           H  
ATOM   3266  HG3 GLU B  50      25.002 -15.675  -9.477  1.00 96.64           H  
ATOM   3267  CD  GLU B  50      23.043 -16.184 -10.238  1.00 96.64           C  
ATOM   3268  OE1 GLU B  50      22.660 -16.687  -9.167  1.00 96.64           O  
ATOM   3269  OE2 GLU B  50      22.227 -15.904 -11.150  1.00 96.64           O  
ATOM   3270  N   ASP B  51      24.489 -12.025 -12.969  1.00 97.70           N  
ATOM   3271  H   ASP B  51      23.564 -12.410 -13.097  1.00 97.70           H  
ATOM   3272  CA  ASP B  51      24.955 -10.981 -13.885  1.00 97.70           C  
ATOM   3273  HA  ASP B  51      25.953 -11.238 -14.239  1.00 97.70           H  
ATOM   3274  C   ASP B  51      25.062  -9.635 -13.169  1.00 97.70           C  
ATOM   3275  CB  ASP B  51      24.044 -10.848 -15.111  1.00 97.70           C  
ATOM   3276  HB2 ASP B  51      24.437 -10.050 -15.740  1.00 97.70           H  
ATOM   3277  HB3 ASP B  51      23.041 -10.568 -14.791  1.00 97.70           H  
ATOM   3278  O   ASP B  51      26.068  -8.942 -13.327  1.00 97.70           O  
ATOM   3279  CG  ASP B  51      23.973 -12.115 -15.950  1.00 97.70           C  
ATOM   3280  OD1 ASP B  51      24.996 -12.838 -16.009  1.00 97.70           O  
ATOM   3281  OD2 ASP B  51      22.865 -12.379 -16.475  1.00 97.70           O  
ATOM   3282  N   LEU B  52      24.082  -9.299 -12.318  1.00 98.67           N  
ATOM   3283  H   LEU B  52      23.282  -9.911 -12.247  1.00 98.67           H  
ATOM   3284  CA  LEU B  52      24.137  -8.097 -11.484  1.00 98.67           C  
ATOM   3285  HA  LEU B  52      24.234  -7.235 -12.145  1.00 98.67           H  
ATOM   3286  C   LEU B  52      25.366  -8.124 -10.570  1.00 98.67           C  
ATOM   3287  CB  LEU B  52      22.843  -7.960 -10.658  1.00 98.67           C  
ATOM   3288  HB2 LEU B  52      22.722  -8.845 -10.033  1.00 98.67           H  
ATOM   3289  HB3 LEU B  52      21.986  -7.919 -11.330  1.00 98.67           H  
ATOM   3290  O   LEU B  52      26.079  -7.127 -10.464  1.00 98.67           O  
ATOM   3291  CG  LEU B  52      22.826  -6.724  -9.737  1.00 98.67           C  
ATOM   3292  HG  LEU B  52      23.632  -6.805  -9.008  1.00 98.67           H  
ATOM   3293  CD1 LEU B  52      22.999  -5.413 -10.505  1.00 98.67           C  
ATOM   3294 HD11 LEU B  52      22.281  -5.355 -11.323  1.00 98.67           H  
ATOM   3295 HD12 LEU B  52      24.008  -5.346 -10.909  1.00 98.67           H  
ATOM   3296 HD13 LEU B  52      22.847  -4.572  -9.827  1.00 98.67           H  
ATOM   3297  CD2 LEU B  52      21.516  -6.677  -8.953  1.00 98.67           C  
ATOM   3298 HD21 LEU B  52      21.485  -5.791  -8.319  1.00 98.67           H  
ATOM   3299 HD22 LEU B  52      20.665  -6.662  -9.634  1.00 98.67           H  
ATOM   3300 HD23 LEU B  52      21.452  -7.561  -8.318  1.00 98.67           H  
ATOM   3301  N   TRP B  53      25.644  -9.265  -9.933  1.00 98.42           N  
ATOM   3302  H   TRP B  53      25.009 -10.044 -10.036  1.00 98.42           H  
ATOM   3303  CA  TRP B  53      26.831  -9.408  -9.095  1.00 98.42           C  
ATOM   3304  HA  TRP B  53      26.808  -8.631  -8.331  1.00 98.42           H  
ATOM   3305  C   TRP B  53      28.124  -9.197  -9.889  1.00 98.42           C  
ATOM   3306  CB  TRP B  53      26.843 -10.763  -8.386  1.00 98.42           C  
ATOM   3307  HB2 TRP B  53      26.816 -11.567  -9.122  1.00 98.42           H  
ATOM   3308  HB3 TRP B  53      25.953 -10.839  -7.762  1.00 98.42           H  
ATOM   3309  O   TRP B  53      28.969  -8.409  -9.468  1.00 98.42           O  
ATOM   3310  CG  TRP B  53      28.057 -10.918  -7.527  1.00 98.42           C  
ATOM   3311  CD1 TRP B  53      29.125 -11.705  -7.793  1.00 98.42           C  
ATOM   3312  HD1 TRP B  53      29.209 -12.375  -8.636  1.00 98.42           H  
ATOM   3313  CD2 TRP B  53      28.422 -10.138  -6.351  1.00 98.42           C  
ATOM   3314  CE2 TRP B  53      29.750 -10.489  -5.969  1.00 98.42           C  
ATOM   3315  CE3 TRP B  53      27.776  -9.126  -5.608  1.00 98.42           C  
ATOM   3316  HE3 TRP B  53      26.778  -8.822  -5.885  1.00 98.42           H  
ATOM   3317  NE1 TRP B  53      30.134 -11.443  -6.886  1.00 98.42           N  
ATOM   3318  HE1 TRP B  53      31.066 -11.820  -6.974  1.00 98.42           H  
ATOM   3319  CH2 TRP B  53      29.732  -8.866  -4.177  1.00 98.42           C  
ATOM   3320  HH2 TRP B  53      30.222  -8.346  -3.366  1.00 98.42           H  
ATOM   3321  CZ2 TRP B  53      30.408  -9.865  -4.899  1.00 98.42           C  
ATOM   3322  HZ2 TRP B  53      31.426 -10.135  -4.662  1.00 98.42           H  
ATOM   3323  CZ3 TRP B  53      28.423  -8.499  -4.529  1.00 98.42           C  
ATOM   3324  HZ3 TRP B  53      27.917  -7.721  -3.977  1.00 98.42           H  
ATOM   3325  N   ARG B  54      28.262  -9.817 -11.069  1.00 98.05           N  
ATOM   3326  H   ARG B  54      27.520 -10.435 -11.366  1.00 98.05           H  
ATOM   3327  CA  ARG B  54      29.433  -9.616 -11.944  1.00 98.05           C  
ATOM   3328  HA  ARG B  54      30.335  -9.862 -11.385  1.00 98.05           H  
ATOM   3329  C   ARG B  54      29.598  -8.158 -12.373  1.00 98.05           C  
ATOM   3330  CB  ARG B  54      29.328 -10.521 -13.181  1.00 98.05           C  
ATOM   3331  HB2 ARG B  54      30.014 -10.152 -13.943  1.00 98.05           H  
ATOM   3332  HB3 ARG B  54      28.316 -10.489 -13.585  1.00 98.05           H  
ATOM   3333  O   ARG B  54      30.722  -7.647 -12.405  1.00 98.05           O  
ATOM   3334  CG  ARG B  54      29.720 -11.963 -12.843  1.00 98.05           C  
ATOM   3335  HG2 ARG B  54      29.030 -12.381 -12.109  1.00 98.05           H  
ATOM   3336  HG3 ARG B  54      30.718 -11.956 -12.406  1.00 98.05           H  
ATOM   3337  CD  ARG B  54      29.752 -12.850 -14.090  1.00 98.05           C  
ATOM   3338  HD2 ARG B  54      30.271 -12.328 -14.894  1.00 98.05           H  
ATOM   3339  HD3 ARG B  54      30.331 -13.736 -13.829  1.00 98.05           H  
ATOM   3340  NE  ARG B  54      28.403 -13.252 -14.543  1.00 98.05           N  
ATOM   3341  HE  ARG B  54      27.634 -12.622 -14.365  1.00 98.05           H  
ATOM   3342  NH1 ARG B  54      28.959 -15.340 -15.324  1.00 98.05           N  
ATOM   3343 HH11 ARG B  54      29.910 -15.183 -15.022  1.00 98.05           H  
ATOM   3344 HH12 ARG B  54      28.654 -16.220 -15.714  1.00 98.05           H  
ATOM   3345  NH2 ARG B  54      26.857 -14.666 -15.454  1.00 98.05           N  
ATOM   3346 HH21 ARG B  54      26.166 -13.930 -15.480  1.00 98.05           H  
ATOM   3347 HH22 ARG B  54      26.579 -15.535 -15.887  1.00 98.05           H  
ATOM   3348  CZ  ARG B  54      28.076 -14.405 -15.102  1.00 98.05           C  
ATOM   3349  N   LEU B  55      28.498  -7.475 -12.678  1.00 98.43           N  
ATOM   3350  H   LEU B  55      27.617  -7.969 -12.678  1.00 98.43           H  
ATOM   3351  CA  LEU B  55      28.492  -6.056 -13.031  1.00 98.43           C  
ATOM   3352  HA  LEU B  55      29.160  -5.905 -13.879  1.00 98.43           H  
ATOM   3353  C   LEU B  55      29.010  -5.184 -11.874  1.00 98.43           C  
ATOM   3354  CB  LEU B  55      27.063  -5.696 -13.474  1.00 98.43           C  
ATOM   3355  HB2 LEU B  55      26.356  -5.851 -12.659  1.00 98.43           H  
ATOM   3356  HB3 LEU B  55      26.790  -6.388 -14.271  1.00 98.43           H  
ATOM   3357  O   LEU B  55      29.842  -4.298 -12.080  1.00 98.43           O  
ATOM   3358  CG  LEU B  55      26.933  -4.258 -13.999  1.00 98.43           C  
ATOM   3359  HG  LEU B  55      27.899  -3.932 -14.385  1.00 98.43           H  
ATOM   3360  CD1 LEU B  55      25.954  -4.199 -15.160  1.00 98.43           C  
ATOM   3361 HD11 LEU B  55      26.199  -4.942 -15.918  1.00 98.43           H  
ATOM   3362 HD12 LEU B  55      24.935  -4.349 -14.804  1.00 98.43           H  
ATOM   3363 HD13 LEU B  55      26.013  -3.213 -15.622  1.00 98.43           H  
ATOM   3364  CD2 LEU B  55      26.463  -3.271 -12.926  1.00 98.43           C  
ATOM   3365 HD21 LEU B  55      26.384  -2.278 -13.369  1.00 98.43           H  
ATOM   3366 HD22 LEU B  55      25.486  -3.570 -12.546  1.00 98.43           H  
ATOM   3367 HD23 LEU B  55      27.177  -3.229 -12.104  1.00 98.43           H  
ATOM   3368  N   LEU B  56      28.570  -5.479 -10.651  1.00 98.38           N  
ATOM   3369  H   LEU B  56      27.883  -6.215 -10.567  1.00 98.38           H  
ATOM   3370  CA  LEU B  56      28.974  -4.774  -9.435  1.00 98.38           C  
ATOM   3371  HA  LEU B  56      28.900  -3.699  -9.603  1.00 98.38           H  
ATOM   3372  C   LEU B  56      30.424  -5.061  -9.035  1.00 98.38           C  
ATOM   3373  CB  LEU B  56      28.025  -5.187  -8.304  1.00 98.38           C  
ATOM   3374  HB2 LEU B  56      27.982  -6.276  -8.266  1.00 98.38           H  
ATOM   3375  HB3 LEU B  56      28.436  -4.846  -7.353  1.00 98.38           H  
ATOM   3376  O   LEU B  56      31.178  -4.131  -8.757  1.00 98.38           O  
ATOM   3377  CG  LEU B  56      26.601  -4.632  -8.449  1.00 98.38           C  
ATOM   3378  HG  LEU B  56      26.217  -4.792  -9.456  1.00 98.38           H  
ATOM   3379  CD1 LEU B  56      25.704  -5.359  -7.453  1.00 98.38           C  
ATOM   3380 HD11 LEU B  56      25.650  -6.413  -7.725  1.00 98.38           H  
ATOM   3381 HD12 LEU B  56      26.128  -5.274  -6.452  1.00 98.38           H  
ATOM   3382 HD13 LEU B  56      24.697  -4.941  -7.488  1.00 98.38           H  
ATOM   3383  CD2 LEU B  56      26.565  -3.134  -8.147  1.00 98.38           C  
ATOM   3384 HD21 LEU B  56      26.979  -2.932  -7.159  1.00 98.38           H  
ATOM   3385 HD22 LEU B  56      27.146  -2.594  -8.895  1.00 98.38           H  
ATOM   3386 HD23 LEU B  56      25.538  -2.773  -8.197  1.00 98.38           H  
ATOM   3387  N   GLU B  57      30.831  -6.331  -9.033  1.00 97.40           N  
ATOM   3388  H   GLU B  57      30.151  -7.048  -9.243  1.00 97.40           H  
ATOM   3389  CA  GLU B  57      32.179  -6.764  -8.655  1.00 97.40           C  
ATOM   3390  HA  GLU B  57      32.392  -6.412  -7.645  1.00 97.40           H  
ATOM   3391  C   GLU B  57      33.239  -6.173  -9.593  1.00 97.40           C  
ATOM   3392  CB  GLU B  57      32.230  -8.300  -8.654  1.00 97.40           C  
ATOM   3393  HB2 GLU B  57      32.016  -8.663  -9.659  1.00 97.40           H  
ATOM   3394  HB3 GLU B  57      31.463  -8.677  -7.977  1.00 97.40           H  
ATOM   3395  O   GLU B  57      34.270  -5.676  -9.134  1.00 97.40           O  
ATOM   3396  CG  GLU B  57      33.595  -8.831  -8.193  1.00 97.40           C  
ATOM   3397  HG2 GLU B  57      33.815  -8.421  -7.208  1.00 97.40           H  
ATOM   3398  HG3 GLU B  57      34.370  -8.488  -8.879  1.00 97.40           H  
ATOM   3399  CD  GLU B  57      33.633 -10.364  -8.147  1.00 97.40           C  
ATOM   3400  OE1 GLU B  57      34.110 -10.899  -7.122  1.00 97.40           O  
ATOM   3401  OE2 GLU B  57      33.219 -10.994  -9.146  1.00 97.40           O  
ATOM   3402  N   SER B  58      32.956  -6.143 -10.899  1.00 97.71           N  
ATOM   3403  H   SER B  58      32.092  -6.569 -11.203  1.00 97.71           H  
ATOM   3404  CA  SER B  58      33.811  -5.488 -11.897  1.00 97.71           C  
ATOM   3405  HA  SER B  58      34.841  -5.795 -11.713  1.00 97.71           H  
ATOM   3406  C   SER B  58      33.788  -3.955 -11.815  1.00 97.71           C  
ATOM   3407  CB  SER B  58      33.435  -5.950 -13.307  1.00 97.71           C  
ATOM   3408  HB2 SER B  58      34.091  -5.464 -14.029  1.00 97.71           H  
ATOM   3409  HB3 SER B  58      33.573  -7.029 -13.383  1.00 97.71           H  
ATOM   3410  O   SER B  58      34.642  -3.293 -12.410  1.00 97.71           O  
ATOM   3411  OG  SER B  58      32.092  -5.633 -13.615  1.00 97.71           O  
ATOM   3412  HG  SER B  58      31.536  -6.294 -13.197  1.00 97.71           H  
ATOM   3413  N   GLY B  59      32.842  -3.376 -11.068  1.00 97.95           N  
ATOM   3414  H   GLY B  59      32.204  -3.973 -10.561  1.00 97.95           H  
ATOM   3415  CA  GLY B  59      32.668  -1.936 -10.932  1.00 97.95           C  
ATOM   3416  HA2 GLY B  59      31.889  -1.752 -10.192  1.00 97.95           H  
ATOM   3417  HA3 GLY B  59      33.605  -1.502 -10.582  1.00 97.95           H  
ATOM   3418  C   GLY B  59      32.256  -1.258 -12.239  1.00 97.95           C  
ATOM   3419  O   GLY B  59      32.730  -0.151 -12.510  1.00 97.95           O  
ATOM   3420  N   THR B  60      31.430  -1.932 -13.042  1.00 98.19           N  
ATOM   3421  H   THR B  60      31.064  -2.813 -12.710  1.00 98.19           H  
ATOM   3422  CA  THR B  60      30.989  -1.481 -14.368  1.00 98.19           C  
ATOM   3423  HA  THR B  60      31.845  -1.053 -14.890  1.00 98.19           H  
ATOM   3424  C   THR B  60      29.909  -0.393 -14.261  1.00 98.19           C  
ATOM   3425  CB  THR B  60      30.515  -2.694 -15.188  1.00 98.19           C  
ATOM   3426  HB  THR B  60      29.764  -3.235 -14.614  1.00 98.19           H  
ATOM   3427  O   THR B  60      28.990  -0.506 -13.446  1.00 98.19           O  
ATOM   3428  CG2 THR B  60      29.948  -2.341 -16.563  1.00 98.19           C  
ATOM   3429 HG21 THR B  60      30.667  -1.746 -17.126  1.00 98.19           H  
ATOM   3430 HG22 THR B  60      29.729  -3.257 -17.111  1.00 98.19           H  
ATOM   3431 HG23 THR B  60      29.019  -1.781 -16.453  1.00 98.19           H  
ATOM   3432  OG1 THR B  60      31.603  -3.563 -15.422  1.00 98.19           O  
ATOM   3433  HG1 THR B  60      31.651  -4.199 -14.704  1.00 98.19           H  
ATOM   3434  N   ASP B  61      30.042   0.656 -15.084  1.00 98.22           N  
ATOM   3435  H   ASP B  61      30.811   0.641 -15.738  1.00 98.22           H  
ATOM   3436  CA  ASP B  61      29.024   1.687 -15.356  1.00 98.22           C  
ATOM   3437  HA  ASP B  61      28.350   1.784 -14.505  1.00 98.22           H  
ATOM   3438  C   ASP B  61      28.209   1.238 -16.581  1.00 98.22           C  
ATOM   3439  CB  ASP B  61      29.716   3.058 -15.577  1.00 98.22           C  
ATOM   3440  HB2 ASP B  61      30.466   2.945 -16.359  1.00 98.22           H  
ATOM   3441  HB3 ASP B  61      30.237   3.332 -14.660  1.00 98.22           H  
ATOM   3442  O   ASP B  61      28.770   1.036 -17.661  1.00 98.22           O  
ATOM   3443  CG  ASP B  61      28.783   4.225 -15.970  1.00 98.22           C  
ATOM   3444  OD1 ASP B  61      27.556   4.003 -16.041  1.00 98.22           O  
ATOM   3445  OD2 ASP B  61      29.313   5.336 -16.251  1.00 98.22           O  
ATOM   3446  N   ALA B  62      26.909   1.027 -16.390  1.00 98.16           N  
ATOM   3447  H   ALA B  62      26.528   1.277 -15.489  1.00 98.16           H  
ATOM   3448  CA  ALA B  62      25.964   0.541 -17.392  1.00 98.16           C  
ATOM   3449  HA  ALA B  62      26.523   0.095 -18.215  1.00 98.16           H  
ATOM   3450  C   ALA B  62      25.101   1.648 -18.014  1.00 98.16           C  
ATOM   3451  CB  ALA B  62      25.114  -0.555 -16.754  1.00 98.16           C  
ATOM   3452  HB1 ALA B  62      24.601  -0.172 -15.873  1.00 98.16           H  
ATOM   3453  HB2 ALA B  62      25.779  -1.372 -16.475  1.00 98.16           H  
ATOM   3454  HB3 ALA B  62      24.379  -0.918 -17.472  1.00 98.16           H  
ATOM   3455  O   ALA B  62      24.166   1.352 -18.760  1.00 98.16           O  
ATOM   3456  N   VAL B  63      25.399   2.918 -17.729  1.00 96.86           N  
ATOM   3457  H   VAL B  63      26.171   3.117 -17.109  1.00 96.86           H  
ATOM   3458  CA  VAL B  63      24.779   4.044 -18.427  1.00 96.86           C  
ATOM   3459  HA  VAL B  63      23.699   3.895 -18.430  1.00 96.86           H  
ATOM   3460  C   VAL B  63      25.259   4.062 -19.882  1.00 96.86           C  
ATOM   3461  CB  VAL B  63      25.072   5.366 -17.693  1.00 96.86           C  
ATOM   3462  HB  VAL B  63      26.149   5.498 -17.587  1.00 96.86           H  
ATOM   3463  O   VAL B  63      26.458   4.082 -20.167  1.00 96.86           O  
ATOM   3464  CG1 VAL B  63      24.537   6.578 -18.462  1.00 96.86           C  
ATOM   3465 HG11 VAL B  63      24.706   7.486 -17.882  1.00 96.86           H  
ATOM   3466 HG12 VAL B  63      25.068   6.672 -19.409  1.00 96.86           H  
ATOM   3467 HG13 VAL B  63      23.469   6.459 -18.643  1.00 96.86           H  
ATOM   3468  CG2 VAL B  63      24.419   5.370 -16.302  1.00 96.86           C  
ATOM   3469 HG21 VAL B  63      24.862   4.586 -15.687  1.00 96.86           H  
ATOM   3470 HG22 VAL B  63      24.599   6.326 -15.810  1.00 96.86           H  
ATOM   3471 HG23 VAL B  63      23.346   5.199 -16.385  1.00 96.86           H  
ATOM   3472  N   SER B  64      24.317   4.083 -20.824  1.00 94.47           N  
ATOM   3473  H   SER B  64      23.351   4.070 -20.531  1.00 94.47           H  
ATOM   3474  CA  SER B  64      24.572   4.084 -22.267  1.00 94.47           C  
ATOM   3475  HA  SER B  64      25.638   4.232 -22.443  1.00 94.47           H  
ATOM   3476  C   SER B  64      23.831   5.218 -22.969  1.00 94.47           C  
ATOM   3477  CB  SER B  64      24.184   2.726 -22.867  1.00 94.47           C  
ATOM   3478  HB2 SER B  64      24.626   1.933 -22.264  1.00 94.47           H  
ATOM   3479  HB3 SER B  64      24.587   2.648 -23.877  1.00 94.47           H  
ATOM   3480  O   SER B  64      23.047   5.941 -22.358  1.00 94.47           O  
ATOM   3481  OG  SER B  64      22.781   2.539 -22.923  1.00 94.47           O  
ATOM   3482  HG  SER B  64      22.359   3.197 -23.480  1.00 94.47           H  
ATOM   3483  N   GLY B  65      24.043   5.356 -24.280  1.00 91.35           N  
ATOM   3484  H   GLY B  65      24.687   4.723 -24.733  1.00 91.35           H  
ATOM   3485  CA  GLY B  65      23.199   6.208 -25.118  1.00 91.35           C  
ATOM   3486  HA2 GLY B  65      23.237   7.223 -24.724  1.00 91.35           H  
ATOM   3487  HA3 GLY B  65      23.583   6.222 -26.138  1.00 91.35           H  
ATOM   3488  C   GLY B  65      21.739   5.734 -25.157  1.00 91.35           C  
ATOM   3489  O   GLY B  65      21.446   4.583 -24.824  1.00 91.35           O  
ATOM   3490  N   PHE B  66      20.834   6.617 -25.582  1.00 91.62           N  
ATOM   3491  H   PHE B  66      21.131   7.571 -25.732  1.00 91.62           H  
ATOM   3492  CA  PHE B  66      19.413   6.295 -25.756  1.00 91.62           C  
ATOM   3493  HA  PHE B  66      19.039   5.965 -24.787  1.00 91.62           H  
ATOM   3494  C   PHE B  66      19.169   5.154 -26.769  1.00 91.62           C  
ATOM   3495  CB  PHE B  66      18.635   7.553 -26.181  1.00 91.62           C  
ATOM   3496  HB2 PHE B  66      17.645   7.240 -26.515  1.00 91.62           H  
ATOM   3497  HB3 PHE B  66      19.140   7.992 -27.041  1.00 91.62           H  
ATOM   3498  O   PHE B  66      19.906   5.044 -27.756  1.00 91.62           O  
ATOM   3499  CG  PHE B  66      18.425   8.638 -25.134  1.00 91.62           C  
ATOM   3500  CD1 PHE B  66      18.876   8.495 -23.806  1.00 91.62           C  
ATOM   3501  HD1 PHE B  66      19.443   7.628 -23.500  1.00 91.62           H  
ATOM   3502  CD2 PHE B  66      17.729   9.807 -25.495  1.00 91.62           C  
ATOM   3503  HD2 PHE B  66      17.365   9.931 -26.504  1.00 91.62           H  
ATOM   3504  CE1 PHE B  66      18.606   9.482 -22.846  1.00 91.62           C  
ATOM   3505  HE1 PHE B  66      18.934   9.352 -21.825  1.00 91.62           H  
ATOM   3506  CE2 PHE B  66      17.486  10.810 -24.542  1.00 91.62           C  
ATOM   3507  HE2 PHE B  66      16.958  11.710 -24.821  1.00 91.62           H  
ATOM   3508  CZ  PHE B  66      17.909  10.640 -23.214  1.00 91.62           C  
ATOM   3509  HZ  PHE B  66      17.705  11.405 -22.479  1.00 91.62           H  
ATOM   3510  N   PRO B  67      18.107   4.343 -26.582  1.00 91.93           N  
ATOM   3511  CA  PRO B  67      17.692   3.329 -27.546  1.00 91.93           C  
ATOM   3512  HA  PRO B  67      18.503   2.612 -27.674  1.00 91.93           H  
ATOM   3513  C   PRO B  67      17.329   3.962 -28.893  1.00 91.93           C  
ATOM   3514  CB  PRO B  67      16.477   2.620 -26.936  1.00 91.93           C  
ATOM   3515  HB2 PRO B  67      16.517   1.542 -27.094  1.00 91.93           H  
ATOM   3516  HB3 PRO B  67      15.557   3.029 -27.355  1.00 91.93           H  
ATOM   3517  O   PRO B  67      16.673   5.002 -28.949  1.00 91.93           O  
ATOM   3518  CG  PRO B  67      16.540   2.973 -25.454  1.00 91.93           C  
ATOM   3519  HG2 PRO B  67      17.180   2.259 -24.937  1.00 91.93           H  
ATOM   3520  HG3 PRO B  67      15.553   3.012 -24.993  1.00 91.93           H  
ATOM   3521  CD  PRO B  67      17.199   4.343 -25.449  1.00 91.93           C  
ATOM   3522  HD2 PRO B  67      17.721   4.477 -24.502  1.00 91.93           H  
ATOM   3523  HD3 PRO B  67      16.445   5.118 -25.587  1.00 91.93           H  
ATOM   3524  N   THR B  68      17.717   3.316 -29.991  1.00 90.12           N  
ATOM   3525  H   THR B  68      18.171   2.421 -29.877  1.00 90.12           H  
ATOM   3526  CA  THR B  68      17.474   3.819 -31.360  1.00 90.12           C  
ATOM   3527  HA  THR B  68      17.177   4.866 -31.308  1.00 90.12           H  
ATOM   3528  C   THR B  68      16.325   3.105 -32.074  1.00 90.12           C  
ATOM   3529  CB  THR B  68      18.749   3.764 -32.212  1.00 90.12           C  
ATOM   3530  HB  THR B  68      18.510   4.065 -33.232  1.00 90.12           H  
ATOM   3531  O   THR B  68      15.903   3.512 -33.153  1.00 90.12           O  
ATOM   3532  CG2 THR B  68      19.835   4.696 -31.675  1.00 90.12           C  
ATOM   3533 HG21 THR B  68      19.461   5.720 -31.666  1.00 90.12           H  
ATOM   3534 HG22 THR B  68      20.710   4.648 -32.324  1.00 90.12           H  
ATOM   3535 HG23 THR B  68      20.120   4.418 -30.661  1.00 90.12           H  
ATOM   3536  OG1 THR B  68      19.298   2.466 -32.235  1.00 90.12           O  
ATOM   3537  HG1 THR B  68      19.733   2.322 -31.391  1.00 90.12           H  
ATOM   3538  N   ASP B  69      15.782   2.060 -31.461  1.00 90.92           N  
ATOM   3539  H   ASP B  69      16.147   1.779 -30.562  1.00 90.92           H  
ATOM   3540  CA  ASP B  69      14.778   1.143 -32.001  1.00 90.92           C  
ATOM   3541  HA  ASP B  69      14.695   1.304 -33.076  1.00 90.92           H  
ATOM   3542  C   ASP B  69      13.368   1.358 -31.416  1.00 90.92           C  
ATOM   3543  CB  ASP B  69      15.285  -0.292 -31.789  1.00 90.92           C  
ATOM   3544  HB2 ASP B  69      16.232  -0.407 -32.317  1.00 90.92           H  
ATOM   3545  HB3 ASP B  69      14.574  -0.985 -32.239  1.00 90.92           H  
ATOM   3546  O   ASP B  69      12.427   0.667 -31.797  1.00 90.92           O  
ATOM   3547  CG  ASP B  69      15.499  -0.675 -30.315  1.00 90.92           C  
ATOM   3548  OD1 ASP B  69      15.578   0.240 -29.456  1.00 90.92           O  
ATOM   3549  OD2 ASP B  69      15.616  -1.891 -30.072  1.00 90.92           O  
ATOM   3550  N   ARG B  70      13.191   2.354 -30.536  1.00 90.39           N  
ATOM   3551  H   ARG B  70      14.030   2.821 -30.223  1.00 90.39           H  
ATOM   3552  CA  ARG B  70      11.904   2.691 -29.888  1.00 90.39           C  
ATOM   3553  HA  ARG B  70      11.260   1.813 -29.932  1.00 90.39           H  
ATOM   3554  C   ARG B  70      11.108   3.797 -30.584  1.00 90.39           C  
ATOM   3555  CB  ARG B  70      12.137   3.018 -28.408  1.00 90.39           C  
ATOM   3556  HB2 ARG B  70      12.799   3.880 -28.320  1.00 90.39           H  
ATOM   3557  HB3 ARG B  70      11.184   3.263 -27.939  1.00 90.39           H  
ATOM   3558  O   ARG B  70      10.090   4.247 -30.068  1.00 90.39           O  
ATOM   3559  CG  ARG B  70      12.746   1.821 -27.675  1.00 90.39           C  
ATOM   3560  HG2 ARG B  70      12.126   0.937 -27.826  1.00 90.39           H  
ATOM   3561  HG3 ARG B  70      13.748   1.622 -28.054  1.00 90.39           H  
ATOM   3562  CD  ARG B  70      12.825   2.131 -26.189  1.00 90.39           C  
ATOM   3563  HD2 ARG B  70      11.813   2.211 -25.791  1.00 90.39           H  
ATOM   3564  HD3 ARG B  70      13.333   3.085 -26.046  1.00 90.39           H  
ATOM   3565  NE  ARG B  70      13.564   1.076 -25.484  1.00 90.39           N  
ATOM   3566  HE  ARG B  70      14.071   0.399 -26.037  1.00 90.39           H  
ATOM   3567  NH1 ARG B  70      13.092   1.867 -23.414  1.00 90.39           N  
ATOM   3568 HH11 ARG B  70      12.463   2.584 -23.746  1.00 90.39           H  
ATOM   3569 HH12 ARG B  70      13.116   1.719 -22.415  1.00 90.39           H  
ATOM   3570  NH2 ARG B  70      14.418   0.100 -23.611  1.00 90.39           N  
ATOM   3571 HH21 ARG B  70      14.994  -0.549 -24.127  1.00 90.39           H  
ATOM   3572 HH22 ARG B  70      14.520   0.136 -22.607  1.00 90.39           H  
ATOM   3573  CZ  ARG B  70      13.686   1.011 -24.178  1.00 90.39           C  
ATOM   3574  N   GLY B  71      11.579   4.271 -31.738  1.00 88.46           N  
ATOM   3575  H   GLY B  71      12.408   3.834 -32.115  1.00 88.46           H  
ATOM   3576  CA  GLY B  71      10.944   5.367 -32.481  1.00 88.46           C  
ATOM   3577  HA2 GLY B  71       9.872   5.183 -32.548  1.00 88.46           H  
ATOM   3578  HA3 GLY B  71      11.355   5.390 -33.490  1.00 88.46           H  
ATOM   3579  C   GLY B  71      11.146   6.755 -31.863  1.00 88.46           C  
ATOM   3580  O   GLY B  71      10.461   7.699 -32.250  1.00 88.46           O  
ATOM   3581  N   TRP B  72      12.073   6.897 -30.912  1.00 85.81           N  
ATOM   3582  H   TRP B  72      12.608   6.089 -30.628  1.00 85.81           H  
ATOM   3583  CA  TRP B  72      12.442   8.192 -30.343  1.00 85.81           C  
ATOM   3584  HA  TRP B  72      11.537   8.734 -30.069  1.00 85.81           H  
ATOM   3585  C   TRP B  72      13.207   9.014 -31.381  1.00 85.81           C  
ATOM   3586  CB  TRP B  72      13.293   7.983 -29.083  1.00 85.81           C  
ATOM   3587  HB2 TRP B  72      14.197   7.440 -29.360  1.00 85.81           H  
ATOM   3588  HB3 TRP B  72      13.600   8.960 -28.713  1.00 85.81           H  
ATOM   3589  O   TRP B  72      14.118   8.501 -32.029  1.00 85.81           O  
ATOM   3590  CG  TRP B  72      12.651   7.248 -27.945  1.00 85.81           C  
ATOM   3591  CD1 TRP B  72      11.407   6.710 -27.922  1.00 85.81           C  
ATOM   3592  HD1 TRP B  72      10.693   6.717 -28.733  1.00 85.81           H  
ATOM   3593  CD2 TRP B  72      13.222   6.980 -26.628  1.00 85.81           C  
ATOM   3594  CE2 TRP B  72      12.231   6.327 -25.843  1.00 85.81           C  
ATOM   3595  CE3 TRP B  72      14.458   7.259 -25.999  1.00 85.81           C  
ATOM   3596  HE3 TRP B  72      15.240   7.741 -26.567  1.00 85.81           H  
ATOM   3597  NE1 TRP B  72      11.169   6.143 -26.693  1.00 85.81           N  
ATOM   3598  HE1 TRP B  72      10.309   5.672 -26.453  1.00 85.81           H  
ATOM   3599  CH2 TRP B  72      13.647   6.339 -23.888  1.00 85.81           C  
ATOM   3600  HH2 TRP B  72      13.776   6.143 -22.834  1.00 85.81           H  
ATOM   3601  CZ2 TRP B  72      12.423   6.036 -24.495  1.00 85.81           C  
ATOM   3602  HZ2 TRP B  72      11.602   5.642 -23.914  1.00 85.81           H  
ATOM   3603  CZ3 TRP B  72      14.672   6.936 -24.643  1.00 85.81           C  
ATOM   3604  HZ3 TRP B  72      15.614   7.175 -24.172  1.00 85.81           H  
ATOM   3605  N   ASP B  73      12.885  10.299 -31.521  1.00 82.88           N  
ATOM   3606  H   ASP B  73      12.111  10.678 -30.994  1.00 82.88           H  
ATOM   3607  CA  ASP B  73      13.649  11.210 -32.381  1.00 82.88           C  
ATOM   3608  HA  ASP B  73      13.952  10.672 -33.279  1.00 82.88           H  
ATOM   3609  C   ASP B  73      14.935  11.657 -31.670  1.00 82.88           C  
ATOM   3610  CB  ASP B  73      12.769  12.380 -32.843  1.00 82.88           C  
ATOM   3611  HB2 ASP B  73      12.488  12.989 -31.984  1.00 82.88           H  
ATOM   3612  HB3 ASP B  73      11.857  11.976 -33.282  1.00 82.88           H  
ATOM   3613  O   ASP B  73      15.059  12.796 -31.228  1.00 82.88           O  
ATOM   3614  CG  ASP B  73      13.459  13.263 -33.893  1.00 82.88           C  
ATOM   3615  OD1 ASP B  73      14.665  13.082 -34.178  1.00 82.88           O  
ATOM   3616  OD2 ASP B  73      12.781  14.167 -34.430  1.00 82.88           O  
ATOM   3617  N   VAL B  74      15.880  10.726 -31.505  1.00 81.73           N  
ATOM   3618  H   VAL B  74      15.662   9.797 -31.837  1.00 81.73           H  
ATOM   3619  CA  VAL B  74      17.098  10.917 -30.699  1.00 81.73           C  
ATOM   3620  HA  VAL B  74      16.785  11.151 -29.681  1.00 81.73           H  
ATOM   3621  C   VAL B  74      17.943  12.101 -31.197  1.00 81.73           C  
ATOM   3622  CB  VAL B  74      17.957   9.629 -30.653  1.00 81.73           C  
ATOM   3623  HB  VAL B  74      18.537   9.556 -31.573  1.00 81.73           H  
ATOM   3624  O   VAL B  74      18.567  12.783 -30.386  1.00 81.73           O  
ATOM   3625  CG1 VAL B  74      18.926   9.664 -29.464  1.00 81.73           C  
ATOM   3626 HG11 VAL B  74      19.525   8.754 -29.443  1.00 81.73           H  
ATOM   3627 HG12 VAL B  74      18.367   9.749 -28.532  1.00 81.73           H  
ATOM   3628 HG13 VAL B  74      19.601  10.515 -29.551  1.00 81.73           H  
ATOM   3629  CG2 VAL B  74      17.132   8.341 -30.517  1.00 81.73           C  
ATOM   3630 HG21 VAL B  74      16.437   8.424 -29.681  1.00 81.73           H  
ATOM   3631 HG22 VAL B  74      17.787   7.488 -30.340  1.00 81.73           H  
ATOM   3632 HG23 VAL B  74      16.581   8.143 -31.436  1.00 81.73           H  
ATOM   3633  N   GLU B  75      17.935  12.393 -32.506  1.00 75.62           N  
ATOM   3634  H   GLU B  75      17.321  11.866 -33.111  1.00 75.62           H  
ATOM   3635  CA  GLU B  75      18.673  13.529 -33.082  1.00 75.62           C  
ATOM   3636  HA  GLU B  75      19.684  13.536 -32.676  1.00 75.62           H  
ATOM   3637  C   GLU B  75      18.052  14.880 -32.708  1.00 75.62           C  
ATOM   3638  CB  GLU B  75      18.773  13.438 -34.616  1.00 75.62           C  
ATOM   3639  HB2 GLU B  75      19.176  14.390 -34.963  1.00 75.62           H  
ATOM   3640  HB3 GLU B  75      17.780  13.317 -35.049  1.00 75.62           H  
ATOM   3641  O   GLU B  75      18.775  15.811 -32.343  1.00 75.62           O  
ATOM   3642  CG  GLU B  75      19.701  12.314 -35.114  1.00 75.62           C  
ATOM   3643  HG2 GLU B  75      20.576  12.275 -34.465  1.00 75.62           H  
ATOM   3644  HG3 GLU B  75      19.179  11.361 -35.028  1.00 75.62           H  
ATOM   3645  CD  GLU B  75      20.187  12.512 -36.567  1.00 75.62           C  
ATOM   3646  OE1 GLU B  75      21.135  11.792 -36.962  1.00 75.62           O  
ATOM   3647  OE2 GLU B  75      19.651  13.389 -37.286  1.00 75.62           O  
ATOM   3648  N   ASN B  76      16.720  15.005 -32.766  1.00 73.06           N  
ATOM   3649  H   ASN B  76      16.163  14.224 -33.080  1.00 73.06           H  
ATOM   3650  CA  ASN B  76      16.055  16.259 -32.410  1.00 73.06           C  
ATOM   3651  HA  ASN B  76      16.758  17.073 -32.590  1.00 73.06           H  
ATOM   3652  C   ASN B  76      15.677  16.353 -30.937  1.00 73.06           C  
ATOM   3653  CB  ASN B  76      14.844  16.522 -33.303  1.00 73.06           C  
ATOM   3654  HB2 ASN B  76      14.126  15.713 -33.169  1.00 73.06           H  
ATOM   3655  HB3 ASN B  76      14.351  17.445 -33.000  1.00 73.06           H  
ATOM   3656  O   ASN B  76      15.298  17.444 -30.512  1.00 73.06           O  
ATOM   3657  CG  ASN B  76      15.234  16.674 -34.754  1.00 73.06           C  
ATOM   3658  ND2 ASN B  76      14.659  15.890 -35.627  1.00 73.06           N  
ATOM   3659 HD21 ASN B  76      14.075  15.148 -35.269  1.00 73.06           H  
ATOM   3660 HD22 ASN B  76      15.073  15.825 -36.546  1.00 73.06           H  
ATOM   3661  OD1 ASN B  76      16.031  17.532 -35.107  1.00 73.06           O  
ATOM   3662  N   LEU B  77      15.816  15.287 -30.147  1.00 72.47           N  
ATOM   3663  H   LEU B  77      16.002  14.393 -30.579  1.00 72.47           H  
ATOM   3664  CA  LEU B  77      15.586  15.327 -28.705  1.00 72.47           C  
ATOM   3665  HA  LEU B  77      14.646  15.860 -28.557  1.00 72.47           H  
ATOM   3666  C   LEU B  77      16.663  16.112 -27.943  1.00 72.47           C  
ATOM   3667  CB  LEU B  77      15.456  13.908 -28.115  1.00 72.47           C  
ATOM   3668  HB2 LEU B  77      15.346  13.155 -28.895  1.00 72.47           H  
ATOM   3669  HB3 LEU B  77      16.378  13.660 -27.589  1.00 72.47           H  
ATOM   3670  O   LEU B  77      16.502  16.306 -26.744  1.00 72.47           O  
ATOM   3671  CG  LEU B  77      14.256  13.817 -27.156  1.00 72.47           C  
ATOM   3672  HG  LEU B  77      13.979  14.813 -26.810  1.00 72.47           H  
ATOM   3673  CD1 LEU B  77      13.052  13.189 -27.860  1.00 72.47           C  
ATOM   3674 HD11 LEU B  77      12.815  13.765 -28.755  1.00 72.47           H  
ATOM   3675 HD12 LEU B  77      12.190  13.206 -27.193  1.00 72.47           H  
ATOM   3676 HD13 LEU B  77      13.277  12.162 -28.148  1.00 72.47           H  
ATOM   3677  CD2 LEU B  77      14.605  13.005 -25.917  1.00 72.47           C  
ATOM   3678 HD21 LEU B  77      14.781  11.962 -26.181  1.00 72.47           H  
ATOM   3679 HD22 LEU B  77      13.780  13.088 -25.210  1.00 72.47           H  
ATOM   3680 HD23 LEU B  77      15.493  13.425 -25.445  1.00 72.47           H  
ATOM   3681  N   TYR B  78      17.733  16.564 -28.611  1.00 58.90           N  
ATOM   3682  H   TYR B  78      17.821  16.294 -29.580  1.00 58.90           H  
ATOM   3683  CA  TYR B  78      18.766  17.452 -28.064  1.00 58.90           C  
ATOM   3684  HA  TYR B  78      18.762  17.362 -26.977  1.00 58.90           H  
ATOM   3685  C   TYR B  78      18.501  18.919 -28.412  1.00 58.90           C  
ATOM   3686  CB  TYR B  78      20.156  17.034 -28.578  1.00 58.90           C  
ATOM   3687  HB2 TYR B  78      20.663  17.892 -29.019  1.00 58.90           H  
ATOM   3688  HB3 TYR B  78      20.061  16.284 -29.363  1.00 58.90           H  
ATOM   3689  O   TYR B  78      18.259  19.209 -29.587  1.00 58.90           O  
ATOM   3690  CG  TYR B  78      21.016  16.483 -27.474  1.00 58.90           C  
ATOM   3691  CD1 TYR B  78      22.095  17.214 -26.937  1.00 58.90           C  
ATOM   3692  HD1 TYR B  78      22.352  18.174 -27.359  1.00 58.90           H  
ATOM   3693  CD2 TYR B  78      20.643  15.265 -26.907  1.00 58.90           C  
ATOM   3694  HD2 TYR B  78      19.779  14.731 -27.275  1.00 58.90           H  
ATOM   3695  CE1 TYR B  78      22.843  16.693 -25.862  1.00 58.90           C  
ATOM   3696  HE1 TYR B  78      23.683  17.242 -25.464  1.00 58.90           H  
ATOM   3697  CE2 TYR B  78      21.343  14.792 -25.803  1.00 58.90           C  
ATOM   3698  HE2 TYR B  78      20.916  13.924 -25.322  1.00 58.90           H  
ATOM   3699  OH  TYR B  78      23.218  14.933 -24.280  1.00 58.90           O  
ATOM   3700  HH  TYR B  78      23.865  15.573 -23.974  1.00 58.90           H  
ATOM   3701  CZ  TYR B  78      22.483  15.451 -25.301  1.00 58.90           C  
ATOM   3702  N   ASP B  79      18.575  19.822 -27.415  1.00 53.75           N  
ATOM   3703  H   ASP B  79      18.662  19.425 -26.490  1.00 53.75           H  
ATOM   3704  CA  ASP B  79      18.556  21.313 -27.464  1.00 53.75           C  
ATOM   3705  HA  ASP B  79      19.489  21.620 -26.990  1.00 53.75           H  
ATOM   3706  C   ASP B  79      17.457  21.961 -26.559  1.00 53.75           C  
ATOM   3707  CB  ASP B  79      18.668  21.856 -28.912  1.00 53.75           C  
ATOM   3708  HB2 ASP B  79      19.448  21.299 -29.432  1.00 53.75           H  
ATOM   3709  HB3 ASP B  79      17.721  21.717 -29.435  1.00 53.75           H  
ATOM   3710  O   ASP B  79      17.319  21.539 -25.415  1.00 53.75           O  
ATOM   3711  CG  ASP B  79      19.089  23.309 -29.055  1.00 53.75           C  
ATOM   3712  OD1 ASP B  79      19.496  23.912 -28.041  1.00 53.75           O  
ATOM   3713  OD2 ASP B  79      18.937  23.819 -30.185  1.00 53.75           O  
ATOM   3714  N   MET B  80      16.727  22.997 -27.020  1.00 46.60           N  
ATOM   3715  H   MET B  80      16.994  23.324 -27.938  1.00 46.60           H  
ATOM   3716  CA  MET B  80      15.785  23.873 -26.271  1.00 46.60           C  
ATOM   3717  HA  MET B  80      16.264  24.146 -25.331  1.00 46.60           H  
ATOM   3718  C   MET B  80      14.423  23.231 -25.860  1.00 46.60           C  
ATOM   3719  CB  MET B  80      15.620  25.170 -27.106  1.00 46.60           C  
ATOM   3720  HB2 MET B  80      15.502  24.904 -28.156  1.00 46.60           H  
ATOM   3721  HB3 MET B  80      14.731  25.728 -26.814  1.00 46.60           H  
ATOM   3722  O   MET B  80      14.344  22.058 -25.542  1.00 46.60           O  
ATOM   3723  CG  MET B  80      16.808  26.132 -26.959  1.00 46.60           C  
ATOM   3724  HG2 MET B  80      17.115  26.466 -27.950  1.00 46.60           H  
ATOM   3725  HG3 MET B  80      17.655  25.596 -26.530  1.00 46.60           H  
ATOM   3726  SD  MET B  80      16.460  27.599 -25.935  1.00 46.60           S  
ATOM   3727  CE  MET B  80      15.541  28.619 -27.122  1.00 46.60           C  
ATOM   3728  HE1 MET B  80      16.169  28.820 -27.990  1.00 46.60           H  
ATOM   3729  HE2 MET B  80      15.261  29.561 -26.650  1.00 46.60           H  
ATOM   3730  HE3 MET B  80      14.641  28.092 -27.441  1.00 46.60           H  
ATOM   3731  N   ALA B  81      13.324  23.995 -25.768  1.00 43.24           N  
ATOM   3732  H   ALA B  81      13.393  24.961 -26.053  1.00 43.24           H  
ATOM   3733  CA  ALA B  81      12.033  23.546 -25.222  1.00 43.24           C  
ATOM   3734  HA  ALA B  81      12.171  23.370 -24.155  1.00 43.24           H  
ATOM   3735  C   ALA B  81      11.495  22.236 -25.845  1.00 43.24           C  
ATOM   3736  CB  ALA B  81      11.020  24.686 -25.399  1.00 43.24           C  
ATOM   3737  HB1 ALA B  81      10.876  24.889 -26.460  1.00 43.24           H  
ATOM   3738  HB2 ALA B  81      11.376  25.586 -24.899  1.00 43.24           H  
ATOM   3739  HB3 ALA B  81      10.062  24.394 -24.968  1.00 43.24           H  
ATOM   3740  O   ALA B  81      11.484  22.094 -27.066  1.00 43.24           O  
ATOM   3741  N   GLY B  82      11.009  21.314 -25.000  1.00 47.79           N  
ATOM   3742  H   GLY B  82      11.055  21.493 -24.007  1.00 47.79           H  
ATOM   3743  CA  GLY B  82      10.531  19.982 -25.410  1.00 47.79           C  
ATOM   3744  HA2 GLY B  82       9.868  19.587 -24.640  1.00 47.79           H  
ATOM   3745  HA3 GLY B  82       9.961  20.066 -26.335  1.00 47.79           H  
ATOM   3746  C   GLY B  82      11.645  18.954 -25.635  1.00 47.79           C  
ATOM   3747  O   GLY B  82      11.391  17.887 -26.184  1.00 47.79           O  
ATOM   3748  N   LYS B  83      12.881  19.278 -25.245  1.00 63.01           N  
ATOM   3749  H   LYS B  83      13.039  20.187 -24.834  1.00 63.01           H  
ATOM   3750  CA  LYS B  83      14.067  18.457 -25.480  1.00 63.01           C  
ATOM   3751  HA  LYS B  83      13.774  17.505 -25.923  1.00 63.01           H  
ATOM   3752  C   LYS B  83      14.792  18.137 -24.175  1.00 63.01           C  
ATOM   3753  CB  LYS B  83      14.978  19.182 -26.474  1.00 63.01           C  
ATOM   3754  HB2 LYS B  83      15.817  18.533 -26.724  1.00 63.01           H  
ATOM   3755  HB3 LYS B  83      15.429  20.045 -25.983  1.00 63.01           H  
ATOM   3756  O   LYS B  83      14.544  18.756 -23.140  1.00 63.01           O  
ATOM   3757  CG  LYS B  83      14.261  19.612 -27.770  1.00 63.01           C  
ATOM   3758  HG2 LYS B  83      13.597  20.457 -27.589  1.00 63.01           H  
ATOM   3759  HG3 LYS B  83      13.690  18.772 -28.167  1.00 63.01           H  
ATOM   3760  CD  LYS B  83      15.334  20.002 -28.771  1.00 63.01           C  
ATOM   3761  HD2 LYS B  83      15.975  19.124 -28.845  1.00 63.01           H  
ATOM   3762  HD3 LYS B  83      15.906  20.840 -28.372  1.00 63.01           H  
ATOM   3763  CE  LYS B  83      14.855  20.352 -30.175  1.00 63.01           C  
ATOM   3764  HE2 LYS B  83      14.027  19.689 -30.426  1.00 63.01           H  
ATOM   3765  HE3 LYS B  83      14.510  21.386 -30.196  1.00 63.01           H  
ATOM   3766  NZ  LYS B  83      15.976  20.117 -31.115  1.00 63.01           N  
ATOM   3767  HZ1 LYS B  83      15.764  20.376 -32.068  1.00 63.01           H  
ATOM   3768  HZ2 LYS B  83      16.163  19.124 -31.090  1.00 63.01           H  
ATOM   3769  HZ3 LYS B  83      16.835  20.535 -30.787  1.00 63.01           H  
ATOM   3770  N   SER B  84      15.688  17.160 -24.227  1.00 67.15           N  
ATOM   3771  H   SER B  84      15.876  16.745 -25.129  1.00 67.15           H  
ATOM   3772  CA  SER B  84      16.620  16.854 -23.152  1.00 67.15           C  
ATOM   3773  HA  SER B  84      16.242  17.297 -22.231  1.00 67.15           H  
ATOM   3774  C   SER B  84      17.989  17.467 -23.441  1.00 67.15           C  
ATOM   3775  CB  SER B  84      16.720  15.345 -22.927  1.00 67.15           C  
ATOM   3776  HB2 SER B  84      17.187  14.870 -23.790  1.00 67.15           H  
ATOM   3777  HB3 SER B  84      15.725  14.925 -22.779  1.00 67.15           H  
ATOM   3778  O   SER B  84      18.454  17.521 -24.578  1.00 67.15           O  
ATOM   3779  OG  SER B  84      17.503  15.122 -21.772  1.00 67.15           O  
ATOM   3780  HG  SER B  84      17.051  15.493 -21.010  1.00 67.15           H  
ATOM   3781  N   HIS B  85      18.680  17.906 -22.393  1.00 66.40           N  
ATOM   3782  H   HIS B  85      18.256  17.838 -21.478  1.00 66.40           H  
ATOM   3783  CA  HIS B  85      20.090  18.295 -22.491  1.00 66.40           C  
ATOM   3784  HA  HIS B  85      20.258  18.767 -23.459  1.00 66.40           H  
ATOM   3785  C   HIS B  85      21.035  17.076 -22.440  1.00 66.40           C  
ATOM   3786  CB  HIS B  85      20.388  19.336 -21.403  1.00 66.40           C  
ATOM   3787  HB2 HIS B  85      21.427  19.654 -21.492  1.00 66.40           H  
ATOM   3788  HB3 HIS B  85      20.261  18.872 -20.425  1.00 66.40           H  
ATOM   3789  O   HIS B  85      22.255  17.237 -22.362  1.00 66.40           O  
ATOM   3790  CG  HIS B  85      19.510  20.564 -21.489  1.00 66.40           C  
ATOM   3791  CD2 HIS B  85      18.802  21.140 -20.467  1.00 66.40           C  
ATOM   3792  HD2 HIS B  85      18.779  20.801 -19.442  1.00 66.40           H  
ATOM   3793  ND1 HIS B  85      19.232  21.291 -22.626  1.00 66.40           N  
ATOM   3794  HD1 HIS B  85      19.447  21.025 -23.577  1.00 66.40           H  
ATOM   3795  CE1 HIS B  85      18.382  22.274 -22.297  1.00 66.40           C  
ATOM   3796  HE1 HIS B  85      17.925  22.950 -23.005  1.00 66.40           H  
ATOM   3797  NE2 HIS B  85      18.107  22.241 -20.984  1.00 66.40           N  
ATOM   3798  N   ARG B  86      20.467  15.861 -22.432  1.00 63.66           N  
ATOM   3799  H   ARG B  86      19.472  15.804 -22.595  1.00 63.66           H  
ATOM   3800  CA  ARG B  86      21.091  14.614 -22.001  1.00 63.66           C  
ATOM   3801  HA  ARG B  86      22.174  14.721 -22.071  1.00 63.66           H  
ATOM   3802  C   ARG B  86      20.652  13.442 -22.897  1.00 63.66           C  
ATOM   3803  CB  ARG B  86      20.674  14.392 -20.526  1.00 63.66           C  
ATOM   3804  HB2 ARG B  86      20.075  15.229 -20.167  1.00 63.66           H  
ATOM   3805  HB3 ARG B  86      20.038  13.510 -20.448  1.00 63.66           H  
ATOM   3806  O   ARG B  86      19.462  13.265 -23.103  1.00 63.66           O  
ATOM   3807  CG  ARG B  86      21.869  14.235 -19.593  1.00 63.66           C  
ATOM   3808  HG2 ARG B  86      22.520  15.099 -19.728  1.00 63.66           H  
ATOM   3809  HG3 ARG B  86      21.516  14.184 -18.563  1.00 63.66           H  
ATOM   3810  CD  ARG B  86      22.481  12.885 -19.988  1.00 63.66           C  
ATOM   3811  HD2 ARG B  86      22.517  12.814 -21.075  1.00 63.66           H  
ATOM   3812  HD3 ARG B  86      21.797  12.100 -19.666  1.00 63.66           H  
ATOM   3813  NE  ARG B  86      23.824  12.546 -19.544  1.00 63.66           N  
ATOM   3814  HE  ARG B  86      24.007  11.552 -19.539  1.00 63.66           H  
ATOM   3815  NH1 ARG B  86      25.940  12.658 -20.284  1.00 63.66           N  
ATOM   3816 HH11 ARG B  86      26.748  13.192 -20.571  1.00 63.66           H  
ATOM   3817 HH12 ARG B  86      26.018  11.652 -20.322  1.00 63.66           H  
ATOM   3818  NH2 ARG B  86      24.875  14.478 -19.575  1.00 63.66           N  
ATOM   3819 HH21 ARG B  86      25.736  15.005 -19.601  1.00 63.66           H  
ATOM   3820 HH22 ARG B  86      24.113  14.796 -18.993  1.00 63.66           H  
ATOM   3821  CZ  ARG B  86      24.887  13.228 -19.801  1.00 63.66           C  
ATOM   3822  N   ALA B  87      21.595  12.656 -23.432  1.00 72.70           N  
ATOM   3823  H   ALA B  87      22.556  12.950 -23.327  1.00 72.70           H  
ATOM   3824  CA  ALA B  87      21.347  11.527 -24.360  1.00 72.70           C  
ATOM   3825  HA  ALA B  87      20.276  11.433 -24.537  1.00 72.70           H  
ATOM   3826  C   ALA B  87      21.770  10.184 -23.760  1.00 72.70           C  
ATOM   3827  CB  ALA B  87      22.026  11.757 -25.735  1.00 72.70           C  
ATOM   3828  HB1 ALA B  87      21.328  12.221 -26.432  1.00 72.70           H  
ATOM   3829  HB2 ALA B  87      22.309  10.819 -26.213  1.00 72.70           H  
ATOM   3830  HB3 ALA B  87      22.928  12.361 -25.627  1.00 72.70           H  
ATOM   3831  O   ALA B  87      21.986   9.222 -24.494  1.00 72.70           O  
ATOM   3832  N   GLU B  88      21.940  10.124 -22.440  1.00 90.81           N  
ATOM   3833  H   GLU B  88      21.604  10.883 -21.865  1.00 90.81           H  
ATOM   3834  CA  GLU B  88      22.434   8.934 -21.756  1.00 90.81           C  
ATOM   3835  HA  GLU B  88      22.386   8.099 -22.456  1.00 90.81           H  
ATOM   3836  C   GLU B  88      21.540   8.568 -20.569  1.00 90.81           C  
ATOM   3837  CB  GLU B  88      23.901   9.114 -21.330  1.00 90.81           C  
ATOM   3838  HB2 GLU B  88      23.959   9.938 -20.619  1.00 90.81           H  
ATOM   3839  HB3 GLU B  88      24.228   8.204 -20.829  1.00 90.81           H  
ATOM   3840  O   GLU B  88      20.995   9.454 -19.903  1.00 90.81           O  
ATOM   3841  CG  GLU B  88      24.866   9.375 -22.501  1.00 90.81           C  
ATOM   3842  HG2 GLU B  88      24.791   8.545 -23.203  1.00 90.81           H  
ATOM   3843  HG3 GLU B  88      24.571  10.288 -23.019  1.00 90.81           H  
ATOM   3844  CD  GLU B  88      26.326   9.523 -22.035  1.00 90.81           C  
ATOM   3845  OE1 GLU B  88      27.249   9.109 -22.764  1.00 90.81           O  
ATOM   3846  OE2 GLU B  88      26.562  10.127 -20.961  1.00 90.81           O  
ATOM   3847  N   GLY B  89      21.402   7.268 -20.321  1.00 94.52           N  
ATOM   3848  H   GLY B  89      21.907   6.618 -20.907  1.00 94.52           H  
ATOM   3849  CA  GLY B  89      20.622   6.668 -19.238  1.00 94.52           C  
ATOM   3850  HA2 GLY B  89      19.560   6.847 -19.403  1.00 94.52           H  
ATOM   3851  HA3 GLY B  89      20.906   7.116 -18.286  1.00 94.52           H  
ATOM   3852  C   GLY B  89      20.861   5.157 -19.164  1.00 94.52           C  
ATOM   3853  O   GLY B  89      21.602   4.603 -19.975  1.00 94.52           O  
ATOM   3854  N   GLY B  90      20.253   4.484 -18.191  1.00 97.87           N  
ATOM   3855  H   GLY B  90      19.647   4.988 -17.560  1.00 97.87           H  
ATOM   3856  CA  GLY B  90      20.294   3.023 -18.091  1.00 97.87           C  
ATOM   3857  HA2 GLY B  90      20.222   2.734 -17.043  1.00 97.87           H  
ATOM   3858  HA3 GLY B  90      21.235   2.636 -18.481  1.00 97.87           H  
ATOM   3859  C   GLY B  90      19.125   2.383 -18.838  1.00 97.87           C  
ATOM   3860  O   GLY B  90      17.976   2.579 -18.454  1.00 97.87           O  
ATOM   3861  N   PHE B  91      19.381   1.592 -19.876  1.00 97.64           N  
ATOM   3862  H   PHE B  91      20.339   1.420 -20.147  1.00 97.64           H  
ATOM   3863  CA  PHE B  91      18.320   0.961 -20.671  1.00 97.64           C  
ATOM   3864  HA  PHE B  91      17.346   1.172 -20.227  1.00 97.64           H  
ATOM   3865  C   PHE B  91      18.461  -0.553 -20.702  1.00 97.64           C  
ATOM   3866  CB  PHE B  91      18.302   1.548 -22.085  1.00 97.64           C  
ATOM   3867  HB2 PHE B  91      17.529   1.044 -22.665  1.00 97.64           H  
ATOM   3868  HB3 PHE B  91      19.259   1.352 -22.568  1.00 97.64           H  
ATOM   3869  O   PHE B  91      19.574  -1.075 -20.682  1.00 97.64           O  
ATOM   3870  CG  PHE B  91      18.023   3.034 -22.096  1.00 97.64           C  
ATOM   3871  CD1 PHE B  91      16.701   3.502 -21.985  1.00 97.64           C  
ATOM   3872  HD1 PHE B  91      15.884   2.799 -21.913  1.00 97.64           H  
ATOM   3873  CD2 PHE B  91      19.088   3.949 -22.150  1.00 97.64           C  
ATOM   3874  HD2 PHE B  91      20.107   3.594 -22.201  1.00 97.64           H  
ATOM   3875  CE1 PHE B  91      16.448   4.883 -21.945  1.00 97.64           C  
ATOM   3876  HE1 PHE B  91      15.433   5.236 -21.834  1.00 97.64           H  
ATOM   3877  CE2 PHE B  91      18.834   5.327 -22.100  1.00 97.64           C  
ATOM   3878  HE2 PHE B  91      19.669   6.012 -22.108  1.00 97.64           H  
ATOM   3879  CZ  PHE B  91      17.512   5.799 -22.013  1.00 97.64           C  
ATOM   3880  HZ  PHE B  91      17.317   6.860 -21.975  1.00 97.64           H  
ATOM   3881  N   LEU B  92      17.327  -1.249 -20.783  1.00 97.55           N  
ATOM   3882  H   LEU B  92      16.452  -0.745 -20.818  1.00 97.55           H  
ATOM   3883  CA  LEU B  92      17.312  -2.685 -21.037  1.00 97.55           C  
ATOM   3884  HA  LEU B  92      18.117  -3.158 -20.474  1.00 97.55           H  
ATOM   3885  C   LEU B  92      17.567  -2.950 -22.522  1.00 97.55           C  
ATOM   3886  CB  LEU B  92      15.970  -3.296 -20.605  1.00 97.55           C  
ATOM   3887  HB2 LEU B  92      15.974  -4.356 -20.860  1.00 97.55           H  
ATOM   3888  HB3 LEU B  92      15.179  -2.810 -21.176  1.00 97.55           H  
ATOM   3889  O   LEU B  92      16.864  -2.419 -23.386  1.00 97.55           O  
ATOM   3890  CG  LEU B  92      15.625  -3.147 -19.117  1.00 97.55           C  
ATOM   3891  HG  LEU B  92      15.549  -2.089 -18.865  1.00 97.55           H  
ATOM   3892  CD1 LEU B  92      14.273  -3.800 -18.838  1.00 97.55           C  
ATOM   3893 HD11 LEU B  92      13.506  -3.321 -19.446  1.00 97.55           H  
ATOM   3894 HD12 LEU B  92      14.013  -3.668 -17.787  1.00 97.55           H  
ATOM   3895 HD13 LEU B  92      14.314  -4.865 -19.067  1.00 97.55           H  
ATOM   3896  CD2 LEU B  92      16.680  -3.785 -18.222  1.00 97.55           C  
ATOM   3897 HD21 LEU B  92      16.842  -4.825 -18.502  1.00 97.55           H  
ATOM   3898 HD22 LEU B  92      17.617  -3.236 -18.314  1.00 97.55           H  
ATOM   3899 HD23 LEU B  92      16.353  -3.728 -17.184  1.00 97.55           H  
ATOM   3900  N   ASP B  93      18.526  -3.825 -22.806  1.00 84.50           N  
ATOM   3901  H   ASP B  93      19.154  -4.093 -22.061  1.00 84.50           H  
ATOM   3902  CA  ASP B  93      18.976  -4.149 -24.161  1.00 84.50           C  
ATOM   3903  HA  ASP B  93      19.241  -3.210 -24.648  1.00 84.50           H  
ATOM   3904  C   ASP B  93      17.873  -4.787 -25.023  1.00 84.50           C  
ATOM   3905  CB  ASP B  93      20.249  -5.033 -24.146  1.00 84.50           C  
ATOM   3906  HB2 ASP B  93      21.025  -4.503 -24.697  1.00 84.50           H  
ATOM   3907  HB3 ASP B  93      20.044  -5.944 -24.709  1.00 84.50           H  
ATOM   3908  O   ASP B  93      17.827  -4.570 -26.232  1.00 84.50           O  
ATOM   3909  CG  ASP B  93      20.837  -5.433 -22.781  1.00 84.50           C  
ATOM   3910  OD1 ASP B  93      20.969  -4.574 -21.875  1.00 84.50           O  
ATOM   3911  OD2 ASP B  93      21.180  -6.623 -22.661  1.00 84.50           O  
ATOM   3912  N   ALA B  94      16.955  -5.539 -24.408  1.00 87.68           N  
ATOM   3913  H   ALA B  94      17.082  -5.692 -23.418  1.00 87.68           H  
ATOM   3914  CA  ALA B  94      15.874  -6.246 -25.095  1.00 87.68           C  
ATOM   3915  HA  ALA B  94      15.817  -5.876 -26.118  1.00 87.68           H  
ATOM   3916  C   ALA B  94      14.490  -5.971 -24.478  1.00 87.68           C  
ATOM   3917  CB  ALA B  94      16.230  -7.737 -25.179  1.00 87.68           C  
ATOM   3918  HB1 ALA B  94      15.480  -8.267 -25.766  1.00 87.68           H  
ATOM   3919  HB2 ALA B  94      17.202  -7.857 -25.659  1.00 87.68           H  
ATOM   3920  HB3 ALA B  94      16.270  -8.170 -24.179  1.00 87.68           H  
ATOM   3921  O   ALA B  94      13.673  -6.880 -24.363  1.00 87.68           O  
ATOM   3922  N   ALA B  95      14.189  -4.718 -24.108  1.00 93.03           N  
ATOM   3923  H   ALA B  95      14.912  -4.016 -24.175  1.00 93.03           H  
ATOM   3924  CA  ALA B  95      12.887  -4.346 -23.522  1.00 93.03           C  
ATOM   3925  HA  ALA B  95      12.782  -4.847 -22.559  1.00 93.03           H  
ATOM   3926  C   ALA B  95      11.667  -4.740 -24.385  1.00 93.03           C  
ATOM   3927  CB  ALA B  95      12.865  -2.831 -23.295  1.00 93.03           C  
ATOM   3928  HB1 ALA B  95      13.724  -2.520 -22.700  1.00 93.03           H  
ATOM   3929  HB2 ALA B  95      12.888  -2.309 -24.252  1.00 93.03           H  
ATOM   3930  HB3 ALA B  95      11.956  -2.555 -22.761  1.00 93.03           H  
ATOM   3931  O   ALA B  95      10.570  -4.933 -23.867  1.00 93.03           O  
ATOM   3932  N   ALA B  96      11.843  -4.834 -25.708  1.00 93.59           N  
ATOM   3933  H   ALA B  96      12.765  -4.648 -26.075  1.00 93.59           H  
ATOM   3934  CA  ALA B  96      10.792  -5.236 -26.639  1.00 93.59           C  
ATOM   3935  HA  ALA B  96       9.834  -4.899 -26.243  1.00 93.59           H  
ATOM   3936  C   ALA B  96      10.679  -6.761 -26.838  1.00 93.59           C  
ATOM   3937  CB  ALA B  96      11.034  -4.513 -27.970  1.00 93.59           C  
ATOM   3938  HB1 ALA B  96      11.056  -3.435 -27.810  1.00 93.59           H  
ATOM   3939  HB2 ALA B  96      11.985  -4.829 -28.399  1.00 93.59           H  
ATOM   3940  HB3 ALA B  96      10.234  -4.750 -28.671  1.00 93.59           H  
ATOM   3941  O   ALA B  96       9.679  -7.205 -27.409  1.00 93.59           O  
ATOM   3942  N   GLY B  97      11.675  -7.543 -26.407  1.00 95.40           N  
ATOM   3943  H   GLY B  97      12.378  -7.137 -25.805  1.00 95.40           H  
ATOM   3944  CA  GLY B  97      11.689  -9.002 -26.521  1.00 95.40           C  
ATOM   3945  HA2 GLY B  97      11.413  -9.291 -27.535  1.00 95.40           H  
ATOM   3946  HA3 GLY B  97      12.692  -9.375 -26.313  1.00 95.40           H  
ATOM   3947  C   GLY B  97      10.729  -9.652 -25.527  1.00 95.40           C  
ATOM   3948  O   GLY B  97      10.638  -9.212 -24.385  1.00 95.40           O  
ATOM   3949  N   PHE B  98       9.980 -10.658 -25.984  1.00 97.08           N  
ATOM   3950  H   PHE B  98      10.103 -10.979 -26.934  1.00 97.08           H  
ATOM   3951  CA  PHE B  98       9.037 -11.407 -25.153  1.00 97.08           C  
ATOM   3952  HA  PHE B  98       9.504 -11.612 -24.190  1.00 97.08           H  
ATOM   3953  C   PHE B  98       8.638 -12.732 -25.814  1.00 97.08           C  
ATOM   3954  CB  PHE B  98       7.782 -10.549 -24.937  1.00 97.08           C  
ATOM   3955  HB2 PHE B  98       7.357 -10.300 -25.909  1.00 97.08           H  
ATOM   3956  HB3 PHE B  98       8.075  -9.618 -24.452  1.00 97.08           H  
ATOM   3957  O   PHE B  98       8.252 -12.724 -26.990  1.00 97.08           O  
ATOM   3958  CG  PHE B  98       6.718 -11.196 -24.075  1.00 97.08           C  
ATOM   3959  CD1 PHE B  98       5.407 -11.365 -24.561  1.00 97.08           C  
ATOM   3960  HD1 PHE B  98       5.159 -11.063 -25.568  1.00 97.08           H  
ATOM   3961  CD2 PHE B  98       7.035 -11.604 -22.768  1.00 97.08           C  
ATOM   3962  HD2 PHE B  98       8.036 -11.476 -22.382  1.00 97.08           H  
ATOM   3963  CE1 PHE B  98       4.419 -11.932 -23.738  1.00 97.08           C  
ATOM   3964  HE1 PHE B  98       3.413 -12.065 -24.107  1.00 97.08           H  
ATOM   3965  CE2 PHE B  98       6.053 -12.183 -21.952  1.00 97.08           C  
ATOM   3966  HE2 PHE B  98       6.308 -12.510 -20.955  1.00 97.08           H  
ATOM   3967  CZ  PHE B  98       4.748 -12.348 -22.436  1.00 97.08           C  
ATOM   3968  HZ  PHE B  98       4.010 -12.811 -21.797  1.00 97.08           H  
ATOM   3969  N   ASP B  99       8.650 -13.844 -25.078  1.00 97.24           N  
ATOM   3970  H   ASP B  99       9.018 -13.798 -24.138  1.00 97.24           H  
ATOM   3971  CA  ASP B  99       8.110 -15.122 -25.568  1.00 97.24           C  
ATOM   3972  HA  ASP B  99       8.302 -15.168 -26.640  1.00 97.24           H  
ATOM   3973  C   ASP B  99       6.582 -15.196 -25.399  1.00 97.24           C  
ATOM   3974  CB  ASP B  99       8.839 -16.339 -24.982  1.00 97.24           C  
ATOM   3975  HB2 ASP B  99       9.913 -16.166 -25.048  1.00 97.24           H  
ATOM   3976  HB3 ASP B  99       8.576 -16.462 -23.932  1.00 97.24           H  
ATOM   3977  O   ASP B  99       6.031 -15.862 -24.522  1.00 97.24           O  
ATOM   3978  CG  ASP B  99       8.502 -17.624 -25.766  1.00 97.24           C  
ATOM   3979  OD1 ASP B  99       7.470 -17.654 -26.492  1.00 97.24           O  
ATOM   3980  OD2 ASP B  99       9.280 -18.594 -25.659  1.00 97.24           O  
ATOM   3981  N   ALA B 100       5.867 -14.499 -26.284  1.00 97.17           N  
ATOM   3982  H   ALA B 100       6.378 -13.912 -26.928  1.00 97.17           H  
ATOM   3983  CA  ALA B 100       4.407 -14.461 -26.256  1.00 97.17           C  
ATOM   3984  HA  ALA B 100       4.095 -14.026 -25.306  1.00 97.17           H  
ATOM   3985  C   ALA B 100       3.769 -15.864 -26.336  1.00 97.17           C  
ATOM   3986  CB  ALA B 100       3.937 -13.554 -27.400  1.00 97.17           C  
ATOM   3987  HB1 ALA B 100       4.149 -14.023 -28.361  1.00 97.17           H  
ATOM   3988  HB2 ALA B 100       4.451 -12.595 -27.345  1.00 97.17           H  
ATOM   3989  HB3 ALA B 100       2.864 -13.385 -27.309  1.00 97.17           H  
ATOM   3990  O   ALA B 100       2.786 -16.136 -25.644  1.00 97.17           O  
ATOM   3991  N   GLY B 101       4.346 -16.767 -27.139  1.00 94.46           N  
ATOM   3992  H   GLY B 101       5.270 -16.555 -27.489  1.00 94.46           H  
ATOM   3993  CA  GLY B 101       3.837 -18.127 -27.322  1.00 94.46           C  
ATOM   3994  HA2 GLY B 101       2.790 -18.089 -27.622  1.00 94.46           H  
ATOM   3995  HA3 GLY B 101       4.418 -18.619 -28.102  1.00 94.46           H  
ATOM   3996  C   GLY B 101       3.951 -18.968 -26.052  1.00 94.46           C  
ATOM   3997  O   GLY B 101       3.021 -19.707 -25.718  1.00 94.46           O  
ATOM   3998  N   PHE B 102       5.040 -18.802 -25.299  1.00 96.46           N  
ATOM   3999  H   PHE B 102       5.792 -18.216 -25.635  1.00 96.46           H  
ATOM   4000  CA  PHE B 102       5.217 -19.456 -24.009  1.00 96.46           C  
ATOM   4001  HA  PHE B 102       5.205 -20.534 -24.172  1.00 96.46           H  
ATOM   4002  C   PHE B 102       4.093 -19.115 -23.026  1.00 96.46           C  
ATOM   4003  CB  PHE B 102       6.589 -19.101 -23.447  1.00 96.46           C  
ATOM   4004  HB2 PHE B 102       7.341 -19.369 -24.188  1.00 96.46           H  
ATOM   4005  HB3 PHE B 102       6.654 -18.030 -23.257  1.00 96.46           H  
ATOM   4006  O   PHE B 102       3.508 -20.020 -22.423  1.00 96.46           O  
ATOM   4007  CG  PHE B 102       6.912 -19.850 -22.182  1.00 96.46           C  
ATOM   4008  CD1 PHE B 102       6.590 -19.294 -20.933  1.00 96.46           C  
ATOM   4009  HD1 PHE B 102       6.128 -18.320 -20.868  1.00 96.46           H  
ATOM   4010  CD2 PHE B 102       7.533 -21.110 -22.264  1.00 96.46           C  
ATOM   4011  HD2 PHE B 102       7.808 -21.516 -23.226  1.00 96.46           H  
ATOM   4012  CE1 PHE B 102       6.901 -19.996 -19.760  1.00 96.46           C  
ATOM   4013  HE1 PHE B 102       6.687 -19.558 -18.796  1.00 96.46           H  
ATOM   4014  CE2 PHE B 102       7.840 -21.814 -21.089  1.00 96.46           C  
ATOM   4015  HE2 PHE B 102       8.350 -22.764 -21.135  1.00 96.46           H  
ATOM   4016  CZ  PHE B 102       7.528 -21.250 -19.843  1.00 96.46           C  
ATOM   4017  HZ  PHE B 102       7.805 -21.775 -18.941  1.00 96.46           H  
ATOM   4018  N   PHE B 103       3.707 -17.840 -22.946  1.00 96.11           N  
ATOM   4019  H   PHE B 103       4.246 -17.154 -23.456  1.00 96.11           H  
ATOM   4020  CA  PHE B 103       2.642 -17.367 -22.054  1.00 96.11           C  
ATOM   4021  HA  PHE B 103       2.671 -17.998 -21.166  1.00 96.11           H  
ATOM   4022  C   PHE B 103       1.219 -17.501 -22.628  1.00 96.11           C  
ATOM   4023  CB  PHE B 103       2.957 -15.944 -21.580  1.00 96.11           C  
ATOM   4024  HB2 PHE B 103       2.122 -15.563 -20.992  1.00 96.11           H  
ATOM   4025  HB3 PHE B 103       3.080 -15.299 -22.451  1.00 96.11           H  
ATOM   4026  O   PHE B 103       0.254 -17.092 -21.986  1.00 96.11           O  
ATOM   4027  CG  PHE B 103       4.202 -15.885 -20.719  1.00 96.11           C  
ATOM   4028  CD1 PHE B 103       4.144 -16.267 -19.368  1.00 96.11           C  
ATOM   4029  HD1 PHE B 103       3.194 -16.527 -18.926  1.00 96.11           H  
ATOM   4030  CD2 PHE B 103       5.432 -15.504 -21.277  1.00 96.11           C  
ATOM   4031  HD2 PHE B 103       5.490 -15.186 -22.308  1.00 96.11           H  
ATOM   4032  CE1 PHE B 103       5.315 -16.317 -18.591  1.00 96.11           C  
ATOM   4033  HE1 PHE B 103       5.270 -16.622 -17.556  1.00 96.11           H  
ATOM   4034  CE2 PHE B 103       6.602 -15.553 -20.507  1.00 96.11           C  
ATOM   4035  HE2 PHE B 103       7.547 -15.298 -20.964  1.00 96.11           H  
ATOM   4036  CZ  PHE B 103       6.548 -15.971 -19.166  1.00 96.11           C  
ATOM   4037  HZ  PHE B 103       7.452 -16.037 -18.579  1.00 96.11           H  
ATOM   4038  N   GLY B 104       1.057 -18.073 -23.828  1.00 93.13           N  
ATOM   4039  H   GLY B 104       1.880 -18.379 -24.327  1.00 93.13           H  
ATOM   4040  CA  GLY B 104      -0.251 -18.195 -24.485  1.00 93.13           C  
ATOM   4041  HA2 GLY B 104      -0.962 -18.643 -23.792  1.00 93.13           H  
ATOM   4042  HA3 GLY B 104      -0.146 -18.848 -25.351  1.00 93.13           H  
ATOM   4043  C   GLY B 104      -0.835 -16.859 -24.967  1.00 93.13           C  
ATOM   4044  O   GLY B 104      -2.038 -16.762 -25.200  1.00 93.13           O  
ATOM   4045  N   ILE B 105       0.002 -15.833 -25.128  1.00 94.84           N  
ATOM   4046  H   ILE B 105       0.989 -16.014 -25.007  1.00 94.84           H  
ATOM   4047  CA  ILE B 105      -0.380 -14.487 -25.560  1.00 94.84           C  
ATOM   4048  HA  ILE B 105      -1.428 -14.321 -25.313  1.00 94.84           H  
ATOM   4049  C   ILE B 105      -0.234 -14.390 -27.080  1.00 94.84           C  
ATOM   4050  CB  ILE B 105       0.448 -13.436 -24.787  1.00 94.84           C  
ATOM   4051  HB  ILE B 105       1.503 -13.701 -24.865  1.00 94.84           H  
ATOM   4052  O   ILE B 105       0.782 -14.770 -27.666  1.00 94.84           O  
ATOM   4053  CG1 ILE B 105       0.029 -13.448 -23.297  1.00 94.84           C  
ATOM   4054 HG12 ILE B 105      -0.048 -14.475 -22.940  1.00 94.84           H  
ATOM   4055 HG13 ILE B 105      -0.955 -12.991 -23.193  1.00 94.84           H  
ATOM   4056  CG2 ILE B 105       0.257 -12.021 -25.361  1.00 94.84           C  
ATOM   4057 HG21 ILE B 105       0.878 -11.304 -24.824  1.00 94.84           H  
ATOM   4058 HG22 ILE B 105       0.554 -11.991 -26.410  1.00 94.84           H  
ATOM   4059 HG23 ILE B 105      -0.787 -11.727 -25.263  1.00 94.84           H  
ATOM   4060  CD1 ILE B 105       1.012 -12.735 -22.368  1.00 94.84           C  
ATOM   4061 HD11 ILE B 105       0.644 -12.789 -21.344  1.00 94.84           H  
ATOM   4062 HD12 ILE B 105       1.977 -13.239 -22.424  1.00 94.84           H  
ATOM   4063 HD13 ILE B 105       1.131 -11.688 -22.648  1.00 94.84           H  
ATOM   4064  N   SER B 106      -1.253 -13.858 -27.757  1.00 92.10           N  
ATOM   4065  H   SER B 106      -2.049 -13.529 -27.230  1.00 92.10           H  
ATOM   4066  CA  SER B 106      -1.183 -13.692 -29.213  1.00 92.10           C  
ATOM   4067  HA  SER B 106      -0.862 -14.650 -29.622  1.00 92.10           H  
ATOM   4068  C   SER B 106      -0.155 -12.616 -29.599  1.00 92.10           C  
ATOM   4069  CB  SER B 106      -2.558 -13.378 -29.809  1.00 92.10           C  
ATOM   4070  HB2 SER B 106      -2.516 -13.541 -30.886  1.00 92.10           H  
ATOM   4071  HB3 SER B 106      -3.301 -14.055 -29.388  1.00 92.10           H  
ATOM   4072  O   SER B 106      -0.027 -11.623 -28.884  1.00 92.10           O  
ATOM   4073  OG  SER B 106      -2.942 -12.035 -29.573  1.00 92.10           O  
ATOM   4074  HG  SER B 106      -3.104 -11.943 -28.631  1.00 92.10           H  
ATOM   4075  N   PRO B 107       0.506 -12.696 -30.771  1.00 92.73           N  
ATOM   4076  CA  PRO B 107       1.426 -11.644 -31.215  1.00 92.73           C  
ATOM   4077  HA  PRO B 107       2.281 -11.619 -30.538  1.00 92.73           H  
ATOM   4078  C   PRO B 107       0.787 -10.249 -31.264  1.00 92.73           C  
ATOM   4079  CB  PRO B 107       1.891 -12.080 -32.608  1.00 92.73           C  
ATOM   4080  HB2 PRO B 107       1.219 -11.689 -33.372  1.00 92.73           H  
ATOM   4081  HB3 PRO B 107       2.915 -11.765 -32.804  1.00 92.73           H  
ATOM   4082  O   PRO B 107       1.453  -9.245 -31.033  1.00 92.73           O  
ATOM   4083  CG  PRO B 107       1.767 -13.602 -32.562  1.00 92.73           C  
ATOM   4084  HG2 PRO B 107       2.646 -14.024 -32.073  1.00 92.73           H  
ATOM   4085  HG3 PRO B 107       1.639 -14.031 -33.556  1.00 92.73           H  
ATOM   4086  CD  PRO B 107       0.539 -13.829 -31.682  1.00 92.73           C  
ATOM   4087  HD2 PRO B 107       0.644 -14.772 -31.146  1.00 92.73           H  
ATOM   4088  HD3 PRO B 107      -0.364 -13.836 -32.293  1.00 92.73           H  
ATOM   4089  N   ARG B 108      -0.522 -10.179 -31.546  1.00 91.49           N  
ATOM   4090  H   ARG B 108      -1.025 -11.050 -31.634  1.00 91.49           H  
ATOM   4091  CA  ARG B 108      -1.273  -8.919 -31.613  1.00 91.49           C  
ATOM   4092  HA  ARG B 108      -0.663  -8.189 -32.146  1.00 91.49           H  
ATOM   4093  C   ARG B 108      -1.519  -8.321 -30.227  1.00 91.49           C  
ATOM   4094  CB  ARG B 108      -2.585  -9.157 -32.373  1.00 91.49           C  
ATOM   4095  HB2 ARG B 108      -2.420  -9.899 -33.154  1.00 91.49           H  
ATOM   4096  HB3 ARG B 108      -3.337  -9.546 -31.686  1.00 91.49           H  
ATOM   4097  O   ARG B 108      -1.471  -7.108 -30.084  1.00 91.49           O  
ATOM   4098  CG  ARG B 108      -3.080  -7.870 -33.046  1.00 91.49           C  
ATOM   4099  HG2 ARG B 108      -2.343  -7.559 -33.787  1.00 91.49           H  
ATOM   4100  HG3 ARG B 108      -3.179  -7.074 -32.308  1.00 91.49           H  
ATOM   4101  CD  ARG B 108      -4.425  -8.085 -33.749  1.00 91.49           C  
ATOM   4102  HD2 ARG B 108      -4.595  -7.226 -34.399  1.00 91.49           H  
ATOM   4103  HD3 ARG B 108      -4.379  -8.986 -34.361  1.00 91.49           H  
ATOM   4104  NE  ARG B 108      -5.524  -8.186 -32.771  1.00 91.49           N  
ATOM   4105  HE  ARG B 108      -5.264  -8.412 -31.821  1.00 91.49           H  
ATOM   4106  NH1 ARG B 108      -7.265  -7.606 -34.148  1.00 91.49           N  
ATOM   4107 HH11 ARG B 108      -8.230  -7.324 -34.244  1.00 91.49           H  
ATOM   4108 HH12 ARG B 108      -6.639  -7.660 -34.938  1.00 91.49           H  
ATOM   4109  NH2 ARG B 108      -7.593  -7.758 -31.940  1.00 91.49           N  
ATOM   4110 HH21 ARG B 108      -7.226  -7.822 -31.001  1.00 91.49           H  
ATOM   4111 HH22 ARG B 108      -8.496  -7.316 -32.031  1.00 91.49           H  
ATOM   4112  CZ  ARG B 108      -6.788  -7.858 -32.959  1.00 91.49           C  
ATOM   4113  N   GLU B 109      -1.772  -9.167 -29.233  1.00 91.02           N  
ATOM   4114  H   GLU B 109      -1.742 -10.160 -29.417  1.00 91.02           H  
ATOM   4115  CA  GLU B 109      -1.867  -8.747 -27.833  1.00 91.02           C  
ATOM   4116  HA  GLU B 109      -2.492  -7.858 -27.758  1.00 91.02           H  
ATOM   4117  C   GLU B 109      -0.486  -8.385 -27.281  1.00 91.02           C  
ATOM   4118  CB  GLU B 109      -2.524  -9.860 -27.012  1.00 91.02           C  
ATOM   4119  HB2 GLU B 109      -3.490 -10.097 -27.457  1.00 91.02           H  
ATOM   4120  HB3 GLU B 109      -1.895 -10.749 -27.064  1.00 91.02           H  
ATOM   4121  O   GLU B 109      -0.353  -7.337 -26.671  1.00 91.02           O  
ATOM   4122  CG  GLU B 109      -2.736  -9.455 -25.544  1.00 91.02           C  
ATOM   4123  HG2 GLU B 109      -3.381  -8.578 -25.511  1.00 91.02           H  
ATOM   4124  HG3 GLU B 109      -1.774  -9.187 -25.105  1.00 91.02           H  
ATOM   4125  CD  GLU B 109      -3.351 -10.579 -24.700  1.00 91.02           C  
ATOM   4126  OE1 GLU B 109      -3.588 -10.324 -23.492  1.00 91.02           O  
ATOM   4127  OE2 GLU B 109      -3.559 -11.678 -25.268  1.00 91.02           O  
ATOM   4128  N   ALA B 110       0.557  -9.169 -27.571  1.00 95.60           N  
ATOM   4129  H   ALA B 110       0.385 -10.046 -28.042  1.00 95.60           H  
ATOM   4130  CA  ALA B 110       1.927  -8.878 -27.144  1.00 95.60           C  
ATOM   4131  HA  ALA B 110       1.947  -8.818 -26.056  1.00 95.60           H  
ATOM   4132  C   ALA B 110       2.451  -7.541 -27.694  1.00 95.60           C  
ATOM   4133  CB  ALA B 110       2.833 -10.029 -27.589  1.00 95.60           C  
ATOM   4134  HB1 ALA B 110       2.499 -10.959 -27.129  1.00 95.60           H  
ATOM   4135  HB2 ALA B 110       3.857  -9.828 -27.274  1.00 95.60           H  
ATOM   4136  HB3 ALA B 110       2.809 -10.131 -28.674  1.00 95.60           H  
ATOM   4137  O   ALA B 110       3.182  -6.841 -26.999  1.00 95.60           O  
ATOM   4138  N   LEU B 111       2.067  -7.179 -28.925  1.00 93.80           N  
ATOM   4139  H   LEU B 111       1.545  -7.844 -29.477  1.00 93.80           H  
ATOM   4140  CA  LEU B 111       2.379  -5.874 -29.513  1.00 93.80           C  
ATOM   4141  HA  LEU B 111       3.432  -5.660 -29.331  1.00 93.80           H  
ATOM   4142  C   LEU B 111       1.568  -4.738 -28.877  1.00 93.80           C  
ATOM   4143  CB  LEU B 111       2.113  -5.933 -31.028  1.00 93.80           C  
ATOM   4144  HB2 LEU B 111       1.035  -5.971 -31.181  1.00 93.80           H  
ATOM   4145  HB3 LEU B 111       2.541  -6.851 -31.432  1.00 93.80           H  
ATOM   4146  O   LEU B 111       2.019  -3.603 -28.878  1.00 93.80           O  
ATOM   4147  CG  LEU B 111       2.698  -4.740 -31.813  1.00 93.80           C  
ATOM   4148  HG  LEU B 111       2.455  -3.796 -31.326  1.00 93.80           H  
ATOM   4149  CD1 LEU B 111       4.218  -4.859 -31.952  1.00 93.80           C  
ATOM   4150 HD11 LEU B 111       4.680  -4.818 -30.965  1.00 93.80           H  
ATOM   4151 HD12 LEU B 111       4.599  -4.022 -32.538  1.00 93.80           H  
ATOM   4152 HD13 LEU B 111       4.484  -5.798 -32.437  1.00 93.80           H  
ATOM   4153  CD2 LEU B 111       2.094  -4.693 -33.217  1.00 93.80           C  
ATOM   4154 HD21 LEU B 111       2.510  -3.845 -33.761  1.00 93.80           H  
ATOM   4155 HD22 LEU B 111       1.015  -4.561 -33.138  1.00 93.80           H  
ATOM   4156 HD23 LEU B 111       2.315  -5.618 -33.748  1.00 93.80           H  
ATOM   4157  N   ALA B 112       0.364  -5.014 -28.376  1.00 92.76           N  
ATOM   4158  H   ALA B 112       0.035  -5.969 -28.378  1.00 92.76           H  
ATOM   4159  CA  ALA B 112      -0.428  -4.012 -27.676  1.00 92.76           C  
ATOM   4160  HA  ALA B 112      -0.277  -3.045 -28.155  1.00 92.76           H  
ATOM   4161  C   ALA B 112       0.003  -3.860 -26.210  1.00 92.76           C  
ATOM   4162  CB  ALA B 112      -1.908  -4.377 -27.808  1.00 92.76           C  
ATOM   4163  HB1 ALA B 112      -2.502  -3.611 -27.310  1.00 92.76           H  
ATOM   4164  HB2 ALA B 112      -2.103  -5.341 -27.337  1.00 92.76           H  
ATOM   4165  HB3 ALA B 112      -2.189  -4.421 -28.861  1.00 92.76           H  
ATOM   4166  O   ALA B 112      -0.066  -2.758 -25.683  1.00 92.76           O  
ATOM   4167  N   MET B 113       0.447  -4.942 -25.565  1.00 95.01           N  
ATOM   4168  H   MET B 113       0.458  -5.813 -26.076  1.00 95.01           H  
ATOM   4169  CA  MET B 113       0.840  -4.993 -24.158  1.00 95.01           C  
ATOM   4170  HA  MET B 113       0.006  -4.648 -23.547  1.00 95.01           H  
ATOM   4171  C   MET B 113       2.039  -4.101 -23.849  1.00 95.01           C  
ATOM   4172  CB  MET B 113       1.194  -6.431 -23.746  1.00 95.01           C  
ATOM   4173  HB2 MET B 113       1.895  -6.390 -22.912  1.00 95.01           H  
ATOM   4174  HB3 MET B 113       1.688  -6.942 -24.572  1.00 95.01           H  
ATOM   4175  O   MET B 113       3.091  -4.192 -24.493  1.00 95.01           O  
ATOM   4176  CG  MET B 113      -0.018  -7.240 -23.281  1.00 95.01           C  
ATOM   4177  HG2 MET B 113      -0.421  -6.787 -22.375  1.00 95.01           H  
ATOM   4178  HG3 MET B 113      -0.785  -7.196 -24.055  1.00 95.01           H  
ATOM   4179  SD  MET B 113       0.349  -8.987 -22.950  1.00 95.01           S  
ATOM   4180  CE  MET B 113       1.514  -8.859 -21.565  1.00 95.01           C  
ATOM   4181  HE1 MET B 113       1.796  -9.856 -21.226  1.00 95.01           H  
ATOM   4182  HE2 MET B 113       1.042  -8.317 -20.745  1.00 95.01           H  
ATOM   4183  HE3 MET B 113       2.409  -8.320 -21.874  1.00 95.01           H  
ATOM   4184  N   ASP B 114       1.910  -3.342 -22.761  1.00 95.73           N  
ATOM   4185  H   ASP B 114       1.026  -3.319 -22.272  1.00 95.73           H  
ATOM   4186  CA  ASP B 114       3.018  -2.628 -22.144  1.00 95.73           C  
ATOM   4187  HA  ASP B 114       3.318  -1.845 -22.841  1.00 95.73           H  
ATOM   4188  C   ASP B 114       4.187  -3.610 -21.899  1.00 95.73           C  
ATOM   4189  CB  ASP B 114       2.535  -1.932 -20.853  1.00 95.73           C  
ATOM   4190  HB2 ASP B 114       2.174  -2.687 -20.155  1.00 95.73           H  
ATOM   4191  HB3 ASP B 114       1.700  -1.279 -21.111  1.00 95.73           H  
ATOM   4192  O   ASP B 114       3.985  -4.667 -21.280  1.00 95.73           O  
ATOM   4193  CG  ASP B 114       3.601  -1.079 -20.149  1.00 95.73           C  
ATOM   4194  OD1 ASP B 114       4.786  -1.175 -20.531  1.00 95.73           O  
ATOM   4195  OD2 ASP B 114       3.261  -0.357 -19.187  1.00 95.73           O  
ATOM   4196  N   PRO B 115       5.410  -3.317 -22.389  1.00 97.23           N  
ATOM   4197  CA  PRO B 115       6.601  -4.108 -22.085  1.00 97.23           C  
ATOM   4198  HA  PRO B 115       6.525  -5.081 -22.572  1.00 97.23           H  
ATOM   4199  C   PRO B 115       6.810  -4.360 -20.586  1.00 97.23           C  
ATOM   4200  CB  PRO B 115       7.779  -3.340 -22.696  1.00 97.23           C  
ATOM   4201  HB2 PRO B 115       8.019  -3.763 -23.672  1.00 97.23           H  
ATOM   4202  HB3 PRO B 115       8.664  -3.365 -22.059  1.00 97.23           H  
ATOM   4203  O   PRO B 115       7.364  -5.399 -20.236  1.00 97.23           O  
ATOM   4204  CG  PRO B 115       7.251  -1.919 -22.875  1.00 97.23           C  
ATOM   4205  HG2 PRO B 115       7.755  -1.393 -23.687  1.00 97.23           H  
ATOM   4206  HG3 PRO B 115       7.345  -1.369 -21.939  1.00 97.23           H  
ATOM   4207  CD  PRO B 115       5.780  -2.147 -23.173  1.00 97.23           C  
ATOM   4208  HD2 PRO B 115       5.229  -1.248 -22.898  1.00 97.23           H  
ATOM   4209  HD3 PRO B 115       5.636  -2.359 -24.233  1.00 97.23           H  
ATOM   4210  N   GLN B 116       6.313  -3.496 -19.695  1.00 98.08           N  
ATOM   4211  H   GLN B 116       5.857  -2.657 -20.025  1.00 98.08           H  
ATOM   4212  CA  GLN B 116       6.350  -3.746 -18.251  1.00 98.08           C  
ATOM   4213  HA  GLN B 116       7.390  -3.873 -17.951  1.00 98.08           H  
ATOM   4214  C   GLN B 116       5.604  -5.033 -17.859  1.00 98.08           C  
ATOM   4215  CB  GLN B 116       5.773  -2.542 -17.494  1.00 98.08           C  
ATOM   4216  HB2 GLN B 116       5.795  -2.760 -16.427  1.00 98.08           H  
ATOM   4217  HB3 GLN B 116       4.735  -2.386 -17.788  1.00 98.08           H  
ATOM   4218  O   GLN B 116       6.137  -5.836 -17.097  1.00 98.08           O  
ATOM   4219  CG  GLN B 116       6.577  -1.258 -17.742  1.00 98.08           C  
ATOM   4220  HG2 GLN B 116       6.457  -0.926 -18.773  1.00 98.08           H  
ATOM   4221  HG3 GLN B 116       7.634  -1.461 -17.574  1.00 98.08           H  
ATOM   4222  CD  GLN B 116       6.160  -0.121 -16.827  1.00 98.08           C  
ATOM   4223  NE2 GLN B 116       4.926   0.330 -16.881  1.00 98.08           N  
ATOM   4224 HE21 GLN B 116       4.297   0.014 -17.606  1.00 98.08           H  
ATOM   4225 HE22 GLN B 116       4.700   1.084 -16.249  1.00 98.08           H  
ATOM   4226  OE1 GLN B 116       6.970   0.385 -16.069  1.00 98.08           O  
ATOM   4227  N   GLN B 117       4.416  -5.288 -18.425  1.00 97.93           N  
ATOM   4228  H   GLN B 117       4.069  -4.649 -19.126  1.00 97.93           H  
ATOM   4229  CA  GLN B 117       3.670  -6.529 -18.167  1.00 97.93           C  
ATOM   4230  HA  GLN B 117       3.580  -6.672 -17.090  1.00 97.93           H  
ATOM   4231  C   GLN B 117       4.402  -7.754 -18.735  1.00 97.93           C  
ATOM   4232  CB  GLN B 117       2.256  -6.465 -18.776  1.00 97.93           C  
ATOM   4233  HB2 GLN B 117       2.332  -6.372 -19.859  1.00 97.93           H  
ATOM   4234  HB3 GLN B 117       1.764  -7.411 -18.550  1.00 97.93           H  
ATOM   4235  O   GLN B 117       4.426  -8.813 -18.110  1.00 97.93           O  
ATOM   4236  CG  GLN B 117       1.371  -5.324 -18.247  1.00 97.93           C  
ATOM   4237  HG2 GLN B 117       1.395  -5.322 -17.157  1.00 97.93           H  
ATOM   4238  HG3 GLN B 117       1.771  -4.370 -18.589  1.00 97.93           H  
ATOM   4239  CD  GLN B 117      -0.089  -5.431 -18.704  1.00 97.93           C  
ATOM   4240  NE2 GLN B 117      -0.918  -4.461 -18.393  1.00 97.93           N  
ATOM   4241 HE21 GLN B 117      -0.633  -3.668 -17.836  1.00 97.93           H  
ATOM   4242 HE22 GLN B 117      -1.854  -4.508 -18.768  1.00 97.93           H  
ATOM   4243  OE1 GLN B 117      -0.525  -6.396 -19.327  1.00 97.93           O  
ATOM   4244  N   ARG B 118       5.016  -7.607 -19.917  1.00 98.19           N  
ATOM   4245  H   ARG B 118       4.980  -6.691 -20.342  1.00 98.19           H  
ATOM   4246  CA  ARG B 118       5.775  -8.674 -20.592  1.00 98.19           C  
ATOM   4247  HA  ARG B 118       5.159  -9.570 -20.666  1.00 98.19           H  
ATOM   4248  C   ARG B 118       6.998  -9.099 -19.780  1.00 98.19           C  
ATOM   4249  CB  ARG B 118       6.169  -8.216 -22.007  1.00 98.19           C  
ATOM   4250  HB2 ARG B 118       6.697  -7.263 -21.964  1.00 98.19           H  
ATOM   4251  HB3 ARG B 118       6.851  -8.951 -22.435  1.00 98.19           H  
ATOM   4252  O   ARG B 118       7.178 -10.282 -19.508  1.00 98.19           O  
ATOM   4253  CG  ARG B 118       4.931  -8.088 -22.906  1.00 98.19           C  
ATOM   4254  HG2 ARG B 118       4.294  -7.278 -22.550  1.00 98.19           H  
ATOM   4255  HG3 ARG B 118       4.373  -9.023 -22.844  1.00 98.19           H  
ATOM   4256  CD  ARG B 118       5.263  -7.853 -24.381  1.00 98.19           C  
ATOM   4257  HD2 ARG B 118       4.386  -8.122 -24.969  1.00 98.19           H  
ATOM   4258  HD3 ARG B 118       6.076  -8.522 -24.662  1.00 98.19           H  
ATOM   4259  NE  ARG B 118       5.598  -6.449 -24.682  1.00 98.19           N  
ATOM   4260  HE  ARG B 118       5.012  -5.744 -24.258  1.00 98.19           H  
ATOM   4261  NH1 ARG B 118       7.087  -6.879 -26.367  1.00 98.19           N  
ATOM   4262 HH11 ARG B 118       7.866  -6.600 -26.946  1.00 98.19           H  
ATOM   4263 HH12 ARG B 118       7.016  -7.859 -26.133  1.00 98.19           H  
ATOM   4264  NH2 ARG B 118       6.554  -4.764 -25.860  1.00 98.19           N  
ATOM   4265 HH21 ARG B 118       7.133  -4.457 -26.629  1.00 98.19           H  
ATOM   4266 HH22 ARG B 118       5.911  -4.135 -25.402  1.00 98.19           H  
ATOM   4267  CZ  ARG B 118       6.415  -6.037 -25.632  1.00 98.19           C  
ATOM   4268  N   LEU B 119       7.792  -8.128 -19.334  1.00 98.32           N  
ATOM   4269  H   LEU B 119       7.575  -7.177 -19.595  1.00 98.32           H  
ATOM   4270  CA  LEU B 119       8.982  -8.372 -18.520  1.00 98.32           C  
ATOM   4271  HA  LEU B 119       9.622  -9.095 -19.026  1.00 98.32           H  
ATOM   4272  C   LEU B 119       8.641  -8.979 -17.158  1.00 98.32           C  
ATOM   4273  CB  LEU B 119       9.731  -7.046 -18.334  1.00 98.32           C  
ATOM   4274  HB2 LEU B 119       9.019  -6.288 -18.006  1.00 98.32           H  
ATOM   4275  HB3 LEU B 119      10.462  -7.173 -17.535  1.00 98.32           H  
ATOM   4276  O   LEU B 119       9.328  -9.893 -16.713  1.00 98.32           O  
ATOM   4277  CG  LEU B 119      10.472  -6.545 -19.583  1.00 98.32           C  
ATOM   4278  HG  LEU B 119       9.780  -6.449 -20.419  1.00 98.32           H  
ATOM   4279  CD1 LEU B 119      11.056  -5.172 -19.267  1.00 98.32           C  
ATOM   4280 HD11 LEU B 119      11.497  -4.742 -20.166  1.00 98.32           H  
ATOM   4281 HD12 LEU B 119      10.254  -4.522 -18.916  1.00 98.32           H  
ATOM   4282 HD13 LEU B 119      11.809  -5.254 -18.483  1.00 98.32           H  
ATOM   4283  CD2 LEU B 119      11.624  -7.465 -19.993  1.00 98.32           C  
ATOM   4284 HD21 LEU B 119      12.284  -7.633 -19.141  1.00 98.32           H  
ATOM   4285 HD22 LEU B 119      11.220  -8.416 -20.340  1.00 98.32           H  
ATOM   4286 HD23 LEU B 119      12.177  -7.010 -20.814  1.00 98.32           H  
ATOM   4287  N   VAL B 120       7.577  -8.508 -16.503  1.00 98.29           N  
ATOM   4288  H   VAL B 120       7.061  -7.732 -16.892  1.00 98.29           H  
ATOM   4289  CA  VAL B 120       7.164  -9.051 -15.202  1.00 98.29           C  
ATOM   4290  HA  VAL B 120       8.027  -9.042 -14.537  1.00 98.29           H  
ATOM   4291  C   VAL B 120       6.740 -10.518 -15.310  1.00 98.29           C  
ATOM   4292  CB  VAL B 120       6.077  -8.166 -14.565  1.00 98.29           C  
ATOM   4293  HB  VAL B 120       5.311  -7.941 -15.307  1.00 98.29           H  
ATOM   4294  O   VAL B 120       7.049 -11.282 -14.400  1.00 98.29           O  
ATOM   4295  CG1 VAL B 120       5.404  -8.812 -13.353  1.00 98.29           C  
ATOM   4296 HG11 VAL B 120       4.686  -8.121 -12.911  1.00 98.29           H  
ATOM   4297 HG12 VAL B 120       6.148  -9.091 -12.607  1.00 98.29           H  
ATOM   4298 HG13 VAL B 120       4.866  -9.703 -13.677  1.00 98.29           H  
ATOM   4299  CG2 VAL B 120       6.707  -6.860 -14.071  1.00 98.29           C  
ATOM   4300 HG21 VAL B 120       7.397  -7.061 -13.251  1.00 98.29           H  
ATOM   4301 HG22 VAL B 120       7.254  -6.371 -14.877  1.00 98.29           H  
ATOM   4302 HG23 VAL B 120       5.922  -6.190 -13.722  1.00 98.29           H  
ATOM   4303  N   LEU B 121       6.103 -10.947 -16.406  1.00 98.36           N  
ATOM   4304  H   LEU B 121       5.872 -10.279 -17.128  1.00 98.36           H  
ATOM   4305  CA  LEU B 121       5.765 -12.360 -16.619  1.00 98.36           C  
ATOM   4306  HA  LEU B 121       5.195 -12.717 -15.761  1.00 98.36           H  
ATOM   4307  C   LEU B 121       7.010 -13.255 -16.696  1.00 98.36           C  
ATOM   4308  CB  LEU B 121       4.925 -12.515 -17.898  1.00 98.36           C  
ATOM   4309  HB2 LEU B 121       4.977 -13.554 -18.222  1.00 98.36           H  
ATOM   4310  HB3 LEU B 121       5.371 -11.911 -18.688  1.00 98.36           H  
ATOM   4311  O   LEU B 121       7.096 -14.238 -15.959  1.00 98.36           O  
ATOM   4312  CG  LEU B 121       3.443 -12.141 -17.753  1.00 98.36           C  
ATOM   4313  HG  LEU B 121       3.345 -11.130 -17.358  1.00 98.36           H  
ATOM   4314  CD1 LEU B 121       2.796 -12.200 -19.138  1.00 98.36           C  
ATOM   4315 HD11 LEU B 121       3.250 -11.444 -19.778  1.00 98.36           H  
ATOM   4316 HD12 LEU B 121       2.949 -13.188 -19.572  1.00 98.36           H  
ATOM   4317 HD13 LEU B 121       1.726 -12.014 -19.052  1.00 98.36           H  
ATOM   4318  CD2 LEU B 121       2.693 -13.108 -16.832  1.00 98.36           C  
ATOM   4319 HD21 LEU B 121       2.816 -14.133 -17.183  1.00 98.36           H  
ATOM   4320 HD22 LEU B 121       3.074 -13.033 -15.813  1.00 98.36           H  
ATOM   4321 HD23 LEU B 121       1.631 -12.863 -16.809  1.00 98.36           H  
ATOM   4322  N   GLU B 122       7.978 -12.898 -17.543  1.00 98.51           N  
ATOM   4323  H   GLU B 122       7.843 -12.074 -18.112  1.00 98.51           H  
ATOM   4324  CA  GLU B 122       9.231 -13.655 -17.695  1.00 98.51           C  
ATOM   4325  HA  GLU B 122       9.010 -14.691 -17.950  1.00 98.51           H  
ATOM   4326  C   GLU B 122      10.020 -13.702 -16.385  1.00 98.51           C  
ATOM   4327  CB  GLU B 122      10.091 -13.053 -18.821  1.00 98.51           C  
ATOM   4328  HB2 GLU B 122      10.154 -11.972 -18.697  1.00 98.51           H  
ATOM   4329  HB3 GLU B 122      11.096 -13.470 -18.759  1.00 98.51           H  
ATOM   4330  O   GLU B 122      10.380 -14.776 -15.910  1.00 98.51           O  
ATOM   4331  CG  GLU B 122       9.512 -13.390 -20.202  1.00 98.51           C  
ATOM   4332  HG2 GLU B 122       9.469 -14.476 -20.285  1.00 98.51           H  
ATOM   4333  HG3 GLU B 122       8.497 -12.998 -20.265  1.00 98.51           H  
ATOM   4334  CD  GLU B 122      10.327 -12.849 -21.388  1.00 98.51           C  
ATOM   4335  OE1 GLU B 122       9.963 -13.188 -22.537  1.00 98.51           O  
ATOM   4336  OE2 GLU B 122      11.299 -12.080 -21.182  1.00 98.51           O  
ATOM   4337  N   VAL B 123      10.212 -12.550 -15.743  1.00 98.49           N  
ATOM   4338  H   VAL B 123       9.874 -11.697 -16.165  1.00 98.49           H  
ATOM   4339  CA  VAL B 123      11.003 -12.467 -14.510  1.00 98.49           C  
ATOM   4340  HA  VAL B 123      11.931 -13.016 -14.666  1.00 98.49           H  
ATOM   4341  C   VAL B 123      10.295 -13.153 -13.334  1.00 98.49           C  
ATOM   4342  CB  VAL B 123      11.377 -11.000 -14.234  1.00 98.49           C  
ATOM   4343  HB  VAL B 123      10.475 -10.390 -14.178  1.00 98.49           H  
ATOM   4344  O   VAL B 123      10.959 -13.727 -12.474  1.00 98.49           O  
ATOM   4345  CG1 VAL B 123      12.176 -10.811 -12.946  1.00 98.49           C  
ATOM   4346 HG11 VAL B 123      11.620 -11.202 -12.095  1.00 98.49           H  
ATOM   4347 HG12 VAL B 123      12.381  -9.754 -12.776  1.00 98.49           H  
ATOM   4348 HG13 VAL B 123      13.119 -11.350 -13.036  1.00 98.49           H  
ATOM   4349  CG2 VAL B 123      12.287 -10.485 -15.360  1.00 98.49           C  
ATOM   4350 HG21 VAL B 123      13.134 -11.159 -15.484  1.00 98.49           H  
ATOM   4351 HG22 VAL B 123      11.748 -10.436 -16.306  1.00 98.49           H  
ATOM   4352 HG23 VAL B 123      12.664  -9.494 -15.110  1.00 98.49           H  
ATOM   4353  N   SER B 124       8.957 -13.184 -13.302  1.00 98.70           N  
ATOM   4354  H   SER B 124       8.441 -12.714 -14.032  1.00 98.70           H  
ATOM   4355  CA  SER B 124       8.220 -13.974 -12.301  1.00 98.70           C  
ATOM   4356  HA  SER B 124       8.612 -13.739 -11.312  1.00 98.70           H  
ATOM   4357  C   SER B 124       8.400 -15.481 -12.515  1.00 98.70           C  
ATOM   4358  CB  SER B 124       6.726 -13.642 -12.299  1.00 98.70           C  
ATOM   4359  HB2 SER B 124       6.230 -14.246 -11.539  1.00 98.70           H  
ATOM   4360  HB3 SER B 124       6.295 -13.878 -13.272  1.00 98.70           H  
ATOM   4361  O   SER B 124       8.590 -16.207 -11.540  1.00 98.70           O  
ATOM   4362  OG  SER B 124       6.517 -12.274 -12.010  1.00 98.70           O  
ATOM   4363  HG  SER B 124       6.735 -11.798 -12.815  1.00 98.70           H  
ATOM   4364  N   TRP B 125       8.396 -15.956 -13.770  1.00 98.55           N  
ATOM   4365  H   TRP B 125       8.275 -15.309 -14.536  1.00 98.55           H  
ATOM   4366  CA  TRP B 125       8.684 -17.361 -14.092  1.00 98.55           C  
ATOM   4367  HA  TRP B 125       7.976 -18.005 -13.570  1.00 98.55           H  
ATOM   4368  C   TRP B 125      10.084 -17.757 -13.614  1.00 98.55           C  
ATOM   4369  CB  TRP B 125       8.549 -17.604 -15.606  1.00 98.55           C  
ATOM   4370  HB2 TRP B 125       9.274 -16.996 -16.146  1.00 98.55           H  
ATOM   4371  HB3 TRP B 125       7.558 -17.291 -15.935  1.00 98.55           H  
ATOM   4372  O   TRP B 125      10.256 -18.736 -12.887  1.00 98.55           O  
ATOM   4373  CG  TRP B 125       8.755 -19.032 -16.011  1.00 98.55           C  
ATOM   4374  CD1 TRP B 125       9.949 -19.644 -16.193  1.00 98.55           C  
ATOM   4375  HD1 TRP B 125      10.914 -19.171 -16.089  1.00 98.55           H  
ATOM   4376  CD2 TRP B 125       7.750 -20.069 -16.199  1.00 98.55           C  
ATOM   4377  CE2 TRP B 125       8.415 -21.310 -16.418  1.00 98.55           C  
ATOM   4378  CE3 TRP B 125       6.340 -20.088 -16.169  1.00 98.55           C  
ATOM   4379  HE3 TRP B 125       5.817 -19.155 -16.020  1.00 98.55           H  
ATOM   4380  NE1 TRP B 125       9.753 -20.990 -16.434  1.00 98.55           N  
ATOM   4381  HE1 TRP B 125      10.508 -21.660 -16.463  1.00 98.55           H  
ATOM   4382  CH2 TRP B 125       6.312 -22.507 -16.490  1.00 98.55           C  
ATOM   4383  HH2 TRP B 125       5.764 -23.436 -16.549  1.00 98.55           H  
ATOM   4384  CZ2 TRP B 125       7.717 -22.519 -16.533  1.00 98.55           C  
ATOM   4385  HZ2 TRP B 125       8.262 -23.447 -16.629  1.00 98.55           H  
ATOM   4386  CZ3 TRP B 125       5.624 -21.291 -16.322  1.00 98.55           C  
ATOM   4387  HZ3 TRP B 125       4.546 -21.290 -16.268  1.00 98.55           H  
ATOM   4388  N   GLU B 126      11.081 -16.944 -13.965  1.00 98.34           N  
ATOM   4389  H   GLU B 126      10.871 -16.170 -14.579  1.00 98.34           H  
ATOM   4390  CA  GLU B 126      12.472 -17.147 -13.563  1.00 98.34           C  
ATOM   4391  HA  GLU B 126      12.814 -18.118 -13.922  1.00 98.34           H  
ATOM   4392  C   GLU B 126      12.637 -17.131 -12.033  1.00 98.34           C  
ATOM   4393  CB  GLU B 126      13.340 -16.048 -14.193  1.00 98.34           C  
ATOM   4394  HB2 GLU B 126      14.338 -16.099 -13.759  1.00 98.34           H  
ATOM   4395  HB3 GLU B 126      12.903 -15.084 -13.929  1.00 98.34           H  
ATOM   4396  O   GLU B 126      13.405 -17.925 -11.491  1.00 98.34           O  
ATOM   4397  CG  GLU B 126      13.476 -16.145 -15.727  1.00 98.34           C  
ATOM   4398  HG2 GLU B 126      12.493 -16.292 -16.176  1.00 98.34           H  
ATOM   4399  HG3 GLU B 126      14.078 -17.022 -15.962  1.00 98.34           H  
ATOM   4400  CD  GLU B 126      14.131 -14.894 -16.351  1.00 98.34           C  
ATOM   4401  OE1 GLU B 126      14.222 -14.827 -17.602  1.00 98.34           O  
ATOM   4402  OE2 GLU B 126      14.568 -14.005 -15.582  1.00 98.34           O  
ATOM   4403  N   ALA B 127      11.910 -16.270 -11.310  1.00 98.60           N  
ATOM   4404  H   ALA B 127      11.319 -15.611 -11.796  1.00 98.60           H  
ATOM   4405  CA  ALA B 127      11.972 -16.210  -9.849  1.00 98.60           C  
ATOM   4406  HA  ALA B 127      13.014 -16.073  -9.561  1.00 98.60           H  
ATOM   4407  C   ALA B 127      11.490 -17.513  -9.183  1.00 98.60           C  
ATOM   4408  CB  ALA B 127      11.183 -14.991  -9.354  1.00 98.60           C  
ATOM   4409  HB1 ALA B 127      11.266 -14.914  -8.270  1.00 98.60           H  
ATOM   4410  HB2 ALA B 127      10.131 -15.092  -9.622  1.00 98.60           H  
ATOM   4411  HB3 ALA B 127      11.581 -14.082  -9.804  1.00 98.60           H  
ATOM   4412  O   ALA B 127      12.139 -17.976  -8.242  1.00 98.60           O  
ATOM   4413  N   PHE B 128      10.413 -18.134  -9.686  1.00 98.21           N  
ATOM   4414  H   PHE B 128       9.924 -17.704 -10.458  1.00 98.21           H  
ATOM   4415  CA  PHE B 128       9.964 -19.455  -9.224  1.00 98.21           C  
ATOM   4416  HA  PHE B 128       9.828 -19.433  -8.143  1.00 98.21           H  
ATOM   4417  C   PHE B 128      11.003 -20.542  -9.516  1.00 98.21           C  
ATOM   4418  CB  PHE B 128       8.631 -19.835  -9.882  1.00 98.21           C  
ATOM   4419  HB2 PHE B 128       8.487 -20.909  -9.770  1.00 98.21           H  
ATOM   4420  HB3 PHE B 128       8.688 -19.624 -10.950  1.00 98.21           H  
ATOM   4421  O   PHE B 128      11.414 -21.269  -8.609  1.00 98.21           O  
ATOM   4422  CG  PHE B 128       7.404 -19.171  -9.300  1.00 98.21           C  
ATOM   4423  CD1 PHE B 128       7.043 -19.418  -7.963  1.00 98.21           C  
ATOM   4424  HD1 PHE B 128       7.655 -20.063  -7.349  1.00 98.21           H  
ATOM   4425  CD2 PHE B 128       6.571 -18.383 -10.113  1.00 98.21           C  
ATOM   4426  HD2 PHE B 128       6.824 -18.214 -11.149  1.00 98.21           H  
ATOM   4427  CE1 PHE B 128       5.873 -18.850  -7.431  1.00 98.21           C  
ATOM   4428  HE1 PHE B 128       5.592 -19.045  -6.407  1.00 98.21           H  
ATOM   4429  CE2 PHE B 128       5.385 -17.843  -9.589  1.00 98.21           C  
ATOM   4430  HE2 PHE B 128       4.725 -17.281 -10.234  1.00 98.21           H  
ATOM   4431  CZ  PHE B 128       5.047 -18.053  -8.241  1.00 98.21           C  
ATOM   4432  HZ  PHE B 128       4.135 -17.637  -7.840  1.00 98.21           H  
ATOM   4433  N   GLU B 129      11.503 -20.608 -10.754  1.00 96.66           N  
ATOM   4434  H   GLU B 129      11.128 -19.994 -11.462  1.00 96.66           H  
ATOM   4435  CA  GLU B 129      12.499 -21.613 -11.139  1.00 96.66           C  
ATOM   4436  HA  GLU B 129      12.073 -22.606 -10.994  1.00 96.66           H  
ATOM   4437  C   GLU B 129      13.781 -21.521 -10.303  1.00 96.66           C  
ATOM   4438  CB  GLU B 129      12.893 -21.437 -12.609  1.00 96.66           C  
ATOM   4439  HB2 GLU B 129      13.805 -22.008 -12.784  1.00 96.66           H  
ATOM   4440  HB3 GLU B 129      13.110 -20.387 -12.808  1.00 96.66           H  
ATOM   4441  O   GLU B 129      14.396 -22.546  -9.978  1.00 96.66           O  
ATOM   4442  CG  GLU B 129      11.830 -21.945 -13.585  1.00 96.66           C  
ATOM   4443  HG2 GLU B 129      10.962 -21.285 -13.561  1.00 96.66           H  
ATOM   4444  HG3 GLU B 129      11.514 -22.938 -13.264  1.00 96.66           H  
ATOM   4445  CD  GLU B 129      12.382 -22.037 -15.015  1.00 96.66           C  
ATOM   4446  OE1 GLU B 129      11.835 -22.856 -15.788  1.00 96.66           O  
ATOM   4447  OE2 GLU B 129      13.371 -21.339 -15.336  1.00 96.66           O  
ATOM   4448  N   ARG B 130      14.191 -20.297  -9.956  1.00 97.20           N  
ATOM   4449  H   ARG B 130      13.654 -19.517 -10.308  1.00 97.20           H  
ATOM   4450  CA  ARG B 130      15.374 -20.014  -9.133  1.00 97.20           C  
ATOM   4451  HA  ARG B 130      16.173 -20.699  -9.416  1.00 97.20           H  
ATOM   4452  C   ARG B 130      15.148 -20.278  -7.645  1.00 97.20           C  
ATOM   4453  CB  ARG B 130      15.846 -18.579  -9.401  1.00 97.20           C  
ATOM   4454  HB2 ARG B 130      15.014 -17.888  -9.267  1.00 97.20           H  
ATOM   4455  HB3 ARG B 130      16.627 -18.323  -8.685  1.00 97.20           H  
ATOM   4456  O   ARG B 130      16.128 -20.513  -6.950  1.00 97.20           O  
ATOM   4457  CG  ARG B 130      16.411 -18.455 -10.830  1.00 97.20           C  
ATOM   4458  HG2 ARG B 130      17.296 -19.086 -10.921  1.00 97.20           H  
ATOM   4459  HG3 ARG B 130      15.686 -18.812 -11.561  1.00 97.20           H  
ATOM   4460  CD  ARG B 130      16.780 -17.014 -11.179  1.00 97.20           C  
ATOM   4461  HD2 ARG B 130      17.024 -16.953 -12.240  1.00 97.20           H  
ATOM   4462  HD3 ARG B 130      15.917 -16.374 -10.998  1.00 97.20           H  
ATOM   4463  NE  ARG B 130      17.916 -16.588 -10.361  1.00 97.20           N  
ATOM   4464  HE  ARG B 130      17.669 -16.193  -9.466  1.00 97.20           H  
ATOM   4465  NH1 ARG B 130      19.681 -16.917 -11.823  1.00 97.20           N  
ATOM   4466 HH11 ARG B 130      20.676 -16.758 -11.888  1.00 97.20           H  
ATOM   4467 HH12 ARG B 130      19.072 -16.909 -12.629  1.00 97.20           H  
ATOM   4468  NH2 ARG B 130      20.024 -16.614  -9.657  1.00 97.20           N  
ATOM   4469 HH21 ARG B 130      21.019 -16.631  -9.827  1.00 97.20           H  
ATOM   4470 HH22 ARG B 130      19.721 -16.561  -8.695  1.00 97.20           H  
ATOM   4471  CZ  ARG B 130      19.193 -16.721 -10.634  1.00 97.20           C  
ATOM   4472  N   ALA B 131      13.898 -20.315  -7.183  1.00 97.40           N  
ATOM   4473  H   ALA B 131      13.142 -20.073  -7.808  1.00 97.40           H  
ATOM   4474  CA  ALA B 131      13.539 -20.806  -5.850  1.00 97.40           C  
ATOM   4475  HA  ALA B 131      14.292 -20.469  -5.138  1.00 97.40           H  
ATOM   4476  C   ALA B 131      13.505 -22.342  -5.755  1.00 97.40           C  
ATOM   4477  CB  ALA B 131      12.186 -20.206  -5.448  1.00 97.40           C  
ATOM   4478  HB1 ALA B 131      11.972 -20.465  -4.411  1.00 97.40           H  
ATOM   4479  HB2 ALA B 131      11.392 -20.606  -6.079  1.00 97.40           H  
ATOM   4480  HB3 ALA B 131      12.204 -19.120  -5.543  1.00 97.40           H  
ATOM   4481  O   ALA B 131      13.324 -22.889  -4.671  1.00 97.40           O  
ATOM   4482  N   GLY B 132      13.656 -23.050  -6.882  1.00 96.42           N  
ATOM   4483  H   GLY B 132      13.783 -22.548  -7.749  1.00 96.42           H  
ATOM   4484  CA  GLY B 132      13.450 -24.497  -6.937  1.00 96.42           C  
ATOM   4485  HA2 GLY B 132      13.886 -24.878  -7.860  1.00 96.42           H  
ATOM   4486  HA3 GLY B 132      13.948 -24.970  -6.090  1.00 96.42           H  
ATOM   4487  C   GLY B 132      11.973 -24.897  -6.907  1.00 96.42           C  
ATOM   4488  O   GLY B 132      11.668 -26.039  -6.578  1.00 96.42           O  
ATOM   4489  N   ILE B 133      11.067 -23.984  -7.267  1.00 96.39           N  
ATOM   4490  H   ILE B 133      11.383 -23.075  -7.573  1.00 96.39           H  
ATOM   4491  CA  ILE B 133       9.625 -24.226  -7.315  1.00 96.39           C  
ATOM   4492  HA  ILE B 133       9.396 -25.151  -6.785  1.00 96.39           H  
ATOM   4493  C   ILE B 133       9.205 -24.406  -8.774  1.00 96.39           C  
ATOM   4494  CB  ILE B 133       8.863 -23.089  -6.600  1.00 96.39           C  
ATOM   4495  HB  ILE B 133       9.149 -22.140  -7.053  1.00 96.39           H  
ATOM   4496  O   ILE B 133       9.481 -23.555  -9.619  1.00 96.39           O  
ATOM   4497  CG1 ILE B 133       9.251 -23.059  -5.101  1.00 96.39           C  
ATOM   4498 HG12 ILE B 133      10.336 -23.012  -5.003  1.00 96.39           H  
ATOM   4499 HG13 ILE B 133       8.923 -23.984  -4.626  1.00 96.39           H  
ATOM   4500  CG2 ILE B 133       7.340 -23.265  -6.765  1.00 96.39           C  
ATOM   4501 HG21 ILE B 133       7.057 -23.170  -7.813  1.00 96.39           H  
ATOM   4502 HG22 ILE B 133       7.030 -24.244  -6.400  1.00 96.39           H  
ATOM   4503 HG23 ILE B 133       6.800 -22.498  -6.210  1.00 96.39           H  
ATOM   4504  CD1 ILE B 133       8.678 -21.871  -4.318  1.00 96.39           C  
ATOM   4505 HD11 ILE B 133       9.479 -21.372  -3.773  1.00 96.39           H  
ATOM   4506 HD12 ILE B 133       8.210 -21.156  -4.995  1.00 96.39           H  
ATOM   4507 HD13 ILE B 133       7.933 -22.223  -3.605  1.00 96.39           H  
ATOM   4508  N   GLU B 134       8.528 -25.516  -9.067  1.00 95.76           N  
ATOM   4509  H   GLU B 134       8.300 -26.158  -8.322  1.00 95.76           H  
ATOM   4510  CA  GLU B 134       7.947 -25.765 -10.385  1.00 95.76           C  
ATOM   4511  HA  GLU B 134       8.714 -25.567 -11.134  1.00 95.76           H  
ATOM   4512  C   GLU B 134       6.742 -24.828 -10.590  1.00 95.76           C  
ATOM   4513  CB  GLU B 134       7.581 -27.253 -10.502  1.00 95.76           C  
ATOM   4514  HB2 GLU B 134       8.477 -27.824 -10.258  1.00 95.76           H  
ATOM   4515  HB3 GLU B 134       6.819 -27.518  -9.770  1.00 95.76           H  
ATOM   4516  O   GLU B 134       5.795 -24.895  -9.806  1.00 95.76           O  
ATOM   4517  CG  GLU B 134       7.156 -27.666 -11.919  1.00 95.76           C  
ATOM   4518  HG2 GLU B 134       7.389 -28.723 -12.053  1.00 95.76           H  
ATOM   4519  HG3 GLU B 134       7.759 -27.093 -12.622  1.00 95.76           H  
ATOM   4520  CD  GLU B 134       5.674 -27.461 -12.237  1.00 95.76           C  
ATOM   4521  OE1 GLU B 134       5.378 -27.032 -13.377  1.00 95.76           O  
ATOM   4522  OE2 GLU B 134       4.828 -27.676 -11.352  1.00 95.76           O  
ATOM   4523  N   PRO B 135       6.731 -23.938 -11.597  1.00 94.74           N  
ATOM   4524  CA  PRO B 135       5.694 -22.906 -11.675  1.00 94.74           C  
ATOM   4525  HA  PRO B 135       5.712 -22.342 -10.742  1.00 94.74           H  
ATOM   4526  C   PRO B 135       4.259 -23.413 -11.893  1.00 94.74           C  
ATOM   4527  CB  PRO B 135       6.132 -21.983 -12.805  1.00 94.74           C  
ATOM   4528  HB2 PRO B 135       5.689 -22.308 -13.747  1.00 94.74           H  
ATOM   4529  HB3 PRO B 135       5.861 -20.954 -12.569  1.00 94.74           H  
ATOM   4530  O   PRO B 135       3.309 -22.700 -11.581  1.00 94.74           O  
ATOM   4531  CG  PRO B 135       7.646 -22.155 -12.857  1.00 94.74           C  
ATOM   4532  HG2 PRO B 135       8.060 -21.917 -13.837  1.00 94.74           H  
ATOM   4533  HG3 PRO B 135       8.115 -21.538 -12.090  1.00 94.74           H  
ATOM   4534  CD  PRO B 135       7.830 -23.621 -12.503  1.00 94.74           C  
ATOM   4535  HD2 PRO B 135       7.754 -24.233 -13.402  1.00 94.74           H  
ATOM   4536  HD3 PRO B 135       8.811 -23.749 -12.044  1.00 94.74           H  
ATOM   4537  N   GLY B 136       4.059 -24.627 -12.414  1.00 92.54           N  
ATOM   4538  H   GLY B 136       4.850 -25.206 -12.660  1.00 92.54           H  
ATOM   4539  CA  GLY B 136       2.739 -25.257 -12.489  1.00 92.54           C  
ATOM   4540  HA2 GLY B 136       2.826 -26.162 -13.090  1.00 92.54           H  
ATOM   4541  HA3 GLY B 136       2.033 -24.577 -12.966  1.00 92.54           H  
ATOM   4542  C   GLY B 136       2.179 -25.664 -11.120  1.00 92.54           C  
ATOM   4543  O   GLY B 136       0.964 -25.632 -10.925  1.00 92.54           O  
ATOM   4544  N   SER B 137       3.048 -25.984 -10.158  1.00 94.03           N  
ATOM   4545  H   SER B 137       4.000 -26.140 -10.456  1.00 94.03           H  
ATOM   4546  CA  SER B 137       2.690 -26.470  -8.820  1.00 94.03           C  
ATOM   4547  HA  SER B 137       1.959 -27.269  -8.939  1.00 94.03           H  
ATOM   4548  C   SER B 137       2.052 -25.410  -7.923  1.00 94.03           C  
ATOM   4549  CB  SER B 137       3.918 -27.068  -8.120  1.00 94.03           C  
ATOM   4550  HB2 SER B 137       4.420 -27.765  -8.792  1.00 94.03           H  
ATOM   4551  HB3 SER B 137       3.582 -27.621  -7.243  1.00 94.03           H  
ATOM   4552  O   SER B 137       1.355 -25.755  -6.971  1.00 94.03           O  
ATOM   4553  OG  SER B 137       4.829 -26.070  -7.697  1.00 94.03           O  
ATOM   4554  HG  SER B 137       5.184 -25.643  -8.481  1.00 94.03           H  
ATOM   4555  N   VAL B 138       2.240 -24.124  -8.238  1.00 95.88           N  
ATOM   4556  H   VAL B 138       2.840 -23.915  -9.023  1.00 95.88           H  
ATOM   4557  CA  VAL B 138       1.622 -23.006  -7.505  1.00 95.88           C  
ATOM   4558  HA  VAL B 138       1.474 -23.323  -6.472  1.00 95.88           H  
ATOM   4559  C   VAL B 138       0.224 -22.655  -8.020  1.00 95.88           C  
ATOM   4560  CB  VAL B 138       2.539 -21.770  -7.457  1.00 95.88           C  
ATOM   4561  HB  VAL B 138       2.023 -20.974  -6.919  1.00 95.88           H  
ATOM   4562  O   VAL B 138      -0.432 -21.767  -7.484  1.00 95.88           O  
ATOM   4563  CG1 VAL B 138       3.829 -22.085  -6.690  1.00 95.88           C  
ATOM   4564 HG11 VAL B 138       4.439 -21.185  -6.614  1.00 95.88           H  
ATOM   4565 HG12 VAL B 138       3.585 -22.430  -5.686  1.00 95.88           H  
ATOM   4566 HG13 VAL B 138       4.399 -22.860  -7.202  1.00 95.88           H  
ATOM   4567  CG2 VAL B 138       2.921 -21.245  -8.842  1.00 95.88           C  
ATOM   4568 HG21 VAL B 138       3.644 -21.920  -9.301  1.00 95.88           H  
ATOM   4569 HG22 VAL B 138       3.388 -20.266  -8.742  1.00 95.88           H  
ATOM   4570 HG23 VAL B 138       2.040 -21.153  -9.477  1.00 95.88           H  
ATOM   4571  N   ARG B 139      -0.280 -23.346  -9.046  1.00 94.92           N  
ATOM   4572  H   ARG B 139       0.271 -24.092  -9.445  1.00 94.92           H  
ATOM   4573  CA  ARG B 139      -1.635 -23.110  -9.550  1.00 94.92           C  
ATOM   4574  HA  ARG B 139      -1.717 -22.050  -9.787  1.00 94.92           H  
ATOM   4575  C   ARG B 139      -2.675 -23.445  -8.476  1.00 94.92           C  
ATOM   4576  CB  ARG B 139      -1.841 -23.929 -10.825  1.00 94.92           C  
ATOM   4577  HB2 ARG B 139      -0.995 -23.760 -11.491  1.00 94.92           H  
ATOM   4578  HB3 ARG B 139      -1.878 -24.989 -10.573  1.00 94.92           H  
ATOM   4579  O   ARG B 139      -2.719 -24.563  -7.972  1.00 94.92           O  
ATOM   4580  CG  ARG B 139      -3.122 -23.516 -11.553  1.00 94.92           C  
ATOM   4581  HG2 ARG B 139      -3.985 -23.595 -10.892  1.00 94.92           H  
ATOM   4582  HG3 ARG B 139      -3.016 -22.485 -11.888  1.00 94.92           H  
ATOM   4583  CD  ARG B 139      -3.331 -24.428 -12.763  1.00 94.92           C  
ATOM   4584  HD2 ARG B 139      -3.604 -25.420 -12.405  1.00 94.92           H  
ATOM   4585  HD3 ARG B 139      -2.391 -24.527 -13.306  1.00 94.92           H  
ATOM   4586  NE  ARG B 139      -4.389 -23.918 -13.657  1.00 94.92           N  
ATOM   4587  HE  ARG B 139      -5.335 -24.198 -13.439  1.00 94.92           H  
ATOM   4588  NH1 ARG B 139      -3.035 -22.692 -15.053  1.00 94.92           N  
ATOM   4589 HH11 ARG B 139      -2.266 -22.847 -14.418  1.00 94.92           H  
ATOM   4590 HH12 ARG B 139      -2.926 -21.986 -15.768  1.00 94.92           H  
ATOM   4591  NH2 ARG B 139      -5.217 -22.842 -15.482  1.00 94.92           N  
ATOM   4592 HH21 ARG B 139      -6.155 -23.111 -15.219  1.00 94.92           H  
ATOM   4593 HH22 ARG B 139      -5.071 -22.211 -16.257  1.00 94.92           H  
ATOM   4594  CZ  ARG B 139      -4.208 -23.157 -14.723  1.00 94.92           C  
ATOM   4595  N   GLY B 140      -3.553 -22.494  -8.177  1.00 94.46           N  
ATOM   4596  H   GLY B 140      -3.434 -21.583  -8.598  1.00 94.46           H  
ATOM   4597  CA  GLY B 140      -4.569 -22.611  -7.131  1.00 94.46           C  
ATOM   4598  HA2 GLY B 140      -5.361 -21.887  -7.326  1.00 94.46           H  
ATOM   4599  HA3 GLY B 140      -5.005 -23.609  -7.152  1.00 94.46           H  
ATOM   4600  C   GLY B 140      -4.042 -22.358  -5.715  1.00 94.46           C  
ATOM   4601  O   GLY B 140      -4.779 -22.585  -4.759  1.00 94.46           O  
ATOM   4602  N   SER B 141      -2.788 -21.920  -5.555  1.00 97.09           N  
ATOM   4603  H   SER B 141      -2.209 -21.736  -6.363  1.00 97.09           H  
ATOM   4604  CA  SER B 141      -2.253 -21.526  -4.251  1.00 97.09           C  
ATOM   4605  HA  SER B 141      -2.619 -22.227  -3.502  1.00 97.09           H  
ATOM   4606  C   SER B 141      -2.720 -20.124  -3.852  1.00 97.09           C  
ATOM   4607  CB  SER B 141      -0.721 -21.596  -4.241  1.00 97.09           C  
ATOM   4608  HB2 SER B 141      -0.369 -21.553  -3.210  1.00 97.09           H  
ATOM   4609  HB3 SER B 141      -0.384 -22.527  -4.696  1.00 97.09           H  
ATOM   4610  O   SER B 141      -3.062 -19.288  -4.689  1.00 97.09           O  
ATOM   4611  OG  SER B 141      -0.202 -20.489  -4.945  1.00 97.09           O  
ATOM   4612  HG  SER B 141       0.744 -20.399  -4.806  1.00 97.09           H  
ATOM   4613  N   ASP B 142      -2.635 -19.819  -2.562  1.00 97.96           N  
ATOM   4614  H   ASP B 142      -2.264 -20.507  -1.922  1.00 97.96           H  
ATOM   4615  CA  ASP B 142      -2.868 -18.488  -1.995  1.00 97.96           C  
ATOM   4616  HA  ASP B 142      -3.729 -18.048  -2.497  1.00 97.96           H  
ATOM   4617  C   ASP B 142      -1.686 -17.519  -2.213  1.00 97.96           C  
ATOM   4618  CB  ASP B 142      -3.230 -18.642  -0.505  1.00 97.96           C  
ATOM   4619  HB2 ASP B 142      -3.528 -17.672  -0.110  1.00 97.96           H  
ATOM   4620  HB3 ASP B 142      -4.089 -19.308  -0.422  1.00 97.96           H  
ATOM   4621  O   ASP B 142      -1.520 -16.561  -1.463  1.00 97.96           O  
ATOM   4622  CG  ASP B 142      -2.087 -19.200   0.355  1.00 97.96           C  
ATOM   4623  OD1 ASP B 142      -0.990 -19.487  -0.184  1.00 97.96           O  
ATOM   4624  OD2 ASP B 142      -2.280 -19.368   1.574  1.00 97.96           O  
ATOM   4625  N   THR B 143      -0.827 -17.752  -3.214  1.00 98.66           N  
ATOM   4626  H   THR B 143      -1.024 -18.513  -3.848  1.00 98.66           H  
ATOM   4627  CA  THR B 143       0.347 -16.900  -3.453  1.00 98.66           C  
ATOM   4628  HA  THR B 143       0.890 -16.846  -2.509  1.00 98.66           H  
ATOM   4629  C   THR B 143      -0.071 -15.482  -3.849  1.00 98.66           C  
ATOM   4630  CB  THR B 143       1.282 -17.513  -4.501  1.00 98.66           C  
ATOM   4631  HB  THR B 143       0.717 -17.654  -5.423  1.00 98.66           H  
ATOM   4632  O   THR B 143      -0.805 -15.295  -4.820  1.00 98.66           O  
ATOM   4633  CG2 THR B 143       2.537 -16.693  -4.805  1.00 98.66           C  
ATOM   4634 HG21 THR B 143       3.132 -16.567  -3.900  1.00 98.66           H  
ATOM   4635 HG22 THR B 143       3.133 -17.216  -5.552  1.00 98.66           H  
ATOM   4636 HG23 THR B 143       2.265 -15.713  -5.197  1.00 98.66           H  
ATOM   4637  OG1 THR B 143       1.736 -18.763  -4.030  1.00 98.66           O  
ATOM   4638  HG1 THR B 143       1.321 -18.887  -3.173  1.00 98.66           H  
ATOM   4639  N   GLY B 144       0.402 -14.478  -3.109  1.00 98.79           N  
ATOM   4640  H   GLY B 144       1.018 -14.708  -2.342  1.00 98.79           H  
ATOM   4641  CA  GLY B 144       0.140 -13.065  -3.394  1.00 98.79           C  
ATOM   4642  HA2 GLY B 144      -0.881 -12.957  -3.760  1.00 98.79           H  
ATOM   4643  HA3 GLY B 144       0.223 -12.486  -2.474  1.00 98.79           H  
ATOM   4644  C   GLY B 144       1.094 -12.474  -4.439  1.00 98.79           C  
ATOM   4645  O   GLY B 144       2.196 -12.981  -4.654  1.00 98.79           O  
ATOM   4646  N   VAL B 145       0.692 -11.376  -5.079  1.00 98.91           N  
ATOM   4647  H   VAL B 145      -0.215 -11.006  -4.834  1.00 98.91           H  
ATOM   4648  CA  VAL B 145       1.483 -10.630  -6.071  1.00 98.91           C  
ATOM   4649  HA  VAL B 145       2.515 -10.979  -6.039  1.00 98.91           H  
ATOM   4650  C   VAL B 145       1.471  -9.142  -5.721  1.00 98.91           C  
ATOM   4651  CB  VAL B 145       0.959 -10.858  -7.505  1.00 98.91           C  
ATOM   4652  HB  VAL B 145      -0.063 -10.487  -7.583  1.00 98.91           H  
ATOM   4653  O   VAL B 145       0.440  -8.483  -5.800  1.00 98.91           O  
ATOM   4654  CG1 VAL B 145       1.827 -10.114  -8.531  1.00 98.91           C  
ATOM   4655 HG11 VAL B 145       1.433 -10.289  -9.532  1.00 98.91           H  
ATOM   4656 HG12 VAL B 145       2.855 -10.472  -8.479  1.00 98.91           H  
ATOM   4657 HG13 VAL B 145       1.801  -9.041  -8.341  1.00 98.91           H  
ATOM   4658  CG2 VAL B 145       0.962 -12.342  -7.891  1.00 98.91           C  
ATOM   4659 HG21 VAL B 145       0.629 -12.455  -8.923  1.00 98.91           H  
ATOM   4660 HG22 VAL B 145       0.275 -12.895  -7.252  1.00 98.91           H  
ATOM   4661 HG23 VAL B 145       1.963 -12.761  -7.784  1.00 98.91           H  
ATOM   4662  N   PHE B 146       2.627  -8.581  -5.381  1.00 98.80           N  
ATOM   4663  H   PHE B 146       3.447  -9.169  -5.344  1.00 98.80           H  
ATOM   4664  CA  PHE B 146       2.770  -7.188  -4.957  1.00 98.80           C  
ATOM   4665  HA  PHE B 146       1.822  -6.661  -5.065  1.00 98.80           H  
ATOM   4666  C   PHE B 146       3.805  -6.492  -5.839  1.00 98.80           C  
ATOM   4667  CB  PHE B 146       3.165  -7.139  -3.474  1.00 98.80           C  
ATOM   4668  HB2 PHE B 146       4.133  -7.622  -3.345  1.00 98.80           H  
ATOM   4669  HB3 PHE B 146       3.281  -6.096  -3.180  1.00 98.80           H  
ATOM   4670  O   PHE B 146       4.995  -6.804  -5.776  1.00 98.80           O  
ATOM   4671  CG  PHE B 146       2.170  -7.798  -2.538  1.00 98.80           C  
ATOM   4672  CD1 PHE B 146       1.234  -7.016  -1.839  1.00 98.80           C  
ATOM   4673  HD1 PHE B 146       1.228  -5.943  -1.960  1.00 98.80           H  
ATOM   4674  CD2 PHE B 146       2.196  -9.193  -2.344  1.00 98.80           C  
ATOM   4675  HD2 PHE B 146       2.924  -9.798  -2.865  1.00 98.80           H  
ATOM   4676  CE1 PHE B 146       0.323  -7.632  -0.963  1.00 98.80           C  
ATOM   4677  HE1 PHE B 146      -0.373  -7.038  -0.390  1.00 98.80           H  
ATOM   4678  CE2 PHE B 146       1.271  -9.807  -1.484  1.00 98.80           C  
ATOM   4679  HE2 PHE B 146       1.290 -10.877  -1.334  1.00 98.80           H  
ATOM   4680  CZ  PHE B 146       0.320  -9.027  -0.808  1.00 98.80           C  
ATOM   4681  HZ  PHE B 146      -0.404  -9.497  -0.159  1.00 98.80           H  
ATOM   4682  N   MET B 147       3.368  -5.548  -6.673  1.00 98.74           N  
ATOM   4683  H   MET B 147       2.382  -5.330  -6.686  1.00 98.74           H  
ATOM   4684  CA  MET B 147       4.231  -4.914  -7.674  1.00 98.74           C  
ATOM   4685  HA  MET B 147       5.260  -5.242  -7.529  1.00 98.74           H  
ATOM   4686  C   MET B 147       4.233  -3.393  -7.546  1.00 98.74           C  
ATOM   4687  CB  MET B 147       3.810  -5.352  -9.086  1.00 98.74           C  
ATOM   4688  HB2 MET B 147       4.387  -4.789  -9.819  1.00 98.74           H  
ATOM   4689  HB3 MET B 147       2.754  -5.125  -9.234  1.00 98.74           H  
ATOM   4690  O   MET B 147       3.184  -2.755  -7.548  1.00 98.74           O  
ATOM   4691  CG  MET B 147       4.042  -6.850  -9.329  1.00 98.74           C  
ATOM   4692  HG2 MET B 147       3.600  -7.117 -10.289  1.00 98.74           H  
ATOM   4693  HG3 MET B 147       3.524  -7.420  -8.558  1.00 98.74           H  
ATOM   4694  SD  MET B 147       5.786  -7.355  -9.354  1.00 98.74           S  
ATOM   4695  CE  MET B 147       5.578  -9.154  -9.465  1.00 98.74           C  
ATOM   4696  HE1 MET B 147       5.084  -9.519  -8.564  1.00 98.74           H  
ATOM   4697  HE2 MET B 147       4.975  -9.407 -10.337  1.00 98.74           H  
ATOM   4698  HE3 MET B 147       6.553  -9.633  -9.553  1.00 98.74           H  
ATOM   4699  N   GLY B 148       5.425  -2.802  -7.495  1.00 98.71           N  
ATOM   4700  H   GLY B 148       6.243  -3.391  -7.430  1.00 98.71           H  
ATOM   4701  CA  GLY B 148       5.616  -1.367  -7.671  1.00 98.71           C  
ATOM   4702  HA2 GLY B 148       6.542  -1.071  -7.178  1.00 98.71           H  
ATOM   4703  HA3 GLY B 148       4.789  -0.825  -7.214  1.00 98.71           H  
ATOM   4704  C   GLY B 148       5.731  -1.002  -9.150  1.00 98.71           C  
ATOM   4705  O   GLY B 148       6.709  -1.391  -9.790  1.00 98.71           O  
ATOM   4706  N   ALA B 149       4.770  -0.261  -9.698  1.00 97.90           N  
ATOM   4707  H   ALA B 149       4.007   0.067  -9.122  1.00 97.90           H  
ATOM   4708  CA  ALA B 149       4.790   0.162 -11.099  1.00 97.90           C  
ATOM   4709  HA  ALA B 149       5.808   0.440 -11.375  1.00 97.90           H  
ATOM   4710  C   ALA B 149       3.886   1.377 -11.339  1.00 97.90           C  
ATOM   4711  CB  ALA B 149       4.348  -1.009 -11.993  1.00 97.90           C  
ATOM   4712  HB1 ALA B 149       4.422  -0.720 -13.042  1.00 97.90           H  
ATOM   4713  HB2 ALA B 149       4.993  -1.872 -11.826  1.00 97.90           H  
ATOM   4714  HB3 ALA B 149       3.317  -1.281 -11.768  1.00 97.90           H  
ATOM   4715  O   ALA B 149       2.954   1.635 -10.581  1.00 97.90           O  
ATOM   4716  N   TYR B 150       4.132   2.082 -12.439  1.00 93.16           N  
ATOM   4717  H   TYR B 150       4.913   1.815 -13.021  1.00 93.16           H  
ATOM   4718  CA  TYR B 150       3.277   3.150 -12.958  1.00 93.16           C  
ATOM   4719  HA  TYR B 150       2.242   2.913 -12.714  1.00 93.16           H  
ATOM   4720  C   TYR B 150       3.404   3.216 -14.494  1.00 93.16           C  
ATOM   4721  CB  TYR B 150       3.620   4.470 -12.254  1.00 93.16           C  
ATOM   4722  HB2 TYR B 150       3.257   4.399 -11.228  1.00 93.16           H  
ATOM   4723  HB3 TYR B 150       3.086   5.307 -12.705  1.00 93.16           H  
ATOM   4724  O   TYR B 150       4.271   2.545 -15.067  1.00 93.16           O  
ATOM   4725  CG  TYR B 150       5.089   4.800 -12.226  1.00 93.16           C  
ATOM   4726  CD1 TYR B 150       5.792   4.659 -11.016  1.00 93.16           C  
ATOM   4727  HD1 TYR B 150       5.275   4.330 -10.127  1.00 93.16           H  
ATOM   4728  CD2 TYR B 150       5.737   5.244 -13.395  1.00 93.16           C  
ATOM   4729  HD2 TYR B 150       5.192   5.356 -14.321  1.00 93.16           H  
ATOM   4730  CE1 TYR B 150       7.147   5.005 -10.959  1.00 93.16           C  
ATOM   4731  HE1 TYR B 150       7.683   4.941 -10.024  1.00 93.16           H  
ATOM   4732  CE2 TYR B 150       7.102   5.558 -13.351  1.00 93.16           C  
ATOM   4733  HE2 TYR B 150       7.622   5.917 -14.227  1.00 93.16           H  
ATOM   4734  OH  TYR B 150       9.054   5.865 -12.057  1.00 93.16           O  
ATOM   4735  HH  TYR B 150       9.347   5.917 -11.144  1.00 93.16           H  
ATOM   4736  CZ  TYR B 150       7.785   5.452 -12.130  1.00 93.16           C  
ATOM   4737  N   PRO B 151       2.542   3.965 -15.204  1.00 88.60           N  
ATOM   4738  CA  PRO B 151       2.541   3.969 -16.664  1.00 88.60           C  
ATOM   4739  HA  PRO B 151       2.419   2.943 -17.010  1.00 88.60           H  
ATOM   4740  C   PRO B 151       3.829   4.561 -17.254  1.00 88.60           C  
ATOM   4741  CB  PRO B 151       1.312   4.781 -17.089  1.00 88.60           C  
ATOM   4742  HB2 PRO B 151       0.776   4.296 -17.905  1.00 88.60           H  
ATOM   4743  HB3 PRO B 151       1.603   5.790 -17.383  1.00 88.60           H  
ATOM   4744  O   PRO B 151       4.190   5.697 -16.959  1.00 88.60           O  
ATOM   4745  CG  PRO B 151       0.450   4.864 -15.834  1.00 88.60           C  
ATOM   4746  HG2 PRO B 151      -0.255   4.034 -15.803  1.00 88.60           H  
ATOM   4747  HG3 PRO B 151      -0.053   5.830 -15.795  1.00 88.60           H  
ATOM   4748  CD  PRO B 151       1.439   4.754 -14.687  1.00 88.60           C  
ATOM   4749  HD2 PRO B 151       1.799   5.751 -14.434  1.00 88.60           H  
ATOM   4750  HD3 PRO B 151       0.959   4.296 -13.821  1.00 88.60           H  
ATOM   4751  N   GLY B 152       4.479   3.822 -18.158  1.00 84.37           N  
ATOM   4752  H   GLY B 152       4.190   2.863 -18.281  1.00 84.37           H  
ATOM   4753  CA  GLY B 152       5.661   4.283 -18.906  1.00 84.37           C  
ATOM   4754  HA2 GLY B 152       6.281   3.418 -19.138  1.00 84.37           H  
ATOM   4755  HA3 GLY B 152       6.246   4.955 -18.278  1.00 84.37           H  
ATOM   4756  C   GLY B 152       5.348   5.013 -20.222  1.00 84.37           C  
ATOM   4757  O   GLY B 152       6.249   5.214 -21.038  1.00 84.37           O  
ATOM   4758  N   GLY B 153       4.073   5.336 -20.476  1.00 84.11           N  
ATOM   4759  H   GLY B 153       3.410   5.199 -19.727  1.00 84.11           H  
ATOM   4760  CA  GLY B 153       3.604   5.998 -21.703  1.00 84.11           C  
ATOM   4761  HA2 GLY B 153       4.289   6.810 -21.951  1.00 84.11           H  
ATOM   4762  HA3 GLY B 153       2.624   6.435 -21.511  1.00 84.11           H  
ATOM   4763  C   GLY B 153       3.480   5.090 -22.937  1.00 84.11           C  
ATOM   4764  O   GLY B 153       3.332   5.587 -24.054  1.00 84.11           O  
ATOM   4765  N   TYR B 154       3.553   3.763 -22.775  1.00 89.67           N  
ATOM   4766  H   TYR B 154       3.651   3.390 -21.842  1.00 89.67           H  
ATOM   4767  CA  TYR B 154       3.488   2.829 -23.904  1.00 89.67           C  
ATOM   4768  HA  TYR B 154       4.291   3.093 -24.592  1.00 89.67           H  
ATOM   4769  C   TYR B 154       2.163   2.936 -24.667  1.00 89.67           C  
ATOM   4770  CB  TYR B 154       3.717   1.384 -23.445  1.00 89.67           C  
ATOM   4771  HB2 TYR B 154       2.900   1.077 -22.792  1.00 89.67           H  
ATOM   4772  HB3 TYR B 154       4.638   1.330 -22.866  1.00 89.67           H  
ATOM   4773  O   TYR B 154       1.086   2.890 -24.077  1.00 89.67           O  
ATOM   4774  CG  TYR B 154       3.819   0.425 -24.617  1.00 89.67           C  
ATOM   4775  CD1 TYR B 154       2.732  -0.396 -24.979  1.00 89.67           C  
ATOM   4776  HD1 TYR B 154       1.811  -0.371 -24.416  1.00 89.67           H  
ATOM   4777  CD2 TYR B 154       5.006   0.386 -25.373  1.00 89.67           C  
ATOM   4778  HD2 TYR B 154       5.843   1.007 -25.090  1.00 89.67           H  
ATOM   4779  CE1 TYR B 154       2.856  -1.270 -26.077  1.00 89.67           C  
ATOM   4780  HE1 TYR B 154       2.046  -1.922 -26.368  1.00 89.67           H  
ATOM   4781  CE2 TYR B 154       5.123  -0.473 -26.478  1.00 89.67           C  
ATOM   4782  HE2 TYR B 154       6.039  -0.498 -27.048  1.00 89.67           H  
ATOM   4783  OH  TYR B 154       4.187  -2.156 -27.870  1.00 89.67           O  
ATOM   4784  HH  TYR B 154       5.002  -2.009 -28.356  1.00 89.67           H  
ATOM   4785  CZ  TYR B 154       4.048  -1.313 -26.821  1.00 89.67           C  
ATOM   4786  N   GLY B 155       2.246   3.056 -25.995  1.00 80.40           N  
ATOM   4787  H   GLY B 155       3.161   3.081 -26.420  1.00 80.40           H  
ATOM   4788  CA  GLY B 155       1.068   3.095 -26.862  1.00 80.40           C  
ATOM   4789  HA2 GLY B 155       1.381   2.966 -27.898  1.00 80.40           H  
ATOM   4790  HA3 GLY B 155       0.414   2.266 -26.591  1.00 80.40           H  
ATOM   4791  C   GLY B 155       0.237   4.379 -26.775  1.00 80.40           C  
ATOM   4792  O   GLY B 155      -0.850   4.412 -27.345  1.00 80.40           O  
ATOM   4793  N   ALA B 156       0.720   5.430 -26.101  1.00 72.36           N  
ATOM   4794  H   ALA B 156       1.600   5.342 -25.613  1.00 72.36           H  
ATOM   4795  CA  ALA B 156      -0.003   6.694 -25.978  1.00 72.36           C  
ATOM   4796  HA  ALA B 156      -0.903   6.512 -25.391  1.00 72.36           H  
ATOM   4797  C   ALA B 156      -0.428   7.241 -27.358  1.00 72.36           C  
ATOM   4798  CB  ALA B 156       0.871   7.691 -25.207  1.00 72.36           C  
ATOM   4799  HB1 ALA B 156       0.338   8.634 -25.091  1.00 72.36           H  
ATOM   4800  HB2 ALA B 156       1.102   7.294 -24.219  1.00 72.36           H  
ATOM   4801  HB3 ALA B 156       1.800   7.870 -25.747  1.00 72.36           H  
ATOM   4802  O   ALA B 156       0.403   7.483 -28.235  1.00 72.36           O  
ATOM   4803  N   GLY B 157      -1.740   7.410 -27.554  1.00 68.25           N  
ATOM   4804  H   GLY B 157      -2.368   7.147 -26.809  1.00 68.25           H  
ATOM   4805  CA  GLY B 157      -2.336   7.891 -28.806  1.00 68.25           C  
ATOM   4806  HA2 GLY B 157      -1.777   8.761 -29.149  1.00 68.25           H  
ATOM   4807  HA3 GLY B 157      -3.360   8.202 -28.599  1.00 68.25           H  
ATOM   4808  C   GLY B 157      -2.385   6.879 -29.962  1.00 68.25           C  
ATOM   4809  O   GLY B 157      -2.826   7.240 -31.055  1.00 68.25           O  
ATOM   4810  N   ALA B 158      -1.951   5.630 -29.763  1.00 75.92           N  
ATOM   4811  H   ALA B 158      -1.648   5.367 -28.836  1.00 75.92           H  
ATOM   4812  CA  ALA B 158      -1.998   4.576 -30.776  1.00 75.92           C  
ATOM   4813  HA  ALA B 158      -2.009   5.041 -31.762  1.00 75.92           H  
ATOM   4814  C   ALA B 158      -3.268   3.712 -30.660  1.00 75.92           C  
ATOM   4815  CB  ALA B 158      -0.719   3.733 -30.683  1.00 75.92           C  
ATOM   4816  HB1 ALA B 158      -0.698   3.003 -31.493  1.00 75.92           H  
ATOM   4817  HB2 ALA B 158      -0.699   3.204 -29.730  1.00 75.92           H  
ATOM   4818  HB3 ALA B 158       0.156   4.378 -30.755  1.00 75.92           H  
ATOM   4819  O   ALA B 158      -3.774   3.463 -29.569  1.00 75.92           O  
ATOM   4820  N   ASP B 159      -3.766   3.187 -31.787  1.00 75.83           N  
ATOM   4821  H   ASP B 159      -3.314   3.393 -32.666  1.00 75.83           H  
ATOM   4822  CA  ASP B 159      -4.834   2.177 -31.759  1.00 75.83           C  
ATOM   4823  HA  ASP B 159      -5.571   2.481 -31.016  1.00 75.83           H  
ATOM   4824  C   ASP B 159      -4.254   0.822 -31.322  1.00 75.83           C  
ATOM   4825  CB  ASP B 159      -5.571   2.088 -33.115  1.00 75.83           C  
ATOM   4826  HB2 ASP B 159      -5.945   3.079 -33.371  1.00 75.83           H  
ATOM   4827  HB3 ASP B 159      -4.869   1.783 -33.890  1.00 75.83           H  
ATOM   4828  O   ASP B 159      -3.652   0.102 -32.121  1.00 75.83           O  
ATOM   4829  CG  ASP B 159      -6.764   1.107 -33.102  1.00 75.83           C  
ATOM   4830  OD1 ASP B 159      -7.040   0.460 -32.068  1.00 75.83           O  
ATOM   4831  OD2 ASP B 159      -7.489   0.973 -34.118  1.00 75.83           O  
ATOM   4832  N   LEU B 160      -4.476   0.456 -30.059  1.00 79.25           N  
ATOM   4833  H   LEU B 160      -4.879   1.148 -29.443  1.00 79.25           H  
ATOM   4834  CA  LEU B 160      -4.055  -0.823 -29.475  1.00 79.25           C  
ATOM   4835  HA  LEU B 160      -3.086  -1.081 -29.902  1.00 79.25           H  
ATOM   4836  C   LEU B 160      -4.975  -1.999 -29.858  1.00 79.25           C  
ATOM   4837  CB  LEU B 160      -3.868  -0.656 -27.952  1.00 79.25           C  
ATOM   4838  HB2 LEU B 160      -3.606  -1.621 -27.518  1.00 79.25           H  
ATOM   4839  HB3 LEU B 160      -4.817  -0.345 -27.516  1.00 79.25           H  
ATOM   4840  O   LEU B 160      -5.005  -3.030 -29.188  1.00 79.25           O  
ATOM   4841  CG  LEU B 160      -2.779   0.358 -27.545  1.00 79.25           C  
ATOM   4842  HG  LEU B 160      -3.040   1.348 -27.920  1.00 79.25           H  
ATOM   4843  CD1 LEU B 160      -2.685   0.428 -26.023  1.00 79.25           C  
ATOM   4844 HD11 LEU B 160      -2.403  -0.541 -25.612  1.00 79.25           H  
ATOM   4845 HD12 LEU B 160      -1.935   1.165 -25.736  1.00 79.25           H  
ATOM   4846 HD13 LEU B 160      -3.642   0.745 -25.609  1.00 79.25           H  
ATOM   4847  CD2 LEU B 160      -1.395  -0.024 -28.076  1.00 79.25           C  
ATOM   4848 HD21 LEU B 160      -1.125  -1.021 -27.727  1.00 79.25           H  
ATOM   4849 HD22 LEU B 160      -1.376   0.017 -29.165  1.00 79.25           H  
ATOM   4850 HD23 LEU B 160      -0.656   0.684 -27.702  1.00 79.25           H  
ATOM   4851  N   GLY B 161      -5.763  -1.874 -30.930  1.00 71.15           N  
ATOM   4852  H   GLY B 161      -5.770  -0.981 -31.402  1.00 71.15           H  
ATOM   4853  CA  GLY B 161      -6.513  -2.982 -31.526  1.00 71.15           C  
ATOM   4854  HA2 GLY B 161      -5.819  -3.788 -31.764  1.00 71.15           H  
ATOM   4855  HA3 GLY B 161      -6.968  -2.624 -32.449  1.00 71.15           H  
ATOM   4856  C   GLY B 161      -7.624  -3.553 -30.639  1.00 71.15           C  
ATOM   4857  O   GLY B 161      -8.024  -4.704 -30.839  1.00 71.15           O  
ATOM   4858  N   GLY B 162      -8.112  -2.761 -29.680  1.00 74.99           N  
ATOM   4859  H   GLY B 162      -7.673  -1.859 -29.565  1.00 74.99           H  
ATOM   4860  CA  GLY B 162      -9.123  -3.143 -28.689  1.00 74.99           C  
ATOM   4861  HA2 GLY B 162      -9.705  -2.259 -28.427  1.00 74.99           H  
ATOM   4862  HA3 GLY B 162      -9.795  -3.891 -29.111  1.00 74.99           H  
ATOM   4863  C   GLY B 162      -8.556  -3.701 -27.382  1.00 74.99           C  
ATOM   4864  O   GLY B 162      -9.335  -4.148 -26.545  1.00 74.99           O  
ATOM   4865  N   PHE B 163      -7.232  -3.694 -27.200  1.00 84.04           N  
ATOM   4866  H   PHE B 163      -6.630  -3.352 -27.936  1.00 84.04           H  
ATOM   4867  CA  PHE B 163      -6.589  -4.150 -25.968  1.00 84.04           C  
ATOM   4868  HA  PHE B 163      -7.256  -4.844 -25.456  1.00 84.04           H  
ATOM   4869  C   PHE B 163      -6.302  -3.029 -24.959  1.00 84.04           C  
ATOM   4870  CB  PHE B 163      -5.304  -4.923 -26.307  1.00 84.04           C  
ATOM   4871  HB2 PHE B 163      -4.793  -5.187 -25.380  1.00 84.04           H  
ATOM   4872  HB3 PHE B 163      -4.638  -4.262 -26.862  1.00 84.04           H  
ATOM   4873  O   PHE B 163      -5.775  -3.355 -23.897  1.00 84.04           O  
ATOM   4874  CG  PHE B 163      -5.505  -6.214 -27.074  1.00 84.04           C  
ATOM   4875  CD1 PHE B 163      -6.070  -7.330 -26.429  1.00 84.04           C  
ATOM   4876  HD1 PHE B 163      -6.374  -7.260 -25.395  1.00 84.04           H  
ATOM   4877  CD2 PHE B 163      -5.066  -6.330 -28.406  1.00 84.04           C  
ATOM   4878  HD2 PHE B 163      -4.587  -5.490 -28.887  1.00 84.04           H  
ATOM   4879  CE1 PHE B 163      -6.204  -8.550 -27.115  1.00 84.04           C  
ATOM   4880  HE1 PHE B 163      -6.604  -9.410 -26.597  1.00 84.04           H  
ATOM   4881  CE2 PHE B 163      -5.190  -7.552 -29.089  1.00 84.04           C  
ATOM   4882  HE2 PHE B 163      -4.774  -7.640 -30.082  1.00 84.04           H  
ATOM   4883  CZ  PHE B 163      -5.766  -8.663 -28.446  1.00 84.04           C  
ATOM   4884  HZ  PHE B 163      -5.824  -9.621 -28.942  1.00 84.04           H  
ATOM   4885  N   ALA B 164      -6.616  -1.746 -25.214  1.00 77.79           N  
ATOM   4886  H   ALA B 164      -7.201  -1.484 -25.995  1.00 77.79           H  
ATOM   4887  CA  ALA B 164      -6.120  -0.660 -24.352  1.00 77.79           C  
ATOM   4888  HA  ALA B 164      -5.036  -0.759 -24.302  1.00 77.79           H  
ATOM   4889  C   ALA B 164      -6.635  -0.758 -22.908  1.00 77.79           C  
ATOM   4890  CB  ALA B 164      -6.402   0.725 -24.943  1.00 77.79           C  
ATOM   4891  HB1 ALA B 164      -5.625   1.417 -24.618  1.00 77.79           H  
ATOM   4892  HB2 ALA B 164      -6.421   0.705 -26.033  1.00 77.79           H  
ATOM   4893  HB3 ALA B 164      -7.337   1.122 -24.547  1.00 77.79           H  
ATOM   4894  O   ALA B 164      -5.900  -0.437 -21.982  1.00 77.79           O  
ATOM   4895  N   ALA B 165      -7.829  -1.327 -22.696  1.00 78.43           N  
ATOM   4896  H   ALA B 165      -8.401  -1.528 -23.503  1.00 78.43           H  
ATOM   4897  CA  ALA B 165      -8.376  -1.575 -21.355  1.00 78.43           C  
ATOM   4898  HA  ALA B 165      -8.436  -0.623 -20.828  1.00 78.43           H  
ATOM   4899  C   ALA B 165      -7.513  -2.517 -20.485  1.00 78.43           C  
ATOM   4900  CB  ALA B 165      -9.795  -2.139 -21.509  1.00 78.43           C  
ATOM   4901  HB1 ALA B 165      -9.758  -3.110 -22.001  1.00 78.43           H  
ATOM   4902  HB2 ALA B 165     -10.245  -2.255 -20.523  1.00 78.43           H  
ATOM   4903  HB3 ALA B 165     -10.412  -1.454 -22.091  1.00 78.43           H  
ATOM   4904  O   ALA B 165      -7.646  -2.520 -19.266  1.00 78.43           O  
ATOM   4905  N   THR B 166      -6.642  -3.328 -21.095  1.00 87.71           N  
ATOM   4906  H   THR B 166      -6.589  -3.268 -22.102  1.00 87.71           H  
ATOM   4907  CA  THR B 166      -5.776  -4.292 -20.390  1.00 87.71           C  
ATOM   4908  HA  THR B 166      -5.918  -4.183 -19.315  1.00 87.71           H  
ATOM   4909  C   THR B 166      -4.289  -4.088 -20.644  1.00 87.71           C  
ATOM   4910  CB  THR B 166      -6.128  -5.737 -20.777  1.00 87.71           C  
ATOM   4911  HB  THR B 166      -5.383  -6.408 -20.349  1.00 87.71           H  
ATOM   4912  O   THR B 166      -3.462  -4.426 -19.803  1.00 87.71           O  
ATOM   4913  CG2 THR B 166      -7.499  -6.158 -20.256  1.00 87.71           C  
ATOM   4914 HG21 THR B 166      -7.529  -6.056 -19.171  1.00 87.71           H  
ATOM   4915 HG22 THR B 166      -8.280  -5.538 -20.697  1.00 87.71           H  
ATOM   4916 HG23 THR B 166      -7.676  -7.201 -20.520  1.00 87.71           H  
ATOM   4917  OG1 THR B 166      -6.139  -5.913 -22.183  1.00 87.71           O  
ATOM   4918  HG1 THR B 166      -5.658  -5.193 -22.597  1.00 87.71           H  
ATOM   4919  N   ALA B 167      -3.937  -3.573 -21.818  1.00 86.77           N  
ATOM   4920  H   ALA B 167      -4.662  -3.241 -22.438  1.00 86.77           H  
ATOM   4921  CA  ALA B 167      -2.578  -3.537 -22.331  1.00 86.77           C  
ATOM   4922  HA  ALA B 167      -2.144  -4.537 -22.300  1.00 86.77           H  
ATOM   4923  C   ALA B 167      -1.658  -2.611 -21.531  1.00 86.77           C  
ATOM   4924  CB  ALA B 167      -2.665  -3.074 -23.781  1.00 86.77           C  
ATOM   4925  HB1 ALA B 167      -3.343  -2.225 -23.874  1.00 86.77           H  
ATOM   4926  HB2 ALA B 167      -2.986  -3.890 -24.429  1.00 86.77           H  
ATOM   4927  HB3 ALA B 167      -1.675  -2.724 -24.073  1.00 86.77           H  
ATOM   4928  O   ALA B 167      -0.512  -2.970 -21.284  1.00 86.77           O  
ATOM   4929  N   SER B 168      -2.167  -1.447 -21.132  1.00 86.31           N  
ATOM   4930  H   SER B 168      -3.087  -1.186 -21.457  1.00 86.31           H  
ATOM   4931  CA  SER B 168      -1.436  -0.403 -20.405  1.00 86.31           C  
ATOM   4932  HA  SER B 168      -0.396  -0.703 -20.281  1.00 86.31           H  
ATOM   4933  C   SER B 168      -1.977  -0.160 -18.991  1.00 86.31           C  
ATOM   4934  CB  SER B 168      -1.448   0.887 -21.236  1.00 86.31           C  
ATOM   4935  HB2 SER B 168      -1.087   1.722 -20.635  1.00 86.31           H  
ATOM   4936  HB3 SER B 168      -0.787   0.765 -22.094  1.00 86.31           H  
ATOM   4937  O   SER B 168      -1.464   0.695 -18.274  1.00 86.31           O
[truncated: 1,715,185 more chars]
