# Supplementary material for: Module-Based Polyketide Synthase Engineering for de Novo Polyketide Biosynthesis
Source: ACS Synth Biol. 2023 Oct 23;12(11):3148–55. doi: 10.1021/acssynbio.3c00282 (PMC10661043; doi:10.1021/acssynbio.3c00282)
Supplement: Supplementary file 2 — sb3c00282_si_002.zip [file sb3c00282_si_002.zip › Final_PKS_Structures/menzella_pdbs/gelM3_ACP_eryM2_KSAT_dimer.pdb]

ATOM      1  N   LEU A   1       6.104  57.108 -16.749  1.00 69.86           N  
ATOM      2  H   LEU A   1       6.480  57.224 -17.680  1.00 69.86           H  
ATOM      3  H2  LEU A   1       5.522  56.283 -16.734  1.00 69.86           H  
ATOM      4  H3  LEU A   1       5.528  57.901 -16.507  1.00 69.86           H  
ATOM      5  CA  LEU A   1       7.192  56.960 -15.755  1.00 69.86           C  
ATOM      6  HA  LEU A   1       6.714  56.847 -14.782  1.00 69.86           H  
ATOM      7  C   LEU A   1       8.015  58.234 -15.587  1.00 69.86           C  
ATOM      8  CB  LEU A   1       8.024  55.688 -15.964  1.00 69.86           C  
ATOM      9  HB2 LEU A   1       8.334  55.622 -17.007  1.00 69.86           H  
ATOM     10  HB3 LEU A   1       8.918  55.733 -15.341  1.00 69.86           H  
ATOM     11  O   LEU A   1       7.747  58.914 -14.618  1.00 69.86           O  
ATOM     12  CG  LEU A   1       7.211  54.437 -15.570  1.00 69.86           C  
ATOM     13  HG  LEU A   1       6.262  54.445 -16.107  1.00 69.86           H  
ATOM     14  CD1 LEU A   1       7.973  53.186 -15.969  1.00 69.86           C  
ATOM     15 HD11 LEU A   1       8.164  53.172 -17.042  1.00 69.86           H  
ATOM     16 HD12 LEU A   1       7.392  52.300 -15.712  1.00 69.86           H  
ATOM     17 HD13 LEU A   1       8.919  53.149 -15.430  1.00 69.86           H  
ATOM     18  CD2 LEU A   1       6.929  54.377 -14.068  1.00 69.86           C  
ATOM     19 HD21 LEU A   1       6.267  55.180 -13.744  1.00 69.86           H  
ATOM     20 HD22 LEU A   1       7.861  54.411 -13.503  1.00 69.86           H  
ATOM     21 HD23 LEU A   1       6.432  53.437 -13.827  1.00 69.86           H  
ATOM     22  N   ALA A   2       8.919  58.631 -16.494  1.00 66.72           N  
ATOM     23  H   ALA A   2       9.164  58.014 -17.255  1.00 66.72           H  
ATOM     24  CA  ALA A   2       9.854  59.752 -16.244  1.00 66.72           C  
ATOM     25  HA  ALA A   2      10.508  59.462 -15.422  1.00 66.72           H  
ATOM     26  C   ALA A   2       9.237  61.117 -15.835  1.00 66.72           C  
ATOM     27  CB  ALA A   2      10.726  59.919 -17.496  1.00 66.72           C  
ATOM     28  HB1 ALA A   2      11.473  60.691 -17.313  1.00 66.72           H  
ATOM     29  HB2 ALA A   2      11.244  58.987 -17.720  1.00 66.72           H  
ATOM     30  HB3 ALA A   2      10.115  60.216 -18.348  1.00 66.72           H  
ATOM     31  O   ALA A   2       9.904  61.901 -15.173  1.00 66.72           O  
ATOM     32  N   GLY A   3       7.985  61.410 -16.212  1.00 71.10           N  
ATOM     33  H   GLY A   3       7.489  60.736 -16.778  1.00 71.10           H  
ATOM     34  CA  GLY A   3       7.255  62.618 -15.784  1.00 71.10           C  
ATOM     35  HA2 GLY A   3       7.963  63.434 -15.636  1.00 71.10           H  
ATOM     36  HA3 GLY A   3       6.566  62.916 -16.574  1.00 71.10           H  
ATOM     37  C   GLY A   3       6.442  62.480 -14.486  1.00 71.10           C  
ATOM     38  O   GLY A   3       5.697  63.394 -14.153  1.00 71.10           O  
ATOM     39  N   LEU A   4       6.527  61.340 -13.796  1.00 75.65           N  
ATOM     40  H   LEU A   4       7.229  60.671 -14.079  1.00 75.65           H  
ATOM     41  CA  LEU A   4       5.884  61.072 -12.506  1.00 75.65           C  
ATOM     42  HA  LEU A   4       5.090  61.796 -12.324  1.00 75.65           H  
ATOM     43  C   LEU A   4       6.906  61.216 -11.372  1.00 75.65           C  
ATOM     44  CB  LEU A   4       5.288  59.650 -12.505  1.00 75.65           C  
ATOM     45  HB2 LEU A   4       6.087  58.943 -12.727  1.00 75.65           H  
ATOM     46  HB3 LEU A   4       4.938  59.419 -11.499  1.00 75.65           H  
ATOM     47  O   LEU A   4       8.096  60.957 -11.584  1.00 75.65           O  
ATOM     48  CG  LEU A   4       4.130  59.404 -13.479  1.00 75.65           C  
ATOM     49  HG  LEU A   4       4.446  59.656 -14.492  1.00 75.65           H  
ATOM     50  CD1 LEU A   4       3.757  57.921 -13.461  1.00 75.65           C  
ATOM     51 HD11 LEU A   4       2.953  57.729 -14.171  1.00 75.65           H  
ATOM     52 HD12 LEU A   4       4.623  57.303 -13.700  1.00 75.65           H  
ATOM     53 HD13 LEU A   4       3.408  57.645 -12.466  1.00 75.65           H  
ATOM     54  CD2 LEU A   4       2.890  60.223 -13.124  1.00 75.65           C  
ATOM     55 HD21 LEU A   4       2.066  59.966 -13.789  1.00 75.65           H  
ATOM     56 HD22 LEU A   4       3.099  61.288 -13.225  1.00 75.65           H  
ATOM     57 HD23 LEU A   4       2.589  60.018 -12.096  1.00 75.65           H  
ATOM     58  N   SER A   5       6.442  61.561 -10.167  1.00 74.61           N  
ATOM     59  H   SER A   5       5.447  61.666 -10.029  1.00 74.61           H  
ATOM     60  CA  SER A   5       7.284  61.511  -8.966  1.00 74.61           C  
ATOM     61  HA  SER A   5       8.129  62.180  -9.128  1.00 74.61           H  
ATOM     62  C   SER A   5       7.812  60.080  -8.734  1.00 74.61           C  
ATOM     63  CB  SER A   5       6.507  62.008  -7.739  1.00 74.61           C  
ATOM     64  HB2 SER A   5       7.215  62.230  -6.940  1.00 74.61           H  
ATOM     65  HB3 SER A   5       5.960  62.919  -7.981  1.00 74.61           H  
ATOM     66  O   SER A   5       7.183  59.126  -9.195  1.00 74.61           O  
ATOM     67  OG  SER A   5       5.617  61.018  -7.280  1.00 74.61           O  
ATOM     68  HG  SER A   5       4.721  61.233  -7.548  1.00 74.61           H  
ATOM     69  N   PRO A   6       8.947  59.877  -8.037  1.00 68.40           N  
ATOM     70  CA  PRO A   6       9.456  58.529  -7.753  1.00 68.40           C  
ATOM     71  HA  PRO A   6       9.743  58.057  -8.692  1.00 68.40           H  
ATOM     72  C   PRO A   6       8.436  57.629  -7.037  1.00 68.40           C  
ATOM     73  CB  PRO A   6      10.704  58.746  -6.890  1.00 68.40           C  
ATOM     74  HB2 PRO A   6      10.436  58.752  -5.834  1.00 68.40           H  
ATOM     75  HB3 PRO A   6      11.462  57.987  -7.084  1.00 68.40           H  
ATOM     76  O   PRO A   6       8.400  56.426  -7.281  1.00 68.40           O  
ATOM     77  CG  PRO A   6      11.179  60.140  -7.297  1.00 68.40           C  
ATOM     78  HG2 PRO A   6      11.746  60.078  -8.226  1.00 68.40           H  
ATOM     79  HG3 PRO A   6      11.772  60.612  -6.513  1.00 68.40           H  
ATOM     80  CD  PRO A   6       9.870  60.886  -7.543  1.00 68.40           C  
ATOM     81  HD2 PRO A   6       9.493  61.294  -6.605  1.00 68.40           H  
ATOM     82  HD3 PRO A   6      10.030  61.683  -8.269  1.00 68.40           H  
ATOM     83  N   GLU A   7       7.587  58.229  -6.206  1.00 72.52           N  
ATOM     84  H   GLU A   7       7.663  59.229  -6.082  1.00 72.52           H  
ATOM     85  CA  GLU A   7       6.527  57.577  -5.436  1.00 72.52           C  
ATOM     86  HA  GLU A   7       6.925  56.681  -4.961  1.00 72.52           H  
ATOM     87  C   GLU A   7       5.353  57.160  -6.339  1.00 72.52           C  
ATOM     88  CB  GLU A   7       6.110  58.583  -4.352  1.00 72.52           C  
ATOM     89  HB2 GLU A   7       6.966  59.220  -4.129  1.00 72.52           H  
ATOM     90  HB3 GLU A   7       5.314  59.222  -4.732  1.00 72.52           H  
ATOM     91  O   GLU A   7       4.938  56.003  -6.335  1.00 72.52           O  
ATOM     92  CG  GLU A   7       5.680  57.944  -3.030  1.00 72.52           C  
ATOM     93  HG2 GLU A   7       6.411  57.183  -2.759  1.00 72.52           H  
ATOM     94  HG3 GLU A   7       4.710  57.464  -3.160  1.00 72.52           H  
ATOM     95  CD  GLU A   7       5.611  59.005  -1.918  1.00 72.52           C  
ATOM     96  OE1 GLU A   7       5.891  58.637  -0.759  1.00 72.52           O  
ATOM     97  OE2 GLU A   7       5.340  60.185  -2.248  1.00 72.52           O  
ATOM     98  N   ASP A   8       4.899  58.056  -7.226  1.00 80.53           N  
ATOM     99  H   ASP A   8       5.268  58.995  -7.181  1.00 80.53           H  
ATOM    100  CA  ASP A   8       3.906  57.737  -8.260  1.00 80.53           C  
ATOM    101  HA  ASP A   8       3.014  57.326  -7.787  1.00 80.53           H  
ATOM    102  C   ASP A   8       4.425  56.695  -9.267  1.00 80.53           C  
ATOM    103  CB  ASP A   8       3.521  59.002  -9.039  1.00 80.53           C  
ATOM    104  HB2 ASP A   8       4.436  59.460  -9.415  1.00 80.53           H  
ATOM    105  HB3 ASP A   8       2.910  58.717  -9.895  1.00 80.53           H  
ATOM    106  O   ASP A   8       3.641  55.907  -9.794  1.00 80.53           O  
ATOM    107  CG  ASP A   8       2.747  60.043  -8.237  1.00 80.53           C  
ATOM    108  OD1 ASP A   8       1.681  59.687  -7.680  1.00 80.53           O  
ATOM    109  OD2 ASP A   8       3.210  61.207  -8.262  1.00 80.53           O  
ATOM    110  N   GLN A   9       5.736  56.670  -9.549  1.00 81.30           N  
ATOM    111  H   GLN A   9       6.322  57.361  -9.102  1.00 81.30           H  
ATOM    112  CA  GLN A   9       6.357  55.617 -10.361  1.00 81.30           C  
ATOM    113  HA  GLN A   9       5.809  55.528 -11.299  1.00 81.30           H  
ATOM    114  C   GLN A   9       6.269  54.253  -9.664  1.00 81.30           C  
ATOM    115  CB  GLN A   9       7.835  55.933 -10.673  1.00 81.30           C  
ATOM    116  HB2 GLN A   9       8.360  56.149  -9.742  1.00 81.30           H  
ATOM    117  HB3 GLN A   9       8.291  55.044 -11.108  1.00 81.30           H  
ATOM    118  O   GLN A   9       5.939  53.268 -10.318  1.00 81.30           O  
ATOM    119  CG  GLN A   9       8.059  57.102 -11.642  1.00 81.30           C  
ATOM    120  HG2 GLN A   9       7.644  56.850 -12.618  1.00 81.30           H  
ATOM    121  HG3 GLN A   9       7.533  57.984 -11.277  1.00 81.30           H  
ATOM    122  CD  GLN A   9       9.538  57.450 -11.818  1.00 81.30           C  
ATOM    123  NE2 GLN A   9       9.875  58.704 -12.014  1.00 81.30           N  
ATOM    124 HE21 GLN A   9       9.190  59.440 -11.917  1.00 81.30           H  
ATOM    125 HE22 GLN A   9      10.863  58.914 -12.049  1.00 81.30           H  
ATOM    126  OE1 GLN A   9      10.419  56.601 -11.838  1.00 81.30           O  
ATOM    127  N   GLU A  10       6.564  54.180  -8.363  1.00 81.53           N  
ATOM    128  H   GLU A  10       6.808  55.025  -7.866  1.00 81.53           H  
ATOM    129  CA  GLU A  10       6.563  52.918  -7.609  1.00 81.53           C  
ATOM    130  HA  GLU A  10       7.052  52.163  -8.224  1.00 81.53           H  
ATOM    131  C   GLU A  10       5.138  52.401  -7.349  1.00 81.53           C  
ATOM    132  CB  GLU A  10       7.405  53.091  -6.328  1.00 81.53           C  
ATOM    133  HB2 GLU A  10       6.828  53.617  -5.567  1.00 81.53           H  
ATOM    134  HB3 GLU A  10       8.265  53.709  -6.584  1.00 81.53           H  
ATOM    135  O   GLU A  10       4.893  51.202  -7.498  1.00 81.53           O  
ATOM    136  CG  GLU A  10       7.921  51.750  -5.769  1.00 81.53           C  
ATOM    137  HG2 GLU A  10       7.099  51.235  -5.271  1.00 81.53           H  
ATOM    138  HG3 GLU A  10       8.246  51.129  -6.604  1.00 81.53           H  
ATOM    139  CD  GLU A  10       9.119  51.901  -4.811  1.00 81.53           C  
ATOM    140  OE1 GLU A  10       9.194  51.168  -3.798  1.00 81.53           O  
ATOM    141  OE2 GLU A  10      10.060  52.661  -5.151  1.00 81.53           O  
ATOM    142  N   ARG A  11       4.171  53.297  -7.092  1.00 85.22           N  
ATOM    143  H   ARG A  11       4.446  54.256  -6.931  1.00 85.22           H  
ATOM    144  CA  ARG A  11       2.743  52.949  -6.999  1.00 85.22           C  
ATOM    145  HA  ARG A  11       2.632  52.164  -6.251  1.00 85.22           H  
ATOM    146  C   ARG A  11       2.219  52.361  -8.312  1.00 85.22           C  
ATOM    147  CB  ARG A  11       1.927  54.173  -6.540  1.00 85.22           C  
ATOM    148  HB2 ARG A  11       2.389  54.592  -5.646  1.00 85.22           H  
ATOM    149  HB3 ARG A  11       1.937  54.931  -7.323  1.00 85.22           H  
ATOM    150  O   ARG A  11       1.717  51.242  -8.310  1.00 85.22           O  
ATOM    151  CG  ARG A  11       0.477  53.779  -6.206  1.00 85.22           C  
ATOM    152  HG2 ARG A  11       0.492  53.027  -5.417  1.00 85.22           H  
ATOM    153  HG3 ARG A  11       0.010  53.333  -7.084  1.00 85.22           H  
ATOM    154  CD  ARG A  11      -0.386  54.957  -5.730  1.00 85.22           C  
ATOM    155  HD2 ARG A  11      -1.344  54.555  -5.400  1.00 85.22           H  
ATOM    156  HD3 ARG A  11       0.092  55.431  -4.873  1.00 85.22           H  
ATOM    157  NE  ARG A  11      -0.637  55.920  -6.819  1.00 85.22           N  
ATOM    158  HE  ARG A  11      -1.162  55.538  -7.592  1.00 85.22           H  
ATOM    159  NH1 ARG A  11       0.483  57.774  -5.986  1.00 85.22           N  
ATOM    160 HH11 ARG A  11       0.936  58.643  -6.232  1.00 85.22           H  
ATOM    161 HH12 ARG A  11       0.660  57.325  -5.099  1.00 85.22           H  
ATOM    162  NH2 ARG A  11      -0.305  57.826  -8.024  1.00 85.22           N  
ATOM    163 HH21 ARG A  11       0.228  58.683  -8.075  1.00 85.22           H  
ATOM    164 HH22 ARG A  11      -0.739  57.398  -8.829  1.00 85.22           H  
ATOM    165  CZ  ARG A  11      -0.171  57.154  -6.924  1.00 85.22           C  
ATOM    166  N   LEU A  12       2.431  53.050  -9.439  1.00 86.62           N  
ATOM    167  H   LEU A  12       2.872  53.956  -9.365  1.00 86.62           H  
ATOM    168  CA  LEU A  12       1.993  52.590 -10.767  1.00 86.62           C  
ATOM    169  HA  LEU A  12       0.909  52.475 -10.754  1.00 86.62           H  
ATOM    170  C   LEU A  12       2.606  51.229 -11.153  1.00 86.62           C  
ATOM    171  CB  LEU A  12       2.391  53.666 -11.796  1.00 86.62           C  
ATOM    172  HB2 LEU A  12       2.093  54.646 -11.422  1.00 86.62           H  
ATOM    173  HB3 LEU A  12       3.478  53.661 -11.884  1.00 86.62           H  
ATOM    174  O   LEU A  12       1.973  50.419 -11.826  1.00 86.62           O  
ATOM    175  CG  LEU A  12       1.759  53.470 -13.187  1.00 86.62           C  
ATOM    176  HG  LEU A  12       1.757  52.416 -13.465  1.00 86.62           H  
ATOM    177  CD1 LEU A  12       0.328  54.007 -13.222  1.00 86.62           C  
ATOM    178 HD11 LEU A  12      -0.112  53.838 -14.204  1.00 86.62           H  
ATOM    179 HD12 LEU A  12      -0.275  53.472 -12.489  1.00 86.62           H  
ATOM    180 HD13 LEU A  12       0.309  55.070 -12.979  1.00 86.62           H  
ATOM    181  CD2 LEU A  12       2.576  54.222 -14.243  1.00 86.62           C  
ATOM    182 HD21 LEU A  12       2.602  55.282 -13.990  1.00 86.62           H  
ATOM    183 HD22 LEU A  12       3.587  53.814 -14.264  1.00 86.62           H  
ATOM    184 HD23 LEU A  12       2.112  54.079 -15.219  1.00 86.62           H  
ATOM    185  N   LEU A  13       3.851  50.968 -10.740  1.00 90.13           N  
ATOM    186  H   LEU A  13       4.340  51.674 -10.210  1.00 90.13           H  
ATOM    187  CA  LEU A  13       4.508  49.680 -10.971  1.00 90.13           C  
ATOM    188  HA  LEU A  13       4.262  49.336 -11.976  1.00 90.13           H  
ATOM    189  C   LEU A  13       3.998  48.579 -10.030  1.00 90.13           C  
ATOM    190  CB  LEU A  13       6.032  49.860 -10.870  1.00 90.13           C  
ATOM    191  HB2 LEU A  13       6.262  50.384  -9.943  1.00 90.13           H  
ATOM    192  HB3 LEU A  13       6.500  48.877 -10.820  1.00 90.13           H  
ATOM    193  O   LEU A  13       3.951  47.425 -10.441  1.00 90.13           O  
ATOM    194  CG  LEU A  13       6.634  50.628 -12.062  1.00 90.13           C  
ATOM    195  HG  LEU A  13       6.107  51.570 -12.212  1.00 90.13           H  
ATOM    196  CD1 LEU A  13       8.100  50.943 -11.774  1.00 90.13           C  
ATOM    197 HD11 LEU A  13       8.550  51.456 -12.623  1.00 90.13           H  
ATOM    198 HD12 LEU A  13       8.641  50.020 -11.565  1.00 90.13           H  
ATOM    199 HD13 LEU A  13       8.147  51.594 -10.901  1.00 90.13           H  
ATOM    200  CD2 LEU A  13       6.549  49.832 -13.367  1.00 90.13           C  
ATOM    201 HD21 LEU A  13       5.515  49.803 -13.713  1.00 90.13           H  
ATOM    202 HD22 LEU A  13       6.888  48.810 -13.197  1.00 90.13           H  
ATOM    203 HD23 LEU A  13       7.161  50.298 -14.139  1.00 90.13           H  
ATOM    204  N   THR A  14       3.585  48.915  -8.806  1.00 90.54           N  
ATOM    205  H   THR A  14       3.643  49.883  -8.523  1.00 90.54           H  
ATOM    206  CA  THR A  14       2.971  47.954  -7.874  1.00 90.54           C  
ATOM    207  HA  THR A  14       3.571  47.045  -7.845  1.00 90.54           H  
ATOM    208  C   THR A  14       1.588  47.539  -8.368  1.00 90.54           C  
ATOM    209  CB  THR A  14       2.917  48.514  -6.445  1.00 90.54           C  
ATOM    210  HB  THR A  14       2.247  49.373  -6.408  1.00 90.54           H  
ATOM    211  O   THR A  14       1.318  46.345  -8.466  1.00 90.54           O  
ATOM    212  CG2 THR A  14       2.454  47.465  -5.436  1.00 90.54           C  
ATOM    213 HG21 THR A  14       1.413  47.201  -5.626  1.00 90.54           H  
ATOM    214 HG22 THR A  14       3.073  46.571  -5.513  1.00 90.54           H  
ATOM    215 HG23 THR A  14       2.530  47.871  -4.428  1.00 90.54           H  
ATOM    216  OG1 THR A  14       4.208  48.919  -6.039  1.00 90.54           O  
ATOM    217  HG1 THR A  14       4.437  49.715  -6.524  1.00 90.54           H  
ATOM    218  N   GLU A  15       0.774  48.506  -8.805  1.00 89.28           N  
ATOM    219  H   GLU A  15       1.054  49.467  -8.670  1.00 89.28           H  
ATOM    220  CA  GLU A  15      -0.512  48.272  -9.478  1.00 89.28           C  
ATOM    221  HA  GLU A  15      -1.195  47.767  -8.796  1.00 89.28           H  
ATOM    222  C   GLU A  15      -0.342  47.374 -10.721  1.00 89.28           C  
ATOM    223  CB  GLU A  15      -1.122  49.629  -9.890  1.00 89.28           C  
ATOM    224  HB2 GLU A  15      -1.966  49.446 -10.555  1.00 89.28           H  
ATOM    225  HB3 GLU A  15      -0.366  50.180 -10.449  1.00 89.28           H  
ATOM    226  O   GLU A  15      -1.101  46.422 -10.905  1.00 89.28           O  
ATOM    227  CG  GLU A  15      -1.617  50.498  -8.714  1.00 89.28           C  
ATOM    228  HG2 GLU A  15      -0.856  50.509  -7.933  1.00 89.28           H  
ATOM    229  HG3 GLU A  15      -2.511  50.036  -8.296  1.00 89.28           H  
ATOM    230  CD  GLU A  15      -1.930  51.962  -9.108  1.00 89.28           C  
ATOM    231  OE1 GLU A  15      -2.184  52.786  -8.196  1.00 89.28           O  
ATOM    232  OE2 GLU A  15      -1.860  52.306 -10.313  1.00 89.28           O  
ATOM    233  N   LEU A  16       0.692  47.613 -11.545  1.00 90.50           N  
ATOM    234  H   LEU A  16       1.248  48.438 -11.377  1.00 90.50           H  
ATOM    235  CA  LEU A  16       1.016  46.764 -12.700  1.00 90.50           C  
ATOM    236  HA  LEU A  16       0.133  46.715 -13.337  1.00 90.50           H  
ATOM    237  C   LEU A  16       1.353  45.320 -12.288  1.00 90.50           C  
ATOM    238  CB  LEU A  16       2.173  47.404 -13.496  1.00 90.50           C  
ATOM    239  HB2 LEU A  16       3.022  47.527 -12.824  1.00 90.50           H  
ATOM    240  HB3 LEU A  16       1.863  48.394 -13.829  1.00 90.50           H  
ATOM    241  O   LEU A  16       0.839  44.380 -12.891  1.00 90.50           O  
ATOM    242  CG  LEU A  16       2.649  46.585 -14.715  1.00 90.50           C  
ATOM    243  HG  LEU A  16       2.930  45.580 -14.401  1.00 90.50           H  
ATOM    244  CD1 LEU A  16       1.574  46.484 -15.797  1.00 90.50           C  
ATOM    245 HD11 LEU A  16       1.952  45.916 -16.647  1.00 90.50           H  
ATOM    246 HD12 LEU A  16       1.265  47.478 -16.122  1.00 90.50           H  
ATOM    247 HD13 LEU A  16       0.710  45.946 -15.407  1.00 90.50           H  
ATOM    248  CD2 LEU A  16       3.892  47.239 -15.325  1.00 90.50           C  
ATOM    249 HD21 LEU A  16       4.239  46.642 -16.169  1.00 90.50           H  
ATOM    250 HD22 LEU A  16       4.682  47.281 -14.576  1.00 90.50           H  
ATOM    251 HD23 LEU A  16       3.654  48.247 -15.664  1.00 90.50           H  
ATOM    252  N   VAL A  17       2.206  45.129 -11.275  1.00 92.41           N  
ATOM    253  H   VAL A  17       2.584  45.938 -10.803  1.00 92.41           H  
ATOM    254  CA  VAL A  17       2.593  43.784 -10.813  1.00 92.41           C  
ATOM    255  HA  VAL A  17       2.897  43.198 -11.680  1.00 92.41           H  
ATOM    256  C   VAL A  17       1.403  43.036 -10.215  1.00 92.41           C  
ATOM    257  CB  VAL A  17       3.785  43.838  -9.836  1.00 92.41           C  
ATOM    258  HB  VAL A  17       3.556  44.525  -9.020  1.00 92.41           H  
ATOM    259  O   VAL A  17       1.230  41.858 -10.516  1.00 92.41           O  
ATOM    260  CG1 VAL A  17       4.115  42.460  -9.247  1.00 92.41           C  
ATOM    261 HG11 VAL A  17       5.016  42.534  -8.639  1.00 92.41           H  
ATOM    262 HG12 VAL A  17       3.298  42.111  -8.615  1.00 92.41           H  
ATOM    263 HG13 VAL A  17       4.271  41.738 -10.048  1.00 92.41           H  
ATOM    264  CG2 VAL A  17       5.072  44.303 -10.536  1.00 92.41           C  
ATOM    265 HG21 VAL A  17       5.409  43.547 -11.244  1.00 92.41           H  
ATOM    266 HG22 VAL A  17       4.901  45.234 -11.076  1.00 92.41           H  
ATOM    267 HG23 VAL A  17       5.849  44.471  -9.790  1.00 92.41           H  
ATOM    268  N   GLN A  18       0.559  43.704  -9.427  1.00 90.00           N  
ATOM    269  H   GLN A  18       0.750  44.676  -9.229  1.00 90.00           H  
ATOM    270  CA  GLN A  18      -0.659  43.117  -8.860  1.00 90.00           C  
ATOM    271  HA  GLN A  18      -0.406  42.199  -8.329  1.00 90.00           H  
ATOM    272  C   GLN A  18      -1.671  42.740  -9.948  1.00 90.00           C  
ATOM    273  CB  GLN A  18      -1.278  44.105  -7.862  1.00 90.00           C  
ATOM    274  HB2 GLN A  18      -2.276  43.764  -7.587  1.00 90.00           H  
ATOM    275  HB3 GLN A  18      -1.365  45.083  -8.335  1.00 90.00           H  
ATOM    276  O   GLN A  18      -2.209  41.636  -9.922  1.00 90.00           O  
ATOM    277  CG  GLN A  18      -0.432  44.206  -6.585  1.00 90.00           C  
ATOM    278  HG2 GLN A  18      -0.480  43.253  -6.059  1.00 90.00           H  
ATOM    279  HG3 GLN A  18       0.610  44.398  -6.838  1.00 90.00           H  
ATOM    280  CD  GLN A  18      -0.883  45.324  -5.653  1.00 90.00           C  
ATOM    281  NE2 GLN A  18      -0.639  45.196  -4.370  1.00 90.00           N  
ATOM    282 HE21 GLN A  18      -0.257  44.329  -4.018  1.00 90.00           H  
ATOM    283 HE22 GLN A  18      -0.935  45.963  -3.783  1.00 90.00           H  
ATOM    284  OE1 GLN A  18      -1.417  46.345  -6.047  1.00 90.00           O  
ATOM    285  N   ALA A  19      -1.885  43.603 -10.946  1.00 89.63           N  
ATOM    286  H   ALA A  19      -1.439  44.509 -10.914  1.00 89.63           H  
ATOM    287  CA  ALA A  19      -2.789  43.320 -12.059  1.00 89.63           C  
ATOM    288  HA  ALA A  19      -3.769  43.068 -11.653  1.00 89.63           H  
ATOM    289  C   ALA A  19      -2.333  42.114 -12.899  1.00 89.63           C  
ATOM    290  CB  ALA A  19      -2.927  44.588 -12.910  1.00 89.63           C  
ATOM    291  HB1 ALA A  19      -1.956  44.869 -13.318  1.00 89.63           H  
ATOM    292  HB2 ALA A  19      -3.622  44.404 -13.729  1.00 89.63           H  
ATOM    293  HB3 ALA A  19      -3.305  45.405 -12.296  1.00 89.63           H  
ATOM    294  O   ALA A  19      -3.142  41.235 -13.197  1.00 89.63           O  
ATOM    295  N   GLU A  20      -1.044  42.031 -13.244  1.00 91.20           N  
ATOM    296  H   GLU A  20      -0.423  42.789 -12.999  1.00 91.20           H  
ATOM    297  CA  GLU A  20      -0.506  40.880 -13.981  1.00 91.20           C  
ATOM    298  HA  GLU A  20      -1.143  40.683 -14.843  1.00 91.20           H  
ATOM    299  C   GLU A  20      -0.516  39.605 -13.126  1.00 91.20           C  
ATOM    300  CB  GLU A  20       0.915  41.178 -14.488  1.00 91.20           C  
ATOM    301  HB2 GLU A  20       1.534  41.456 -13.636  1.00 91.20           H  
ATOM    302  HB3 GLU A  20       1.341  40.274 -14.923  1.00 91.20           H  
ATOM    303  O   GLU A  20      -0.843  38.533 -13.632  1.00 91.20           O  
ATOM    304  CG  GLU A  20       0.988  42.307 -15.532  1.00 91.20           C  
ATOM    305  HG2 GLU A  20       0.440  43.179 -15.173  1.00 91.20           H  
ATOM    306  HG3 GLU A  20       2.035  42.599 -15.616  1.00 91.20           H  
ATOM    307  CD  GLU A  20       0.479  41.950 -16.939  1.00 91.20           C  
ATOM    308  OE1 GLU A  20       0.819  42.744 -17.852  1.00 91.20           O  
ATOM    309  OE2 GLU A  20      -0.170  40.885 -17.127  1.00 91.20           O  
ATOM    310  N   ALA A  21      -0.220  39.702 -11.824  1.00 88.84           N  
ATOM    311  H   ALA A  21       0.051  40.599 -11.449  1.00 88.84           H  
ATOM    312  CA  ALA A  21      -0.241  38.555 -10.919  1.00 88.84           C  
ATOM    313  HA  ALA A  21       0.352  37.760 -11.372  1.00 88.84           H  
ATOM    314  C   ALA A  21      -1.659  37.997 -10.723  1.00 88.84           C  
ATOM    315  CB  ALA A  21       0.414  38.956  -9.592  1.00 88.84           C  
ATOM    316  HB1 ALA A  21       1.445  39.261  -9.770  1.00 88.84           H  
ATOM    317  HB2 ALA A  21       0.407  38.109  -8.906  1.00 88.84           H  
ATOM    318  HB3 ALA A  21      -0.132  39.784  -9.140  1.00 88.84           H  
ATOM    319  O   ALA A  21      -1.868  36.789 -10.838  1.00 88.84           O  
ATOM    320  N   ALA A  22      -2.643  38.874 -10.511  1.00 85.32           N  
ATOM    321  H   ALA A  22      -2.405  39.850 -10.405  1.00 85.32           H  
ATOM    322  CA  ALA A  22      -4.055  38.517 -10.458  1.00 85.32           C  
ATOM    323  HA  ALA A  22      -4.215  37.815  -9.640  1.00 85.32           H  
ATOM    324  C   ALA A  22      -4.509  37.833 -11.757  1.00 85.32           C  
ATOM    325  CB  ALA A  22      -4.856  39.795 -10.183  1.00 85.32           C  
ATOM    326  HB1 ALA A  22      -4.587  40.198  -9.207  1.00 85.32           H  
ATOM    327  HB2 ALA A  22      -4.643  40.543 -10.947  1.00 85.32           H  
ATOM    328  HB3 ALA A  22      -5.925  39.583 -10.198  1.00 85.32           H  
ATOM    329  O   ALA A  22      -5.127  36.771 -11.707  1.00 85.32           O  
ATOM    330  N   ALA A  23      -4.141  38.388 -12.917  1.00 82.54           N  
ATOM    331  H   ALA A  23      -3.643  39.267 -12.897  1.00 82.54           H  
ATOM    332  CA  ALA A  23      -4.511  37.834 -14.216  1.00 82.54           C  
ATOM    333  HA  ALA A  23      -5.593  37.706 -14.232  1.00 82.54           H  
ATOM    334  C   ALA A  23      -3.887  36.452 -14.502  1.00 82.54           C  
ATOM    335  CB  ALA A  23      -4.134  38.856 -15.293  1.00 82.54           C  
ATOM    336  HB1 ALA A  23      -4.628  39.805 -15.088  1.00 82.54           H  
ATOM    337  HB2 ALA A  23      -4.460  38.491 -16.267  1.00 82.54           H  
ATOM    338  HB3 ALA A  23      -3.055  39.011 -15.297  1.00 82.54           H  
ATOM    339  O   ALA A  23      -4.515  35.646 -15.184  1.00 82.54           O  
ATOM    340  N   VAL A  24      -2.687  36.159 -13.986  1.00 81.81           N  
ATOM    341  H   VAL A  24      -2.194  36.889 -13.491  1.00 81.81           H  
ATOM    342  CA  VAL A  24      -2.047  34.829 -14.088  1.00 81.81           C  
ATOM    343  HA  VAL A  24      -2.137  34.461 -15.110  1.00 81.81           H  
ATOM    344  C   VAL A  24      -2.730  33.794 -13.188  1.00 81.81           C  
ATOM    345  CB  VAL A  24      -0.548  34.936 -13.748  1.00 81.81           C  
ATOM    346  HB  VAL A  24      -0.425  35.494 -12.820  1.00 81.81           H  
ATOM    347  O   VAL A  24      -2.947  32.656 -13.603  1.00 81.81           O  
ATOM    348  CG1 VAL A  24       0.134  33.577 -13.585  1.00 81.81           C  
ATOM    349 HG11 VAL A  24      -0.057  32.952 -14.458  1.00 81.81           H  
ATOM    350 HG12 VAL A  24      -0.247  33.079 -12.693  1.00 81.81           H  
ATOM    351 HG13 VAL A  24       1.208  33.719 -13.467  1.00 81.81           H  
ATOM    352  CG2 VAL A  24       0.203  35.663 -14.862  1.00 81.81           C  
ATOM    353 HG21 VAL A  24       0.194  35.053 -15.765  1.00 81.81           H  
ATOM    354 HG22 VAL A  24       1.231  35.846 -14.549  1.00 81.81           H  
ATOM    355 HG23 VAL A  24      -0.277  36.619 -15.074  1.00 81.81           H  
ATOM    356  N   LEU A  25      -3.109  34.189 -11.970  1.00 76.96           N  
ATOM    357  H   LEU A  25      -2.878  35.127 -11.676  1.00 76.96           H  
ATOM    358  CA  LEU A  25      -3.822  33.326 -11.018  1.00 76.96           C  
ATOM    359  HA  LEU A  25      -3.376  32.332 -11.041  1.00 76.96           H  
ATOM    360  C   LEU A  25      -5.313  33.127 -11.364  1.00 76.96           C  
ATOM    361  CB  LEU A  25      -3.656  33.910  -9.605  1.00 76.96           C  
ATOM    362  HB2 LEU A  25      -4.292  33.351  -8.919  1.00 76.96           H  
ATOM    363  HB3 LEU A  25      -4.012  34.940  -9.620  1.00 76.96           H  
ATOM    364  O   LEU A  25      -5.982  32.300 -10.749  1.00 76.96           O  
ATOM    365  CG  LEU A  25      -2.218  33.886  -9.052  1.00 76.96           C  
ATOM    366  HG  LEU A  25      -1.540  34.374  -9.753  1.00 76.96           H  
ATOM    367  CD1 LEU A  25      -2.215  34.675  -7.744  1.00 76.96           C  
ATOM    368 HD11 LEU A  25      -2.356  35.735  -7.960  1.00 76.96           H  
ATOM    369 HD12 LEU A  25      -3.018  34.323  -7.097  1.00 76.96           H  
ATOM    370 HD13 LEU A  25      -1.268  34.526  -7.226  1.00 76.96           H  
ATOM    371  CD2 LEU A  25      -1.698  32.471  -8.790  1.00 76.96           C  
ATOM    372 HD21 LEU A  25      -2.347  31.959  -8.080  1.00 76.96           H  
ATOM    373 HD22 LEU A  25      -0.692  32.520  -8.374  1.00 76.96           H  
ATOM    374 HD23 LEU A  25      -1.652  31.901  -9.718  1.00 76.96           H  
ATOM    375  N   GLY A  26      -5.843  33.860 -12.351  1.00 73.26           N  
ATOM    376  H   GLY A  26      -5.238  34.522 -12.815  1.00 73.26           H  
ATOM    377  CA  GLY A  26      -7.245  33.780 -12.779  1.00 73.26           C  
ATOM    378  HA2 GLY A  26      -7.593  32.750 -12.701  1.00 73.26           H  
ATOM    379  HA3 GLY A  26      -7.300  34.079 -13.826  1.00 73.26           H  
ATOM    380  C   GLY A  26      -8.213  34.672 -11.988  1.00 73.26           C  
ATOM    381  O   GLY A  26      -9.421  34.447 -12.014  1.00 73.26           O  
ATOM    382  N   HIS A  27      -7.716  35.689 -11.281  1.00 74.60           N  
ATOM    383  H   HIS A  27      -6.722  35.861 -11.335  1.00 74.60           H  
ATOM    384  CA  HIS A  27      -8.542  36.670 -10.579  1.00 74.60           C  
ATOM    385  HA  HIS A  27      -9.445  36.170 -10.230  1.00 74.60           H  
ATOM    386  C   HIS A  27      -8.977  37.828 -11.496  1.00 74.60           C  
ATOM    387  CB  HIS A  27      -7.797  37.195  -9.346  1.00 74.60           C  
ATOM    388  HB2 HIS A  27      -6.853  37.634  -9.670  1.00 74.60           H  
ATOM    389  HB3 HIS A  27      -8.391  37.985  -8.885  1.00 74.60           H  
ATOM    390  O   HIS A  27      -8.195  38.354 -12.284  1.00 74.60           O  
ATOM    391  CG  HIS A  27      -7.503  36.155  -8.294  1.00 74.60           C  
ATOM    392  CD2 HIS A  27      -6.279  35.885  -7.743  1.00 74.60           C  
ATOM    393  HD2 HIS A  27      -5.345  36.360  -8.003  1.00 74.60           H  
ATOM    394  ND1 HIS A  27      -8.418  35.343  -7.661  1.00 74.60           N  
ATOM    395  HD1 HIS A  27      -9.397  35.248  -7.891  1.00 74.60           H  
ATOM    396  CE1 HIS A  27      -7.758  34.601  -6.756  1.00 74.60           C  
ATOM    397  HE1 HIS A  27      -8.201  33.846  -6.124  1.00 74.60           H  
ATOM    398  NE2 HIS A  27      -6.455  34.909  -6.759  1.00 74.60           N  
ATOM    399  N   VAL A  28     -10.230  38.275 -11.345  1.00 70.78           N  
ATOM    400  H   VAL A  28     -10.832  37.773 -10.708  1.00 70.78           H  
ATOM    401  CA  VAL A  28     -10.832  39.367 -12.144  1.00 70.78           C  
ATOM    402  HA  VAL A  28     -10.432  39.299 -13.155  1.00 70.78           H  
ATOM    403  C   VAL A  28     -10.486  40.788 -11.674  1.00 70.78           C  
ATOM    404  CB  VAL A  28     -12.365  39.217 -12.247  1.00 70.78           C  
ATOM    405  HB  VAL A  28     -12.780  40.125 -12.684  1.00 70.78           H  
ATOM    406  O   VAL A  28     -10.749  41.737 -12.410  1.00 70.78           O  
ATOM    407  CG1 VAL A  28     -12.744  38.065 -13.181  1.00 70.78           C  
ATOM    408 HG11 VAL A  28     -12.321  38.241 -14.170  1.00 70.78           H  
ATOM    409 HG12 VAL A  28     -13.828  37.999 -13.270  1.00 70.78           H  
ATOM    410 HG13 VAL A  28     -12.359  37.120 -12.798  1.00 70.78           H  
ATOM    411  CG2 VAL A  28     -13.040  38.999 -10.884  1.00 70.78           C  
ATOM    412 HG21 VAL A  28     -12.764  38.032 -10.463  1.00 70.78           H  
ATOM    413 HG22 VAL A  28     -14.123  39.024 -11.011  1.00 70.78           H  
ATOM    414 HG23 VAL A  28     -12.755  39.794 -10.196  1.00 70.78           H  
ATOM    415  N   SER A  29      -9.908  40.956 -10.479  1.00 73.86           N  
ATOM    416  H   SER A  29      -9.639  40.132  -9.961  1.00 73.86           H  
ATOM    417  CA  SER A  29      -9.383  42.243  -9.994  1.00 73.86           C  
ATOM    418  HA  SER A  29      -9.330  42.937 -10.833  1.00 73.86           H  
ATOM    419  C   SER A  29      -7.971  42.085  -9.436  1.00 73.86           C  
ATOM    420  CB  SER A  29     -10.269  42.891  -8.919  1.00 73.86           C  
ATOM    421  HB2 SER A  29     -11.303  42.932  -9.261  1.00 73.86           H  
ATOM    422  HB3 SER A  29     -10.205  42.327  -7.988  1.00 73.86           H  
ATOM    423  O   SER A  29      -7.673  41.083  -8.782  1.00 73.86           O  
ATOM    424  OG  SER A  29      -9.773  44.204  -8.737  1.00 73.86           O  
ATOM    425  HG  SER A  29     -10.052  44.604  -7.910  1.00 73.86           H  
ATOM    426  N   ALA A  30      -7.141  43.113  -9.635  1.00 74.68           N  
ATOM    427  H   ALA A  30      -7.519  43.926 -10.100  1.00 74.68           H  
ATOM    428  CA  ALA A  30      -5.812  43.246  -9.037  1.00 74.68           C  
ATOM    429  HA  ALA A  30      -5.181  42.420  -9.366  1.00 74.68           H  
ATOM    430  C   ALA A  30      -5.850  43.220  -7.495  1.00 74.68           C  
ATOM    431  CB  ALA A  30      -5.206  44.559  -9.547  1.00 74.68           C  
ATOM    432  HB1 ALA A  30      -5.199  44.575 -10.637  1.00 74.68           H  
ATOM    433  HB2 ALA A  30      -5.784  45.405  -9.178  1.00 74.68           H  
ATOM    434  HB3 ALA A  30      -4.182  44.651  -9.184  1.00 74.68           H  
ATOM    435  O   ALA A  30      -4.906  42.756  -6.860  1.00 74.68           O  
ATOM    436  N   ASP A  31      -6.968  43.645  -6.892  1.00 70.32           N  
ATOM    437  H   ASP A  31      -7.681  44.075  -7.464  1.00 70.32           H  
ATOM    438  CA  ASP A  31      -7.153  43.684  -5.433  1.00 70.32           C  
ATOM    439  HA  ASP A  31      -6.415  44.362  -5.005  1.00 70.32           H  
ATOM    440  C   ASP A  31      -6.986  42.302  -4.770  1.00 70.32           C  
ATOM    441  CB  ASP A  31      -8.556  44.217  -5.092  1.00 70.32           C  
ATOM    442  HB2 ASP A  31      -9.286  43.446  -5.337  1.00 70.32           H  
ATOM    443  HB3 ASP A  31      -8.612  44.395  -4.018  1.00 70.32           H  
ATOM    444  O   ASP A  31      -6.634  42.212  -3.596  1.00 70.32           O  
ATOM    445  CG  ASP A  31      -8.935  45.505  -5.823  1.00 70.32           C  
ATOM    446  OD1 ASP A  31      -8.142  46.467  -5.786  1.00 70.32           O  
ATOM    447  OD2 ASP A  31     -10.008  45.479  -6.474  1.00 70.32           O  
ATOM    448  N   ALA A  32      -7.218  41.212  -5.514  1.00 69.83           N  
ATOM    449  H   ALA A  32      -7.433  41.343  -6.492  1.00 69.83           H  
ATOM    450  CA  ALA A  32      -7.191  39.848  -4.984  1.00 69.83           C  
ATOM    451  HA  ALA A  32      -7.861  39.800  -4.126  1.00 69.83           H  
ATOM    452  C   ALA A  32      -5.799  39.397  -4.499  1.00 69.83           C  
ATOM    453  CB  ALA A  32      -7.722  38.911  -6.074  1.00 69.83           C  
ATOM    454  HB1 ALA A  32      -7.754  37.890  -5.695  1.00 69.83           H  
ATOM    455  HB2 ALA A  32      -7.063  38.947  -6.942  1.00 69.83           H  
ATOM    456  HB3 ALA A  32      -8.726  39.214  -6.370  1.00 69.83           H  
ATOM    457  O   ALA A  32      -5.699  38.578  -3.579  1.00 69.83           O  
ATOM    458  N   THR A  33      -4.715  39.916  -5.084  1.00 78.04           N  
ATOM    459  H   THR A  33      -4.823  40.605  -5.814  1.00 78.04           H  
ATOM    460  CA  THR A  33      -3.355  39.548  -4.661  1.00 78.04           C  
ATOM    461  HA  THR A  33      -3.350  38.498  -4.368  1.00 78.04           H  
ATOM    462  C   THR A  33      -2.905  40.335  -3.429  1.00 78.04           C  
ATOM    463  CB  THR A  33      -2.344  39.681  -5.811  1.00 78.04           C  
ATOM    464  HB  THR A  33      -1.344  39.463  -5.435  1.00 78.04           H  
ATOM    465  O   THR A  33      -2.267  39.766  -2.540  1.00 78.04           O  
ATOM    466  CG2 THR A  33      -2.672  38.701  -6.938  1.00 78.04           C  
ATOM    467 HG21 THR A  33      -3.592  39.006  -7.438  1.00 78.04           H  
ATOM    468 HG22 THR A  33      -2.808  37.696  -6.539  1.00 78.04           H  
ATOM    469 HG23 THR A  33      -1.857  38.696  -7.661  1.00 78.04           H  
ATOM    470  OG1 THR A  33      -2.358  40.968  -6.378  1.00 78.04           O  
ATOM    471  HG1 THR A  33      -2.011  41.593  -5.737  1.00 78.04           H  
ATOM    472  N   GLY A  34      -3.260  41.622  -3.338  1.00 71.55           N  
ATOM    473  H   GLY A  34      -3.879  42.000  -4.042  1.00 71.55           H  
ATOM    474  CA  GLY A  34      -2.692  42.545  -2.348  1.00 71.55           C  
ATOM    475  HA2 GLY A  34      -2.948  42.197  -1.347  1.00 71.55           H  
ATOM    476  HA3 GLY A  34      -3.117  43.539  -2.487  1.00 71.55           H  
ATOM    477  C   GLY A  34      -1.165  42.639  -2.475  1.00 71.55           C  
ATOM    478  O   GLY A  34      -0.621  42.426  -3.558  1.00 71.55           O  
ATOM    479  N   ASP A  35      -0.459  42.925  -1.377  1.00 77.92           N  
ATOM    480  H   ASP A  35      -0.955  43.147  -0.525  1.00 77.92           H  
ATOM    481  CA  ASP A  35       1.008  42.774  -1.289  1.00 77.92           C  
ATOM    482  HA  ASP A  35       1.386  42.649  -2.304  1.00 77.92           H  
ATOM    483  C   ASP A  35       1.412  41.484  -0.547  1.00 77.92           C  
ATOM    484  CB  ASP A  35       1.673  44.045  -0.730  1.00 77.92           C  
ATOM    485  HB2 ASP A  35       1.516  44.100   0.347  1.00 77.92           H  
ATOM    486  HB3 ASP A  35       1.210  44.919  -1.190  1.00 77.92           H  
ATOM    487  O   ASP A  35       2.370  41.436   0.229  1.00 77.92           O  
ATOM    488  CG  ASP A  35       3.172  44.076  -1.056  1.00 77.92           C  
ATOM    489  OD1 ASP A  35       3.533  43.711  -2.196  1.00 77.92           O  
ATOM    490  OD2 ASP A  35       3.991  44.516  -0.219  1.00 77.92           O  
ATOM    491  N   ARG A  36       0.628  40.416  -0.724  1.00 73.87           N  
ATOM    492  H   ARG A  36      -0.117  40.472  -1.404  1.00 73.87           H  
ATOM    493  CA  ARG A  36       0.914  39.117  -0.105  1.00 73.87           C  
ATOM    494  HA  ARG A  36       1.208  39.298   0.929  1.00 73.87           H  
ATOM    495  C   ARG A  36       2.080  38.417  -0.814  1.00 73.87           C  
ATOM    496  CB  ARG A  36      -0.339  38.236  -0.083  1.00 73.87           C  
ATOM    497  HB2 ARG A  36      -0.730  38.144  -1.096  1.00 73.87           H  
ATOM    498  HB3 ARG A  36      -0.066  37.244   0.277  1.00 73.87           H  
ATOM    499  O   ARG A  36       2.273  38.632  -2.013  1.00 73.87           O  
ATOM    500  CG  ARG A  36      -1.411  38.822   0.848  1.00 73.87           C  
ATOM    501  HG2 ARG A  36      -0.970  38.990   1.831  1.00 73.87           H  
ATOM    502  HG3 ARG A  36      -1.769  39.775   0.460  1.00 73.87           H  
ATOM    503  CD  ARG A  36      -2.592  37.864   1.016  1.00 73.87           C  
ATOM    504  HD2 ARG A  36      -3.231  38.243   1.814  1.00 73.87           H  
ATOM    505  HD3 ARG A  36      -2.200  36.895   1.324  1.00 73.87           H  
ATOM    506  NE  ARG A  36      -3.393  37.737  -0.219  1.00 73.87           N  
ATOM    507  HE  ARG A  36      -3.282  38.455  -0.921  1.00 73.87           H  
ATOM    508  NH1 ARG A  36      -4.326  35.702   0.284  1.00 73.87           N  
ATOM    509 HH11 ARG A  36      -4.883  34.902   0.017  1.00 73.87           H  
ATOM    510 HH12 ARG A  36      -3.738  35.650   1.103  1.00 73.87           H  
ATOM    511  NH2 ARG A  36      -4.923  36.735  -1.594  1.00 73.87           N  
ATOM    512 HH21 ARG A  36      -5.509  35.944  -1.820  1.00 73.87           H  
ATOM    513 HH22 ARG A  36      -4.953  37.535  -2.209  1.00 73.87           H  
ATOM    514  CZ  ARG A  36      -4.211  36.738  -0.503  1.00 73.87           C  
ATOM    515  N   PRO A  37       2.865  37.589  -0.102  1.00 74.81           N  
ATOM    516  CA  PRO A  37       3.895  36.770  -0.720  1.00 74.81           C  
ATOM    517  HA  PRO A  37       4.650  37.460  -1.097  1.00 74.81           H  
ATOM    518  C   PRO A  37       3.342  35.901  -1.854  1.00 74.81           C  
ATOM    519  CB  PRO A  37       4.507  35.929   0.405  1.00 74.81           C  
ATOM    520  HB2 PRO A  37       5.566  35.736   0.237  1.00 74.81           H  
ATOM    521  HB3 PRO A  37       3.960  34.993   0.521  1.00 74.81           H  
ATOM    522  O   PRO A  37       2.298  35.270  -1.697  1.00 74.81           O  
ATOM    523  CG  PRO A  37       4.274  36.805   1.633  1.00 74.81           C  
ATOM    524  HG2 PRO A  37       4.277  36.228   2.558  1.00 74.81           H  
ATOM    525  HG3 PRO A  37       5.028  37.591   1.672  1.00 74.81           H  
ATOM    526  CD  PRO A  37       2.907  37.418   1.341  1.00 74.81           C  
ATOM    527  HD2 PRO A  37       2.113  36.734   1.639  1.00 74.81           H  
ATOM    528  HD3 PRO A  37       2.812  38.365   1.872  1.00 74.81           H  
ATOM    529  N   PHE A  38       4.053  35.820  -2.981  1.00 80.63           N  
ATOM    530  H   PHE A  38       4.880  36.396  -3.058  1.00 80.63           H  
ATOM    531  CA  PHE A  38       3.622  35.056  -4.158  1.00 80.63           C  
ATOM    532  HA  PHE A  38       2.696  35.496  -4.529  1.00 80.63           H  
ATOM    533  C   PHE A  38       3.306  33.583  -3.820  1.00 80.63           C  
ATOM    534  CB  PHE A  38       4.684  35.192  -5.265  1.00 80.63           C  
ATOM    535  HB2 PHE A  38       5.661  34.930  -4.859  1.00 80.63           H  
ATOM    536  HB3 PHE A  38       4.461  34.475  -6.055  1.00 80.63           H  
ATOM    537  O   PHE A  38       2.309  33.037  -4.290  1.00 80.63           O  
ATOM    538  CG  PHE A  38       4.749  36.566  -5.920  1.00 80.63           C  
ATOM    539  CD1 PHE A  38       3.626  37.069  -6.601  1.00 80.63           C  
ATOM    540  HD1 PHE A  38       2.719  36.484  -6.645  1.00 80.63           H  
ATOM    541  CD2 PHE A  38       5.928  37.336  -5.884  1.00 80.63           C  
ATOM    542  HD2 PHE A  38       6.805  36.959  -5.379  1.00 80.63           H  
ATOM    543  CE1 PHE A  38       3.664  38.326  -7.227  1.00 80.63           C  
ATOM    544  HE1 PHE A  38       2.791  38.698  -7.742  1.00 80.63           H  
ATOM    545  CE2 PHE A  38       5.967  38.599  -6.506  1.00 80.63           C  
ATOM    546  HE2 PHE A  38       6.869  39.192  -6.471  1.00 80.63           H  
ATOM    547  CZ  PHE A  38       4.837  39.094  -7.177  1.00 80.63           C  
ATOM    548  HZ  PHE A  38       4.869  40.063  -7.653  1.00 80.63           H  
ATOM    549  N   SER A  39       4.087  32.971  -2.926  1.00 63.25           N  
ATOM    550  H   SER A  39       4.849  33.492  -2.516  1.00 63.25           H  
ATOM    551  CA  SER A  39       3.880  31.604  -2.429  1.00 63.25           C  
ATOM    552  HA  SER A  39       3.853  30.921  -3.278  1.00 63.25           H  
ATOM    553  C   SER A  39       2.578  31.394  -1.642  1.00 63.25           C  
ATOM    554  CB  SER A  39       5.067  31.219  -1.539  1.00 63.25           C  
ATOM    555  HB2 SER A  39       5.954  31.124  -2.165  1.00 63.25           H  
ATOM    556  HB3 SER A  39       4.878  30.259  -1.060  1.00 63.25           H  
ATOM    557  O   SER A  39       2.074  30.278  -1.604  1.00 63.25           O  
ATOM    558  OG  SER A  39       5.312  32.216  -0.556  1.00 63.25           O  
ATOM    559  HG  SER A  39       4.700  32.092   0.173  1.00 63.25           H  
ATOM    560  N   GLU A  40       2.021  32.434  -1.015  1.00 64.51           N  
ATOM    561  H   GLU A  40       2.434  33.349  -1.125  1.00 64.51           H  
ATOM    562  CA  GLU A  40       0.775  32.349  -0.227  1.00 64.51           C  
ATOM    563  HA  GLU A  40       0.689  31.365   0.233  1.00 64.51           H  
ATOM    564  C   GLU A  40      -0.485  32.555  -1.077  1.00 64.51           C  
ATOM    565  CB  GLU A  40       0.792  33.405   0.885  1.00 64.51           C  
ATOM    566  HB2 GLU A  40      -0.194  33.445   1.347  1.00 64.51           H  
ATOM    567  HB3 GLU A  40       1.001  34.379   0.444  1.00 64.51           H  
ATOM    568  O   GLU A  40      -1.588  32.211  -0.658  1.00 64.51           O  
ATOM    569  CG  GLU A  40       1.821  33.102   1.980  1.00 64.51           C  
ATOM    570  HG2 GLU A  40       1.529  32.189   2.498  1.00 64.51           H  
ATOM    571  HG3 GLU A  40       2.794  32.932   1.518  1.00 64.51           H  
ATOM    572  CD  GLU A  40       1.943  34.254   2.988  1.00 64.51           C  
ATOM    573  OE1 GLU A  40       2.997  34.300   3.659  1.00 64.51           O  
ATOM    574  OE2 GLU A  40       1.043  35.126   3.026  1.00 64.51           O  
ATOM    575  N   ILE A  41      -0.331  33.120  -2.276  1.00 69.97           N  
ATOM    576  H   ILE A  41       0.603  33.394  -2.546  1.00 69.97           H  
ATOM    577  CA  ILE A  41      -1.431  33.396  -3.213  1.00 69.97           C  
ATOM    578  HA  ILE A  41      -2.370  33.244  -2.680  1.00 69.97           H  
ATOM    579  C   ILE A  41      -1.498  32.384  -4.363  1.00 69.97           C  
ATOM    580  CB  ILE A  41      -1.428  34.876  -3.655  1.00 69.97           C  
ATOM    581  HB  ILE A  41      -2.286  35.042  -4.307  1.00 69.97           H  
ATOM    582  O   ILE A  41      -2.242  32.588  -5.316  1.00 69.97           O  
ATOM    583  CG1 ILE A  41      -0.146  35.246  -4.416  1.00 69.97           C  
ATOM    584 HG12 ILE A  41       0.711  35.075  -3.765  1.00 69.97           H  
ATOM    585 HG13 ILE A  41      -0.070  34.584  -5.278  1.00 69.97           H  
ATOM    586  CG2 ILE A  41      -1.592  35.768  -2.416  1.00 69.97           C  
ATOM    587 HG21 ILE A  41      -1.889  36.773  -2.714  1.00 69.97           H  
ATOM    588 HG22 ILE A  41      -2.356  35.339  -1.767  1.00 69.97           H  
ATOM    589 HG23 ILE A  41      -0.655  35.812  -1.861  1.00 69.97           H  
ATOM    590  CD1 ILE A  41      -0.086  36.696  -4.905  1.00 69.97           C  
ATOM    591 HD11 ILE A  41       0.822  36.847  -5.489  1.00 69.97           H  
ATOM    592 HD12 ILE A  41      -0.949  36.901  -5.538  1.00 69.97           H  
ATOM    593 HD13 ILE A  41      -0.071  37.387  -4.062  1.00 69.97           H  
ATOM    594  N   GLY A  42      -0.756  31.277  -4.259  1.00 62.69           N  
ATOM    595  H   GLY A  42      -0.189  31.168  -3.430  1.00 62.69           H  
ATOM    596  CA  GLY A  42      -0.824  30.158  -5.199  1.00 62.69           C  
ATOM    597  HA2 GLY A  42      -1.837  30.072  -5.592  1.00 62.69           H  
ATOM    598  HA3 GLY A  42      -0.595  29.240  -4.658  1.00 62.69           H  
ATOM    599  C   GLY A  42       0.135  30.238  -6.388  1.00 62.69           C  
ATOM    600  O   GLY A  42      -0.100  29.544  -7.373  1.00 62.69           O  
ATOM    601  N   PHE A  43       1.208  31.040  -6.326  1.00 69.82           N  
ATOM    602  H   PHE A  43       1.381  31.593  -5.499  1.00 69.82           H  
ATOM    603  CA  PHE A  43       2.257  30.939  -7.345  1.00 69.82           C  
ATOM    604  HA  PHE A  43       1.757  30.889  -8.312  1.00 69.82           H  
ATOM    605  C   PHE A  43       3.074  29.654  -7.191  1.00 69.82           C  
ATOM    606  CB  PHE A  43       3.180  32.161  -7.402  1.00 69.82           C  
ATOM    607  HB2 PHE A  43       3.444  32.477  -6.393  1.00 69.82           H  
ATOM    608  HB3 PHE A  43       4.110  31.868  -7.890  1.00 69.82           H  
ATOM    609  O   PHE A  43       3.727  29.412  -6.176  1.00 69.82           O  
ATOM    610  CG  PHE A  43       2.588  33.301  -8.197  1.00 69.82           C  
ATOM    611  CD1 PHE A  43       2.812  33.362  -9.580  1.00 69.82           C  
ATOM    612  HD1 PHE A  43       3.438  32.614 -10.043  1.00 69.82           H  
ATOM    613  CD2 PHE A  43       1.745  34.240  -7.588  1.00 69.82           C  
ATOM    614  HD2 PHE A  43       1.573  34.176  -6.523  1.00 69.82           H  
ATOM    615  CE1 PHE A  43       2.166  34.332 -10.361  1.00 69.82           C  
ATOM    616  HE1 PHE A  43       2.297  34.336 -11.433  1.00 69.82           H  
ATOM    617  CE2 PHE A  43       1.109  35.225  -8.362  1.00 69.82           C  
ATOM    618  HE2 PHE A  43       0.437  35.931  -7.896  1.00 69.82           H  
ATOM    619  CZ  PHE A  43       1.301  35.254  -9.753  1.00 69.82           C  
ATOM    620  HZ  PHE A  43       0.758  35.963 -10.359  1.00 69.82           H  
ATOM    621  N   ASP A  44       3.090  28.890  -8.273  1.00 55.35           N  
ATOM    622  H   ASP A  44       2.522  29.214  -9.043  1.00 55.35           H  
ATOM    623  CA  ASP A  44       3.957  27.754  -8.550  1.00 55.35           C  
ATOM    624  HA  ASP A  44       4.523  27.512  -7.650  1.00 55.35           H  
ATOM    625  C   ASP A  44       4.973  28.110  -9.656  1.00 55.35           C  
ATOM    626  CB  ASP A  44       3.079  26.531  -8.890  1.00 55.35           C  
ATOM    627  HB2 ASP A  44       3.724  25.665  -9.040  1.00 55.35           H  
ATOM    628  HB3 ASP A  44       2.446  26.316  -8.030  1.00 55.35           H  
ATOM    629  O   ASP A  44       5.064  29.252 -10.114  1.00 55.35           O  
ATOM    630  CG  ASP A  44       2.186  26.696 -10.132  1.00 55.35           C  
ATOM    631  OD1 ASP A  44       2.544  27.505 -11.030  1.00 55.35           O  
ATOM    632  OD2 ASP A  44       1.168  25.975 -10.209  1.00 55.35           O  
ATOM    633  N   SER A  45       5.774  27.142 -10.113  1.00 47.35           N  
ATOM    634  H   SER A  45       5.670  26.208  -9.744  1.00 47.35           H  
ATOM    635  CA  SER A  45       6.778  27.394 -11.159  1.00 47.35           C  
ATOM    636  HA  SER A  45       7.403  28.228 -10.840  1.00 47.35           H  
ATOM    637  C   SER A  45       6.188  27.788 -12.522  1.00 47.35           C  
ATOM    638  CB  SER A  45       7.677  26.169 -11.341  1.00 47.35           C  
ATOM    639  HB2 SER A  45       7.080  25.315 -11.662  1.00 47.35           H  
ATOM    640  HB3 SER A  45       8.424  26.383 -12.106  1.00 47.35           H  
ATOM    641  O   SER A  45       6.862  28.485 -13.282  1.00 47.35           O  
ATOM    642  OG  SER A  45       8.334  25.861 -10.128  1.00 47.35           O  
ATOM    643  HG  SER A  45       8.279  26.623  -9.546  1.00 47.35           H  
ATOM    644  N   LEU A  46       4.957  27.374 -12.844  1.00 50.42           N  
ATOM    645  H   LEU A  46       4.381  26.955 -12.127  1.00 50.42           H  
ATOM    646  CA  LEU A  46       4.315  27.679 -14.126  1.00 50.42           C  
ATOM    647  HA  LEU A  46       5.049  27.567 -14.923  1.00 50.42           H  
ATOM    648  C   LEU A  46       3.827  29.132 -14.135  1.00 50.42           C  
ATOM    649  CB  LEU A  46       3.168  26.671 -14.353  1.00 50.42           C  
ATOM    650  HB2 LEU A  46       3.570  25.659 -14.315  1.00 50.42           H  
ATOM    651  HB3 LEU A  46       2.451  26.768 -13.537  1.00 50.42           H  
ATOM    652  O   LEU A  46       4.216  29.934 -14.989  1.00 50.42           O  
ATOM    653  CG  LEU A  46       2.412  26.856 -15.682  1.00 50.42           C  
ATOM    654  HG  LEU A  46       2.084  27.891 -15.777  1.00 50.42           H  
ATOM    655  CD1 LEU A  46       3.287  26.500 -16.887  1.00 50.42           C  
ATOM    656 HD11 LEU A  46       3.639  25.471 -16.805  1.00 50.42           H  
ATOM    657 HD12 LEU A  46       2.702  26.600 -17.801  1.00 50.42           H  
ATOM    658 HD13 LEU A  46       4.139  27.176 -16.946  1.00 50.42           H  
ATOM    659  CD2 LEU A  46       1.172  25.964 -15.708  1.00 50.42           C  
ATOM    660 HD21 LEU A  46       0.619  26.120 -16.634  1.00 50.42           H  
ATOM    661 HD22 LEU A  46       1.461  24.915 -15.637  1.00 50.42           H  
ATOM    662 HD23 LEU A  46       0.525  26.208 -14.865  1.00 50.42           H  
ATOM    663  N   THR A  47       3.038  29.485 -13.124  1.00 67.55           N  
ATOM    664  H   THR A  47       2.812  28.776 -12.442  1.00 67.55           H  
ATOM    665  CA  THR A  47       2.508  30.840 -12.919  1.00 67.55           C  
ATOM    666  HA  THR A  47       1.978  31.148 -13.820  1.00 67.55           H  
ATOM    667  C   THR A  47       3.632  31.862 -12.692  1.00 67.55           C  
ATOM    668  CB  THR A  47       1.502  30.842 -11.758  1.00 67.55           C  
ATOM    669  HB  THR A  47       1.265  31.870 -11.486  1.00 67.55           H  
ATOM    670  O   THR A  47       3.580  32.967 -13.236  1.00 67.55           O  
ATOM    671  CG2 THR A  47       0.206  30.110 -12.105  1.00 67.55           C  
ATOM    672 HG21 THR A  47       0.403  29.060 -12.316  1.00 67.55           H  
ATOM    673 HG22 THR A  47      -0.480  30.174 -11.260  1.00 67.55           H  
ATOM    674 HG23 THR A  47      -0.262  30.573 -12.974  1.00 67.55           H  
ATOM    675  OG1 THR A  47       2.053  30.184 -10.650  1.00 67.55           O  
ATOM    676  HG1 THR A  47       2.057  29.242 -10.836  1.00 67.55           H  
ATOM    677  N   ALA A  48       4.718  31.490 -12.002  1.00 68.32           N  
ATOM    678  H   ALA A  48       4.685  30.609 -11.509  1.00 68.32           H  
ATOM    679  CA  ALA A  48       5.916  32.323 -11.845  1.00 68.32           C  
ATOM    680  HA  ALA A  48       5.659  33.223 -11.287  1.00 68.32           H  
ATOM    681  C   ALA A  48       6.532  32.750 -13.190  1.00 68.32           C  
ATOM    682  CB  ALA A  48       6.948  31.514 -11.052  1.00 68.32           C  
ATOM    683  HB1 ALA A  48       6.569  31.312 -10.051  1.00 68.32           H  
ATOM    684  HB2 ALA A  48       7.884  32.070 -10.985  1.00 68.32           H  
ATOM    685  HB3 ALA A  48       7.146  30.565 -11.550  1.00 68.32           H  
ATOM    686  O   ALA A  48       6.882  33.919 -13.396  1.00 68.32           O  
ATOM    687  N   VAL A  49       6.659  31.798 -14.120  1.00 60.83           N  
ATOM    688  H   VAL A  49       6.325  30.871 -13.894  1.00 60.83           H  
ATOM    689  CA  VAL A  49       7.204  32.035 -15.461  1.00 60.83           C  
ATOM    690  HA  VAL A  49       8.128  32.605 -15.361  1.00 60.83           H  
ATOM    691  C   VAL A  49       6.255  32.892 -16.297  1.00 60.83           C  
ATOM    692  CB  VAL A  49       7.538  30.692 -16.142  1.00 60.83           C  
ATOM    693  HB  VAL A  49       6.710  29.996 -16.009  1.00 60.83           H  
ATOM    694  O   VAL A  49       6.724  33.776 -17.019  1.00 60.83           O  
ATOM    695  CG1 VAL A  49       7.810  30.829 -17.646  1.00 60.83           C  
ATOM    696 HG11 VAL A  49       6.876  31.057 -18.161  1.00 60.83           H  
ATOM    697 HG12 VAL A  49       8.530  31.628 -17.820  1.00 60.83           H  
ATOM    698 HG13 VAL A  49       8.188  29.886 -18.040  1.00 60.83           H  
ATOM    699  CG2 VAL A  49       8.800  30.091 -15.505  1.00 60.83           C  
ATOM    700 HG21 VAL A  49       8.660  29.992 -14.429  1.00 60.83           H  
ATOM    701 HG22 VAL A  49       8.973  29.094 -15.909  1.00 60.83           H  
ATOM    702 HG23 VAL A  49       9.665  30.726 -15.693  1.00 60.83           H  
ATOM    703  N   GLU A  50       4.941  32.686 -16.184  1.00 68.99           N  
ATOM    704  H   GLU A  50       4.609  31.933 -15.598  1.00 68.99           H  
ATOM    705  CA  GLU A  50       3.953  33.499 -16.899  1.00 68.99           C  
ATOM    706  HA  GLU A  50       4.234  33.508 -17.952  1.00 68.99           H  
ATOM    707  C   GLU A  50       3.953  34.959 -16.419  1.00 68.99           C  
ATOM    708  CB  GLU A  50       2.555  32.871 -16.803  1.00 68.99           C  
ATOM    709  HB2 GLU A  50       2.117  33.094 -15.830  1.00 68.99           H  
ATOM    710  HB3 GLU A  50       2.629  31.791 -16.923  1.00 68.99           H  
ATOM    711  O   GLU A  50       4.055  35.869 -17.247  1.00 68.99           O  
ATOM    712  CG  GLU A  50       1.681  33.442 -17.929  1.00 68.99           C  
ATOM    713  HG2 GLU A  50       1.770  34.528 -17.931  1.00 68.99           H  
ATOM    714  HG3 GLU A  50       2.062  33.083 -18.886  1.00 68.99           H  
ATOM    715  CD  GLU A  50       0.199  33.082 -17.806  1.00 68.99           C  
ATOM    716  OE1 GLU A  50      -0.609  33.969 -18.181  1.00 68.99           O  
ATOM    717  OE2 GLU A  50      -0.113  31.968 -17.341  1.00 68.99           O  
ATOM    718  N   LEU A  51       3.951  35.197 -15.101  1.00 81.24           N  
ATOM    719  H   LEU A  51       3.855  34.410 -14.475  1.00 81.24           H  
ATOM    720  CA  LEU A  51       4.041  36.543 -14.521  1.00 81.24           C  
ATOM    721  HA  LEU A  51       3.189  37.125 -14.871  1.00 81.24           H  
ATOM    722  C   LEU A  51       5.311  37.266 -14.985  1.00 81.24           C  
ATOM    723  CB  LEU A  51       3.971  36.440 -12.985  1.00 81.24           C  
ATOM    724  HB2 LEU A  51       2.998  36.026 -12.718  1.00 81.24           H  
ATOM    725  HB3 LEU A  51       4.739  35.748 -12.638  1.00 81.24           H  
ATOM    726  O   LEU A  51       5.250  38.410 -15.435  1.00 81.24           O  
ATOM    727  CG  LEU A  51       4.150  37.783 -12.247  1.00 81.24           C  
ATOM    728  HG  LEU A  51       5.138  38.188 -12.466  1.00 81.24           H  
ATOM    729  CD1 LEU A  51       3.100  38.811 -12.664  1.00 81.24           C  
ATOM    730 HD11 LEU A  51       3.138  39.681 -12.008  1.00 81.24           H  
ATOM    731 HD12 LEU A  51       3.279  39.141 -13.687  1.00 81.24           H  
ATOM    732 HD13 LEU A  51       2.108  38.363 -12.609  1.00 81.24           H  
ATOM    733  CD2 LEU A  51       4.062  37.580 -10.738  1.00 81.24           C  
ATOM    734 HD21 LEU A  51       4.778  36.822 -10.419  1.00 81.24           H  
ATOM    735 HD22 LEU A  51       4.284  38.514 -10.223  1.00 81.24           H  
ATOM    736 HD23 LEU A  51       3.060  37.253 -10.462  1.00 81.24           H  
ATOM    737  N   ARG A  52       6.463  36.586 -14.959  1.00 74.12           N  
ATOM    738  H   ARG A  52       6.448  35.655 -14.567  1.00 74.12           H  
ATOM    739  CA  ARG A  52       7.726  37.129 -15.484  1.00 74.12           C  
ATOM    740  HA  ARG A  52       7.977  38.044 -14.947  1.00 74.12           H  
ATOM    741  C   ARG A  52       7.616  37.499 -16.965  1.00 74.12           C  
ATOM    742  CB  ARG A  52       8.824  36.085 -15.256  1.00 74.12           C  
ATOM    743  HB2 ARG A  52       8.541  35.179 -15.791  1.00 74.12           H  
ATOM    744  HB3 ARG A  52       8.873  35.831 -14.197  1.00 74.12           H  
ATOM    745  O   ARG A  52       8.118  38.543 -17.374  1.00 74.12           O  
ATOM    746  CG  ARG A  52      10.218  36.554 -15.708  1.00 74.12           C  
ATOM    747  HG2 ARG A  52      10.169  37.211 -16.576  1.00 74.12           H  
ATOM    748  HG3 ARG A  52      10.687  37.103 -14.891  1.00 74.12           H  
ATOM    749  CD  ARG A  52      11.078  35.345 -16.074  1.00 74.12           C  
ATOM    750  HD2 ARG A  52      12.108  35.677 -16.205  1.00 74.12           H  
ATOM    751  HD3 ARG A  52      11.032  34.649 -15.236  1.00 74.12           H  
ATOM    752  NE  ARG A  52      10.611  34.680 -17.311  1.00 74.12           N  
ATOM    753  HE  ARG A  52       9.838  35.100 -17.807  1.00 74.12           H  
ATOM    754  NH1 ARG A  52      11.928  32.809 -17.155  1.00 74.12           N  
ATOM    755 HH11 ARG A  52      12.155  31.878 -17.473  1.00 74.12           H  
ATOM    756 HH12 ARG A  52      12.275  33.161 -16.274  1.00 74.12           H  
ATOM    757  NH2 ARG A  52      10.530  33.031 -18.868  1.00 74.12           N  
ATOM    758 HH21 ARG A  52       9.785  33.549 -19.312  1.00 74.12           H  
ATOM    759 HH22 ARG A  52      10.781  32.110 -19.198  1.00 74.12           H  
ATOM    760  CZ  ARG A  52      11.023  33.515 -17.770  1.00 74.12           C  
ATOM    761  N   ASN A  53       6.991  36.653 -17.784  1.00 72.77           N  
ATOM    762  H   ASN A  53       6.578  35.821 -17.386  1.00 72.77           H  
ATOM    763  CA  ASN A  53       6.843  36.903 -19.220  1.00 72.77           C  
ATOM    764  HA  ASN A  53       7.822  37.130 -19.643  1.00 72.77           H  
ATOM    765  C   ASN A  53       5.959  38.126 -19.498  1.00 72.77           C  
ATOM    766  CB  ASN A  53       6.292  35.644 -19.909  1.00 72.77           C  
ATOM    767  HB2 ASN A  53       5.384  35.319 -19.402  1.00 72.77           H  
ATOM    768  HB3 ASN A  53       6.028  35.888 -20.938  1.00 72.77           H  
ATOM    769  O   ASN A  53       6.336  38.970 -20.313  1.00 72.77           O  
ATOM    770  CG  ASN A  53       7.274  34.490 -19.953  1.00 72.77           C  
ATOM    771  ND2 ASN A  53       6.789  33.307 -20.252  1.00 72.77           N  
ATOM    772 HD21 ASN A  53       5.790  33.195 -20.352  1.00 72.77           H  
ATOM    773 HD22 ASN A  53       7.397  32.502 -20.226  1.00 72.77           H  
ATOM    774  OD1 ASN A  53       8.479  34.631 -19.763  1.00 72.77           O  
ATOM    775  N   ARG A  54       4.835  38.252 -18.783  1.00 83.80           N  
ATOM    776  H   ARG A  54       4.595  37.507 -18.145  1.00 83.80           H  
ATOM    777  CA  ARG A  54       3.944  39.418 -18.838  1.00 83.80           C  
ATOM    778  HA  ARG A  54       3.607  39.591 -19.860  1.00 83.80           H  
ATOM    779  C   ARG A  54       4.659  40.694 -18.404  1.00 83.80           C  
ATOM    780  CB  ARG A  54       2.723  39.153 -17.953  1.00 83.80           C  
ATOM    781  HB2 ARG A  54       2.192  40.092 -17.802  1.00 83.80           H  
ATOM    782  HB3 ARG A  54       3.057  38.794 -16.980  1.00 83.80           H  
ATOM    783  O   ARG A  54       4.703  41.655 -19.165  1.00 83.80           O  
ATOM    784  CG  ARG A  54       1.751  38.144 -18.581  1.00 83.80           C  
ATOM    785  HG2 ARG A  54       1.165  38.641 -19.354  1.00 83.80           H  
ATOM    786  HG3 ARG A  54       2.292  37.305 -19.018  1.00 83.80           H  
ATOM    787  CD  ARG A  54       0.833  37.615 -17.485  1.00 83.80           C  
ATOM    788  HD2 ARG A  54       0.416  38.450 -16.922  1.00 83.80           H  
ATOM    789  HD3 ARG A  54       1.441  37.030 -16.795  1.00 83.80           H  
ATOM    790  NE  ARG A  54      -0.240  36.756 -18.011  1.00 83.80           N  
ATOM    791  HE  ARG A  54      -0.056  35.769 -18.124  1.00 83.80           H  
ATOM    792  NH1 ARG A  54      -1.967  38.265 -17.863  1.00 83.80           N  
ATOM    793 HH11 ARG A  54      -1.313  39.009 -17.663  1.00 83.80           H  
ATOM    794 HH12 ARG A  54      -2.959  38.451 -17.843  1.00 83.80           H  
ATOM    795  NH2 ARG A  54      -2.357  36.074 -18.250  1.00 83.80           N  
ATOM    796 HH21 ARG A  54      -1.950  35.150 -18.280  1.00 83.80           H  
ATOM    797 HH22 ARG A  54      -3.346  36.169 -18.070  1.00 83.80           H  
ATOM    798  CZ  ARG A  54      -1.521  37.049 -18.047  1.00 83.80           C  
ATOM    799  N   LEU A  55       5.338  40.676 -17.256  1.00 87.18           N  
ATOM    800  H   LEU A  55       5.259  39.859 -16.667  1.00 87.18           H  
ATOM    801  CA  LEU A  55       6.105  41.828 -16.776  1.00 87.18           C  
ATOM    802  HA  LEU A  55       5.434  42.686 -16.733  1.00 87.18           H  
ATOM    803  C   LEU A  55       7.227  42.231 -17.739  1.00 87.18           C  
ATOM    804  CB  LEU A  55       6.649  41.542 -15.367  1.00 87.18           C  
ATOM    805  HB2 LEU A  55       7.168  40.584 -15.377  1.00 87.18           H  
ATOM    806  HB3 LEU A  55       7.372  42.315 -15.106  1.00 87.18           H  
ATOM    807  O   LEU A  55       7.411  43.423 -17.977  1.00 87.18           O  
ATOM    808  CG  LEU A  55       5.558  41.520 -14.282  1.00 87.18           C  
ATOM    809  HG  LEU A  55       4.770  40.820 -14.559  1.00 87.18           H  
ATOM    810  CD1 LEU A  55       6.172  41.069 -12.960  1.00 87.18           C  
ATOM    811 HD11 LEU A  55       6.945  41.767 -12.642  1.00 87.18           H  
ATOM    812 HD12 LEU A  55       5.395  41.014 -12.197  1.00 87.18           H  
ATOM    813 HD13 LEU A  55       6.606  40.077 -13.084  1.00 87.18           H  
ATOM    814  CD2 LEU A  55       4.932  42.900 -14.073  1.00 87.18           C  
ATOM    815 HD21 LEU A  55       4.393  43.219 -14.965  1.00 87.18           H  
ATOM    816 HD22 LEU A  55       4.201  42.836 -13.268  1.00 87.18           H  
ATOM    817 HD23 LEU A  55       5.695  43.635 -13.817  1.00 87.18           H  
ATOM    818  N   ASN A  56       7.931  41.283 -18.362  1.00 79.31           N  
ATOM    819  H   ASN A  56       7.776  40.320 -18.100  1.00 79.31           H  
ATOM    820  CA  ASN A  56       8.920  41.588 -19.402  1.00 79.31           C  
ATOM    821  HA  ASN A  56       9.652  42.291 -19.003  1.00 79.31           H  
ATOM    822  C   ASN A  56       8.285  42.271 -20.627  1.00 79.31           C  
ATOM    823  CB  ASN A  56       9.652  40.299 -19.811  1.00 79.31           C  
ATOM    824  HB2 ASN A  56      10.207  40.490 -20.729  1.00 79.31           H  
ATOM    825  HB3 ASN A  56       8.925  39.511 -20.007  1.00 79.31           H  
ATOM    826  O   ASN A  56       8.869  43.210 -21.164  1.00 79.31           O  
ATOM    827  CG  ASN A  56      10.657  39.819 -18.780  1.00 79.31           C  
ATOM    828  ND2 ASN A  56      11.100  38.586 -18.877  1.00 79.31           N  
ATOM    829 HD21 ASN A  56      11.706  38.276 -18.131  1.00 79.31           H  
ATOM    830 HD22 ASN A  56      10.679  37.963 -19.552  1.00 79.31           H  
ATOM    831  OD1 ASN A  56      11.107  40.532 -17.901  1.00 79.31           O  
ATOM    832  N   ALA A  57       7.089  41.853 -21.052  1.00 84.33           N  
ATOM    833  H   ALA A  57       6.634  41.091 -20.570  1.00 84.33           H  
ATOM    834  CA  ALA A  57       6.366  42.500 -22.148  1.00 84.33           C  
ATOM    835  HA  ALA A  57       7.042  42.602 -22.997  1.00 84.33           H  
ATOM    836  C   ALA A  57       5.890  43.918 -21.775  1.00 84.33           C  
ATOM    837  CB  ALA A  57       5.202  41.595 -22.573  1.00 84.33           C  
ATOM    838  HB1 ALA A  57       4.483  41.496 -21.760  1.00 84.33           H  
ATOM    839  HB2 ALA A  57       4.697  42.032 -23.435  1.00 84.33           H  
ATOM    840  HB3 ALA A  57       5.577  40.607 -22.840  1.00 84.33           H  
ATOM    841  O   ALA A  57       6.078  44.853 -22.553  1.00 84.33           O  
ATOM    842  N   SER A  58       5.340  44.087 -20.570  1.00 88.42           N  
ATOM    843  H   SER A  58       5.123  43.258 -20.036  1.00 88.42           H  
ATOM    844  CA  SER A  58       4.780  45.352 -20.075  1.00 88.42           C  
ATOM    845  HA  SER A  58       4.195  45.802 -20.876  1.00 88.42           H  
ATOM    846  C   SER A  58       5.850  46.388 -19.679  1.00 88.42           C  
ATOM    847  CB  SER A  58       3.807  45.044 -18.921  1.00 88.42           C  
ATOM    848  HB2 SER A  58       3.399  45.975 -18.529  1.00 88.42           H  
ATOM    849  HB3 SER A  58       4.330  44.512 -18.126  1.00 88.42           H  
ATOM    850  O   SER A  58       5.580  47.588 -19.692  1.00 88.42           O  
ATOM    851  OG  SER A  58       2.753  44.242 -19.431  1.00 88.42           O  
ATOM    852  HG  SER A  58       2.206  43.846 -18.748  1.00 88.42           H  
ATOM    853  N   THR A  59       7.079  45.956 -19.363  1.00 84.48           N  
ATOM    854  H   THR A  59       7.212  44.956 -19.306  1.00 84.48           H  
ATOM    855  CA  THR A  59       8.189  46.838 -18.934  1.00 84.48           C  
ATOM    856  HA  THR A  59       7.810  47.851 -18.800  1.00 84.48           H  
ATOM    857  C   THR A  59       9.340  46.945 -19.941  1.00 84.48           C  
ATOM    858  CB  THR A  59       8.766  46.397 -17.580  1.00 84.48           C  
ATOM    859  HB  THR A  59       9.530  47.113 -17.279  1.00 84.48           H  
ATOM    860  O   THR A  59      10.144  47.870 -19.851  1.00 84.48           O  
ATOM    861  CG2 THR A  59       7.727  46.319 -16.461  1.00 84.48           C  
ATOM    862 HG21 THR A  59       7.375  47.322 -16.219  1.00 84.48           H  
ATOM    863 HG22 THR A  59       6.874  45.706 -16.753  1.00 84.48           H  
ATOM    864 HG23 THR A  59       8.184  45.872 -15.578  1.00 84.48           H  
ATOM    865  OG1 THR A  59       9.371  45.132 -17.702  1.00 84.48           O  
ATOM    866  HG1 THR A  59       8.658  44.489 -17.716  1.00 84.48           H  
ATOM    867  N   GLY A  60       9.454  46.014 -20.894  1.00 80.25           N  
ATOM    868  H   GLY A  60       8.775  45.267 -20.924  1.00 80.25           H  
ATOM    869  CA  GLY A  60      10.608  45.896 -21.796  1.00 80.25           C  
ATOM    870  HA2 GLY A  60      10.335  45.233 -22.617  1.00 80.25           H  
ATOM    871  HA3 GLY A  60      10.846  46.878 -22.204  1.00 80.25           H  
ATOM    872  C   GLY A  60      11.877  45.329 -21.141  1.00 80.25           C  
ATOM    873  O   GLY A  60      12.931  45.303 -21.780  1.00 80.25           O  
ATOM    874  N   LEU A  61      11.800  44.890 -19.880  1.00 80.53           N  
ATOM    875  H   LEU A  61      10.901  44.928 -19.420  1.00 80.53           H  
ATOM    876  CA  LEU A  61      12.923  44.332 -19.127  1.00 80.53           C  
ATOM    877  HA  LEU A  61      13.825  44.880 -19.398  1.00 80.53           H  
ATOM    878  C   LEU A  61      13.191  42.854 -19.467  1.00 80.53           C  
ATOM    879  CB  LEU A  61      12.670  44.531 -17.618  1.00 80.53           C  
ATOM    880  HB2 LEU A  61      11.753  44.008 -17.350  1.00 80.53           H  
ATOM    881  HB3 LEU A  61      13.481  44.067 -17.057  1.00 80.53           H  
ATOM    882  O   LEU A  61      12.459  42.195 -20.207  1.00 80.53           O  
ATOM    883  CG  LEU A  61      12.566  45.998 -17.157  1.00 80.53           C  
ATOM    884  HG  LEU A  61      11.731  46.491 -17.656  1.00 80.53           H  
ATOM    885  CD1 LEU A  61      12.310  46.013 -15.652  1.00 80.53           C  
ATOM    886 HD11 LEU A  61      13.126  45.515 -15.126  1.00 80.53           H  
ATOM    887 HD12 LEU A  61      12.229  47.041 -15.301  1.00 80.53           H  
ATOM    888 HD13 LEU A  61      11.375  45.492 -15.443  1.00 80.53           H  
ATOM    889  CD2 LEU A  61      13.839  46.789 -17.462  1.00 80.53           C  
ATOM    890 HD21 LEU A  61      14.717  46.241 -17.120  1.00 80.53           H  
ATOM    891 HD22 LEU A  61      13.915  46.967 -18.534  1.00 80.53           H  
ATOM    892 HD23 LEU A  61      13.804  47.756 -16.961  1.00 80.53           H  
ATOM    893  N   ARG A  62      14.275  42.321 -18.890  1.00 73.86           N  
ATOM    894  H   ARG A  62      14.825  42.938 -18.309  1.00 73.86           H  
ATOM    895  CA  ARG A  62      14.584  40.885 -18.836  1.00 73.86           C  
ATOM    896  HA  ARG A  62      13.736  40.318 -19.220  1.00 73.86           H  
ATOM    897  C   ARG A  62      14.753  40.444 -17.386  1.00 73.86           C  
ATOM    898  CB  ARG A  62      15.822  40.560 -19.681  1.00 73.86           C  
ATOM    899  HB2 ARG A  62      16.162  39.559 -19.412  1.00 73.86           H  
ATOM    900  HB3 ARG A  62      16.621  41.265 -19.451  1.00 73.86           H  
ATOM    901  O   ARG A  62      15.869  40.259 -16.909  1.00 73.86           O  
ATOM    902  CG  ARG A  62      15.525  40.571 -21.183  1.00 73.86           C  
ATOM    903  HG2 ARG A  62      14.690  39.900 -21.386  1.00 73.86           H  
ATOM    904  HG3 ARG A  62      15.266  41.578 -21.509  1.00 73.86           H  
ATOM    905  CD  ARG A  62      16.770  40.078 -21.925  1.00 73.86           C  
ATOM    906  HD2 ARG A  62      17.559  40.824 -21.826  1.00 73.86           H  
ATOM    907  HD3 ARG A  62      17.102  39.151 -21.458  1.00 73.86           H  
ATOM    908  NE  ARG A  62      16.491  39.828 -23.349  1.00 73.86           N  
ATOM    909  HE  ARG A  62      15.622  40.201 -23.704  1.00 73.86           H  
ATOM    910  NH1 ARG A  62      18.391  38.620 -23.802  1.00 73.86           N  
ATOM    911 HH11 ARG A  62      18.944  38.055 -24.431  1.00 73.86           H  
ATOM    912 HH12 ARG A  62      18.693  38.775 -22.851  1.00 73.86           H  
ATOM    913  NH2 ARG A  62      16.858  38.911 -25.399  1.00 73.86           N  
ATOM    914 HH21 ARG A  62      17.418  38.345 -26.020  1.00 73.86           H  
ATOM    915 HH22 ARG A  62      15.963  39.266 -25.705  1.00 73.86           H  
ATOM    916  CZ  ARG A  62      17.246  39.126 -24.174  1.00 73.86           C  
ATOM    917  N   LEU A  63      13.631  40.306 -16.691  1.00 74.15           N  
ATOM    918  H   LEU A  63      12.755  40.506 -17.151  1.00 74.15           H  
ATOM    919  CA  LEU A  63      13.577  39.865 -15.301  1.00 74.15           C  
ATOM    920  HA  LEU A  63      14.274  40.493 -14.746  1.00 74.15           H  
ATOM    921  C   LEU A  63      14.023  38.389 -15.166  1.00 74.15           C  
ATOM    922  CB  LEU A  63      12.156  40.108 -14.752  1.00 74.15           C  
ATOM    923  HB2 LEU A  63      12.097  39.729 -13.732  1.00 74.15           H  
ATOM    924  HB3 LEU A  63      11.452  39.540 -15.359  1.00 74.15           H  
ATOM    925  O   LEU A  63      13.770  37.597 -16.086  1.00 74.15           O  
ATOM    926  CG  LEU A  63      11.736  41.596 -14.758  1.00 74.15           C  
ATOM    927  HG  LEU A  63      11.937  42.031 -15.737  1.00 74.15           H  
ATOM    928  CD1 LEU A  63      10.241  41.753 -14.494  1.00 74.15           C  
ATOM    929 HD11 LEU A  63       9.951  42.793 -14.642  1.00 74.15           H  
ATOM    930 HD12 LEU A  63       9.679  41.134 -15.193  1.00 74.15           H  
ATOM    931 HD13 LEU A  63      10.000  41.459 -13.472  1.00 74.15           H  
ATOM    932  CD2 LEU A  63      12.496  42.408 -13.707  1.00 74.15           C  
ATOM    933 HD21 LEU A  63      12.324  41.991 -12.714  1.00 74.15           H  
ATOM    934 HD22 LEU A  63      12.145  43.440 -13.723  1.00 74.15           H  
ATOM    935 HD23 LEU A  63      13.564  42.410 -13.925  1.00 74.15           H  
ATOM    936  N   PRO A  64      14.681  38.003 -14.051  1.00 62.12           N  
ATOM    937  CA  PRO A  64      15.160  36.638 -13.821  1.00 62.12           C  
ATOM    938  HA  PRO A  64      15.897  36.398 -14.588  1.00 62.12           H  
ATOM    939  C   PRO A  64      14.046  35.583 -13.838  1.00 62.12           C  
ATOM    940  CB  PRO A  64      15.858  36.661 -12.454  1.00 62.12           C  
ATOM    941  HB2 PRO A  64      16.723  35.998 -12.429  1.00 62.12           H  
ATOM    942  HB3 PRO A  64      15.153  36.394 -11.667  1.00 62.12           H  
ATOM    943  O   PRO A  64      12.880  35.877 -13.588  1.00 62.12           O  
ATOM    944  CG  PRO A  64      16.268  38.118 -12.276  1.00 62.12           C  
ATOM    945  HG2 PRO A  64      17.201  38.309 -12.807  1.00 62.12           H  
ATOM    946  HG3 PRO A  64      16.361  38.385 -11.223  1.00 62.12           H  
ATOM    947  CD  PRO A  64      15.124  38.862 -12.957  1.00 62.12           C  
ATOM    948  HD2 PRO A  64      14.307  39.005 -12.250  1.00 62.12           H  
ATOM    949  HD3 PRO A  64      15.498  39.824 -13.309  1.00 62.12           H  
ATOM    950  N   ALA A  65      14.394  34.314 -14.070  1.00 50.00           N  
ATOM    951  H   ALA A  65      15.367  34.096 -14.231  1.00 50.00           H  
ATOM    952  CA  ALA A  65      13.436  33.213 -13.915  1.00 50.00           C  
ATOM    953  HA  ALA A  65      12.532  33.448 -14.477  1.00 50.00           H  
ATOM    954  C   ALA A  65      12.983  33.016 -12.456  1.00 50.00           C  
ATOM    955  CB  ALA A  65      14.053  31.940 -14.502  1.00 50.00           C  
ATOM    956  HB1 ALA A  65      13.327  31.129 -14.449  1.00 50.00           H  
ATOM    957  HB2 ALA A  65      14.342  32.101 -15.540  1.00 50.00           H  
ATOM    958  HB3 ALA A  65      14.933  31.656 -13.924  1.00 50.00           H  
ATOM    959  O   ALA A  65      11.837  32.659 -12.214  1.00 50.00           O  
ATOM    960  N   THR A  66      13.866  33.312 -11.504  1.00 55.86           N  
ATOM    961  H   THR A  66      14.798  33.595 -11.769  1.00 55.86           H  
ATOM    962  CA  THR A  66      13.658  33.229 -10.052  1.00 55.86           C  
ATOM    963  HA  THR A  66      13.006  32.383  -9.835  1.00 55.86           H  
ATOM    964  C   THR A  66      12.986  34.464  -9.448  1.00 55.86           C  
ATOM    965  CB  THR A  66      15.015  32.986  -9.369  1.00 55.86           C  
ATOM    966  HB  THR A  66      14.946  33.153  -8.294  1.00 55.86           H  
ATOM    967  O   THR A  66      12.814  34.522  -8.239  1.00 55.86           O  
ATOM    968  CG2 THR A  66      15.489  31.552  -9.615  1.00 55.86           C  
ATOM    969 HG21 THR A  66      15.616  31.365 -10.681  1.00 55.86           H  
ATOM    970 HG22 THR A  66      14.764  30.850  -9.202  1.00 55.86           H  
ATOM    971 HG23 THR A  66      16.444  31.406  -9.110  1.00 55.86           H  
ATOM    972  OG1 THR A  66      15.978  33.851  -9.937  1.00 55.86           O  
ATOM    973  HG1 THR A  66      15.948  34.652  -9.408  1.00 55.86           H  
ATOM    974  N   MET A  67      12.553  35.424 -10.271  1.00 70.76           N  
ATOM    975  H   MET A  67      12.695  35.271 -11.260  1.00 70.76           H  
ATOM    976  CA  MET A  67      12.017  36.736  -9.882  1.00 70.76           C  
ATOM    977  HA  MET A  67      12.848  37.383  -9.598  1.00 70.76           H  
ATOM    978  C   MET A  67      11.028  36.722  -8.701  1.00 70.76           C  
ATOM    979  CB  MET A  67      11.349  37.303 -11.141  1.00 70.76           C  
ATOM    980  HB2 MET A  67      10.679  36.541 -11.541  1.00 70.76           H  
ATOM    981  HB3 MET A  67      12.121  37.499 -11.885  1.00 70.76           H  
ATOM    982  O   MET A  67      11.140  37.572  -7.825  1.00 70.76           O  
ATOM    983  CG  MET A  67      10.552  38.594 -10.969  1.00 70.76           C  
ATOM    984  HG2 MET A  67       9.926  38.545 -10.078  1.00 70.76           H  
ATOM    985  HG3 MET A  67      11.254  39.419 -10.856  1.00 70.76           H  
ATOM    986  SD  MET A  67       9.474  38.915 -12.389  1.00 70.76           S  
ATOM    987  CE  MET A  67       8.122  37.767 -12.004  1.00 70.76           C  
ATOM    988  HE1 MET A  67       8.478  36.737 -12.023  1.00 70.76           H  
ATOM    989  HE2 MET A  67       7.717  37.989 -11.016  1.00 70.76           H  
ATOM    990  HE3 MET A  67       7.327  37.880 -12.742  1.00 70.76           H  
ATOM    991  N   VAL A  68      10.079  35.780  -8.656  1.00 73.58           N  
ATOM    992  H   VAL A  68      10.051  35.088  -9.391  1.00 73.58           H  
ATOM    993  CA  VAL A  68       9.088  35.669  -7.559  1.00 73.58           C  
ATOM    994  HA  VAL A  68       8.756  36.671  -7.290  1.00 73.58           H  
ATOM    995  C   VAL A  68       9.645  35.059  -6.267  1.00 73.58           C  
ATOM    996  CB  VAL A  68       7.841  34.872  -7.982  1.00 73.58           C  
ATOM    997  HB  VAL A  68       7.208  34.721  -7.108  1.00 73.58           H  
ATOM    998  O   VAL A  68       9.009  35.171  -5.229  1.00 73.58           O  
ATOM    999  CG1 VAL A  68       7.004  35.625  -9.018  1.00 73.58           C  
ATOM   1000 HG11 VAL A  68       6.738  36.608  -8.631  1.00 73.58           H  
ATOM   1001 HG12 VAL A  68       6.085  35.072  -9.209  1.00 73.58           H  
ATOM   1002 HG13 VAL A  68       7.558  35.736  -9.951  1.00 73.58           H  
ATOM   1003  CG2 VAL A  68       8.206  33.497  -8.548  1.00 73.58           C  
ATOM   1004 HG21 VAL A  68       7.283  32.936  -8.691  1.00 73.58           H  
ATOM   1005 HG22 VAL A  68       8.818  32.944  -7.835  1.00 73.58           H  
ATOM   1006 HG23 VAL A  68       8.736  33.589  -9.496  1.00 73.58           H  
ATOM   1007  N   PHE A  69      10.821  34.435  -6.304  1.00 61.04           N  
ATOM   1008  H   PHE A  69      11.305  34.384  -7.189  1.00 61.04           H  
ATOM   1009  CA  PHE A  69      11.564  33.997  -5.118  1.00 61.04           C  
ATOM   1010  HA  PHE A  69      10.872  33.845  -4.290  1.00 61.04           H  
ATOM   1011  C   PHE A  69      12.571  35.072  -4.676  1.00 61.04           C  
ATOM   1012  CB  PHE A  69      12.257  32.656  -5.412  1.00 61.04           C  
ATOM   1013  HB2 PHE A  69      12.754  32.321  -4.502  1.00 61.04           H  
ATOM   1014  HB3 PHE A  69      13.033  32.812  -6.161  1.00 61.04           H  
ATOM   1015  O   PHE A  69      12.726  35.317  -3.483  1.00 61.04           O  
ATOM   1016  CG  PHE A  69      11.325  31.548  -5.879  1.00 61.04           C  
ATOM   1017  CD1 PHE A  69      10.422  30.958  -4.974  1.00 61.04           C  
ATOM   1018  HD1 PHE A  69      10.389  31.292  -3.948  1.00 61.04           H  
ATOM   1019  CD2 PHE A  69      11.349  31.113  -7.219  1.00 61.04           C  
ATOM   1020  HD2 PHE A  69      12.037  31.566  -7.917  1.00 61.04           H  
ATOM   1021  CE1 PHE A  69       9.549  29.943  -5.406  1.00 61.04           C  
ATOM   1022  HE1 PHE A  69       8.848  29.502  -4.713  1.00 61.04           H  
ATOM   1023  CE2 PHE A  69      10.475  30.099  -7.652  1.00 61.04           C  
ATOM   1024  HE2 PHE A  69      10.488  29.773  -8.682  1.00 61.04           H  
ATOM   1025  CZ  PHE A  69       9.574  29.514  -6.744  1.00 61.04           C  
ATOM   1026  HZ  PHE A  69       8.892  28.743  -7.072  1.00 61.04           H  
ATOM   1027  N   ASP A  70      13.200  35.763  -5.635  1.00 67.37           N  
ATOM   1028  H   ASP A  70      13.079  35.451  -6.588  1.00 67.37           H  
ATOM   1029  CA  ASP A  70      14.126  36.881  -5.394  1.00 67.37           C  
ATOM   1030  HA  ASP A  70      14.891  36.567  -4.684  1.00 67.37           H  
ATOM   1031  C   ASP A  70      13.402  38.116  -4.817  1.00 67.37           C  
ATOM   1032  CB  ASP A  70      14.805  37.281  -6.720  1.00 67.37           C  
ATOM   1033  HB2 ASP A  70      14.041  37.649  -7.405  1.00 67.37           H  
ATOM   1034  HB3 ASP A  70      15.490  38.106  -6.522  1.00 67.37           H  
ATOM   1035  O   ASP A  70      13.947  38.871  -4.005  1.00 67.37           O  
ATOM   1036  CG  ASP A  70      15.594  36.162  -7.413  1.00 67.37           C  
ATOM   1037  OD1 ASP A  70      16.274  35.381  -6.718  1.00 67.37           O  
ATOM   1038  OD2 ASP A  70      15.543  36.100  -8.667  1.00 67.37           O  
ATOM   1039  N   HIS A  71      12.159  38.337  -5.253  1.00 78.94           N  
ATOM   1040  H   HIS A  71      11.807  37.717  -5.968  1.00 78.94           H  
ATOM   1041  CA  HIS A  71      11.296  39.452  -4.871  1.00 78.94           C  
ATOM   1042  HA  HIS A  71      11.711  39.957  -3.999  1.00 78.94           H  
ATOM   1043  C   HIS A  71       9.912  38.907  -4.489  1.00 78.94           C  
ATOM   1044  CB  HIS A  71      11.250  40.472  -6.022  1.00 78.94           C  
ATOM   1045  HB2 HIS A  71      10.806  40.009  -6.903  1.00 78.94           H  
ATOM   1046  HB3 HIS A  71      10.614  41.305  -5.722  1.00 78.94           H  
ATOM   1047  O   HIS A  71       8.983  38.982  -5.290  1.00 78.94           O  
ATOM   1048  CG  HIS A  71      12.610  41.015  -6.387  1.00 78.94           C  
ATOM   1049  CD2 HIS A  71      13.131  41.149  -7.645  1.00 78.94           C  
ATOM   1050  HD2 HIS A  71      12.613  40.930  -8.567  1.00 78.94           H  
ATOM   1051  ND1 HIS A  71      13.619  41.305  -5.500  1.00 78.94           N  
ATOM   1052  HD1 HIS A  71      13.646  40.960  -4.551  1.00 78.94           H  
ATOM   1053  CE1 HIS A  71      14.717  41.605  -6.204  1.00 78.94           C  
ATOM   1054  HE1 HIS A  71      15.695  41.753  -5.771  1.00 78.94           H  
ATOM   1055  NE2 HIS A  71      14.470  41.548  -7.521  1.00 78.94           N  
ATOM   1056  N   PRO A  72       9.754  38.344  -3.275  1.00 75.19           N  
ATOM   1057  CA  PRO A  72       8.600  37.516  -2.922  1.00 75.19           C  
ATOM   1058  HA  PRO A  72       8.451  36.766  -3.698  1.00 75.19           H  
ATOM   1059  C   PRO A  72       7.266  38.252  -2.804  1.00 75.19           C  
ATOM   1060  CB  PRO A  72       8.988  36.787  -1.630  1.00 75.19           C  
ATOM   1061  HB2 PRO A  72       8.137  36.624  -0.968  1.00 75.19           H  
ATOM   1062  HB3 PRO A  72       9.456  35.836  -1.881  1.00 75.19           H  
ATOM   1063  O   PRO A  72       6.247  37.587  -2.682  1.00 75.19           O  
ATOM   1064  CG  PRO A  72      10.026  37.712  -1.000  1.00 75.19           C  
ATOM   1065  HG2 PRO A  72       9.525  38.520  -0.469  1.00 75.19           H  
ATOM   1066  HG3 PRO A  72      10.702  37.171  -0.337  1.00 75.19           H  
ATOM   1067  CD  PRO A  72      10.755  38.269  -2.220  1.00 75.19           C  
ATOM   1068  HD2 PRO A  72      11.547  37.581  -2.517  1.00 75.19           H  
ATOM   1069  HD3 PRO A  72      11.174  39.248  -1.989  1.00 75.19           H  
ATOM   1070  N   ARG A  73       7.243  39.589  -2.854  1.00 85.84           N  
ATOM   1071  H   ARG A  73       8.107  40.052  -3.099  1.00 85.84           H  
ATOM   1072  CA  ARG A  73       6.034  40.423  -2.774  1.00 85.84           C  
ATOM   1073  HA  ARG A  73       5.159  39.773  -2.756  1.00 85.84           H  
ATOM   1074  C   ARG A  73       5.909  41.353  -3.991  1.00 85.84           C  
ATOM   1075  CB  ARG A  73       6.052  41.247  -1.478  1.00 85.84           C  
ATOM   1076  HB2 ARG A  73       5.395  42.108  -1.602  1.00 85.84           H  
ATOM   1077  HB3 ARG A  73       7.059  41.620  -1.290  1.00 85.84           H  
ATOM   1078  O   ARG A  73       6.943  41.853  -4.454  1.00 85.84           O  
ATOM   1079  CG  ARG A  73       5.557  40.454  -0.265  1.00 85.84           C  
ATOM   1080  HG2 ARG A  73       4.551  40.095  -0.482  1.00 85.84           H  
ATOM   1081  HG3 ARG A  73       6.203  39.595  -0.081  1.00 85.84           H  
ATOM   1082  CD  ARG A  73       5.523  41.356   0.979  1.00 85.84           C  
ATOM   1083  HD2 ARG A  73       6.526  41.413   1.404  1.00 85.84           H  
ATOM   1084  HD3 ARG A  73       5.212  42.357   0.683  1.00 85.84           H  
ATOM   1085  NE  ARG A  73       4.544  40.857   1.959  1.00 85.84           N  
ATOM   1086  HE  ARG A  73       3.627  40.698   1.567  1.00 85.84           H  
ATOM   1087  NH1 ARG A  73       5.654  41.324   3.915  1.00 85.84           N  
ATOM   1088 HH11 ARG A  73       5.662  41.328   4.925  1.00 85.84           H  
ATOM   1089 HH12 ARG A  73       6.338  41.842   3.382  1.00 85.84           H  
ATOM   1090  NH2 ARG A  73       3.686  40.287   3.989  1.00 85.84           N  
ATOM   1091 HH21 ARG A  73       2.883  39.876   3.534  1.00 85.84           H  
ATOM   1092 HH22 ARG A  73       3.751  40.240   4.996  1.00 85.84           H  
ATOM   1093  CZ  ARG A  73       4.634  40.824   3.276  1.00 85.84           C  
ATOM   1094  N   PRO A  74       4.686  41.652  -4.471  1.00 87.95           N  
ATOM   1095  CA  PRO A  74       4.441  42.601  -5.558  1.00 87.95           C  
ATOM   1096  HA  PRO A  74       4.769  42.128  -6.484  1.00 87.95           H  
ATOM   1097  C   PRO A  74       5.158  43.955  -5.431  1.00 87.95           C  
ATOM   1098  CB  PRO A  74       2.918  42.771  -5.602  1.00 87.95           C  
ATOM   1099  HB2 PRO A  74       2.567  43.035  -6.600  1.00 87.95           H  
ATOM   1100  HB3 PRO A  74       2.595  43.517  -4.876  1.00 87.95           H  
ATOM   1101  O   PRO A  74       5.772  44.401  -6.400  1.00 87.95           O  
ATOM   1102  CG  PRO A  74       2.419  41.395  -5.170  1.00 87.95           C  
ATOM   1103  HG2 PRO A  74       1.406  41.431  -4.770  1.00 87.95           H  
ATOM   1104  HG3 PRO A  74       2.471  40.704  -6.012  1.00 87.95           H  
ATOM   1105  CD  PRO A  74       3.436  40.991  -4.105  1.00 87.95           C  
ATOM   1106  HD2 PRO A  74       3.540  39.906  -4.105  1.00 87.95           H  
ATOM   1107  HD3 PRO A  74       3.110  41.336  -3.124  1.00 87.95           H  
ATOM   1108  N   SER A  75       5.156  44.583  -4.253  1.00 84.05           N  
ATOM   1109  H   SER A  75       4.617  44.180  -3.500  1.00 84.05           H  
ATOM   1110  CA  SER A  75       5.803  45.881  -3.991  1.00 84.05           C  
ATOM   1111  HA  SER A  75       5.438  46.607  -4.717  1.00 84.05           H  
ATOM   1112  C   SER A  75       7.330  45.818  -4.114  1.00 84.05           C  
ATOM   1113  CB  SER A  75       5.415  46.374  -2.590  1.00 84.05           C  
ATOM   1114  HB2 SER A  75       4.328  46.388  -2.498  1.00 84.05           H  
ATOM   1115  HB3 SER A  75       5.784  47.391  -2.459  1.00 84.05           H  
ATOM   1116  O   SER A  75       7.965  46.701  -4.697  1.00 84.05           O  
ATOM   1117  OG  SER A  75       5.969  45.547  -1.578  1.00 84.05           O  
ATOM   1118  HG  SER A  75       5.240  45.165  -1.084  1.00 84.05           H  
ATOM   1119  N   VAL A  76       7.936  44.731  -3.626  1.00 87.39           N  
ATOM   1120  H   VAL A  76       7.343  44.066  -3.151  1.00 87.39           H  
ATOM   1121  CA  VAL A  76       9.382  44.473  -3.716  1.00 87.39           C  
ATOM   1122  HA  VAL A  76       9.915  45.346  -3.338  1.00 87.39           H  
ATOM   1123  C   VAL A  76       9.790  44.284  -5.179  1.00 87.39           C  
ATOM   1124  CB  VAL A  76       9.771  43.250  -2.858  1.00 87.39           C  
ATOM   1125  HB  VAL A  76       9.246  42.367  -3.223  1.00 87.39           H  
ATOM   1126  O   VAL A  76      10.797  44.842  -5.624  1.00 87.39           O  
ATOM   1127  CG1 VAL A  76      11.278  42.966  -2.910  1.00 87.39           C  
ATOM   1128 HG11 VAL A  76      11.835  43.835  -2.559  1.00 87.39           H  
ATOM   1129 HG12 VAL A  76      11.514  42.108  -2.280  1.00 87.39           H  
ATOM   1130 HG13 VAL A  76      11.585  42.737  -3.930  1.00 87.39           H  
ATOM   1131  CG2 VAL A  76       9.402  43.463  -1.383  1.00 87.39           C  
ATOM   1132 HG21 VAL A  76       9.667  42.580  -0.802  1.00 87.39           H  
ATOM   1133 HG22 VAL A  76       9.930  44.330  -0.985  1.00 87.39           H  
ATOM   1134 HG23 VAL A  76       8.331  43.631  -1.277  1.00 87.39           H  
ATOM   1135  N   LEU A  77       8.976  43.558  -5.948  1.00 89.82           N  
ATOM   1136  H   LEU A  77       8.165  43.134  -5.520  1.00 89.82           H  
ATOM   1137  CA  LEU A  77       9.186  43.357  -7.379  1.00 89.82           C  
ATOM   1138  HA  LEU A  77      10.219  43.039  -7.521  1.00 89.82           H  
ATOM   1139  C   LEU A  77       8.999  44.660  -8.179  1.00 89.82           C  
ATOM   1140  CB  LEU A  77       8.258  42.218  -7.833  1.00 89.82           C  
ATOM   1141  HB2 LEU A  77       8.508  41.326  -7.258  1.00 89.82           H  
ATOM   1142  HB3 LEU A  77       7.227  42.482  -7.598  1.00 89.82           H  
ATOM   1143  O   LEU A  77       9.826  44.985  -9.034  1.00 89.82           O  
ATOM   1144  CG  LEU A  77       8.341  41.881  -9.330  1.00 89.82           C  
ATOM   1145  HG  LEU A  77       7.910  42.698  -9.909  1.00 89.82           H  
ATOM   1146  CD1 LEU A  77       9.775  41.643  -9.808  1.00 89.82           C  
ATOM   1147 HD11 LEU A  77      10.232  40.853  -9.212  1.00 89.82           H  
ATOM   1148 HD12 LEU A  77      10.365  42.556  -9.725  1.00 89.82           H  
ATOM   1149 HD13 LEU A  77       9.758  41.360 -10.861  1.00 89.82           H  
ATOM   1150  CD2 LEU A  77       7.535  40.612  -9.598  1.00 89.82           C  
ATOM   1151 HD21 LEU A  77       6.491  40.771  -9.325  1.00 89.82           H  
ATOM   1152 HD22 LEU A  77       7.581  40.362 -10.659  1.00 89.82           H  
ATOM   1153 HD23 LEU A  77       7.930  39.781  -9.014  1.00 89.82           H  
ATOM   1154  N   ALA A  78       7.982  45.461  -7.862  1.00 89.32           N  
ATOM   1155  H   ALA A  78       7.308  45.138  -7.183  1.00 89.32           H  
ATOM   1156  CA  ALA A  78       7.759  46.770  -8.473  1.00 89.32           C  
ATOM   1157  HA  ALA A  78       7.646  46.644  -9.550  1.00 89.32           H  
ATOM   1158  C   ALA A  78       8.926  47.741  -8.231  1.00 89.32           C  
ATOM   1159  CB  ALA A  78       6.454  47.324  -7.914  1.00 89.32           C  
ATOM   1160  HB1 ALA A  78       6.270  48.319  -8.319  1.00 89.32           H  
ATOM   1161  HB2 ALA A  78       5.640  46.655  -8.195  1.00 89.32           H  
ATOM   1162  HB3 ALA A  78       6.499  47.394  -6.828  1.00 89.32           H  
ATOM   1163  O   ALA A  78       9.386  48.408  -9.165  1.00 89.32           O  
ATOM   1164  N   ARG A  79       9.476  47.768  -7.009  1.00 83.33           N  
ATOM   1165  H   ARG A  79       9.012  47.253  -6.274  1.00 83.33           H  
ATOM   1166  CA  ARG A  79      10.678  48.548  -6.678  1.00 83.33           C  
ATOM   1167  HA  ARG A  79      10.486  49.591  -6.928  1.00 83.33           H  
ATOM   1168  C   ARG A  79      11.884  48.106  -7.506  1.00 83.33           C  
ATOM   1169  CB  ARG A  79      10.941  48.451  -5.170  1.00 83.33           C  
ATOM   1170  HB2 ARG A  79      10.007  48.668  -4.653  1.00 83.33           H  
ATOM   1171  HB3 ARG A  79      11.244  47.436  -4.913  1.00 83.33           H  
ATOM   1172  O   ARG A  79      12.595  48.965  -8.029  1.00 83.33           O  
ATOM   1173  CG  ARG A  79      12.021  49.446  -4.702  1.00 83.33           C  
ATOM   1174  HG2 ARG A  79      11.712  50.460  -4.957  1.00 83.33           H  
ATOM   1175  HG3 ARG A  79      12.959  49.234  -5.213  1.00 83.33           H  
ATOM   1176  CD  ARG A  79      12.262  49.358  -3.188  1.00 83.33           C  
ATOM   1177  HD2 ARG A  79      12.623  48.357  -2.951  1.00 83.33           H  
ATOM   1178  HD3 ARG A  79      13.023  50.087  -2.910  1.00 83.33           H  
ATOM   1179  NE  ARG A  79      11.024  49.637  -2.449  1.00 83.33           N  
ATOM   1180  HE  ARG A  79      10.337  50.188  -2.943  1.00 83.33           H  
ATOM   1181  NH1 ARG A  79      11.416  48.521  -0.476  1.00 83.33           N  
ATOM   1182 HH11 ARG A  79      12.390  48.422  -0.725  1.00 83.33           H  
ATOM   1183 HH12 ARG A  79      11.052  48.178   0.401  1.00 83.33           H  
ATOM   1184  NH2 ARG A  79       9.379  49.326  -0.954  1.00 83.33           N  
ATOM   1185 HH21 ARG A  79       8.789  49.828  -1.602  1.00 83.33           H  
ATOM   1186 HH22 ARG A  79       8.990  48.966  -0.094  1.00 83.33           H  
ATOM   1187  CZ  ARG A  79      10.620  49.158  -1.292  1.00 83.33           C  
ATOM   1188  N   ARG A  80      12.086  46.793  -7.704  1.00 85.43           N  
ATOM   1189  H   ARG A  80      11.471  46.142  -7.237  1.00 85.43           H  
ATOM   1190  CA  ARG A  80      13.143  46.284  -8.599  1.00 85.43           C  
ATOM   1191  HA  ARG A  80      14.087  46.705  -8.253  1.00 85.43           H  
ATOM   1192  C   ARG A  80      12.955  46.785 -10.029  1.00 85.43           C  
ATOM   1193  CB  ARG A  80      13.214  44.741  -8.573  1.00 85.43           C  
ATOM   1194  HB2 ARG A  80      12.262  44.326  -8.903  1.00 85.43           H  
ATOM   1195  HB3 ARG A  80      13.390  44.401  -7.553  1.00 85.43           H  
ATOM   1196  O   ARG A  80      13.906  47.290 -10.623  1.00 85.43           O  
ATOM   1197  CG  ARG A  80      14.321  44.190  -9.499  1.00 85.43           C  
ATOM   1198  HG2 ARG A  80      14.221  43.107  -9.582  1.00 85.43           H  
ATOM   1199  HG3 ARG A  80      14.217  44.591 -10.507  1.00 85.43           H  
ATOM   1200  CD  ARG A  80      15.709  44.529  -8.943  1.00 85.43           C  
ATOM   1201  HD2 ARG A  80      15.762  45.592  -8.709  1.00 85.43           H  
ATOM   1202  HD3 ARG A  80      15.834  43.967  -8.018  1.00 85.43           H  
ATOM   1203  NE  ARG A  80      16.802  44.234  -9.890  1.00 85.43           N  
ATOM   1204  HE  ARG A  80      16.673  44.458 -10.866  1.00 85.43           H  
ATOM   1205  NH1 ARG A  80      18.375  43.609  -8.339  1.00 85.43           N  
ATOM   1206 HH11 ARG A  80      19.303  43.271  -8.132  1.00 85.43           H  
ATOM   1207 HH12 ARG A  80      17.642  43.594  -7.644  1.00 85.43           H  
ATOM   1208  NH2 ARG A  80      18.937  43.775 -10.486  1.00 85.43           N  
ATOM   1209 HH21 ARG A  80      19.897  43.533 -10.285  1.00 85.43           H  
ATOM   1210 HH22 ARG A  80      18.676  44.095 -11.408  1.00 85.43           H  
ATOM   1211  CZ  ARG A  80      18.026  43.870  -9.568  1.00 85.43           C  
ATOM   1212  N   ILE A  81      11.739  46.672 -10.562  1.00 88.78           N  
ATOM   1213  H   ILE A  81      11.023  46.226 -10.005  1.00 88.78           H  
ATOM   1214  CA  ILE A  81      11.394  47.124 -11.915  1.00 88.78           C  
ATOM   1215  HA  ILE A  81      12.038  46.612 -12.630  1.00 88.78           H  
ATOM   1216  C   ILE A  81      11.673  48.628 -12.074  1.00 88.78           C  
ATOM   1217  CB  ILE A  81       9.928  46.737 -12.225  1.00 88.78           C  
ATOM   1218  HB  ILE A  81       9.303  47.046 -11.387  1.00 88.78           H  
ATOM   1219  O   ILE A  81      12.232  49.037 -13.092  1.00 88.78           O  
ATOM   1220  CG1 ILE A  81       9.813  45.202 -12.389  1.00 88.78           C  
ATOM   1221 HG12 ILE A  81      10.369  44.700 -11.597  1.00 88.78           H  
ATOM   1222 HG13 ILE A  81      10.260  44.906 -13.338  1.00 88.78           H  
ATOM   1223  CG2 ILE A  81       9.402  47.439 -13.487  1.00 88.78           C  
ATOM   1224 HG21 ILE A  81      10.012  47.178 -14.351  1.00 88.78           H  
ATOM   1225 HG22 ILE A  81       8.369  47.141 -13.671  1.00 88.78           H  
ATOM   1226 HG23 ILE A  81       9.409  48.521 -13.357  1.00 88.78           H  
ATOM   1227  CD1 ILE A  81       8.375  44.672 -12.333  1.00 88.78           C  
ATOM   1228 HD11 ILE A  81       7.795  45.029 -13.184  1.00 88.78           H  
ATOM   1229 HD12 ILE A  81       7.899  44.991 -11.406  1.00 88.78           H  
ATOM   1230 HD13 ILE A  81       8.399  43.583 -12.360  1.00 88.78           H  
ATOM   1231  N   ARG A  82      11.374  49.456 -11.059  1.00 83.05           N  
ATOM   1232  H   ARG A  82      10.885  49.072 -10.263  1.00 83.05           H  
ATOM   1233  CA  ARG A  82      11.679  50.898 -11.083  1.00 83.05           C  
ATOM   1234  HA  ARG A  82      11.205  51.322 -11.968  1.00 83.05           H  
ATOM   1235  C   ARG A  82      13.177  51.172 -11.232  1.00 83.05           C  
ATOM   1236  CB  ARG A  82      11.106  51.592  -9.832  1.00 83.05           C  
ATOM   1237  HB2 ARG A  82      10.071  51.283  -9.688  1.00 83.05           H  
ATOM   1238  HB3 ARG A  82      11.672  51.294  -8.950  1.00 83.05           H  
ATOM   1239  O   ARG A  82      13.554  52.021 -12.035  1.00 83.05           O  
ATOM   1240  CG  ARG A  82      11.159  53.123  -9.987  1.00 83.05           C  
ATOM   1241  HG2 ARG A  82      12.198  53.453 -10.020  1.00 83.05           H  
ATOM   1242  HG3 ARG A  82      10.690  53.394 -10.933  1.00 83.05           H  
ATOM   1243  CD  ARG A  82      10.427  53.879  -8.869  1.00 83.05           C  
ATOM   1244  HD2 ARG A  82       9.389  53.546  -8.847  1.00 83.05           H  
ATOM   1245  HD3 ARG A  82      10.421  54.943  -9.105  1.00 83.05           H  
ATOM   1246  NE  ARG A  82      11.015  53.678  -7.534  1.00 83.05           N  
ATOM   1247  HE  ARG A  82      10.464  53.166  -6.859  1.00 83.05           H  
ATOM   1248  NH1 ARG A  82      12.872  55.030  -7.675  1.00 83.05           N  
ATOM   1249 HH11 ARG A  82      12.687  55.155  -8.660  1.00 83.05           H  
ATOM   1250 HH12 ARG A  82      13.689  55.424  -7.231  1.00 83.05           H  
ATOM   1251  NH2 ARG A  82      12.303  54.056  -5.737  1.00 83.05           N  
ATOM   1252 HH21 ARG A  82      11.592  53.528  -5.252  1.00 83.05           H  
ATOM   1253 HH22 ARG A  82      13.039  54.521  -5.226  1.00 83.05           H  
ATOM   1254  CZ  ARG A  82      12.066  54.258  -6.997  1.00 83.05           C  
ATOM   1255  N   THR A  83      14.024  50.458 -10.488  1.00 77.88           N  
ATOM   1256  H   THR A  83      13.642  49.804  -9.820  1.00 77.88           H  
ATOM   1257  CA  THR A  83      15.488  50.598 -10.573  1.00 77.88           C  
ATOM   1258  HA  THR A  83      15.747  51.648 -10.434  1.00 77.88           H  
ATOM   1259  C   THR A  83      16.027  50.186 -11.945  1.00 77.88           C  
ATOM   1260  CB  THR A  83      16.174  49.780  -9.467  1.00 77.88           C  
ATOM   1261  HB  THR A  83      15.952  48.722  -9.606  1.00 77.88           H  
ATOM   1262  O   THR A  83      16.823  50.918 -12.530  1.00 77.88           O  
ATOM   1263  CG2 THR A  83      17.689  49.972  -9.423  1.00 77.88           C  
ATOM   1264 HG21 THR A  83      17.935  51.032  -9.354  1.00 77.88           H  
ATOM   1265 HG22 THR A  83      18.100  49.446  -8.562  1.00 77.88           H  
ATOM   1266 HG23 THR A  83      18.142  49.560 -10.325  1.00 77.88           H  
ATOM   1267  OG1 THR A  83      15.700  50.180  -8.202  1.00 77.88           O  
ATOM   1268  HG1 THR A  83      16.033  51.064  -8.032  1.00 77.88           H  
ATOM   1269  N   GLU A  84      15.566  49.058 -12.492  1.00 80.65           N  
ATOM   1270  H   GLU A  84      14.905  48.503 -11.967  1.00 80.65           H  
ATOM   1271  CA  GLU A  84      15.982  48.558 -13.815  1.00 80.65           C  
ATOM   1272  HA  GLU A  84      17.065  48.434 -13.845  1.00 80.65           H  
ATOM   1273  C   GLU A  84      15.609  49.510 -14.967  1.00 80.65           C  
ATOM   1274  CB  GLU A  84      15.322  47.195 -14.063  1.00 80.65           C  
ATOM   1275  HB2 GLU A  84      14.252  47.296 -13.881  1.00 80.65           H  
ATOM   1276  HB3 GLU A  84      15.456  46.919 -15.109  1.00 80.65           H  
ATOM   1277  O   GLU A  84      16.327  49.604 -15.961  1.00 80.65           O  
ATOM   1278  CG  GLU A  84      15.850  46.049 -13.189  1.00 80.65           C  
ATOM   1279  HG2 GLU A  84      15.802  46.343 -12.140  1.00 80.65           H  
ATOM   1280  HG3 GLU A  84      15.184  45.196 -13.314  1.00 80.65           H  
ATOM   1281  CD  GLU A  84      17.278  45.596 -13.516  1.00 80.65           C  
ATOM   1282  OE1 GLU A  84      17.854  44.931 -12.622  1.00 80.65           O  
ATOM   1283  OE2 GLU A  84      17.784  45.863 -14.625  1.00 80.65           O  
ATOM   1284  N   LEU A  85      14.514  50.267 -14.832  1.00 78.49           N  
ATOM   1285  H   LEU A  85      13.941  50.124 -14.012  1.00 78.49           H  
ATOM   1286  CA  LEU A  85      14.067  51.238 -15.839  1.00 78.49           C  
ATOM   1287  HA  LEU A  85      14.233  50.790 -16.819  1.00 78.49           H  
ATOM   1288  C   LEU A  85      14.895  52.537 -15.873  1.00 78.49           C  
ATOM   1289  CB  LEU A  85      12.555  51.478 -15.667  1.00 78.49           C  
ATOM   1290  HB2 LEU A  85      12.249  52.342 -16.258  1.00 78.49           H  
ATOM   1291  HB3 LEU A  85      12.358  51.701 -14.618  1.00 78.49           H  
ATOM   1292  O   LEU A  85      14.612  53.422 -16.684  1.00 78.49           O  
ATOM   1293  CG  LEU A  85      11.717  50.260 -16.104  1.00 78.49           C  
ATOM   1294  HG  LEU A  85      12.116  49.351 -15.654  1.00 78.49           H  
ATOM   1295  CD1 LEU A  85      10.266  50.417 -15.658  1.00 78.49           C  
ATOM   1296 HD11 LEU A  85       9.800  51.231 -16.214  1.00 78.49           H  
ATOM   1297 HD12 LEU A  85       9.726  49.492 -15.860  1.00 78.49           H  
ATOM   1298 HD13 LEU A  85      10.229  50.613 -14.587  1.00 78.49           H  
ATOM   1299  CD2 LEU A  85      11.704  50.085 -17.624  1.00 78.49           C  
ATOM   1300 HD21 LEU A  85      11.345  50.991 -18.112  1.00 78.49           H  
ATOM   1301 HD22 LEU A  85      11.051  49.252 -17.885  1.00 78.49           H  
ATOM   1302 HD23 LEU A  85      12.703  49.846 -17.990  1.00 78.49           H  
ATOM   1303  N   GLY A  86      15.928  52.660 -15.032  1.00 65.99           N  
ATOM   1304  H   GLY A  86      16.100  51.900 -14.389  1.00 65.99           H  
ATOM   1305  CA  GLY A  86      16.954  53.698 -15.151  1.00 65.99           C  
ATOM   1306  HA2 GLY A  86      17.401  53.641 -16.143  1.00 65.99           H  
ATOM   1307  HA3 GLY A  86      17.729  53.497 -14.412  1.00 65.99           H  
ATOM   1308  C   GLY A  86      16.458  55.131 -14.933  1.00 65.99           C  
ATOM   1309  O   GLY A  86      17.118  56.070 -15.376  1.00 65.99           O  
ATOM   1310  N   THR A  87      15.322  55.329 -14.253  1.00 45.58           N  
ATOM   1311  H   THR A  87      14.825  54.522 -13.905  1.00 45.58           H  
ATOM   1312  CA  THR A  87      14.742  56.657 -13.967  1.00 45.58           C  
ATOM   1313  HA  THR A  87      14.882  57.262 -14.862  1.00 45.58           H  
ATOM   1314  C   THR A  87      15.473  57.434 -12.861  1.00 45.58           C  
ATOM   1315  CB  THR A  87      13.222  56.591 -13.711  1.00 45.58           C  
ATOM   1316  HB  THR A  87      12.869  57.562 -13.364  1.00 45.58           H  
ATOM   1317  O   THR A  87      14.890  58.320 -12.234  1.00 45.58           O  
ATOM   1318  CG2 THR A  87      12.444  56.253 -14.982  1.00 45.58           C  
ATOM   1319 HG21 THR A  87      12.742  55.270 -15.347  1.00 45.58           H  
ATOM   1320 HG22 THR A  87      11.377  56.246 -14.760  1.00 45.58           H  
ATOM   1321 HG23 THR A  87      12.651  57.000 -15.749  1.00 45.58           H  
ATOM   1322  OG1 THR A  87      12.886  55.617 -12.751  1.00 45.58           O  
ATOM   1323  HG1 THR A  87      12.024  55.850 -12.400  1.00 45.58           H  
ATOM   1324  N   GLU A  88      16.763  57.162 -12.636  1.00 40.31           N  
ATOM   1325  H   GLU A  88      17.222  56.502 -13.248  1.00 40.31           H  
ATOM   1326  CA  GLU A  88      17.606  58.030 -11.815  1.00 40.31           C  
ATOM   1327  HA  GLU A  88      17.141  58.132 -10.834  1.00 40.31           H  
ATOM   1328  C   GLU A  88      17.695  59.423 -12.444  1.00 40.31           C  
ATOM   1329  CB  GLU A  88      19.021  57.470 -11.609  1.00 40.31           C  
ATOM   1330  HB2 GLU A  88      19.423  57.120 -12.560  1.00 40.31           H  
ATOM   1331  HB3 GLU A  88      19.647  58.288 -11.251  1.00 40.31           H  
ATOM   1332  O   GLU A  88      18.090  59.606 -13.600  1.00 40.31           O  
ATOM   1333  CG  GLU A  88      19.077  56.347 -10.565  1.00 40.31           C  
ATOM   1334  HG2 GLU A  88      18.460  56.633  -9.713  1.00 40.31           H  
ATOM   1335  HG3 GLU A  88      18.658  55.438 -10.996  1.00 40.31           H  
ATOM   1336  CD  GLU A  88      20.514  56.085 -10.078  1.00 40.31           C  
ATOM   1337  OE1 GLU A  88      20.653  55.691  -8.900  1.00 40.31           O  
ATOM   1338  OE2 GLU A  88      21.460  56.304 -10.872  1.00 40.31           O  
ATOM   1339  N   VAL A  89      17.344  60.434 -11.650  1.00 34.75           N  
ATOM   1340  H   VAL A  89      17.015  60.223 -10.719  1.00 34.75           H  
ATOM   1341  CA  VAL A  89      17.460  61.833 -12.049  1.00 34.75           C  
ATOM   1342  HA  VAL A  89      17.000  61.955 -13.029  1.00 34.75           H  
ATOM   1343  C   VAL A  89      18.943  62.176 -12.158  1.00 34.75           C  
ATOM   1344  CB  VAL A  89      16.720  62.757 -11.058  1.00 34.75           C  
ATOM   1345  HB  VAL A  89      17.154  62.650 -10.064  1.00 34.75           H  
ATOM   1346  O   VAL A  89      19.606  62.446 -11.157  1.00 34.75           O  
ATOM   1347  CG1 VAL A  89      16.816  64.229 -11.484  1.00 34.75           C  
ATOM   1348 HG11 VAL A  89      16.255  64.850 -10.787  1.00 34.75           H  
ATOM   1349 HG12 VAL A  89      16.410  64.359 -12.487  1.00 34.75           H  
ATOM   1350 HG13 VAL A  89      17.855  64.560 -11.469  1.00 34.75           H  
ATOM   1351  CG2 VAL A  89      15.229  62.396 -10.973  1.00 34.75           C  
ATOM   1352 HG21 VAL A  89      15.103  61.380 -10.600  1.00 34.75           H  
ATOM   1353 HG22 VAL A  89      14.768  62.472 -11.957  1.00 34.75           H  
ATOM   1354 HG23 VAL A  89      14.723  63.074 -10.285  1.00 34.75           H  
ATOM   1355  N   ARG A  90      19.471  62.204 -13.389  1.00 32.53           N  
ATOM   1356  H   ARG A  90      18.912  61.817 -14.136  1.00 32.53           H  
ATOM   1357  CA  ARG A  90      20.759  62.842 -13.689  1.00 32.53           C  
ATOM   1358  HA  ARG A  90      21.532  62.409 -13.053  1.00 32.53           H  
ATOM   1359  C   ARG A  90      20.663  64.326 -13.337  1.00 32.53           C  
ATOM   1360  CB  ARG A  90      21.150  62.665 -15.166  1.00 32.53           C  
ATOM   1361  HB2 ARG A  90      21.846  63.461 -15.430  1.00 32.53           H  
ATOM   1362  HB3 ARG A  90      20.268  62.768 -15.798  1.00 32.53           H  
ATOM   1363  O   ARG A  90      20.251  65.132 -14.167  1.00 32.53           O  
ATOM   1364  CG  ARG A  90      21.852  61.333 -15.448  1.00 32.53           C  
ATOM   1365  HG2 ARG A  90      22.710  61.235 -14.784  1.00 32.53           H  
ATOM   1366  HG3 ARG A  90      21.165  60.505 -15.275  1.00 32.53           H  
ATOM   1367  CD  ARG A  90      22.331  61.325 -16.906  1.00 32.53           C  
ATOM   1368  HD2 ARG A  90      22.896  62.238 -17.094  1.00 32.53           H  
ATOM   1369  HD3 ARG A  90      21.457  61.310 -17.556  1.00 32.53           H  
ATOM   1370  NE  ARG A  90      23.192  60.164 -17.190  1.00 32.53           N  
ATOM   1371  HE  ARG A  90      23.342  59.523 -16.424  1.00 32.53           H  
ATOM   1372  NH1 ARG A  90      23.563  60.612 -19.411  1.00 32.53           N  
ATOM   1373 HH11 ARG A  90      23.970  60.360 -20.300  1.00 32.53           H  
ATOM   1374 HH12 ARG A  90      22.956  61.414 -19.324  1.00 32.53           H  
ATOM   1375  NH2 ARG A  90      24.513  58.822 -18.466  1.00 32.53           N  
ATOM   1376 HH21 ARG A  90      24.917  58.574 -19.357  1.00 32.53           H  
ATOM   1377 HH22 ARG A  90      24.634  58.213 -17.670  1.00 32.53           H  
ATOM   1378  CZ  ARG A  90      23.751  59.873 -18.350  1.00 32.53           C  
ATOM   1379  N   GLY A  91      21.048  64.674 -12.112  1.00 31.23           N  
ATOM   1380  H   GLY A  91      21.214  63.935 -11.443  1.00 31.23           H  
ATOM   1381  CA  GLY A  91      21.202  66.062 -11.696  1.00 31.23           C  
ATOM   1382  HA2 GLY A  91      21.590  66.108 -10.679  1.00 31.23           H  
ATOM   1383  HA3 GLY A  91      20.234  66.561 -11.730  1.00 31.23           H  
ATOM   1384  C   GLY A  91      22.181  66.770 -12.630  1.00 31.23           C  
ATOM   1385  O   GLY A  91      23.302  66.297 -12.829  1.00 31.23           O  
ATOM   1386  N   GLU A  92      21.749  67.876 -13.233  1.00 33.94           N  
ATOM   1387  H   GLU A  92      20.801  68.190 -13.081  1.00 33.94           H  
ATOM   1388  CA  GLU A  92      22.586  68.657 -14.142  1.00 33.94           C  
ATOM   1389  HA  GLU A  92      22.968  67.998 -14.922  1.00 33.94           H  
ATOM   1390  C   GLU A  92      23.783  69.228 -13.374  1.00 33.94           C  
ATOM   1391  CB  GLU A  92      21.774  69.768 -14.829  1.00 33.94           C  
ATOM   1392  HB2 GLU A  92      22.467  70.425 -15.355  1.00 33.94           H  
ATOM   1393  HB3 GLU A  92      21.245  70.352 -14.076  1.00 33.94           H  
ATOM   1394  O   GLU A  92      23.652  70.141 -12.558  1.00 33.94           O  
ATOM   1395  CG  GLU A  92      20.774  69.206 -15.852  1.00 33.94           C  
ATOM   1396  HG2 GLU A  92      21.311  68.556 -16.543  1.00 33.94           H  
ATOM   1397  HG3 GLU A  92      20.031  68.602 -15.330  1.00 33.94           H  
ATOM   1398  CD  GLU A  92      20.064  70.320 -16.636  1.00 33.94           C  
ATOM   1399  OE1 GLU A  92      20.022  70.215 -17.884  1.00 33.94           O  
ATOM   1400  OE2 GLU A  92      19.573  71.270 -15.986  1.00 33.94           O  
ATOM   1401  N   ALA A  93      24.971  68.670 -13.623  1.00 38.49           N  
ATOM   1402  H   ALA A  93      25.010  67.861 -14.226  1.00 38.49           H  
ATOM   1403  CA  ALA A  93      26.202  69.177 -13.036  1.00 38.49           C  
ATOM   1404  HA  ALA A  93      26.083  69.139 -11.953  1.00 38.49           H  
ATOM   1405  C   ALA A  93      26.419  70.637 -13.490  1.00 38.49           C  
ATOM   1406  CB  ALA A  93      27.366  68.259 -13.426  1.00 38.49           C  
ATOM   1407  HB1 ALA A  93      27.487  68.254 -14.509  1.00 38.49           H  
ATOM   1408  HB2 ALA A  93      27.167  67.245 -13.078  1.00 38.49           H  
ATOM   1409  HB3 ALA A  93      28.285  68.621 -12.966  1.00 38.49           H  
ATOM   1410  O   ALA A  93      26.359  70.909 -14.695  1.00 38.49           O  
ATOM   1411  N   PRO A  94      26.665  71.586 -12.566  1.00 40.45           N  
ATOM   1412  CA  PRO A  94      26.662  73.009 -12.886  1.00 40.45           C  
ATOM   1413  HA  PRO A  94      25.685  73.269 -13.293  1.00 40.45           H  
ATOM   1414  C   PRO A  94      27.734  73.360 -13.925  1.00 40.45           C  
ATOM   1415  CB  PRO A  94      26.843  73.744 -11.553  1.00 40.45           C  
ATOM   1416  HB2 PRO A  94      25.865  74.020 -11.159  1.00 40.45           H  
ATOM   1417  HB3 PRO A  94      27.474  74.627 -11.650  1.00 40.45           H  
ATOM   1418  O   PRO A  94      28.910  73.021 -13.779  1.00 40.45           O  
ATOM   1419  CG  PRO A  94      27.478  72.695 -10.639  1.00 40.45           C  
ATOM   1420  HG2 PRO A  94      28.557  72.678 -10.796  1.00 40.45           H  
ATOM   1421  HG3 PRO A  94      27.244  72.875  -9.589  1.00 40.45           H  
ATOM   1422  CD  PRO A  94      26.869  71.389 -11.140  1.00 40.45           C  
ATOM   1423  HD2 PRO A  94      27.548  70.560 -10.943  1.00 40.45           H  
ATOM   1424  HD3 PRO A  94      25.906  71.218 -10.658  1.00 40.45           H  
ATOM   1425  N   SER A  95      27.312  74.053 -14.986  1.00 47.95           N  
ATOM   1426  H   SER A  95      26.326  74.265 -15.038  1.00 47.95           H  
ATOM   1427  CA  SER A  95      28.160  74.392 -16.132  1.00 47.95           C  
ATOM   1428  HA  SER A  95      28.512  73.463 -16.580  1.00 47.95           H  
ATOM   1429  C   SER A  95      29.371  75.235 -15.729  1.00 47.95           C  
ATOM   1430  CB  SER A  95      27.339  75.147 -17.181  1.00 47.95           C  
ATOM   1431  HB2 SER A  95      26.537  74.502 -17.541  1.00 47.95           H  
ATOM   1432  HB3 SER A  95      26.900  76.035 -16.726  1.00 47.95           H  
ATOM   1433  O   SER A  95      29.228  76.312 -15.148  1.00 47.95           O  
ATOM   1434  OG  SER A  95      28.156  75.540 -18.270  1.00 47.95           O  
ATOM   1435  HG  SER A  95      27.584  75.943 -18.927  1.00 47.95           H  
ATOM   1436  N   ALA A  96      30.568  74.796 -16.128  1.00 52.92           N  
ATOM   1437  H   ALA A  96      30.616  73.888 -16.569  1.00 52.92           H  
ATOM   1438  CA  ALA A  96      31.819  75.512 -15.873  1.00 52.92           C  
ATOM   1439  HA  ALA A  96      31.946  75.607 -14.794  1.00 52.92           H  
ATOM   1440  C   ALA A  96      31.844  76.939 -16.462  1.00 52.92           C  
ATOM   1441  CB  ALA A  96      32.971  74.664 -16.428  1.00 52.92           C  
ATOM   1442  HB1 ALA A  96      32.867  74.549 -17.507  1.00 52.92           H  
ATOM   1443  HB2 ALA A  96      32.969  73.681 -15.955  1.00 52.92           H  
ATOM   1444  HB3 ALA A  96      33.919  75.156 -16.212  1.00 52.92           H  
ATOM   1445  O   ALA A  96      32.552  77.800 -15.942  1.00 52.92           O  
ATOM   1446  N   LEU A  97      31.055  77.207 -17.512  1.00 55.78           N  
ATOM   1447  H   LEU A  97      30.447  76.472 -17.846  1.00 55.78           H  
ATOM   1448  CA  LEU A  97      30.935  78.536 -18.123  1.00 55.78           C  
ATOM   1449  HA  LEU A  97      31.932  78.923 -18.331  1.00 55.78           H  
ATOM   1450  C   LEU A  97      30.275  79.554 -17.179  1.00 55.78           C  
ATOM   1451  CB  LEU A  97      30.153  78.423 -19.446  1.00 55.78           C  
ATOM   1452  HB2 LEU A  97      29.887  79.424 -19.783  1.00 55.78           H  
ATOM   1453  HB3 LEU A  97      29.223  77.889 -19.254  1.00 55.78           H  
ATOM   1454  O   LEU A  97      30.736  80.687 -17.103  1.00 55.78           O  
ATOM   1455  CG  LEU A  97      30.928  77.718 -20.576  1.00 55.78           C  
ATOM   1456  HG  LEU A  97      31.378  76.800 -20.197  1.00 55.78           H  
ATOM   1457  CD1 LEU A  97      29.978  77.341 -21.713  1.00 55.78           C  
ATOM   1458 HD11 LEU A  97      29.209  76.664 -21.341  1.00 55.78           H  
ATOM   1459 HD12 LEU A  97      29.505  78.238 -22.112  1.00 55.78           H  
ATOM   1460 HD13 LEU A  97      30.532  76.841 -22.508  1.00 55.78           H  
ATOM   1461  CD2 LEU A  97      32.030  78.610 -21.155  1.00 55.78           C  
ATOM   1462 HD21 LEU A  97      32.765  78.845 -20.386  1.00 55.78           H  
ATOM   1463 HD22 LEU A  97      31.600  79.539 -21.527  1.00 55.78           H  
ATOM   1464 HD23 LEU A  97      32.535  78.094 -21.972  1.00 55.78           H  
ATOM   1465  N   ALA A  98      29.286  79.145 -16.377  1.00 54.97           N  
ATOM   1466  H   ALA A  98      29.009  78.174 -16.387  1.00 54.97           H  
ATOM   1467  CA  ALA A  98      28.611  80.050 -15.440  1.00 54.97           C  
ATOM   1468  HA  ALA A  98      28.259  80.921 -15.992  1.00 54.97           H  
ATOM   1469  C   ALA A  98      29.549  80.565 -14.324  1.00 54.97           C  
ATOM   1470  CB  ALA A  98      27.395  79.314 -14.864  1.00 54.97           C  
ATOM   1471  HB1 ALA A  98      26.740  78.992 -15.674  1.00 54.97           H  
ATOM   1472  HB2 ALA A  98      27.718  78.447 -14.288  1.00 54.97           H  
ATOM   1473  HB3 ALA A  98      26.841  79.990 -14.213  1.00 54.97           H  
ATOM   1474  O   ALA A  98      29.330  81.636 -13.759  1.00 54.97           O  
ATOM   1475  N   GLY A  99      30.628  79.829 -14.022  1.00 56.93           N  
ATOM   1476  H   GLY A  99      30.769  78.966 -14.527  1.00 56.93           H  
ATOM   1477  CA  GLY A  99      31.676  80.286 -13.104  1.00 56.93           C  
ATOM   1478  HA2 GLY A  99      31.219  80.657 -12.187  1.00 56.93           H  
ATOM   1479  HA3 GLY A  99      32.318  79.440 -12.858  1.00 56.93           H  
ATOM   1480  C   GLY A  99      32.564  81.398 -13.681  1.00 56.93           C  
ATOM   1481  O   GLY A  99      33.123  82.185 -12.918  1.00 56.93           O  
ATOM   1482  N   LEU A 100      32.681  81.487 -15.012  1.00 59.56           N  
ATOM   1483  H   LEU A 100      32.119  80.872 -15.582  1.00 59.56           H  
ATOM   1484  CA  LEU A 100      33.413  82.551 -15.708  1.00 59.56           C  
ATOM   1485  HA  LEU A 100      34.337  82.754 -15.167  1.00 59.56           H  
ATOM   1486  C   LEU A 100      32.623  83.868 -15.698  1.00 59.56           C  
ATOM   1487  CB  LEU A 100      33.760  82.079 -17.138  1.00 59.56           C  
ATOM   1488  HB2 LEU A 100      33.583  82.888 -17.847  1.00 59.56           H  
ATOM   1489  HB3 LEU A 100      33.096  81.263 -17.425  1.00 59.56           H  
ATOM   1490  O   LEU A 100      33.194  84.902 -15.354  1.00 59.56           O  
ATOM   1491  CG  LEU A 100      35.215  81.602 -17.270  1.00 59.56           C  
ATOM   1492  HG  LEU A 100      35.529  81.120 -16.344  1.00 59.56           H  
ATOM   1493  CD1 LEU A 100      35.360  80.581 -18.400  1.00 59.56           C  
ATOM   1494 HD11 LEU A 100      34.747  79.708 -18.177  1.00 59.56           H  
ATOM   1495 HD12 LEU A 100      36.402  80.270 -18.488  1.00 59.56           H  
ATOM   1496 HD13 LEU A 100      35.027  81.021 -19.339  1.00 59.56           H  
ATOM   1497  CD2 LEU A 100      36.146  82.781 -17.562  1.00 59.56           C  
ATOM   1498 HD21 LEU A 100      35.871  83.246 -18.509  1.00 59.56           H  
ATOM   1499 HD22 LEU A 100      36.052  83.524 -16.770  1.00 59.56           H  
ATOM   1500 HD23 LEU A 100      37.179  82.437 -17.610  1.00 59.56           H  
ATOM   1501  N   ASP A 101      31.316  83.815 -15.966  1.00 58.76           N  
ATOM   1502  H   ASP A 101      30.937  82.957 -16.339  1.00 58.76           H  
ATOM   1503  CA  ASP A 101      30.430  84.991 -15.946  1.00 58.76           C  
ATOM   1504  HA  ASP A 101      30.765  85.707 -16.697  1.00 58.76           H  
ATOM   1505  C   ASP A 101      30.435  85.687 -14.570  1.00 58.76           C  
ATOM   1506  CB  ASP A 101      28.987  84.564 -16.282  1.00 58.76           C  
ATOM   1507  HB2 ASP A 101      28.634  83.889 -15.502  1.00 58.76           H  
ATOM   1508  HB3 ASP A 101      28.353  85.450 -16.262  1.00 58.76           H  
ATOM   1509  O   ASP A 101      30.530  86.913 -14.465  1.00 58.76           O  
ATOM   1510  CG  ASP A 101      28.803  83.876 -17.641  1.00 58.76           C  
ATOM   1511  OD1 ASP A 101      29.603  84.140 -18.563  1.00 58.76           O  
ATOM   1512  OD2 ASP A 101      27.845  83.074 -17.740  1.00 58.76           O  
ATOM   1513  N   ALA A 102      30.394  84.898 -13.489  1.00 60.46           N  
ATOM   1514  H   ALA A 102      30.282  83.905 -13.638  1.00 60.46           H  
ATOM   1515  CA  ALA A 102      30.431  85.405 -12.117  1.00 60.46           C  
ATOM   1516  HA  ALA A 102      29.633  86.137 -11.998  1.00 60.46           H  
ATOM   1517  C   ALA A 102      31.757  86.111 -11.776  1.00 60.46           C  
ATOM   1518  CB  ALA A 102      30.165  84.230 -11.169  1.00 60.46           C  
ATOM   1519  HB1 ALA A 102      30.950  83.480 -11.274  1.00 60.46           H  
ATOM   1520  HB2 ALA A 102      30.146  84.588 -10.140  1.00 60.46           H  
ATOM   1521  HB3 ALA A 102      29.204  83.775 -11.407  1.00 60.46           H  
ATOM   1522  O   ALA A 102      31.757  87.111 -11.055  1.00 60.46           O  
ATOM   1523  N   LEU A 103      32.884  85.619 -12.308  1.00 64.49           N  
ATOM   1524  H   LEU A 103      32.812  84.827 -12.931  1.00 64.49           H  
ATOM   1525  CA  LEU A 103      34.180  86.282 -12.164  1.00 64.49           C  
ATOM   1526  HA  LEU A 103      34.345  86.481 -11.105  1.00 64.49           H  
ATOM   1527  C   LEU A 103      34.174  87.629 -12.895  1.00 64.49           C  
ATOM   1528  CB  LEU A 103      35.291  85.349 -12.687  1.00 64.49           C  
ATOM   1529  HB2 LEU A 103      35.213  84.385 -12.183  1.00 64.49           H  
ATOM   1530  HB3 LEU A 103      35.124  85.179 -13.751  1.00 64.49           H  
ATOM   1531  O   LEU A 103      34.587  88.634 -12.319  1.00 64.49           O  
ATOM   1532  CG  LEU A 103      36.718  85.899 -12.507  1.00 64.49           C  
ATOM   1533  HG  LEU A 103      36.782  86.912 -12.905  1.00 64.49           H  
ATOM   1534  CD1 LEU A 103      37.149  85.914 -11.038  1.00 64.49           C  
ATOM   1535 HD11 LEU A 103      38.178  86.266 -10.959  1.00 64.49           H  
ATOM   1536 HD12 LEU A 103      36.509  86.594 -10.477  1.00 64.49           H  
ATOM   1537 HD13 LEU A 103      37.069  84.912 -10.615  1.00 64.49           H  
ATOM   1538  CD2 LEU A 103      37.711  85.030 -13.281  1.00 64.49           C  
ATOM   1539 HD21 LEU A 103      37.445  85.038 -14.338  1.00 64.49           H  
ATOM   1540 HD22 LEU A 103      38.719  85.429 -13.170  1.00 64.49           H  
ATOM   1541 HD23 LEU A 103      37.674  84.005 -12.912  1.00 64.49           H  
ATOM   1542  N   GLU A 104      33.679  87.661 -14.135  1.00 63.32           N  
ATOM   1543  H   GLU A 104      33.321  86.805 -14.534  1.00 63.32           H  
ATOM   1544  CA  GLU A 104      33.661  88.861 -14.977  1.00 63.32           C  
ATOM   1545  HA  GLU A 104      34.681  89.243 -15.027  1.00 63.32           H  
ATOM   1546  C   GLU A 104      32.792  89.980 -14.374  1.00 63.32           C  
ATOM   1547  CB  GLU A 104      33.233  88.469 -16.404  1.00 63.32           C  
ATOM   1548  HB2 GLU A 104      33.721  87.532 -16.671  1.00 63.32           H  
ATOM   1549  HB3 GLU A 104      32.154  88.321 -16.439  1.00 63.32           H  
ATOM   1550  O   GLU A 104      33.214  91.137 -14.331  1.00 63.32           O  
ATOM   1551  CG  GLU A 104      33.658  89.530 -17.430  1.00 63.32           C  
ATOM   1552  HG2 GLU A 104      33.110  90.452 -17.236  1.00 63.32           H  
ATOM   1553  HG3 GLU A 104      34.718  89.741 -17.289  1.00 63.32           H  
ATOM   1554  CD  GLU A 104      33.416  89.088 -18.882  1.00 63.32           C  
ATOM   1555  OE1 GLU A 104      34.381  89.177 -19.679  1.00 63.32           O  
ATOM   1556  OE2 GLU A 104      32.264  88.725 -19.201  1.00 63.32           O  
ATOM   1557  N   ALA A 105      31.639  89.627 -13.796  1.00 61.90           N  
ATOM   1558  H   ALA A 105      31.333  88.670 -13.902  1.00 61.90           H  
ATOM   1559  CA  ALA A 105      30.764  90.558 -13.082  1.00 61.90           C  
ATOM   1560  HA  ALA A 105      30.569  91.410 -13.733  1.00 61.90           H  
ATOM   1561  C   ALA A 105      31.367  91.113 -11.774  1.00 61.90           C  
ATOM   1562  CB  ALA A 105      29.435  89.842 -12.814  1.00 61.90           C  
ATOM   1563  HB1 ALA A 105      28.740  90.527 -12.328  1.00 61.90           H  
ATOM   1564  HB2 ALA A 105      29.003  89.503 -13.756  1.00 61.90           H  
ATOM   1565  HB3 ALA A 105      29.601  88.980 -12.169  1.00 61.90           H  
ATOM   1566  O   ALA A 105      31.003  92.213 -11.360  1.00 61.90           O  
ATOM   1567  N   ALA A 106      32.290  90.388 -11.129  1.00 63.92           N  
ATOM   1568  H   ALA A 106      32.525  89.479 -11.502  1.00 63.92           H  
ATOM   1569  CA  ALA A 106      32.955  90.818  -9.895  1.00 63.92           C  
ATOM   1570  HA  ALA A 106      32.252  91.409  -9.309  1.00 63.92           H  
ATOM   1571  C   ALA A 106      34.195  91.709 -10.134  1.00 63.92           C  
ATOM   1572  CB  ALA A 106      33.301  89.566  -9.080  1.00 63.92           C  
ATOM   1573  HB1 ALA A 106      33.743  89.859  -8.128  1.00 63.92           H  
ATOM   1574  HB2 ALA A 106      34.010  88.947  -9.631  1.00 63.92           H  
ATOM   1575  HB3 ALA A 106      32.397  88.988  -8.891  1.00 63.92           H  
ATOM   1576  O   ALA A 106      34.570  92.493  -9.259  1.00 63.92           O  
ATOM   1577  N   LEU A 107      34.817  91.644 -11.321  1.00 67.43           N  
ATOM   1578  H   LEU A 107      34.465  90.977 -11.993  1.00 67.43           H  
ATOM   1579  CA  LEU A 107      35.993  92.455 -11.686  1.00 67.43           C  
ATOM   1580  HA  LEU A 107      36.817  92.140 -11.046  1.00 67.43           H  
ATOM   1581  C   LEU A 107      35.858  93.983 -11.460  1.00 67.43           C  
ATOM   1582  CB  LEU A 107      36.386  92.196 -13.157  1.00 67.43           C  
ATOM   1583  HB2 LEU A 107      35.499  92.311 -13.780  1.00 67.43           H  
ATOM   1584  HB3 LEU A 107      37.098  92.961 -13.465  1.00 67.43           H  
ATOM   1585  O   LEU A 107      36.861  94.591 -11.071  1.00 67.43           O  
ATOM   1586  CG  LEU A 107      37.022  90.827 -13.449  1.00 67.43           C  
ATOM   1587  HG  LEU A 107      36.358  90.032 -13.110  1.00 67.43           H  
ATOM   1588  CD1 LEU A 107      37.235  90.660 -14.954  1.00 67.43           C  
ATOM   1589 HD11 LEU A 107      37.591  89.652 -15.167  1.00 67.43           H  
ATOM   1590 HD12 LEU A 107      37.956  91.390 -15.320  1.00 67.43           H  
ATOM   1591 HD13 LEU A 107      36.289  90.806 -15.475  1.00 67.43           H  
ATOM   1592  CD2 LEU A 107      38.381  90.650 -12.767  1.00 67.43           C  
ATOM   1593 HD21 LEU A 107      38.799  89.689 -13.067  1.00 67.43           H  
ATOM   1594 HD22 LEU A 107      38.251  90.641 -11.685  1.00 67.43           H  
ATOM   1595 HD23 LEU A 107      39.058  91.454 -13.055  1.00 67.43           H  
ATOM   1596  N   PRO A 108      34.698  94.645 -11.674  1.00 64.24           N  
ATOM   1597  CA  PRO A 108      34.573  96.094 -11.493  1.00 64.24           C  
ATOM   1598  HA  PRO A 108      35.305  96.589 -12.131  1.00 64.24           H  
ATOM   1599  C   PRO A 108      34.787  96.550 -10.045  1.00 64.24           C  
ATOM   1600  CB  PRO A 108      33.158  96.456 -11.968  1.00 64.24           C  
ATOM   1601  HB2 PRO A 108      32.466  96.471 -11.126  1.00 64.24           H  
ATOM   1602  HB3 PRO A 108      33.141  97.416 -12.485  1.00 64.24           H  
ATOM   1603  O   PRO A 108      35.389  97.602  -9.814  1.00 64.24           O  
ATOM   1604  CG  PRO A 108      32.776  95.310 -12.900  1.00 64.24           C  
ATOM   1605  HG2 PRO A 108      33.201  95.475 -13.891  1.00 64.24           H  
ATOM   1606  HG3 PRO A 108      31.697  95.170 -12.956  1.00 64.24           H  
ATOM   1607  CD  PRO A 108      33.463  94.124 -12.239  1.00 64.24           C  
ATOM   1608  HD2 PRO A 108      33.635  93.339 -12.975  1.00 64.24           H  
ATOM   1609  HD3 PRO A 108      32.839  93.758 -11.423  1.00 64.24           H  
ATOM   1610  N   GLU A 109      34.321  95.756  -9.079  1.00 62.00           N  
ATOM   1611  H   GLU A 109      33.894  94.879  -9.344  1.00 62.00           H  
ATOM   1612  CA  GLU A 109      34.305  96.091  -7.648  1.00 62.00           C  
ATOM   1613  HA  GLU A 109      34.059  97.146  -7.523  1.00 62.00           H  
ATOM   1614  C   GLU A 109      35.668  95.867  -6.969  1.00 62.00           C  
ATOM   1615  CB  GLU A 109      33.207  95.269  -6.946  1.00 62.00           C  
ATOM   1616  HB2 GLU A 109      33.392  94.216  -7.159  1.00 62.00           H  
ATOM   1617  HB3 GLU A 109      33.304  95.396  -5.868  1.00 62.00           H  
ATOM   1618  O   GLU A 109      35.878  96.334  -5.851  1.00 62.00           O  
ATOM   1619  CG  GLU A 109      31.765  95.606  -7.389  1.00 62.00           C  
ATOM   1620  HG2 GLU A 109      31.231  94.667  -7.530  1.00 62.00           H  
ATOM   1621  HG3 GLU A 109      31.783  96.104  -8.358  1.00 62.00           H  
ATOM   1622  CD  GLU A 109      30.973  96.456  -6.377  1.00 62.00           C  
ATOM   1623  OE1 GLU A 109      30.343  97.445  -6.820  1.00 62.00           O  
ATOM   1624  OE2 GLU A 109      30.988  96.116  -5.172  1.00 62.00           O  
ATOM   1625  N   VAL A 110      36.624  95.197  -7.635  1.00 67.36           N  
ATOM   1626  H   VAL A 110      36.391  94.823  -8.544  1.00 67.36           H  
ATOM   1627  CA  VAL A 110      37.932  94.872  -7.040  1.00 67.36           C  
ATOM   1628  HA  VAL A 110      37.730  94.213  -6.196  1.00 67.36           H  
ATOM   1629  C   VAL A 110      38.637  96.152  -6.554  1.00 67.36           C  
ATOM   1630  CB  VAL A 110      38.846  94.081  -7.993  1.00 67.36           C  
ATOM   1631  HB  VAL A 110      39.038  94.670  -8.890  1.00 67.36           H  
ATOM   1632  O   VAL A 110      38.877  97.052  -7.374  1.00 67.36           O  
ATOM   1633  CG1 VAL A 110      40.187  93.761  -7.306  1.00 67.36           C  
ATOM   1634 HG11 VAL A 110      40.013  93.183  -6.398  1.00 67.36           H  
ATOM   1635 HG12 VAL A 110      40.723  94.673  -7.044  1.00 67.36           H  
ATOM   1636 HG13 VAL A 110      40.832  93.184  -7.968  1.00 67.36           H  
ATOM   1637  CG2 VAL A 110      38.186  92.755  -8.394  1.00 67.36           C  
ATOM   1638 HG21 VAL A 110      37.224  92.941  -8.872  1.00 67.36           H  
ATOM   1639 HG22 VAL A 110      38.814  92.215  -9.102  1.00 67.36           H  
ATOM   1640 HG23 VAL A 110      38.019  92.135  -7.513  1.00 67.36           H  
ATOM   1641  N   PRO A 111      39.015  96.248  -5.261  1.00 69.74           N  
ATOM   1642  CA  PRO A 111      39.637  97.439  -4.690  1.00 69.74           C  
ATOM   1643  HA  PRO A 111      38.918  98.255  -4.763  1.00 69.74           H  
ATOM   1644  C   PRO A 111      40.938  97.837  -5.391  1.00 69.74           C  
ATOM   1645  CB  PRO A 111      39.880  97.124  -3.211  1.00 69.74           C  
ATOM   1646  HB2 PRO A 111      40.860  96.666  -3.077  1.00 69.74           H  
ATOM   1647  HB3 PRO A 111      39.785  98.012  -2.585  1.00 69.74           H  
ATOM   1648  O   PRO A 111      41.772  96.996  -5.728  1.00 69.74           O  
ATOM   1649  CG  PRO A 111      38.803  96.092  -2.892  1.00 69.74           C  
ATOM   1650  HG2 PRO A 111      39.085  95.456  -2.053  1.00 69.74           H  
ATOM   1651  HG3 PRO A 111      37.856  96.595  -2.698  1.00 69.74           H  
ATOM   1652  CD  PRO A 111      38.707  95.302  -4.192  1.00 69.74           C  
ATOM   1653  HD2 PRO A 111      37.698  94.898  -4.278  1.00 69.74           H  
ATOM   1654  HD3 PRO A 111      39.442  94.497  -4.191  1.00 69.74           H  
ATOM   1655  N   ALA A 112      41.148  99.144  -5.569  1.00 63.48           N  
ATOM   1656  H   ALA A 112      40.430  99.781  -5.255  1.00 63.48           H  
ATOM   1657  CA  ALA A 112      42.256  99.685  -6.362  1.00 63.48           C  
ATOM   1658  HA  ALA A 112      42.126  99.359  -7.394  1.00 63.48           H  
ATOM   1659  C   ALA A 112      43.656  99.211  -5.919  1.00 63.48           C  
ATOM   1660  CB  ALA A 112      42.163 101.215  -6.320  1.00 63.48           C  
ATOM   1661  HB1 ALA A 112      42.286 101.570  -5.297  1.00 63.48           H  
ATOM   1662  HB2 ALA A 112      42.951 101.643  -6.940  1.00 63.48           H  
ATOM   1663  HB3 ALA A 112      41.196 101.540  -6.704  1.00 63.48           H  
ATOM   1664  O   ALA A 112      44.537  99.072  -6.761  1.00 63.48           O  
ATOM   1665  N   THR A 113      43.850  98.950  -4.624  1.00 65.04           N  
ATOM   1666  H   THR A 113      43.069  99.035  -3.989  1.00 65.04           H  
ATOM   1667  CA  THR A 113      45.110  98.465  -4.034  1.00 65.04           C  
ATOM   1668  HA  THR A 113      45.944  99.050  -4.421  1.00 65.04           H  
ATOM   1669  C   THR A 113      45.414  97.004  -4.349  1.00 65.04           C  
ATOM   1670  CB  THR A 113      45.057  98.617  -2.506  1.00 65.04           C  
ATOM   1671  HB  THR A 113      45.864  98.048  -2.044  1.00 65.04           H  
ATOM   1672  O   THR A 113      46.578  96.632  -4.418  1.00 65.04           O  
ATOM   1673  CG2 THR A 113      45.191 100.083  -2.095  1.00 65.04           C  
ATOM   1674 HG21 THR A 113      45.166 100.153  -1.007  1.00 65.04           H  
ATOM   1675 HG22 THR A 113      46.141 100.478  -2.454  1.00 65.04           H  
ATOM   1676 HG23 THR A 113      44.371 100.670  -2.510  1.00 65.04           H  
ATOM   1677  OG1 THR A 113      43.809  98.174  -2.007  1.00 65.04           O  
ATOM   1678  HG1 THR A 113      43.888  97.251  -1.755  1.00 65.04           H  
ATOM   1679  N   GLU A 114      44.386  96.179  -4.540  1.00 66.20           N  
ATOM   1680  H   GLU A 114      43.449  96.555  -4.498  1.00 66.20           H  
ATOM   1681  CA  GLU A 114      44.518  94.739  -4.796  1.00 66.20           C  
ATOM   1682  HA  GLU A 114      45.484  94.382  -4.439  1.00 66.20           H  
ATOM   1683  C   GLU A 114      44.455  94.416  -6.293  1.00 66.20           C  
ATOM   1684  CB  GLU A 114      43.427  93.987  -4.023  1.00 66.20           C  
ATOM   1685  HB2 GLU A 114      43.442  92.939  -4.321  1.00 66.20           H  
ATOM   1686  HB3 GLU A 114      42.455  94.411  -4.277  1.00 66.20           H  
ATOM   1687  O   GLU A 114      44.945  93.371  -6.721  1.00 66.20           O  
ATOM   1688  CG  GLU A 114      43.656  94.077  -2.505  1.00 66.20           C  
ATOM   1689  HG2 GLU A 114      44.593  93.576  -2.261  1.00 66.20           H  
ATOM   1690  HG3 GLU A 114      43.755  95.125  -2.220  1.00 66.20           H  
ATOM   1691  CD  GLU A 114      42.518  93.458  -1.685  1.00 66.20           C  
ATOM   1692  OE1 GLU A 114      42.431  93.827  -0.492  1.00 66.20           O  
ATOM   1693  OE2 GLU A 114      41.732  92.666  -2.252  1.00 66.20           O  
ATOM   1694  N   ARG A 115      43.919  95.335  -7.115  1.00 60.71           N  
ATOM   1695  H   ARG A 115      43.488  96.138  -6.679  1.00 60.71           H  
ATOM   1696  CA  ARG A 115      43.852  95.196  -8.580  1.00 60.71           C  
ATOM   1697  HA  ARG A 115      43.172  94.380  -8.825  1.00 60.71           H  
ATOM   1698  C   ARG A 115      45.184  94.827  -9.215  1.00 60.71           C  
ATOM   1699  CB  ARG A 115      43.358  96.492  -9.240  1.00 60.71           C  
ATOM   1700  HB2 ARG A 115      43.654  96.488 -10.289  1.00 60.71           H  
ATOM   1701  HB3 ARG A 115      43.821  97.353  -8.760  1.00 60.71           H  
ATOM   1702  O   ARG A 115      45.177  94.065 -10.168  1.00 60.71           O  
ATOM   1703  CG  ARG A 115      41.836  96.615  -9.194  1.00 60.71           C  
ATOM   1704  HG2 ARG A 115      41.381  95.736  -9.652  1.00 60.71           H  
ATOM   1705  HG3 ARG A 115      41.509  96.678  -8.156  1.00 60.71           H  
ATOM   1706  CD  ARG A 115      41.381  97.866  -9.946  1.00 60.71           C  
ATOM   1707  HD2 ARG A 115      41.933  98.729  -9.574  1.00 60.71           H  
ATOM   1708  HD3 ARG A 115      41.594  97.732 -11.006  1.00 60.71           H  
ATOM   1709  NE  ARG A 115      39.942  98.080  -9.742  1.00 60.71           N  
ATOM   1710  HE  ARG A 115      39.507  97.545  -9.004  1.00 60.71           H  
ATOM   1711  NH1 ARG A 115      39.586  99.723 -11.296  1.00 60.71           N  
ATOM   1712 HH11 ARG A 115      40.567  99.679 -11.535  1.00 60.71           H  
ATOM   1713 HH12 ARG A 115      38.933 100.309 -11.797  1.00 60.71           H  
ATOM   1714  NH2 ARG A 115      37.872  98.915 -10.111  1.00 60.71           N  
ATOM   1715 HH21 ARG A 115      37.481  98.223  -9.489  1.00 60.71           H  
ATOM   1716 HH22 ARG A 115      37.198  99.447 -10.643  1.00 60.71           H  
ATOM   1717  CZ  ARG A 115      39.142  98.903 -10.383  1.00 60.71           C  
ATOM   1718  N   GLU A 116      46.306  95.353  -8.733  1.00 68.81           N  
ATOM   1719  H   GLU A 116      46.250  95.961  -7.928  1.00 68.81           H  
ATOM   1720  CA  GLU A 116      47.615  95.099  -9.344  1.00 68.81           C  
ATOM   1721  HA  GLU A 116      47.526  95.249 -10.420  1.00 68.81           H  
ATOM   1722  C   GLU A 116      48.071  93.644  -9.132  1.00 68.81           C  
ATOM   1723  CB  GLU A 116      48.607  96.141  -8.803  1.00 68.81           C  
ATOM   1724  HB2 GLU A 116      48.104  97.108  -8.783  1.00 68.81           H  
ATOM   1725  HB3 GLU A 116      48.888  95.882  -7.782  1.00 68.81           H  
ATOM   1726  O   GLU A 116      48.512  92.984 -10.074  1.00 68.81           O  
ATOM   1727  CG  GLU A 116      49.861  96.289  -9.674  1.00 68.81           C  
ATOM   1728  HG2 GLU A 116      50.483  95.400  -9.563  1.00 68.81           H  
ATOM   1729  HG3 GLU A 116      49.554  96.355 -10.718  1.00 68.81           H  
ATOM   1730  CD  GLU A 116      50.671  97.543  -9.301  1.00 68.81           C  
ATOM   1731  OE1 GLU A 116      51.151  98.224 -10.237  1.00 68.81           O  
ATOM   1732  OE2 GLU A 116      50.821  97.813  -8.088  1.00 68.81           O  
ATOM   1733  N   GLU A 117      47.866  93.090  -7.933  1.00 68.60           N  
ATOM   1734  H   GLU A 117      47.439  93.646  -7.206  1.00 68.60           H  
ATOM   1735  CA  GLU A 117      48.151  91.679  -7.645  1.00 68.60           C  
ATOM   1736  HA  GLU A 117      49.117  91.434  -8.087  1.00 68.60           H  
ATOM   1737  C   GLU A 117      47.110  90.744  -8.282  1.00 68.60           C  
ATOM   1738  CB  GLU A 117      48.268  91.469  -6.126  1.00 68.60           C  
ATOM   1739  HB2 GLU A 117      48.955  92.213  -5.723  1.00 68.60           H  
ATOM   1740  HB3 GLU A 117      47.290  91.598  -5.660  1.00 68.60           H  
ATOM   1741  O   GLU A 117      47.472  89.689  -8.813  1.00 68.60           O  
ATOM   1742  CG  GLU A 117      48.819  90.067  -5.818  1.00 68.60           C  
ATOM   1743  HG2 GLU A 117      49.729  89.920  -6.401  1.00 68.60           H  
ATOM   1744  HG3 GLU A 117      48.095  89.322  -6.147  1.00 68.60           H  
ATOM   1745  CD  GLU A 117      49.137  89.812  -4.338  1.00 68.60           C  
ATOM   1746  OE1 GLU A 117      49.805  88.777  -4.095  1.00 68.60           O  
ATOM   1747  OE2 GLU A 117      48.705  90.604  -3.474  1.00 68.60           O  
ATOM   1748  N   LEU A 118      45.833  91.148  -8.313  1.00 63.28           N  
ATOM   1749  H   LEU A 118      45.591  91.999  -7.824  1.00 63.28           H  
ATOM   1750  CA  LEU A 118      44.779  90.436  -9.035  1.00 63.28           C  
ATOM   1751  HA  LEU A 118      44.741  89.414  -8.659  1.00 63.28           H  
ATOM   1752  C   LEU A 118      45.086  90.375 -10.534  1.00 63.28           C  
ATOM   1753  CB  LEU A 118      43.413  91.097  -8.790  1.00 63.28           C  
ATOM   1754  HB2 LEU A 118      43.270  91.247  -7.720  1.00 63.28           H  
ATOM   1755  HB3 LEU A 118      43.414  92.081  -9.259  1.00 63.28           H  
ATOM   1756  O   LEU A 118      45.012  89.293 -11.107  1.00 63.28           O  
ATOM   1757  CG  LEU A 118      42.256  90.240  -9.359  1.00 63.28           C  
ATOM   1758  HG  LEU A 118      42.647  89.442  -9.990  1.00 63.28           H  
ATOM   1759  CD1 LEU A 118      41.460  89.575  -8.239  1.00 63.28           C  
ATOM   1760 HD11 LEU A 118      40.994  90.333  -7.610  1.00 63.28           H  
ATOM   1761 HD12 LEU A 118      40.683  88.940  -8.665  1.00 63.28           H  
ATOM   1762 HD13 LEU A 118      42.124  88.962  -7.629  1.00 63.28           H  
ATOM   1763  CD2 LEU A 118      41.320  91.082 -10.222  1.00 63.28           C  
ATOM   1764 HD21 LEU A 118      41.855  91.441 -11.101  1.00 63.28           H  
ATOM   1765 HD22 LEU A 118      40.957  91.944  -9.663  1.00 63.28           H  
ATOM   1766 HD23 LEU A 118      40.467  90.482 -10.540  1.00 63.28           H  
ATOM   1767  N   VAL A 119      45.492  91.486 -11.158  1.00 64.89           N  
ATOM   1768  H   VAL A 119      45.523  92.346 -10.629  1.00 64.89           H  
ATOM   1769  CA  VAL A 119      45.930  91.523 -12.559  1.00 64.89           C  
ATOM   1770  HA  VAL A 119      45.132  91.111 -13.176  1.00 64.89           H  
ATOM   1771  C   VAL A 119      47.127  90.603 -12.745  1.00 64.89           C  
ATOM   1772  CB  VAL A 119      46.201  92.958 -13.056  1.00 64.89           C  
ATOM   1773  HB  VAL A 119      46.775  93.501 -12.306  1.00 64.89           H  
ATOM   1774  O   VAL A 119      47.027  89.712 -13.571  1.00 64.89           O  
ATOM   1775  CG1 VAL A 119      46.974  93.005 -14.382  1.00 64.89           C  
ATOM   1776 HG11 VAL A 119      46.467  92.410 -15.141  1.00 64.89           H  
ATOM   1777 HG12 VAL A 119      47.985  92.621 -14.248  1.00 64.89           H  
ATOM   1778 HG13 VAL A 119      47.057  94.034 -14.730  1.00 64.89           H  
ATOM   1779  CG2 VAL A 119      44.868  93.681 -13.305  1.00 64.89           C  
ATOM   1780 HG21 VAL A 119      44.228  93.618 -12.426  1.00 64.89           H  
ATOM   1781 HG22 VAL A 119      44.346  93.224 -14.146  1.00 64.89           H  
ATOM   1782 HG23 VAL A 119      45.059  94.731 -13.527  1.00 64.89           H  
ATOM   1783  N   GLN A 120      48.184  90.666 -11.928  1.00 67.15           N  
ATOM   1784  H   GLN A 120      48.233  91.415 -11.252  1.00 67.15           H  
ATOM   1785  CA  GLN A 120      49.309  89.720 -12.042  1.00 67.15           C  
ATOM   1786  HA  GLN A 120      49.764  89.827 -13.026  1.00 67.15           H  
ATOM   1787  C   GLN A 120      48.902  88.246 -11.864  1.00 67.15           C  
ATOM   1788  CB  GLN A 120      50.355  90.020 -10.966  1.00 67.15           C  
ATOM   1789  HB2 GLN A 120      49.863  90.098  -9.997  1.00 67.15           H  
ATOM   1790  HB3 GLN A 120      51.055  89.185 -10.924  1.00 67.15           H  
ATOM   1791  O   GLN A 120      49.571  87.336 -12.363  1.00 67.15           O  
ATOM   1792  CG  GLN A 120      51.171  91.289 -11.223  1.00 67.15           C  
ATOM   1793  HG2 GLN A 120      51.738  91.179 -12.147  1.00 67.15           H  
ATOM   1794  HG3 GLN A 120      50.508  92.146 -11.335  1.00 67.15           H  
ATOM   1795  CD  GLN A 120      52.144  91.549 -10.077  1.00 67.15           C  
ATOM   1796  NE2 GLN A 120      52.607  92.767  -9.915  1.00 67.15           N  
ATOM   1797 HE21 GLN A 120      52.227  93.526 -10.463  1.00 67.15           H  
ATOM   1798 HE22 GLN A 120      53.166  92.932  -9.090  1.00 67.15           H  
ATOM   1799  OE1 GLN A 120      52.517  90.664  -9.318  1.00 67.15           O  
ATOM   1800  N   ARG A 121      47.860  87.955 -11.079  1.00 69.23           N  
ATOM   1801  H   ARG A 121      47.388  88.725 -10.626  1.00 69.23           H  
ATOM   1802  CA  ARG A 121      47.387  86.587 -10.823  1.00 69.23           C  
ATOM   1803  HA  ARG A 121      48.244  85.913 -10.825  1.00 69.23           H  
ATOM   1804  C   ARG A 121      46.473  86.091 -11.945  1.00 69.23           C  
ATOM   1805  CB  ARG A 121      46.755  86.540  -9.426  1.00 69.23           C  
ATOM   1806  HB2 ARG A 121      45.785  87.037  -9.441  1.00 69.23           H  
ATOM   1807  HB3 ARG A 121      47.405  87.080  -8.738  1.00 69.23           H  
ATOM   1808  O   ARG A 121      46.685  84.980 -12.426  1.00 69.23           O  
ATOM   1809  CG  ARG A 121      46.604  85.108  -8.900  1.00 69.23           C  
ATOM   1810  HG2 ARG A 121      45.846  84.581  -9.480  1.00 69.23           H  
ATOM   1811  HG3 ARG A 121      47.555  84.583  -8.988  1.00 69.23           H  
ATOM   1812  CD  ARG A 121      46.193  85.158  -7.425  1.00 69.23           C  
ATOM   1813  HD2 ARG A 121      45.254  85.706  -7.343  1.00 69.23           H  
ATOM   1814  HD3 ARG A 121      46.957  85.698  -6.865  1.00 69.23           H  
ATOM   1815  NE  ARG A 121      46.024  83.809  -6.855  1.00 69.23           N  
ATOM   1816  HE  ARG A 121      46.078  83.030  -7.496  1.00 69.23           H  
ATOM   1817  NH1 ARG A 121      45.553  84.478  -4.706  1.00 69.23           N  
ATOM   1818 HH11 ARG A 121      45.694  85.442  -4.973  1.00 69.23           H  
ATOM   1819 HH12 ARG A 121      45.285  84.268  -3.756  1.00 69.23           H  
ATOM   1820  NH2 ARG A 121      45.517  82.307  -5.219  1.00 69.23           N  
ATOM   1821 HH21 ARG A 121      45.568  81.552  -5.887  1.00 69.23           H  
ATOM   1822 HH22 ARG A 121      45.234  82.119  -4.268  1.00 69.23           H  
ATOM   1823  CZ  ARG A 121      45.702  83.540  -5.600  1.00 69.23           C  
ATOM   1824  N   LEU A 122      45.564  86.933 -12.432  1.00 65.02           N  
ATOM   1825  H   LEU A 122      45.475  87.833 -11.984  1.00 65.02           H  
ATOM   1826  CA  LEU A 122      44.770  86.711 -13.641  1.00 65.02           C  
ATOM   1827  HA  LEU A 122      44.249  85.757 -13.559  1.00 65.02           H  
ATOM   1828  C   LEU A 122      45.654  86.631 -14.883  1.00 65.02           C  
ATOM   1829  CB  LEU A 122      43.746  87.842 -13.823  1.00 65.02           C  
ATOM   1830  HB2 LEU A 122      43.356  87.802 -14.841  1.00 65.02           H  
ATOM   1831  HB3 LEU A 122      44.259  88.797 -13.710  1.00 65.02           H  
ATOM   1832  O   LEU A 122      45.412  85.776 -15.715  1.00 65.02           O  
ATOM   1833  CG  LEU A 122      42.552  87.785 -12.858  1.00 65.02           C  
ATOM   1834  HG  LEU A 122      42.908  87.730 -11.829  1.00 65.02           H  
ATOM   1835  CD1 LEU A 122      41.729  89.057 -13.028  1.00 65.02           C  
ATOM   1836 HD11 LEU A 122      41.328  89.119 -14.039  1.00 65.02           H  
ATOM   1837 HD12 LEU A 122      40.903  89.044 -12.316  1.00 65.02           H  
ATOM   1838 HD13 LEU A 122      42.354  89.928 -12.833  1.00 65.02           H  
ATOM   1839  CD2 LEU A 122      41.634  86.591 -13.132  1.00 65.02           C  
ATOM   1840 HD21 LEU A 122      41.287  86.609 -14.165  1.00 65.02           H  
ATOM   1841 HD22 LEU A 122      40.770  86.641 -12.469  1.00 65.02           H  
ATOM   1842 HD23 LEU A 122      42.156  85.654 -12.937  1.00 65.02           H  
ATOM   1843  N   GLU A 123      46.708  87.437 -14.993  1.00 66.28           N  
ATOM   1844  H   GLU A 123      46.795  88.191 -14.326  1.00 66.28           H  
ATOM   1845  CA  GLU A 123      47.716  87.365 -16.052  1.00 66.28           C  
ATOM   1846  HA  GLU A 123      47.222  87.371 -17.023  1.00 66.28           H  
ATOM   1847  C   GLU A 123      48.537  86.086 -15.963  1.00 66.28           C  
ATOM   1848  CB  GLU A 123      48.681  88.555 -16.000  1.00 66.28           C  
ATOM   1849  HB2 GLU A 123      49.566  88.306 -16.587  1.00 66.28           H  
ATOM   1850  HB3 GLU A 123      49.000  88.714 -14.970  1.00 66.28           H  
ATOM   1851  O   GLU A 123      48.872  85.537 -17.002  1.00 66.28           O  
ATOM   1852  CG  GLU A 123      48.085  89.836 -16.596  1.00 66.28           C  
ATOM   1853  HG2 GLU A 123      47.189  90.130 -16.049  1.00 66.28           H  
ATOM   1854  HG3 GLU A 123      47.785  89.622 -17.622  1.00 66.28           H  
ATOM   1855  CD  GLU A 123      49.103  90.985 -16.592  1.00 66.28           C  
ATOM   1856  OE1 GLU A 123      49.040  91.792 -17.548  1.00 66.28           O  
ATOM   1857  OE2 GLU A 123      49.962  91.019 -15.679  1.00 66.28           O  
ATOM   1858  N   ARG A 124      48.828  85.554 -14.767  1.00 65.21           N  
ATOM   1859  H   ARG A 124      48.583  86.086 -13.944  1.00 65.21           H  
ATOM   1860  CA  ARG A 124      49.444  84.222 -14.621  1.00 65.21           C  
ATOM   1861  HA  ARG A 124      50.267  84.145 -15.332  1.00 65.21           H  
ATOM   1862  C   ARG A 124      48.484  83.098 -15.012  1.00 65.21           C  
ATOM   1863  CB  ARG A 124      50.007  84.033 -13.204  1.00 65.21           C  
ATOM   1864  HB2 ARG A 124      49.328  84.475 -12.474  1.00 65.21           H  
ATOM   1865  HB3 ARG A 124      50.093  82.968 -12.990  1.00 65.21           H  
ATOM   1866  O   ARG A 124      48.903  82.166 -15.691  1.00 65.21           O  
ATOM   1867  CG  ARG A 124      51.407  84.657 -13.087  1.00 65.21           C  
ATOM   1868  HG2 ARG A 124      51.387  85.692 -13.428  1.00 65.21           H  
ATOM   1869  HG3 ARG A 124      52.086  84.103 -13.736  1.00 65.21           H  
ATOM   1870  CD  ARG A 124      51.954  84.605 -11.654  1.00 65.21           C  
ATOM   1871  HD2 ARG A 124      53.018  84.838 -11.693  1.00 65.21           H  
ATOM   1872  HD3 ARG A 124      51.828  83.597 -11.257  1.00 65.21           H  
ATOM   1873  NE  ARG A 124      51.277  85.586 -10.785  1.00 65.21           N  
ATOM   1874  HE  ARG A 124      50.579  86.159 -11.236  1.00 65.21           H  
ATOM   1875  NH1 ARG A 124      52.601  85.355  -8.920  1.00 65.21           N  
ATOM   1876 HH11 ARG A 124      53.162  84.672  -9.408  1.00 65.21           H  
ATOM   1877 HH12 ARG A 124      52.836  85.663  -7.987  1.00 65.21           H  
ATOM   1878  NH2 ARG A 124      50.925  86.824  -8.903  1.00 65.21           N  
ATOM   1879 HH21 ARG A 124      51.213  87.151  -7.992  1.00 65.21           H  
ATOM   1880 HH22 ARG A 124      50.192  87.339  -9.369  1.00 65.21           H  
ATOM   1881  CZ  ARG A 124      51.601  85.914  -9.545  1.00 65.21           C  
ATOM   1882  N   MET A 125      47.202  83.200 -14.658  1.00 60.94           N  
ATOM   1883  H   MET A 125      46.931  83.980 -14.076  1.00 60.94           H  
ATOM   1884  CA  MET A 125      46.164  82.255 -15.095  1.00 60.94           C  
ATOM   1885  HA  MET A 125      46.494  81.239 -14.878  1.00 60.94           H  
ATOM   1886  C   MET A 125      45.941  82.333 -16.615  1.00 60.94           C  
ATOM   1887  CB  MET A 125      44.864  82.514 -14.315  1.00 60.94           C  
ATOM   1888  HB2 MET A 125      44.062  81.922 -14.755  1.00 60.94           H  
ATOM   1889  HB3 MET A 125      44.595  83.568 -14.390  1.00 60.94           H  
ATOM   1890  O   MET A 125      45.939  81.312 -17.296  1.00 60.94           O  
ATOM   1891  CG  MET A 125      45.005  82.128 -12.835  1.00 60.94           C  
ATOM   1892  HG2 MET A 125      45.919  82.570 -12.438  1.00 60.94           H  
ATOM   1893  HG3 MET A 125      45.108  81.045 -12.766  1.00 60.94           H  
ATOM   1894  SD  MET A 125      43.643  82.651 -11.755  1.00 60.94           S  
ATOM   1895  CE  MET A 125      42.282  81.646 -12.412  1.00 60.94           C  
ATOM   1896  HE1 MET A 125      42.546  80.589 -12.370  1.00 60.94           H  
ATOM   1897  HE2 MET A 125      41.386  81.815 -11.815  1.00 60.94           H  
ATOM   1898  HE3 MET A 125      42.074  81.930 -13.444  1.00 60.94           H  
ATOM   1899  N   LEU A 126      45.869  83.542 -17.174  1.00 59.52           N  
ATOM   1900  H   LEU A 126      45.841  84.341 -16.557  1.00 59.52           H  
ATOM   1901  CA  LEU A 126      45.822  83.809 -18.610  1.00 59.52           C  
ATOM   1902  HA  LEU A 126      45.039  83.190 -19.047  1.00 59.52           H  
ATOM   1903  C   LEU A 126      47.124  83.432 -19.312  1.00 59.52           C  
ATOM   1904  CB  LEU A 126      45.486  85.289 -18.885  1.00 59.52           C  
ATOM   1905  HB2 LEU A 126      45.902  85.582 -19.848  1.00 59.52           H  
ATOM   1906  HB3 LEU A 126      45.972  85.912 -18.135  1.00 59.52           H  
ATOM   1907  O   LEU A 126      47.056  83.037 -20.460  1.00 59.52           O  
ATOM   1908  CG  LEU A 126      43.973  85.568 -18.915  1.00 59.52           C  
ATOM   1909  HG  LEU A 126      43.478  85.012 -18.118  1.00 59.52           H  
ATOM   1910  CD1 LEU A 126      43.703  87.058 -18.712  1.00 59.52           C  
ATOM   1911 HD11 LEU A 126      42.629  87.241 -18.736  1.00 59.52           H  
ATOM   1912 HD12 LEU A 126      44.079  87.366 -17.736  1.00 59.52           H  
ATOM   1913 HD13 LEU A 126      44.189  87.646 -19.490  1.00 59.52           H  
ATOM   1914  CD2 LEU A 126      43.382  85.161 -20.270  1.00 59.52           C  
ATOM   1915 HD21 LEU A 126      43.839  85.734 -21.076  1.00 59.52           H  
ATOM   1916 HD22 LEU A 126      43.536  84.097 -20.446  1.00 59.52           H  
ATOM   1917 HD23 LEU A 126      42.309  85.351 -20.265  1.00 59.52           H  
ATOM   1918  N   ALA A 127      48.295  83.506 -18.683  1.00 59.43           N  
ATOM   1919  H   ALA A 127      48.334  83.962 -17.783  1.00 59.43           H  
ATOM   1920  CA  ALA A 127      49.553  83.041 -19.269  1.00 59.43           C  
ATOM   1921  HA  ALA A 127      49.601  83.373 -20.306  1.00 59.43           H  
ATOM   1922  C   ALA A 127      49.642  81.509 -19.287  1.00 59.43           C  
ATOM   1923  CB  ALA A 127      50.741  83.662 -18.527  1.00 59.43           C  
ATOM   1924  HB1 ALA A 127      51.672  83.302 -18.965  1.00 59.43           H  
ATOM   1925  HB2 ALA A 127      50.710  84.748 -18.617  1.00 59.43           H  
ATOM   1926  HB3 ALA A 127      50.713  83.379 -17.475  1.00 59.43           H  
ATOM   1927  O   ALA A 127      50.259  80.957 -20.193  1.00 59.43           O  
ATOM   1928  N   ALA A 128      48.986  80.825 -18.344  1.00 53.36           N  
ATOM   1929  H   ALA A 128      48.576  81.333 -17.574  1.00 53.36           H  
ATOM   1930  CA  ALA A 128      48.788  79.379 -18.393  1.00 53.36           C  
ATOM   1931  HA  ALA A 128      49.725  78.909 -18.692  1.00 53.36           H  
ATOM   1932  C   ALA A 128      47.727  78.963 -19.437  1.00 53.36           C  
ATOM   1933  CB  ALA A 128      48.446  78.892 -16.979  1.00 53.36           C  
ATOM   1934  HB1 ALA A 128      48.358  77.806 -16.983  1.00 53.36           H  
ATOM   1935  HB2 ALA A 128      49.235  79.184 -16.286  1.00 53.36           H  
ATOM   1936  HB3 ALA A 128      47.500  79.321 -16.650  1.00 53.36           H  
ATOM   1937  O   ALA A 128      47.870  77.913 -20.056  1.00 53.36           O  
ATOM   1938  N   LEU A 129      46.700  79.792 -19.679  1.00 49.62           N  
ATOM   1939  H   LEU A 129      46.582  80.571 -19.046  1.00 49.62           H  
ATOM   1940  CA  LEU A 129      45.644  79.558 -20.683  1.00 49.62           C  
ATOM   1941  HA  LEU A 129      45.446  78.488 -20.743  1.00 49.62           H  
ATOM   1942  C   LEU A 129      46.013  80.006 -22.114  1.00 49.62           C  
ATOM   1943  CB  LEU A 129      44.359  80.277 -20.224  1.00 49.62           C  
ATOM   1944  HB2 LEU A 129      44.627  81.281 -19.895  1.00 49.62           H  
ATOM   1945  HB3 LEU A 129      43.688  80.390 -21.076  1.00 49.62           H  
ATOM   1946  O   LEU A 129      45.599  79.377 -23.085  1.00 49.62           O  
ATOM   1947  CG  LEU A 129      43.589  79.558 -19.102  1.00 49.62           C  
ATOM   1948  HG  LEU A 129      44.287  79.189 -18.350  1.00 49.62           H  
ATOM   1949  CD1 LEU A 129      42.615  80.524 -18.425  1.00 49.62           C  
ATOM   1950 HD11 LEU A 129      41.905  80.915 -19.154  1.00 49.62           H  
ATOM   1951 HD12 LEU A 129      43.167  81.350 -17.978  1.00 49.62           H  
ATOM   1952 HD13 LEU A 129      42.068  80.003 -17.638  1.00 49.62           H  
ATOM   1953  CD2 LEU A 129      42.780  78.384 -19.661  1.00 49.62           C  
ATOM   1954 HD21 LEU A 129      42.242  77.892 -18.851  1.00 49.62           H  
ATOM   1955 HD22 LEU A 129      42.061  78.736 -20.401  1.00 49.62           H  
ATOM   1956 HD23 LEU A 129      43.446  77.656 -20.124  1.00 49.62           H  
ATOM   1957  N   ARG A 130      46.801  81.076 -22.280  1.00 47.51           N  
ATOM   1958  H   ARG A 130      47.085  81.556 -21.438  1.00 47.51           H  
ATOM   1959  CA  ARG A 130      47.184  81.685 -23.574  1.00 47.51           C  
ATOM   1960  HA  ARG A 130      46.272  82.035 -24.058  1.00 47.51           H  
ATOM   1961  C   ARG A 130      47.816  80.728 -24.588  1.00 47.51           C  
ATOM   1962  CB  ARG A 130      48.130  82.885 -23.372  1.00 47.51           C  
ATOM   1963  HB2 ARG A 130      48.700  82.758 -22.452  1.00 47.51           H  
ATOM   1964  HB3 ARG A 130      48.847  82.922 -24.191  1.00 47.51           H  
ATOM   1965  O   ARG A 130      47.529  80.935 -25.768  1.00 47.51           O  
ATOM   1966  CG  ARG A 130      47.383  84.227 -23.364  1.00 47.51           C  
ATOM   1967  HG2 ARG A 130      46.911  84.382 -24.335  1.00 47.51           H  
ATOM   1968  HG3 ARG A 130      46.608  84.224 -22.598  1.00 47.51           H  
ATOM   1969  CD  ARG A 130      48.376  85.365 -23.097  1.00 47.51           C  
ATOM   1970  HD2 ARG A 130      48.910  85.142 -22.173  1.00 47.51           H  
ATOM   1971  HD3 ARG A 130      49.091  85.406 -23.918  1.00 47.51           H  
ATOM   1972  NE  ARG A 130      47.695  86.668 -22.959  1.00 47.51           N  
ATOM   1973  HE  ARG A 130      46.695  86.673 -23.102  1.00 47.51           H  
ATOM   1974  NH1 ARG A 130      49.542  87.910 -22.390  1.00 47.51           N  
ATOM   1975 HH11 ARG A 130      49.938  88.769 -22.036  1.00 47.51           H  
ATOM   1976 HH12 ARG A 130      50.120  87.094 -22.530  1.00 47.51           H  
ATOM   1977  NH2 ARG A 130      47.532  88.867 -22.376  1.00 47.51           N  
ATOM   1978 HH21 ARG A 130      46.527  88.827 -22.475  1.00 47.51           H  
ATOM   1979 HH22 ARG A 130      47.956  89.708 -22.011  1.00 47.51           H  
ATOM   1980  CZ  ARG A 130      48.257  87.805 -22.583  1.00 47.51           C  
ATOM   1981  N   PRO A 131      48.605  79.701 -24.199  1.00 43.32           N  
ATOM   1982  CA  PRO A 131      49.094  78.684 -25.127  1.00 43.32           C  
ATOM   1983  HA  PRO A 131      49.796  79.150 -25.819  1.00 43.32           H  
ATOM   1984  C   PRO A 131      47.984  78.008 -25.945  1.00 43.32           C  
ATOM   1985  CB  PRO A 131      49.842  77.666 -24.258  1.00 43.32           C  
ATOM   1986  HB2 PRO A 131      50.659  77.194 -24.805  1.00 43.32           H  
ATOM   1987  HB3 PRO A 131      49.151  76.913 -23.881  1.00 43.32           H  
ATOM   1988  O   PRO A 131      48.251  77.549 -27.049  1.00 43.32           O  
ATOM   1989  CG  PRO A 131      50.353  78.511 -23.094  1.00 43.32           C  
ATOM   1990  HG2 PRO A 131      51.249  79.054 -23.394  1.00 43.32           H  
ATOM   1991  HG3 PRO A 131      50.538  77.911 -22.203  1.00 43.32           H  
ATOM   1992  CD  PRO A 131      49.202  79.487 -22.888  1.00 43.32           C  
ATOM   1993  HD2 PRO A 131      49.573  80.424 -22.471  1.00 43.32           H  
ATOM   1994  HD3 PRO A 131      48.472  79.028 -22.222  1.00 43.32           H  
ATOM   1995  N   VAL A 132      46.744  77.988 -25.438  1.00 38.08           N  
ATOM   1996  H   VAL A 132      46.591  78.364 -24.513  1.00 38.08           H  
ATOM   1997  CA  VAL A 132      45.567  77.486 -26.161  1.00 38.08           C  
ATOM   1998  HA  VAL A 132      45.848  76.582 -26.703  1.00 38.08           H  
ATOM   1999  C   VAL A 132      45.065  78.498 -27.200  1.00 38.08           C  
ATOM   2000  CB  VAL A 132      44.438  77.120 -25.169  1.00 38.08           C  
ATOM   2001  HB  VAL A 132      44.068  78.030 -24.697  1.00 38.08           H  
ATOM   2002  O   VAL A 132      44.770  78.126 -28.330  1.00 38.08           O  
ATOM   2003  CG1 VAL A 132      43.258  76.446 -25.877  1.00 38.08           C  
ATOM   2004 HG11 VAL A 132      42.819  77.120 -26.612  1.00 38.08           H  
ATOM   2005 HG12 VAL A 132      43.591  75.539 -26.381  1.00 38.08           H  
ATOM   2006 HG13 VAL A 132      42.486  76.190 -25.151  1.00 38.08           H  
ATOM   2007  CG2 VAL A 132      44.923  76.163 -24.067  1.00 38.08           C  
ATOM   2008 HG21 VAL A 132      44.088  75.892 -23.421  1.00 38.08           H  
ATOM   2009 HG22 VAL A 132      45.682  76.642 -23.449  1.00 38.08           H  
ATOM   2010 HG23 VAL A 132      45.339  75.260 -24.515  1.00 38.08           H  
ATOM   2011  N   ALA A 133      44.973  79.783 -26.843  1.00 33.32           N  
ATOM   2012  H   ALA A 133      45.293  80.042 -25.920  1.00 33.32           H  
ATOM   2013  CA  ALA A 133      44.309  80.798 -27.670  1.00 33.32           C  
ATOM   2014  HA  ALA A 133      43.431  80.346 -28.130  1.00 33.32           H  
ATOM   2015  C   ALA A 133      45.175  81.346 -28.820  1.00 33.32           C  
ATOM   2016  CB  ALA A 133      43.829  81.927 -26.750  1.00 33.32           C  
ATOM   2017  HB1 ALA A 133      44.681  82.410 -26.273  1.00 33.32           H  
ATOM   2018  HB2 ALA A 133      43.281  82.664 -27.338  1.00 33.32           H  
ATOM   2019  HB3 ALA A 133      43.164  81.524 -25.986  1.00 33.32           H  
ATOM   2020  O   ALA A 133      44.663  81.601 -29.905  1.00 33.32           O  
ATOM   2021  N   GLN A 134      46.483  81.536 -28.607  1.00 31.48           N  
ATOM   2022  H   GLN A 134      46.870  81.274 -27.712  1.00 31.48           H  
ATOM   2023  CA  GLN A 134      47.380  82.116 -29.625  1.00 31.48           C  
ATOM   2024  HA  GLN A 134      46.843  82.916 -30.135  1.00 31.48           H  
ATOM   2025  C   GLN A 134      47.781  81.132 -30.742  1.00 31.48           C  
ATOM   2026  CB  GLN A 134      48.616  82.738 -28.950  1.00 31.48           C  
ATOM   2027  HB2 GLN A 134      49.367  82.963 -29.708  1.00 31.48           H  
ATOM   2028  HB3 GLN A 134      49.045  82.028 -28.243  1.00 31.48           H  
ATOM   2029  O   GLN A 134      48.485  81.516 -31.672  1.00 31.48           O  
ATOM   2030  CG  GLN A 134      48.270  84.051 -28.234  1.00 31.48           C  
ATOM   2031  HG2 GLN A 134      47.792  84.723 -28.946  1.00 31.48           H  
ATOM   2032  HG3 GLN A 134      47.567  83.855 -27.424  1.00 31.48           H  
ATOM   2033  CD  GLN A 134      49.500  84.740 -27.648  1.00 31.48           C  
ATOM   2034  NE2 GLN A 134      49.658  86.031 -27.846  1.00 31.48           N  
ATOM   2035 HE21 GLN A 134      50.539  86.411 -27.532  1.00 31.48           H  
ATOM   2036 HE22 GLN A 134      49.045  86.518 -28.484  1.00 31.48           H  
ATOM   2037  OE1 GLN A 134      50.327  84.158 -26.968  1.00 31.48           O  
ATOM   2038  N   ALA A 135      47.327  79.878 -30.685  1.00 27.74           N  
ATOM   2039  H   ALA A 135      46.700  79.634 -29.932  1.00 27.74           H  
ATOM   2040  CA  ALA A 135      47.727  78.792 -31.583  1.00 27.74           C  
ATOM   2041  HA  ALA A 135      48.813  78.819 -31.670  1.00 27.74           H  
ATOM   2042  C   ALA A 135      47.180  78.885 -33.032  1.00 27.74           C  
ATOM   2043  CB  ALA A 135      47.349  77.476 -30.888  1.00 27.74           C  
ATOM   2044  HB1 ALA A 135      47.796  77.433 -29.895  1.00 27.74           H  
ATOM   2045  HB2 ALA A 135      47.714  76.631 -31.472  1.00 27.74           H  
ATOM   2046  HB3 ALA A 135      46.266  77.401 -30.796  1.00 27.74           H  
ATOM   2047  O   ALA A 135      47.235  77.903 -33.769  1.00 27.74           O  
ATOM   2048  N   ALA A 136      46.643  80.037 -33.448  1.00 25.34           N  
ATOM   2049  H   ALA A 136      46.675  80.822 -32.813  1.00 25.34           H  
ATOM   2050  CA  ALA A 136      45.982  80.232 -34.743  1.00 25.34           C  
ATOM   2051  HA  ALA A 136      45.462  79.315 -35.020  1.00 25.34           H  
ATOM   2052  C   ALA A 136      46.931  80.592 -35.908  1.00 25.34           C  
ATOM   2053  CB  ALA A 136      44.940  81.342 -34.545  1.00 25.34           C  
ATOM   2054  HB1 ALA A 136      45.432  82.278 -34.280  1.00 25.34           H  
ATOM   2055  HB2 ALA A 136      44.242  81.062 -33.755  1.00 25.34           H  
ATOM   2056  HB3 ALA A 136      44.385  81.488 -35.472  1.00 25.34           H  
ATOM   2057  O   ALA A 136      46.667  80.247 -37.059  1.00 25.34           O  
ATOM   2058  N   ASP A 137      48.008  81.324 -35.621  1.00 23.89           N  
ATOM   2059  H   ASP A 137      48.206  81.474 -34.641  1.00 23.89           H  
ATOM   2060  CA  ASP A 137      48.577  82.331 -36.537  1.00 23.89           C  
ATOM   2061  HA  ASP A 137      47.803  82.571 -37.266  1.00 23.89           H  
ATOM   2062  C   ASP A 137      49.779  81.804 -37.366  1.00 23.89           C  
ATOM   2063  CB  ASP A 137      48.854  83.608 -35.694  1.00 23.89           C  
ATOM   2064  HB2 ASP A 137      49.924  83.731 -35.531  1.00 23.89           H  
ATOM   2065  HB3 ASP A 137      48.419  83.482 -34.703  1.00 23.89           H  
ATOM   2066  O   ASP A 137      50.911  82.281 -37.263  1.00 23.89           O  
ATOM   2067  CG  ASP A 137      48.278  84.922 -36.245  1.00 23.89           C  
ATOM   2068  OD1 ASP A 137      47.525  84.892 -37.244  1.00 23.89           O  
ATOM   2069  OD2 ASP A 137      48.556  85.962 -35.604  1.00 23.89           O  
ATOM   2070  N   ALA A 138      49.563  80.729 -38.136  1.00 21.23           N  
ATOM   2071  H   ALA A 138      48.618  80.374 -38.172  1.00 21.23           H  
ATOM   2072  CA  ALA A 138      50.631  79.994 -38.835  1.00 21.23           C  
ATOM   2073  HA  ALA A 138      51.421  79.833 -38.101  1.00 21.23           H  
ATOM   2074  C   ALA A 138      51.303  80.754 -40.016  1.00 21.23           C  
ATOM   2075  CB  ALA A 138      50.102  78.607 -39.222  1.00 21.23           C  
ATOM   2076  HB1 ALA A 138      49.703  78.105 -38.340  1.00 21.23           H  
ATOM   2077  HB2 ALA A 138      50.905  78.002 -39.642  1.00 21.23           H  
ATOM   2078  HB3 ALA A 138      49.309  78.713 -39.961  1.00 21.23           H  
ATOM   2079  O   ALA A 138      50.822  81.771 -40.506  1.00 21.23           O  
ATOM   2080  N   SER A 139      52.475  80.262 -40.445  1.00 21.13           N  
ATOM   2081  H   SER A 139      52.724  79.331 -40.142  1.00 21.13           H  
ATOM   2082  CA  SER A 139      53.557  81.033 -41.093  1.00 21.13           C  
ATOM   2083  HA  SER A 139      53.644  81.967 -40.538  1.00 21.13           H  
ATOM   2084  C   SER A 139      53.373  81.440 -42.574  1.00 21.13           C  
ATOM   2085  CB  SER A 139      54.874  80.268 -40.900  1.00 21.13           C  
ATOM   2086  HB2 SER A 139      55.097  80.217 -39.835  1.00 21.13           H  
ATOM   2087  HB3 SER A 139      55.686  80.799 -41.398  1.00 21.13           H  
ATOM   2088  O   SER A 139      52.562  80.882 -43.305  1.00 21.13           O  
ATOM   2089  OG  SER A 139      54.783  78.951 -41.411  1.00 21.13           O  
ATOM   2090  HG  SER A 139      55.619  78.496 -41.287  1.00 21.13           H  
ATOM   2091  N   GLY A 140      54.166  82.429 -43.035  1.00 20.91           N  
ATOM   2092  H   GLY A 140      54.813  82.852 -42.385  1.00 20.91           H  
ATOM   2093  CA  GLY A 140      53.931  83.144 -44.306  1.00 20.91           C  
ATOM   2094  HA2 GLY A 140      53.115  82.668 -44.849  1.00 20.91           H  
ATOM   2095  HA3 GLY A 140      53.598  84.154 -44.067  1.00 20.91           H  
ATOM   2096  C   GLY A 140      55.122  83.269 -45.271  1.00 20.91           C  
ATOM   2097  O   GLY A 140      55.798  84.297 -45.309  1.00 20.91           O  
ATOM   2098  N   THR A 141      55.345  82.268 -46.128  1.00 20.09           N  
ATOM   2099  H   THR A 141      54.773  81.438 -46.065  1.00 20.09           H  
ATOM   2100  CA  THR A 141      56.339  82.295 -47.225  1.00 20.09           C  
ATOM   2101  HA  THR A 141      57.224  82.818 -46.862  1.00 20.09           H  
ATOM   2102  C   THR A 141      55.861  83.089 -48.455  1.00 20.09           C  
ATOM   2103  CB  THR A 141      56.784  80.869 -47.615  1.00 20.09           C  
ATOM   2104  HB  THR A 141      57.146  80.853 -48.643  1.00 20.09           H  
ATOM   2105  O   THR A 141      55.591  82.536 -49.516  1.00 20.09           O  
ATOM   2106  CG2 THR A 141      57.921  80.383 -46.718  1.00 20.09           C  
ATOM   2107 HG21 THR A 141      57.606  80.403 -45.675  1.00 20.09           H  
ATOM   2108 HG22 THR A 141      58.195  79.364 -46.992  1.00 20.09           H  
ATOM   2109 HG23 THR A 141      58.791  81.027 -46.846  1.00 20.09           H  
ATOM   2110  OG1 THR A 141      55.727  79.947 -47.471  1.00 20.09           O  
ATOM   2111  HG1 THR A 141      55.867  79.231 -48.095  1.00 20.09           H  
ATOM   2112  N   GLY A 142      55.794  84.418 -48.337  1.00 21.63           N  
ATOM   2113  H   GLY A 142      55.972  84.807 -47.422  1.00 21.63           H  
ATOM   2114  CA  GLY A 142      55.350  85.332 -49.406  1.00 21.63           C  
ATOM   2115  HA2 GLY A 142      54.946  86.234 -48.947  1.00 21.63           H  
ATOM   2116  HA3 GLY A 142      54.540  84.855 -49.958  1.00 21.63           H  
ATOM   2117  C   GLY A 142      56.412  85.762 -50.436  1.00 21.63           C  
ATOM   2118  O   GLY A 142      56.372  86.905 -50.888  1.00 21.63           O  
ATOM   2119  N   ALA A 143      57.395  84.922 -50.778  1.00 20.65           N  
ATOM   2120  H   ALA A 143      57.330  83.961 -50.475  1.00 20.65           H  
ATOM   2121  CA  ALA A 143      58.466  85.302 -51.712  1.00 20.65           C  
ATOM   2122  HA  ALA A 143      58.837  86.285 -51.425  1.00 20.65           H  
ATOM   2123  C   ALA A 143      57.942  85.405 -53.163  1.00 20.65           C  
ATOM   2124  CB  ALA A 143      59.634  84.316 -51.571  1.00 20.65           C  
ATOM   2125  HB1 ALA A 143      60.004  84.321 -50.545  1.00 20.65           H  
ATOM   2126  HB2 ALA A 143      60.441  84.609 -52.243  1.00 20.65           H  
ATOM   2127  HB3 ALA A 143      59.306  83.310 -51.833  1.00 20.65           H  
ATOM   2128  O   ALA A 143      57.714  84.393 -53.818  1.00 20.65           O  
ATOM   2129  N   ASN A 144      57.740  86.634 -53.650  1.00 21.28           N  
ATOM   2130  H   ASN A 144      57.928  87.413 -53.036  1.00 21.28           H  
ATOM   2131  CA  ASN A 144      57.077  86.940 -54.925  1.00 21.28           C  
ATOM   2132  HA  ASN A 144      56.278  86.214 -55.077  1.00 21.28           H  
ATOM   2133  C   ASN A 144      58.070  86.896 -56.125  1.00 21.28           C  
ATOM   2134  CB  ASN A 144      56.414  88.321 -54.741  1.00 21.28           C  
ATOM   2135  HB2 ASN A 144      55.916  88.359 -53.772  1.00 21.28           H  
ATOM   2136  HB3 ASN A 144      57.176  89.099 -54.771  1.00 21.28           H  
ATOM   2137  O   ASN A 144      58.990  87.717 -56.115  1.00 21.28           O  
ATOM   2138  CG  ASN A 144      55.358  88.620 -55.787  1.00 21.28           C  
ATOM   2139  ND2 ASN A 144      54.900  89.848 -55.867  1.00 21.28           N  
ATOM   2140 HD21 ASN A 144      55.288  90.582 -55.293  1.00 21.28           H  
ATOM   2141 HD22 ASN A 144      54.224  90.007 -56.600  1.00 21.28           H  
ATOM   2142  OD1 ASN A 144      54.898  87.762 -56.516  1.00 21.28           O  
ATOM   2143  N   PRO A 145      57.953  85.972 -57.116  1.00 20.38           N  
ATOM   2144  CA  PRO A 145      59.095  85.626 -57.981  1.00 20.38           C  
ATOM   2145  HA  PRO A 145      60.012  85.976 -57.506  1.00 20.38           H  
ATOM   2146  C   PRO A 145      59.150  86.175 -59.434  1.00 20.38           C  
ATOM   2147  CB  PRO A 145      59.146  84.096 -57.939  1.00 20.38           C  
ATOM   2148  HB2 PRO A 145      59.636  83.671 -58.815  1.00 20.38           H  
ATOM   2149  HB3 PRO A 145      59.656  83.777 -57.030  1.00 20.38           H  
ATOM   2150  O   PRO A 145      60.114  86.860 -59.762  1.00 20.38           O  
ATOM   2151  CG  PRO A 145      57.674  83.694 -57.855  1.00 20.38           C  
ATOM   2152  HG2 PRO A 145      57.551  82.755 -57.315  1.00 20.38           H  
ATOM   2153  HG3 PRO A 145      57.253  83.607 -58.857  1.00 20.38           H  
ATOM   2154  CD  PRO A 145      57.008  84.856 -57.114  1.00 20.38           C  
ATOM   2155  HD2 PRO A 145      56.079  85.140 -57.608  1.00 20.38           H  
ATOM   2156  HD3 PRO A 145      56.795  84.522 -56.098  1.00 20.38           H  
ATOM   2157  N   SER A 146      58.249  85.783 -60.351  1.00 19.64           N  
ATOM   2158  H   SER A 146      57.419  85.302 -60.034  1.00 19.64           H  
ATOM   2159  CA  SER A 146      58.545  85.682 -61.810  1.00 19.64           C  
ATOM   2160  HA  SER A 146      59.628  85.614 -61.916  1.00 19.64           H  
ATOM   2161  C   SER A 146      58.122  86.874 -62.706  1.00 19.64           C  
ATOM   2162  CB  SER A 146      57.980  84.360 -62.346  1.00 19.64           C  
ATOM   2163  HB2 SER A 146      58.534  83.533 -61.902  1.00 19.64           H  
ATOM   2164  HB3 SER A 146      58.096  84.310 -63.429  1.00 19.64           H  
ATOM   2165  O   SER A 146      57.260  87.653 -62.312  1.00 19.64           O  
ATOM   2166  OG  SER A 146      56.615  84.223 -62.002  1.00 19.64           O  
ATOM   2167  HG  SER A 146      56.125  84.939 -62.414  1.00 19.64           H  
ATOM   2168  N   GLY A 147      58.732  86.998 -63.905  1.00 21.01           N  
ATOM   2169  H   GLY A 147      59.344  86.251 -64.201  1.00 21.01           H  
ATOM   2170  CA  GLY A 147      58.787  88.235 -64.728  1.00 21.01           C  
ATOM   2171  HA2 GLY A 147      58.368  89.060 -64.152  1.00 21.01           H  
ATOM   2172  HA3 GLY A 147      59.837  88.480 -64.887  1.00 21.01           H  
ATOM   2173  C   GLY A 147      58.082  88.277 -66.111  1.00 21.01           C  
ATOM   2174  O   GLY A 147      56.975  87.770 -66.250  1.00 21.01           O  
ATOM   2175  N   ASP A 148      58.732  88.955 -67.078  1.00 23.65           N  
ATOM   2176  H   ASP A 148      59.688  89.202 -66.864  1.00 23.65           H  
ATOM   2177  CA  ASP A 148      58.146  89.820 -68.142  1.00 23.65           C  
ATOM   2178  HA  ASP A 148      57.207  90.218 -67.758  1.00 23.65           H  
ATOM   2179  C   ASP A 148      57.760  89.179 -69.528  1.00 23.65           C  
ATOM   2180  CB  ASP A 148      59.113  91.033 -68.301  1.00 23.65           C  
ATOM   2181  HB2 ASP A 148      60.123  90.658 -68.468  1.00 23.65           H  
ATOM   2182  HB3 ASP A 148      58.850  91.642 -69.166  1.00 23.65           H  
ATOM   2183  O   ASP A 148      57.450  87.996 -69.630  1.00 23.65           O  
ATOM   2184  CG  ASP A 148      59.117  92.028 -67.134  1.00 23.65           C  
ATOM   2185  OD1 ASP A 148      58.035  92.275 -66.559  1.00 23.65           O  
ATOM   2186  OD2 ASP A 148      60.209  92.572 -66.853  1.00 23.65           O  
ATOM   2187  N   ASP A 149      57.701  90.024 -70.578  1.00 25.32           N  
ATOM   2188  H   ASP A 149      58.133  90.921 -70.409  1.00 25.32           H  
ATOM   2189  CA  ASP A 149      56.830  90.045 -71.779  1.00 25.32           C  
ATOM   2190  HA  ASP A 149      55.835  89.731 -71.462  1.00 25.32           H  
ATOM   2191  C   ASP A 149      57.228  89.161 -72.998  1.00 25.32           C  
ATOM   2192  CB  ASP A 149      56.762  91.536 -72.195  1.00 25.32           C  
ATOM   2193  HB2 ASP A 149      57.654  91.781 -72.770  1.00 25.32           H  
ATOM   2194  HB3 ASP A 149      56.780  92.153 -71.296  1.00 25.32           H  
ATOM   2195  O   ASP A 149      58.403  88.865 -73.219  1.00 25.32           O  
ATOM   2196  CG  ASP A 149      55.522  91.966 -72.987  1.00 25.32           C  
ATOM   2197  OD1 ASP A 149      54.604  91.132 -73.147  1.00 25.32           O  
ATOM   2198  OD2 ASP A 149      55.490  93.154 -73.387  1.00 25.32           O  
ATOM   2199  N   LEU A 150      56.240  88.787 -73.837  1.00 22.63           N  
ATOM   2200  H   LEU A 150      55.355  89.257 -73.708  1.00 22.63           H  
ATOM   2201  CA  LEU A 150      56.306  87.761 -74.910  1.00 22.63           C  
ATOM   2202  HA  LEU A 150      57.345  87.605 -75.200  1.00 22.63           H  
ATOM   2203  C   LEU A 150      55.496  88.171 -76.175  1.00 22.63           C  
ATOM   2204  CB  LEU A 150      55.717  86.443 -74.354  1.00 22.63           C  
ATOM   2205  HB2 LEU A 150      55.659  85.711 -75.159  1.00 22.63           H  
ATOM   2206  HB3 LEU A 150      54.695  86.653 -74.037  1.00 22.63           H  
ATOM   2207  O   LEU A 150      54.539  88.929 -76.083  1.00 22.63           O  
ATOM   2208  CG  LEU A 150      56.464  85.796 -73.169  1.00 22.63           C  
ATOM   2209  HG  LEU A 150      56.634  86.529 -72.381  1.00 22.63           H  
ATOM   2210  CD1 LEU A 150      55.612  84.666 -72.582  1.00 22.63           C  
ATOM   2211 HD11 LEU A 150      55.449  83.887 -73.326  1.00 22.63           H  
ATOM   2212 HD12 LEU A 150      56.121  84.247 -71.714  1.00 22.63           H  
ATOM   2213 HD13 LEU A 150      54.653  85.069 -72.255  1.00 22.63           H  
ATOM   2214  CD2 LEU A 150      57.802  85.195 -73.601  1.00 22.63           C  
ATOM   2215 HD21 LEU A 150      57.655  84.457 -74.390  1.00 22.63           H  
ATOM   2216 HD22 LEU A 150      58.281  84.720 -72.744  1.00 22.63           H  
ATOM   2217 HD23 LEU A 150      58.460  85.987 -73.957  1.00 22.63           H  
ATOM   2218  N   GLY A 151      55.729  87.669 -77.400  1.00 26.76           N  
ATOM   2219  H   GLY A 151      55.101  88.046 -78.095  1.00 26.76           H  
ATOM   2220  CA  GLY A 151      56.766  86.743 -77.886  1.00 26.76           C  
ATOM   2221  HA2 GLY A 151      57.746  87.209 -77.783  1.00 26.76           H  
ATOM   2222  HA3 GLY A 151      56.756  85.842 -77.274  1.00 26.76           H  
ATOM   2223  C   GLY A 151      56.582  86.312 -79.365  1.00 26.76           C  
ATOM   2224  O   GLY A 151      57.493  86.477 -80.171  1.00 26.76           O  
ATOM   2225  N   GLU A 152      55.391  85.826 -79.751  1.00 30.09           N  
ATOM   2226  H   GLU A 152      54.673  85.820 -79.042  1.00 30.09           H  
ATOM   2227  CA  GLU A 152      55.129  84.897 -80.891  1.00 30.09           C  
ATOM   2228  HA  GLU A 152      55.677  83.978 -80.679  1.00 30.09           H  
ATOM   2229  C   GLU A 152      55.557  85.256 -82.346  1.00 30.09           C  
ATOM   2230  CB  GLU A 152      53.625  84.526 -80.904  1.00 30.09           C  
ATOM   2231  HB2 GLU A 152      53.402  83.958 -81.807  1.00 30.09           H  
ATOM   2232  HB3 GLU A 152      53.031  85.440 -80.930  1.00 30.09           H  
ATOM   2233  O   GLU A 152      55.281  84.466 -83.249  1.00 30.09           O  
ATOM   2234  CG  GLU A 152      53.176  83.652 -79.722  1.00 30.09           C  
ATOM   2235  HG2 GLU A 152      53.910  82.859 -79.583  1.00 30.09           H  
ATOM   2236  HG3 GLU A 152      53.161  84.260 -78.818  1.00 30.09           H  
ATOM   2237  CD  GLU A 152      51.787  83.016 -79.948  1.00 30.09           C  
ATOM   2238  OE1 GLU A 152      51.522  81.974 -79.306  1.00 30.09           O  
ATOM   2239  OE2 GLU A 152      50.992  83.566 -80.747  1.00 30.09           O  
ATOM   2240  N   ALA A 153      56.215  86.384 -82.644  1.00 23.19           N  
ATOM   2241  H   ALA A 153      56.549  86.942 -81.871  1.00 23.19           H  
ATOM   2242  CA  ALA A 153      56.526  86.772 -84.036  1.00 23.19           C  
ATOM   2243  HA  ALA A 153      56.355  85.920 -84.694  1.00 23.19           H  
ATOM   2244  C   ALA A 153      57.978  87.203 -84.343  1.00 23.19           C  
ATOM   2245  CB  ALA A 153      55.527  87.866 -84.448  1.00 23.19           C  
ATOM   2246  HB1 ALA A 153      54.510  87.499 -84.312  1.00 23.19           H  
ATOM   2247  HB2 ALA A 153      55.676  88.753 -83.834  1.00 23.19           H  
ATOM   2248  HB3 ALA A 153      55.672  88.122 -85.498  1.00 23.19           H  
ATOM   2249  O   ALA A 153      58.288  87.436 -85.514  1.00 23.19           O  
ATOM   2250  N   GLY A 154      58.844  87.401 -83.341  1.00 31.04           N  
ATOM   2251  H   GLY A 154      58.617  87.047 -82.423  1.00 31.04           H  
ATOM   2252  CA  GLY A 154      60.042  88.247 -83.475  1.00 31.04           C  
ATOM   2253  HA2 GLY A 154      60.082  88.907 -82.608  1.00 31.04           H  
ATOM   2254  HA3 GLY A 154      59.925  88.886 -84.351  1.00 31.04           H  
ATOM   2255  C   GLY A 154      61.421  87.566 -83.570  1.00 31.04           C  
ATOM   2256  O   GLY A 154      61.628  86.462 -83.094  1.00 31.04           O  
ATOM   2257  N   VAL A 155      62.361  88.332 -84.143  1.00 27.55           N  
ATOM   2258  H   VAL A 155      62.003  89.183 -84.551  1.00 27.55           H  
ATOM   2259  CA  VAL A 155      63.844  88.248 -84.123  1.00 27.55           C  
ATOM   2260  HA  VAL A 155      64.124  88.706 -85.072  1.00 27.55           H  
ATOM   2261  C   VAL A 155      64.524  86.868 -84.236  1.00 27.55           C  
ATOM   2262  CB  VAL A 155      64.497  89.172 -83.062  1.00 27.55           C  
ATOM   2263  HB  VAL A 155      64.558  88.659 -82.102  1.00 27.55           H  
ATOM   2264  O   VAL A 155      64.532  86.308 -85.331  1.00 27.55           O  
ATOM   2265  CG1 VAL A 155      65.903  89.592 -83.518  1.00 27.55           C  
ATOM   2266 HG11 VAL A 155      66.437  90.057 -82.689  1.00 27.55           H  
ATOM   2267 HG12 VAL A 155      65.847  90.289 -84.354  1.00 27.55           H  
ATOM   2268 HG13 VAL A 155      66.483  88.728 -83.841  1.00 27.55           H  
ATOM   2269  CG2 VAL A 155      63.733  90.485 -82.834  1.00 27.55           C  
ATOM   2270 HG21 VAL A 155      63.592  91.013 -83.778  1.00 27.55           H  
ATOM   2271 HG22 VAL A 155      62.765  90.273 -82.379  1.00 27.55           H  
ATOM   2272 HG23 VAL A 155      64.292  91.116 -82.143  1.00 27.55           H  
ATOM   2273  N   ASP A 156      65.251  86.442 -83.193  1.00 26.23           N  
ATOM   2274  H   ASP A 156      65.120  86.901 -82.303  1.00 26.23           H  
ATOM   2275  CA  ASP A 156      66.344  85.467 -83.268  1.00 26.23           C  
ATOM   2276  HA  ASP A 156      66.700  85.425 -84.298  1.00 26.23           H  
ATOM   2277  C   ASP A 156      65.811  84.056 -82.963  1.00 26.23           C  
ATOM   2278  CB  ASP A 156      67.548  85.915 -82.398  1.00 26.23           C  
ATOM   2279  HB2 ASP A 156      68.246  85.082 -82.307  1.00 26.23           H  
ATOM   2280  HB3 ASP A 156      67.193  86.163 -81.398  1.00 26.23           H  
ATOM   2281  O   ASP A 156      65.003  83.551 -83.735  1.00 26.23           O  
ATOM   2282  CG  ASP A 156      68.349  87.091 -82.980  1.00 26.23           C  
ATOM   2283  OD1 ASP A 156      68.742  87.000 -84.166  1.00 26.23           O  
ATOM   2284  OD2 ASP A 156      68.596  88.068 -82.236  1.00 26.23           O  
ATOM   2285  N   GLU A 157      66.283  83.397 -81.895  1.00 30.11           N  
ATOM   2286  H   GLU A 157      66.884  83.933 -81.286  1.00 30.11           H  
ATOM   2287  CA  GLU A 157      65.864  82.076 -81.370  1.00 30.11           C  
ATOM   2288  HA  GLU A 157      66.620  81.807 -80.632  1.00 30.11           H  
ATOM   2289  C   GLU A 157      65.880  80.860 -82.333  1.00 30.11           C  
ATOM   2290  CB  GLU A 157      64.562  82.200 -80.565  1.00 30.11           C  
ATOM   2291  HB2 GLU A 157      64.233  81.197 -80.293  1.00 30.11           H  
ATOM   2292  HB3 GLU A 157      63.791  82.669 -81.176  1.00 30.11           H  
ATOM   2293  O   GLU A 157      65.953  79.726 -81.871  1.00 30.11           O  
ATOM   2294  CG  GLU A 157      64.765  83.008 -79.271  1.00 30.11           C  
ATOM   2295  HG2 GLU A 157      65.069  84.024 -79.520  1.00 30.11           H  
ATOM   2296  HG3 GLU A 157      65.571  82.556 -78.692  1.00 30.11           H  
ATOM   2297  CD  GLU A 157      63.481  83.026 -78.427  1.00 30.11           C  
ATOM   2298  OE1 GLU A 157      62.930  84.133 -78.231  1.00 30.11           O  
ATOM   2299  OE2 GLU A 157      63.040  81.925 -78.016  1.00 30.11           O  
ATOM   2300  N   LEU A 158      66.004  81.060 -83.646  1.00 29.54           N  
ATOM   2301  H   LEU A 158      65.516  81.895 -83.938  1.00 29.54           H  
ATOM   2302  CA  LEU A 158      67.211  80.805 -84.458  1.00 29.54           C  
ATOM   2303  HA  LEU A 158      66.901  80.282 -85.362  1.00 29.54           H  
ATOM   2304  C   LEU A 158      68.303  79.940 -83.799  1.00 29.54           C  
ATOM   2305  CB  LEU A 158      67.748  82.196 -84.860  1.00 29.54           C  
ATOM   2306  HB2 LEU A 158      66.894  82.759 -85.239  1.00 29.54           H  
ATOM   2307  HB3 LEU A 158      68.105  82.711 -83.968  1.00 29.54           H  
ATOM   2308  O   LEU A 158      68.735  78.955 -84.396  1.00 29.54           O  
ATOM   2309  CG  LEU A 158      68.831  82.275 -85.948  1.00 29.54           C  
ATOM   2310  HG  LEU A 158      68.528  81.662 -86.797  1.00 29.54           H  
ATOM   2311  CD1 LEU A 158      68.951  83.727 -86.423  1.00 29.54           C  
ATOM   2312 HD11 LEU A 158      69.258  84.371 -85.598  1.00 29.54           H  
ATOM   2313 HD12 LEU A 158      67.987  84.081 -86.787  1.00 29.54           H  
ATOM   2314 HD13 LEU A 158      69.679  83.801 -87.230  1.00 29.54           H  
ATOM   2315  CD2 LEU A 158      70.230  81.850 -85.493  1.00 29.54           C  
ATOM   2316 HD21 LEU A 158      70.492  82.360 -84.566  1.00 29.54           H  
ATOM   2317 HD22 LEU A 158      70.268  80.771 -85.342  1.00 29.54           H  
ATOM   2318 HD23 LEU A 158      70.961  82.103 -86.261  1.00 29.54           H  
ATOM   2319  N   LEU A 159      68.776  80.329 -82.608  1.00 30.02           N  
ATOM   2320  H   LEU A 159      68.383  81.168 -82.206  1.00 30.02           H  
ATOM   2321  CA  LEU A 159      69.649  79.512 -81.766  1.00 30.02           C  
ATOM   2322  HA  LEU A 159      70.454  79.085 -82.366  1.00 30.02           H  
ATOM   2323  C   LEU A 159      68.855  78.339 -81.163  1.00 30.02           C  
ATOM   2324  CB  LEU A 159      70.243  80.388 -80.640  1.00 30.02           C  
ATOM   2325  HB2 LEU A 159      69.427  80.980 -80.226  1.00 30.02           H  
ATOM   2326  HB3 LEU A 159      70.623  79.736 -79.853  1.00 30.02           H  
ATOM   2327  O   LEU A 159      69.094  77.180 -81.483  1.00 30.02           O  
ATOM   2328  CG  LEU A 159      71.346  81.391 -80.980  1.00 30.02           C  
ATOM   2329  HG  LEU A 159      71.063  81.968 -81.860  1.00 30.02           H  
ATOM   2330  CD1 LEU A 159      71.530  82.342 -79.796  1.00 30.02           C  
ATOM   2331 HD11 LEU A 159      70.606  82.887 -79.603  1.00 30.02           H  
ATOM   2332 HD12 LEU A 159      71.784  81.790 -78.891  1.00 30.02           H  
ATOM   2333 HD13 LEU A 159      72.314  83.068 -80.012  1.00 30.02           H  
ATOM   2334  CD2 LEU A 159      72.677  80.684 -81.237  1.00 30.02           C  
ATOM   2335 HD21 LEU A 159      72.578  80.018 -82.095  1.00 30.02           H  
ATOM   2336 HD22 LEU A 159      73.445  81.427 -81.450  1.00 30.02           H  
ATOM   2337 HD23 LEU A 159      72.966  80.107 -80.359  1.00 30.02           H  
ATOM   2338  N   GLU A 160      67.901  78.645 -80.282  1.00 28.80           N  
ATOM   2339  H   GLU A 160      67.284  79.383 -80.592  1.00 28.80           H  
ATOM   2340  CA  GLU A 160      68.114  78.637 -78.822  1.00 28.80           C  
ATOM   2341  HA  GLU A 160      69.152  78.373 -78.620  1.00 28.80           H  
ATOM   2342  C   GLU A 160      67.256  77.620 -78.086  1.00 28.80           C  
ATOM   2343  CB  GLU A 160      67.814  80.020 -78.229  1.00 28.80           C  
ATOM   2344  HB2 GLU A 160      67.777  80.781 -79.008  1.00 28.80           H  
ATOM   2345  HB3 GLU A 160      66.836  80.020 -77.749  1.00 28.80           H  
ATOM   2346  O   GLU A 160      67.586  77.180 -76.982  1.00 28.80           O  
ATOM   2347  CG  GLU A 160      68.894  80.378 -77.204  1.00 28.80           C  
ATOM   2348  HG2 GLU A 160      69.876  80.179 -77.634  1.00 28.80           H  
ATOM   2349  HG3 GLU A 160      68.781  79.744 -76.325  1.00 28.80           H  
ATOM   2350  CD  GLU A 160      68.819  81.848 -76.799  1.00 28.80           C  
ATOM   2351  OE1 GLU A 160      69.908  82.451 -76.665  1.00 28.80           O  
ATOM   2352  OE2 GLU A 160      67.689  82.350 -76.643  1.00 28.80           O  
ATOM   2353  N   ALA A 161      66.233  77.131 -78.785  1.00 31.31           N  
ATOM   2354  H   ALA A 161      66.020  77.573 -79.667  1.00 31.31           H  
ATOM   2355  CA  ALA A 161      65.638  75.838 -78.505  1.00 31.31           C  
ATOM   2356  HA  ALA A 161      65.150  75.889 -77.531  1.00 31.31           H  
ATOM   2357  C   ALA A 161      66.701  74.714 -78.424  1.00 31.31           C  
ATOM   2358  CB  ALA A 161      64.569  75.576 -79.570  1.00 31.31           C  
ATOM   2359  HB1 ALA A 161      64.077  74.625 -79.365  1.00 31.31           H  
ATOM   2360  HB2 ALA A 161      65.028  75.534 -80.558  1.00 31.31           H  
ATOM   2361  HB3 ALA A 161      63.824  76.371 -79.552  1.00 31.31           H  
ATOM   2362  O   ALA A 161      66.378  73.667 -77.870  1.00 31.31           O  
ATOM   2363  N   LEU A 162      67.950  74.967 -78.888  1.00 27.03           N  
ATOM   2364  H   LEU A 162      68.044  75.806 -79.442  1.00 27.03           H  
ATOM   2365  CA  LEU A 162      69.223  74.350 -78.456  1.00 27.03           C  
ATOM   2366  HA  LEU A 162      69.613  73.731 -79.265  1.00 27.03           H  
ATOM   2367  C   LEU A 162      69.081  73.445 -77.235  1.00 27.03           C  
ATOM   2368  CB  LEU A 162      70.294  75.410 -78.036  1.00 27.03           C  
ATOM   2369  HB2 LEU A 162      69.812  76.171 -77.421  1.00 27.03           H  
ATOM   2370  HB3 LEU A 162      71.023  74.915 -77.395  1.00 27.03           H  
ATOM   2371  O   LEU A 162      69.308  72.246 -77.328  1.00 27.03           O  
ATOM   2372  CG  LEU A 162      71.130  76.133 -79.088  1.00 27.03           C  
ATOM   2373  HG  LEU A 162      70.457  76.657 -79.767  1.00 27.03           H  
ATOM   2374  CD1 LEU A 162      72.006  77.199 -78.427  1.00 27.03           C  
ATOM   2375 HD11 LEU A 162      72.707  76.732 -77.735  1.00 27.03           H  
ATOM   2376 HD12 LEU A 162      71.383  77.907 -77.880  1.00 27.03           H  
ATOM   2377 HD13 LEU A 162      72.558  77.745 -79.192  1.00 27.03           H  
ATOM   2378  CD2 LEU A 162      72.022  75.181 -79.881  1.00 27.03           C  
ATOM   2379 HD21 LEU A 162      71.402  74.475 -80.432  1.00 27.03           H  
ATOM   2380 HD22 LEU A 162      72.683  74.636 -79.206  1.00 27.03           H  
ATOM   2381 HD23 LEU A 162      72.615  75.749 -80.598  1.00 27.03           H  
ATOM   2382  N   GLY A 163      68.873  74.073 -76.073  1.00 25.63           N  
ATOM   2383  H   GLY A 163      68.630  75.053 -76.118  1.00 25.63           H  
ATOM   2384  CA  GLY A 163      69.551  73.584 -74.884  1.00 25.63           C  
ATOM   2385  HA2 GLY A 163      70.606  73.419 -75.105  1.00 25.63           H  
ATOM   2386  HA3 GLY A 163      69.472  74.325 -74.089  1.00 25.63           H  
ATOM   2387  C   GLY A 163      68.961  72.273 -74.392  1.00 25.63           C  
ATOM   2388  O   GLY A 163      69.660  71.287 -74.231  1.00 25.63           O  
ATOM   2389  N   ARG A 164      67.679  72.327 -74.039  1.00 25.30           N  
ATOM   2390  H   ARG A 164      67.106  72.853 -74.683  1.00 25.30           H  
ATOM   2391  CA  ARG A 164      67.414  72.611 -72.622  1.00 25.30           C  
ATOM   2392  HA  ARG A 164      68.193  73.288 -72.270  1.00 25.30           H  
ATOM   2393  C   ARG A 164      67.541  71.401 -71.700  1.00 25.30           C  
ATOM   2394  CB  ARG A 164      66.068  73.324 -72.484  1.00 25.30           C  
ATOM   2395  HB2 ARG A 164      65.848  73.870 -73.401  1.00 25.30           H  
ATOM   2396  HB3 ARG A 164      65.280  72.589 -72.320  1.00 25.30           H  
ATOM   2397  O   ARG A 164      68.029  71.584 -70.592  1.00 25.30           O  
ATOM   2398  CG  ARG A 164      66.116  74.325 -71.320  1.00 25.30           C  
ATOM   2399  HG2 ARG A 164      66.838  75.111 -71.540  1.00 25.30           H  
ATOM   2400  HG3 ARG A 164      66.428  73.811 -70.411  1.00 25.30           H  
ATOM   2401  CD  ARG A 164      64.742  74.951 -71.069  1.00 25.30           C  
ATOM   2402  HD2 ARG A 164      64.051  74.147 -70.815  1.00 25.30           H  
ATOM   2403  HD3 ARG A 164      64.821  75.620 -70.212  1.00 25.30           H  
ATOM   2404  NE  ARG A 164      64.242  75.708 -72.236  1.00 25.30           N  
ATOM   2405  HE  ARG A 164      64.933  76.045 -72.892  1.00 25.30           H  
ATOM   2406  NH1 ARG A 164      62.013  75.644 -71.697  1.00 25.30           N  
ATOM   2407 HH11 ARG A 164      61.057  75.892 -71.908  1.00 25.30           H  
ATOM   2408 HH12 ARG A 164      62.240  75.094 -70.881  1.00 25.30           H  
ATOM   2409  NH2 ARG A 164      62.669  76.709 -73.546  1.00 25.30           N  
ATOM   2410 HH21 ARG A 164      63.391  77.057 -74.160  1.00 25.30           H  
ATOM   2411 HH22 ARG A 164      61.712  76.980 -73.725  1.00 25.30           H  
ATOM   2412  CZ  ARG A 164      62.982  76.014 -72.489  1.00 25.30           C  
ATOM   2413  N   GLU A 165      67.216  70.204 -72.180  1.00 22.09           N  
ATOM   2414  H   GLU A 165      66.879  70.155 -73.131  1.00 22.09           H  
ATOM   2415  CA  GLU A 165      67.737  68.950 -71.614  1.00 22.09           C  
ATOM   2416  HA  GLU A 165      67.738  69.010 -70.526  1.00 22.09           H  
ATOM   2417  C   GLU A 165      69.213  68.803 -72.048  1.00 22.09           C  
ATOM   2418  CB  GLU A 165      66.844  67.748 -72.000  1.00 22.09           C  
ATOM   2419  HB2 GLU A 165      66.670  67.765 -73.076  1.00 22.09           H  
ATOM   2420  HB3 GLU A 165      67.364  66.825 -71.745  1.00 22.09           H  
ATOM   2421  O   GLU A 165      69.592  67.894 -72.782  1.00 22.09           O  
ATOM   2422  CG  GLU A 165      65.498  67.753 -71.248  1.00 22.09           C  
ATOM   2423  HG2 GLU A 165      65.698  67.725 -70.177  1.00 22.09           H  
ATOM   2424  HG3 GLU A 165      64.978  68.687 -71.462  1.00 22.09           H  
ATOM   2425  CD  GLU A 165      64.578  66.578 -71.636  1.00 22.09           C  
ATOM   2426  OE1 GLU A 165      63.984  65.957 -70.723  1.00 22.09           O  
ATOM   2427  OE2 GLU A 165      64.399  66.351 -72.856  1.00 22.09           O  
ATOM   2428  N   LEU A 166      70.043  69.757 -71.597  1.00 22.28           N  
ATOM   2429  H   LEU A 166      69.633  70.469 -71.010  1.00 22.28           H  
ATOM   2430  CA  LEU A 166      71.509  69.709 -71.674  1.00 22.28           C  
ATOM   2431  HA  LEU A 166      71.816  69.398 -72.672  1.00 22.28           H  
ATOM   2432  C   LEU A 166      72.086  68.694 -70.678  1.00 22.28           C  
ATOM   2433  CB  LEU A 166      72.110  71.092 -71.318  1.00 22.28           C  
ATOM   2434  HB2 LEU A 166      73.168  70.956 -71.091  1.00 22.28           H  
ATOM   2435  HB3 LEU A 166      71.635  71.439 -70.400  1.00 22.28           H  
ATOM   2436  O   LEU A 166      73.294  68.471 -70.696  1.00 22.28           O  
ATOM   2437  CG  LEU A 166      72.031  72.209 -72.366  1.00 22.28           C  
ATOM   2438  HG  LEU A 166      70.986  72.447 -72.563  1.00 22.28           H  
ATOM   2439  CD1 LEU A 166      72.674  73.482 -71.811  1.00 22.28           C  
ATOM   2440 HD11 LEU A 166      72.166  73.772 -70.891  1.00 22.28           H  
ATOM   2441 HD12 LEU A 166      73.727  73.303 -71.595  1.00 22.28           H  
ATOM   2442 HD13 LEU A 166      72.581  74.290 -72.536  1.00 22.28           H  
ATOM   2443  CD2 LEU A 166      72.767  71.858 -73.664  1.00 22.28           C  
ATOM   2444 HD21 LEU A 166      72.749  72.706 -74.348  1.00 22.28           H  
ATOM   2445 HD22 LEU A 166      72.269  71.017 -74.147  1.00 22.28           H  
ATOM   2446 HD23 LEU A 166      73.797  71.579 -73.444  1.00 22.28           H  
ATOM   2447  N   ASP A 167      71.244  68.188 -69.770  1.00 21.42           N  
ATOM   2448  H   ASP A 167      70.268  68.423 -69.876  1.00 21.42           H  
ATOM   2449  CA  ASP A 167      71.583  67.431 -68.565  1.00 21.42           C  
ATOM   2450  HA  ASP A 167      72.107  68.091 -67.875  1.00 21.42           H  
ATOM   2451  C   ASP A 167      72.511  66.255 -68.904  1.00 21.42           C  
ATOM   2452  CB  ASP A 167      70.275  66.983 -67.884  1.00 21.42           C  
ATOM   2453  HB2 ASP A 167      70.524  66.372 -67.016  1.00 21.42           H  
ATOM   2454  HB3 ASP A 167      69.698  66.369 -68.577  1.00 21.42           H  
ATOM   2455  O   ASP A 167      72.079  65.237 -69.446  1.00 21.42           O  
ATOM   2456  CG  ASP A 167      69.418  68.167 -67.413  1.00 21.42           C  
ATOM   2457  OD1 ASP A 167      70.001  69.123 -66.851  1.00 21.42           O  
ATOM   2458  OD2 ASP A 167      68.188  68.126 -67.630  1.00 21.42           O  
ATOM   2459  N   GLY A 168      73.815  66.453 -68.673  1.00 24.11           N  
ATOM   2460  H   GLY A 168      74.072  67.320 -68.222  1.00 24.11           H  
ATOM   2461  CA  GLY A 168      74.817  65.880 -69.580  1.00 24.11           C  
ATOM   2462  HA2 GLY A 168      74.352  65.125 -70.214  1.00 24.11           H  
ATOM   2463  HA3 GLY A 168      75.165  66.678 -70.236  1.00 24.11           H  
ATOM   2464  C   GLY A 168      76.061  65.230 -68.977  1.00 24.11           C  
ATOM   2465  O   GLY A 168      76.847  64.700 -69.761  1.00 24.11           O  
ATOM   2466  N   ASP A 169      76.247  65.267 -67.652  1.00 20.11           N  
ATOM   2467  H   ASP A 169      75.479  65.586 -67.079  1.00 20.11           H  
ATOM   2468  CA  ASP A 169      77.365  64.608 -66.935  1.00 20.11           C  
ATOM   2469  HA  ASP A 169      78.194  64.458 -67.627  1.00 20.11           H  
ATOM   2470  C   ASP A 169      76.987  63.193 -66.439  1.00 20.11           C  
ATOM   2471  CB  ASP A 169      77.878  65.503 -65.771  1.00 20.11           C  
ATOM   2472  HB2 ASP A 169      77.037  66.059 -65.357  1.00 20.11           H  
ATOM   2473  HB3 ASP A 169      78.231  64.843 -64.978  1.00 20.11           H  
ATOM   2474  O   ASP A 169      75.924  63.059 -65.786  1.00 20.11           O  
ATOM   2475  CG  ASP A 169      79.042  66.483 -66.063  1.00 20.11           C  
ATOM   2476  OD1 ASP A 169      79.755  66.353 -67.088  1.00 20.11           O  
ATOM   2477  OD2 ASP A 169      79.280  67.359 -65.192  1.00 20.11           O  
ATOM   2478  OXT ASP A 169      77.779  62.254 -66.692  1.00 20.11           O  
TER    2479      ASP A 169                                                       
ATOM   2479  N   MET B   1      16.828 -36.143  42.564  1.00 73.71           N  
ATOM   2480  H   MET B   1      17.425 -36.678  43.178  1.00 73.71           H  
ATOM   2481  H2  MET B   1      16.749 -36.625  41.680  1.00 73.71           H  
ATOM   2482  H3  MET B   1      15.915 -36.041  42.985  1.00 73.71           H  
ATOM   2483  CA  MET B   1      17.417 -34.812  42.348  1.00 73.71           C  
ATOM   2484  HA  MET B   1      18.425 -34.931  41.951  1.00 73.71           H  
ATOM   2485  C   MET B   1      17.506 -34.058  43.660  1.00 73.71           C  
ATOM   2486  CB  MET B   1      16.620 -33.968  41.354  1.00 73.71           C  
ATOM   2487  HB2 MET B   1      15.579 -33.912  41.670  1.00 73.71           H  
ATOM   2488  HB3 MET B   1      17.029 -32.957  41.348  1.00 73.71           H  
ATOM   2489  O   MET B   1      16.489 -33.873  44.328  1.00 73.71           O  
ATOM   2490  CG  MET B   1      16.685 -34.499  39.927  1.00 73.71           C  
ATOM   2491  HG2 MET B   1      16.216 -35.482  39.884  1.00 73.71           H  
ATOM   2492  HG3 MET B   1      17.722 -34.580  39.602  1.00 73.71           H  
ATOM   2493  SD  MET B   1      15.807 -33.377  38.826  1.00 73.71           S  
ATOM   2494  CE  MET B   1      15.069 -34.549  37.658  1.00 73.71           C  
ATOM   2495  HE1 MET B   1      14.422 -35.249  38.185  1.00 73.71           H  
ATOM   2496  HE2 MET B   1      15.855 -35.090  37.131  1.00 73.71           H  
ATOM   2497  HE3 MET B   1      14.476 -34.001  36.926  1.00 73.71           H  
ATOM   2498  N   THR B   2      18.715 -33.629  43.995  1.00 82.34           N  
ATOM   2499  H   THR B   2      19.466 -33.892  43.372  1.00 82.34           H  
ATOM   2500  CA  THR B   2      19.016 -32.475  44.846  1.00 82.34           C  
ATOM   2501  HA  THR B   2      18.690 -32.674  45.867  1.00 82.34           H  
ATOM   2502  C   THR B   2      18.302 -31.222  44.336  1.00 82.34           C  
ATOM   2503  CB  THR B   2      20.530 -32.194  44.844  1.00 82.34           C  
ATOM   2504  HB  THR B   2      20.726 -31.330  45.479  1.00 82.34           H  
ATOM   2505  O   THR B   2      17.836 -31.175  43.197  1.00 82.34           O  
ATOM   2506  CG2 THR B   2      21.360 -33.367  45.362  1.00 82.34           C  
ATOM   2507 HG21 THR B   2      22.409 -33.073  45.397  1.00 82.34           H  
ATOM   2508 HG22 THR B   2      21.263 -34.231  44.704  1.00 82.34           H  
ATOM   2509 HG23 THR B   2      21.035 -33.635  46.367  1.00 82.34           H  
ATOM   2510  OG1 THR B   2      20.971 -31.902  43.541  1.00 82.34           O  
ATOM   2511  HG1 THR B   2      20.972 -32.719  43.037  1.00 82.34           H  
ATOM   2512  N   ASP B   3      18.210 -30.190  45.172  1.00 75.29           N  
ATOM   2513  H   ASP B   3      18.594 -30.246  46.104  1.00 75.29           H  
ATOM   2514  CA  ASP B   3      17.568 -28.939  44.764  1.00 75.29           C  
ATOM   2515  HA  ASP B   3      16.576 -29.182  44.384  1.00 75.29           H  
ATOM   2516  C   ASP B   3      18.330 -28.264  43.608  1.00 75.29           C  
ATOM   2517  CB  ASP B   3      17.414 -28.042  45.998  1.00 75.29           C  
ATOM   2518  HB2 ASP B   3      17.308 -28.660  46.890  1.00 75.29           H  
ATOM   2519  HB3 ASP B   3      18.304 -27.424  46.122  1.00 75.29           H  
ATOM   2520  O   ASP B   3      17.729 -27.864  42.614  1.00 75.29           O  
ATOM   2521  CG  ASP B   3      16.161 -27.179  45.888  1.00 75.29           C  
ATOM   2522  OD1 ASP B   3      15.083 -27.792  45.675  1.00 75.29           O  
ATOM   2523  OD2 ASP B   3      16.301 -25.951  46.052  1.00 75.29           O  
ATOM   2524  N   SER B   4      19.668 -28.286  43.659  1.00 72.63           N  
ATOM   2525  H   SER B   4      20.116 -28.614  44.503  1.00 72.63           H  
ATOM   2526  CA  SER B   4      20.549 -27.810  42.586  1.00 72.63           C  
ATOM   2527  HA  SER B   4      20.384 -26.742  42.447  1.00 72.63           H  
ATOM   2528  C   SER B   4      20.291 -28.495  41.238  1.00 72.63           C  
ATOM   2529  CB  SER B   4      22.012 -28.032  42.986  1.00 72.63           C  
ATOM   2530  HB2 SER B   4      22.215 -29.102  43.028  1.00 72.63           H  
ATOM   2531  HB3 SER B   4      22.669 -27.580  42.242  1.00 72.63           H  
ATOM   2532  O   SER B   4      20.251 -27.813  40.217  1.00 72.63           O  
ATOM   2533  OG  SER B   4      22.271 -27.468  44.260  1.00 72.63           O  
ATOM   2534  HG  SER B   4      22.357 -26.517  44.163  1.00 72.63           H  
ATOM   2535  N   GLU B   5      20.071 -29.816  41.210  1.00 78.31           N  
ATOM   2536  H   GLU B   5      20.116 -30.337  42.075  1.00 78.31           H  
ATOM   2537  CA  GLU B   5      19.752 -30.542  39.969  1.00 78.31           C  
ATOM   2538  HA  GLU B   5      20.511 -30.326  39.217  1.00 78.31           H  
ATOM   2539  C   GLU B   5      18.406 -30.100  39.372  1.00 78.31           C  
ATOM   2540  CB  GLU B   5      19.740 -32.058  40.224  1.00 78.31           C  
ATOM   2541  HB2 GLU B   5      19.171 -32.240  41.136  1.00 78.31           H  
ATOM   2542  HB3 GLU B   5      19.229 -32.558  39.402  1.00 78.31           H  
ATOM   2543  O   GLU B   5      18.332 -29.853  38.168  1.00 78.31           O  
ATOM   2544  CG  GLU B   5      21.145 -32.671  40.353  1.00 78.31           C  
ATOM   2545  HG2 GLU B   5      21.762 -32.042  40.995  1.00 78.31           H  
ATOM   2546  HG3 GLU B   5      21.609 -32.694  39.366  1.00 78.31           H  
ATOM   2547  CD  GLU B   5      21.083 -34.084  40.952  1.00 78.31           C  
ATOM   2548  OE1 GLU B   5      21.661 -35.025  40.382  1.00 78.31           O  
ATOM   2549  OE2 GLU B   5      20.428 -34.232  42.014  1.00 78.31           O  
ATOM   2550  N   LYS B   6      17.364 -29.926  40.202  1.00 82.47           N  
ATOM   2551  H   LYS B   6      17.514 -30.073  41.189  1.00 82.47           H  
ATOM   2552  CA  LYS B   6      16.050 -29.443  39.733  1.00 82.47           C  
ATOM   2553  HA  LYS B   6      15.689 -30.089  38.933  1.00 82.47           H  
ATOM   2554  C   LYS B   6      16.152 -28.033  39.154  1.00 82.47           C  
ATOM   2555  CB  LYS B   6      15.025 -29.404  40.873  1.00 82.47           C  
ATOM   2556  HB2 LYS B   6      14.094 -28.998  40.479  1.00 82.47           H  
ATOM   2557  HB3 LYS B   6      15.390 -28.718  41.637  1.00 82.47           H  
ATOM   2558  O   LYS B   6      15.638 -27.760  38.073  1.00 82.47           O  
ATOM   2559  CG  LYS B   6      14.720 -30.754  41.528  1.00 82.47           C  
ATOM   2560  HG2 LYS B   6      15.644 -31.195  41.905  1.00 82.47           H  
ATOM   2561  HG3 LYS B   6      14.257 -31.430  40.809  1.00 82.47           H  
ATOM   2562  CD  LYS B   6      13.773 -30.493  42.702  1.00 82.47           C  
ATOM   2563  HD2 LYS B   6      12.796 -30.196  42.321  1.00 82.47           H  
ATOM   2564  HD3 LYS B   6      14.178 -29.672  43.293  1.00 82.47           H  
ATOM   2565  CE  LYS B   6      13.635 -31.710  43.612  1.00 82.47           C  
ATOM   2566  HE2 LYS B   6      13.069 -32.485  43.095  1.00 82.47           H  
ATOM   2567  HE3 LYS B   6      14.633 -32.091  43.829  1.00 82.47           H  
ATOM   2568  NZ  LYS B   6      12.967 -31.298  44.870  1.00 82.47           N  
ATOM   2569  HZ1 LYS B   6      12.925 -32.058  45.534  1.00 82.47           H  
ATOM   2570  HZ2 LYS B   6      13.484 -30.536  45.285  1.00 82.47           H  
ATOM   2571  HZ3 LYS B   6      12.036 -30.953  44.684  1.00 82.47           H  
ATOM   2572  N   VAL B   7      16.816 -27.125  39.873  1.00 82.06           N  
ATOM   2573  H   VAL B   7      17.205 -27.406  40.761  1.00 82.06           H  
ATOM   2574  CA  VAL B   7      16.942 -25.724  39.447  1.00 82.06           C  
ATOM   2575  HA  VAL B   7      15.950 -25.357  39.184  1.00 82.06           H  
ATOM   2576  C   VAL B   7      17.793 -25.613  38.174  1.00 82.06           C  
ATOM   2577  CB  VAL B   7      17.462 -24.838  40.596  1.00 82.06           C  
ATOM   2578  HB  VAL B   7      18.451 -25.178  40.901  1.00 82.06           H  
ATOM   2579  O   VAL B   7      17.461 -24.817  37.297  1.00 82.06           O  
ATOM   2580  CG1 VAL B   7      17.537 -23.372  40.166  1.00 82.06           C  
ATOM   2581 HG11 VAL B   7      18.178 -23.271  39.290  1.00 82.06           H  
ATOM   2582 HG12 VAL B   7      17.943 -22.771  40.979  1.00 82.06           H  
ATOM   2583 HG13 VAL B   7      16.543 -23.004  39.912  1.00 82.06           H  
ATOM   2584  CG2 VAL B   7      16.516 -24.853  41.807  1.00 82.06           C  
ATOM   2585 HG21 VAL B   7      16.374 -25.865  42.186  1.00 82.06           H  
ATOM   2586 HG22 VAL B   7      16.937 -24.253  42.614  1.00 82.06           H  
ATOM   2587 HG23 VAL B   7      15.541 -24.451  41.534  1.00 82.06           H  
ATOM   2588  N   ALA B   8      18.822 -26.451  38.006  1.00 78.95           N  
ATOM   2589  H   ALA B   8      19.076 -27.076  38.757  1.00 78.95           H  
ATOM   2590  CA  ALA B   8      19.598 -26.518  36.766  1.00 78.95           C  
ATOM   2591  HA  ALA B   8      19.980 -25.522  36.545  1.00 78.95           H  
ATOM   2592  C   ALA B   8      18.752 -26.964  35.555  1.00 78.95           C  
ATOM   2593  CB  ALA B   8      20.791 -27.455  36.987  1.00 78.95           C  
ATOM   2594  HB1 ALA B   8      21.393 -27.096  37.821  1.00 78.95           H  
ATOM   2595  HB2 ALA B   8      21.410 -27.477  36.089  1.00 78.95           H  
ATOM   2596  HB3 ALA B   8      20.441 -28.464  37.206  1.00 78.95           H  
ATOM   2597  O   ALA B   8      18.937 -26.450  34.450  1.00 78.95           O  
ATOM   2598  N   GLU B   9      17.803 -27.885  35.747  1.00 84.00           N  
ATOM   2599  H   GLU B   9      17.711 -28.309  36.659  1.00 84.00           H  
ATOM   2600  CA  GLU B   9      16.884 -28.322  34.691  1.00 84.00           C  
ATOM   2601  HA  GLU B   9      17.470 -28.526  33.795  1.00 84.00           H  
ATOM   2602  C   GLU B   9      15.871 -27.227  34.313  1.00 84.00           C  
ATOM   2603  CB  GLU B   9      16.226 -29.640  35.122  1.00 84.00           C  
ATOM   2604  HB2 GLU B   9      15.557 -29.466  35.964  1.00 84.00           H  
ATOM   2605  HB3 GLU B   9      17.014 -30.324  35.438  1.00 84.00           H  
ATOM   2606  O   GLU B   9      15.707 -26.927  33.126  1.00 84.00           O  
ATOM   2607  CG  GLU B   9      15.453 -30.294  33.972  1.00 84.00           C  
ATOM   2608  HG2 GLU B   9      16.063 -30.241  33.070  1.00 84.00           H  
ATOM   2609  HG3 GLU B   9      14.534 -29.737  33.791  1.00 84.00           H  
ATOM   2610  CD  GLU B   9      15.124 -31.761  34.276  1.00 84.00           C  
ATOM   2611  OE1 GLU B   9      15.361 -32.586  33.365  1.00 84.00           O  
ATOM   2612  OE2 GLU B   9      14.684 -32.048  35.411  1.00 84.00           O  
ATOM   2613  N   TYR B  10      15.286 -26.535  35.301  1.00 85.03           N  
ATOM   2614  H   TYR B  10      15.424 -26.848  36.251  1.00 85.03           H  
ATOM   2615  CA  TYR B  10      14.433 -25.364  35.054  1.00 85.03           C  
ATOM   2616  HA  TYR B  10      13.621 -25.666  34.393  1.00 85.03           H  
ATOM   2617  C   TYR B  10      15.182 -24.229  34.340  1.00 85.03           C  
ATOM   2618  CB  TYR B  10      13.830 -24.847  36.369  1.00 85.03           C  
ATOM   2619  HB2 TYR B  10      13.388 -23.868  36.184  1.00 85.03           H  
ATOM   2620  HB3 TYR B  10      14.629 -24.708  37.098  1.00 85.03           H  
ATOM   2621  O   TYR B  10      14.659 -23.659  33.381  1.00 85.03           O  
ATOM   2622  CG  TYR B  10      12.741 -25.724  36.958  1.00 85.03           C  
ATOM   2623  CD1 TYR B  10      11.578 -25.995  36.210  1.00 85.03           C  
ATOM   2624  HD1 TYR B  10      11.462 -25.588  35.216  1.00 85.03           H  
ATOM   2625  CD2 TYR B  10      12.870 -26.241  38.262  1.00 85.03           C  
ATOM   2626  HD2 TYR B  10      13.758 -26.030  38.840  1.00 85.03           H  
ATOM   2627  CE1 TYR B  10      10.559 -26.799  36.753  1.00 85.03           C  
ATOM   2628  HE1 TYR B  10       9.667 -27.019  36.185  1.00 85.03           H  
ATOM   2629  CE2 TYR B  10      11.851 -27.042  38.813  1.00 85.03           C  
ATOM   2630  HE2 TYR B  10      11.957 -27.439  39.811  1.00 85.03           H  
ATOM   2631  OH  TYR B  10       9.703 -28.093  38.576  1.00 85.03           O  
ATOM   2632  HH  TYR B  10       9.910 -28.388  39.466  1.00 85.03           H  
ATOM   2633  CZ  TYR B  10      10.694 -27.325  38.053  1.00 85.03           C  
ATOM   2634  N   LEU B  11      16.422 -23.928  34.745  1.00 82.47           N  
ATOM   2635  H   LEU B  11      16.789 -24.400  35.558  1.00 82.47           H  
ATOM   2636  CA  LEU B  11      17.249 -22.909  34.091  1.00 82.47           C  
ATOM   2637  HA  LEU B  11      16.669 -21.987  34.055  1.00 82.47           H  
ATOM   2638  C   LEU B  11      17.588 -23.292  32.642  1.00 82.47           C  
ATOM   2639  CB  LEU B  11      18.516 -22.672  34.933  1.00 82.47           C  
ATOM   2640  HB2 LEU B  11      18.222 -22.437  35.956  1.00 82.47           H  
ATOM   2641  HB3 LEU B  11      19.093 -23.596  34.956  1.00 82.47           H  
ATOM   2642  O   LEU B  11      17.566 -22.432  31.757  1.00 82.47           O  
ATOM   2643  CG  LEU B  11      19.416 -21.537  34.403  1.00 82.47           C  
ATOM   2644  HG  LEU B  11      19.702 -21.747  33.372  1.00 82.47           H  
ATOM   2645  CD1 LEU B  11      18.725 -20.172  34.462  1.00 82.47           C  
ATOM   2646 HD11 LEU B  11      19.421 -19.394  34.148  1.00 82.47           H  
ATOM   2647 HD12 LEU B  11      18.393 -19.965  35.479  1.00 82.47           H  
ATOM   2648 HD13 LEU B  11      17.871 -20.150  33.785  1.00 82.47           H  
ATOM   2649  CD2 LEU B  11      20.691 -21.459  35.239  1.00 82.47           C  
ATOM   2650 HD21 LEU B  11      21.348 -20.688  34.835  1.00 82.47           H  
ATOM   2651 HD22 LEU B  11      20.444 -21.216  36.272  1.00 82.47           H  
ATOM   2652 HD23 LEU B  11      21.214 -22.415  35.205  1.00 82.47           H  
ATOM   2653  N   ARG B  12      17.844 -24.580  32.368  1.00 84.51           N  
ATOM   2654  H   ARG B  12      17.879 -25.232  33.138  1.00 84.51           H  
ATOM   2655  CA  ARG B  12      18.044 -25.082  31.000  1.00 84.51           C  
ATOM   2656  HA  ARG B  12      18.841 -24.502  30.536  1.00 84.51           H  
ATOM   2657  C   ARG B  12      16.794 -24.863  30.146  1.00 84.51           C  
ATOM   2658  CB  ARG B  12      18.464 -26.561  31.037  1.00 84.51           C  
ATOM   2659  HB2 ARG B  12      19.296 -26.670  31.732  1.00 84.51           H  
ATOM   2660  HB3 ARG B  12      17.634 -27.168  31.400  1.00 84.51           H  
ATOM   2661  O   ARG B  12      16.920 -24.355  29.033  1.00 84.51           O  
ATOM   2662  CG  ARG B  12      18.900 -27.076  29.654  1.00 84.51           C  
ATOM   2663  HG2 ARG B  12      18.114 -26.883  28.925  1.00 84.51           H  
ATOM   2664  HG3 ARG B  12      19.799 -26.547  29.337  1.00 84.51           H  
ATOM   2665  CD  ARG B  12      19.169 -28.587  29.660  1.00 84.51           C  
ATOM   2666  HD2 ARG B  12      18.242 -29.097  29.923  1.00 84.51           H  
ATOM   2667  HD3 ARG B  12      19.441 -28.895  28.650  1.00 84.51           H  
ATOM   2668  NE  ARG B  12      20.262 -28.958  30.584  1.00 84.51           N  
ATOM   2669  HE  ARG B  12      21.122 -28.437  30.492  1.00 84.51           H  
ATOM   2670  NH1 ARG B  12      19.192 -30.641  31.753  1.00 84.51           N  
ATOM   2671 HH11 ARG B  12      18.357 -30.532  31.195  1.00 84.51           H  
ATOM   2672 HH12 ARG B  12      19.174 -31.318  32.503  1.00 84.51           H  
ATOM   2673  NH2 ARG B  12      21.274 -30.070  32.291  1.00 84.51           N  
ATOM   2674 HH21 ARG B  12      22.101 -29.502  32.178  1.00 84.51           H  
ATOM   2675 HH22 ARG B  12      21.235 -30.771  33.017  1.00 84.51           H  
ATOM   2676  CZ  ARG B  12      20.232 -29.885  31.530  1.00 84.51           C  
ATOM   2677  N   ARG B  13      15.600 -25.188  30.662  1.00 85.10           N  
ATOM   2678  H   ARG B  13      15.577 -25.604  31.582  1.00 85.10           H  
ATOM   2679  CA  ARG B  13      14.334 -24.966  29.940  1.00 85.10           C  
ATOM   2680  HA  ARG B  13      14.432 -25.425  28.957  1.00 85.10           H  
ATOM   2681  C   ARG B  13      14.089 -23.480  29.674  1.00 85.10           C  
ATOM   2682  CB  ARG B  13      13.158 -25.624  30.691  1.00 85.10           C  
ATOM   2683  HB2 ARG B  13      13.057 -25.157  31.670  1.00 85.10           H  
ATOM   2684  HB3 ARG B  13      13.373 -26.682  30.846  1.00 85.10           H  
ATOM   2685  O   ARG B  13      13.852 -23.119  28.527  1.00 85.10           O  
ATOM   2686  CG  ARG B  13      11.815 -25.488  29.946  1.00 85.10           C  
ATOM   2687  HG2 ARG B  13      11.631 -24.435  29.731  1.00 85.10           H  
ATOM   2688  HG3 ARG B  13      11.011 -25.829  30.599  1.00 85.10           H  
ATOM   2689  CD  ARG B  13      11.760 -26.304  28.644  1.00 85.10           C  
ATOM   2690  HD2 ARG B  13      12.739 -26.312  28.166  1.00 85.10           H  
ATOM   2691  HD3 ARG B  13      11.494 -27.331  28.895  1.00 85.10           H  
ATOM   2692  NE  ARG B  13      10.804 -25.738  27.678  1.00 85.10           N  
ATOM   2693  HE  ARG B  13      10.644 -24.741  27.722  1.00 85.10           H  
ATOM   2694  NH1 ARG B  13      10.342 -27.639  26.462  1.00 85.10           N  
ATOM   2695 HH11 ARG B  13       9.885 -28.064  25.667  1.00 85.10           H  
ATOM   2696 HH12 ARG B  13      10.822 -28.199  27.153  1.00 85.10           H  
ATOM   2697  NH2 ARG B  13       9.596 -25.665  25.765  1.00 85.10           N  
ATOM   2698 HH21 ARG B  13       9.758 -24.668  25.782  1.00 85.10           H  
ATOM   2699 HH22 ARG B  13       9.201 -26.082  24.934  1.00 85.10           H  
ATOM   2700  CZ  ARG B  13      10.249 -26.351  26.649  1.00 85.10           C  
ATOM   2701  N   ALA B  14      14.234 -22.625  30.687  1.00 85.10           N  
ATOM   2702  H   ALA B  14      14.422 -22.997  31.607  1.00 85.10           H  
ATOM   2703  CA  ALA B  14      14.060 -21.178  30.545  1.00 85.10           C  
ATOM   2704  HA  ALA B  14      13.046 -20.983  30.198  1.00 85.10           H  
ATOM   2705  C   ALA B  14      15.025 -20.572  29.508  1.00 85.10           C  
ATOM   2706  CB  ALA B  14      14.236 -20.528  31.923  1.00 85.10           C  
ATOM   2707  HB1 ALA B  14      14.069 -19.454  31.844  1.00 85.10           H  
ATOM   2708  HB2 ALA B  14      15.244 -20.705  32.298  1.00 85.10           H  
ATOM   2709  HB3 ALA B  14      13.515 -20.946  32.626  1.00 85.10           H  
ATOM   2710  O   ALA B  14      14.612 -19.755  28.689  1.00 85.10           O  
ATOM   2711  N   THR B  15      16.290 -21.010  29.490  1.00 83.25           N  
ATOM   2712  H   THR B  15      16.590 -21.635  30.224  1.00 83.25           H  
ATOM   2713  CA  THR B  15      17.285 -20.557  28.500  1.00 83.25           C  
ATOM   2714  HA  THR B  15      17.287 -19.467  28.492  1.00 83.25           H  
ATOM   2715  C   THR B  15      16.940 -21.019  27.076  1.00 83.25           C  
ATOM   2716  CB  THR B  15      18.703 -21.027  28.875  1.00 83.25           C  
ATOM   2717  HB  THR B  15      18.768 -22.110  28.770  1.00 83.25           H  
ATOM   2718  O   THR B  15      17.108 -20.251  26.129  1.00 83.25           O  
ATOM   2719  CG2 THR B  15      19.775 -20.375  27.999  1.00 83.25           C  
ATOM   2720 HG21 THR B  15      19.677 -20.724  26.970  1.00 83.25           H  
ATOM   2721 HG22 THR B  15      19.673 -19.290  28.020  1.00 83.25           H  
ATOM   2722 HG23 THR B  15      20.765 -20.649  28.362  1.00 83.25           H  
ATOM   2723  OG1 THR B  15      19.025 -20.693  30.206  1.00 83.25           O  
ATOM   2724  HG1 THR B  15      18.596 -21.319  30.794  1.00 83.25           H  
ATOM   2725  N   LEU B  16      16.427 -22.245  26.904  1.00 86.83           N  
ATOM   2726  H   LEU B  16      16.296 -22.834  27.715  1.00 86.83           H  
ATOM   2727  CA  LEU B  16      15.970 -22.749  25.601  1.00 86.83           C  
ATOM   2728  HA  LEU B  16      16.752 -22.570  24.863  1.00 86.83           H  
ATOM   2729  C   LEU B  16      14.734 -21.992  25.096  1.00 86.83           C  
ATOM   2730  CB  LEU B  16      15.691 -24.262  25.686  1.00 86.83           C  
ATOM   2731  HB2 LEU B  16      15.079 -24.453  26.568  1.00 86.83           H  
ATOM   2732  HB3 LEU B  16      15.106 -24.560  24.816  1.00 86.83           H  
ATOM   2733  O   LEU B  16      14.732 -21.546  23.950  1.00 86.83           O  
ATOM   2734  CG  LEU B  16      16.952 -25.142  25.744  1.00 86.83           C  
ATOM   2735  HG  LEU B  16      17.623 -24.780  26.522  1.00 86.83           H  
ATOM   2736  CD1 LEU B  16      16.558 -26.583  26.075  1.00 86.83           C  
ATOM   2737 HD11 LEU B  16      15.885 -26.972  25.310  1.00 86.83           H  
ATOM   2738 HD12 LEU B  16      17.449 -27.209  26.123  1.00 86.83           H  
ATOM   2739 HD13 LEU B  16      16.056 -26.609  27.042  1.00 86.83           H  
ATOM   2740  CD2 LEU B  16      17.711 -25.154  24.412  1.00 86.83           C  
ATOM   2741 HD21 LEU B  16      17.050 -25.485  23.611  1.00 86.83           H  
ATOM   2742 HD22 LEU B  16      18.560 -25.834  24.481  1.00 86.83           H  
ATOM   2743 HD23 LEU B  16      18.086 -24.156  24.186  1.00 86.83           H  
ATOM   2744  N   ASP B  17      13.733 -21.787  25.955  1.00 85.75           N  
ATOM   2745  H   ASP B  17      13.794 -22.201  26.874  1.00 85.75           H  
ATOM   2746  CA  ASP B  17      12.522 -21.026  25.622  1.00 85.75           C  
ATOM   2747  HA  ASP B  17      12.075 -21.448  24.723  1.00 85.75           H  
ATOM   2748  C   ASP B  17      12.844 -19.553  25.312  1.00 85.75           C  
ATOM   2749  CB  ASP B  17      11.500 -21.129  26.771  1.00 85.75           C  
ATOM   2750  HB2 ASP B  17      11.987 -20.876  27.712  1.00 85.75           H  
ATOM   2751  HB3 ASP B  17      10.711 -20.397  26.598  1.00 85.75           H  
ATOM   2752  O   ASP B  17      12.267 -18.979  24.391  1.00 85.75           O  
ATOM   2753  CG  ASP B  17      10.832 -22.504  26.887  1.00 85.75           C  
ATOM   2754  OD1 ASP B  17      10.657 -23.193  25.862  1.00 85.75           O  
ATOM   2755  OD2 ASP B  17      10.408 -22.891  27.997  1.00 85.75           O  
ATOM   2756  N   LEU B  18      13.803 -18.945  26.023  1.00 85.74           N  
ATOM   2757  H   LEU B  18      14.196 -19.438  26.812  1.00 85.74           H  
ATOM   2758  CA  LEU B  18      14.286 -17.588  25.741  1.00 85.74           C  
ATOM   2759  HA  LEU B  18      13.425 -16.924  25.673  1.00 85.74           H  
ATOM   2760  C   LEU B  18      15.021 -17.509  24.398  1.00 85.74           C  
ATOM   2761  CB  LEU B  18      15.183 -17.122  26.903  1.00 85.74           C  
ATOM   2762  HB2 LEU B  18      14.588 -17.108  27.816  1.00 85.74           H  
ATOM   2763  HB3 LEU B  18      15.983 -17.850  27.037  1.00 85.74           H  
ATOM   2764  O   LEU B  18      14.847 -16.536  23.665  1.00 85.74           O  
ATOM   2765  CG  LEU B  18      15.827 -15.733  26.710  1.00 85.74           C  
ATOM   2766  HG  LEU B  18      16.467 -15.741  25.828  1.00 85.74           H  
ATOM   2767  CD1 LEU B  18      14.790 -14.621  26.560  1.00 85.74           C  
ATOM   2768 HD11 LEU B  18      14.125 -14.630  27.423  1.00 85.74           H  
ATOM   2769 HD12 LEU B  18      14.202 -14.765  25.653  1.00 85.74           H  
ATOM   2770 HD13 LEU B  18      15.282 -13.650  26.505  1.00 85.74           H  
ATOM   2771  CD2 LEU B  18      16.701 -15.401  27.919  1.00 85.74           C  
ATOM   2772 HD21 LEU B  18      17.472 -16.162  28.037  1.00 85.74           H  
ATOM   2773 HD22 LEU B  18      17.179 -14.431  27.781  1.00 85.74           H  
ATOM   2774 HD23 LEU B  18      16.091 -15.369  28.821  1.00 85.74           H  
ATOM   2775  N   ARG B  19      15.831 -18.520  24.054  1.00 84.93           N  
ATOM   2776  H   ARG B  19      15.952 -19.280  24.708  1.00 84.93           H  
ATOM   2777  CA  ARG B  19      16.510 -18.579  22.752  1.00 84.93           C  
ATOM   2778  HA  ARG B  19      17.023 -17.630  22.591  1.00 84.93           H  
ATOM   2779  C   ARG B  19      15.501 -18.710  21.612  1.00 84.93           C  
ATOM   2780  CB  ARG B  19      17.548 -19.710  22.741  1.00 84.93           C  
ATOM   2781  HB2 ARG B  19      18.196 -19.606  23.612  1.00 84.93           H  
ATOM   2782  HB3 ARG B  19      17.038 -20.672  22.802  1.00 84.93           H  
ATOM   2783  O   ARG B  19      15.630 -17.978  20.638  1.00 84.93           O  
ATOM   2784  CG  ARG B  19      18.417 -19.655  21.471  1.00 84.93           C  
ATOM   2785  HG2 ARG B  19      18.933 -18.696  21.441  1.00 84.93           H  
ATOM   2786  HG3 ARG B  19      17.793 -19.736  20.581  1.00 84.93           H  
ATOM   2787  CD  ARG B  19      19.465 -20.772  21.440  1.00 84.93           C  
ATOM   2788  HD2 ARG B  19      20.148 -20.572  20.615  1.00 84.93           H  
ATOM   2789  HD3 ARG B  19      20.029 -20.756  22.373  1.00 84.93           H  
ATOM   2790  NE  ARG B  19      18.846 -22.096  21.239  1.00 84.93           N  
ATOM   2791  HE  ARG B  19      17.863 -22.101  21.005  1.00 84.93           H  
ATOM   2792  NH1 ARG B  19      20.752 -23.363  21.426  1.00 84.93           N  
ATOM   2793 HH11 ARG B  19      21.220 -24.250  21.307  1.00 84.93           H  
ATOM   2794 HH12 ARG B  19      21.289 -22.516  21.546  1.00 84.93           H  
ATOM   2795  NH2 ARG B  19      18.808 -24.350  20.945  1.00 84.93           N  
ATOM   2796 HH21 ARG B  19      19.295 -25.228  20.837  1.00 84.93           H  
ATOM   2797 HH22 ARG B  19      17.836 -24.293  20.678  1.00 84.93           H  
ATOM   2798  CZ  ARG B  19      19.470 -23.259  21.209  1.00 84.93           C  
ATOM   2799  N   ALA B  20      14.502 -19.581  21.762  1.00 85.92           N  
ATOM   2800  H   ALA B  20      14.476 -20.147  22.598  1.00 85.92           H  
ATOM   2801  CA  ALA B  20      13.419 -19.742  20.794  1.00 85.92           C  
ATOM   2802  HA  ALA B  20      13.845 -19.974  19.818  1.00 85.92           H  
ATOM   2803  C   ALA B  20      12.604 -18.446  20.638  1.00 85.92           C  
ATOM   2804  CB  ALA B  20      12.545 -20.923  21.231  1.00 85.92           C  
ATOM   2805  HB1 ALA B  20      11.750 -21.075  20.501  1.00 85.92           H  
ATOM   2806  HB2 ALA B  20      12.098 -20.725  22.206  1.00 85.92           H  
ATOM   2807  HB3 ALA B  20      13.147 -21.830  21.289  1.00 85.92           H  
ATOM   2808  O   ALA B  20      12.420 -17.977  19.522  1.00 85.92           O  
ATOM   2809  N   ALA B  21      12.214 -17.800  21.743  1.00 85.88           N  
ATOM   2810  H   ALA B  21      12.354 -18.239  22.643  1.00 85.88           H  
ATOM   2811  CA  ALA B  21      11.493 -16.529  21.696  1.00 85.88           C  
ATOM   2812  HA  ALA B  21      10.591 -16.675  21.103  1.00 85.88           H  
ATOM   2813  C   ALA B  21      12.312 -15.417  21.010  1.00 85.88           C  
ATOM   2814  CB  ALA B  21      11.080 -16.145  23.124  1.00 85.88           C  
ATOM   2815  HB1 ALA B  21      10.470 -16.938  23.556  1.00 85.88           H  
ATOM   2816  HB2 ALA B  21      11.964 -15.992  23.744  1.00 85.88           H  
ATOM   2817  HB3 ALA B  21      10.494 -15.227  23.098  1.00 85.88           H  
ATOM   2818  O   ALA B  21      11.808 -14.729  20.131  1.00 85.88           O  
ATOM   2819  N   ARG B  22      13.602 -15.269  21.343  1.00 82.97           N  
ATOM   2820  H   ARG B  22      13.977 -15.860  22.071  1.00 82.97           H  
ATOM   2821  CA  ARG B  22      14.489 -14.297  20.673  1.00 82.97           C  
ATOM   2822  HA  ARG B  22      14.008 -13.318  20.669  1.00 82.97           H  
ATOM   2823  C   ARG B  22      14.739 -14.611  19.201  1.00 82.97           C  
ATOM   2824  CB  ARG B  22      15.833 -14.206  21.402  1.00 82.97           C  
ATOM   2825  HB2 ARG B  22      16.208 -15.209  21.605  1.00 82.97           H  
ATOM   2826  HB3 ARG B  22      16.547 -13.697  20.756  1.00 82.97           H  
ATOM   2827  O   ARG B  22      15.064 -13.698  18.452  1.00 82.97           O  
ATOM   2828  CG  ARG B  22      15.726 -13.407  22.703  1.00 82.97           C  
ATOM   2829  HG2 ARG B  22      15.022 -13.887  23.383  1.00 82.97           H  
ATOM   2830  HG3 ARG B  22      15.373 -12.401  22.477  1.00 82.97           H  
ATOM   2831  CD  ARG B  22      17.109 -13.330  23.355  1.00 82.97           C  
ATOM   2832  HD2 ARG B  22      17.814 -12.914  22.636  1.00 82.97           H  
ATOM   2833  HD3 ARG B  22      17.423 -14.338  23.624  1.00 82.97           H  
ATOM   2834  NE  ARG B  22      17.086 -12.480  24.556  1.00 82.97           N  
ATOM   2835  HE  ARG B  22      16.209 -12.027  24.770  1.00 82.97           H  
ATOM   2836  NH1 ARG B  22      19.291 -12.722  25.152  1.00 82.97           N  
ATOM   2837 HH11 ARG B  22      20.060 -12.465  25.754  1.00 82.97           H  
ATOM   2838 HH12 ARG B  22      19.451 -13.249  24.305  1.00 82.97           H  
ATOM   2839  NH2 ARG B  22      17.929 -11.487  26.420  1.00 82.97           N  
ATOM   2840 HH21 ARG B  22      18.687 -11.309  27.062  1.00 82.97           H  
ATOM   2841 HH22 ARG B  22      17.031 -11.065  26.605  1.00 82.97           H  
ATOM   2842  CZ  ARG B  22      18.100 -12.234  25.366  1.00 82.97           C  
ATOM   2843  N   GLN B  23      14.660 -15.877  18.801  1.00 81.08           N  
ATOM   2844  H   GLN B  23      14.417 -16.591  19.472  1.00 81.08           H  
ATOM   2845  CA  GLN B  23      14.734 -16.254  17.396  1.00 81.08           C  
ATOM   2846  HA  GLN B  23      15.524 -15.674  16.919  1.00 81.08           H  
ATOM   2847  C   GLN B  23      13.440 -15.871  16.671  1.00 81.08           C  
ATOM   2848  CB  GLN B  23      15.104 -17.736  17.279  1.00 81.08           C  
ATOM   2849  HB2 GLN B  23      14.312 -18.356  17.698  1.00 81.08           H  
ATOM   2850  HB3 GLN B  23      16.029 -17.919  17.825  1.00 81.08           H  
ATOM   2851  O   GLN B  23      13.529 -15.169  15.672  1.00 81.08           O  
ATOM   2852  CG  GLN B  23      15.306 -18.101  15.808  1.00 81.08           C  
ATOM   2853  HG2 GLN B  23      16.070 -17.465  15.361  1.00 81.08           H  
ATOM   2854  HG3 GLN B  23      14.368 -17.913  15.285  1.00 81.08           H  
ATOM   2855  CD  GLN B  23      15.704 -19.552  15.589  1.00 81.08           C  
ATOM   2856  NE2 GLN B  23      15.291 -20.121  14.484  1.00 81.08           N  
ATOM   2857 HE21 GLN B  23      15.522 -21.084  14.288  1.00 81.08           H  
ATOM   2858 HE22 GLN B  23      14.612 -19.631  13.919  1.00 81.08           H  
ATOM   2859  OE1 GLN B  23      16.404 -20.160  16.395  1.00 81.08           O  
ATOM   2860  N   ARG B  24      12.270 -16.197  17.237  1.00 81.61           N  
ATOM   2861  H   ARG B  24      12.274 -16.804  18.044  1.00 81.61           H  
ATOM   2862  CA  ARG B  24      10.969 -15.815  16.669  1.00 81.61           C  
ATOM   2863  HA  ARG B  24      10.925 -16.235  15.664  1.00 81.61           H  
ATOM   2864  C   ARG B  24      10.817 -14.301  16.498  1.00 81.61           C  
ATOM   2865  CB  ARG B  24       9.832 -16.418  17.515  1.00 81.61           C  
ATOM   2866  HB2 ARG B  24       9.979 -17.497  17.576  1.00 81.61           H  
ATOM   2867  HB3 ARG B  24       9.884 -16.013  18.526  1.00 81.61           H  
ATOM   2868  O   ARG B  24      10.323 -13.866  15.472  1.00 81.61           O  
ATOM   2869  CG  ARG B  24       8.419 -16.155  16.957  1.00 81.61           C  
ATOM   2870  HG2 ARG B  24       8.206 -15.086  16.989  1.00 81.61           H  
ATOM   2871  HG3 ARG B  24       7.692 -16.661  17.592  1.00 81.61           H  
ATOM   2872  CD  ARG B  24       8.264 -16.658  15.517  1.00 81.61           C  
ATOM   2873  HD2 ARG B  24       8.509 -17.719  15.471  1.00 81.61           H  
ATOM   2874  HD3 ARG B  24       8.963 -16.118  14.878  1.00 81.61           H  
ATOM   2875  NE  ARG B  24       6.908 -16.442  14.993  1.00 81.61           N  
ATOM   2876  HE  ARG B  24       6.193 -16.037  15.581  1.00 81.61           H  
ATOM   2877  NH1 ARG B  24       7.384 -16.925  12.794  1.00 81.61           N  
ATOM   2878 HH11 ARG B  24       8.347 -17.111  13.036  1.00 81.61           H  
ATOM   2879 HH12 ARG B  24       7.109 -16.866  11.824  1.00 81.61           H  
ATOM   2880  NH2 ARG B  24       5.344 -16.217  13.397  1.00 81.61           N  
ATOM   2881 HH21 ARG B  24       4.788 -15.809  14.135  1.00 81.61           H  
ATOM   2882 HH22 ARG B  24       5.070 -16.087  12.433  1.00 81.61           H  
ATOM   2883  CZ  ARG B  24       6.556 -16.537  13.727  1.00 81.61           C  
ATOM   2884  N   ILE B  25      11.298 -13.496  17.452  1.00 80.78           N  
ATOM   2885  H   ILE B  25      11.622 -13.920  18.310  1.00 80.78           H  
ATOM   2886  CA  ILE B  25      11.323 -12.025  17.315  1.00 80.78           C  
ATOM   2887  HA  ILE B  25      10.305 -11.670  17.149  1.00 80.78           H  
ATOM   2888  C   ILE B  25      12.131 -11.594  16.084  1.00 80.78           C  
ATOM   2889  CB  ILE B  25      11.865 -11.353  18.597  1.00 80.78           C  
ATOM   2890  HB  ILE B  25      12.812 -11.826  18.858  1.00 80.78           H  
ATOM   2891  O   ILE B  25      11.652 -10.774  15.314  1.00 80.78           O  
ATOM   2892  CG1 ILE B  25      10.869 -11.548  19.756  1.00 80.78           C  
ATOM   2893 HG12 ILE B  25      10.563 -12.593  19.790  1.00 80.78           H  
ATOM   2894 HG13 ILE B  25       9.977 -10.948  19.577  1.00 80.78           H  
ATOM   2895  CG2 ILE B  25      12.114  -9.848  18.403  1.00 80.78           C  
ATOM   2896 HG21 ILE B  25      11.201  -9.353  18.072  1.00 80.78           H  
ATOM   2897 HG22 ILE B  25      12.878  -9.670  17.647  1.00 80.78           H  
ATOM   2898 HG23 ILE B  25      12.461  -9.369  19.319  1.00 80.78           H  
ATOM   2899  CD1 ILE B  25      11.446 -11.199  21.131  1.00 80.78           C  
ATOM   2900 HD11 ILE B  25      10.735 -11.520  21.893  1.00 80.78           H  
ATOM   2901 HD12 ILE B  25      11.596 -10.124  21.227  1.00 80.78           H  
ATOM   2902 HD13 ILE B  25      12.390 -11.722  21.287  1.00 80.78           H  
ATOM   2903  N   ARG B  26      13.325 -12.164  15.862  1.00 75.54           N  
ATOM   2904  H   ARG B  26      13.629 -12.911  16.471  1.00 75.54           H  
ATOM   2905  CA  ARG B  26      14.128 -11.835  14.672  1.00 75.54           C  
ATOM   2906  HA  ARG B  26      14.199 -10.751  14.582  1.00 75.54           H  
ATOM   2907  C   ARG B  26      13.459 -12.291  13.380  1.00 75.54           C  
ATOM   2908  CB  ARG B  26      15.538 -12.423  14.749  1.00 75.54           C  
ATOM   2909  HB2 ARG B  26      16.003 -12.311  13.770  1.00 75.54           H  
ATOM   2910  HB3 ARG B  26      15.475 -13.487  14.978  1.00 75.54           H  
ATOM   2911  O   ARG B  26      13.518 -11.559  12.408  1.00 75.54           O  
ATOM   2912  CG  ARG B  26      16.415 -11.702  15.779  1.00 75.54           C  
ATOM   2913  HG2 ARG B  26      16.035 -11.885  16.784  1.00 75.54           H  
ATOM   2914  HG3 ARG B  26      16.382 -10.629  15.585  1.00 75.54           H  
ATOM   2915  CD  ARG B  26      17.872 -12.172  15.669  1.00 75.54           C  
ATOM   2916  HD2 ARG B  26      18.234 -11.919  14.672  1.00 75.54           H  
ATOM   2917  HD3 ARG B  26      18.483 -11.620  16.382  1.00 75.54           H  
ATOM   2918  NE  ARG B  26      18.007 -13.630  15.871  1.00 75.54           N  
ATOM   2919  HE  ARG B  26      17.931 -14.185  15.030  1.00 75.54           H  
ATOM   2920  NH1 ARG B  26      18.190 -13.621  18.150  1.00 75.54           N  
ATOM   2921 HH11 ARG B  26      18.009 -12.630  18.092  1.00 75.54           H  
ATOM   2922 HH12 ARG B  26      18.158 -14.119  19.028  1.00 75.54           H  
ATOM   2923  NH2 ARG B  26      18.179 -15.569  17.046  1.00 75.54           N  
ATOM   2924 HH21 ARG B  26      18.218 -16.077  17.919  1.00 75.54           H  
ATOM   2925 HH22 ARG B  26      18.109 -16.067  16.171  1.00 75.54           H  
ATOM   2926  CZ  ARG B  26      18.127 -14.266  17.019  1.00 75.54           C  
ATOM   2927  N   GLU B  27      12.819 -13.457  13.375  1.00 74.94           N  
ATOM   2928  H   GLU B  27      12.832 -14.024  14.211  1.00 74.94           H  
ATOM   2929  CA  GLU B  27      12.061 -13.942  12.214  1.00 74.94           C  
ATOM   2930  HA  GLU B  27      12.720 -13.969  11.346  1.00 74.94           H  
ATOM   2931  C   GLU B  27      10.896 -12.991  11.868  1.00 74.94           C  
ATOM   2932  CB  GLU B  27      11.561 -15.373  12.491  1.00 74.94           C  
ATOM   2933  HB2 GLU B  27      10.861 -15.667  11.709  1.00 74.94           H  
ATOM   2934  HB3 GLU B  27      11.024 -15.366  13.439  1.00 74.94           H  
ATOM   2935  O   GLU B  27      10.672 -12.689  10.703  1.00 74.94           O  
ATOM   2936  CG  GLU B  27      12.703 -16.413  12.541  1.00 74.94           C  
ATOM   2937  HG2 GLU B  27      13.049 -16.598  11.525  1.00 74.94           H  
ATOM   2938  HG3 GLU B  27      13.543 -15.997  13.097  1.00 74.94           H  
ATOM   2939  CD  GLU B  27      12.320 -17.751  13.206  1.00 74.94           C  
ATOM   2940  OE1 GLU B  27      13.224 -18.622  13.310  1.00 74.94           O  
ATOM   2941  OE2 GLU B  27      11.180 -17.886  13.717  1.00 74.94           O  
ATOM   2942  N   LEU B  28      10.202 -12.451  12.873  1.00 75.27           N  
ATOM   2943  H   LEU B  28      10.414 -12.742  13.817  1.00 75.27           H  
ATOM   2944  CA  LEU B  28       9.126 -11.475  12.675  1.00 75.27           C  
ATOM   2945  HA  LEU B  28       8.465 -11.824  11.882  1.00 75.27           H  
ATOM   2946  C   LEU B  28       9.652 -10.104  12.214  1.00 75.27           C  
ATOM   2947  CB  LEU B  28       8.327 -11.358  13.983  1.00 75.27           C  
ATOM   2948  HB2 LEU B  28       7.644 -10.512  13.906  1.00 75.27           H  
ATOM   2949  HB3 LEU B  28       9.025 -11.145  14.792  1.00 75.27           H  
ATOM   2950  O   LEU B  28       9.219  -9.588  11.194  1.00 75.27           O  
ATOM   2951  CG  LEU B  28       7.517 -12.620  14.327  1.00 75.27           C  
ATOM   2952  HG  LEU B  28       8.120 -13.515  14.178  1.00 75.27           H  
ATOM   2953  CD1 LEU B  28       7.115 -12.565  15.801  1.00 75.27           C  
ATOM   2954 HD11 LEU B  28       6.512 -11.674  15.977  1.00 75.27           H  
ATOM   2955 HD12 LEU B  28       8.008 -12.529  16.424  1.00 75.27           H  
ATOM   2956 HD13 LEU B  28       6.534 -13.452  16.052  1.00 75.27           H  
ATOM   2957  CD2 LEU B  28       6.267 -12.738  13.458  1.00 75.27           C  
ATOM   2958 HD21 LEU B  28       6.543 -12.870  12.412  1.00 75.27           H  
ATOM   2959 HD22 LEU B  28       5.665 -11.833  13.542  1.00 75.27           H  
ATOM   2960 HD23 LEU B  28       5.666 -13.588  13.779  1.00 75.27           H  
ATOM   2961  N   GLU B  29      10.612  -9.520  12.938  1.00 68.42           N  
ATOM   2962  H   GLU B  29      10.929  -9.988  13.775  1.00 68.42           H  
ATOM   2963  CA  GLU B  29      11.091  -8.150  12.682  1.00 68.42           C  
ATOM   2964  HA  GLU B  29      10.239  -7.510  12.450  1.00 68.42           H  
ATOM   2965  C   GLU B  29      12.056  -8.049  11.486  1.00 68.42           C  
ATOM   2966  CB  GLU B  29      11.794  -7.603  13.948  1.00 68.42           C  
ATOM   2967  HB2 GLU B  29      12.245  -6.639  13.714  1.00 68.42           H  
ATOM   2968  HB3 GLU B  29      12.592  -8.291  14.230  1.00 68.42           H  
ATOM   2969  O   GLU B  29      12.238  -6.970  10.923  1.00 68.42           O  
ATOM   2970  CG  GLU B  29      10.837  -7.406  15.138  1.00 68.42           C  
ATOM   2971  HG2 GLU B  29      10.063  -6.703  14.830  1.00 68.42           H  
ATOM   2972  HG3 GLU B  29      10.358  -8.359  15.360  1.00 68.42           H  
ATOM   2973  CD  GLU B  29      11.503  -6.888  16.431  1.00 68.42           C  
ATOM   2974  OE1 GLU B  29      10.803  -6.210  17.231  1.00 68.42           O  
ATOM   2975  OE2 GLU B  29      12.680  -7.216  16.702  1.00 68.42           O  
ATOM   2976  N   SER B  30      12.758  -9.137  11.148  1.00 69.32           N  
ATOM   2977  H   SER B  30      12.527 -10.014  11.593  1.00 69.32           H  
ATOM   2978  CA  SER B  30      13.994  -9.074  10.351  1.00 69.32           C  
ATOM   2979  HA  SER B  30      13.836  -8.346   9.554  1.00 69.32           H  
ATOM   2980  C   SER B  30      14.382 -10.377   9.628  1.00 69.32           C  
ATOM   2981  CB  SER B  30      15.152  -8.536  11.223  1.00 69.32           C  
ATOM   2982  HB2 SER B  30      16.104  -8.619  10.698  1.00 69.32           H  
ATOM   2983  HB3 SER B  30      14.973  -7.477  11.411  1.00 69.32           H  
ATOM   2984  O   SER B  30      15.558 -10.534   9.295  1.00 69.32           O  
ATOM   2985  OG  SER B  30      15.232  -9.207  12.471  1.00 69.32           O  
ATOM   2986  HG  SER B  30      14.318  -9.381  12.710  1.00 69.32           H  
ATOM   2987  N   ASP B  31      13.453 -11.306   9.324  1.00 75.63           N  
ATOM   2988  H   ASP B  31      12.500 -11.202   9.641  1.00 75.63           H  
ATOM   2989  CA  ASP B  31      13.790 -12.409   8.398  1.00 75.63           C  
ATOM   2990  HA  ASP B  31      14.659 -12.911   8.824  1.00 75.63           H  
ATOM   2991  C   ASP B  31      14.147 -11.798   7.025  1.00 75.63           C  
ATOM   2992  CB  ASP B  31      12.700 -13.502   8.278  1.00 75.63           C  
ATOM   2993  HB2 ASP B  31      11.882 -13.144   7.654  1.00 75.63           H  
ATOM   2994  HB3 ASP B  31      12.308 -13.703   9.275  1.00 75.63           H  
ATOM   2995  O   ASP B  31      13.342 -11.026   6.469  1.00 75.63           O  
ATOM   2996  CG  ASP B  31      13.208 -14.866   7.753  1.00 75.63           C  
ATOM   2997  OD1 ASP B  31      14.422 -15.009   7.489  1.00 75.63           O  
ATOM   2998  OD2 ASP B  31      12.405 -15.826   7.666  1.00 75.63           O  
ATOM   2999  N   PRO B  32      15.355 -12.052   6.483  1.00 88.32           N  
ATOM   3000  CA  PRO B  32      15.742 -11.526   5.185  1.00 88.32           C  
ATOM   3001  HA  PRO B  32      15.554 -10.453   5.167  1.00 88.32           H  
ATOM   3002  C   PRO B  32      14.936 -12.211   4.079  1.00 88.32           C  
ATOM   3003  CB  PRO B  32      17.249 -11.770   5.061  1.00 88.32           C  
ATOM   3004  HB2 PRO B  32      17.439 -12.653   4.451  1.00 88.32           H  
ATOM   3005  HB3 PRO B  32      17.750 -10.892   4.655  1.00 88.32           H  
ATOM   3006  O   PRO B  32      14.767 -13.433   4.075  1.00 88.32           O  
ATOM   3007  CG  PRO B  32      17.715 -12.038   6.489  1.00 88.32           C  
ATOM   3008  HG2 PRO B  32      18.595 -12.680   6.517  1.00 88.32           H  
ATOM   3009  HG3 PRO B  32      17.903 -11.094   7.000  1.00 88.32           H  
ATOM   3010  CD  PRO B  32      16.497 -12.714   7.098  1.00 88.32           C  
ATOM   3011  HD2 PRO B  32      16.532 -12.596   8.181  1.00 88.32           H  
ATOM   3012  HD3 PRO B  32      16.493 -13.771   6.831  1.00 88.32           H  
ATOM   3013  N   ILE B  33      14.455 -11.436   3.109  1.00 97.43           N  
ATOM   3014  H   ILE B  33      14.678 -10.451   3.110  1.00 97.43           H  
ATOM   3015  CA  ILE B  33      13.660 -11.977   2.001  1.00 97.43           C  
ATOM   3016  HA  ILE B  33      13.220 -12.926   2.304  1.00 97.43           H  
ATOM   3017  C   ILE B  33      14.594 -12.277   0.828  1.00 97.43           C  
ATOM   3018  CB  ILE B  33      12.482 -11.039   1.663  1.00 97.43           C  
ATOM   3019  HB  ILE B  33      12.889 -10.078   1.347  1.00 97.43           H  
ATOM   3020  O   ILE B  33      15.281 -11.394   0.322  1.00 97.43           O  
ATOM   3021  CG1 ILE B  33      11.564 -10.759   2.879  1.00 97.43           C  
ATOM   3022 HG12 ILE B  33      10.727 -10.145   2.547  1.00 97.43           H  
ATOM   3023 HG13 ILE B  33      12.116 -10.170   3.611  1.00 97.43           H  
ATOM   3024  CG2 ILE B  33      11.661 -11.582   0.485  1.00 97.43           C  
ATOM   3025 HG21 ILE B  33      12.282 -11.660  -0.408  1.00 97.43           H  
ATOM   3026 HG22 ILE B  33      10.838 -10.902   0.268  1.00 97.43           H  
ATOM   3027 HG23 ILE B  33      11.259 -12.568   0.719  1.00 97.43           H  
ATOM   3028  CD1 ILE B  33      10.996 -11.994   3.596  1.00 97.43           C  
ATOM   3029 HD11 ILE B  33      10.460 -12.634   2.895  1.00 97.43           H  
ATOM   3030 HD12 ILE B  33      11.798 -12.559   4.070  1.00 97.43           H  
ATOM   3031 HD13 ILE B  33      10.301 -11.669   4.371  1.00 97.43           H  
ATOM   3032  N   ALA B  34      14.649 -13.536   0.406  1.00 98.06           N  
ATOM   3033  H   ALA B  34      13.968 -14.182   0.779  1.00 98.06           H  
ATOM   3034  CA  ALA B  34      15.404 -13.977  -0.755  1.00 98.06           C  
ATOM   3035  HA  ALA B  34      16.374 -13.480  -0.768  1.00 98.06           H  
ATOM   3036  C   ALA B  34      14.660 -13.623  -2.049  1.00 98.06           C  
ATOM   3037  CB  ALA B  34      15.633 -15.489  -0.638  1.00 98.06           C  
ATOM   3038  HB1 ALA B  34      14.683 -15.996  -0.472  1.00 98.06           H  
ATOM   3039  HB2 ALA B  34      16.069 -15.869  -1.562  1.00 98.06           H  
ATOM   3040  HB3 ALA B  34      16.310 -15.693   0.192  1.00 98.06           H  
ATOM   3041  O   ALA B  34      13.483 -13.949  -2.202  1.00 98.06           O  
ATOM   3042  N   ILE B  35      15.378 -13.024  -2.998  1.00 98.78           N  
ATOM   3043  H   ILE B  35      16.339 -12.788  -2.792  1.00 98.78           H  
ATOM   3044  CA  ILE B  35      14.968 -12.944  -4.399  1.00 98.78           C  
ATOM   3045  HA  ILE B  35      13.880 -12.907  -4.456  1.00 98.78           H  
ATOM   3046  C   ILE B  35      15.452 -14.231  -5.070  1.00 98.78           C  
ATOM   3047  CB  ILE B  35      15.528 -11.673  -5.077  1.00 98.78           C  
ATOM   3048  HB  ILE B  35      16.615 -11.684  -5.008  1.00 98.78           H  
ATOM   3049  O   ILE B  35      16.657 -14.489  -5.113  1.00 98.78           O  
ATOM   3050  CG1 ILE B  35      14.996 -10.392  -4.390  1.00 98.78           C  
ATOM   3051 HG12 ILE B  35      14.966 -10.528  -3.309  1.00 98.78           H  
ATOM   3052 HG13 ILE B  35      13.980 -10.204  -4.737  1.00 98.78           H  
ATOM   3053  CG2 ILE B  35      15.120 -11.683  -6.562  1.00 98.78           C  
ATOM   3054 HG21 ILE B  35      14.050 -11.868  -6.657  1.00 98.78           H  
ATOM   3055 HG22 ILE B  35      15.660 -12.462  -7.100  1.00 98.78           H  
ATOM   3056 HG23 ILE B  35      15.348 -10.728  -7.035  1.00 98.78           H  
ATOM   3057  CD1 ILE B  35      15.824  -9.133  -4.657  1.00 98.78           C  
ATOM   3058 HD11 ILE B  35      16.850  -9.285  -4.323  1.00 98.78           H  
ATOM   3059 HD12 ILE B  35      15.805  -8.883  -5.718  1.00 98.78           H  
ATOM   3060 HD13 ILE B  35      15.391  -8.299  -4.105  1.00 98.78           H  
ATOM   3061  N   VAL B  36      14.522 -15.054  -5.550  1.00 98.28           N  
ATOM   3062  H   VAL B  36      13.557 -14.768  -5.464  1.00 98.28           H  
ATOM   3063  CA  VAL B  36      14.809 -16.380  -6.135  1.00 98.28           C  
ATOM   3064  HA  VAL B  36      15.864 -16.609  -5.984  1.00 98.28           H  
ATOM   3065  C   VAL B  36      14.617 -16.430  -7.651  1.00 98.28           C  
ATOM   3066  CB  VAL B  36      14.020 -17.504  -5.433  1.00 98.28           C  
ATOM   3067  HB  VAL B  36      14.258 -18.449  -5.920  1.00 98.28           H  
ATOM   3068  O   VAL B  36      15.133 -17.338  -8.291  1.00 98.28           O  
ATOM   3069  CG1 VAL B  36      14.432 -17.631  -3.959  1.00 98.28           C  
ATOM   3070 HG11 VAL B  36      14.171 -16.725  -3.413  1.00 98.28           H  
ATOM   3071 HG12 VAL B  36      15.508 -17.795  -3.896  1.00 98.28           H  
ATOM   3072 HG13 VAL B  36      13.916 -18.478  -3.508  1.00 98.28           H  
ATOM   3073  CG2 VAL B  36      12.499 -17.311  -5.498  1.00 98.28           C  
ATOM   3074 HG21 VAL B  36      12.000 -18.172  -5.056  1.00 98.28           H  
ATOM   3075 HG22 VAL B  36      12.179 -17.224  -6.537  1.00 98.28           H  
ATOM   3076 HG23 VAL B  36      12.202 -16.418  -4.949  1.00 98.28           H  
ATOM   3077  N   GLY B  37      13.928 -15.446  -8.233  1.00 98.63           N  
ATOM   3078  H   GLY B  37      13.556 -14.712  -7.647  1.00 98.63           H  
ATOM   3079  CA  GLY B  37      13.747 -15.294  -9.678  1.00 98.63           C  
ATOM   3080  HA2 GLY B  37      12.887 -15.869 -10.020  1.00 98.63           H  
ATOM   3081  HA3 GLY B  37      14.628 -15.662 -10.204  1.00 98.63           H  
ATOM   3082  C   GLY B  37      13.509 -13.841 -10.069  1.00 98.63           C  
ATOM   3083  O   GLY B  37      13.153 -13.019  -9.222  1.00 98.63           O  
ATOM   3084  N   MET B  38      13.715 -13.530 -11.344  1.00 98.75           N  
ATOM   3085  H   MET B  38      13.952 -14.274 -11.985  1.00 98.75           H  
ATOM   3086  CA  MET B  38      13.520 -12.209 -11.933  1.00 98.75           C  
ATOM   3087  HA  MET B  38      12.646 -11.750 -11.471  1.00 98.75           H  
ATOM   3088  C   MET B  38      13.260 -12.311 -13.439  1.00 98.75           C  
ATOM   3089  CB  MET B  38      14.742 -11.316 -11.651  1.00 98.75           C  
ATOM   3090  HB2 MET B  38      14.881 -11.238 -10.572  1.00 98.75           H  
ATOM   3091  HB3 MET B  38      14.539 -10.318 -12.041  1.00 98.75           H  
ATOM   3092  O   MET B  38      13.849 -13.152 -14.112  1.00 98.75           O  
ATOM   3093  CG  MET B  38      16.053 -11.826 -12.265  1.00 98.75           C  
ATOM   3094  HG2 MET B  38      16.211 -12.860 -11.960  1.00 98.75           H  
ATOM   3095  HG3 MET B  38      15.964 -11.805 -13.352  1.00 98.75           H  
ATOM   3096  SD  MET B  38      17.515 -10.862 -11.795  1.00 98.75           S  
ATOM   3097  CE  MET B  38      18.796 -11.799 -12.675  1.00 98.75           C  
ATOM   3098  HE1 MET B  38      18.830 -12.823 -12.302  1.00 98.75           H  
ATOM   3099  HE2 MET B  38      18.575 -11.817 -13.742  1.00 98.75           H  
ATOM   3100  HE3 MET B  38      19.767 -11.330 -12.518  1.00 98.75           H  
ATOM   3101  N   ALA B  39      12.429 -11.420 -13.971  1.00 98.81           N  
ATOM   3102  H   ALA B  39      11.949 -10.773 -13.361  1.00 98.81           H  
ATOM   3103  CA  ALA B  39      12.283 -11.202 -15.407  1.00 98.81           C  
ATOM   3104  HA  ALA B  39      13.231 -11.420 -15.900  1.00 98.81           H  
ATOM   3105  C   ALA B  39      11.934  -9.739 -15.688  1.00 98.81           C  
ATOM   3106  CB  ALA B  39      11.225 -12.148 -15.977  1.00 98.81           C  
ATOM   3107  HB1 ALA B  39      10.270 -11.969 -15.484  1.00 98.81           H  
ATOM   3108  HB2 ALA B  39      11.106 -11.978 -17.047  1.00 98.81           H  
ATOM   3109  HB3 ALA B  39      11.535 -13.181 -15.821  1.00 98.81           H  
ATOM   3110  O   ALA B  39      11.394  -9.031 -14.829  1.00 98.81           O  
ATOM   3111  N   CYS B  40      12.256  -9.276 -16.892  1.00 98.73           N  
ATOM   3112  H   CYS B  40      12.657  -9.892 -17.585  1.00 98.73           H  
ATOM   3113  CA  CYS B  40      11.913  -7.934 -17.328  1.00 98.73           C  
ATOM   3114  HA  CYS B  40      10.928  -7.704 -16.923  1.00 98.73           H  
ATOM   3115  C   CYS B  40      11.804  -7.822 -18.848  1.00 98.73           C  
ATOM   3116  CB  CYS B  40      12.918  -6.916 -16.757  1.00 98.73           C  
ATOM   3117  HB2 CYS B  40      12.840  -6.924 -15.670  1.00 98.73           H  
ATOM   3118  HB3 CYS B  40      12.644  -5.922 -17.110  1.00 98.73           H  
ATOM   3119  O   CYS B  40      12.556  -8.452 -19.588  1.00 98.73           O  
ATOM   3120  SG  CYS B  40      14.633  -7.293 -17.242  1.00 98.73           S  
ATOM   3121  HG  CYS B  40      15.191  -6.186 -16.744  1.00 98.73           H  
ATOM   3122  N   ARG B  41      10.910  -6.933 -19.283  1.00 98.54           N  
ATOM   3123  H   ARG B  41      10.345  -6.470 -18.585  1.00 98.54           H  
ATOM   3124  CA  ARG B  41      10.886  -6.359 -20.626  1.00 98.54           C  
ATOM   3125  HA  ARG B  41      11.732  -6.752 -21.189  1.00 98.54           H  
ATOM   3126  C   ARG B  41      11.051  -4.858 -20.500  1.00 98.54           C  
ATOM   3127  CB  ARG B  41       9.607  -6.739 -21.370  1.00 98.54           C  
ATOM   3128  HB2 ARG B  41       8.735  -6.452 -20.783  1.00 98.54           H  
ATOM   3129  HB3 ARG B  41       9.580  -6.210 -22.323  1.00 98.54           H  
ATOM   3130  O   ARG B  41      10.345  -4.223 -19.718  1.00 98.54           O  
ATOM   3131  CG  ARG B  41       9.588  -8.247 -21.637  1.00 98.54           C  
ATOM   3132  HG2 ARG B  41       9.581  -8.794 -20.695  1.00 98.54           H  
ATOM   3133  HG3 ARG B  41      10.466  -8.537 -22.214  1.00 98.54           H  
ATOM   3134  CD  ARG B  41       8.337  -8.600 -22.422  1.00 98.54           C  
ATOM   3135  HD2 ARG B  41       7.473  -8.247 -21.860  1.00 98.54           H  
ATOM   3136  HD3 ARG B  41       8.361  -8.103 -23.392  1.00 98.54           H  
ATOM   3137  NE  ARG B  41       8.226 -10.051 -22.607  1.00 98.54           N  
ATOM   3138  HE  ARG B  41       8.936 -10.655 -22.219  1.00 98.54           H  
ATOM   3139  NH1 ARG B  41       6.153 -10.002 -23.584  1.00 98.54           N  
ATOM   3140 HH11 ARG B  41       5.362 -10.571 -23.851  1.00 98.54           H  
ATOM   3141 HH12 ARG B  41       6.030  -9.021 -23.376  1.00 98.54           H  
ATOM   3142  NH2 ARG B  41       7.140 -11.940 -23.222  1.00 98.54           N  
ATOM   3143 HH21 ARG B  41       7.774 -12.499 -22.669  1.00 98.54           H  
ATOM   3144 HH22 ARG B  41       6.249 -12.318 -23.511  1.00 98.54           H  
ATOM   3145  CZ  ARG B  41       7.191 -10.651 -23.148  1.00 98.54           C  
ATOM   3146  N   LEU B  42      12.036  -4.300 -21.190  1.00 98.65           N  
ATOM   3147  H   LEU B  42      12.530  -4.878 -21.855  1.00 98.65           H  
ATOM   3148  CA  LEU B  42      12.447  -2.904 -21.058  1.00 98.65           C  
ATOM   3149  HA  LEU B  42      11.594  -2.332 -20.695  1.00 98.65           H  
ATOM   3150  C   LEU B  42      12.841  -2.337 -22.440  1.00 98.65           C  
ATOM   3151  CB  LEU B  42      13.597  -2.785 -20.023  1.00 98.65           C  
ATOM   3152  HB2 LEU B  42      13.908  -1.742 -19.953  1.00 98.65           H  
ATOM   3153  HB3 LEU B  42      14.452  -3.346 -20.399  1.00 98.65           H  
ATOM   3154  O   LEU B  42      13.099  -3.094 -23.382  1.00 98.65           O  
ATOM   3155  CG  LEU B  42      13.285  -3.292 -18.597  1.00 98.65           C  
ATOM   3156  HG  LEU B  42      12.877  -4.302 -18.649  1.00 98.65           H  
ATOM   3157  CD1 LEU B  42      14.564  -3.380 -17.766  1.00 98.65           C  
ATOM   3158 HD11 LEU B  42      14.327  -3.707 -16.754  1.00 98.65           H  
ATOM   3159 HD12 LEU B  42      15.227  -4.114 -18.226  1.00 98.65           H  
ATOM   3160 HD13 LEU B  42      15.061  -2.410 -17.734  1.00 98.65           H  
ATOM   3161  CD2 LEU B  42      12.297  -2.403 -17.840  1.00 98.65           C  
ATOM   3162 HD21 LEU B  42      12.720  -1.413 -17.666  1.00 98.65           H  
ATOM   3163 HD22 LEU B  42      12.042  -2.866 -16.887  1.00 98.65           H  
ATOM   3164 HD23 LEU B  42      11.383  -2.294 -18.424  1.00 98.65           H  
ATOM   3165  N   PRO B  43      12.890  -1.004 -22.588  1.00 97.81           N  
ATOM   3166  CA  PRO B  43      13.355  -0.355 -23.810  1.00 97.81           C  
ATOM   3167  HA  PRO B  43      12.643  -0.588 -24.601  1.00 97.81           H  
ATOM   3168  C   PRO B  43      14.758  -0.793 -24.267  1.00 97.81           C  
ATOM   3169  CB  PRO B  43      13.288   1.140 -23.499  1.00 97.81           C  
ATOM   3170  HB2 PRO B  43      14.200   1.444 -22.985  1.00 97.81           H  
ATOM   3171  HB3 PRO B  43      13.120   1.738 -24.395  1.00 97.81           H  
ATOM   3172  O   PRO B  43      15.603  -1.192 -23.465  1.00 97.81           O  
ATOM   3173  CG  PRO B  43      12.127   1.238 -22.512  1.00 97.81           C  
ATOM   3174  HG2 PRO B  43      12.176   2.139 -21.900  1.00 97.81           H  
ATOM   3175  HG3 PRO B  43      11.177   1.179 -23.043  1.00 97.81           H  
ATOM   3176  CD  PRO B  43      12.325  -0.019 -21.677  1.00 97.81           C  
ATOM   3177  HD2 PRO B  43      13.019   0.181 -20.861  1.00 97.81           H  
ATOM   3178  HD3 PRO B  43      11.360  -0.344 -21.286  1.00 97.81           H  
ATOM   3179  N   GLY B  44      15.019  -0.693 -25.576  1.00 96.33           N  
ATOM   3180  H   GLY B  44      14.296  -0.314 -26.171  1.00 96.33           H  
ATOM   3181  CA  GLY B  44      16.309  -1.071 -26.181  1.00 96.33           C  
ATOM   3182  HA2 GLY B  44      17.116  -0.833 -25.489  1.00 96.33           H  
ATOM   3183  HA3 GLY B  44      16.452  -0.478 -27.084  1.00 96.33           H  
ATOM   3184  C   GLY B  44      16.439  -2.552 -26.574  1.00 96.33           C  
ATOM   3185  O   GLY B  44      17.553  -3.083 -26.577  1.00 96.33           O  
ATOM   3186  N   GLU B  45      15.312  -3.197 -26.904  1.00 95.28           N  
ATOM   3187  H   GLU B  45      14.457  -2.659 -26.885  1.00 95.28           H  
ATOM   3188  CA  GLU B  45      15.179  -4.646 -27.152  1.00 95.28           C  
ATOM   3189  HA  GLU B  45      14.116  -4.863 -27.253  1.00 95.28           H  
ATOM   3190  C   GLU B  45      15.660  -5.509 -25.975  1.00 95.28           C  
ATOM   3191  CB  GLU B  45      15.842  -5.100 -28.459  1.00 95.28           C  
ATOM   3192  HB2 GLU B  45      15.633  -6.165 -28.555  1.00 95.28           H  
ATOM   3193  HB3 GLU B  45      16.920  -4.966 -28.376  1.00 95.28           H  
ATOM   3194  O   GLU B  45      16.398  -6.481 -26.158  1.00 95.28           O  
ATOM   3195  CG  GLU B  45      15.365  -4.444 -29.755  1.00 95.28           C  
ATOM   3196  HG2 GLU B  45      15.583  -3.376 -29.716  1.00 95.28           H  
ATOM   3197  HG3 GLU B  45      14.287  -4.577 -29.845  1.00 95.28           H  
ATOM   3198  CD  GLU B  45      16.073  -5.076 -30.971  1.00 95.28           C  
ATOM   3199  OE1 GLU B  45      15.932  -4.501 -32.072  1.00 95.28           O  
ATOM   3200  OE2 GLU B  45      16.773  -6.112 -30.798  1.00 95.28           O  
ATOM   3201  N   VAL B  46      15.270  -5.133 -24.756  1.00 97.74           N  
ATOM   3202  H   VAL B  46      14.663  -4.332 -24.657  1.00 97.74           H  
ATOM   3203  CA  VAL B  46      15.518  -5.926 -23.553  1.00 97.74           C  
ATOM   3204  HA  VAL B  46      16.364  -6.593 -23.716  1.00 97.74           H  
ATOM   3205  C   VAL B  46      14.290  -6.788 -23.280  1.00 97.74           C  
ATOM   3206  CB  VAL B  46      15.870  -5.006 -22.374  1.00 97.74           C  
ATOM   3207  HB  VAL B  46      15.101  -4.239 -22.281  1.00 97.74           H  
ATOM   3208  O   VAL B  46      13.261  -6.277 -22.853  1.00 97.74           O  
ATOM   3209  CG1 VAL B  46      15.957  -5.764 -21.047  1.00 97.74           C  
ATOM   3210 HG11 VAL B  46      14.991  -6.194 -20.784  1.00 97.74           H  
ATOM   3211 HG12 VAL B  46      16.692  -6.565 -21.122  1.00 97.74           H  
ATOM   3212 HG13 VAL B  46      16.238  -5.068 -20.256  1.00 97.74           H  
ATOM   3213  CG2 VAL B  46      17.214  -4.304 -22.609  1.00 97.74           C  
ATOM   3214 HG21 VAL B  46      18.004  -5.040 -22.758  1.00 97.74           H  
ATOM   3215 HG22 VAL B  46      17.147  -3.664 -23.489  1.00 97.74           H  
ATOM   3216 HG23 VAL B  46      17.453  -3.677 -21.749  1.00 97.74           H  
ATOM   3217  N   ASP B  47      14.416  -8.088 -23.525  1.00 95.85           N  
ATOM   3218  H   ASP B  47      15.238  -8.425 -24.005  1.00 95.85           H  
ATOM   3219  CA  ASP B  47      13.415  -9.131 -23.262  1.00 95.85           C  
ATOM   3220  HA  ASP B  47      12.504  -8.657 -22.894  1.00 95.85           H  
ATOM   3221  C   ASP B  47      13.853 -10.124 -22.164  1.00 95.85           C  
ATOM   3222  CB  ASP B  47      13.069  -9.841 -24.587  1.00 95.85           C  
ATOM   3223  HB2 ASP B  47      12.280 -10.569 -24.399  1.00 95.85           H  
ATOM   3224  HB3 ASP B  47      12.669  -9.100 -25.279  1.00 95.85           H  
ATOM   3225  O   ASP B  47      13.120 -11.053 -21.832  1.00 95.85           O  
ATOM   3226  CG  ASP B  47      14.253 -10.553 -25.268  1.00 95.85           C  
ATOM   3227  OD1 ASP B  47      15.419 -10.316 -24.864  1.00 95.85           O  
ATOM   3228  OD2 ASP B  47      14.009 -11.291 -26.249  1.00 95.85           O  
ATOM   3229  N   SER B  48      15.044  -9.931 -21.583  1.00 96.75           N  
ATOM   3230  H   SER B  48      15.609  -9.162 -21.916  1.00 96.75           H  
ATOM   3231  CA  SER B  48      15.543 -10.704 -20.443  1.00 96.75           C  
ATOM   3232  HA  SER B  48      14.676 -10.951 -19.831  1.00 96.75           H  
ATOM   3233  C   SER B  48      16.538  -9.906 -19.579  1.00 96.75           C  
ATOM   3234  CB  SER B  48      16.173 -12.028 -20.923  1.00 96.75           C  
ATOM   3235  HB2 SER B  48      15.931 -12.804 -20.197  1.00 96.75           H  
ATOM   3236  HB3 SER B  48      15.735 -12.320 -21.878  1.00 96.75           H  
ATOM   3237  O   SER B  48      17.121  -8.916 -20.044  1.00 96.75           O  
ATOM   3238  OG  SER B  48      17.587 -11.967 -21.043  1.00 96.75           O  
ATOM   3239  HG  SER B  48      17.949 -12.642 -20.466  1.00 96.75           H  
ATOM   3240  N   PRO B  49      16.819 -10.352 -18.337  1.00 97.93           N  
ATOM   3241  CA  PRO B  49      17.878  -9.782 -17.501  1.00 97.93           C  
ATOM   3242  HA  PRO B  49      17.624  -8.745 -17.285  1.00 97.93           H  
ATOM   3243  C   PRO B  49      19.275  -9.826 -18.152  1.00 97.93           C  
ATOM   3244  CB  PRO B  49      17.840 -10.593 -16.200  1.00 97.93           C  
ATOM   3245  HB2 PRO B  49      18.065  -9.971 -15.334  1.00 97.93           H  
ATOM   3246  HB3 PRO B  49      18.535 -11.430 -16.259  1.00 97.93           H  
ATOM   3247  O   PRO B  49      20.059  -8.890 -17.999  1.00 97.93           O  
ATOM   3248  CG  PRO B  49      16.414 -11.138 -16.141  1.00 97.93           C  
ATOM   3249  HG2 PRO B  49      15.741 -10.378 -15.745  1.00 97.93           H  
ATOM   3250  HG3 PRO B  49      16.354 -12.059 -15.560  1.00 97.93           H  
ATOM   3251  CD  PRO B  49      16.103 -11.391 -17.611  1.00 97.93           C  
ATOM   3252  HD2 PRO B  49      15.026 -11.338 -17.772  1.00 97.93           H  
ATOM   3253  HD3 PRO B  49      16.484 -12.369 -17.905  1.00 97.93           H  
ATOM   3254  N   GLU B  50      19.601 -10.866 -18.922  1.00 94.81           N  
ATOM   3255  H   GLU B  50      18.956 -11.639 -18.996  1.00 94.81           H  
ATOM   3256  CA  GLU B  50      20.860 -10.955 -19.674  1.00 94.81           C  
ATOM   3257  HA  GLU B  50      21.690 -10.789 -18.987  1.00 94.81           H  
ATOM   3258  C   GLU B  50      20.946  -9.873 -20.754  1.00 94.81           C  
ATOM   3259  CB  GLU B  50      21.046 -12.334 -20.334  1.00 94.81           C  
ATOM   3260  HB2 GLU B  50      21.980 -12.302 -20.894  1.00 94.81           H  
ATOM   3261  HB3 GLU B  50      20.250 -12.517 -21.056  1.00 94.81           H  
ATOM   3262  O   GLU B  50      21.979  -9.212 -20.875  1.00 94.81           O  
ATOM   3263  CG  GLU B  50      21.148 -13.514 -19.356  1.00 94.81           C  
ATOM   3264  HG2 GLU B  50      21.897 -13.272 -18.602  1.00 94.81           H  
ATOM   3265  HG3 GLU B  50      21.513 -14.379 -19.911  1.00 94.81           H  
ATOM   3266  CD  GLU B  50      19.823 -13.898 -18.677  1.00 94.81           C  
ATOM   3267  OE1 GLU B  50      19.908 -14.582 -17.636  1.00 94.81           O  
ATOM   3268  OE2 GLU B  50      18.745 -13.496 -19.187  1.00 94.81           O  
ATOM   3269  N   ARG B  51      19.853  -9.625 -21.489  1.00 97.07           N  
ATOM   3270  H   ARG B  51      19.031 -10.192 -21.335  1.00 97.07           H  
ATOM   3271  CA  ARG B  51      19.792  -8.524 -22.461  1.00 97.07           C  
ATOM   3272  HA  ARG B  51      20.659  -8.589 -23.118  1.00 97.07           H  
ATOM   3273  C   ARG B  51      19.892  -7.150 -21.800  1.00 97.07           C  
ATOM   3274  CB  ARG B  51      18.521  -8.630 -23.309  1.00 97.07           C  
ATOM   3275  HB2 ARG B  51      18.329  -7.639 -23.719  1.00 97.07           H  
ATOM   3276  HB3 ARG B  51      17.664  -8.896 -22.690  1.00 97.07           H  
ATOM   3277  O   ARG B  51      20.526  -6.257 -22.366  1.00 97.07           O  
ATOM   3278  CG  ARG B  51      18.660  -9.640 -24.464  1.00 97.07           C  
ATOM   3279  HG2 ARG B  51      18.096 -10.544 -24.236  1.00 97.07           H  
ATOM   3280  HG3 ARG B  51      19.706  -9.900 -24.630  1.00 97.07           H  
ATOM   3281  CD  ARG B  51      18.112  -8.971 -25.726  1.00 97.07           C  
ATOM   3282  HD2 ARG B  51      17.068  -8.716 -25.546  1.00 97.07           H  
ATOM   3283  HD3 ARG B  51      18.669  -8.050 -25.901  1.00 97.07           H  
ATOM   3284  NE  ARG B  51      18.185  -9.806 -26.932  1.00 97.07           N  
ATOM   3285  HE  ARG B  51      18.288 -10.801 -26.788  1.00 97.07           H  
ATOM   3286  NH1 ARG B  51      17.517  -8.132 -28.365  1.00 97.07           N  
ATOM   3287 HH11 ARG B  51      17.253  -7.578 -27.562  1.00 97.07           H  
ATOM   3288 HH12 ARG B  51      17.285  -7.766 -29.277  1.00 97.07           H  
ATOM   3289  NH2 ARG B  51      17.958 -10.166 -29.168  1.00 97.07           N  
ATOM   3290 HH21 ARG B  51      17.628  -9.809 -30.054  1.00 97.07           H  
ATOM   3291 HH22 ARG B  51      18.121 -11.150 -29.010  1.00 97.07           H  
ATOM   3292  CZ  ARG B  51      17.889  -9.366 -28.143  1.00 97.07           C  
ATOM   3293  N   LEU B  52      19.347  -6.976 -20.591  1.00 98.11           N  
ATOM   3294  H   LEU B  52      18.788  -7.728 -20.214  1.00 98.11           H  
ATOM   3295  CA  LEU B  52      19.557  -5.759 -19.797  1.00 98.11           C  
ATOM   3296  HA  LEU B  52      19.257  -4.907 -20.407  1.00 98.11           H  
ATOM   3297  C   LEU B  52      21.041  -5.581 -19.444  1.00 98.11           C  
ATOM   3298  CB  LEU B  52      18.686  -5.796 -18.525  1.00 98.11           C  
ATOM   3299  HB2 LEU B  52      17.643  -5.953 -18.800  1.00 98.11           H  
ATOM   3300  HB3 LEU B  52      18.988  -6.647 -17.914  1.00 98.11           H  
ATOM   3301  O   LEU B  52      21.581  -4.482 -19.575  1.00 98.11           O  
ATOM   3302  CG  LEU B  52      18.798  -4.528 -17.656  1.00 98.11           C  
ATOM   3303  HG  LEU B  52      19.829  -4.417 -17.321  1.00 98.11           H  
ATOM   3304  CD1 LEU B  52      18.385  -3.251 -18.395  1.00 98.11           C  
ATOM   3305 HD11 LEU B  52      19.105  -3.027 -19.182  1.00 98.11           H  
ATOM   3306 HD12 LEU B  52      17.397  -3.375 -18.839  1.00 98.11           H  
ATOM   3307 HD13 LEU B  52      18.364  -2.409 -17.703  1.00 98.11           H  
ATOM   3308  CD2 LEU B  52      17.931  -4.680 -16.408  1.00 98.11           C  
ATOM   3309 HD21 LEU B  52      16.887  -4.818 -16.689  1.00 98.11           H  
ATOM   3310 HD22 LEU B  52      18.024  -3.797 -15.776  1.00 98.11           H  
ATOM   3311 HD23 LEU B  52      18.267  -5.552 -15.845  1.00 98.11           H  
ATOM   3312  N   TRP B  53      21.720  -6.658 -19.038  1.00 96.92           N  
ATOM   3313  H   TRP B  53      21.221  -7.531 -18.933  1.00 96.92           H  
ATOM   3314  CA  TRP B  53      23.155  -6.624 -18.755  1.00 96.92           C  
ATOM   3315  HA  TRP B  53      23.337  -5.851 -18.009  1.00 96.92           H  
ATOM   3316  C   TRP B  53      23.979  -6.251 -19.992  1.00 96.92           C  
ATOM   3317  CB  TRP B  53      23.618  -7.967 -18.180  1.00 96.92           C  
ATOM   3318  HB2 TRP B  53      22.990  -8.227 -17.328  1.00 96.92           H  
ATOM   3319  HB3 TRP B  53      23.503  -8.750 -18.929  1.00 96.92           H  
ATOM   3320  O   TRP B  53      24.880  -5.413 -19.900  1.00 96.92           O  
ATOM   3321  CG  TRP B  53      25.040  -7.940 -17.723  1.00 96.92           C  
ATOM   3322  CD1 TRP B  53      26.088  -8.523 -18.345  1.00 96.92           C  
ATOM   3323  HD1 TRP B  53      26.012  -9.098 -19.257  1.00 96.92           H  
ATOM   3324  CD2 TRP B  53      25.600  -7.190 -16.607  1.00 96.92           C  
ATOM   3325  CE2 TRP B  53      27.014  -7.370 -16.604  1.00 96.92           C  
ATOM   3326  CE3 TRP B  53      25.052  -6.346 -15.621  1.00 96.92           C  
ATOM   3327  HE3 TRP B  53      23.986  -6.179 -15.604  1.00 96.92           H  
ATOM   3328  NE1 TRP B  53      27.256  -8.201 -17.680  1.00 96.92           N  
ATOM   3329  HE1 TRP B  53      28.172  -8.449 -18.025  1.00 96.92           H  
ATOM   3330  CH2 TRP B  53      27.264  -5.921 -14.679  1.00 96.92           C  
ATOM   3331  HH2 TRP B  53      27.876  -5.425 -13.940  1.00 96.92           H  
ATOM   3332  CZ2 TRP B  53      27.845  -6.747 -15.659  1.00 96.92           C  
ATOM   3333  HZ2 TRP B  53      28.915  -6.896 -15.687  1.00 96.92           H  
ATOM   3334  CZ3 TRP B  53      25.872  -5.731 -14.660  1.00 96.92           C  
ATOM   3335  HZ3 TRP B  53      25.420  -5.111 -13.900  1.00 96.92           H  
ATOM   3336  N   GLU B  54      23.652  -6.811 -21.161  1.00 96.24           N  
ATOM   3337  H   GLU B  54      22.944  -7.530 -21.170  1.00 96.24           H  
ATOM   3338  CA  GLU B  54      24.284  -6.433 -22.428  1.00 96.24           C  
ATOM   3339  HA  GLU B  54      25.364  -6.538 -22.329  1.00 96.24           H  
ATOM   3340  C   GLU B  54      24.018  -4.968 -22.794  1.00 96.24           C  
ATOM   3341  CB  GLU B  54      23.824  -7.342 -23.575  1.00 96.24           C  
ATOM   3342  HB2 GLU B  54      24.149  -6.887 -24.511  1.00 96.24           H  
ATOM   3343  HB3 GLU B  54      22.736  -7.403 -23.582  1.00 96.24           H  
ATOM   3344  O   GLU B  54      24.957  -4.268 -23.166  1.00 96.24           O  
ATOM   3345  CG  GLU B  54      24.431  -8.750 -23.495  1.00 96.24           C  
ATOM   3346  HG2 GLU B  54      24.031  -9.269 -22.624  1.00 96.24           H  
ATOM   3347  HG3 GLU B  54      25.508  -8.652 -23.358  1.00 96.24           H  
ATOM   3348  CD  GLU B  54      24.163  -9.583 -24.759  1.00 96.24           C  
ATOM   3349  OE1 GLU B  54      24.910 -10.569 -24.954  1.00 96.24           O  
ATOM   3350  OE2 GLU B  54      23.255  -9.211 -25.538  1.00 96.24           O  
ATOM   3351  N   LEU B  55      22.785  -4.459 -22.665  1.00 97.21           N  
ATOM   3352  H   LEU B  55      22.046  -5.077 -22.361  1.00 97.21           H  
ATOM   3353  CA  LEU B  55      22.456  -3.042 -22.900  1.00 97.21           C  
ATOM   3354  HA  LEU B  55      22.653  -2.797 -23.944  1.00 97.21           H  
ATOM   3355  C   LEU B  55      23.329  -2.112 -22.039  1.00 97.21           C  
ATOM   3356  CB  LEU B  55      20.956  -2.813 -22.614  1.00 97.21           C  
ATOM   3357  HB2 LEU B  55      20.360  -3.532 -23.176  1.00 97.21           H  
ATOM   3358  HB3 LEU B  55      20.778  -3.009 -21.557  1.00 97.21           H  
ATOM   3359  O   LEU B  55      23.978  -1.208 -22.568  1.00 97.21           O  
ATOM   3360  CG  LEU B  55      20.473  -1.382 -22.942  1.00 97.21           C  
ATOM   3361  HG  LEU B  55      21.284  -0.668 -22.796  1.00 97.21           H  
ATOM   3362  CD1 LEU B  55      19.980  -1.270 -24.384  1.00 97.21           C  
ATOM   3363 HD11 LEU B  55      19.644  -0.251 -24.575  1.00 97.21           H  
ATOM   3364 HD12 LEU B  55      20.794  -1.508 -25.069  1.00 97.21           H  
ATOM   3365 HD13 LEU B  55      19.148  -1.955 -24.548  1.00 97.21           H  
ATOM   3366  CD2 LEU B  55      19.330  -0.959 -22.027  1.00 97.21           C  
ATOM   3367 HD21 LEU B  55      19.642  -1.018 -20.984  1.00 97.21           H  
ATOM   3368 HD22 LEU B  55      19.050   0.070 -22.252  1.00 97.21           H  
ATOM   3369 HD23 LEU B  55      18.461  -1.598 -22.186  1.00 97.21           H  
ATOM   3370  N   ILE B  56      23.388  -2.375 -20.730  1.00 96.25           N  
ATOM   3371  H   ILE B  56      22.833  -3.144 -20.383  1.00 96.25           H  
ATOM   3372  CA  ILE B  56      24.128  -1.556 -19.761  1.00 96.25           C  
ATOM   3373  HA  ILE B  56      23.829  -0.515 -19.884  1.00 96.25           H  
ATOM   3374  C   ILE B  56      25.637  -1.619 -20.029  1.00 96.25           C  
ATOM   3375  CB  ILE B  56      23.760  -1.995 -18.323  1.00 96.25           C  
ATOM   3376  HB  ILE B  56      23.892  -3.075 -18.252  1.00 96.25           H  
ATOM   3377  O   ILE B  56      26.293  -0.582 -20.123  1.00 96.25           O  
ATOM   3378  CG1 ILE B  56      22.280  -1.656 -18.023  1.00 96.25           C  
ATOM   3379 HG12 ILE B  56      22.163  -0.576 -17.942  1.00 96.25           H  
ATOM   3380 HG13 ILE B  56      21.645  -1.993 -18.842  1.00 96.25           H  
ATOM   3381  CG2 ILE B  56      24.676  -1.333 -17.275  1.00 96.25           C  
ATOM   3382 HG21 ILE B  56      25.712  -1.628 -17.446  1.00 96.25           H  
ATOM   3383 HG22 ILE B  56      24.414  -1.657 -16.268  1.00 96.25           H  
ATOM   3384 HG23 ILE B  56      24.594  -0.248 -17.336  1.00 96.25           H  
ATOM   3385  CD1 ILE B  56      21.759  -2.314 -16.741  1.00 96.25           C  
ATOM   3386 HD11 ILE B  56      22.257  -1.879 -15.874  1.00 96.25           H  
ATOM   3387 HD12 ILE B  56      20.688  -2.133 -16.650  1.00 96.25           H  
ATOM   3388 HD13 ILE B  56      21.942  -3.388 -16.770  1.00 96.25           H  
ATOM   3389  N   THR B  57      26.207  -2.818 -20.185  1.00 94.08           N  
ATOM   3390  H   THR B  57      25.621  -3.640 -20.136  1.00 94.08           H  
ATOM   3391  CA  THR B  57      27.664  -2.984 -20.357  1.00 94.08           C  
ATOM   3392  HA  THR B  57      28.160  -2.302 -19.666  1.00 94.08           H  
ATOM   3393  C   THR B  57      28.176  -2.597 -21.743  1.00 94.08           C  
ATOM   3394  CB  THR B  57      28.145  -4.397 -20.013  1.00 94.08           C  
ATOM   3395  HB  THR B  57      29.203  -4.470 -20.262  1.00 94.08           H  
ATOM   3396  O   THR B  57      29.336  -2.208 -21.864  1.00 94.08           O  
ATOM   3397  CG2 THR B  57      27.996  -4.703 -18.526  1.00 94.08           C  
ATOM   3398 HG21 THR B  57      26.944  -4.730 -18.240  1.00 94.08           H  
ATOM   3399 HG22 THR B  57      28.454  -5.670 -18.320  1.00 94.08           H  
ATOM   3400 HG23 THR B  57      28.508  -3.941 -17.938  1.00 94.08           H  
ATOM   3401  OG1 THR B  57      27.447  -5.380 -20.739  1.00 94.08           O  
ATOM   3402  HG1 THR B  57      26.553  -5.428 -20.394  1.00 94.08           H  
ATOM   3403  N   SER B  58      27.324  -2.622 -22.775  1.00 94.36           N  
ATOM   3404  H   SER B  58      26.404  -3.009 -22.624  1.00 94.36           H  
ATOM   3405  CA  SER B  58      27.639  -2.046 -24.093  1.00 94.36           C  
ATOM   3406  HA  SER B  58      28.687  -2.259 -24.303  1.00 94.36           H  
ATOM   3407  C   SER B  58      27.512  -0.518 -24.145  1.00 94.36           C  
ATOM   3408  CB  SER B  58      26.829  -2.710 -25.219  1.00 94.36           C  
ATOM   3409  HB2 SER B  58      27.077  -3.771 -25.248  1.00 94.36           H  
ATOM   3410  HB3 SER B  58      27.121  -2.270 -26.172  1.00 94.36           H  
ATOM   3411  O   SER B  58      27.840   0.075 -25.171  1.00 94.36           O  
ATOM   3412  OG  SER B  58      25.428  -2.577 -25.061  1.00 94.36           O  
ATOM   3413  HG  SER B  58      25.201  -3.113 -24.297  1.00 94.36           H  
ATOM   3414  N   GLY B  59      27.061   0.131 -23.062  1.00 94.01           N  
ATOM   3415  H   GLY B  59      26.814  -0.401 -22.240  1.00 94.01           H  
ATOM   3416  CA  GLY B  59      26.871   1.582 -23.017  1.00 94.01           C  
ATOM   3417  HA2 GLY B  59      26.597   1.866 -22.000  1.00 94.01           H  
ATOM   3418  HA3 GLY B  59      27.802   2.081 -23.283  1.00 94.01           H  
ATOM   3419  C   GLY B  59      25.769   2.071 -23.960  1.00 94.01           C  
ATOM   3420  O   GLY B  59      25.873   3.171 -24.502  1.00 94.01           O  
ATOM   3421  N   ARG B  60      24.735   1.251 -24.200  1.00 94.80           N  
ATOM   3422  H   ARG B  60      24.686   0.382 -23.688  1.00 94.80           H  
ATOM   3423  CA  ARG B  60      23.600   1.619 -25.056  1.00 94.80           C  
ATOM   3424  HA  ARG B  60      23.975   2.282 -25.836  1.00 94.80           H  
ATOM   3425  C   ARG B  60      22.551   2.433 -24.296  1.00 94.80           C  
ATOM   3426  CB  ARG B  60      22.994   0.382 -25.737  1.00 94.80           C  
ATOM   3427  HB2 ARG B  60      22.857  -0.405 -24.994  1.00 94.80           H  
ATOM   3428  HB3 ARG B  60      22.018   0.647 -26.142  1.00 94.80           H  
ATOM   3429  O   ARG B  60      22.340   2.267 -23.096  1.00 94.80           O  
ATOM   3430  CG  ARG B  60      23.871  -0.134 -26.890  1.00 94.80           C  
ATOM   3431  HG2 ARG B  60      24.818  -0.505 -26.500  1.00 94.80           H  
ATOM   3432  HG3 ARG B  60      24.088   0.696 -27.563  1.00 94.80           H  
ATOM   3433  CD  ARG B  60      23.169  -1.232 -27.707  1.00 94.80           C  
ATOM   3434  HD2 ARG B  60      22.245  -0.817 -28.109  1.00 94.80           H  
ATOM   3435  HD3 ARG B  60      23.812  -1.498 -28.547  1.00 94.80           H  
ATOM   3436  NE  ARG B  60      22.895  -2.452 -26.916  1.00 94.80           N  
ATOM   3437  HE  ARG B  60      23.635  -2.739 -26.292  1.00 94.80           H  
ATOM   3438  NH1 ARG B  60      20.731  -2.881 -27.629  1.00 94.80           N  
ATOM   3439 HH11 ARG B  60      19.853  -3.355 -27.473  1.00 94.80           H  
ATOM   3440 HH12 ARG B  60      20.745  -2.077 -28.241  1.00 94.80           H  
ATOM   3441  NH2 ARG B  60      21.666  -4.212 -26.129  1.00 94.80           N  
ATOM   3442 HH21 ARG B  60      22.437  -4.525 -25.556  1.00 94.80           H  
ATOM   3443 HH22 ARG B  60      20.802  -4.735 -26.117  1.00 94.80           H  
ATOM   3444  CZ  ARG B  60      21.778  -3.173 -26.905  1.00 94.80           C  
ATOM   3445  N   ASP B  61      21.897   3.295 -25.060  1.00 92.78           N  
ATOM   3446  H   ASP B  61      22.099   3.278 -26.049  1.00 92.78           H  
ATOM   3447  CA  ASP B  61      20.850   4.244 -24.684  1.00 92.78           C  
ATOM   3448  HA  ASP B  61      20.565   4.128 -23.639  1.00 92.78           H  
ATOM   3449  C   ASP B  61      19.648   3.947 -25.592  1.00 92.78           C  
ATOM   3450  CB  ASP B  61      21.448   5.643 -24.913  1.00 92.78           C  
ATOM   3451  HB2 ASP B  61      22.315   5.748 -24.261  1.00 92.78           H  
ATOM   3452  HB3 ASP B  61      21.814   5.700 -25.938  1.00 92.78           H  
ATOM   3453  O   ASP B  61      19.831   3.798 -26.804  1.00 92.78           O  
ATOM   3454  CG  ASP B  61      20.537   6.849 -24.693  1.00 92.78           C  
ATOM   3455  OD1 ASP B  61      19.348   6.815 -25.063  1.00 92.78           O  
ATOM   3456  OD2 ASP B  61      21.103   7.912 -24.347  1.00 92.78           O  
ATOM   3457  N   SER B  62      18.456   3.781 -25.018  1.00 95.40           N  
ATOM   3458  H   SER B  62      18.379   3.864 -24.014  1.00 95.40           H  
ATOM   3459  CA  SER B  62      17.250   3.375 -25.749  1.00 95.40           C  
ATOM   3460  HA  SER B  62      17.553   2.806 -26.628  1.00 95.40           H  
ATOM   3461  C   SER B  62      16.380   4.524 -26.264  1.00 95.40           C  
ATOM   3462  CB  SER B  62      16.397   2.451 -24.883  1.00 95.40           C  
ATOM   3463  HB2 SER B  62      15.548   2.091 -25.464  1.00 95.40           H  
ATOM   3464  HB3 SER B  62      16.991   1.592 -24.571  1.00 95.40           H  
ATOM   3465  O   SER B  62      15.310   4.247 -26.807  1.00 95.40           O  
ATOM   3466  OG  SER B  62      15.922   3.125 -23.739  1.00 95.40           O  
ATOM   3467  HG  SER B  62      15.716   4.044 -23.925  1.00 95.40           H  
ATOM   3468  N   ALA B  63      16.778   5.785 -26.069  1.00 95.19           N  
ATOM   3469  H   ALA B  63      17.665   5.973 -25.623  1.00 95.19           H  
ATOM   3470  CA  ALA B  63      15.932   6.918 -26.425  1.00 95.19           C  
ATOM   3471  HA  ALA B  63      14.961   6.764 -25.954  1.00 95.19           H  
ATOM   3472  C   ALA B  63      15.716   6.991 -27.944  1.00 95.19           C  
ATOM   3473  CB  ALA B  63      16.514   8.209 -25.849  1.00 95.19           C  
ATOM   3474  HB1 ALA B  63      15.847   9.043 -26.068  1.00 95.19           H  
ATOM   3475  HB2 ALA B  63      17.491   8.402 -26.292  1.00 95.19           H  
ATOM   3476  HB3 ALA B  63      16.613   8.107 -24.768  1.00 95.19           H  
ATOM   3477  O   ALA B  63      16.670   7.032 -28.728  1.00 95.19           O  
ATOM   3478  N   ALA B  64      14.447   7.020 -28.340  1.00 90.90           N  
ATOM   3479  H   ALA B  64      13.733   7.009 -27.626  1.00 90.90           H  
ATOM   3480  CA  ALA B  64      13.976   6.949 -29.715  1.00 90.90           C  
ATOM   3481  HA  ALA B  64      14.786   7.217 -30.392  1.00 90.90           H  
ATOM   3482  C   ALA B  64      12.815   7.930 -29.956  1.00 90.90           C  
ATOM   3483  CB  ALA B  64      13.560   5.496 -29.992  1.00 90.90           C  
ATOM   3484  HB1 ALA B  64      12.735   5.219 -29.336  1.00 90.90           H  
ATOM   3485  HB2 ALA B  64      14.402   4.829 -29.808  1.00 90.90           H  
ATOM   3486  HB3 ALA B  64      13.238   5.390 -31.027  1.00 90.90           H  
ATOM   3487  O   ALA B  64      12.235   8.486 -29.018  1.00 90.90           O  
ATOM   3488  N   GLU B  65      12.462   8.127 -31.228  1.00 85.51           N  
ATOM   3489  H   GLU B  65      12.948   7.622 -31.955  1.00 85.51           H  
ATOM   3490  CA  GLU B  65      11.192   8.763 -31.582  1.00 85.51           C  
ATOM   3491  HA  GLU B  65      11.106   9.698 -31.029  1.00 85.51           H  
ATOM   3492  C   GLU B  65       9.996   7.892 -31.167  1.00 85.51           C  
ATOM   3493  CB  GLU B  65      11.122   9.096 -33.086  1.00 85.51           C  
ATOM   3494  HB2 GLU B  65      10.097   9.380 -33.326  1.00 85.51           H  
ATOM   3495  HB3 GLU B  65      11.382   8.216 -33.673  1.00 85.51           H  
ATOM   3496  O   GLU B  65      10.111   6.702 -30.865  1.00 85.51           O  
ATOM   3497  CG  GLU B  65      12.030  10.273 -33.475  1.00 85.51           C  
ATOM   3498  HG2 GLU B  65      11.915  11.050 -32.719  1.00 85.51           H  
ATOM   3499  HG3 GLU B  65      13.069   9.941 -33.470  1.00 85.51           H  
ATOM   3500  CD  GLU B  65      11.682  10.878 -34.848  1.00 85.51           C  
ATOM   3501  OE1 GLU B  65      11.944  12.090 -35.033  1.00 85.51           O  
ATOM   3502  OE2 GLU B  65      11.126  10.157 -35.708  1.00 85.51           O  
ATOM   3503  N   VAL B  66       8.828   8.526 -31.144  1.00 84.51           N  
ATOM   3504  H   VAL B  66       8.821   9.502 -31.403  1.00 84.51           H  
ATOM   3505  CA  VAL B  66       7.551   7.917 -30.775  1.00 84.51           C  
ATOM   3506  HA  VAL B  66       7.693   7.488 -29.783  1.00 84.51           H  
ATOM   3507  C   VAL B  66       7.125   6.814 -31.767  1.00 84.51           C  
ATOM   3508  CB  VAL B  66       6.452   8.993 -30.704  1.00 84.51           C  
ATOM   3509  HB  VAL B  66       5.962   9.095 -31.672  1.00 84.51           H  
ATOM   3510  O   VAL B  66       7.271   7.031 -32.970  1.00 84.51           O  
ATOM   3511  CG1 VAL B  66       5.432   8.558 -29.671  1.00 84.51           C  
ATOM   3512 HG11 VAL B  66       5.928   8.329 -28.727  1.00 84.51           H  
ATOM   3513 HG12 VAL B  66       4.894   7.683 -30.035  1.00 84.51           H  
ATOM   3514 HG13 VAL B  66       4.727   9.372 -29.504  1.00 84.51           H  
ATOM   3515  CG2 VAL B  66       6.924  10.391 -30.277  1.00 84.51           C  
ATOM   3516 HG21 VAL B  66       6.071  11.057 -30.147  1.00 84.51           H  
ATOM   3517 HG22 VAL B  66       7.477  10.329 -29.340  1.00 84.51           H  
ATOM   3518 HG23 VAL B  66       7.554  10.823 -31.055  1.00 84.51           H  
ATOM   3519  N   PRO B  67       6.558   5.670 -31.323  1.00 82.59           N  
ATOM   3520  CA  PRO B  67       6.117   4.605 -32.227  1.00 82.59           C  
ATOM   3521  HA  PRO B  67       6.965   4.313 -32.847  1.00 82.59           H  
ATOM   3522  C   PRO B  67       4.949   5.025 -33.132  1.00 82.59           C  
ATOM   3523  CB  PRO B  67       5.728   3.420 -31.333  1.00 82.59           C  
ATOM   3524  HB2 PRO B  67       4.659   3.443 -31.122  1.00 82.59           H  
ATOM   3525  HB3 PRO B  67       6.006   2.467 -31.784  1.00 82.59           H  
ATOM   3526  O   PRO B  67       3.935   5.541 -32.659  1.00 82.59           O  
ATOM   3527  CG  PRO B  67       6.493   3.677 -30.039  1.00 82.59           C  
ATOM   3528  HG2 PRO B  67       7.520   3.326 -30.142  1.00 82.59           H  
ATOM   3529  HG3 PRO B  67       6.010   3.216 -29.177  1.00 82.59           H  
ATOM   3530  CD  PRO B  67       6.478   5.198 -29.950  1.00 82.59           C  
ATOM   3531  HD2 PRO B  67       7.336   5.524 -29.363  1.00 82.59           H  
ATOM   3532  HD3 PRO B  67       5.546   5.534 -29.494  1.00 82.59           H  
ATOM   3533  N   ASP B  68       5.063   4.741 -34.432  1.00 82.76           N  
ATOM   3534  H   ASP B  68       5.943   4.375 -34.765  1.00 82.76           H  
ATOM   3535  CA  ASP B  68       4.038   5.077 -35.435  1.00 82.76           C  
ATOM   3536  HA  ASP B  68       3.672   6.085 -35.236  1.00 82.76           H  
ATOM   3537  C   ASP B  68       2.814   4.126 -35.411  1.00 82.76           C  
ATOM   3538  CB  ASP B  68       4.671   5.066 -36.839  1.00 82.76           C  
ATOM   3539  HB2 ASP B  68       5.030   4.058 -37.045  1.00 82.76           H  
ATOM   3540  HB3 ASP B  68       3.892   5.287 -37.569  1.00 82.76           H  
ATOM   3541  O   ASP B  68       1.778   4.418 -36.009  1.00 82.76           O  
ATOM   3542  CG  ASP B  68       5.817   6.066 -37.074  1.00 82.76           C  
ATOM   3543  OD1 ASP B  68       5.649   7.284 -36.792  1.00 82.76           O  
ATOM   3544  OD2 ASP B  68       6.834   5.624 -37.651  1.00 82.76           O  
ATOM   3545  N   ASP B  69       2.914   2.975 -34.738  1.00 83.03           N  
ATOM   3546  H   ASP B  69       3.741   2.818 -34.181  1.00 83.03           H  
ATOM   3547  CA  ASP B  69       1.949   1.863 -34.780  1.00 83.03           C  
ATOM   3548  HA  ASP B  69       1.465   1.878 -35.756  1.00 83.03           H  
ATOM   3549  C   ASP B  69       0.812   1.953 -33.742  1.00 83.03           C  
ATOM   3550  CB  ASP B  69       2.716   0.530 -34.682  1.00 83.03           C  
ATOM   3551  HB2 ASP B  69       2.006  -0.286 -34.815  1.00 83.03           H  
ATOM   3552  HB3 ASP B  69       3.428   0.479 -35.506  1.00 83.03           H  
ATOM   3553  O   ASP B  69      -0.182   1.233 -33.838  1.00 83.03           O  
ATOM   3554  CG  ASP B  69       3.481   0.309 -33.365  1.00 83.03           C  
ATOM   3555  OD1 ASP B  69       3.661   1.283 -32.596  1.00 83.03           O  
ATOM   3556  OD2 ASP B  69       3.916  -0.840 -33.143  1.00 83.03           O  
ATOM   3557  N   ARG B  70       0.901   2.878 -32.777  1.00 83.88           N  
ATOM   3558  H   ARG B  70       1.770   3.390 -32.739  1.00 83.88           H  
ATOM   3559  CA  ARG B  70      -0.083   3.034 -31.681  1.00 83.88           C  
ATOM   3560  HA  ARG B  70      -0.494   2.047 -31.469  1.00 83.88           H  
ATOM   3561  C   ARG B  70      -1.292   3.907 -32.025  1.00 83.88           C  
ATOM   3562  CB  ARG B  70       0.627   3.525 -30.411  1.00 83.88           C  
ATOM   3563  HB2 ARG B  70       1.050   4.515 -30.583  1.00 83.88           H  
ATOM   3564  HB3 ARG B  70      -0.097   3.584 -29.599  1.00 83.88           H  
ATOM   3565  O   ARG B  70      -2.185   4.088 -31.186  1.00 83.88           O  
ATOM   3566  CG  ARG B  70       1.738   2.556 -30.002  1.00 83.88           C  
ATOM   3567  HG2 ARG B  70       1.330   1.550 -29.903  1.00 83.88           H  
ATOM   3568  HG3 ARG B  70       2.515   2.552 -30.767  1.00 83.88           H  
ATOM   3569  CD  ARG B  70       2.375   2.972 -28.684  1.00 83.88           C  
ATOM   3570  HD2 ARG B  70       1.623   2.932 -27.896  1.00 83.88           H  
ATOM   3571  HD3 ARG B  70       2.749   3.992 -28.769  1.00 83.88           H  
ATOM   3572  NE  ARG B  70       3.490   2.067 -28.373  1.00 83.88           N  
ATOM   3573  HE  ARG B  70       3.854   1.517 -29.138  1.00 83.88           H  
ATOM   3574  NH1 ARG B  70       3.700   2.639 -26.172  1.00 83.88           N  
ATOM   3575 HH11 ARG B  70       4.086   2.391 -25.273  1.00 83.88           H  
ATOM   3576 HH12 ARG B  70       2.822   3.139 -26.164  1.00 83.88           H  
ATOM   3577  NH2 ARG B  70       5.094   1.156 -27.040  1.00 83.88           N  
ATOM   3578 HH21 ARG B  70       5.462   0.601 -27.799  1.00 83.88           H  
ATOM   3579 HH22 ARG B  70       5.543   1.116 -26.136  1.00 83.88           H  
ATOM   3580  CZ  ARG B  70       4.087   1.960 -27.204  1.00 83.88           C  
ATOM   3581  N   GLY B  71      -1.329   4.457 -33.240  1.00 79.79           N  
ATOM   3582  H   GLY B  71      -0.571   4.227 -33.867  1.00 79.79           H  
ATOM   3583  CA  GLY B  71      -2.402   5.332 -33.727  1.00 79.79           C  
ATOM   3584  HA2 GLY B  71      -3.365   4.843 -33.579  1.00 79.79           H  
ATOM   3585  HA3 GLY B  71      -2.258   5.496 -34.795  1.00 79.79           H  
ATOM   3586  C   GLY B  71      -2.452   6.705 -33.048  1.00 79.79           C  
ATOM   3587  O   GLY B  71      -3.522   7.300 -32.966  1.00 79.79           O  
ATOM   3588  N   TRP B  72      -1.327   7.185 -32.515  1.00 76.83           N  
ATOM   3589  H   TRP B  72      -0.470   6.666 -32.641  1.00 76.83           H  
ATOM   3590  CA  TRP B  72      -1.230   8.491 -31.857  1.00 76.83           C  
ATOM   3591  HA  TRP B  72      -2.096   8.635 -31.211  1.00 76.83           H  
ATOM   3592  C   TRP B  72      -1.237   9.623 -32.890  1.00 76.83           C  
ATOM   3593  CB  TRP B  72       0.032   8.521 -30.986  1.00 76.83           C  
ATOM   3594  HB2 TRP B  72       0.889   8.328 -31.632  1.00 76.83           H  
ATOM   3595  HB3 TRP B  72       0.130   9.525 -30.572  1.00 76.83           H  
ATOM   3596  O   TRP B  72      -0.584   9.522 -33.932  1.00 76.83           O  
ATOM   3597  CG  TRP B  72       0.093   7.552 -29.840  1.00 76.83           C  
ATOM   3598  CD1 TRP B  72      -0.908   6.738 -29.445  1.00 76.83           C  
ATOM   3599  HD1 TRP B  72      -1.874   6.692 -29.926  1.00 76.83           H  
ATOM   3600  CD2 TRP B  72       1.167   7.337 -28.871  1.00 76.83           C  
ATOM   3601  CE2 TRP B  72       0.733   6.384 -27.912  1.00 76.83           C  
ATOM   3602  CE3 TRP B  72       2.440   7.891 -28.658  1.00 76.83           C  
ATOM   3603  HE3 TRP B  72       2.787   8.623 -29.372  1.00 76.83           H  
ATOM   3604  NE1 TRP B  72      -0.521   6.024 -28.330  1.00 76.83           N  
ATOM   3605  HE1 TRP B  72      -1.127   5.409 -27.806  1.00 76.83           H  
ATOM   3606  CH2 TRP B  72       2.759   6.606 -26.609  1.00 76.83           C  
ATOM   3607  HH2 TRP B  72       3.343   6.369 -25.731  1.00 76.83           H  
ATOM   3608  CZ2 TRP B  72       1.499   6.026 -26.801  1.00 76.83           C  
ATOM   3609  HZ2 TRP B  72       1.077   5.361 -26.062  1.00 76.83           H  
ATOM   3610  CZ3 TRP B  72       3.227   7.545 -27.539  1.00 76.83           C  
ATOM   3611  HZ3 TRP B  72       4.176   8.030 -27.365  1.00 76.83           H  
ATOM   3612  N   VAL B  73      -1.974  10.704 -32.620  1.00 69.67           N  
ATOM   3613  H   VAL B  73      -2.454  10.779 -31.734  1.00 69.67           H  
ATOM   3614  CA  VAL B  73      -2.091  11.828 -33.557  1.00 69.67           C  
ATOM   3615  HA  VAL B  73      -2.285  11.415 -34.547  1.00 69.67           H  
ATOM   3616  C   VAL B  73      -0.774  12.619 -33.561  1.00 69.67           C  
ATOM   3617  CB  VAL B  73      -3.291  12.732 -33.215  1.00 69.67           C  
ATOM   3618  HB  VAL B  73      -3.132  13.182 -32.235  1.00 69.67           H  
ATOM   3619  O   VAL B  73      -0.359  13.093 -32.504  1.00 69.67           O  
ATOM   3620  CG1 VAL B  73      -3.448  13.855 -34.250  1.00 69.67           C  
ATOM   3621 HG11 VAL B  73      -4.323  14.455 -34.000  1.00 69.67           H  
ATOM   3622 HG12 VAL B  73      -3.570  13.439 -35.250  1.00 69.67           H  
ATOM   3623 HG13 VAL B  73      -2.582  14.516 -34.225  1.00 69.67           H  
ATOM   3624  CG2 VAL B  73      -4.603  11.935 -33.194  1.00 69.67           C  
ATOM   3625 HG21 VAL B  73      -5.432  12.608 -32.974  1.00 69.67           H  
ATOM   3626 HG22 VAL B  73      -4.770  11.443 -34.153  1.00 69.67           H  
ATOM   3627 HG23 VAL B  73      -4.574  11.190 -32.399  1.00 69.67           H  
ATOM   3628  N   PRO B  74      -0.098  12.812 -34.714  1.00 63.07           N  
ATOM   3629  CA  PRO B  74       1.212  13.468 -34.745  1.00 63.07           C  
ATOM   3630  HA  PRO B  74       1.910  12.863 -34.167  1.00 63.07           H  
ATOM   3631  C   PRO B  74       1.227  14.893 -34.178  1.00 63.07           C  
ATOM   3632  CB  PRO B  74       1.640  13.458 -36.215  1.00 63.07           C  
ATOM   3633  HB2 PRO B  74       1.265  14.348 -36.722  1.00 63.07           H  
ATOM   3634  HB3 PRO B  74       2.723  13.388 -36.317  1.00 63.07           H  
ATOM   3635  O   PRO B  74       2.231  15.298 -33.601  1.00 63.07           O  
ATOM   3636  CG  PRO B  74       0.933  12.224 -36.769  1.00 63.07           C  
ATOM   3637  HG2 PRO B  74       1.497  11.328 -36.507  1.00 63.07           H  
ATOM   3638  HG3 PRO B  74       0.787  12.288 -37.847  1.00 63.07           H  
ATOM   3639  CD  PRO B  74      -0.394  12.231 -36.016  1.00 63.07           C  
ATOM   3640  HD2 PRO B  74      -0.764  11.209 -35.936  1.00 63.07           H  
ATOM   3641  HD3 PRO B  74      -1.117  12.860 -36.536  1.00 63.07           H  
ATOM   3642  N   ASP B  75       0.120  15.627 -34.307  1.00 62.01           N  
ATOM   3643  H   ASP B  75      -0.651  15.255 -34.844  1.00 62.01           H  
ATOM   3644  CA  ASP B  75      -0.009  16.998 -33.799  1.00 62.01           C  
ATOM   3645  HA  ASP B  75       0.875  17.564 -34.092  1.00 62.01           H  
ATOM   3646  C   ASP B  75      -0.090  17.046 -32.259  1.00 62.01           C  
ATOM   3647  CB  ASP B  75      -1.229  17.676 -34.450  1.00 62.01           C  
ATOM   3648  HB2 ASP B  75      -1.348  18.666 -34.011  1.00 62.01           H  
ATOM   3649  HB3 ASP B  75      -2.122  17.096 -34.214  1.00 62.01           H  
ATOM   3650  O   ASP B  75       0.396  17.995 -31.648  1.00 62.01           O  
ATOM   3651  CG  ASP B  75      -1.122  17.843 -35.977  1.00 62.01           C  
ATOM   3652  OD1 ASP B  75       0.008  17.797 -36.519  1.00 62.01           O  
ATOM   3653  OD2 ASP B  75      -2.189  18.001 -36.613  1.00 62.01           O  
ATOM   3654  N   GLU B  76      -0.618  15.997 -31.616  1.00 63.01           N  
ATOM   3655  H   GLU B  76      -0.941  15.212 -32.163  1.00 63.01           H  
ATOM   3656  CA  GLU B  76      -0.619  15.828 -30.149  1.00 63.01           C  
ATOM   3657  HA  GLU B  76      -0.848  16.782 -29.676  1.00 63.01           H  
ATOM   3658  C   GLU B  76       0.753  15.375 -29.613  1.00 63.01           C  
ATOM   3659  CB  GLU B  76      -1.696  14.805 -29.741  1.00 63.01           C  
ATOM   3660  HB2 GLU B  76      -1.661  14.670 -28.660  1.00 63.01           H  
ATOM   3661  HB3 GLU B  76      -1.462  13.849 -30.211  1.00 63.01           H  
ATOM   3662  O   GLU B  76       1.024  15.470 -28.418  1.00 63.01           O  
ATOM   3663  CG  GLU B  76      -3.119  15.240 -30.131  1.00 63.01           C  
ATOM   3664  HG2 GLU B  76      -3.159  15.427 -31.205  1.00 63.01           H  
ATOM   3665  HG3 GLU B  76      -3.341  16.177 -29.621  1.00 63.01           H  
ATOM   3666  CD  GLU B  76      -4.194  14.197 -29.785  1.00 63.01           C  
ATOM   3667  OE1 GLU B  76      -5.369  14.616 -29.680  1.00 63.01           O  
ATOM   3668  OE2 GLU B  76      -3.855  12.994 -29.683  1.00 63.01           O  
ATOM   3669  N   LEU B  77       1.626  14.898 -30.508  1.00 62.90           N  
ATOM   3670  H   LEU B  77       1.309  14.856 -31.466  1.00 62.90           H  
ATOM   3671  CA  LEU B  77       2.995  14.452 -30.235  1.00 62.90           C  
ATOM   3672  HA  LEU B  77       3.102  14.273 -29.165  1.00 62.90           H  
ATOM   3673  C   LEU B  77       4.065  15.491 -30.586  1.00 62.90           C  
ATOM   3674  CB  LEU B  77       3.256  13.152 -31.004  1.00 62.90           C  
ATOM   3675  HB2 LEU B  77       3.048  13.326 -32.059  1.00 62.90           H  
ATOM   3676  HB3 LEU B  77       4.312  12.898 -30.915  1.00 62.90           H  
ATOM   3677  O   LEU B  77       5.263  15.196 -30.481  1.00 62.90           O  
ATOM   3678  CG  LEU B  77       2.444  11.945 -30.526  1.00 62.90           C  
ATOM   3679  HG  LEU B  77       1.374  12.144 -30.593  1.00 62.90           H  
ATOM   3680  CD1 LEU B  77       2.795  10.796 -31.472  1.00 62.90           C  
ATOM   3681 HD11 LEU B  77       3.875  10.666 -31.535  1.00 62.90           H  
ATOM   3682 HD12 LEU B  77       2.358   9.866 -31.106  1.00 62.90           H  
ATOM   3683 HD13 LEU B  77       2.392  11.002 -32.463  1.00 62.90           H  
ATOM   3684  CD2 LEU B  77       2.797  11.577 -29.083  1.00 62.90           C  
ATOM   3685 HD21 LEU B  77       2.285  10.657 -28.799  1.00 62.90           H  
ATOM   3686 HD22 LEU B  77       3.874  11.455 -28.967  1.00 62.90           H  
ATOM   3687 HD23 LEU B  77       2.451  12.360 -28.408  1.00 62.90           H  
ATOM   3688  N   MET B  78       3.665  16.693 -31.002  1.00 55.49           N  
ATOM   3689  H   MET B  78       2.674  16.875 -31.073  1.00 55.49           H  
ATOM   3690  CA  MET B  78       4.589  17.816 -31.104  1.00 55.49           C  
ATOM   3691  HA  MET B  78       5.431  17.526 -31.732  1.00 55.49           H  
ATOM   3692  C   MET B  78       5.106  18.132 -29.700  1.00 55.49           C  
ATOM   3693  CB  MET B  78       3.913  19.039 -31.738  1.00 55.49           C  
ATOM   3694  HB2 MET B  78       4.602  19.883 -31.710  1.00 55.49           H  
ATOM   3695  HB3 MET B  78       3.027  19.300 -31.159  1.00 55.49           H  
ATOM   3696  O   MET B  78       4.339  18.455 -28.793  1.00 55.49           O  
ATOM   3697  CG  MET B  78       3.497  18.797 -33.192  1.00 55.49           C  
ATOM   3698  HG2 MET B  78       2.830  17.935 -33.224  1.00 55.49           H  
ATOM   3699  HG3 MET B  78       2.927  19.666 -33.521  1.00 55.49           H  
ATOM   3700  SD  MET B  78       4.843  18.526 -34.384  1.00 55.49           S  
ATOM   3701  CE  MET B  78       3.818  18.452 -35.877  1.00 55.49           C  
ATOM   3702  HE1 MET B  78       4.448  18.265 -36.747  1.00 55.49           H  
ATOM   3703  HE2 MET B  78       3.291  19.398 -36.005  1.00 55.49           H  
ATOM   3704  HE3 MET B  78       3.085  17.652 -35.778  1.00 55.49           H  
ATOM   3705  N   ALA B  79       6.419  18.015 -29.515  1.00 49.29           N  
ATOM   3706  H   ALA B  79       6.990  17.770 -30.311  1.00 49.29           H  
ATOM   3707  CA  ALA B  79       7.085  18.368 -28.276  1.00 49.29           C  
ATOM   3708  HA  ALA B  79       6.737  17.698 -27.490  1.00 49.29           H  
ATOM   3709  C   ALA B  79       6.725  19.809 -27.901  1.00 49.29           C  
ATOM   3710  CB  ALA B  79       8.599  18.194 -28.458  1.00 49.29           C  
ATOM   3711  HB1 ALA B  79       8.822  17.167 -28.745  1.00 49.29           H  
ATOM   3712  HB2 ALA B  79       8.959  18.869 -29.235  1.00 49.29           H  
ATOM   3713  HB3 ALA B  79       9.111  18.422 -27.523  1.00 49.29           H  
ATOM   3714  O   ALA B  79       6.728  20.698 -28.754  1.00 49.29           O  
ATOM   3715  N   SER B  80       6.485  20.058 -26.613  1.00 48.65           N  
ATOM   3716  H   SER B  80       6.475  19.280 -25.968  1.00 48.65           H  
ATOM   3717  CA  SER B  80       6.190  21.394 -26.076  1.00 48.65           C  
ATOM   3718  HA  SER B  80       5.444  21.854 -26.723  1.00 48.65           H  
ATOM   3719  C   SER B  80       7.405  22.335 -26.062  1.00 48.65           C  
ATOM   3720  CB  SER B  80       5.584  21.267 -24.680  1.00 48.65           C  
ATOM   3721  HB2 SER B  80       4.750  20.566 -24.717  1.00 48.65           H  
ATOM   3722  HB3 SER B  80       5.214  22.236 -24.346  1.00 48.65           H  
ATOM   3723  O   SER B  80       7.526  23.188 -25.179  1.00 48.65           O  
ATOM   3724  OG  SER B  80       6.580  20.803 -23.786  1.00 48.65           O  
ATOM   3725  HG  SER B  80       7.099  21.570 -23.531  1.00 48.65           H  
ATOM   3726  N   ASP B  81       8.337  22.171 -27.005  1.00 45.54           N  
ATOM   3727  H   ASP B  81       8.088  21.567 -27.775  1.00 45.54           H  
ATOM   3728  CA  ASP B  81       9.329  23.198 -27.269  1.00 45.54           C  
ATOM   3729  HA  ASP B  81       9.783  23.444 -26.308  1.00 45.54           H  
ATOM   3730  C   ASP B  81       8.619  24.473 -27.748  1.00 45.54           C  
ATOM   3731  CB  ASP B  81      10.488  22.687 -28.161  1.00 45.54           C  
ATOM   3732  HB2 ASP B  81      11.278  23.436 -28.118  1.00 45.54           H  
ATOM   3733  HB3 ASP B  81      10.890  21.786 -27.698  1.00 45.54           H  
ATOM   3734  O   ASP B  81       7.517  24.433 -28.294  1.00 45.54           O  
ATOM   3735  CG  ASP B  81      10.234  22.386 -29.655  1.00 45.54           C  
ATOM   3736  OD1 ASP B  81       9.278  22.928 -30.250  1.00 45.54           O  
ATOM   3737  OD2 ASP B  81      11.105  21.715 -30.256  1.00 45.54           O  
ATOM   3738  N   ALA B  82       9.228  25.639 -27.524  1.00 42.71           N  
ATOM   3739  H   ALA B  82      10.110  25.634 -27.032  1.00 42.71           H  
ATOM   3740  CA  ALA B  82       8.587  26.927 -27.813  1.00 42.71           C  
ATOM   3741  HA  ALA B  82       7.636  26.953 -27.282  1.00 42.71           H  
ATOM   3742  C   ALA B  82       8.258  27.151 -29.310  1.00 42.71           C  
ATOM   3743  CB  ALA B  82       9.485  28.038 -27.254  1.00 42.71           C  
ATOM   3744  HB1 ALA B  82       8.996  29.002 -27.393  1.00 42.71           H  
ATOM   3745  HB2 ALA B  82       9.648  27.879 -26.188  1.00 42.71           H  
ATOM   3746  HB3 ALA B  82      10.441  28.043 -27.777  1.00 42.71           H  
ATOM   3747  O   ALA B  82       7.698  28.188 -29.663  1.00 42.71           O  
ATOM   3748  N   ALA B  83       8.640  26.214 -30.184  1.00 43.04           N  
ATOM   3749  H   ALA B  83       8.983  25.344 -29.802  1.00 43.04           H  
ATOM   3750  CA  ALA B  83       8.326  26.209 -31.603  1.00 43.04           C  
ATOM   3751  HA  ALA B  83       7.989  27.201 -31.904  1.00 43.04           H  
ATOM   3752  C   ALA B  83       7.193  25.229 -31.970  1.00 43.04           C  
ATOM   3753  CB  ALA B  83       9.628  25.900 -32.354  1.00 43.04           C  
ATOM   3754  HB1 ALA B  83       9.437  25.895 -33.427  1.00 43.04           H  
ATOM   3755  HB2 ALA B  83      10.374  26.662 -32.128  1.00 43.04           H  
ATOM   3756  HB3 ALA B  83      10.007  24.925 -32.050  1.00 43.04           H  
ATOM   3757  O   ALA B  83       6.547  25.452 -32.990  1.00 43.04           O  
ATOM   3758  N   GLY B  84       6.956  24.165 -31.193  1.00 50.00           N  
ATOM   3759  H   GLY B  84       7.538  24.011 -30.382  1.00 50.00           H  
ATOM   3760  CA  GLY B  84       5.998  23.101 -31.511  1.00 50.00           C  
ATOM   3761  HA2 GLY B  84       5.986  22.385 -30.689  1.00 50.00           H  
ATOM   3762  HA3 GLY B  84       5.000  23.526 -31.618  1.00 50.00           H  
ATOM   3763  C   GLY B  84       6.351  22.346 -32.797  1.00 50.00           C  
ATOM   3764  O   GLY B  84       5.463  22.033 -33.584  1.00 50.00           O  
ATOM   3765  N   THR B  85       7.648  22.136 -33.074  1.00 50.50           N  
ATOM   3766  H   THR B  85       8.304  22.352 -32.337  1.00 50.50           H  
ATOM   3767  CA  THR B  85       8.126  21.672 -34.406  1.00 50.50           C  
ATOM   3768  HA  THR B  85       7.261  21.534 -35.055  1.00 50.50           H  
ATOM   3769  C   THR B  85       8.833  20.320 -34.432  1.00 50.50           C  
ATOM   3770  CB  THR B  85       9.038  22.697 -35.103  1.00 50.50           C  
ATOM   3771  HB  THR B  85       9.509  22.228 -35.967  1.00 50.50           H  
ATOM   3772  O   THR B  85       9.141  19.822 -35.516  1.00 50.50           O  
ATOM   3773  CG2 THR B  85       8.281  23.907 -35.636  1.00 50.50           C  
ATOM   3774 HG21 THR B  85       7.555  23.581 -36.381  1.00 50.50           H  
ATOM   3775 HG22 THR B  85       7.750  24.404 -34.824  1.00 50.50           H  
ATOM   3776 HG23 THR B  85       8.980  24.606 -36.095  1.00 50.50           H  
ATOM   3777  OG1 THR B  85      10.065  23.148 -34.248  1.00 50.50           O  
ATOM   3778  HG1 THR B  85       9.667  23.319 -33.391  1.00 50.50           H  
ATOM   3779  N   ARG B  86       9.120  19.717 -33.276  1.00 58.05           N  
ATOM   3780  H   ARG B  86       8.792  20.142 -32.421  1.00 58.05           H  
ATOM   3781  CA  ARG B  86       9.771  18.401 -33.183  1.00 58.05           C  
ATOM   3782  HA  ARG B  86      10.067  18.063 -34.176  1.00 58.05           H  
ATOM   3783  C   ARG B  86       8.800  17.371 -32.634  1.00 58.05           C  
ATOM   3784  CB  ARG B  86      11.019  18.486 -32.298  1.00 58.05           C  
ATOM   3785  HB2 ARG B  86      10.740  18.863 -31.314  1.00 58.05           H  
ATOM   3786  HB3 ARG B  86      11.432  17.485 -32.178  1.00 58.05           H  
ATOM   3787  O   ARG B  86       8.000  17.698 -31.769  1.00 58.05           O  
ATOM   3788  CG  ARG B  86      12.084  19.398 -32.913  1.00 58.05           C  
ATOM   3789  HG2 ARG B  86      12.329  19.053 -33.917  1.00 58.05           H  
ATOM   3790  HG3 ARG B  86      11.711  20.421 -32.960  1.00 58.05           H  
ATOM   3791  CD  ARG B  86      13.334  19.359 -32.038  1.00 58.05           C  
ATOM   3792  HD2 ARG B  86      13.055  19.668 -31.030  1.00 58.05           H  
ATOM   3793  HD3 ARG B  86      13.706  18.335 -32.006  1.00 58.05           H  
ATOM   3794  NE  ARG B  86      14.370  20.266 -32.557  1.00 58.05           N  
ATOM   3795  HE  ARG B  86      14.049  20.958 -33.219  1.00 58.05           H  
ATOM   3796  NH1 ARG B  86      16.055  19.543 -31.185  1.00 58.05           N  
ATOM   3797 HH11 ARG B  86      16.987  19.619 -30.803  1.00 58.05           H  
ATOM   3798 HH12 ARG B  86      15.405  18.880 -30.788  1.00 58.05           H  
ATOM   3799  NH2 ARG B  86      16.420  21.247 -32.585  1.00 58.05           N  
ATOM   3800 HH21 ARG B  86      16.070  21.908 -33.264  1.00 58.05           H  
ATOM   3801 HH22 ARG B  86      17.355  21.318 -32.209  1.00 58.05           H  
ATOM   3802  CZ  ARG B  86      15.607  20.345 -32.110  1.00 58.05           C  
ATOM   3803  N   ARG B  87       8.913  16.116 -33.076  1.00 66.75           N  
ATOM   3804  H   ARG B  87       9.627  15.908 -33.758  1.00 66.75           H  
ATOM   3805  CA  ARG B  87       8.255  14.991 -32.399  1.00 66.75           C  
ATOM   3806  HA  ARG B  87       7.200  15.221 -32.252  1.00 66.75           H  
ATOM   3807  C   ARG B  87       8.867  14.786 -31.011  1.00 66.75           C  
ATOM   3808  CB  ARG B  87       8.380  13.704 -33.233  1.00 66.75           C  
ATOM   3809  HB2 ARG B  87       8.145  12.855 -32.591  1.00 66.75           H  
ATOM   3810  HB3 ARG B  87       9.409  13.586 -33.574  1.00 66.75           H  
ATOM   3811  O   ARG B  87      10.083  14.922 -30.840  1.00 66.75           O  
ATOM   3812  CG  ARG B  87       7.423  13.665 -34.435  1.00 66.75           C  
ATOM   3813  HG2 ARG B  87       7.623  14.501 -35.105  1.00 66.75           H  
ATOM   3814  HG3 ARG B  87       6.399  13.736 -34.068  1.00 66.75           H  
ATOM   3815  CD  ARG B  87       7.600  12.339 -35.195  1.00 66.75           C  
ATOM   3816  HD2 ARG B  87       8.548  12.354 -35.733  1.00 66.75           H  
ATOM   3817  HD3 ARG B  87       7.648  11.532 -34.463  1.00 66.75           H  
ATOM   3818  NE  ARG B  87       6.484  12.067 -36.129  1.00 66.75           N  
ATOM   3819  HE  ARG B  87       5.871  12.838 -36.348  1.00 66.75           H  
ATOM   3820  NH1 ARG B  87       6.832   9.787 -36.342  1.00 66.75           N  
ATOM   3821 HH11 ARG B  87       7.728   9.832 -35.877  1.00 66.75           H  
ATOM   3822 HH12 ARG B  87       6.472   8.866 -36.549  1.00 66.75           H  
ATOM   3823  NH2 ARG B  87       5.038  10.679 -37.239  1.00 66.75           N  
ATOM   3824 HH21 ARG B  87       4.815   9.711 -37.422  1.00 66.75           H  
ATOM   3825 HH22 ARG B  87       4.360  11.419 -37.360  1.00 66.75           H  
ATOM   3826  CZ  ARG B  87       6.135  10.862 -36.566  1.00 66.75           C  
ATOM   3827  N   ALA B  88       8.035  14.421 -30.041  1.00 74.91           N  
ATOM   3828  H   ALA B  88       7.042  14.426 -30.226  1.00 74.91           H  
ATOM   3829  CA  ALA B  88       8.492  13.946 -28.740  1.00 74.91           C  
ATOM   3830  HA  ALA B  88       9.026  14.760 -28.249  1.00 74.91           H  
ATOM   3831  C   ALA B  88       9.469  12.757 -28.877  1.00 74.91           C  
ATOM   3832  CB  ALA B  88       7.265  13.597 -27.888  1.00 74.91           C  
ATOM   3833  HB1 ALA B  88       6.617  14.469 -27.795  1.00 74.91           H  
ATOM   3834  HB2 ALA B  88       7.581  13.285 -26.893  1.00 74.91           H  
ATOM   3835  HB3 ALA B  88       6.704  12.787 -28.353  1.00 74.91           H  
ATOM   3836  O   ALA B  88       9.474  12.041 -29.879  1.00 74.91           O  
ATOM   3837  N   HIS B  89      10.312  12.556 -27.867  1.00 87.44           N  
ATOM   3838  H   HIS B  89      10.248  13.152 -27.054  1.00 87.44           H  
ATOM   3839  CA  HIS B  89      11.246  11.434 -27.777  1.00 87.44           C  
ATOM   3840  HA  HIS B  89      11.052  10.718 -28.576  1.00 87.44           H  
ATOM   3841  C   HIS B  89      11.034  10.707 -26.444  1.00 87.44           C  
ATOM   3842  CB  HIS B  89      12.691  11.934 -27.925  1.00 87.44           C  
ATOM   3843  HB2 HIS B  89      12.829  12.823 -27.309  1.00 87.44           H  
ATOM   3844  HB3 HIS B  89      13.358  11.160 -27.547  1.00 87.44           H  
ATOM   3845  O   HIS B  89      10.718  11.332 -25.430  1.00 87.44           O  
ATOM   3846  CG  HIS B  89      13.127  12.249 -29.336  1.00 87.44           C  
ATOM   3847  CD2 HIS B  89      14.258  11.768 -29.939  1.00 87.44           C  
ATOM   3848  HD2 HIS B  89      14.971  11.096 -29.486  1.00 87.44           H  
ATOM   3849  ND1 HIS B  89      12.509  13.077 -30.250  1.00 87.44           N  
ATOM   3850  HD1 HIS B  89      11.607  13.523 -30.154  1.00 87.44           H  
ATOM   3851  CE1 HIS B  89      13.241  13.072 -31.376  1.00 87.44           C  
ATOM   3852  HE1 HIS B  89      12.962  13.568 -32.294  1.00 87.44           H  
ATOM   3853  NE2 HIS B  89      14.335  12.307 -31.228  1.00 87.44           N  
ATOM   3854  N   GLY B  90      11.213   9.389 -26.434  1.00 91.93           N  
ATOM   3855  H   GLY B  90      11.538   8.942 -27.280  1.00 91.93           H  
ATOM   3856  CA  GLY B  90      10.984   8.544 -25.264  1.00 91.93           C  
ATOM   3857  HA2 GLY B  90      11.379   9.030 -24.372  1.00 91.93           H  
ATOM   3858  HA3 GLY B  90       9.912   8.399 -25.129  1.00 91.93           H  
ATOM   3859  C   GLY B  90      11.644   7.175 -25.399  1.00 91.93           C  
ATOM   3860  O   GLY B  90      12.452   6.949 -26.294  1.00 91.93           O  
ATOM   3861  N   ASN B  91      11.315   6.258 -24.493  1.00 96.69           N  
ATOM   3862  H   ASN B  91      10.670   6.518 -23.761  1.00 96.69           H  
ATOM   3863  CA  ASN B  91      11.942   4.942 -24.402  1.00 96.69           C  
ATOM   3864  HA  ASN B  91      12.569   4.764 -25.275  1.00 96.69           H  
ATOM   3865  C   ASN B  91      10.840   3.877 -24.380  1.00 96.69           C  
ATOM   3866  CB  ASN B  91      12.846   4.892 -23.156  1.00 96.69           C  
ATOM   3867  HB2 ASN B  91      13.346   3.924 -23.117  1.00 96.69           H  
ATOM   3868  HB3 ASN B  91      12.249   4.994 -22.249  1.00 96.69           H  
ATOM   3869  O   ASN B  91      10.113   3.744 -23.396  1.00 96.69           O  
ATOM   3870  CG  ASN B  91      13.917   5.964 -23.139  1.00 96.69           C  
ATOM   3871  ND2 ASN B  91      13.570   7.166 -22.735  1.00 96.69           N  
ATOM   3872 HD21 ASN B  91      12.606   7.335 -22.484  1.00 96.69           H  
ATOM   3873 HD22 ASN B  91      14.221   7.923 -22.885  1.00 96.69           H  
ATOM   3874  OD1 ASN B  91      15.058   5.725 -23.495  1.00 96.69           O  
ATOM   3875  N   PHE B  92      10.697   3.134 -25.474  1.00 96.14           N  
ATOM   3876  H   PHE B  92      11.345   3.262 -26.238  1.00 96.14           H  
ATOM   3877  CA  PHE B  92       9.547   2.258 -25.710  1.00 96.14           C  
ATOM   3878  HA  PHE B  92       8.822   2.384 -24.906  1.00 96.14           H  
ATOM   3879  C   PHE B  92       9.954   0.784 -25.720  1.00 96.14           C  
ATOM   3880  CB  PHE B  92       8.849   2.684 -27.009  1.00 96.14           C  
ATOM   3881  HB2 PHE B  92       9.526   2.527 -27.849  1.00 96.14           H  
ATOM   3882  HB3 PHE B  92       7.979   2.046 -27.167  1.00 96.14           H  
ATOM   3883  O   PHE B  92      11.054   0.439 -26.160  1.00 96.14           O  
ATOM   3884  CG  PHE B  92       8.398   4.135 -26.995  1.00 96.14           C  
ATOM   3885  CD1 PHE B  92       7.152   4.480 -26.438  1.00 96.14           C  
ATOM   3886  HD1 PHE B  92       6.506   3.711 -26.042  1.00 96.14           H  
ATOM   3887  CD2 PHE B  92       9.239   5.145 -27.504  1.00 96.14           C  
ATOM   3888  HD2 PHE B  92      10.191   4.893 -27.947  1.00 96.14           H  
ATOM   3889  CE1 PHE B  92       6.748   5.827 -26.396  1.00 96.14           C  
ATOM   3890  HE1 PHE B  92       5.784   6.088 -25.985  1.00 96.14           H  
ATOM   3891  CE2 PHE B  92       8.843   6.492 -27.447  1.00 96.14           C  
ATOM   3892  HE2 PHE B  92       9.487   7.255 -27.858  1.00 96.14           H  
ATOM   3893  CZ  PHE B  92       7.596   6.833 -26.895  1.00 96.14           C  
ATOM   3894  HZ  PHE B  92       7.282   7.866 -26.873  1.00 96.14           H  
ATOM   3895  N   MET B  93       9.068  -0.093 -25.247  1.00 95.76           N  
ATOM   3896  H   MET B  93       8.157   0.249 -24.974  1.00 95.76           H  
ATOM   3897  CA  MET B  93       9.258  -1.537 -25.386  1.00 95.76           C  
ATOM   3898  HA  MET B  93      10.298  -1.780 -25.172  1.00 95.76           H  
ATOM   3899  C   MET B  93       8.959  -1.968 -26.825  1.00 95.76           C  
ATOM   3900  CB  MET B  93       8.381  -2.318 -24.398  1.00 95.76           C  
ATOM   3901  HB2 MET B  93       8.404  -3.373 -24.671  1.00 95.76           H  
ATOM   3902  HB3 MET B  93       7.352  -1.966 -24.468  1.00 95.76           H  
ATOM   3903  O   MET B  93       7.921  -1.616 -27.391  1.00 95.76           O  
ATOM   3904  CG  MET B  93       8.874  -2.192 -22.954  1.00 95.76           C  
ATOM   3905  HG2 MET B  93       8.734  -1.166 -22.614  1.00 95.76           H  
ATOM   3906  HG3 MET B  93       9.941  -2.412 -22.933  1.00 95.76           H  
ATOM   3907  SD  MET B  93       8.061  -3.316 -21.786  1.00 95.76           S  
ATOM   3908  CE  MET B  93       6.349  -2.741 -21.869  1.00 95.76           C  
ATOM   3909  HE1 MET B  93       5.752  -3.288 -21.140  1.00 95.76           H  
ATOM   3910  HE2 MET B  93       5.945  -2.918 -22.866  1.00 95.76           H  
ATOM   3911  HE3 MET B  93       6.307  -1.676 -21.639  1.00 95.76           H  
ATOM   3912  N   ALA B  94       9.850  -2.777 -27.400  1.00 91.29           N  
ATOM   3913  H   ALA B  94      10.654  -3.071 -26.864  1.00 91.29           H  
ATOM   3914  CA  ALA B  94       9.552  -3.512 -28.625  1.00 91.29           C  
ATOM   3915  HA  ALA B  94       9.202  -2.811 -29.383  1.00 91.29           H  
ATOM   3916  C   ALA B  94       8.433  -4.529 -28.341  1.00 91.29           C  
ATOM   3917  CB  ALA B  94      10.833  -4.185 -29.132  1.00 91.29           C  
ATOM   3918  HB1 ALA B  94      11.598  -3.433 -29.328  1.00 91.29           H  
ATOM   3919  HB2 ALA B  94      11.201  -4.894 -28.391  1.00 91.29           H  
ATOM   3920  HB3 ALA B  94      10.623  -4.722 -30.057  1.00 91.29           H  
ATOM   3921  O   ALA B  94       8.430  -5.151 -27.280  1.00 91.29           O  
ATOM   3922  N   GLY B  95       7.472  -4.674 -29.258  1.00 89.99           N  
ATOM   3923  H   GLY B  95       7.528  -4.159 -30.125  1.00 89.99           H  
ATOM   3924  CA  GLY B  95       6.368  -5.625 -29.090  1.00 89.99           C  
ATOM   3925  HA2 GLY B  95       6.770  -6.632 -28.972  1.00 89.99           H  
ATOM   3926  HA3 GLY B  95       5.757  -5.618 -29.993  1.00 89.99           H  
ATOM   3927  C   GLY B  95       5.449  -5.335 -27.896  1.00 89.99           C  
ATOM   3928  O   GLY B  95       4.849  -6.252 -27.345  1.00 89.99           O  
ATOM   3929  N   ALA B  96       5.307  -4.073 -27.466  1.00 91.25           N  
ATOM   3930  H   ALA B  96       5.883  -3.356 -27.882  1.00 91.25           H  
ATOM   3931  CA  ALA B  96       4.465  -3.720 -26.312  1.00 91.25           C  
ATOM   3932  HA  ALA B  96       4.883  -4.201 -25.427  1.00 91.25           H  
ATOM   3933  C   ALA B  96       2.998  -4.196 -26.446  1.00 91.25           C  
ATOM   3934  CB  ALA B  96       4.525  -2.200 -26.114  1.00 91.25           C  
ATOM   3935  HB1 ALA B  96       4.085  -1.693 -26.972  1.00 91.25           H  
ATOM   3936  HB2 ALA B  96       5.560  -1.878 -25.998  1.00 91.25           H  
ATOM   3937  HB3 ALA B  96       3.972  -1.928 -25.216  1.00 91.25           H  
ATOM   3938  O   ALA B  96       2.342  -4.475 -25.440  1.00 91.25           O  
ATOM   3939  N   GLY B  97       2.497  -4.302 -27.683  1.00 91.15           N  
ATOM   3940  H   GLY B  97       3.117  -4.093 -28.452  1.00 91.15           H  
ATOM   3941  CA  GLY B  97       1.175  -4.836 -28.016  1.00 91.15           C  
ATOM   3942  HA2 GLY B  97       0.486  -4.624 -27.198  1.00 91.15           H  
ATOM   3943  HA3 GLY B  97       0.815  -4.326 -28.909  1.00 91.15           H  
ATOM   3944  C   GLY B  97       1.120  -6.344 -28.300  1.00 91.15           C  
ATOM   3945  O   GLY B  97       0.011  -6.848 -28.485  1.00 91.15           O  
ATOM   3946  N   ASP B  98       2.251  -7.052 -28.319  1.00 94.31           N  
ATOM   3947  H   ASP B  98       3.121  -6.606 -28.064  1.00 94.31           H  
ATOM   3948  CA  ASP B  98       2.326  -8.495 -28.579  1.00 94.31           C  
ATOM   3949  HA  ASP B  98       1.588  -8.745 -29.342  1.00 94.31           H  
ATOM   3950  C   ASP B  98       1.989  -9.299 -27.311  1.00 94.31           C  
ATOM   3951  CB  ASP B  98       3.709  -8.890 -29.132  1.00 94.31           C  
ATOM   3952  HB2 ASP B  98       3.727  -9.971 -29.272  1.00 94.31           H  
ATOM   3953  HB3 ASP B  98       4.474  -8.642 -28.396  1.00 94.31           H  
ATOM   3954  O   ASP B  98       2.287  -8.868 -26.194  1.00 94.31           O  
ATOM   3955  CG  ASP B  98       4.056  -8.235 -30.476  1.00 94.31           C  
ATOM   3956  OD1 ASP B  98       3.118  -7.962 -31.257  1.00 94.31           O  
ATOM   3957  OD2 ASP B  98       5.265  -8.028 -30.727  1.00 94.31           O  
ATOM   3958  N   PHE B  99       1.318 -10.446 -27.476  1.00 96.36           N  
ATOM   3959  H   PHE B  99       1.108 -10.752 -28.415  1.00 96.36           H  
ATOM   3960  CA  PHE B  99       0.878 -11.313 -26.373  1.00 96.36           C  
ATOM   3961  HA  PHE B  99       1.697 -11.437 -25.665  1.00 96.36           H  
ATOM   3962  C   PHE B  99       0.437 -12.700 -26.875  1.00 96.36           C  
ATOM   3963  CB  PHE B  99      -0.312 -10.626 -25.679  1.00 96.36           C  
ATOM   3964  HB2 PHE B  99      -1.104 -10.480 -26.413  1.00 96.36           H  
ATOM   3965  HB3 PHE B  99       0.000  -9.639 -25.340  1.00 96.36           H  
ATOM   3966  O   PHE B  99      -0.389 -12.780 -27.791  1.00 96.36           O  
ATOM   3967  CG  PHE B  99      -0.876 -11.352 -24.475  1.00 96.36           C  
ATOM   3968  CD1 PHE B  99      -2.235 -11.720 -24.435  1.00 96.36           C  
ATOM   3969  HD1 PHE B  99      -2.871 -11.528 -25.286  1.00 96.36           H  
ATOM   3970  CD2 PHE B  99      -0.052 -11.608 -23.366  1.00 96.36           C  
ATOM   3971  HD2 PHE B  99       0.989 -11.322 -23.387  1.00 96.36           H  
ATOM   3972  CE1 PHE B  99      -2.764 -12.340 -23.289  1.00 96.36           C  
ATOM   3973  HE1 PHE B  99      -3.805 -12.627 -23.260  1.00 96.36           H  
ATOM   3974  CE2 PHE B  99      -0.576 -12.238 -22.227  1.00 96.36           C  
ATOM   3975  HE2 PHE B  99       0.069 -12.447 -21.386  1.00 96.36           H  
ATOM   3976  CZ  PHE B  99      -1.929 -12.605 -22.190  1.00 96.36           C  
ATOM   3977  HZ  PHE B  99      -2.315 -13.104 -21.313  1.00 96.36           H  
ATOM   3978  N   ASP B 100       0.893 -13.791 -26.251  1.00 96.51           N  
ATOM   3979  H   ASP B 100       1.543 -13.668 -25.488  1.00 96.51           H  
ATOM   3980  CA  ASP B 100       0.382 -15.145 -26.519  1.00 96.51           C  
ATOM   3981  HA  ASP B 100       0.112 -15.193 -27.574  1.00 96.51           H  
ATOM   3982  C   ASP B 100      -0.908 -15.412 -25.725  1.00 96.51           C  
ATOM   3983  CB  ASP B 100       1.454 -16.232 -26.325  1.00 96.51           C  
ATOM   3984  HB2 ASP B 100       1.677 -16.347 -25.264  1.00 96.51           H  
ATOM   3985  HB3 ASP B 100       2.366 -15.912 -26.830  1.00 96.51           H  
ATOM   3986  O   ASP B 100      -0.940 -16.093 -24.696  1.00 96.51           O  
ATOM   3987  CG  ASP B 100       1.021 -17.590 -26.916  1.00 96.51           C  
ATOM   3988  OD1 ASP B 100      -0.202 -17.823 -27.102  1.00 96.51           O  
ATOM   3989  OD2 ASP B 100       1.920 -18.417 -27.198  1.00 96.51           O  
ATOM   3990  N   ALA B 101      -2.014 -14.861 -26.228  1.00 95.26           N  
ATOM   3991  H   ALA B 101      -1.901 -14.242 -27.018  1.00 95.26           H  
ATOM   3992  CA  ALA B 101      -3.330 -15.024 -25.615  1.00 95.26           C  
ATOM   3993  HA  ALA B 101      -3.296 -14.592 -24.615  1.00 95.26           H  
ATOM   3994  C   ALA B 101      -3.734 -16.504 -25.454  1.00 95.26           C  
ATOM   3995  CB  ALA B 101      -4.344 -14.244 -26.462  1.00 95.26           C  
ATOM   3996  HB1 ALA B 101      -4.451 -14.710 -27.442  1.00 95.26           H  
ATOM   3997  HB2 ALA B 101      -4.009 -13.214 -26.589  1.00 95.26           H  
ATOM   3998  HB3 ALA B 101      -5.311 -14.241 -25.960  1.00 95.26           H  
ATOM   3999  O   ALA B 101      -4.309 -16.881 -24.430  1.00 95.26           O  
ATOM   4000  N   ALA B 102      -3.389 -17.358 -26.425  1.00 91.77           N  
ATOM   4001  H   ALA B 102      -2.739 -17.039 -27.129  1.00 91.77           H  
ATOM   4002  CA  ALA B 102      -3.758 -18.771 -26.418  1.00 91.77           C  
ATOM   4003  HA  ALA B 102      -4.826 -18.848 -26.216  1.00 91.77           H  
ATOM   4004  C   ALA B 102      -3.027 -19.557 -25.318  1.00 91.77           C  
ATOM   4005  CB  ALA B 102      -3.485 -19.352 -27.810  1.00 91.77           C  
ATOM   4006  HB1 ALA B 102      -2.422 -19.278 -28.039  1.00 91.77           H  
ATOM   4007  HB2 ALA B 102      -3.781 -20.401 -27.832  1.00 91.77           H  
ATOM   4008  HB3 ALA B 102      -4.054 -18.803 -28.560  1.00 91.77           H  
ATOM   4009  O   ALA B 102      -3.636 -20.416 -24.678  1.00 91.77           O  
ATOM   4010  N   PHE B 103      -1.760 -19.236 -25.041  1.00 95.46           N  
ATOM   4011  H   PHE B 103      -1.294 -18.556 -25.624  1.00 95.46           H  
ATOM   4012  CA  PHE B 103      -0.982 -19.870 -23.975  1.00 95.46           C  
ATOM   4013  HA  PHE B 103      -0.895 -20.934 -24.198  1.00 95.46           H  
ATOM   4014  C   PHE B 103      -1.641 -19.739 -22.589  1.00 95.46           C  
ATOM   4015  CB  PHE B 103       0.425 -19.269 -23.991  1.00 95.46           C  
ATOM   4016  HB2 PHE B 103       0.366 -18.193 -23.825  1.00 95.46           H  
ATOM   4017  HB3 PHE B 103       0.856 -19.432 -24.979  1.00 95.46           H  
ATOM   4018  O   PHE B 103      -1.702 -20.720 -21.835  1.00 95.46           O  
ATOM   4019  CG  PHE B 103       1.362 -19.872 -22.975  1.00 95.46           C  
ATOM   4020  CD1 PHE B 103       1.530 -19.257 -21.723  1.00 95.46           C  
ATOM   4021  HD1 PHE B 103       0.993 -18.350 -21.488  1.00 95.46           H  
ATOM   4022  CD2 PHE B 103       2.074 -21.044 -23.289  1.00 95.46           C  
ATOM   4023  HD2 PHE B 103       1.953 -21.501 -24.260  1.00 95.46           H  
ATOM   4024  CE1 PHE B 103       2.422 -19.806 -20.789  1.00 95.46           C  
ATOM   4025  HE1 PHE B 103       2.569 -19.319 -19.836  1.00 95.46           H  
ATOM   4026  CE2 PHE B 103       2.963 -21.597 -22.352  1.00 95.46           C  
ATOM   4027  HE2 PHE B 103       3.522 -22.491 -22.589  1.00 95.46           H  
ATOM   4028  CZ  PHE B 103       3.143 -20.969 -21.108  1.00 95.46           C  
ATOM   4029  HZ  PHE B 103       3.855 -21.368 -20.401  1.00 95.46           H  
ATOM   4030  N   PHE B 104      -2.207 -18.563 -22.293  1.00 95.24           N  
ATOM   4031  H   PHE B 104      -2.091 -17.816 -22.963  1.00 95.24           H  
ATOM   4032  CA  PHE B 104      -2.930 -18.267 -21.048  1.00 95.24           C  
ATOM   4033  HA  PHE B 104      -2.514 -18.890 -20.257  1.00 95.24           H  
ATOM   4034  C   PHE B 104      -4.436 -18.588 -21.096  1.00 95.24           C  
ATOM   4035  CB  PHE B 104      -2.684 -16.803 -20.654  1.00 95.24           C  
ATOM   4036  HB2 PHE B 104      -3.218 -16.585 -19.729  1.00 95.24           H  
ATOM   4037  HB3 PHE B 104      -3.098 -16.159 -21.430  1.00 95.24           H  
ATOM   4038  O   PHE B 104      -5.136 -18.350 -20.113  1.00 95.24           O  
ATOM   4039  CG  PHE B 104      -1.222 -16.463 -20.444  1.00 95.24           C  
ATOM   4040  CD1 PHE B 104      -0.535 -16.913 -19.299  1.00 95.24           C  
ATOM   4041  HD1 PHE B 104      -1.044 -17.512 -18.558  1.00 95.24           H  
ATOM   4042  CD2 PHE B 104      -0.531 -15.730 -21.423  1.00 95.24           C  
ATOM   4043  HD2 PHE B 104      -1.037 -15.394 -22.316  1.00 95.24           H  
ATOM   4044  CE1 PHE B 104       0.827 -16.608 -19.125  1.00 95.24           C  
ATOM   4045  HE1 PHE B 104       1.356 -16.949 -18.247  1.00 95.24           H  
ATOM   4046  CE2 PHE B 104       0.834 -15.458 -21.267  1.00 95.24           C  
ATOM   4047  HE2 PHE B 104       1.353 -14.934 -22.057  1.00 95.24           H  
ATOM   4048  CZ  PHE B 104       1.514 -15.886 -20.114  1.00 95.24           C  
ATOM   4049  HZ  PHE B 104       2.570 -15.685 -20.002  1.00 95.24           H  
ATOM   4050  N   GLY B 105      -4.952 -19.124 -22.209  1.00 89.45           N  
ATOM   4051  H   GLY B 105      -4.333 -19.316 -22.983  1.00 89.45           H  
ATOM   4052  CA  GLY B 105      -6.379 -19.432 -22.376  1.00 89.45           C  
ATOM   4053  HA2 GLY B 105      -6.495 -20.058 -23.261  1.00 89.45           H  
ATOM   4054  HA3 GLY B 105      -6.731 -19.990 -21.508  1.00 89.45           H  
ATOM   4055  C   GLY B 105      -7.286 -18.204 -22.550  1.00 89.45           C  
ATOM   4056  O   GLY B 105      -8.489 -18.293 -22.313  1.00 89.45           O  
ATOM   4057  N   ILE B 106      -6.725 -17.062 -22.952  1.00 91.69           N  
ATOM   4058  H   ILE B 106      -5.753 -17.092 -23.224  1.00 91.69           H  
ATOM   4059  CA  ILE B 106      -7.435 -15.798 -23.175  1.00 91.69           C  
ATOM   4060  HA  ILE B 106      -8.331 -15.781 -22.555  1.00 91.69           H  
ATOM   4061  C   ILE B 106      -7.886 -15.725 -24.640  1.00 91.69           C  
ATOM   4062  CB  ILE B 106      -6.537 -14.618 -22.731  1.00 91.69           C  
ATOM   4063  HB  ILE B 106      -5.563 -14.726 -23.208  1.00 91.69           H  
ATOM   4064  O   ILE B 106      -7.135 -16.044 -25.564  1.00 91.69           O  
ATOM   4065  CG1 ILE B 106      -6.355 -14.664 -21.193  1.00 91.69           C  
ATOM   4066 HG12 ILE B 106      -6.094 -15.676 -20.883  1.00 91.69           H  
ATOM   4067 HG13 ILE B 106      -7.297 -14.404 -20.710  1.00 91.69           H  
ATOM   4068  CG2 ILE B 106      -7.124 -13.258 -23.147  1.00 91.69           C  
ATOM   4069 HG21 ILE B 106      -7.232 -13.204 -24.230  1.00 91.69           H  
ATOM   4070 HG22 ILE B 106      -8.097 -13.115 -22.676  1.00 91.69           H  
ATOM   4071 HG23 ILE B 106      -6.460 -12.446 -22.848  1.00 91.69           H  
ATOM   4072  CD1 ILE B 106      -5.250 -13.748 -20.658  1.00 91.69           C  
ATOM   4073 HD11 ILE B 106      -5.487 -12.700 -20.846  1.00 91.69           H  
ATOM   4074 HD12 ILE B 106      -4.308 -14.008 -21.141  1.00 91.69           H  
ATOM   4075 HD13 ILE B 106      -5.148 -13.897 -19.583  1.00 91.69           H  
ATOM   4076  N   SER B 107      -9.128 -15.298 -24.881  1.00 86.37           N  
ATOM   4077  H   SER B 107      -9.693 -15.005 -24.097  1.00 86.37           H  
ATOM   4078  CA  SER B 107      -9.639 -15.172 -26.254  1.00 86.37           C  
ATOM   4079  HA  SER B 107      -9.359 -16.085 -26.779  1.00 86.37           H  
ATOM   4080  C   SER B 107      -9.012 -13.972 -26.987  1.00 86.37           C  
ATOM   4081  CB  SER B 107     -11.169 -15.092 -26.276  1.00 86.37           C  
ATOM   4082  HB2 SER B 107     -11.586 -15.854 -25.618  1.00 86.37           H  
ATOM   4083  HB3 SER B 107     -11.512 -15.289 -27.291  1.00 86.37           H  
ATOM   4084  O   SER B 107      -8.725 -12.962 -26.344  1.00 86.37           O  
ATOM   4085  OG  SER B 107     -11.637 -13.813 -25.890  1.00 86.37           O  
ATOM   4086  HG  SER B 107     -11.545 -13.730 -24.938  1.00 86.37           H  
ATOM   4087  N   PRO B 108      -8.877 -13.990 -28.330  1.00 87.53           N  
ATOM   4088  CA  PRO B 108      -8.373 -12.832 -29.074  1.00 87.53           C  
ATOM   4089  HA  PRO B 108      -7.338 -12.656 -28.779  1.00 87.53           H  
ATOM   4090  C   PRO B 108      -9.181 -11.546 -28.833  1.00 87.53           C  
ATOM   4091  CB  PRO B 108      -8.410 -13.250 -30.548  1.00 87.53           C  
ATOM   4092  HB2 PRO B 108      -9.374 -12.996 -30.988  1.00 87.53           H  
ATOM   4093  HB3 PRO B 108      -7.599 -12.792 -31.115  1.00 87.53           H  
ATOM   4094  O   PRO B 108      -8.607 -10.463 -28.772  1.00 87.53           O  
ATOM   4095  CG  PRO B 108      -8.269 -14.770 -30.488  1.00 87.53           C  
ATOM   4096  HG2 PRO B 108      -7.218 -15.034 -30.367  1.00 87.53           H  
ATOM   4097  HG3 PRO B 108      -8.691 -15.255 -31.368  1.00 87.53           H  
ATOM   4098  CD  PRO B 108      -9.035 -15.133 -29.217  1.00 87.53           C  
ATOM   4099  HD2 PRO B 108     -10.091 -15.275 -29.447  1.00 87.53           H  
ATOM   4100  HD3 PRO B 108      -8.612 -16.040 -28.785  1.00 87.53           H  
ATOM   4101  N   ARG B 109     -10.506 -11.659 -28.638  1.00 83.03           N  
ATOM   4102  H   ARG B 109     -10.905 -12.587 -28.636  1.00 83.03           H  
ATOM   4103  CA  ARG B 109     -11.390 -10.508 -28.383  1.00 83.03           C  
ATOM   4104  HA  ARG B 109     -11.107  -9.713 -29.073  1.00 83.03           H  
ATOM   4105  C   ARG B 109     -11.193  -9.925 -26.982  1.00 83.03           C  
ATOM   4106  CB  ARG B 109     -12.855 -10.900 -28.655  1.00 83.03           C  
ATOM   4107  HB2 ARG B 109     -12.891 -11.554 -29.526  1.00 83.03           H  
ATOM   4108  HB3 ARG B 109     -13.262 -11.439 -27.799  1.00 83.03           H  
ATOM   4109  O   ARG B 109     -11.242  -8.712 -26.819  1.00 83.03           O  
ATOM   4110  CG  ARG B 109     -13.712  -9.659 -28.958  1.00 83.03           C  
ATOM   4111  HG2 ARG B 109     -13.262  -9.129 -29.798  1.00 83.03           H  
ATOM   4112  HG3 ARG B 109     -13.718  -8.987 -28.099  1.00 83.03           H  
ATOM   4113  CD  ARG B 109     -15.156 -10.009 -29.345  1.00 83.03           C  
ATOM   4114  HD2 ARG B 109     -15.153 -10.884 -29.995  1.00 83.03           H  
ATOM   4115  HD3 ARG B 109     -15.563  -9.167 -29.905  1.00 83.03           H  
ATOM   4116  NE  ARG B 109     -16.007 -10.239 -28.162  1.00 83.03           N  
ATOM   4117  HE  ARG B 109     -15.662  -9.882 -27.283  1.00 83.03           H  
ATOM   4118  NH1 ARG B 109     -17.883 -10.984 -29.254  1.00 83.03           N  
ATOM   4119 HH11 ARG B 109     -17.384 -10.880 -30.125  1.00 83.03           H  
ATOM   4120 HH12 ARG B 109     -18.875 -11.177 -29.246  1.00 83.03           H  
ATOM   4121  NH2 ARG B 109     -17.971 -10.576 -27.063  1.00 83.03           N  
ATOM   4122 HH21 ARG B 109     -18.948 -10.830 -27.059  1.00 83.03           H  
ATOM   4123 HH22 ARG B 109     -17.647  -9.934 -26.353  1.00 83.03           H  
ATOM   4124  CZ  ARG B 109     -17.274 -10.614 -28.162  1.00 83.03           C  
ATOM   4125  N   GLU B 110     -10.927 -10.771 -25.989  1.00 86.53           N  
ATOM   4126  H   GLU B 110     -10.875 -11.759 -26.193  1.00 86.53           H  
ATOM   4127  CA  GLU B 110     -10.541 -10.319 -24.649  1.00 86.53           C  
ATOM   4128  HA  GLU B 110     -11.228  -9.537 -24.325  1.00 86.53           H  
ATOM   4129  C   GLU B 110      -9.132  -9.710 -24.657  1.00 86.53           C  
ATOM   4130  CB  GLU B 110     -10.657 -11.487 -23.662  1.00 86.53           C  
ATOM   4131  HB2 GLU B 110     -11.680 -11.861 -23.686  1.00 86.53           H  
ATOM   4132  HB3 GLU B 110      -9.985 -12.287 -23.972  1.00 86.53           H  
ATOM   4133  O   GLU B 110      -8.943  -8.623 -24.122  1.00 86.53           O  
ATOM   4134  CG  GLU B 110     -10.317 -11.057 -22.226  1.00 86.53           C  
ATOM   4135  HG2 GLU B 110     -10.962 -10.225 -21.946  1.00 86.53           H  
ATOM   4136  HG3 GLU B 110      -9.285 -10.707 -22.193  1.00 86.53           H  
ATOM   4137  CD  GLU B 110     -10.471 -12.187 -21.202  1.00 86.53           C  
ATOM   4138  OE1 GLU B 110     -10.349 -11.866 -19.994  1.00 86.53           O  
ATOM   4139  OE2 GLU B 110     -10.670 -13.352 -21.618  1.00 86.53           O  
ATOM   4140  N   ALA B 111      -8.163 -10.339 -25.331  1.00 92.24           N  
ATOM   4141  H   ALA B 111      -8.369 -11.237 -25.746  1.00 92.24           H  
ATOM   4142  CA  ALA B 111      -6.797  -9.825 -25.447  1.00 92.24           C  
ATOM   4143  HA  ALA B 111      -6.388  -9.712 -24.443  1.00 92.24           H  
ATOM   4144  C   ALA B 111      -6.729  -8.444 -26.127  1.00 92.24           C  
ATOM   4145  CB  ALA B 111      -5.951 -10.856 -26.202  1.00 92.24           C  
ATOM   4146  HB1 ALA B 111      -4.924 -10.498 -26.278  1.00 92.24           H  
ATOM   4147  HB2 ALA B 111      -5.958 -11.805 -25.665  1.00 92.24           H  
ATOM   4148  HB3 ALA B 111      -6.349 -11.005 -27.206  1.00 92.24           H  
ATOM   4149  O   ALA B 111      -5.899  -7.623 -25.742  1.00 92.24           O  
ATOM   4150  N   LEU B 112      -7.617  -8.167 -27.091  1.00 88.59           N  
ATOM   4151  H   LEU B 112      -8.205  -8.918 -27.426  1.00 88.59           H  
ATOM   4152  CA  LEU B 112      -7.761  -6.848 -27.718  1.00 88.59           C  
ATOM   4153  HA  LEU B 112      -6.767  -6.484 -27.980  1.00 88.59           H  
ATOM   4154  C   LEU B 112      -8.396  -5.806 -26.776  1.00 88.59           C  
ATOM   4155  CB  LEU B 112      -8.604  -7.002 -29.000  1.00 88.59           C  
ATOM   4156  HB2 LEU B 112      -9.654  -7.065 -28.713  1.00 88.59           H  
ATOM   4157  HB3 LEU B 112      -8.345  -7.934 -29.504  1.00 88.59           H  
ATOM   4158  O   LEU B 112      -8.101  -4.622 -26.880  1.00 88.59           O  
ATOM   4159  CG  LEU B 112      -8.409  -5.844 -29.997  1.00 88.59           C  
ATOM   4160  HG  LEU B 112      -8.348  -4.894 -29.467  1.00 88.59           H  
ATOM   4161  CD1 LEU B 112      -7.132  -6.043 -30.819  1.00 88.59           C  
ATOM   4162 HD11 LEU B 112      -7.190  -6.973 -31.385  1.00 88.59           H  
ATOM   4163 HD12 LEU B 112      -6.266  -6.075 -30.158  1.00 88.59           H  
ATOM   4164 HD13 LEU B 112      -7.010  -5.210 -31.511  1.00 88.59           H  
ATOM   4165  CD2 LEU B 112      -9.590  -5.763 -30.964  1.00 88.59           C  
ATOM   4166 HD21 LEU B 112     -10.510  -5.579 -30.409  1.00 88.59           H  
ATOM   4167 HD22 LEU B 112      -9.689  -6.695 -31.521  1.00 88.59           H  
ATOM   4168 HD23 LEU B 112      -9.437  -4.943 -31.667  1.00 88.59           H  
ATOM   4169  N   ALA B 113      -9.270  -6.232 -25.859  1.00 87.44           N  
ATOM   4170  H   ALA B 113      -9.478  -7.219 -25.821  1.00 87.44           H  
ATOM   4171  CA  ALA B 113      -9.898  -5.365 -24.858  1.00 87.44           C  
ATOM   4172  HA  ALA B 113     -10.093  -4.391 -25.307  1.00 87.44           H  
ATOM   4173  C   ALA B 113      -9.011  -5.127 -23.616  1.00 87.44           C  
ATOM   4174  CB  ALA B 113     -11.241  -5.998 -24.474  1.00 87.44           C  
ATOM   4175  HB1 ALA B 113     -11.068  -6.949 -23.970  1.00 87.44           H  
ATOM   4176  HB2 ALA B 113     -11.838  -6.174 -25.368  1.00 87.44           H  
ATOM   4177  HB3 ALA B 113     -11.785  -5.333 -23.802  1.00 87.44           H  
ATOM   4178  O   ALA B 113      -9.249  -4.182 -22.861  1.00 87.44           O  
ATOM   4179  N   MET B 114      -8.011  -5.985 -23.390  1.00 92.76           N  
ATOM   4180  H   MET B 114      -7.920  -6.767 -24.023  1.00 92.76           H  
ATOM   4181  CA  MET B 114      -7.060  -5.895 -22.282  1.00 92.76           C  
ATOM   4182  HA  MET B 114      -7.602  -5.633 -21.373  1.00 92.76           H  
ATOM   4183  C   MET B 114      -5.993  -4.823 -22.510  1.00 92.76           C  
ATOM   4184  CB  MET B 114      -6.365  -7.246 -22.054  1.00 92.76           C  
ATOM   4185  HB2 MET B 114      -5.468  -7.071 -21.460  1.00 92.76           H  
ATOM   4186  HB3 MET B 114      -6.060  -7.664 -23.013  1.00 92.76           H  
ATOM   4187  O   MET B 114      -5.242  -4.873 -23.493  1.00 92.76           O  
ATOM   4188  CG  MET B 114      -7.234  -8.259 -21.304  1.00 92.76           C  
ATOM   4189  HG2 MET B 114      -8.203  -8.333 -21.796  1.00 92.76           H  
ATOM   4190  HG3 MET B 114      -7.400  -7.893 -20.291  1.00 92.76           H  
ATOM   4191  SD  MET B 114      -6.514  -9.923 -21.208  1.00 92.76           S  
ATOM   4192  CE  MET B 114      -5.015  -9.585 -20.248  1.00 92.76           C  
ATOM   4193  HE1 MET B 114      -4.357  -8.921 -20.809  1.00 92.76           H  
ATOM   4194  HE2 MET B 114      -5.280  -9.090 -19.314  1.00 92.76           H  
ATOM   4195  HE3 MET B 114      -4.490 -10.518 -20.043  1.00 92.76           H  
ATOM   4196  N   ASP B 115      -5.844  -3.951 -21.510  1.00 94.27           N  
ATOM   4197  H   ASP B 115      -6.491  -3.987 -20.735  1.00 94.27           H  
ATOM   4198  CA  ASP B 115      -4.690  -3.071 -21.343  1.00 94.27           C  
ATOM   4199  HA  ASP B 115      -4.757  -2.288 -22.099  1.00 94.27           H  
ATOM   4200  C   ASP B 115      -3.397  -3.898 -21.530  1.00 94.27           C  
ATOM   4201  CB  ASP B 115      -4.765  -2.397 -19.952  1.00 94.27           C  
ATOM   4202  HB2 ASP B 115      -4.770  -3.171 -19.186  1.00 94.27           H  
ATOM   4203  HB3 ASP B 115      -5.708  -1.854 -19.885  1.00 94.27           H  
ATOM   4204  O   ASP B 115      -3.221  -4.922 -20.849  1.00 94.27           O  
ATOM   4205  CG  ASP B 115      -3.624  -1.417 -19.633  1.00 94.27           C  
ATOM   4206  OD1 ASP B 115      -2.613  -1.417 -20.364  1.00 94.27           O  
ATOM   4207  OD2 ASP B 115      -3.705  -0.704 -18.606  1.00 94.27           O  
ATOM   4208  N   PRO B 116      -2.487  -3.509 -22.448  1.00 96.42           N  
ATOM   4209  CA  PRO B 116      -1.207  -4.189 -22.630  1.00 96.42           C  
ATOM   4210  HA  PRO B 116      -1.390  -5.197 -23.000  1.00 96.42           H  
ATOM   4211  C   PRO B 116      -0.397  -4.305 -21.331  1.00 96.42           C  
ATOM   4212  CB  PRO B 116      -0.462  -3.396 -23.709  1.00 96.42           C  
ATOM   4213  HB2 PRO B 116       0.609  -3.343 -23.514  1.00 96.42           H  
ATOM   4214  HB3 PRO B 116      -0.639  -3.856 -24.682  1.00 96.42           H  
ATOM   4215  O   PRO B 116       0.377  -5.248 -21.199  1.00 96.42           O  
ATOM   4216  CG  PRO B 116      -1.117  -2.017 -23.673  1.00 96.42           C  
ATOM   4217  HG2 PRO B 116      -1.039  -1.500 -24.630  1.00 96.42           H  
ATOM   4218  HG3 PRO B 116      -0.680  -1.419 -22.873  1.00 96.42           H  
ATOM   4219  CD  PRO B 116      -2.561  -2.347 -23.322  1.00 96.42           C  
ATOM   4220  HD2 PRO B 116      -3.012  -1.483 -22.834  1.00 96.42           H  
ATOM   4221  HD3 PRO B 116      -3.118  -2.607 -24.222  1.00 96.42           H  
ATOM   4222  N   GLN B 117      -0.619  -3.449 -20.328  1.00 97.83           N  
ATOM   4223  H   GLN B 117      -1.278  -2.696 -20.468  1.00 97.83           H  
ATOM   4224  CA  GLN B 117      -0.039  -3.614 -18.993  1.00 97.83           C  
ATOM   4225  HA  GLN B 117       1.047  -3.603 -19.088  1.00 97.83           H  
ATOM   4226  C   GLN B 117      -0.423  -4.953 -18.336  1.00 97.83           C  
ATOM   4227  CB  GLN B 117      -0.462  -2.444 -18.094  1.00 97.83           C  
ATOM   4228  HB2 GLN B 117      -1.550  -2.403 -18.041  1.00 97.83           H  
ATOM   4229  HB3 GLN B 117      -0.088  -2.624 -17.086  1.00 97.83           H  
ATOM   4230  O   GLN B 117       0.446  -5.625 -17.784  1.00 97.83           O  
ATOM   4231  CG  GLN B 117       0.087  -1.098 -18.587  1.00 97.83           C  
ATOM   4232  HG2 GLN B 117      -0.351  -0.832 -19.549  1.00 97.83           H  
ATOM   4233  HG3 GLN B 117       1.166  -1.187 -18.718  1.00 97.83           H  
ATOM   4234  CD  GLN B 117      -0.182   0.028 -17.603  1.00 97.83           C  
ATOM   4235  NE2 GLN B 117      -1.396   0.501 -17.455  1.00 97.83           N  
ATOM   4236 HE21 GLN B 117      -1.506   1.221 -16.756  1.00 97.83           H  
ATOM   4237 HE22 GLN B 117      -2.167   0.103 -17.972  1.00 97.83           H  
ATOM   4238  OE1 GLN B 117       0.724   0.505 -16.941  1.00 97.83           O  
ATOM   4239  N   GLN B 118      -1.685  -5.398 -18.440  1.00 97.94           N  
ATOM   4240  H   GLN B 118      -2.339  -4.866 -18.997  1.00 97.94           H  
ATOM   4241  CA  GLN B 118      -2.102  -6.712 -17.921  1.00 97.94           C  
ATOM   4242  HA  GLN B 118      -1.773  -6.801 -16.886  1.00 97.94           H  
ATOM   4243  C   GLN B 118      -1.457  -7.865 -18.708  1.00 97.94           C  
ATOM   4244  CB  GLN B 118      -3.635  -6.881 -17.964  1.00 97.94           C  
ATOM   4245  HB2 GLN B 118      -3.853  -7.882 -17.592  1.00 97.94           H  
ATOM   4246  HB3 GLN B 118      -3.977  -6.828 -18.998  1.00 97.94           H  
ATOM   4247  O   GLN B 118      -1.116  -8.898 -18.131  1.00 97.94           O  
ATOM   4248  CG  GLN B 118      -4.443  -5.874 -17.125  1.00 97.94           C  
ATOM   4249  HG2 GLN B 118      -3.996  -5.791 -16.135  1.00 97.94           H  
ATOM   4250  HG3 GLN B 118      -4.399  -4.893 -17.598  1.00 97.94           H  
ATOM   4251  CD  GLN B 118      -5.916  -6.275 -16.955  1.00 97.94           C  
ATOM   4252  NE2 GLN B 118      -6.718  -5.481 -16.282  1.00 97.94           N  
ATOM   4253 HE21 GLN B 118      -7.692  -5.747 -16.241  1.00 97.94           H  
ATOM   4254 HE22 GLN B 118      -6.400  -4.598 -15.909  1.00 97.94           H  
ATOM   4255  OE1 GLN B 118      -6.378  -7.329 -17.380  1.00 97.94           O  
ATOM   4256  N   ARG B 119      -1.287  -7.688 -20.026  1.00 98.06           N  
ATOM   4257  H   ARG B 119      -1.563  -6.794 -20.406  1.00 98.06           H  
ATOM   4258  CA  ARG B 119      -0.706  -8.687 -20.940  1.00 98.06           C  
ATOM   4259  HA  ARG B 119      -1.154  -9.661 -20.744  1.00 98.06           H  
ATOM   4260  C   ARG B 119       0.789  -8.886 -20.688  1.00 98.06           C  
ATOM   4261  CB  ARG B 119      -1.013  -8.293 -22.398  1.00 98.06           C  
ATOM   4262  HB2 ARG B 119      -0.470  -8.963 -23.065  1.00 98.06           H  
ATOM   4263  HB3 ARG B 119      -0.674  -7.277 -22.598  1.00 98.06           H  
ATOM   4264  O   ARG B 119       1.222 -10.008 -20.436  1.00 98.06           O  
ATOM   4265  CG  ARG B 119      -2.521  -8.410 -22.676  1.00 98.06           C  
ATOM   4266  HG2 ARG B 119      -3.062  -7.669 -22.088  1.00 98.06           H  
ATOM   4267  HG3 ARG B 119      -2.836  -9.406 -22.363  1.00 98.06           H  
ATOM   4268  CD  ARG B 119      -2.920  -8.260 -24.144  1.00 98.06           C  
ATOM   4269  HD2 ARG B 119      -2.210  -8.818 -24.755  1.00 98.06           H  
ATOM   4270  HD3 ARG B 119      -3.897  -8.726 -24.273  1.00 98.06           H  
ATOM   4271  NE  ARG B 119      -3.037  -6.854 -24.579  1.00 98.06           N  
ATOM   4272  HE  ARG B 119      -3.668  -6.263 -24.059  1.00 98.06           H  
ATOM   4273  NH1 ARG B 119      -1.927  -7.081 -26.569  1.00 98.06           N  
ATOM   4274 HH11 ARG B 119      -1.596  -7.988 -26.273  1.00 98.06           H  
ATOM   4275 HH12 ARG B 119      -1.513  -6.707 -27.412  1.00 98.06           H  
ATOM   4276  NH2 ARG B 119      -2.998  -5.171 -26.093  1.00 98.06           N  
ATOM   4277 HH21 ARG B 119      -2.786  -4.854 -27.028  1.00 98.06           H  
ATOM   4278 HH22 ARG B 119      -3.701  -4.706 -25.537  1.00 98.06           H  
ATOM   4279  CZ  ARG B 119      -2.648  -6.375 -25.745  1.00 98.06           C  
ATOM   4280  N   GLN B 120       1.553  -7.795 -20.643  1.00 98.29           N  
ATOM   4281  H   GLN B 120       1.124  -6.902 -20.843  1.00 98.29           H  
ATOM   4282  CA  GLN B 120       2.982  -7.827 -20.325  1.00 98.29           C  
ATOM   4283  HA  GLN B 120       3.476  -8.521 -21.005  1.00 98.29           H  
ATOM   4284  C   GLN B 120       3.225  -8.356 -18.901  1.00 98.29           C  
ATOM   4285  CB  GLN B 120       3.601  -6.429 -20.520  1.00 98.29           C  
ATOM   4286  HB2 GLN B 120       4.642  -6.458 -20.198  1.00 98.29           H  
ATOM   4287  HB3 GLN B 120       3.076  -5.720 -19.880  1.00 98.29           H  
ATOM   4288  O   GLN B 120       4.090  -9.204 -18.710  1.00 98.29           O  
ATOM   4289  CG  GLN B 120       3.551  -5.906 -21.972  1.00 98.29           C  
ATOM   4290  HG2 GLN B 120       3.929  -4.884 -21.989  1.00 98.29           H  
ATOM   4291  HG3 GLN B 120       2.517  -5.875 -22.317  1.00 98.29           H  
ATOM   4292  CD  GLN B 120       4.361  -6.720 -22.982  1.00 98.29           C  
ATOM   4293  NE2 GLN B 120       4.037  -6.615 -24.251  1.00 98.29           N  
ATOM   4294 HE21 GLN B 120       4.505  -7.199 -24.930  1.00 98.29           H  
ATOM   4295 HE22 GLN B 120       3.252  -6.052 -24.546  1.00 98.29           H  
ATOM   4296  OE1 GLN B 120       5.295  -7.437 -22.653  1.00 98.29           O  
ATOM   4297  N   ALA B 121       2.429  -7.942 -17.904  1.00 98.41           N  
ATOM   4298  H   ALA B 121       1.730  -7.236 -18.085  1.00 98.41           H  
ATOM   4299  CA  ALA B 121       2.592  -8.416 -16.526  1.00 98.41           C  
ATOM   4300  HA  ALA B 121       3.622  -8.223 -16.225  1.00 98.41           H  
ATOM   4301  C   ALA B 121       2.359  -9.934 -16.363  1.00 98.41           C  
ATOM   4302  CB  ALA B 121       1.672  -7.602 -15.612  1.00 98.41           C  
ATOM   4303  HB1 ALA B 121       1.897  -6.540 -15.714  1.00 98.41           H  
ATOM   4304  HB2 ALA B 121       0.629  -7.780 -15.873  1.00 98.41           H  
ATOM   4305  HB3 ALA B 121       1.840  -7.893 -14.575  1.00 98.41           H  
ATOM   4306  O   ALA B 121       3.045 -10.563 -15.554  1.00 98.41           O  
ATOM   4307  N   LEU B 122       1.445 -10.536 -17.138  1.00 97.95           N  
ATOM   4308  H   LEU B 122       0.905  -9.964 -17.772  1.00 97.95           H  
ATOM   4309  CA  LEU B 122       1.247 -11.992 -17.184  1.00 97.95           C  
ATOM   4310  HA  LEU B 122       1.072 -12.352 -16.170  1.00 97.95           H  
ATOM   4311  C   LEU B 122       2.495 -12.726 -17.694  1.00 97.95           C  
ATOM   4312  CB  LEU B 122       0.029 -12.331 -18.071  1.00 97.95           C  
ATOM   4313  HB2 LEU B 122      -0.088 -11.554 -18.827  1.00 97.95           H  
ATOM   4314  HB3 LEU B 122       0.220 -13.263 -18.604  1.00 97.95           H  
ATOM   4315  O   LEU B 122       2.997 -13.621 -17.011  1.00 97.95           O  
ATOM   4316  CG  LEU B 122      -1.293 -12.491 -17.305  1.00 97.95           C  
ATOM   4317  HG  LEU B 122      -1.442 -11.645 -16.634  1.00 97.95           H  
ATOM   4318  CD1 LEU B 122      -2.445 -12.541 -18.307  1.00 97.95           C  
ATOM   4319 HD11 LEU B 122      -2.275 -13.352 -19.015  1.00 97.95           H  
ATOM   4320 HD12 LEU B 122      -2.498 -11.594 -18.846  1.00 97.95           H  
ATOM   4321 HD13 LEU B 122      -3.385 -12.722 -17.785  1.00 97.95           H  
ATOM   4322  CD2 LEU B 122      -1.334 -13.795 -16.499  1.00 97.95           C  
ATOM   4323 HD21 LEU B 122      -2.289 -13.882 -15.982  1.00 97.95           H  
ATOM   4324 HD22 LEU B 122      -1.204 -14.648 -17.165  1.00 97.95           H  
ATOM   4325 HD23 LEU B 122      -0.535 -13.805 -15.757  1.00 97.95           H  
ATOM   4326  N   GLU B 123       3.015 -12.332 -18.859  1.00 98.35           N  
ATOM   4327  H   GLU B 123       2.566 -11.581 -19.365  1.00 98.35           H  
ATOM   4328  CA  GLU B 123       4.190 -12.975 -19.465  1.00 98.35           C  
ATOM   4329  HA  GLU B 123       4.024 -14.052 -19.499  1.00 98.35           H  
ATOM   4330  C   GLU B 123       5.447 -12.783 -18.612  1.00 98.35           C  
ATOM   4331  CB  GLU B 123       4.400 -12.485 -20.908  1.00 98.35           C  
ATOM   4332  HB2 GLU B 123       5.389 -12.801 -21.239  1.00 98.35           H  
ATOM   4333  HB3 GLU B 123       4.340 -11.397 -20.948  1.00 98.35           H  
ATOM   4334  O   GLU B 123       6.104 -13.764 -18.266  1.00 98.35           O  
ATOM   4335  CG  GLU B 123       3.349 -13.115 -21.835  1.00 98.35           C  
ATOM   4336  HG2 GLU B 123       2.359 -12.822 -21.487  1.00 98.35           H  
ATOM   4337  HG3 GLU B 123       3.442 -14.197 -21.744  1.00 98.35           H  
ATOM   4338  CD  GLU B 123       3.479 -12.755 -23.322  1.00 98.35           C  
ATOM   4339  OE1 GLU B 123       2.597 -13.176 -24.100  1.00 98.35           O  
ATOM   4340  OE2 GLU B 123       4.455 -12.073 -23.701  1.00 98.35           O  
ATOM   4341  N   THR B 124       5.728 -11.558 -18.157  1.00 98.36           N  
ATOM   4342  H   THR B 124       5.148 -10.781 -18.444  1.00 98.36           H  
ATOM   4343  CA  THR B 124       6.900 -11.294 -17.307  1.00 98.36           C  
ATOM   4344  HA  THR B 124       7.778 -11.693 -17.816  1.00 98.36           H  
ATOM   4345  C   THR B 124       6.804 -12.008 -15.951  1.00 98.36           C  
ATOM   4346  CB  THR B 124       7.117  -9.788 -17.095  1.00 98.36           C  
ATOM   4347  HB  THR B 124       6.417  -9.424 -16.343  1.00 98.36           H  
ATOM   4348  O   THR B 124       7.822 -12.417 -15.395  1.00 98.36           O  
ATOM   4349  CG2 THR B 124       8.545  -9.459 -16.669  1.00 98.36           C  
ATOM   4350 HG21 THR B 124       8.760  -9.917 -15.704  1.00 98.36           H  
ATOM   4351 HG22 THR B 124       9.248  -9.839 -17.411  1.00 98.36           H  
ATOM   4352 HG23 THR B 124       8.660  -8.379 -16.578  1.00 98.36           H  
ATOM   4353  OG1 THR B 124       6.923  -9.048 -18.278  1.00 98.36           O  
ATOM   4354  HG1 THR B 124       7.207  -9.616 -18.999  1.00 98.36           H  
ATOM   4355  N   THR B 125       5.598 -12.230 -15.412  1.00 98.51           N  
ATOM   4356  H   THR B 125       4.778 -11.887 -15.891  1.00 98.51           H  
ATOM   4357  CA  THR B 125       5.428 -13.051 -14.198  1.00 98.51           C  
ATOM   4358  HA  THR B 125       6.144 -12.712 -13.449  1.00 98.51           H  
ATOM   4359  C   THR B 125       5.722 -14.528 -14.462  1.00 98.51           C  
ATOM   4360  CB  THR B 125       4.028 -12.896 -13.589  1.00 98.51           C  
ATOM   4361  HB  THR B 125       3.266 -13.133 -14.331  1.00 98.51           H  
ATOM   4362  O   THR B 125       6.393 -15.168 -13.649  1.00 98.51           O  
ATOM   4363  CG2 THR B 125       3.833 -13.804 -12.372  1.00 98.51           C  
ATOM   4364 HG21 THR B 125       3.024 -13.428 -11.747  1.00 98.51           H  
ATOM   4365 HG22 THR B 125       3.587 -14.813 -12.704  1.00 98.51           H  
ATOM   4366 HG23 THR B 125       4.751 -13.844 -11.785  1.00 98.51           H  
ATOM   4367  OG1 THR B 125       3.848 -11.571 -13.155  1.00 98.51           O  
ATOM   4368  HG1 THR B 125       3.629 -11.061 -13.938  1.00 98.51           H  
ATOM   4369  N   TRP B 126       5.266 -15.076 -15.593  1.00 98.40           N  
ATOM   4370  H   TRP B 126       4.748 -14.501 -16.243  1.00 98.40           H  
ATOM   4371  CA  TRP B 126       5.575 -16.454 -15.987  1.00 98.40           C  
ATOM   4372  HA  TRP B 126       5.224 -17.135 -15.211  1.00 98.40           H  
ATOM   4373  C   TRP B 126       7.088 -16.668 -16.132  1.00 98.40           C  
ATOM   4374  CB  TRP B 126       4.847 -16.796 -17.295  1.00 98.40           C  
ATOM   4375  HB2 TRP B 126       3.786 -16.573 -17.176  1.00 98.40           H  
ATOM   4376  HB3 TRP B 126       5.225 -16.174 -18.106  1.00 98.40           H  
ATOM   4377  O   TRP B 126       7.656 -17.579 -15.528  1.00 98.40           O  
ATOM   4378  CG  TRP B 126       4.991 -18.231 -17.690  1.00 98.40           C  
ATOM   4379  CD1 TRP B 126       6.092 -18.796 -18.236  1.00 98.40           C  
ATOM   4380  HD1 TRP B 126       7.001 -18.268 -18.486  1.00 98.40           H  
ATOM   4381  CD2 TRP B 126       4.041 -19.318 -17.499  1.00 98.40           C  
ATOM   4382  CE2 TRP B 126       4.672 -20.538 -17.883  1.00 98.40           C  
ATOM   4383  CE3 TRP B 126       2.719 -19.398 -17.010  1.00 98.40           C  
ATOM   4384  HE3 TRP B 126       2.216 -18.488 -16.715  1.00 98.40           H  
ATOM   4385  NE1 TRP B 126       5.917 -20.162 -18.335  1.00 98.40           N  
ATOM   4386  HE1 TRP B 126       6.653 -20.793 -18.618  1.00 98.40           H  
ATOM   4387  CH2 TRP B 126       2.704 -21.819 -17.300  1.00 98.40           C  
ATOM   4388  HH2 TRP B 126       2.181 -22.761 -17.238  1.00 98.40           H  
ATOM   4389  CZ2 TRP B 126       4.036 -21.778 -17.750  1.00 98.40           C  
ATOM   4390  HZ2 TRP B 126       4.568 -22.683 -18.001  1.00 98.40           H  
ATOM   4391  CZ3 TRP B 126       2.049 -20.633 -16.929  1.00 98.40           C  
ATOM   4392  HZ3 TRP B 126       1.029 -20.672 -16.576  1.00 98.40           H  
ATOM   4393  N   GLU B 127       7.750 -15.778 -16.873  1.00 98.15           N  
ATOM   4394  H   GLU B 127       7.210 -15.066 -17.345  1.00 98.15           H  
ATOM   4395  CA  GLU B 127       9.202 -15.768 -17.079  1.00 98.15           C  
ATOM   4396  HA  GLU B 127       9.508 -16.688 -17.577  1.00 98.15           H  
ATOM   4397  C   GLU B 127       9.963 -15.686 -15.740  1.00 98.15           C  
ATOM   4398  CB  GLU B 127       9.553 -14.571 -17.987  1.00 98.15           C  
ATOM   4399  HB2 GLU B 127      10.635 -14.449 -18.011  1.00 98.15           H  
ATOM   4400  HB3 GLU B 127       9.120 -13.679 -17.534  1.00 98.15           H  
ATOM   4401  O   GLU B 127      10.924 -16.430 -15.515  1.00 98.15           O  
ATOM   4402  CG  GLU B 127       9.048 -14.712 -19.441  1.00 98.15           C  
ATOM   4403  HG2 GLU B 127       9.694 -15.422 -19.958  1.00 98.15           H  
ATOM   4404  HG3 GLU B 127       8.045 -15.139 -19.438  1.00 98.15           H  
ATOM   4405  CD  GLU B 127       9.007 -13.382 -20.230  1.00 98.15           C  
ATOM   4406  OE1 GLU B 127       8.619 -13.414 -21.423  1.00 98.15           O  
ATOM   4407  OE2 GLU B 127       9.323 -12.314 -19.656  1.00 98.15           O  
ATOM   4408  N   ALA B 128       9.501 -14.852 -14.798  1.00 98.60           N  
ATOM   4409  H   ALA B 128       8.736 -14.237 -15.035  1.00 98.60           H  
ATOM   4410  CA  ALA B 128      10.114 -14.726 -13.476  1.00 98.60           C  
ATOM   4411  HA  ALA B 128      11.173 -14.511 -13.619  1.00 98.60           H  
ATOM   4412  C   ALA B 128      10.013 -16.030 -12.657  1.00 98.60           C  
ATOM   4413  CB  ALA B 128       9.486 -13.534 -12.741  1.00 98.60           C  
ATOM   4414  HB1 ALA B 128       8.429 -13.721 -12.554  1.00 98.60           H  
ATOM   4415  HB2 ALA B 128       9.586 -12.630 -13.341  1.00 98.60           H  
ATOM   4416  HB3 ALA B 128       9.999 -13.373 -11.793  1.00 98.60           H  
ATOM   4417  O   ALA B 128      10.994 -16.424 -12.017  1.00 98.60           O  
ATOM   4418  N   LEU B 129       8.877 -16.737 -12.707  1.00 98.43           N  
ATOM   4419  H   LEU B 129       8.122 -16.373 -13.271  1.00 98.43           H  
ATOM   4420  CA  LEU B 129       8.694 -18.043 -12.055  1.00 98.43           C  
ATOM   4421  HA  LEU B 129       9.006 -17.967 -11.013  1.00 98.43           H  
ATOM   4422  C   LEU B 129       9.574 -19.133 -12.688  1.00 98.43           C  
ATOM   4423  CB  LEU B 129       7.206 -18.437 -12.104  1.00 98.43           C  
ATOM   4424  HB2 LEU B 129       7.108 -19.475 -11.785  1.00 98.43           H  
ATOM   4425  HB3 LEU B 129       6.870 -18.383 -13.139  1.00 98.43           H  
ATOM   4426  O   LEU B 129      10.229 -19.891 -11.965  1.00 98.43           O  
ATOM   4427  CG  LEU B 129       6.277 -17.568 -11.234  1.00 98.43           C  
ATOM   4428  HG  LEU B 129       6.426 -16.512 -11.460  1.00 98.43           H  
ATOM   4429  CD1 LEU B 129       4.822 -17.930 -11.525  1.00 98.43           C  
ATOM   4430 HD11 LEU B 129       4.605 -17.736 -12.576  1.00 98.43           H  
ATOM   4431 HD12 LEU B 129       4.163 -17.310 -10.917  1.00 98.43           H  
ATOM   4432 HD13 LEU B 129       4.641 -18.983 -11.307  1.00 98.43           H  
ATOM   4433  CD2 LEU B 129       6.519 -17.780  -9.739  1.00 98.43           C  
ATOM   4434 HD21 LEU B 129       7.511 -17.418  -9.466  1.00 98.43           H  
ATOM   4435 HD22 LEU B 129       6.436 -18.841  -9.505  1.00 98.43           H  
ATOM   4436 HD23 LEU B 129       5.781 -17.221  -9.164  1.00 98.43           H  
ATOM   4437  N   GLU B 130       9.676 -19.168 -14.020  1.00 96.57           N  
ATOM   4438  H   GLU B 130       9.097 -18.547 -14.566  1.00 96.57           H  
ATOM   4439  CA  GLU B 130      10.580 -20.088 -14.719  1.00 96.57           C  
ATOM   4440  HA  GLU B 130      10.366 -21.103 -14.383  1.00 96.57           H  
ATOM   4441  C   GLU B 130      12.061 -19.819 -14.409  1.00 96.57           C  
ATOM   4442  CB  GLU B 130      10.372 -20.024 -16.238  1.00 96.57           C  
ATOM   4443  HB2 GLU B 130      10.311 -18.988 -16.572  1.00 96.57           H  
ATOM   4444  HB3 GLU B 130      11.256 -20.473 -16.692  1.00 96.57           H  
ATOM   4445  O   GLU B 130      12.847 -20.771 -14.317  1.00 96.57           O  
ATOM   4446  CG  GLU B 130       9.134 -20.804 -16.707  1.00 96.57           C  
ATOM   4447  HG2 GLU B 130       9.076 -21.732 -16.139  1.00 96.57           H  
ATOM   4448  HG3 GLU B 130       8.240 -20.220 -16.488  1.00 96.57           H  
ATOM   4449  CD  GLU B 130       9.176 -21.172 -18.202  1.00 96.57           C  
ATOM   4450  OE1 GLU B 130       8.197 -21.807 -18.656  1.00 96.57           O  
ATOM   4451  OE2 GLU B 130      10.216 -20.944 -18.865  1.00 96.57           O  
ATOM   4452  N   SER B 131      12.455 -18.555 -14.210  1.00 96.63           N  
ATOM   4453  H   SER B 131      11.795 -17.819 -14.414  1.00 96.63           H  
ATOM   4454  CA  SER B 131      13.818 -18.189 -13.787  1.00 96.63           C  
ATOM   4455  HA  SER B 131      14.522 -18.674 -14.464  1.00 96.63           H  
ATOM   4456  C   SER B 131      14.143 -18.676 -12.365  1.00 96.63           C  
ATOM   4457  CB  SER B 131      14.040 -16.675 -13.908  1.00 96.63           C  
ATOM   4458  HB2 SER B 131      13.571 -16.297 -14.817  1.00 96.63           H  
ATOM   4459  HB3 SER B 131      15.111 -16.482 -13.967  1.00 96.63           H  
ATOM   4460  O   SER B 131      15.270 -19.091 -12.099  1.00 96.63           O  
ATOM   4461  OG  SER B 131      13.528 -15.998 -12.779  1.00 96.63           O  
ATOM   4462  HG  SER B 131      12.583 -16.158 -12.724  1.00 96.63           H  
ATOM   4463  N   ALA B 132      13.137 -18.725 -11.479  1.00 96.82           N  
ATOM   4464  H   ALA B 132      12.238 -18.364 -11.766  1.00 96.82           H  
ATOM   4465  CA  ALA B 132      13.239 -19.304 -10.137  1.00 96.82           C  
ATOM   4466  HA  ALA B 132      14.194 -19.000  -9.710  1.00 96.82           H  
ATOM   4467  C   ALA B 132      13.239 -20.845 -10.129  1.00 96.82           C  
ATOM   4468  CB  ALA B 132      12.106 -18.738  -9.266  1.00 96.82           C  
ATOM   4469  HB1 ALA B 132      12.169 -19.159  -8.263  1.00 96.82           H  
ATOM   4470  HB2 ALA B 132      11.138 -18.982  -9.703  1.00 96.82           H  
ATOM   4471  HB3 ALA B 132      12.190 -17.654  -9.191  1.00 96.82           H  
ATOM   4472  O   ALA B 132      13.307 -21.460  -9.061  1.00 96.82           O  
ATOM   4473  N   GLY B 133      13.134 -21.477 -11.304  1.00 96.12           N  
ATOM   4474  H   GLY B 133      13.086 -20.910 -12.138  1.00 96.12           H  
ATOM   4475  CA  GLY B 133      13.039 -22.925 -11.458  1.00 96.12           C  
ATOM   4476  HA2 GLY B 133      13.161 -23.151 -12.518  1.00 96.12           H  
ATOM   4477  HA3 GLY B 133      13.840 -23.407 -10.897  1.00 96.12           H  
ATOM   4478  C   GLY B 133      11.700 -23.513 -11.005  1.00 96.12           C  
ATOM   4479  O   GLY B 133      11.655 -24.682 -10.623  1.00 96.12           O  
ATOM   4480  N   ILE B 134      10.624 -22.717 -11.014  1.00 96.94           N  
ATOM   4481  H   ILE B 134      10.720 -21.777 -11.371  1.00 96.94           H  
ATOM   4482  CA  ILE B 134       9.283 -23.127 -10.583  1.00 96.94           C  
ATOM   4483  HA  ILE B 134       9.368 -24.024  -9.971  1.00 96.94           H  
ATOM   4484  C   ILE B 134       8.414 -23.413 -11.816  1.00 96.94           C  
ATOM   4485  CB  ILE B 134       8.603 -22.039  -9.718  1.00 96.94           C  
ATOM   4486  HB  ILE B 134       8.307 -21.211 -10.362  1.00 96.94           H  
ATOM   4487  O   ILE B 134       8.146 -22.485 -12.577  1.00 96.94           O  
ATOM   4488  CG1 ILE B 134       9.523 -21.465  -8.623  1.00 96.94           C  
ATOM   4489 HG12 ILE B 134       9.749 -22.260  -7.913  1.00 96.94           H  
ATOM   4490 HG13 ILE B 134      10.460 -21.133  -9.071  1.00 96.94           H  
ATOM   4491  CG2 ILE B 134       7.339 -22.641  -9.076  1.00 96.94           C  
ATOM   4492 HG21 ILE B 134       6.825 -21.895  -8.471  1.00 96.94           H  
ATOM   4493 HG22 ILE B 134       6.639 -22.962  -9.848  1.00 96.94           H  
ATOM   4494 HG23 ILE B 134       7.591 -23.498  -8.452  1.00 96.94           H  
ATOM   4495  CD1 ILE B 134       8.921 -20.243  -7.909  1.00 96.94           C  
ATOM   4496 HD11 ILE B 134       9.694 -19.721  -7.345  1.00 96.94           H  
ATOM   4497 HD12 ILE B 134       8.125 -20.544  -7.227  1.00 96.94           H  
ATOM   4498 HD13 ILE B 134       8.527 -19.544  -8.648  1.00 96.94           H  
ATOM   4499  N   PRO B 135       7.902 -24.642 -12.009  1.00 96.18           N  
ATOM   4500  CA  PRO B 135       6.807 -24.887 -12.945  1.00 96.18           C  
ATOM   4501  HA  PRO B 135       7.071 -24.499 -13.929  1.00 96.18           H  
ATOM   4502  C   PRO B 135       5.532 -24.222 -12.394  1.00 96.18           C  
ATOM   4503  CB  PRO B 135       6.661 -26.414 -13.034  1.00 96.18           C  
ATOM   4504  HB2 PRO B 135       5.760 -26.755 -12.523  1.00 96.18           H  
ATOM   4505  HB3 PRO B 135       6.623 -26.743 -14.072  1.00 96.18           H  
ATOM   4506  O   PRO B 135       5.102 -24.625 -11.308  1.00 96.18           O  
ATOM   4507  CG  PRO B 135       7.894 -26.978 -12.328  1.00 96.18           C  
ATOM   4508  HG2 PRO B 135       8.690 -27.125 -13.058  1.00 96.18           H  
ATOM   4509  HG3 PRO B 135       7.672 -27.911 -11.811  1.00 96.18           H  
ATOM   4510  CD  PRO B 135       8.295 -25.876 -11.354  1.00 96.18           C  
ATOM   4511  HD2 PRO B 135       9.370 -25.911 -11.173  1.00 96.18           H  
ATOM   4512  HD3 PRO B 135       7.745 -25.987 -10.420  1.00 96.18           H  
ATOM   4513  N   PRO B 136       4.909 -23.233 -13.065  1.00 94.49           N  
ATOM   4514  CA  PRO B 136       3.847 -22.434 -12.442  1.00 94.49           C  
ATOM   4515  HA  PRO B 136       4.271 -21.944 -11.565  1.00 94.49           H  
ATOM   4516  C   PRO B 136       2.622 -23.237 -11.983  1.00 94.49           C  
ATOM   4517  CB  PRO B 136       3.493 -21.352 -13.462  1.00 94.49           C  
ATOM   4518  HB2 PRO B 136       3.183 -20.432 -12.967  1.00 94.49           H  
ATOM   4519  HB3 PRO B 136       2.726 -21.709 -14.150  1.00 94.49           H  
ATOM   4520  O   PRO B 136       2.040 -22.923 -10.949  1.00 94.49           O  
ATOM   4521  CG  PRO B 136       4.811 -21.160 -14.205  1.00 94.49           C  
ATOM   4522  HG2 PRO B 136       4.671 -20.703 -15.184  1.00 94.49           H  
ATOM   4523  HG3 PRO B 136       5.491 -20.558 -13.602  1.00 94.49           H  
ATOM   4524  CD  PRO B 136       5.336 -22.589 -14.302  1.00 94.49           C  
ATOM   4525  HD2 PRO B 136       6.419 -22.567 -14.417  1.00 94.49           H  
ATOM   4526  HD3 PRO B 136       4.877 -23.091 -15.154  1.00 94.49           H  
ATOM   4527  N   GLU B 137       2.287 -24.338 -12.659  1.00 93.56           N  
ATOM   4528  H   GLU B 137       2.726 -24.499 -13.554  1.00 93.56           H  
ATOM   4529  CA  GLU B 137       1.251 -25.287 -12.223  1.00 93.56           C  
ATOM   4530  HA  GLU B 137       0.294 -24.767 -12.176  1.00 93.56           H  
ATOM   4531  C   GLU B 137       1.488 -25.890 -10.826  1.00 93.56           C  
ATOM   4532  CB  GLU B 137       1.146 -26.355 -13.313  1.00 93.56           C  
ATOM   4533  HB2 GLU B 137       2.135 -26.763 -13.519  1.00 93.56           H  
ATOM   4534  HB3 GLU B 137       0.782 -25.822 -14.192  1.00 93.56           H  
ATOM   4535  O   GLU B 137       0.525 -26.183 -10.121  1.00 93.56           O  
ATOM   4536  CG  GLU B 137       0.171 -27.506 -13.052  1.00 93.56           C  
ATOM   4537  HG2 GLU B 137      -0.733 -27.095 -12.603  1.00 93.56           H  
ATOM   4538  HG3 GLU B 137       0.622 -28.207 -12.350  1.00 93.56           H  
ATOM   4539  CD  GLU B 137      -0.201 -28.232 -14.356  1.00 93.56           C  
ATOM   4540  OE1 GLU B 137      -1.328 -28.766 -14.394  1.00 93.56           O  
ATOM   4541  OE2 GLU B 137       0.612 -28.203 -15.314  1.00 93.56           O  
ATOM   4542  N   THR B 138       2.738 -25.980 -10.354  1.00 94.93           N  
ATOM   4543  H   THR B 138       3.488 -25.618 -10.926  1.00 94.93           H  
ATOM   4544  CA  THR B 138       3.031 -26.421  -8.972  1.00 94.93           C  
ATOM   4545  HA  THR B 138       2.435 -27.313  -8.781  1.00 94.93           H  
ATOM   4546  C   THR B 138       2.614 -25.407  -7.902  1.00 94.93           C  
ATOM   4547  CB  THR B 138       4.502 -26.814  -8.754  1.00 94.93           C  
ATOM   4548  HB  THR B 138       4.607 -27.168  -7.728  1.00 94.93           H  
ATOM   4549  O   THR B 138       2.551 -25.762  -6.726  1.00 94.93           O  
ATOM   4550  CG2 THR B 138       4.942 -27.957  -9.668  1.00 94.93           C  
ATOM   4551 HG21 THR B 138       5.980 -28.218  -9.459  1.00 94.93           H  
ATOM   4552 HG22 THR B 138       4.842 -27.671 -10.715  1.00 94.93           H  
ATOM   4553 HG23 THR B 138       4.313 -28.827  -9.478  1.00 94.93           H  
ATOM   4554  OG1 THR B 138       5.393 -25.733  -8.923  1.00 94.93           O  
ATOM   4555  HG1 THR B 138       5.257 -25.353  -9.794  1.00 94.93           H  
ATOM   4556  N   LEU B 139       2.298 -24.164  -8.289  1.00 96.64           N  
ATOM   4557  H   LEU B 139       2.362 -23.939  -9.271  1.00 96.64           H  
ATOM   4558  CA  LEU B 139       1.780 -23.119  -7.402  1.00 96.64           C  
ATOM   4559  HA  LEU B 139       2.064 -23.353  -6.377  1.00 96.64           H  
ATOM   4560  C   LEU B 139       0.245 -23.026  -7.396  1.00 96.64           C  
ATOM   4561  CB  LEU B 139       2.404 -21.762  -7.773  1.00 96.64           C  
ATOM   4562  HB2 LEU B 139       2.083 -21.490  -8.779  1.00 96.64           H  
ATOM   4563  HB3 LEU B 139       2.007 -21.009  -7.091  1.00 96.64           H  
ATOM   4564  O   LEU B 139      -0.302 -22.232  -6.623  1.00 96.64           O  
ATOM   4565  CG  LEU B 139       3.937 -21.691  -7.707  1.00 96.64           C  
ATOM   4566  HG  LEU B 139       4.369 -22.361  -8.451  1.00 96.64           H  
ATOM   4567  CD1 LEU B 139       4.367 -20.260  -8.026  1.00 96.64           C  
ATOM   4568 HD11 LEU B 139       4.055 -20.003  -9.038  1.00 96.64           H  
ATOM   4569 HD12 LEU B 139       5.450 -20.168  -7.948  1.00 96.64           H  
ATOM   4570 HD13 LEU B 139       3.906 -19.567  -7.322  1.00 96.64           H  
ATOM   4571  CD2 LEU B 139       4.487 -22.055  -6.325  1.00 96.64           C  
ATOM   4572 HD21 LEU B 139       5.565 -21.897  -6.302  1.00 96.64           H  
ATOM   4573 HD22 LEU B 139       4.289 -23.106  -6.116  1.00 96.64           H  
ATOM   4574 HD23 LEU B 139       4.012 -21.436  -5.564  1.00 96.64           H  
ATOM   4575  N   ARG B 140      -0.465 -23.822  -8.204  1.00 95.31           N  
ATOM   4576  H   ARG B 140       0.029 -24.483  -8.787  1.00 95.31           H  
ATOM   4577  CA  ARG B 140      -1.933 -23.829  -8.228  1.00 95.31           C  
ATOM   4578  HA  ARG B 140      -2.267 -22.804  -8.390  1.00 95.31           H  
ATOM   4579  C   ARG B 140      -2.480 -24.300  -6.874  1.00 95.31           C  
ATOM   4580  CB  ARG B 140      -2.405 -24.680  -9.417  1.00 95.31           C  
ATOM   4581  HB2 ARG B 140      -1.973 -24.261 -10.326  1.00 95.31           H  
ATOM   4582  HB3 ARG B 140      -2.041 -25.700  -9.303  1.00 95.31           H  
ATOM   4583  O   ARG B 140      -2.214 -25.417  -6.440  1.00 95.31           O  
ATOM   4584  CG  ARG B 140      -3.935 -24.708  -9.549  1.00 95.31           C  
ATOM   4585  HG2 ARG B 140      -4.336 -23.697  -9.476  1.00 95.31           H  
ATOM   4586  HG3 ARG B 140      -4.345 -25.300  -8.731  1.00 95.31           H  
ATOM   4587  CD  ARG B 140      -4.383 -25.334 -10.878  1.00 95.31           C  
ATOM   4588  HD2 ARG B 140      -3.809 -26.243 -11.060  1.00 95.31           H  
ATOM   4589  HD3 ARG B 140      -5.432 -25.615 -10.777  1.00 95.31           H  
ATOM   4590  NE  ARG B 140      -4.202 -24.394 -12.006  1.00 95.31           N  
ATOM   4591  HE  ARG B 140      -3.287 -23.976 -12.092  1.00 95.31           H  
ATOM   4592  NH1 ARG B 140      -6.324 -24.470 -12.899  1.00 95.31           N  
ATOM   4593 HH11 ARG B 140      -6.560 -25.220 -12.266  1.00 95.31           H  
ATOM   4594 HH12 ARG B 140      -6.997 -24.125 -13.569  1.00 95.31           H  
ATOM   4595  NH2 ARG B 140      -4.827 -23.055 -13.742  1.00 95.31           N  
ATOM   4596 HH21 ARG B 140      -3.950 -22.555 -13.695  1.00 95.31           H  
ATOM   4597 HH22 ARG B 140      -5.536 -22.683 -14.356  1.00 95.31           H  
ATOM   4598  CZ  ARG B 140      -5.111 -23.988 -12.877  1.00 95.31           C  
ATOM   4599  N   GLY B 141      -3.240 -23.439  -6.200  1.00 95.12           N  
ATOM   4600  H   GLY B 141      -3.409 -22.535  -6.618  1.00 95.12           H  
ATOM   4601  CA  GLY B 141      -3.737 -23.652  -4.837  1.00 95.12           C  
ATOM   4602  HA2 GLY B 141      -4.003 -24.702  -4.708  1.00 95.12           H  
ATOM   4603  HA3 GLY B 141      -4.642 -23.060  -4.701  1.00 95.12           H  
ATOM   4604  C   GLY B 141      -2.752 -23.277  -3.717  1.00 95.12           C  
ATOM   4605  O   GLY B 141      -3.030 -23.563  -2.555  1.00 95.12           O  
ATOM   4606  N   SER B 142      -1.602 -22.666  -4.030  1.00 96.24           N  
ATOM   4607  H   SER B 142      -1.426 -22.447  -5.000  1.00 96.24           H  
ATOM   4608  CA  SER B 142      -0.646 -22.177  -3.021  1.00 96.24           C  
ATOM   4609  HA  SER B 142      -0.700 -22.835  -2.153  1.00 96.24           H  
ATOM   4610  C   SER B 142      -0.987 -20.765  -2.540  1.00 96.24           C  
ATOM   4611  CB  SER B 142       0.798 -22.234  -3.534  1.00 96.24           C  
ATOM   4612  HB2 SER B 142       1.476 -22.055  -2.700  1.00 96.24           H  
ATOM   4613  HB3 SER B 142       1.003 -23.225  -3.939  1.00 96.24           H  
ATOM   4614  O   SER B 142      -1.539 -19.959  -3.291  1.00 96.24           O  
ATOM   4615  OG  SER B 142       1.037 -21.256  -4.528  1.00 96.24           O  
ATOM   4616  HG  SER B 142       0.516 -21.495  -5.298  1.00 96.24           H  
ATOM   4617  N   ASP B 143      -0.585 -20.413  -1.315  1.00 96.43           N  
ATOM   4618  H   ASP B 143      -0.053 -21.063  -0.754  1.00 96.43           H  
ATOM   4619  CA  ASP B 143      -0.706 -19.055  -0.779  1.00 96.43           C  
ATOM   4620  HA  ASP B 143      -1.640 -18.643  -1.160  1.00 96.43           H  
ATOM   4621  C   ASP B 143       0.401 -18.126  -1.313  1.00 96.43           C  
ATOM   4622  CB  ASP B 143      -0.862 -19.076   0.754  1.00 96.43           C  
ATOM   4623  HB2 ASP B 143      -1.166 -18.077   1.068  1.00 96.43           H  
ATOM   4624  HB3 ASP B 143      -1.678 -19.752   1.010  1.00 96.43           H  
ATOM   4625  O   ASP B 143       1.107 -17.459  -0.562  1.00 96.43           O  
ATOM   4626  CG  ASP B 143       0.375 -19.481   1.565  1.00 96.43           C  
ATOM   4627  OD1 ASP B 143       1.242 -20.212   1.034  1.00 96.43           O  
ATOM   4628  OD2 ASP B 143       0.400 -19.068   2.753  1.00 96.43           O  
ATOM   4629  N   THR B 144       0.557 -18.085  -2.639  1.00 98.58           N  
ATOM   4630  H   THR B 144      -0.057 -18.661  -3.197  1.00 98.58           H  
ATOM   4631  CA  THR B 144       1.472 -17.167  -3.323  1.00 98.58           C  
ATOM   4632  HA  THR B 144       2.360 -17.058  -2.701  1.00 98.58           H  
ATOM   4633  C   THR B 144       0.810 -15.799  -3.502  1.00 98.58           C  
ATOM   4634  CB  THR B 144       1.937 -17.732  -4.670  1.00 98.58           C  
ATOM   4635  HB  THR B 144       1.066 -17.912  -5.300  1.00 98.58           H  
ATOM   4636  O   THR B 144      -0.264 -15.712  -4.097  1.00 98.58           O  
ATOM   4637  CG2 THR B 144       2.900 -16.792  -5.400  1.00 98.58           C  
ATOM   4638 HG21 THR B 144       3.748 -16.549  -4.760  1.00 98.58           H  
ATOM   4639 HG22 THR B 144       2.391 -15.868  -5.674  1.00 98.58           H  
ATOM   4640 HG23 THR B 144       3.254 -17.273  -6.312  1.00 98.58           H  
ATOM   4641  OG1 THR B 144       2.632 -18.946  -4.483  1.00 98.58           O  
ATOM   4642  HG1 THR B 144       1.996 -19.661  -4.406  1.00 98.58           H  
ATOM   4643  N   GLY B 145       1.428 -14.734  -2.987  1.00 98.76           N  
ATOM   4644  H   GLY B 145       2.316 -14.882  -2.529  1.00 98.76           H  
ATOM   4645  CA  GLY B 145       0.947 -13.356  -3.145  1.00 98.76           C  
ATOM   4646  HA2 GLY B 145       1.307 -12.747  -2.315  1.00 98.76           H  
ATOM   4647  HA3 GLY B 145      -0.142 -13.352  -3.108  1.00 98.76           H  
ATOM   4648  C   GLY B 145       1.384 -12.699  -4.461  1.00 98.76           C  
ATOM   4649  O   GLY B 145       2.390 -13.088  -5.055  1.00 98.76           O  
ATOM   4650  N   VAL B 146       0.645 -11.681  -4.907  1.00 98.91           N  
ATOM   4651  H   VAL B 146      -0.142 -11.396  -4.342  1.00 98.91           H  
ATOM   4652  CA  VAL B 146       0.890 -10.927  -6.149  1.00 98.91           C  
ATOM   4653  HA  VAL B 146       1.903 -11.126  -6.498  1.00 98.91           H  
ATOM   4654  C   VAL B 146       0.765  -9.425  -5.874  1.00 98.91           C  
ATOM   4655  CB  VAL B 146      -0.085 -11.356  -7.266  1.00 98.91           C  
ATOM   4656  HB  VAL B 146      -1.107 -11.129  -6.962  1.00 98.91           H  
ATOM   4657  O   VAL B 146      -0.325  -8.923  -5.603  1.00 98.91           O  
ATOM   4658  CG1 VAL B 146       0.211 -10.605  -8.569  1.00 98.91           C  
ATOM   4659 HG11 VAL B 146      -0.490 -10.924  -9.340  1.00 98.91           H  
ATOM   4660 HG12 VAL B 146       0.078  -9.533  -8.423  1.00 98.91           H  
ATOM   4661 HG13 VAL B 146       1.230 -10.805  -8.901  1.00 98.91           H  
ATOM   4662  CG2 VAL B 146      -0.007 -12.857  -7.576  1.00 98.91           C  
ATOM   4663 HG21 VAL B 146      -0.301 -13.439  -6.703  1.00 98.91           H  
ATOM   4664 HG22 VAL B 146      -0.691 -13.099  -8.390  1.00 98.91           H  
ATOM   4665 HG23 VAL B 146       1.010 -13.129  -7.862  1.00 98.91           H  
ATOM   4666  N   PHE B 147       1.878  -8.699  -5.973  1.00 98.87           N  
ATOM   4667  H   PHE B 147       2.739  -9.176  -6.200  1.00 98.87           H  
ATOM   4668  CA  PHE B 147       1.969  -7.275  -5.640  1.00 98.87           C  
ATOM   4669  HA  PHE B 147       0.986  -6.895  -5.361  1.00 98.87           H  
ATOM   4670  C   PHE B 147       2.452  -6.489  -6.864  1.00 98.87           C  
ATOM   4671  CB  PHE B 147       2.894  -7.096  -4.422  1.00 98.87           C  
ATOM   4672  HB2 PHE B 147       2.943  -6.035  -4.179  1.00 98.87           H  
ATOM   4673  HB3 PHE B 147       3.901  -7.416  -4.688  1.00 98.87           H  
ATOM   4674  O   PHE B 147       3.617  -6.589  -7.258  1.00 98.87           O  
ATOM   4675  CG  PHE B 147       2.459  -7.858  -3.180  1.00 98.87           C  
ATOM   4676  CD1 PHE B 147       1.738  -7.207  -2.161  1.00 98.87           C  
ATOM   4677  HD1 PHE B 147       1.492  -6.160  -2.256  1.00 98.87           H  
ATOM   4678  CD2 PHE B 147       2.783  -9.223  -3.041  1.00 98.87           C  
ATOM   4679  HD2 PHE B 147       3.349  -9.723  -3.813  1.00 98.87           H  
ATOM   4680  CE1 PHE B 147       1.326  -7.925  -1.024  1.00 98.87           C  
ATOM   4681  HE1 PHE B 147       0.771  -7.433  -0.239  1.00 98.87           H  
ATOM   4682  CE2 PHE B 147       2.362  -9.940  -1.910  1.00 98.87           C  
ATOM   4683  HE2 PHE B 147       2.609 -10.986  -1.805  1.00 98.87           H  
ATOM   4684  CZ  PHE B 147       1.615  -9.295  -0.912  1.00 98.87           C  
ATOM   4685  HZ  PHE B 147       1.262  -9.855  -0.059  1.00 98.87           H  
ATOM   4686  N   VAL B 148       1.556  -5.719  -7.486  1.00 98.87           N  
ATOM   4687  H   VAL B 148       0.625  -5.655  -7.099  1.00 98.87           H  
ATOM   4688  CA  VAL B 148       1.825  -5.027  -8.759  1.00 98.87           C  
ATOM   4689  HA  VAL B 148       2.807  -5.320  -9.130  1.00 98.87           H  
ATOM   4690  C   VAL B 148       1.839  -3.516  -8.559  1.00 98.87           C  
ATOM   4691  CB  VAL B 148       0.799  -5.419  -9.846  1.00 98.87           C  
ATOM   4692  HB  VAL B 148      -0.192  -5.075  -9.547  1.00 98.87           H  
ATOM   4693  O   VAL B 148       0.836  -2.934  -8.159  1.00 98.87           O  
ATOM   4694  CG1 VAL B 148       1.154  -4.785 -11.198  1.00 98.87           C  
ATOM   4695 HG11 VAL B 148       2.158  -5.079 -11.504  1.00 98.87           H  
ATOM   4696 HG12 VAL B 148       0.437  -5.103 -11.955  1.00 98.87           H  
ATOM   4697 HG13 VAL B 148       1.101  -3.699 -11.128  1.00 98.87           H  
ATOM   4698  CG2 VAL B 148       0.731  -6.937 -10.056  1.00 98.87           C  
ATOM   4699 HG21 VAL B 148       1.707  -7.326 -10.346  1.00 98.87           H  
ATOM   4700 HG22 VAL B 148       0.007  -7.169 -10.838  1.00 98.87           H  
ATOM   4701 HG23 VAL B 148       0.412  -7.423  -9.134  1.00 98.87           H  
ATOM   4702  N   GLY B 149       2.954  -2.865  -8.884  1.00 98.76           N  
ATOM   4703  H   GLY B 149       3.774  -3.403  -9.124  1.00 98.76           H  
ATOM   4704  CA  GLY B 149       3.008  -1.417  -9.065  1.00 98.76           C  
ATOM   4705  HA2 GLY B 149       2.408  -0.930  -8.296  1.00 98.76           H  
ATOM   4706  HA3 GLY B 149       4.041  -1.083  -8.963  1.00 98.76           H  
ATOM   4707  C   GLY B 149       2.507  -1.017 -10.454  1.00 98.76           C  
ATOM   4708  O   GLY B 149       3.131  -1.384 -11.451  1.00 98.76           O  
ATOM   4709  N   MET B 150       1.409  -0.267 -10.535  1.00 97.57           N  
ATOM   4710  H   MET B 150       0.952   0.024  -9.683  1.00 97.57           H  
ATOM   4711  CA  MET B 150       0.792   0.152 -11.802  1.00 97.57           C  
ATOM   4712  HA  MET B 150       1.564   0.306 -12.556  1.00 97.57           H  
ATOM   4713  C   MET B 150       0.026   1.463 -11.608  1.00 97.57           C  
ATOM   4714  CB  MET B 150      -0.157  -0.959 -12.292  1.00 97.57           C  
ATOM   4715  HB2 MET B 150      -0.869  -1.166 -11.492  1.00 97.57           H  
ATOM   4716  HB3 MET B 150       0.422  -1.864 -12.477  1.00 97.57           H  
ATOM   4717  O   MET B 150      -0.658   1.642 -10.605  1.00 97.57           O  
ATOM   4718  CG  MET B 150      -0.967  -0.649 -13.558  1.00 97.57           C  
ATOM   4719  HG2 MET B 150      -0.297  -0.583 -14.415  1.00 97.57           H  
ATOM   4720  HG3 MET B 150      -1.475   0.307 -13.435  1.00 97.57           H  
ATOM   4721  SD  MET B 150      -2.247  -1.897 -13.872  1.00 97.57           S  
ATOM   4722  CE  MET B 150      -3.096  -1.178 -15.301  1.00 97.57           C  
ATOM   4723  HE1 MET B 150      -4.152  -1.445 -15.271  1.00 97.57           H  
ATOM   4724  HE2 MET B 150      -3.002  -0.092 -15.283  1.00 97.57           H  
ATOM   4725  HE3 MET B 150      -2.661  -1.564 -16.223  1.00 97.57           H  
ATOM   4726  N   SER B 151       0.079   2.334 -12.614  1.00 92.86           N  
ATOM   4727  H   SER B 151       0.630   2.095 -13.426  1.00 92.86           H  
ATOM   4728  CA  SER B 151      -0.800   3.503 -12.738  1.00 92.86           C  
ATOM   4729  HA  SER B 151      -1.470   3.548 -11.879  1.00 92.86           H  
ATOM   4730  C   SER B 151      -1.664   3.339 -14.000  1.00 92.86           C  
ATOM   4731  CB  SER B 151       0.010   4.810 -12.747  1.00 92.86           C  
ATOM   4732  HB2 SER B 151       0.515   4.900 -13.709  1.00 92.86           H  
ATOM   4733  HB3 SER B 151      -0.666   5.657 -12.632  1.00 92.86           H  
ATOM   4734  O   SER B 151      -1.285   2.627 -14.935  1.00 92.86           O  
ATOM   4735  OG  SER B 151       0.995   4.850 -11.721  1.00 92.86           O  
ATOM   4736  HG  SER B 151       0.585   4.946 -10.858  1.00 92.86           H  
ATOM   4737  N   HIS B 152      -2.847   3.956 -14.047  1.00 88.82           N  
ATOM   4738  H   HIS B 152      -3.117   4.568 -13.291  1.00 88.82           H  
ATOM   4739  CA  HIS B 152      -3.732   3.839 -15.212  1.00 88.82           C  
ATOM   4740  HA  HIS B 152      -3.765   2.790 -15.505  1.00 88.82           H  
ATOM   4741  C   HIS B 152      -3.185   4.643 -16.409  1.00 88.82           C  
ATOM   4742  CB  HIS B 152      -5.159   4.249 -14.821  1.00 88.82           C  
ATOM   4743  HB2 HIS B 152      -5.456   3.699 -13.927  1.00 88.82           H  
ATOM   4744  HB3 HIS B 152      -5.176   5.313 -14.585  1.00 88.82           H  
ATOM   4745  O   HIS B 152      -2.810   5.800 -16.248  1.00 88.82           O  
ATOM   4746  CG  HIS B 152      -6.170   3.963 -15.902  1.00 88.82           C  
ATOM   4747  CD2 HIS B 152      -6.865   4.894 -16.626  1.00 88.82           C  
ATOM   4748  HD2 HIS B 152      -6.796   5.967 -16.519  1.00 88.82           H  
ATOM   4749  ND1 HIS B 152      -6.564   2.719 -16.353  1.00 88.82           N  
ATOM   4750  HD1 HIS B 152      -6.298   1.816 -15.988  1.00 88.82           H  
ATOM   4751  CE1 HIS B 152      -7.473   2.900 -17.323  1.00 88.82           C  
ATOM   4752  HE1 HIS B 152      -7.981   2.106 -17.851  1.00 88.82           H  
ATOM   4753  NE2 HIS B 152      -7.678   4.209 -17.535  1.00 88.82           N  
ATOM   4754  N   GLN B 153      -3.140   4.027 -17.598  1.00 87.14           N  
ATOM   4755  H   GLN B 153      -3.440   3.063 -17.643  1.00 87.14           H  
ATOM   4756  CA  GLN B 153      -2.506   4.579 -18.814  1.00 87.14           C  
ATOM   4757  HA  GLN B 153      -2.083   5.558 -18.589  1.00 87.14           H  
ATOM   4758  C   GLN B 153      -3.497   4.812 -19.975  1.00 87.14           C  
ATOM   4759  CB  GLN B 153      -1.346   3.659 -19.245  1.00 87.14           C  
ATOM   4760  HB2 GLN B 153      -0.972   3.968 -20.220  1.00 87.14           H  
ATOM   4761  HB3 GLN B 153      -1.736   2.647 -19.358  1.00 87.14           H  
ATOM   4762  O   GLN B 153      -3.080   5.086 -21.097  1.00 87.14           O  
ATOM   4763  CG  GLN B 153      -0.166   3.622 -18.253  1.00 87.14           C  
ATOM   4764  HG2 GLN B 153       0.410   2.717 -18.443  1.00 87.14           H  
ATOM   4765  HG3 GLN B 153      -0.538   3.557 -17.231  1.00 87.14           H  
ATOM   4766  CD  GLN B 153       0.811   4.790 -18.360  1.00 87.14           C  
ATOM   4767  NE2 GLN B 153       1.609   5.011 -17.337  1.00 87.14           N  
ATOM   4768 HE21 GLN B 153       1.521   4.458 -16.497  1.00 87.14           H  
ATOM   4769 HE22 GLN B 153       2.288   5.754 -17.423  1.00 87.14           H  
ATOM   4770  OE1 GLN B 153       0.929   5.471 -19.363  1.00 87.14           O  
ATOM   4771  N   GLY B 154      -4.808   4.687 -19.730  1.00 80.85           N  
ATOM   4772  H   GLY B 154      -5.097   4.471 -18.786  1.00 80.85           H  
ATOM   4773  CA  GLY B 154      -5.851   5.143 -20.658  1.00 80.85           C  
ATOM   4774  HA2 GLY B 154      -6.783   5.200 -20.096  1.00 80.85           H  
ATOM   4775  HA3 GLY B 154      -5.605   6.149 -20.999  1.00 80.85           H  
ATOM   4776  C   GLY B 154      -6.115   4.287 -21.908  1.00 80.85           C  
ATOM   4777  O   GLY B 154      -6.653   4.802 -22.883  1.00 80.85           O  
ATOM   4778  N   TYR B 155      -5.763   2.994 -21.923  1.00 83.36           N  
ATOM   4779  H   TYR B 155      -5.306   2.615 -21.106  1.00 83.36           H  
ATOM   4780  CA  TYR B 155      -5.843   2.155 -23.137  1.00 83.36           C  
ATOM   4781  HA  TYR B 155      -5.186   2.597 -23.886  1.00 83.36           H  
ATOM   4782  C   TYR B 155      -7.227   2.107 -23.812  1.00 83.36           C  
ATOM   4783  CB  TYR B 155      -5.329   0.741 -22.815  1.00 83.36           C  
ATOM   4784  HB2 TYR B 155      -5.900   0.340 -21.978  1.00 83.36           H  
ATOM   4785  HB3 TYR B 155      -4.291   0.808 -22.489  1.00 83.36           H  
ATOM   4786  O   TYR B 155      -7.313   2.192 -25.039  1.00 83.36           O  
ATOM   4787  CG  TYR B 155      -5.406  -0.238 -23.978  1.00 83.36           C  
ATOM   4788  CD1 TYR B 155      -6.383  -1.254 -23.992  1.00 83.36           C  
ATOM   4789  HD1 TYR B 155      -7.080  -1.347 -23.173  1.00 83.36           H  
ATOM   4790  CD2 TYR B 155      -4.500  -0.130 -25.051  1.00 83.36           C  
ATOM   4791  HD2 TYR B 155      -3.742   0.640 -25.041  1.00 83.36           H  
ATOM   4792  CE1 TYR B 155      -6.445  -2.161 -25.068  1.00 83.36           C  
ATOM   4793  HE1 TYR B 155      -7.180  -2.952 -25.082  1.00 83.36           H  
ATOM   4794  CE2 TYR B 155      -4.572  -1.018 -26.139  1.00 83.36           C  
ATOM   4795  HE2 TYR B 155      -3.877  -0.921 -26.960  1.00 83.36           H  
ATOM   4796  OH  TYR B 155      -5.586  -2.908 -27.189  1.00 83.36           O  
ATOM   4797  HH  TYR B 155      -5.037  -2.619 -27.922  1.00 83.36           H  
ATOM   4798  CZ  TYR B 155      -5.544  -2.040 -26.146  1.00 83.36           C  
ATOM   4799  N   ALA B 156      -8.306   2.012 -23.031  1.00 70.50           N  
ATOM   4800  H   ALA B 156      -8.162   1.903 -22.037  1.00 70.50           H  
ATOM   4801  CA  ALA B 156      -9.680   1.984 -23.540  1.00 70.50           C  
ATOM   4802  HA  ALA B 156      -9.665   1.599 -24.559  1.00 70.50           H  
ATOM   4803  C   ALA B 156     -10.370   3.362 -23.617  1.00 70.50           C  
ATOM   4804  CB  ALA B 156     -10.482   0.993 -22.690  1.00 70.50           C  
ATOM   4805  HB1 ALA B 156     -11.518   0.967 -23.030  1.00 70.50           H  
ATOM   4806  HB2 ALA B 156     -10.459   1.291 -21.642  1.00 70.50           H  
ATOM   4807  HB3 ALA B 156     -10.053  -0.002 -22.805  1.00 70.50           H  
ATOM   4808  O   ALA B 156     -11.544   3.429 -23.982  1.00 70.50           O  
ATOM   4809  N   THR B 157      -9.694   4.453 -23.252  1.00 63.30           N  
ATOM   4810  H   THR B 157      -8.715   4.378 -23.014  1.00 63.30           H  
ATOM   4811  CA  THR B 157     -10.329   5.761 -23.029  1.00 63.30           C  
ATOM   4812  HA  THR B 157     -11.405   5.596 -22.985  1.00 63.30           H  
ATOM   4813  C   THR B 157     -10.103   6.723 -24.196  1.00 63.30           C  
ATOM   4814  CB  THR B 157      -9.916   6.387 -21.677  1.00 63.30           C  
ATOM   4815  HB  THR B 157      -9.398   7.331 -21.847  1.00 63.30           H  
ATOM   4816  O   THR B 157      -9.073   6.693 -24.859  1.00 63.30           O  
ATOM   4817  CG2 THR B 157     -11.153   6.627 -20.810  1.00 63.30           C  
ATOM   4818 HG21 THR B 157     -10.864   6.988 -19.823  1.00 63.30           H  
ATOM   4819 HG22 THR B 157     -11.799   7.367 -21.282  1.00 63.30           H  
ATOM   4820 HG23 THR B 157     -11.706   5.696 -20.686  1.00 63.30           H  
ATOM   4821  OG1 THR B 157      -9.090   5.547 -20.902  1.00 63.30           O  
ATOM   4822  HG1 THR B 157      -9.028   5.920 -20.019  1.00 63.30           H  
ATOM   4823  N   GLY B 158     -11.101   7.562 -24.500  1.00 56.62           N  
ATOM   4824  H   GLY B 158     -11.953   7.499 -23.962  1.00 56.62           H  
ATOM   4825  CA  GLY B 158     -11.045   8.578 -25.569  1.00 56.62           C  
ATOM   4826  HA2 GLY B 158     -10.146   9.177 -25.425  1.00 56.62           H  
ATOM   4827  HA3 GLY B 158     -11.908   9.238 -25.478  1.00 56.62           H  
ATOM   4828  C   GLY B 158     -11.010   8.049 -27.014  1.00 56.62           C  
ATOM   4829  O   GLY B 158     -11.335   8.785 -27.944  1.00 56.62           O  
ATOM   4830  N   ARG B 159     -10.664   6.777 -27.226  1.00 57.46           N  
ATOM   4831  H   ARG B 159     -10.344   6.253 -26.424  1.00 57.46           H  
ATOM   4832  CA  ARG B 159     -10.638   6.129 -28.542  1.00 57.46           C  
ATOM   4833  HA  ARG B 159     -10.313   6.877 -29.266  1.00 57.46           H  
ATOM   4834  C   ARG B 159     -12.037   5.647 -28.952  1.00 57.46           C  
ATOM   4835  CB  ARG B 159      -9.614   4.982 -28.532  1.00 57.46           C  
ATOM   4836  HB2 ARG B 159      -9.851   4.291 -27.724  1.00 57.46           H  
ATOM   4837  HB3 ARG B 159      -9.673   4.442 -29.477  1.00 57.46           H  
ATOM   4838  O   ARG B 159     -12.814   5.238 -28.088  1.00 57.46           O  
ATOM   4839  CG  ARG B 159      -8.186   5.522 -28.353  1.00 57.46           C  
ATOM   4840  HG2 ARG B 159      -8.109   6.075 -27.417  1.00 57.46           H  
ATOM   4841  HG3 ARG B 159      -7.955   6.197 -29.178  1.00 57.46           H  
ATOM   4842  CD  ARG B 159      -7.161   4.386 -28.330  1.00 57.46           C  
ATOM   4843  HD2 ARG B 159      -7.289   3.781 -29.227  1.00 57.46           H  
ATOM   4844  HD3 ARG B 159      -7.354   3.758 -27.460  1.00 57.46           H  
ATOM   4845  NE  ARG B 159      -5.788   4.921 -28.242  1.00 57.46           N  
ATOM   4846  HE  ARG B 159      -5.623   5.589 -27.502  1.00 57.46           H  
ATOM   4847  NH1 ARG B 159      -4.803   3.759 -29.982  1.00 57.46           N  
ATOM   4848 HH11 ARG B 159      -3.977   3.634 -30.549  1.00 57.46           H  
ATOM   4849 HH12 ARG B 159      -5.658   3.247 -30.148  1.00 57.46           H  
ATOM   4850  NH2 ARG B 159      -3.610   5.189 -28.843  1.00 57.46           N  
ATOM   4851 HH21 ARG B 159      -3.411   5.622 -27.953  1.00 57.46           H  
ATOM   4852 HH22 ARG B 159      -2.857   4.908 -29.455  1.00 57.46           H  
ATOM   4853  CZ  ARG B 159      -4.759   4.627 -29.015  1.00 57.46           C  
ATOM   4854  N   PRO B 160     -12.366   5.627 -30.260  1.00 55.30           N  
ATOM   4855  CA  PRO B 160     -13.534   4.899 -30.748  1.00 55.30           C  
ATOM   4856  HA  PRO B 160     -14.438   5.395 -30.395  1.00 55.30           H  
ATOM   4857  C   PRO B 160     -13.483   3.455 -30.241  1.00 55.30           C  
ATOM   4858  CB  PRO B 160     -13.461   4.962 -32.281  1.00 55.30           C  
ATOM   4859  HB2 PRO B 160     -14.450   5.078 -32.725  1.00 55.30           H  
ATOM   4860  HB3 PRO B 160     -12.973   4.070 -32.675  1.00 55.30           H  
ATOM   4861  O   PRO B 160     -12.421   2.829 -30.317  1.00 55.30           O  
ATOM   4862  CG  PRO B 160     -12.574   6.177 -32.554  1.00 55.30           C  
ATOM   4863  HG2 PRO B 160     -13.178   7.084 -32.527  1.00 55.30           H  
ATOM   4864  HG3 PRO B 160     -12.049   6.092 -33.505  1.00 55.30           H  
ATOM   4865  CD  PRO B 160     -11.607   6.173 -31.373  1.00 55.30           C  
ATOM   4866  HD2 PRO B 160     -11.269   7.189 -31.168  1.00 55.30           H  
ATOM   4867  HD3 PRO B 160     -10.759   5.523 -31.588  1.00 55.30           H  
ATOM   4868  N   ARG B 161     -14.604   2.930 -29.722  1.00 55.56           N  
ATOM   4869  H   ARG B 161     -15.435   3.503 -29.679  1.00 55.56           H  
ATOM   4870  CA  ARG B 161     -14.667   1.530 -29.272  1.00 55.56           C  
ATOM   4871  HA  ARG B 161     -13.995   1.433 -28.419  1.00 55.56           H  
ATOM   4872  C   ARG B 161     -14.168   0.608 -30.404  1.00 55.56           C  
ATOM   4873  CB  ARG B 161     -16.086   1.117 -28.828  1.00 55.56           C  
ATOM   4874  HB2 ARG B 161     -16.168   0.033 -28.917  1.00 55.56           H  
ATOM   4875  HB3 ARG B 161     -16.827   1.559 -29.494  1.00 55.56           H  
ATOM   4876  O   ARG B 161     -14.560   0.830 -31.553  1.00 55.56           O  
ATOM   4877  CG  ARG B 161     -16.394   1.486 -27.365  1.00 55.56           C  
ATOM   4878  HG2 ARG B 161     -15.624   1.054 -26.726  1.00 55.56           H  
ATOM   4879  HG3 ARG B 161     -16.379   2.570 -27.248  1.00 55.56           H  
ATOM   4880  CD  ARG B 161     -17.766   0.938 -26.928  1.00 55.56           C  
ATOM   4881  HD2 ARG B 161     -17.805  -0.126 -27.163  1.00 55.56           H  
ATOM   4882  HD3 ARG B 161     -18.540   1.437 -27.511  1.00 55.56           H  
ATOM   4883  NE  ARG B 161     -17.996   1.103 -25.472  1.00 55.56           N  
ATOM   4884  HE  ARG B 161     -17.277   0.733 -24.868  1.00 55.56           H  
ATOM   4885  NH1 ARG B 161     -20.041   2.170 -25.506  1.00 55.56           N  
ATOM   4886 HH11 ARG B 161     -20.773   2.647 -25.000  1.00 55.56           H  
ATOM   4887 HH12 ARG B 161     -20.008   2.195 -26.515  1.00 55.56           H  
ATOM   4888  NH2 ARG B 161     -19.096   1.667 -23.554  1.00 55.56           N  
ATOM   4889 HH21 ARG B 161     -18.406   1.179 -23.001  1.00 55.56           H  
ATOM   4890 HH22 ARG B 161     -19.850   2.133 -23.070  1.00 55.56           H  
ATOM   4891  CZ  ARG B 161     -19.039   1.644 -24.857  1.00 55.56           C  
ATOM   4892  N   PRO B 162     -13.320  -0.395 -30.102  1.00 52.04           N  
ATOM   4893  CA  PRO B 162     -12.949  -1.430 -31.065  1.00 52.04           C  
ATOM   4894  HA  PRO B 162     -12.431  -0.958 -31.900  1.00 52.04           H  
ATOM   4895  C   PRO B 162     -14.169  -2.194 -31.602  1.00 52.04           C  
ATOM   4896  CB  PRO B 162     -11.977  -2.365 -30.332  1.00 52.04           C  
ATOM   4897  HB2 PRO B 162     -12.516  -3.224 -29.932  1.00 52.04           H  
ATOM   4898  HB3 PRO B 162     -11.175  -2.703 -30.987  1.00 52.04           H  
ATOM   4899  O   PRO B 162     -15.293  -1.983 -31.153  1.00 52.04           O  
ATOM   4900  CG  PRO B 162     -11.435  -1.521 -29.181  1.00 52.04           C  
ATOM   4901  HG2 PRO B 162     -11.162  -2.133 -28.321  1.00 52.04           H  
ATOM   4902  HG3 PRO B 162     -10.575  -0.948 -29.527  1.00 52.04           H  
ATOM   4903  CD  PRO B 162     -12.581  -0.566 -28.859  1.00 52.04           C  
ATOM   4904  HD2 PRO B 162     -12.167   0.381 -28.511  1.00 52.04           H  
ATOM   4905  HD3 PRO B 162     -13.235  -0.991 -28.097  1.00 52.04           H  
ATOM   4906  N   GLU B 163     -13.914  -3.099 -32.551  1.00 56.29           N  
ATOM   4907  H   GLU B 163     -12.950  -3.234 -32.823  1.00 56.29           H  
ATOM   4908  CA  GLU B 163     -14.902  -3.958 -33.221  1.00 56.29           C  
ATOM   4909  HA  GLU B 163     -15.353  -3.390 -34.035  1.00 56.29           H  
ATOM   4910  C   GLU B 163     -16.038  -4.473 -32.315  1.00 56.29           C  
ATOM   4911  CB  GLU B 163     -14.197  -5.191 -33.810  1.00 56.29           C  
ATOM   4912  HB2 GLU B 163     -13.776  -5.771 -32.989  1.00 56.29           H  
ATOM   4913  HB3 GLU B 163     -14.946  -5.804 -34.312  1.00 56.29           H  
ATOM   4914  O   GLU B 163     -15.817  -4.833 -31.152  1.00 56.29           O  
ATOM   4915  CG  GLU B 163     -13.084  -4.873 -34.821  1.00 56.29           C  
ATOM   4916  HG2 GLU B 163     -13.503  -4.241 -35.604  1.00 56.29           H  
ATOM   4917  HG3 GLU B 163     -12.290  -4.314 -34.325  1.00 56.29           H  
ATOM   4918  CD  GLU B 163     -12.485  -6.146 -35.447  1.00 56.29           C  
ATOM   4919  OE1 GLU B 163     -12.069  -6.062 -36.625  1.00 56.29           O  
ATOM   4920  OE2 GLU B 163     -12.442  -7.190 -34.757  1.00 56.29           O  
ATOM   4921  N   ASP B 164     -17.243  -4.579 -32.891  1.00 57.48           N  
ATOM   4922  H   ASP B 164     -17.351  -4.264 -33.844  1.00 57.48           H  
ATOM   4923  CA  ASP B 164     -18.457  -5.033 -32.206  1.00 57.48           C  
ATOM   4924  HA  ASP B 164     -18.802  -4.224 -31.562  1.00 57.48           H  
ATOM   4925  C   ASP B 164     -18.206  -6.274 -31.325  1.00 57.48           C  
ATOM   4926  CB  ASP B 164     -19.575  -5.338 -33.225  1.00 57.48           C  
ATOM   4927  HB2 ASP B 164     -20.358  -5.900 -32.717  1.00 57.48           H  
ATOM   4928  HB3 ASP B 164     -19.175  -5.974 -34.015  1.00 57.48           H  
ATOM   4929  O   ASP B 164     -17.895  -7.373 -31.797  1.00 57.48           O  
ATOM   4930  CG  ASP B 164     -20.239  -4.100 -33.842  1.00 57.48           C  
ATOM   4931  OD1 ASP B 164     -20.429  -3.107 -33.108  1.00 57.48           O  
ATOM   4932  OD2 ASP B 164     -20.601  -4.180 -35.039  1.00 57.48           O  
ATOM   4933  N   GLY B 165     -18.389  -6.099 -30.013  1.00 60.78           N  
ATOM   4934  H   GLY B 165     -18.621  -5.167 -29.702  1.00 60.78           H  
ATOM   4935  CA  GLY B 165     -18.346  -7.176 -29.024  1.00 60.78           C  
ATOM   4936  HA2 GLY B 165     -18.297  -8.137 -29.536  1.00 60.78           H  
ATOM   4937  HA3 GLY B 165     -19.279  -7.147 -28.462  1.00 60.78           H
[truncated: 1,823,239 more chars]
