# Supplementary material for: Module-Based Polyketide Synthase Engineering for de Novo Polyketide Biosynthesis
Source: ACS Synth Biol. 2023 Oct 23;12(11):3148–55. doi: 10.1021/acssynbio.3c00282 (PMC10661043; doi:10.1021/acssynbio.3c00282)
Supplement: Supplementary file 2 — sb3c00282_si_002.zip [file sb3c00282_si_002.zip › Final_PKS_Structures/menzella_pdbs/rapM3_ACP_epoM3_KSAT_dimer.pdb]

ATOM      1  N   LEU A   1     -25.979 -22.928 -45.483  1.00 74.34           N  
ATOM      2  H   LEU A   1     -26.047 -23.443 -46.349  1.00 74.34           H  
ATOM      3  H2  LEU A   1     -26.768 -22.304 -45.395  1.00 74.34           H  
ATOM      4  H3  LEU A   1     -25.133 -22.376 -45.498  1.00 74.34           H  
ATOM      5  CA  LEU A   1     -25.939 -23.868 -44.341  1.00 74.34           C  
ATOM      6  HA  LEU A   1     -25.080 -24.523 -44.487  1.00 74.34           H  
ATOM      7  C   LEU A   1     -27.130 -24.822 -44.366  1.00 74.34           C  
ATOM      8  CB  LEU A   1     -25.714 -23.152 -42.998  1.00 74.34           C  
ATOM      9  HB2 LEU A   1     -26.425 -22.331 -42.901  1.00 74.34           H  
ATOM     10  HB3 LEU A   1     -25.888 -23.849 -42.179  1.00 74.34           H  
ATOM     11  O   LEU A   1     -26.924 -25.928 -44.836  1.00 74.34           O  
ATOM     12  CG  LEU A   1     -24.270 -22.613 -42.895  1.00 74.34           C  
ATOM     13  HG  LEU A   1     -24.049 -22.029 -43.788  1.00 74.34           H  
ATOM     14  CD1 LEU A   1     -24.120 -21.692 -41.691  1.00 74.34           C  
ATOM     15 HD11 LEU A   1     -24.810 -20.851 -41.762  1.00 74.34           H  
ATOM     16 HD12 LEU A   1     -23.107 -21.294 -41.646  1.00 74.34           H  
ATOM     17 HD13 LEU A   1     -24.320 -22.239 -40.769  1.00 74.34           H  
ATOM     18  CD2 LEU A   1     -23.248 -23.749 -42.794  1.00 74.34           C  
ATOM     19 HD21 LEU A   1     -22.254 -23.333 -42.630  1.00 74.34           H  
ATOM     20 HD22 LEU A   1     -23.485 -24.393 -41.947  1.00 74.34           H  
ATOM     21 HD23 LEU A   1     -23.213 -24.347 -43.705  1.00 74.34           H  
ATOM     22  N   ALA A   2     -28.351 -24.417 -43.991  1.00 68.00           N  
ATOM     23  H   ALA A   2     -28.456 -23.526 -43.526  1.00 68.00           H  
ATOM     24  CA  ALA A   2     -29.519 -25.316 -43.894  1.00 68.00           C  
ATOM     25  HA  ALA A   2     -29.381 -25.959 -43.024  1.00 68.00           H  
ATOM     26  C   ALA A   2     -29.765 -26.256 -45.104  1.00 68.00           C  
ATOM     27  CB  ALA A   2     -30.754 -24.445 -43.630  1.00 68.00           C  
ATOM     28  HB1 ALA A   2     -30.942 -23.775 -44.469  1.00 68.00           H  
ATOM     29  HB2 ALA A   2     -31.626 -25.084 -43.486  1.00 68.00           H  
ATOM     30  HB3 ALA A   2     -30.613 -23.858 -42.722  1.00 68.00           H  
ATOM     31  O   ALA A   2     -30.087 -27.422 -44.909  1.00 68.00           O  
ATOM     32  N   ALA A   3     -29.556 -25.780 -46.340  1.00 76.28           N  
ATOM     33  H   ALA A   3     -29.352 -24.796 -46.439  1.00 76.28           H  
ATOM     34  CA  ALA A   3     -29.742 -26.564 -47.571  1.00 76.28           C  
ATOM     35  HA  ALA A   3     -30.666 -27.133 -47.467  1.00 76.28           H  
ATOM     36  C   ALA A   3     -28.636 -27.604 -47.885  1.00 76.28           C  
ATOM     37  CB  ALA A   3     -29.928 -25.575 -48.731  1.00 76.28           C  
ATOM     38  HB1 ALA A   3     -30.751 -24.893 -48.514  1.00 76.28           H  
ATOM     39  HB2 ALA A   3     -30.167 -26.125 -49.642  1.00 76.28           H  
ATOM     40  HB3 ALA A   3     -29.012 -25.008 -48.893  1.00 76.28           H  
ATOM     41  O   ALA A   3     -28.735 -28.296 -48.896  1.00 76.28           O  
ATOM     42  N   LEU A   4     -27.576 -27.703 -47.073  1.00 82.00           N  
ATOM     43  H   LEU A   4     -27.582 -27.174 -46.213  1.00 82.00           H  
ATOM     44  CA  LEU A   4     -26.539 -28.734 -47.215  1.00 82.00           C  
ATOM     45  HA  LEU A   4     -26.323 -28.886 -48.273  1.00 82.00           H  
ATOM     46  C   LEU A   4     -27.021 -30.078 -46.655  1.00 82.00           C  
ATOM     47  CB  LEU A   4     -25.249 -28.296 -46.496  1.00 82.00           C  
ATOM     48  HB2 LEU A   4     -24.563 -29.143 -46.461  1.00 82.00           H  
ATOM     49  HB3 LEU A   4     -25.506 -28.044 -45.468  1.00 82.00           H  
ATOM     50  O   LEU A   4     -27.765 -30.119 -45.669  1.00 82.00           O  
ATOM     51  CG  LEU A   4     -24.509 -27.105 -47.125  1.00 82.00           C  
ATOM     52  HG  LEU A   4     -25.193 -26.263 -47.229  1.00 82.00           H  
ATOM     53  CD1 LEU A   4     -23.366 -26.671 -46.205  1.00 82.00           C  
ATOM     54 HD11 LEU A   4     -22.655 -27.490 -46.094  1.00 82.00           H  
ATOM     55 HD12 LEU A   4     -23.756 -26.414 -45.220  1.00 82.00           H  
ATOM     56 HD13 LEU A   4     -22.846 -25.812 -46.629  1.00 82.00           H  
ATOM     57  CD2 LEU A   4     -23.925 -27.443 -48.496  1.00 82.00           C  
ATOM     58 HD21 LEU A   4     -24.724 -27.654 -49.207  1.00 82.00           H  
ATOM     59 HD22 LEU A   4     -23.286 -28.323 -48.424  1.00 82.00           H  
ATOM     60 HD23 LEU A   4     -23.336 -26.607 -48.873  1.00 82.00           H  
ATOM     61  N   ALA A   5     -26.539 -31.182 -47.234  1.00 79.55           N  
ATOM     62  H   ALA A   5     -25.872 -31.096 -47.988  1.00 79.55           H  
ATOM     63  CA  ALA A   5     -26.727 -32.505 -46.646  1.00 79.55           C  
ATOM     64  HA  ALA A   5     -27.800 -32.669 -46.541  1.00 79.55           H  
ATOM     65  C   ALA A   5     -26.053 -32.565 -45.255  1.00 79.55           C  
ATOM     66  CB  ALA A   5     -26.163 -33.558 -47.606  1.00 79.55           C  
ATOM     67  HB1 ALA A   5     -26.323 -34.557 -47.200  1.00 79.55           H  
ATOM     68  HB2 ALA A   5     -25.095 -33.395 -47.748  1.00 79.55           H  
ATOM     69  HB3 ALA A   5     -26.660 -33.481 -48.573  1.00 79.55           H  
ATOM     70  O   ALA A   5     -24.998 -31.949 -45.087  1.00 79.55           O  
ATOM     71  N   PRO A   6     -26.592 -33.299 -44.257  1.00 73.92           N  
ATOM     72  CA  PRO A   6     -26.126 -33.202 -42.867  1.00 73.92           C  
ATOM     73  HA  PRO A   6     -26.406 -32.220 -42.486  1.00 73.92           H  
ATOM     74  C   PRO A   6     -24.607 -33.353 -42.679  1.00 73.92           C  
ATOM     75  CB  PRO A   6     -26.922 -34.260 -42.098  1.00 73.92           C  
ATOM     76  HB2 PRO A   6     -27.068 -33.973 -41.056  1.00 73.92           H  
ATOM     77  HB3 PRO A   6     -26.429 -35.230 -42.161  1.00 73.92           H  
ATOM     78  O   PRO A   6     -23.985 -32.486 -42.081  1.00 73.92           O  
ATOM     79  CG  PRO A   6     -28.242 -34.307 -42.866  1.00 73.92           C  
ATOM     80  HG2 PRO A   6     -28.877 -33.479 -42.550  1.00 73.92           H  
ATOM     81  HG3 PRO A   6     -28.756 -35.259 -42.730  1.00 73.92           H  
ATOM     82  CD  PRO A   6     -27.810 -34.097 -44.318  1.00 73.92           C  
ATOM     83  HD2 PRO A   6     -28.607 -33.587 -44.859  1.00 73.92           H  
ATOM     84  HD3 PRO A   6     -27.590 -35.058 -44.783  1.00 73.92           H  
ATOM     85  N   ALA A   7     -23.982 -34.366 -43.288  1.00 78.17           N  
ATOM     86  H   ALA A   7     -24.536 -35.049 -43.783  1.00 78.17           H  
ATOM     87  CA  ALA A   7     -22.534 -34.599 -43.178  1.00 78.17           C  
ATOM     88  HA  ALA A   7     -22.260 -34.573 -42.123  1.00 78.17           H  
ATOM     89  C   ALA A   7     -21.654 -33.544 -43.896  1.00 78.17           C  
ATOM     90  CB  ALA A   7     -22.253 -36.008 -43.714  1.00 78.17           C  
ATOM     91  HB1 ALA A   7     -22.508 -36.067 -44.772  1.00 78.17           H  
ATOM     92  HB2 ALA A   7     -22.834 -36.739 -43.151  1.00 78.17           H  
ATOM     93  HB3 ALA A   7     -21.195 -36.235 -43.586  1.00 78.17           H  
ATOM     94  O   ALA A   7     -20.462 -33.423 -43.612  1.00 78.17           O  
ATOM     95  N   GLU A   8     -22.216 -32.779 -44.838  1.00 82.56           N  
ATOM     96  H   GLU A   8     -23.205 -32.884 -45.013  1.00 82.56           H  
ATOM     97  CA  GLU A   8     -21.550 -31.613 -45.438  1.00 82.56           C  
ATOM     98  HA  GLU A   8     -20.477 -31.791 -45.510  1.00 82.56           H  
ATOM     99  C   GLU A   8     -21.754 -30.363 -44.573  1.00 82.56           C  
ATOM    100  CB  GLU A   8     -22.092 -31.343 -46.850  1.00 82.56           C  
ATOM    101  HB2 GLU A   8     -23.158 -31.126 -46.783  1.00 82.56           H  
ATOM    102  HB3 GLU A   8     -21.593 -30.460 -47.247  1.00 82.56           H  
ATOM    103  O   GLU A   8     -20.845 -29.544 -44.434  1.00 82.56           O  
ATOM    104  CG  GLU A   8     -21.872 -32.505 -47.828  1.00 82.56           C  
ATOM    105  HG2 GLU A   8     -22.397 -33.390 -47.469  1.00 82.56           H  
ATOM    106  HG3 GLU A   8     -20.807 -32.733 -47.866  1.00 82.56           H  
ATOM    107  CD  GLU A   8     -22.390 -32.152 -49.229  1.00 82.56           C  
ATOM    108  OE1 GLU A   8     -21.632 -32.382 -50.197  1.00 82.56           O  
ATOM    109  OE2 GLU A   8     -23.545 -31.667 -49.315  1.00 82.56           O  
ATOM    110  N   ARG A   9     -22.941 -30.233 -43.967  1.00 83.70           N  
ATOM    111  H   ARG A   9     -23.618 -30.967 -44.118  1.00 83.70           H  
ATOM    112  CA  ARG A   9     -23.324 -29.130 -43.083  1.00 83.70           C  
ATOM    113  HA  ARG A   9     -23.100 -28.190 -43.587  1.00 83.70           H  
ATOM    114  C   ARG A   9     -22.511 -29.136 -41.790  1.00 83.70           C  
ATOM    115  CB  ARG A   9     -24.831 -29.223 -42.811  1.00 83.70           C  
ATOM    116  HB2 ARG A   9     -25.354 -29.460 -43.738  1.00 83.70           H  
ATOM    117  HB3 ARG A   9     -25.015 -30.037 -42.110  1.00 83.70           H  
ATOM    118  O   ARG A   9     -21.933 -28.107 -41.462  1.00 83.70           O  
ATOM    119  CG  ARG A   9     -25.402 -27.915 -42.245  1.00 83.70           C  
ATOM    120  HG2 ARG A   9     -25.154 -27.090 -42.913  1.00 83.70           H  
ATOM    121  HG3 ARG A   9     -24.966 -27.716 -41.266  1.00 83.70           H  
ATOM    122  CD  ARG A   9     -26.927 -28.007 -42.117  1.00 83.70           C  
ATOM    123  HD2 ARG A   9     -27.356 -28.176 -43.105  1.00 83.70           H  
ATOM    124  HD3 ARG A   9     -27.306 -27.063 -41.726  1.00 83.70           H  
ATOM    125  NE  ARG A   9     -27.297 -29.085 -41.193  1.00 83.70           N  
ATOM    126  HE  ARG A   9     -26.694 -29.203 -40.391  1.00 83.70           H  
ATOM    127  NH1 ARG A   9     -28.958 -30.132 -42.381  1.00 83.70           N  
ATOM    128 HH11 ARG A   9     -29.661 -30.856 -42.431  1.00 83.70           H  
ATOM    129 HH12 ARG A   9     -28.828 -29.484 -43.145  1.00 83.70           H  
ATOM    130  NH2 ARG A   9     -28.308 -30.943 -40.406  1.00 83.70           N  
ATOM    131 HH21 ARG A   9     -29.042 -31.637 -40.393  1.00 83.70           H  
ATOM    132 HH22 ARG A   9     -27.680 -30.907 -39.616  1.00 83.70           H  
ATOM    133  CZ  ARG A   9     -28.188 -30.040 -41.331  1.00 83.70           C  
ATOM    134  N   GLU A  10     -22.368 -30.292 -41.148  1.00 81.57           N  
ATOM    135  H   GLU A  10     -22.942 -31.066 -41.448  1.00 81.57           H  
ATOM    136  CA  GLU A  10     -21.526 -30.507 -39.964  1.00 81.57           C  
ATOM    137  HA  GLU A  10     -21.915 -29.926 -39.128  1.00 81.57           H  
ATOM    138  C   GLU A  10     -20.071 -30.075 -40.225  1.00 81.57           C  
ATOM    139  CB  GLU A  10     -21.609 -32.000 -39.609  1.00 81.57           C  
ATOM    140  HB2 GLU A  10     -21.214 -32.567 -40.451  1.00 81.57           H  
ATOM    141  HB3 GLU A  10     -22.656 -32.271 -39.473  1.00 81.57           H  
ATOM    142  O   GLU A  10     -19.510 -29.269 -39.483  1.00 81.57           O  
ATOM    143  CG  GLU A  10     -20.842 -32.380 -38.333  1.00 81.57           C  
ATOM    144  HG2 GLU A  10     -19.814 -32.031 -38.421  1.00 81.57           H  
ATOM    145  HG3 GLU A  10     -21.303 -31.871 -37.486  1.00 81.57           H  
ATOM    146  CD  GLU A  10     -20.823 -33.899 -38.082  1.00 81.57           C  
ATOM    147  OE1 GLU A  10     -20.358 -34.287 -36.989  1.00 81.57           O  
ATOM    148  OE2 GLU A  10     -21.204 -34.667 -38.999  1.00 81.57           O  
ATOM    149  N   LYS A  11     -19.475 -30.514 -41.345  1.00 86.39           N  
ATOM    150  H   LYS A  11     -19.985 -31.174 -41.914  1.00 86.39           H  
ATOM    151  CA  LYS A  11     -18.123 -30.092 -41.754  1.00 86.39           C  
ATOM    152  HA  LYS A  11     -17.441 -30.273 -40.923  1.00 86.39           H  
ATOM    153  C   LYS A  11     -18.022 -28.595 -42.042  1.00 86.39           C  
ATOM    154  CB  LYS A  11     -17.662 -30.896 -42.976  1.00 86.39           C  
ATOM    155  HB2 LYS A  11     -16.850 -30.358 -43.467  1.00 86.39           H  
ATOM    156  HB3 LYS A  11     -18.483 -31.005 -43.685  1.00 86.39           H  
ATOM    157  O   LYS A  11     -17.017 -27.979 -41.688  1.00 86.39           O  
ATOM    158  CG  LYS A  11     -17.137 -32.269 -42.551  1.00 86.39           C  
ATOM    159  HG2 LYS A  11     -17.932 -32.832 -42.064  1.00 86.39           H  
ATOM    160  HG3 LYS A  11     -16.318 -32.131 -41.845  1.00 86.39           H  
ATOM    161  CD  LYS A  11     -16.628 -33.051 -43.764  1.00 86.39           C  
ATOM    162  HD2 LYS A  11     -15.897 -32.451 -44.306  1.00 86.39           H  
ATOM    163  HD3 LYS A  11     -17.472 -33.282 -44.414  1.00 86.39           H  
ATOM    164  CE  LYS A  11     -15.976 -34.340 -43.262  1.00 86.39           C  
ATOM    165  HE2 LYS A  11     -15.142 -34.080 -42.609  1.00 86.39           H  
ATOM    166  HE3 LYS A  11     -16.708 -34.877 -42.659  1.00 86.39           H  
ATOM    167  NZ  LYS A  11     -15.516 -35.189 -44.385  1.00 86.39           N  
ATOM    168  HZ1 LYS A  11     -15.104 -36.038 -44.025  1.00 86.39           H  
ATOM    169  HZ2 LYS A  11     -14.832 -34.696 -44.941  1.00 86.39           H  
ATOM    170  HZ3 LYS A  11     -16.306 -35.433 -44.966  1.00 86.39           H  
ATOM    171  N   ALA A  12     -19.034 -28.004 -42.676  1.00 88.82           N  
ATOM    172  H   ALA A  12     -19.819 -28.569 -42.968  1.00 88.82           H  
ATOM    173  CA  ALA A  12     -19.074 -26.566 -42.932  1.00 88.82           C  
ATOM    174  HA  ALA A  12     -18.138 -26.272 -43.407  1.00 88.82           H  
ATOM    175  C   ALA A  12     -19.195 -25.753 -41.630  1.00 88.82           C  
ATOM    176  CB  ALA A  12     -20.222 -26.266 -43.904  1.00 88.82           C  
ATOM    177  HB1 ALA A  12     -20.228 -25.202 -44.141  1.00 88.82           H  
ATOM    178  HB2 ALA A  12     -20.086 -26.837 -44.823  1.00 88.82           H  
ATOM    179  HB3 ALA A  12     -21.176 -26.537 -43.452  1.00 88.82           H  
ATOM    180  O   ALA A  12     -18.559 -24.708 -41.510  1.00 88.82           O  
ATOM    181  N   LEU A  13     -19.959 -26.244 -40.649  1.00 90.09           N  
ATOM    182  H   LEU A  13     -20.471 -27.097 -40.824  1.00 90.09           H  
ATOM    183  CA  LEU A  13     -20.102 -25.634 -39.328  1.00 90.09           C  
ATOM    184  HA  LEU A  13     -20.267 -24.564 -39.450  1.00 90.09           H  
ATOM    185  C   LEU A  13     -18.827 -25.773 -38.493  1.00 90.09           C  
ATOM    186  CB  LEU A  13     -21.313 -26.246 -38.606  1.00 90.09           C  
ATOM    187  HB2 LEU A  13     -21.283 -25.960 -37.554  1.00 90.09           H  
ATOM    188  HB3 LEU A  13     -21.238 -27.333 -38.650  1.00 90.09           H  
ATOM    189  O   LEU A  13     -18.396 -24.788 -37.906  1.00 90.09           O  
ATOM    190  CG  LEU A  13     -22.662 -25.803 -39.195  1.00 90.09           C  
ATOM    191  HG  LEU A  13     -22.672 -25.949 -40.275  1.00 90.09           H  
ATOM    192  CD1 LEU A  13     -23.776 -26.643 -38.590  1.00 90.09           C  
ATOM    193 HD11 LEU A  13     -23.625 -27.689 -38.857  1.00 90.09           H  
ATOM    194 HD12 LEU A  13     -24.750 -26.326 -38.962  1.00 90.09           H  
ATOM    195 HD13 LEU A  13     -23.750 -26.554 -37.504  1.00 90.09           H  
ATOM    196  CD2 LEU A  13     -22.965 -24.329 -38.910  1.00 90.09           C  
ATOM    197 HD21 LEU A  13     -23.978 -24.098 -39.238  1.00 90.09           H  
ATOM    198 HD22 LEU A  13     -22.883 -24.135 -37.841  1.00 90.09           H  
ATOM    199 HD23 LEU A  13     -22.266 -23.688 -39.447  1.00 90.09           H  
ATOM    200  N   LEU A  14     -18.167 -26.935 -38.499  1.00 90.28           N  
ATOM    201  H   LEU A  14     -18.598 -27.740 -38.932  1.00 90.28           H  
ATOM    202  CA  LEU A  14     -16.887 -27.100 -37.807  1.00 90.28           C  
ATOM    203  HA  LEU A  14     -17.023 -26.782 -36.774  1.00 90.28           H  
ATOM    204  C   LEU A  14     -15.808 -26.188 -38.392  1.00 90.28           C  
ATOM    205  CB  LEU A  14     -16.469 -28.579 -37.820  1.00 90.28           C  
ATOM    206  HB2 LEU A  14     -17.281 -29.170 -37.395  1.00 90.28           H  
ATOM    207  HB3 LEU A  14     -16.320 -28.901 -38.850  1.00 90.28           H  
ATOM    208  O   LEU A  14     -15.097 -25.523 -37.640  1.00 90.28           O  
ATOM    209  CG  LEU A  14     -15.182 -28.854 -37.014  1.00 90.28           C  
ATOM    210  HG  LEU A  14     -14.335 -28.363 -37.494  1.00 90.28           H  
ATOM    211  CD1 LEU A  14     -15.303 -28.347 -35.575  1.00 90.28           C  
ATOM    212 HD11 LEU A  14     -15.116 -27.274 -35.540  1.00 90.28           H  
ATOM    213 HD12 LEU A  14     -14.587 -28.844 -34.920  1.00 90.28           H  
ATOM    214 HD13 LEU A  14     -16.306 -28.545 -35.198  1.00 90.28           H  
ATOM    215  CD2 LEU A  14     -14.908 -30.357 -36.998  1.00 90.28           C  
ATOM    216 HD21 LEU A  14     -15.717 -30.875 -36.483  1.00 90.28           H  
ATOM    217 HD22 LEU A  14     -13.974 -30.556 -36.473  1.00 90.28           H  
ATOM    218 HD23 LEU A  14     -14.829 -30.731 -38.019  1.00 90.28           H  
ATOM    219  N   LYS A  15     -15.735 -26.079 -39.727  1.00 89.49           N  
ATOM    220  H   LYS A  15     -16.337 -26.659 -40.295  1.00 89.49           H  
ATOM    221  CA  LYS A  15     -14.842 -25.107 -40.364  1.00 89.49           C  
ATOM    222  HA  LYS A  15     -13.834 -25.290 -39.991  1.00 89.49           H  
ATOM    223  C   LYS A  15     -15.196 -23.679 -39.945  1.00 89.49           C  
ATOM    224  CB  LYS A  15     -14.840 -25.253 -41.892  1.00 89.49           C  
ATOM    225  HB2 LYS A  15     -15.748 -24.807 -42.297  1.00 89.49           H  
ATOM    226  HB3 LYS A  15     -14.810 -26.307 -42.170  1.00 89.49           H  
ATOM    227  O   LYS A  15     -14.296 -22.947 -39.562  1.00 89.49           O  
ATOM    228  CG  LYS A  15     -13.594 -24.551 -42.461  1.00 89.49           C  
ATOM    229  HG2 LYS A  15     -13.396 -23.640 -41.897  1.00 89.49           H  
ATOM    230  HG3 LYS A  15     -12.732 -25.209 -42.346  1.00 89.49           H  
ATOM    231  CD  LYS A  15     -13.756 -24.167 -43.935  1.00 89.49           C  
ATOM    232  HD2 LYS A  15     -14.597 -23.481 -44.032  1.00 89.49           H  
ATOM    233  HD3 LYS A  15     -13.967 -25.065 -44.516  1.00 89.49           H  
ATOM    234  CE  LYS A  15     -12.490 -23.495 -44.490  1.00 89.49           C  
ATOM    235  HE2 LYS A  15     -11.653 -24.188 -44.404  1.00 89.49           H  
ATOM    236  HE3 LYS A  15     -12.654 -23.284 -45.546  1.00 89.49           H  
ATOM    237  NZ  LYS A  15     -12.163 -22.233 -43.784  1.00 89.49           N  
ATOM    238  HZ1 LYS A  15     -11.440 -21.671 -44.211  1.00 89.49           H  
ATOM    239  HZ2 LYS A  15     -11.880 -22.363 -42.823  1.00 89.49           H  
ATOM    240  HZ3 LYS A  15     -12.967 -21.653 -43.596  1.00 89.49           H  
ATOM    241  N   LEU A  16     -16.478 -23.300 -39.955  1.00 89.59           N  
ATOM    242  H   LEU A  16     -17.171 -23.954 -40.290  1.00 89.59           H  
ATOM    243  CA  LEU A  16     -16.924 -21.968 -39.534  1.00 89.59           C  
ATOM    244  HA  LEU A  16     -16.424 -21.235 -40.167  1.00 89.59           H  
ATOM    245  C   LEU A  16     -16.533 -21.650 -38.080  1.00 89.59           C  
ATOM    246  CB  LEU A  16     -18.447 -21.859 -39.754  1.00 89.59           C  
ATOM    247  HB2 LEU A  16     -18.656 -21.972 -40.818  1.00 89.59           H  
ATOM    248  HB3 LEU A  16     -18.933 -22.679 -39.226  1.00 89.59           H  
ATOM    249  O   LEU A  16     -16.093 -20.534 -37.807  1.00 89.59           O  
ATOM    250  CG  LEU A  16     -19.076 -20.544 -39.256  1.00 89.59           C  
ATOM    251  HG  LEU A  16     -18.867 -20.418 -38.194  1.00 89.59           H  
ATOM    252  CD1 LEU A  16     -18.547 -19.328 -40.016  1.00 89.59           C  
ATOM    253 HD11 LEU A  16     -18.964 -18.421 -39.579  1.00 89.59           H  
ATOM    254 HD12 LEU A  16     -17.463 -19.261 -39.914  1.00 89.59           H  
ATOM    255 HD13 LEU A  16     -18.810 -19.390 -41.072  1.00 89.59           H  
ATOM    256  CD2 LEU A  16     -20.596 -20.607 -39.426  1.00 89.59           C  
ATOM    257 HD21 LEU A  16     -21.044 -19.700 -39.020  1.00 89.59           H  
ATOM    258 HD22 LEU A  16     -20.853 -20.699 -40.481  1.00 89.59           H  
ATOM    259 HD23 LEU A  16     -20.990 -21.460 -38.874  1.00 89.59           H  
ATOM    260  N   VAL A  17     -16.661 -22.605 -37.154  1.00 91.59           N  
ATOM    261  H   VAL A  17     -17.066 -23.490 -37.426  1.00 91.59           H  
ATOM    262  CA  VAL A  17     -16.273 -22.406 -35.748  1.00 91.59           C  
ATOM    263  HA  VAL A  17     -16.678 -21.450 -35.418  1.00 91.59           H  
ATOM    264  C   VAL A  17     -14.754 -22.281 -35.602  1.00 91.59           C  
ATOM    265  CB  VAL A  17     -16.866 -23.487 -34.822  1.00 91.59           C  
ATOM    266  HB  VAL A  17     -16.541 -24.474 -35.150  1.00 91.59           H  
ATOM    267  O   VAL A  17     -14.302 -21.358 -34.930  1.00 91.59           O  
ATOM    268  CG1 VAL A  17     -16.434 -23.270 -33.369  1.00 91.59           C  
ATOM    269 HG11 VAL A  17     -16.684 -22.258 -33.049  1.00 91.59           H  
ATOM    270 HG12 VAL A  17     -15.358 -23.414 -33.264  1.00 91.59           H  
ATOM    271 HG13 VAL A  17     -16.947 -23.984 -32.726  1.00 91.59           H  
ATOM    272  CG2 VAL A  17     -18.401 -23.438 -34.809  1.00 91.59           C  
ATOM    273 HG21 VAL A  17     -18.801 -23.510 -35.820  1.00 91.59           H  
ATOM    274 HG22 VAL A  17     -18.789 -24.273 -34.225  1.00 91.59           H  
ATOM    275 HG23 VAL A  17     -18.744 -22.503 -34.364  1.00 91.59           H  
ATOM    276  N   CYS A  18     -13.954 -23.121 -36.271  1.00 89.60           N  
ATOM    277  H   CYS A  18     -14.362 -23.881 -36.797  1.00 89.60           H  
ATOM    278  CA  CYS A  18     -12.492 -22.984 -36.256  1.00 89.60           C  
ATOM    279  HA  CYS A  18     -12.163 -22.902 -35.220  1.00 89.60           H  
ATOM    280  C   CYS A  18     -12.005 -21.701 -36.961  1.00 89.60           C  
ATOM    281  CB  CYS A  18     -11.841 -24.236 -36.859  1.00 89.60           C  
ATOM    282  HB2 CYS A  18     -12.261 -24.431 -37.845  1.00 89.60           H  
ATOM    283  HB3 CYS A  18     -10.770 -24.057 -36.955  1.00 89.60           H  
ATOM    284  O   CYS A  18     -11.086 -21.061 -36.461  1.00 89.60           O  
ATOM    285  SG  CYS A  18     -12.076 -25.682 -35.782  1.00 89.60           S  
ATOM    286  HG  CYS A  18     -10.782 -25.993 -35.663  1.00 89.60           H  
ATOM    287  N   ASP A  19     -12.632 -21.286 -38.070  1.00 87.89           N  
ATOM    288  H   ASP A  19     -13.334 -21.890 -38.473  1.00 87.89           H  
ATOM    289  CA  ASP A  19     -12.366 -20.006 -38.749  1.00 87.89           C  
ATOM    290  HA  ASP A  19     -11.314 -19.944 -39.028  1.00 87.89           H  
ATOM    291  C   ASP A  19     -12.661 -18.816 -37.819  1.00 87.89           C  
ATOM    292  CB  ASP A  19     -13.234 -19.857 -40.022  1.00 87.89           C  
ATOM    293  HB2 ASP A  19     -13.143 -18.827 -40.367  1.00 87.89           H  
ATOM    294  HB3 ASP A  19     -14.279 -20.012 -39.755  1.00 87.89           H  
ATOM    295  O   ASP A  19     -11.848 -17.900 -37.703  1.00 87.89           O  
ATOM    296  CG  ASP A  19     -12.902 -20.756 -41.222  1.00 87.89           C  
ATOM    297  OD1 ASP A  19     -11.794 -21.328 -41.330  1.00 87.89           O  
ATOM    298  OD2 ASP A  19     -13.738 -20.856 -42.155  1.00 87.89           O  
ATOM    299  N   SER A  20     -13.808 -18.836 -37.129  1.00 88.37           N  
ATOM    300  H   SER A  20     -14.434 -19.617 -37.265  1.00 88.37           H  
ATOM    301  CA  SER A  20     -14.209 -17.758 -36.213  1.00 88.37           C  
ATOM    302  HA  SER A  20     -14.121 -16.803 -36.730  1.00 88.37           H  
ATOM    303  C   SER A  20     -13.302 -17.702 -34.982  1.00 88.37           C  
ATOM    304  CB  SER A  20     -15.665 -17.918 -35.761  1.00 88.37           C  
ATOM    305  HB2 SER A  20     -15.750 -18.792 -35.115  1.00 88.37           H  
ATOM    306  HB3 SER A  20     -15.955 -17.034 -35.193  1.00 88.37           H  
ATOM    307  O   SER A  20     -12.881 -16.623 -34.577  1.00 88.37           O  
ATOM    308  OG  SER A  20     -16.542 -18.059 -36.864  1.00 88.37           O  
ATOM    309  HG  SER A  20     -16.355 -18.906 -37.277  1.00 88.37           H  
ATOM    310  N   ALA A  21     -12.958 -18.857 -34.406  1.00 86.11           N  
ATOM    311  H   ALA A  21     -13.336 -19.720 -34.770  1.00 86.11           H  
ATOM    312  CA  ALA A  21     -12.070 -18.931 -33.250  1.00 86.11           C  
ATOM    313  HA  ALA A  21     -12.445 -18.263 -32.475  1.00 86.11           H  
ATOM    314  C   ALA A  21     -10.647 -18.472 -33.597  1.00 86.11           C  
ATOM    315  CB  ALA A  21     -12.099 -20.362 -32.710  1.00 86.11           C  
ATOM    316  HB1 ALA A  21     -11.723 -21.053 -33.465  1.00 86.11           H  
ATOM    317  HB2 ALA A  21     -11.476 -20.426 -31.818  1.00 86.11           H  
ATOM    318  HB3 ALA A  21     -13.125 -20.628 -32.455  1.00 86.11           H  
ATOM    319  O   ALA A  21     -10.055 -17.713 -32.836  1.00 86.11           O  
ATOM    320  N   ALA A  22     -10.125 -18.863 -34.768  1.00 82.89           N  
ATOM    321  H   ALA A  22     -10.652 -19.494 -35.355  1.00 82.89           H  
ATOM    322  CA  ALA A  22      -8.836 -18.388 -35.266  1.00 82.89           C  
ATOM    323  HA  ALA A  22      -8.059 -18.663 -34.553  1.00 82.89           H  
ATOM    324  C   ALA A  22      -8.812 -16.861 -35.395  1.00 82.89           C  
ATOM    325  CB  ALA A  22      -8.537 -19.059 -36.612  1.00 82.89           C  
ATOM    326  HB1 ALA A  22      -7.586 -18.699 -37.003  1.00 82.89           H  
ATOM    327  HB2 ALA A  22      -8.478 -20.140 -36.480  1.00 82.89           H  
ATOM    328  HB3 ALA A  22      -9.323 -18.831 -37.332  1.00 82.89           H  
ATOM    329  O   ALA A  22      -7.890 -16.228 -34.889  1.00 82.89           O  
ATOM    330  N   MET A  23      -9.850 -16.278 -36.003  1.00 79.29           N  
ATOM    331  H   MET A  23     -10.567 -16.873 -36.394  1.00 79.29           H  
ATOM    332  CA  MET A  23      -9.981 -14.831 -36.186  1.00 79.29           C  
ATOM    333  HA  MET A  23      -9.147 -14.483 -36.795  1.00 79.29           H  
ATOM    334  C   MET A  23      -9.931 -14.073 -34.853  1.00 79.29           C  
ATOM    335  CB  MET A  23     -11.293 -14.566 -36.936  1.00 79.29           C  
ATOM    336  HB2 MET A  23     -11.325 -15.223 -37.805  1.00 79.29           H  
ATOM    337  HB3 MET A  23     -12.137 -14.808 -36.290  1.00 79.29           H  
ATOM    338  O   MET A  23      -9.134 -13.152 -34.708  1.00 79.29           O  
ATOM    339  CG  MET A  23     -11.446 -13.123 -37.425  1.00 79.29           C  
ATOM    340  HG2 MET A  23     -10.702 -12.940 -38.200  1.00 79.29           H  
ATOM    341  HG3 MET A  23     -11.242 -12.442 -36.598  1.00 79.29           H  
ATOM    342  SD  MET A  23     -13.094 -12.713 -38.085  1.00 79.29           S  
ATOM    343  CE  MET A  23     -13.449 -14.148 -39.136  1.00 79.29           C  
ATOM    344  HE1 MET A  23     -12.637 -14.288 -39.850  1.00 79.29           H  
ATOM    345  HE2 MET A  23     -14.382 -13.979 -39.674  1.00 79.29           H  
ATOM    346  HE3 MET A  23     -13.551 -15.041 -38.520  1.00 79.29           H  
ATOM    347  N   VAL A  24     -10.727 -14.497 -33.866  1.00 78.61           N  
ATOM    348  H   VAL A  24     -11.354 -15.266 -34.053  1.00 78.61           H  
ATOM    349  CA  VAL A  24     -10.793 -13.851 -32.543  1.00 78.61           C  
ATOM    350  HA  VAL A  24     -10.974 -12.785 -32.680  1.00 78.61           H  
ATOM    351  C   VAL A  24      -9.468 -13.980 -31.779  1.00 78.61           C  
ATOM    352  CB  VAL A  24     -11.975 -14.433 -31.749  1.00 78.61           C  
ATOM    353  HB  VAL A  24     -11.902 -15.521 -31.737  1.00 78.61           H  
ATOM    354  O   VAL A  24      -8.992 -13.004 -31.197  1.00 78.61           O  
ATOM    355  CG1 VAL A  24     -12.006 -13.941 -30.304  1.00 78.61           C  
ATOM    356 HG11 VAL A  24     -12.026 -12.852 -30.276  1.00 78.61           H  
ATOM    357 HG12 VAL A  24     -12.893 -14.336 -29.808  1.00 78.61           H  
ATOM    358 HG13 VAL A  24     -11.126 -14.300 -29.770  1.00 78.61           H  
ATOM    359  CG2 VAL A  24     -13.306 -14.036 -32.401  1.00 78.61           C  
ATOM    360 HG21 VAL A  24     -13.368 -14.417 -33.420  1.00 78.61           H  
ATOM    361 HG22 VAL A  24     -14.136 -14.441 -31.822  1.00 78.61           H  
ATOM    362 HG23 VAL A  24     -13.384 -12.949 -32.433  1.00 78.61           H  
ATOM    363  N   LEU A  25      -8.827 -15.153 -31.835  1.00 74.28           N  
ATOM    364  H   LEU A  25      -9.270 -15.912 -32.333  1.00 74.28           H  
ATOM    365  CA  LEU A  25      -7.521 -15.418 -31.215  1.00 74.28           C  
ATOM    366  HA  LEU A  25      -7.528 -15.011 -30.204  1.00 74.28           H  
ATOM    367  C   LEU A  25      -6.333 -14.741 -31.932  1.00 74.28           C  
ATOM    368  CB  LEU A  25      -7.323 -16.945 -31.143  1.00 74.28           C  
ATOM    369  HB2 LEU A  25      -6.275 -17.161 -30.934  1.00 74.28           H  
ATOM    370  HB3 LEU A  25      -7.550 -17.369 -32.121  1.00 74.28           H  
ATOM    371  O   LEU A  25      -5.222 -14.744 -31.404  1.00 74.28           O  
ATOM    372  CG  LEU A  25      -8.180 -17.633 -30.065  1.00 74.28           C  
ATOM    373  HG  LEU A  25      -9.210 -17.278 -30.116  1.00 74.28           H  
ATOM    374  CD1 LEU A  25      -8.182 -19.146 -30.279  1.00 74.28           C  
ATOM    375 HD11 LEU A  25      -8.751 -19.627 -29.484  1.00 74.28           H  
ATOM    376 HD12 LEU A  25      -7.158 -19.519 -30.270  1.00 74.28           H  
ATOM    377 HD13 LEU A  25      -8.654 -19.370 -31.236  1.00 74.28           H  
ATOM    378  CD2 LEU A  25      -7.618 -17.353 -28.674  1.00 74.28           C  
ATOM    379 HD21 LEU A  25      -8.167 -17.912 -27.916  1.00 74.28           H  
ATOM    380 HD22 LEU A  25      -7.692 -16.291 -28.441  1.00 74.28           H  
ATOM    381 HD23 LEU A  25      -6.568 -17.641 -28.633  1.00 74.28           H  
ATOM    382  N   GLY A  26      -6.536 -14.165 -33.122  1.00 68.81           N  
ATOM    383  H   GLY A  26      -7.474 -14.163 -33.497  1.00 68.81           H  
ATOM    384  CA  GLY A  26      -5.474 -13.551 -33.929  1.00 68.81           C  
ATOM    385  HA2 GLY A  26      -5.935 -12.845 -34.619  1.00 68.81           H  
ATOM    386  HA3 GLY A  26      -4.797 -12.997 -33.278  1.00 68.81           H  
ATOM    387  C   GLY A  26      -4.639 -14.540 -34.758  1.00 68.81           C  
ATOM    388  O   GLY A  26      -3.552 -14.199 -35.222  1.00 68.81           O  
ATOM    389  N   HIS A  27      -5.120 -15.768 -34.970  1.00 70.99           N  
ATOM    390  H   HIS A  27      -6.054 -15.963 -34.640  1.00 70.99           H  
ATOM    391  CA  HIS A  27      -4.480 -16.751 -35.846  1.00 70.99           C  
ATOM    392  HA  HIS A  27      -3.400 -16.617 -35.778  1.00 70.99           H  
ATOM    393  C   HIS A  27      -4.884 -16.562 -37.317  1.00 70.99           C  
ATOM    394  CB  HIS A  27      -4.798 -18.178 -35.388  1.00 70.99           C  
ATOM    395  HB2 HIS A  27      -4.418 -18.877 -36.133  1.00 70.99           H  
ATOM    396  HB3 HIS A  27      -5.881 -18.302 -35.344  1.00 70.99           H  
ATOM    397  O   HIS A  27      -6.060 -16.446 -37.654  1.00 70.99           O  
ATOM    398  CG  HIS A  27      -4.208 -18.559 -34.056  1.00 70.99           C  
ATOM    399  CD2 HIS A  27      -4.903 -18.980 -32.955  1.00 70.99           C  
ATOM    400  HD2 HIS A  27      -5.977 -19.057 -32.871  1.00 70.99           H  
ATOM    401  ND1 HIS A  27      -2.870 -18.602 -33.727  1.00 70.99           N  
ATOM    402  HD1 HIS A  27      -2.102 -18.266 -34.291  1.00 70.99           H  
ATOM    403  CE1 HIS A  27      -2.769 -19.039 -32.460  1.00 70.99           C  
ATOM    404  HE1 HIS A  27      -1.848 -19.147 -31.905  1.00 70.99           H  
ATOM    405  NE2 HIS A  27      -3.981 -19.303 -31.959  1.00 70.99           N  
ATOM    406  N   ALA A  28      -3.903 -16.628 -38.220  1.00 67.99           N  
ATOM    407  H   ALA A  28      -2.953 -16.699 -37.883  1.00 67.99           H  
ATOM    408  CA  ALA A  28      -4.104 -16.414 -39.657  1.00 67.99           C  
ATOM    409  HA  ALA A  28      -4.706 -15.515 -39.782  1.00 67.99           H  
ATOM    410  C   ALA A  28      -4.849 -17.551 -40.398  1.00 67.99           C  
ATOM    411  CB  ALA A  28      -2.724 -16.156 -40.280  1.00 67.99           C  
ATOM    412  HB1 ALA A  28      -2.244 -15.314 -39.781  1.00 67.99           H  
ATOM    413  HB2 ALA A  28      -2.099 -17.044 -40.183  1.00 67.99           H  
ATOM    414  HB3 ALA A  28      -2.842 -15.916 -41.336  1.00 67.99           H  
ATOM    415  O   ALA A  28      -5.184 -17.392 -41.572  1.00 67.99           O  
ATOM    416  N   ASP A  29      -5.072 -18.709 -39.765  1.00 74.84           N  
ATOM    417  H   ASP A  29      -4.823 -18.780 -38.788  1.00 74.84           H  
ATOM    418  CA  ASP A  29      -5.714 -19.877 -40.380  1.00 74.84           C  
ATOM    419  HA  ASP A  29      -6.482 -19.532 -41.072  1.00 74.84           H  
ATOM    420  C   ASP A  29      -6.381 -20.770 -39.315  1.00 74.84           C  
ATOM    421  CB  ASP A  29      -4.649 -20.660 -41.175  1.00 74.84           C  
ATOM    422  HB2 ASP A  29      -4.049 -19.954 -41.748  1.00 74.84           H  
ATOM    423  HB3 ASP A  29      -3.980 -21.164 -40.479  1.00 74.84           H  
ATOM    424  O   ASP A  29      -5.805 -21.035 -38.259  1.00 74.84           O  
ATOM    425  CG  ASP A  29      -5.211 -21.696 -42.154  1.00 74.84           C  
ATOM    426  OD1 ASP A  29      -6.103 -22.485 -41.785  1.00 74.84           O  
ATOM    427  OD2 ASP A  29      -4.659 -21.822 -43.271  1.00 74.84           O  
ATOM    428  N   ALA A  30      -7.564 -21.309 -39.619  1.00 78.35           N  
ATOM    429  H   ALA A  30      -7.961 -21.095 -40.523  1.00 78.35           H  
ATOM    430  CA  ALA A  30      -8.257 -22.309 -38.804  1.00 78.35           C  
ATOM    431  HA  ALA A  30      -8.505 -21.874 -37.836  1.00 78.35           H  
ATOM    432  C   ALA A  30      -7.440 -23.585 -38.537  1.00 78.35           C  
ATOM    433  CB  ALA A  30      -9.554 -22.662 -39.526  1.00 78.35           C  
ATOM    434  HB1 ALA A  30      -9.346 -22.997 -40.543  1.00 78.35           H  
ATOM    435  HB2 ALA A  30     -10.185 -21.774 -39.553  1.00 78.35           H  
ATOM    436  HB3 ALA A  30     -10.081 -23.452 -38.991  1.00 78.35           H  
ATOM    437  O   ALA A  30      -7.715 -24.290 -37.569  1.00 78.35           O  
ATOM    438  N   ARG A  31      -6.414 -23.882 -39.347  1.00 73.70           N  
ATOM    439  H   ARG A  31      -6.282 -23.287 -40.152  1.00 73.70           H  
ATOM    440  CA  ARG A  31      -5.439 -24.958 -39.092  1.00 73.70           C  
ATOM    441  HA  ARG A  31      -5.975 -25.902 -38.996  1.00 73.70           H  
ATOM    442  C   ARG A  31      -4.683 -24.800 -37.766  1.00 73.70           C  
ATOM    443  CB  ARG A  31      -4.447 -25.047 -40.263  1.00 73.70           C  
ATOM    444  HB2 ARG A  31      -4.058 -24.054 -40.485  1.00 73.70           H  
ATOM    445  HB3 ARG A  31      -3.612 -25.683 -39.969  1.00 73.70           H  
ATOM    446  O   ARG A  31      -4.166 -25.795 -37.270  1.00 73.70           O  
ATOM    447  CG  ARG A  31      -5.094 -25.658 -41.515  1.00 73.70           C  
ATOM    448  HG2 ARG A  31      -5.458 -26.654 -41.264  1.00 73.70           H  
ATOM    449  HG3 ARG A  31      -5.944 -25.058 -41.839  1.00 73.70           H  
ATOM    450  CD  ARG A  31      -4.090 -25.787 -42.668  1.00 73.70           C  
ATOM    451  HD2 ARG A  31      -4.544 -26.397 -43.449  1.00 73.70           H  
ATOM    452  HD3 ARG A  31      -3.204 -26.301 -42.296  1.00 73.70           H  
ATOM    453  NE  ARG A  31      -3.730 -24.477 -43.242  1.00 73.70           N  
ATOM    454  HE  ARG A  31      -4.380 -23.717 -43.106  1.00 73.70           H  
ATOM    455  NH1 ARG A  31      -1.671 -25.004 -44.121  1.00 73.70           N  
ATOM    456 HH11 ARG A  31      -0.820 -24.696 -44.570  1.00 73.70           H  
ATOM    457 HH12 ARG A  31      -1.757 -25.927 -43.722  1.00 73.70           H  
ATOM    458  NH2 ARG A  31      -2.480 -22.938 -44.329  1.00 73.70           N  
ATOM    459 HH21 ARG A  31      -1.629 -22.599 -44.753  1.00 73.70           H  
ATOM    460 HH22 ARG A  31      -3.223 -22.299 -44.085  1.00 73.70           H  
ATOM    461  CZ  ARG A  31      -2.631 -24.150 -43.894  1.00 73.70           C  
ATOM    462  N   SER A  32      -4.637 -23.597 -37.191  1.00 71.62           N  
ATOM    463  H   SER A  32      -5.029 -22.806 -37.682  1.00 71.62           H  
ATOM    464  CA  SER A  32      -4.103 -23.344 -35.844  1.00 71.62           C  
ATOM    465  HA  SER A  32      -3.162 -23.880 -35.724  1.00 71.62           H  
ATOM    466  C   SER A  32      -5.035 -23.806 -34.716  1.00 71.62           C  
ATOM    467  CB  SER A  32      -3.835 -21.844 -35.673  1.00 71.62           C  
ATOM    468  HB2 SER A  32      -4.768 -21.295 -35.803  1.00 71.62           H  
ATOM    469  HB3 SER A  32      -3.456 -21.649 -34.670  1.00 71.62           H  
ATOM    470  O   SER A  32      -4.582 -23.926 -33.583  1.00 71.62           O  
ATOM    471  OG  SER A  32      -2.888 -21.401 -36.631  1.00 71.62           O  
ATOM    472  HG  SER A  32      -2.017 -21.643 -36.308  1.00 71.62           H  
ATOM    473  N   ILE A  33      -6.317 -24.063 -35.000  1.00 82.24           N  
ATOM    474  H   ILE A  33      -6.622 -24.012 -35.962  1.00 82.24           H  
ATOM    475  CA  ILE A  33      -7.343 -24.373 -33.998  1.00 82.24           C  
ATOM    476  HA  ILE A  33      -6.985 -24.047 -33.021  1.00 82.24           H  
ATOM    477  C   ILE A  33      -7.602 -25.888 -33.953  1.00 82.24           C  
ATOM    478  CB  ILE A  33      -8.630 -23.564 -34.274  1.00 82.24           C  
ATOM    479  HB  ILE A  33      -9.016 -23.849 -35.253  1.00 82.24           H  
ATOM    480  O   ILE A  33      -8.315 -26.413 -34.818  1.00 82.24           O  
ATOM    481  CG1 ILE A  33      -8.371 -22.043 -34.316  1.00 82.24           C  
ATOM    482 HG12 ILE A  33      -7.715 -21.819 -35.157  1.00 82.24           H  
ATOM    483 HG13 ILE A  33      -9.320 -21.540 -34.502  1.00 82.24           H  
ATOM    484  CG2 ILE A  33      -9.723 -23.889 -33.239  1.00 82.24           C  
ATOM    485 HG21 ILE A  33      -9.345 -23.752 -32.226  1.00 82.24           H  
ATOM    486 HG22 ILE A  33     -10.585 -23.239 -33.389  1.00 82.24           H  
ATOM    487 HG23 ILE A  33     -10.051 -24.922 -33.355  1.00 82.24           H  
ATOM    488  CD1 ILE A  33      -7.749 -21.439 -33.052  1.00 82.24           C  
ATOM    489 HD11 ILE A  33      -6.740 -21.820 -32.896  1.00 82.24           H  
ATOM    490 HD12 ILE A  33      -7.698 -20.357 -33.172  1.00 82.24           H  
ATOM    491 HD13 ILE A  33      -8.366 -21.657 -32.181  1.00 82.24           H  
ATOM    492  N   PRO A  34      -7.075 -26.626 -32.954  1.00 76.59           N  
ATOM    493  CA  PRO A  34      -7.415 -28.030 -32.768  1.00 76.59           C  
ATOM    494  HA  PRO A  34      -7.180 -28.588 -33.674  1.00 76.59           H  
ATOM    495  C   PRO A  34      -8.910 -28.163 -32.459  1.00 76.59           C  
ATOM    496  CB  PRO A  34      -6.526 -28.530 -31.624  1.00 76.59           C  
ATOM    497  HB2 PRO A  34      -5.593 -28.915 -32.034  1.00 76.59           H  
ATOM    498  HB3 PRO A  34      -7.016 -29.291 -31.017  1.00 76.59           H  
ATOM    499  O   PRO A  34      -9.402 -27.667 -31.449  1.00 76.59           O  
ATOM    500  CG  PRO A  34      -6.237 -27.265 -30.818  1.00 76.59           C  
ATOM    501  HG2 PRO A  34      -5.299 -27.337 -30.268  1.00 76.59           H  
ATOM    502  HG3 PRO A  34      -7.065 -27.063 -30.140  1.00 76.59           H  
ATOM    503  CD  PRO A  34      -6.181 -26.182 -31.892  1.00 76.59           C  
ATOM    504  HD2 PRO A  34      -6.496 -25.230 -31.463  1.00 76.59           H  
ATOM    505  HD3 PRO A  34      -5.166 -26.102 -32.282  1.00 76.59           H  
ATOM    506  N   ALA A  35      -9.638 -28.877 -33.317  1.00 79.79           N  
ATOM    507  H   ALA A  35      -9.183 -29.189 -34.163  1.00 79.79           H  
ATOM    508  CA  ALA A  35     -11.101 -28.937 -33.277  1.00 79.79           C  
ATOM    509  HA  ALA A  35     -11.469 -27.915 -33.367  1.00 79.79           H  
ATOM    510  C   ALA A  35     -11.687 -29.525 -31.972  1.00 79.79           C  
ATOM    511  CB  ALA A  35     -11.567 -29.730 -34.506  1.00 79.79           C  
ATOM    512  HB1 ALA A  35     -11.721 -30.778 -34.247  1.00 79.79           H  
ATOM    513  HB2 ALA A  35     -10.846 -29.658 -35.320  1.00 79.79           H  
ATOM    514  HB3 ALA A  35     -12.509 -29.310 -34.858  1.00 79.79           H  
ATOM    515  O   ALA A  35     -12.861 -29.313 -31.672  1.00 79.79           O  
ATOM    516  N   ALA A  36     -10.883 -30.271 -31.210  1.00 76.29           N  
ATOM    517  H   ALA A  36      -9.934 -30.401 -31.529  1.00 76.29           H  
ATOM    518  CA  ALA A  36     -11.234 -30.840 -29.907  1.00 76.29           C  
ATOM    519  HA  ALA A  36     -12.300 -30.699 -29.730  1.00 76.29           H  
ATOM    520  C   ALA A  36     -10.513 -30.163 -28.720  1.00 76.29           C  
ATOM    521  CB  ALA A  36     -10.973 -32.351 -29.966  1.00 76.29           C  
ATOM    522  HB1 ALA A  36     -11.291 -32.813 -29.032  1.00 76.29           H  
ATOM    523  HB2 ALA A  36      -9.910 -32.544 -30.109  1.00 76.29           H  
ATOM    524  HB3 ALA A  36     -11.538 -32.794 -30.786  1.00 76.29           H  
ATOM    525  O   ALA A  36     -10.701 -30.590 -27.585  1.00 76.29           O  
ATOM    526  N   GLY A  37      -9.693 -29.132 -28.960  1.00 74.09           N  
ATOM    527  H   GLY A  37      -9.667 -28.736 -29.889  1.00 74.09           H  
ATOM    528  CA  GLY A  37      -9.094 -28.330 -27.890  1.00 74.09           C  
ATOM    529  HA2 GLY A  37      -8.310 -27.689 -28.294  1.00 74.09           H  
ATOM    530  HA3 GLY A  37      -8.653 -28.988 -27.141  1.00 74.09           H  
ATOM    531  C   GLY A  37     -10.141 -27.441 -27.222  1.00 74.09           C  
ATOM    532  O   GLY A  37     -11.074 -26.982 -27.887  1.00 74.09           O  
ATOM    533  N   ALA A  38     -10.009 -27.210 -25.915  1.00 78.58           N  
ATOM    534  H   ALA A  38      -9.216 -27.572 -25.405  1.00 78.58           H  
ATOM    535  CA  ALA A  38     -10.931 -26.336 -25.207  1.00 78.58           C  
ATOM    536  HA  ALA A  38     -11.934 -26.562 -25.568  1.00 78.58           H  
ATOM    537  C   ALA A  38     -10.637 -24.865 -25.520  1.00 78.58           C  
ATOM    538  CB  ALA A  38     -10.910 -26.637 -23.706  1.00 78.58           C  
ATOM    539  HB1 ALA A  38      -9.948 -26.350 -23.283  1.00 78.58           H  
ATOM    540  HB2 ALA A  38     -11.697 -26.071 -23.207  1.00 78.58           H  
ATOM    541  HB3 ALA A  38     -11.074 -27.701 -23.535  1.00 78.58           H  
ATOM    542  O   ALA A  38      -9.480 -24.450 -25.544  1.00 78.58           O  
ATOM    543  N   PHE A  39     -11.677 -24.053 -25.714  1.00 80.89           N  
ATOM    544  H   PHE A  39     -12.604 -24.453 -25.708  1.00 80.89           H  
ATOM    545  CA  PHE A  39     -11.522 -22.626 -26.011  1.00 80.89           C  
ATOM    546  HA  PHE A  39     -10.970 -22.519 -26.945  1.00 80.89           H  
ATOM    547  C   PHE A  39     -10.701 -21.892 -24.938  1.00 80.89           C  
ATOM    548  CB  PHE A  39     -12.913 -22.006 -26.187  1.00 80.89           C  
ATOM    549  HB2 PHE A  39     -12.812 -20.921 -26.234  1.00 80.89           H  
ATOM    550  HB3 PHE A  39     -13.520 -22.236 -25.312  1.00 80.89           H  
ATOM    551  O   PHE A  39      -9.830 -21.094 -25.277  1.00 80.89           O  
ATOM    552  CG  PHE A  39     -13.642 -22.434 -27.447  1.00 80.89           C  
ATOM    553  CD1 PHE A  39     -13.102 -22.117 -28.708  1.00 80.89           C  
ATOM    554  HD1 PHE A  39     -12.156 -21.601 -28.778  1.00 80.89           H  
ATOM    555  CD2 PHE A  39     -14.888 -23.085 -27.366  1.00 80.89           C  
ATOM    556  HD2 PHE A  39     -15.325 -23.304 -26.403  1.00 80.89           H  
ATOM    557  CE1 PHE A  39     -13.803 -22.450 -29.878  1.00 80.89           C  
ATOM    558  HE1 PHE A  39     -13.388 -22.200 -30.843  1.00 80.89           H  
ATOM    559  CE2 PHE A  39     -15.589 -23.415 -28.538  1.00 80.89           C  
ATOM    560  HE2 PHE A  39     -16.551 -23.902 -28.470  1.00 80.89           H  
ATOM    561  CZ  PHE A  39     -15.048 -23.092 -29.792  1.00 80.89           C  
ATOM    562  HZ  PHE A  39     -15.597 -23.330 -30.692  1.00 80.89           H  
ATOM    563  N   LYS A  40     -10.896 -22.234 -23.656  1.00 67.03           N  
ATOM    564  H   LYS A  40     -11.622 -22.908 -23.456  1.00 67.03           H  
ATOM    565  CA  LYS A  40     -10.098 -21.699 -22.542  1.00 67.03           C  
ATOM    566  HA  LYS A  40     -10.181 -20.612 -22.558  1.00 67.03           H  
ATOM    567  C   LYS A  40      -8.601 -22.011 -22.682  1.00 67.03           C  
ATOM    568  CB  LYS A  40     -10.670 -22.217 -21.210  1.00 67.03           C  
ATOM    569  HB2 LYS A  40     -11.720 -21.934 -21.145  1.00 67.03           H  
ATOM    570  HB3 LYS A  40     -10.593 -23.304 -21.172  1.00 67.03           H  
ATOM    571  O   LYS A  40      -7.781 -21.124 -22.472  1.00 67.03           O  
ATOM    572  CG  LYS A  40      -9.913 -21.610 -20.019  1.00 67.03           C  
ATOM    573  HG2 LYS A  40      -9.890 -20.526 -20.135  1.00 67.03           H  
ATOM    574  HG3 LYS A  40      -8.887 -21.980 -20.021  1.00 67.03           H  
ATOM    575  CD  LYS A  40     -10.544 -21.948 -18.664  1.00 67.03           C  
ATOM    576  HD2 LYS A  40     -10.550 -23.028 -18.520  1.00 67.03           H  
ATOM    577  HD3 LYS A  40     -11.564 -21.563 -18.638  1.00 67.03           H  
ATOM    578  CE  LYS A  40      -9.693 -21.268 -17.583  1.00 67.03           C  
ATOM    579  HE2 LYS A  40      -9.582 -20.216 -17.846  1.00 67.03           H  
ATOM    580  HE3 LYS A  40      -8.698 -21.712 -17.599  1.00 67.03           H  
ATOM    581  NZ  LYS A  40     -10.286 -21.378 -16.228  1.00 67.03           N  
ATOM    582  HZ1 LYS A  40     -10.387 -22.344 -15.952  1.00 67.03           H  
ATOM    583  HZ2 LYS A  40      -9.695 -20.903 -15.560  1.00 67.03           H  
ATOM    584  HZ3 LYS A  40     -11.185 -20.919 -16.206  1.00 67.03           H  
ATOM    585  N   ASP A  41      -8.247 -23.232 -23.084  1.00 66.82           N  
ATOM    586  H   ASP A  41      -8.969 -23.912 -23.272  1.00 66.82           H  
ATOM    587  CA  ASP A  41      -6.847 -23.661 -23.250  1.00 66.82           C  
ATOM    588  HA  ASP A  41      -6.281 -23.375 -22.364  1.00 66.82           H  
ATOM    589  C   ASP A  41      -6.178 -23.000 -24.468  1.00 66.82           C  
ATOM    590  CB  ASP A  41      -6.767 -25.191 -23.399  1.00 66.82           C  
ATOM    591  HB2 ASP A  41      -5.720 -25.472 -23.507  1.00 66.82           H  
ATOM    592  HB3 ASP A  41      -7.281 -25.480 -24.315  1.00 66.82           H  
ATOM    593  O   ASP A  41      -4.957 -22.868 -24.516  1.00 66.82           O  
ATOM    594  CG  ASP A  41      -7.353 -25.991 -22.230  1.00 66.82           C  
ATOM    595  OD1 ASP A  41      -7.486 -25.436 -21.116  1.00 66.82           O  
ATOM    596  OD2 ASP A  41      -7.693 -27.169 -22.483  1.00 66.82           O  
ATOM    597  N   LEU A  42      -6.983 -22.556 -25.439  1.00 68.88           N  
ATOM    598  H   LEU A  42      -7.971 -22.742 -25.342  1.00 68.88           H  
ATOM    599  CA  LEU A  42      -6.545 -21.749 -26.581  1.00 68.88           C  
ATOM    600  HA  LEU A  42      -5.556 -22.089 -26.886  1.00 68.88           H  
ATOM    601  C   LEU A  42      -6.377 -20.258 -26.237  1.00 68.88           C  
ATOM    602  CB  LEU A  42      -7.527 -21.950 -27.753  1.00 68.88           C  
ATOM    603  HB2 LEU A  42      -7.211 -21.312 -28.579  1.00 68.88           H  
ATOM    604  HB3 LEU A  42      -8.517 -21.619 -27.439  1.00 68.88           H  
ATOM    605  O   LEU A  42      -5.909 -19.505 -27.083  1.00 68.88           O  
ATOM    606  CG  LEU A  42      -7.624 -23.395 -28.275  1.00 68.88           C  
ATOM    607  HG  LEU A  42      -7.832 -24.081 -27.454  1.00 68.88           H  
ATOM    608  CD1 LEU A  42      -8.763 -23.513 -29.291  1.00 68.88           C  
ATOM    609 HD11 LEU A  42      -8.812 -24.532 -29.676  1.00 68.88           H  
ATOM    610 HD12 LEU A  42      -9.708 -23.281 -28.800  1.00 68.88           H  
ATOM    611 HD13 LEU A  42      -8.599 -22.812 -30.109  1.00 68.88           H  
ATOM    612  CD2 LEU A  42      -6.332 -23.845 -28.955  1.00 68.88           C  
ATOM    613 HD21 LEU A  42      -6.118 -23.214 -29.818  1.00 68.88           H  
ATOM    614 HD22 LEU A  42      -6.431 -24.886 -29.260  1.00 68.88           H  
ATOM    615 HD23 LEU A  42      -5.501 -23.783 -28.252  1.00 68.88           H  
ATOM    616  N   GLY A  43      -6.738 -19.828 -25.022  1.00 62.86           N  
ATOM    617  H   GLY A  43      -7.068 -20.508 -24.352  1.00 62.86           H  
ATOM    618  CA  GLY A  43      -6.653 -18.432 -24.579  1.00 62.86           C  
ATOM    619  HA2 GLY A  43      -6.433 -18.424 -23.511  1.00 62.86           H  
ATOM    620  HA3 GLY A  43      -5.834 -17.931 -25.095  1.00 62.86           H  
ATOM    621  C   GLY A  43      -7.924 -17.604 -24.794  1.00 62.86           C  
ATOM    622  O   GLY A  43      -7.871 -16.386 -24.659  1.00 62.86           O  
ATOM    623  N   VAL A  44      -9.067 -18.228 -25.110  1.00 70.40           N  
ATOM    624  H   VAL A  44      -9.062 -19.236 -25.183  1.00 70.40           H  
ATOM    625  CA  VAL A  44     -10.356 -17.525 -25.232  1.00 70.40           C  
ATOM    626  HA  VAL A  44     -10.193 -16.609 -25.800  1.00 70.40           H  
ATOM    627  C   VAL A  44     -10.862 -17.135 -23.841  1.00 70.40           C  
ATOM    628  CB  VAL A  44     -11.399 -18.364 -25.997  1.00 70.40           C  
ATOM    629  HB  VAL A  44     -11.601 -19.273 -25.430  1.00 70.40           H  
ATOM    630  O   VAL A  44     -11.420 -17.958 -23.111  1.00 70.40           O  
ATOM    631  CG1 VAL A  44     -12.733 -17.637 -26.192  1.00 70.40           C  
ATOM    632 HG11 VAL A  44     -13.413 -18.262 -26.770  1.00 70.40           H  
ATOM    633 HG12 VAL A  44     -13.184 -17.411 -25.226  1.00 70.40           H  
ATOM    634 HG13 VAL A  44     -12.575 -16.709 -26.743  1.00 70.40           H  
ATOM    635  CG2 VAL A  44     -10.908 -18.749 -27.401  1.00 70.40           C  
ATOM    636 HG21 VAL A  44     -10.017 -19.371 -27.326  1.00 70.40           H  
ATOM    637 HG22 VAL A  44     -11.678 -19.312 -27.929  1.00 70.40           H  
ATOM    638 HG23 VAL A  44     -10.669 -17.849 -27.966  1.00 70.40           H  
ATOM    639  N   ASP A  45     -10.660 -15.869 -23.482  1.00 57.88           N  
ATOM    640  H   ASP A  45     -10.103 -15.291 -24.095  1.00 57.88           H  
ATOM    641  CA  ASP A  45     -11.243 -15.240 -22.294  1.00 57.88           C  
ATOM    642  HA  ASP A  45     -11.201 -15.963 -21.480  1.00 57.88           H  
ATOM    643  C   ASP A  45     -12.734 -14.881 -22.487  1.00 57.88           C  
ATOM    644  CB  ASP A  45     -10.371 -14.039 -21.869  1.00 57.88           C  
ATOM    645  HB2 ASP A  45      -9.346 -14.388 -21.738  1.00 57.88           H  
ATOM    646  HB3 ASP A  45     -10.715 -13.686 -20.897  1.00 57.88           H  
ATOM    647  O   ASP A  45     -13.336 -15.150 -23.528  1.00 57.88           O  
ATOM    648  CG  ASP A  45     -10.372 -12.849 -22.838  1.00 57.88           C  
ATOM    649  OD1 ASP A  45     -11.392 -12.635 -23.528  1.00 57.88           O  
ATOM    650  OD2 ASP A  45      -9.370 -12.107 -22.851  1.00 57.88           O  
ATOM    651  N   SER A  46     -13.357 -14.258 -21.481  1.00 54.93           N  
ATOM    652  H   SER A  46     -12.845 -14.089 -20.628  1.00 54.93           H  
ATOM    653  CA  SER A  46     -14.765 -13.828 -21.524  1.00 54.93           C  
ATOM    654  HA  SER A  46     -15.400 -14.706 -21.647  1.00 54.93           H  
ATOM    655  C   SER A  46     -15.088 -12.843 -22.658  1.00 54.93           C  
ATOM    656  CB  SER A  46     -15.129 -13.139 -20.205  1.00 54.93           C  
ATOM    657  HB2 SER A  46     -14.576 -12.203 -20.123  1.00 54.93           H  
ATOM    658  HB3 SER A  46     -16.196 -12.920 -20.195  1.00 54.93           H  
ATOM    659  O   SER A  46     -16.223 -12.793 -23.128  1.00 54.93           O  
ATOM    660  OG  SER A  46     -14.805 -13.964 -19.100  1.00 54.93           O  
ATOM    661  HG  SER A  46     -14.992 -13.482 -18.291  1.00 54.93           H  
ATOM    662  N   LEU A  47     -14.107 -12.052 -23.092  1.00 51.27           N  
ATOM    663  H   LEU A  47     -13.162 -12.267 -22.809  1.00 51.27           H  
ATOM    664  CA  LEU A  47     -14.241 -11.013 -24.110  1.00 51.27           C  
ATOM    665  HA  LEU A  47     -15.212 -10.529 -23.998  1.00 51.27           H  
ATOM    666  C   LEU A  47     -14.191 -11.642 -25.504  1.00 51.27           C  
ATOM    667  CB  LEU A  47     -13.111  -9.987 -23.878  1.00 51.27           C  
ATOM    668  HB2 LEU A  47     -12.405 -10.004 -24.709  1.00 51.27           H  
ATOM    669  HB3 LEU A  47     -12.545 -10.267 -22.989  1.00 51.27           H  
ATOM    670  O   LEU A  47     -15.115 -11.482 -26.303  1.00 51.27           O  
ATOM    671  CG  LEU A  47     -13.627  -8.561 -23.676  1.00 51.27           C  
ATOM    672  HG  LEU A  47     -14.439  -8.568 -22.949  1.00 51.27           H  
ATOM    673  CD1 LEU A  47     -12.496  -7.698 -23.119  1.00 51.27           C  
ATOM    674 HD11 LEU A  47     -11.694  -7.608 -23.852  1.00 51.27           H  
ATOM    675 HD12 LEU A  47     -12.096  -8.151 -22.211  1.00 51.27           H  
ATOM    676 HD13 LEU A  47     -12.883  -6.713 -22.858  1.00 51.27           H  
ATOM    677  CD2 LEU A  47     -14.132  -7.973 -24.993  1.00 51.27           C  
ATOM    678 HD21 LEU A  47     -14.461  -6.945 -24.843  1.00 51.27           H  
ATOM    679 HD22 LEU A  47     -13.340  -8.008 -25.741  1.00 51.27           H  
ATOM    680 HD23 LEU A  47     -14.980  -8.552 -25.357  1.00 51.27           H  
ATOM    681  N   MET A  48     -13.173 -12.471 -25.736  1.00 67.70           N  
ATOM    682  H   MET A  48     -12.473 -12.558 -25.013  1.00 67.70           H  
ATOM    683  CA  MET A  48     -13.066 -13.333 -26.908  1.00 67.70           C  
ATOM    684  HA  MET A  48     -13.058 -12.716 -27.806  1.00 67.70           H  
ATOM    685  C   MET A  48     -14.250 -14.308 -27.014  1.00 67.70           C  
ATOM    686  CB  MET A  48     -11.751 -14.114 -26.824  1.00 67.70           C  
ATOM    687  HB2 MET A  48     -11.686 -14.613 -25.857  1.00 67.70           H  
ATOM    688  HB3 MET A  48     -11.751 -14.875 -27.605  1.00 67.70           H  
ATOM    689  O   MET A  48     -14.715 -14.597 -28.116  1.00 67.70           O  
ATOM    690  CG  MET A  48     -10.505 -13.255 -27.027  1.00 67.70           C  
ATOM    691  HG2 MET A  48     -10.401 -12.549 -26.203  1.00 67.70           H  
ATOM    692  HG3 MET A  48     -10.602 -12.699 -27.960  1.00 67.70           H  
ATOM    693  SD  MET A  48      -9.028 -14.295 -27.115  1.00 67.70           S  
ATOM    694  CE  MET A  48      -7.833 -13.147 -27.834  1.00 67.70           C  
ATOM    695  HE1 MET A  48      -6.860 -13.634 -27.899  1.00 67.70           H  
ATOM    696  HE2 MET A  48      -7.751 -12.257 -27.210  1.00 67.70           H  
ATOM    697  HE3 MET A  48      -8.168 -12.864 -28.831  1.00 67.70           H  
ATOM    698  N   ALA A  49     -14.798 -14.784 -25.892  1.00 69.36           N  
ATOM    699  H   ALA A  49     -14.326 -14.610 -25.017  1.00 69.36           H  
ATOM    700  CA  ALA A  49     -15.983 -15.637 -25.884  1.00 69.36           C  
ATOM    701  HA  ALA A  49     -15.776 -16.488 -26.533  1.00 69.36           H  
ATOM    702  C   ALA A  49     -17.223 -14.915 -26.443  1.00 69.36           C  
ATOM    703  CB  ALA A  49     -16.229 -16.155 -24.462  1.00 69.36           C  
ATOM    704  HB1 ALA A  49     -16.327 -15.319 -23.770  1.00 69.36           H  
ATOM    705  HB2 ALA A  49     -15.399 -16.786 -24.146  1.00 69.36           H  
ATOM    706  HB3 ALA A  49     -17.154 -16.732 -24.436  1.00 69.36           H  
ATOM    707  O   ALA A  49     -17.957 -15.488 -27.254  1.00 69.36           O  
ATOM    708  N   VAL A  50     -17.434 -13.649 -26.065  1.00 65.00           N  
ATOM    709  H   VAL A  50     -16.792 -13.236 -25.403  1.00 65.00           H  
ATOM    710  CA  VAL A  50     -18.507 -12.806 -26.618  1.00 65.00           C  
ATOM    711  HA  VAL A  50     -19.435 -13.377 -26.592  1.00 65.00           H  
ATOM    712  C   VAL A  50     -18.243 -12.467 -28.088  1.00 65.00           C  
ATOM    713  CB  VAL A  50     -18.715 -11.539 -25.761  1.00 65.00           C  
ATOM    714  HB  VAL A  50     -17.758 -11.040 -25.607  1.00 65.00           H  
ATOM    715  O   VAL A  50     -19.170 -12.548 -28.893  1.00 65.00           O  
ATOM    716  CG1 VAL A  50     -19.689 -10.541 -26.404  1.00 65.00           C  
ATOM    717 HG11 VAL A  50     -20.632 -11.034 -26.640  1.00 65.00           H  
ATOM    718 HG12 VAL A  50     -19.870  -9.710 -25.722  1.00 65.00           H  
ATOM    719 HG13 VAL A  50     -19.255 -10.129 -27.315  1.00 65.00           H  
ATOM    720  CG2 VAL A  50     -19.309 -11.919 -24.397  1.00 65.00           C  
ATOM    721 HG21 VAL A  50     -18.657 -12.628 -23.887  1.00 65.00           H  
ATOM    722 HG22 VAL A  50     -19.393 -11.029 -23.773  1.00 65.00           H  
ATOM    723 HG23 VAL A  50     -20.292 -12.373 -24.522  1.00 65.00           H  
ATOM    724  N   GLU A  51     -17.001 -12.164 -28.469  1.00 68.45           N  
ATOM    725  H   GLU A  51     -16.292 -12.071 -27.756  1.00 68.45           H  
ATOM    726  CA  GLU A  51     -16.610 -11.872 -29.858  1.00 68.45           C  
ATOM    727  HA  GLU A  51     -17.219 -11.043 -30.219  1.00 68.45           H  
ATOM    728  C   GLU A  51     -16.868 -13.082 -30.784  1.00 68.45           C  
ATOM    729  CB  GLU A  51     -15.136 -11.420 -29.863  1.00 68.45           C  
ATOM    730  HB2 GLU A  51     -14.491 -12.293 -29.758  1.00 68.45           H  
ATOM    731  HB3 GLU A  51     -14.975 -10.777 -28.998  1.00 68.45           H  
ATOM    732  O   GLU A  51     -17.538 -12.959 -31.814  1.00 68.45           O  
ATOM    733  CG  GLU A  51     -14.723 -10.628 -31.115  1.00 68.45           C  
ATOM    734  HG2 GLU A  51     -14.899 -11.243 -31.998  1.00 68.45           H  
ATOM    735  HG3 GLU A  51     -15.353  -9.742 -31.194  1.00 68.45           H  
ATOM    736  CD  GLU A  51     -13.244 -10.197 -31.052  1.00 68.45           C  
ATOM    737  OE1 GLU A  51     -12.493 -10.386 -32.033  1.00 68.45           O  
ATOM    738  OE2 GLU A  51     -12.797  -9.683 -30.004  1.00 68.45           O  
ATOM    739  N   LEU A  52     -16.456 -14.285 -30.360  1.00 79.92           N  
ATOM    740  H   LEU A  52     -15.910 -14.313 -29.511  1.00 79.92           H  
ATOM    741  CA  LEU A  52     -16.710 -15.555 -31.052  1.00 79.92           C  
ATOM    742  HA  LEU A  52     -16.317 -15.477 -32.065  1.00 79.92           H  
ATOM    743  C   LEU A  52     -18.214 -15.849 -31.160  1.00 79.92           C  
ATOM    744  CB  LEU A  52     -15.951 -16.670 -30.301  1.00 79.92           C  
ATOM    745  HB2 LEU A  52     -16.257 -16.655 -29.254  1.00 79.92           H  
ATOM    746  HB3 LEU A  52     -14.887 -16.439 -30.334  1.00 79.92           H  
ATOM    747  O   LEU A  52     -18.707 -16.215 -32.232  1.00 79.92           O  
ATOM    748  CG  LEU A  52     -16.162 -18.101 -30.835  1.00 79.92           C  
ATOM    749  HG  LEU A  52     -17.203 -18.391 -30.696  1.00 79.92           H  
ATOM    750  CD1 LEU A  52     -15.810 -18.226 -32.317  1.00 79.92           C  
ATOM    751 HD11 LEU A  52     -15.840 -19.272 -32.621  1.00 79.92           H  
ATOM    752 HD12 LEU A  52     -16.530 -17.666 -32.913  1.00 79.92           H  
ATOM    753 HD13 LEU A  52     -14.811 -17.823 -32.485  1.00 79.92           H  
ATOM    754  CD2 LEU A  52     -15.283 -19.085 -30.063  1.00 79.92           C  
ATOM    755 HD21 LEU A  52     -14.229 -18.860 -30.230  1.00 79.92           H  
ATOM    756 HD22 LEU A  52     -15.493 -20.104 -30.386  1.00 79.92           H  
ATOM    757 HD23 LEU A  52     -15.490 -19.010 -28.995  1.00 79.92           H  
ATOM    758  N   ARG A  53     -18.968 -15.640 -30.074  1.00 76.93           N  
ATOM    759  H   ARG A  53     -18.495 -15.354 -29.228  1.00 76.93           H  
ATOM    760  CA  ARG A  53     -20.431 -15.771 -30.052  1.00 76.93           C  
ATOM    761  HA  ARG A  53     -20.691 -16.782 -30.367  1.00 76.93           H  
ATOM    762  C   ARG A  53     -21.078 -14.815 -31.056  1.00 76.93           C  
ATOM    763  CB  ARG A  53     -20.901 -15.562 -28.600  1.00 76.93           C  
ATOM    764  HB2 ARG A  53     -20.654 -14.551 -28.278  1.00 76.93           H  
ATOM    765  HB3 ARG A  53     -20.329 -16.245 -27.972  1.00 76.93           H  
ATOM    766  O   ARG A  53     -21.902 -15.258 -31.857  1.00 76.93           O  
ATOM    767  CG  ARG A  53     -22.377 -15.834 -28.286  1.00 76.93           C  
ATOM    768  HG2 ARG A  53     -22.631 -16.845 -28.605  1.00 76.93           H  
ATOM    769  HG3 ARG A  53     -22.470 -15.794 -27.201  1.00 76.93           H  
ATOM    770  CD  ARG A  53     -23.408 -14.862 -28.874  1.00 76.93           C  
ATOM    771  HD2 ARG A  53     -24.400 -15.208 -28.586  1.00 76.93           H  
ATOM    772  HD3 ARG A  53     -23.374 -14.894 -29.963  1.00 76.93           H  
ATOM    773  NE  ARG A  53     -23.195 -13.479 -28.418  1.00 76.93           N  
ATOM    774  HE  ARG A  53     -22.480 -12.935 -28.879  1.00 76.93           H  
ATOM    775  NH1 ARG A  53     -24.806 -13.394 -26.777  1.00 76.93           N  
ATOM    776 HH11 ARG A  53     -25.128 -14.311 -27.051  1.00 76.93           H  
ATOM    777 HH12 ARG A  53     -25.248 -12.883 -26.026  1.00 76.93           H  
ATOM    778  NH2 ARG A  53     -23.429 -11.655 -27.127  1.00 76.93           N  
ATOM    779 HH21 ARG A  53     -22.720 -11.238 -27.713  1.00 76.93           H  
ATOM    780 HH22 ARG A  53     -23.812 -11.139 -26.349  1.00 76.93           H  
ATOM    781  CZ  ARG A  53     -23.814 -12.857 -27.437  1.00 76.93           C  
ATOM    782  N   ASN A  54     -20.710 -13.532 -31.051  1.00 69.97           N  
ATOM    783  H   ASN A  54     -20.012 -13.242 -30.382  1.00 69.97           H  
ATOM    784  CA  ASN A  54     -21.250 -12.519 -31.966  1.00 69.97           C  
ATOM    785  HA  ASN A  54     -22.335 -12.499 -31.872  1.00 69.97           H  
ATOM    786  C   ASN A  54     -20.937 -12.872 -33.434  1.00 69.97           C  
ATOM    787  CB  ASN A  54     -20.705 -11.121 -31.595  1.00 69.97           C  
ATOM    788  HB2 ASN A  54     -20.938 -10.429 -32.404  1.00 69.97           H  
ATOM    789  HB3 ASN A  54     -19.619 -11.157 -31.504  1.00 69.97           H  
ATOM    790  O   ASN A  54     -21.830 -12.811 -34.284  1.00 69.97           O  
ATOM    791  CG  ASN A  54     -21.267 -10.513 -30.315  1.00 69.97           C  
ATOM    792  ND2 ASN A  54     -21.084  -9.226 -30.128  1.00 69.97           N  
ATOM    793 HD21 ASN A  54     -20.668  -8.640 -30.837  1.00 69.97           H  
ATOM    794 HD22 ASN A  54     -21.366  -8.799 -29.257  1.00 69.97           H  
ATOM    795  OD1 ASN A  54     -21.912 -11.165 -29.497  1.00 69.97           O  
ATOM    796  N   GLY A  55     -19.711 -13.322 -33.725  1.00 80.06           N  
ATOM    797  H   GLY A  55     -19.011 -13.307 -32.997  1.00 80.06           H  
ATOM    798  CA  GLY A  55     -19.313 -13.813 -35.048  1.00 80.06           C  
ATOM    799  HA2 GLY A  55     -19.384 -13.002 -35.773  1.00 80.06           H  
ATOM    800  HA3 GLY A  55     -18.276 -14.145 -34.997  1.00 80.06           H  
ATOM    801  C   GLY A  55     -20.169 -14.989 -35.533  1.00 80.06           C  
ATOM    802  O   GLY A  55     -20.681 -14.965 -36.654  1.00 80.06           O  
ATOM    803  N   LEU A  56     -20.413 -15.980 -34.670  1.00 85.57           N  
ATOM    804  H   LEU A  56     -19.953 -15.952 -33.772  1.00 85.57           H  
ATOM    805  CA  LEU A  56     -21.240 -17.146 -34.999  1.00 85.57           C  
ATOM    806  HA  LEU A  56     -20.920 -17.522 -35.971  1.00 85.57           H  
ATOM    807  C   LEU A  56     -22.728 -16.801 -35.164  1.00 85.57           C  
ATOM    808  CB  LEU A  56     -21.017 -18.246 -33.948  1.00 85.57           C  
ATOM    809  HB2 LEU A  56     -21.160 -17.815 -32.957  1.00 85.57           H  
ATOM    810  HB3 LEU A  56     -21.767 -19.025 -34.086  1.00 85.57           H  
ATOM    811  O   LEU A  56     -23.359 -17.316 -36.089  1.00 85.57           O  
ATOM    812  CG  LEU A  56     -19.621 -18.894 -34.025  1.00 85.57           C  
ATOM    813  HG  LEU A  56     -18.847 -18.127 -33.991  1.00 85.57           H  
ATOM    814  CD1 LEU A  56     -19.430 -19.826 -32.831  1.00 85.57           C  
ATOM    815 HD11 LEU A  56     -20.187 -20.610 -32.835  1.00 85.57           H  
ATOM    816 HD12 LEU A  56     -18.437 -20.274 -32.871  1.00 85.57           H  
ATOM    817 HD13 LEU A  56     -19.505 -19.248 -31.910  1.00 85.57           H  
ATOM    818  CD2 LEU A  56     -19.432 -19.711 -35.305  1.00 85.57           C  
ATOM    819 HD21 LEU A  56     -19.442 -19.054 -36.175  1.00 85.57           H  
ATOM    820 HD22 LEU A  56     -20.212 -20.467 -35.398  1.00 85.57           H  
ATOM    821 HD23 LEU A  56     -18.455 -20.194 -35.280  1.00 85.57           H  
ATOM    822  N   VAL A  57     -23.284 -15.890 -34.356  1.00 79.87           N  
ATOM    823  H   VAL A  57     -22.723 -15.528 -33.598  1.00 79.87           H  
ATOM    824  CA  VAL A  57     -24.639 -15.334 -34.565  1.00 79.87           C  
ATOM    825  HA  VAL A  57     -25.371 -16.140 -34.531  1.00 79.87           H  
ATOM    826  C   VAL A  57     -24.735 -14.691 -35.952  1.00 79.87           C  
ATOM    827  CB  VAL A  57     -24.998 -14.306 -33.466  1.00 79.87           C  
ATOM    828  HB  VAL A  57     -24.169 -13.607 -33.351  1.00 79.87           H  
ATOM    829  O   VAL A  57     -25.642 -15.001 -36.722  1.00 79.87           O  
ATOM    830  CG1 VAL A  57     -26.261 -13.488 -33.774  1.00 79.87           C  
ATOM    831 HG11 VAL A  57     -26.510 -12.856 -32.922  1.00 79.87           H  
ATOM    832 HG12 VAL A  57     -26.093 -12.840 -34.634  1.00 79.87           H  
ATOM    833 HG13 VAL A  57     -27.096 -14.155 -33.986  1.00 79.87           H  
ATOM    834  CG2 VAL A  57     -25.231 -14.995 -32.119  1.00 79.87           C  
ATOM    835 HG21 VAL A  57     -25.360 -14.246 -31.337  1.00 79.87           H  
ATOM    836 HG22 VAL A  57     -26.117 -15.627 -32.170  1.00 79.87           H  
ATOM    837 HG23 VAL A  57     -24.372 -15.619 -31.872  1.00 79.87           H  
ATOM    838  N   LYS A  58     -23.763 -13.847 -36.314  1.00 80.21           N  
ATOM    839  H   LYS A  58     -23.039 -13.652 -35.637  1.00 80.21           H  
ATOM    840  CA  LYS A  58     -23.720 -13.125 -37.597  1.00 80.21           C  
ATOM    841  HA  LYS A  58     -24.669 -12.605 -37.733  1.00 80.21           H  
ATOM    842  C   LYS A  58     -23.552 -14.054 -38.807  1.00 80.21           C  
ATOM    843  CB  LYS A  58     -22.592 -12.091 -37.483  1.00 80.21           C  
ATOM    844  HB2 LYS A  58     -21.635 -12.611 -37.439  1.00 80.21           H  
ATOM    845  HB3 LYS A  58     -22.725 -11.563 -36.539  1.00 80.21           H  
ATOM    846  O   LYS A  58     -24.107 -13.771 -39.866  1.00 80.21           O  
ATOM    847  CG  LYS A  58     -22.538 -11.039 -38.602  1.00 80.21           C  
ATOM    848  HG2 LYS A  58     -23.500 -10.533 -38.675  1.00 80.21           H  
ATOM    849  HG3 LYS A  58     -22.298 -11.513 -39.554  1.00 80.21           H  
ATOM    850  CD  LYS A  58     -21.445 -10.024 -38.230  1.00 80.21           C  
ATOM    851  HD2 LYS A  58     -20.487 -10.542 -38.182  1.00 80.21           H  
ATOM    852  HD3 LYS A  58     -21.665  -9.631 -37.237  1.00 80.21           H  
ATOM    853  CE  LYS A  58     -21.333  -8.846 -39.201  1.00 80.21           C  
ATOM    854  HE2 LYS A  58     -22.315  -8.385 -39.304  1.00 80.21           H  
ATOM    855  HE3 LYS A  58     -21.023  -9.222 -40.177  1.00 80.21           H  
ATOM    856  NZ  LYS A  58     -20.352  -7.851 -38.687  1.00 80.21           N  
ATOM    857  HZ1 LYS A  58     -20.630  -7.511 -37.778  1.00 80.21           H  
ATOM    858  HZ2 LYS A  58     -20.261  -7.054 -39.301  1.00 80.21           H  
ATOM    859  HZ3 LYS A  58     -19.440  -8.267 -38.567  1.00 80.21           H  
ATOM    860  N   ALA A  59     -22.819 -15.158 -38.657  1.00 86.05           N  
ATOM    861  H   ALA A  59     -22.317 -15.268 -37.788  1.00 86.05           H  
ATOM    862  CA  ALA A  59     -22.564 -16.122 -39.729  1.00 86.05           C  
ATOM    863  HA  ALA A  59     -22.506 -15.584 -40.675  1.00 86.05           H  
ATOM    864  C   ALA A  59     -23.655 -17.200 -39.895  1.00 86.05           C  
ATOM    865  CB  ALA A  59     -21.197 -16.755 -39.467  1.00 86.05           C  
ATOM    866  HB1 ALA A  59     -20.957 -17.438 -40.282  1.00 86.05           H  
ATOM    867  HB2 ALA A  59     -20.430 -15.982 -39.416  1.00 86.05           H  
ATOM    868  HB3 ALA A  59     -21.211 -17.302 -38.525  1.00 86.05           H  
ATOM    869  O   ALA A  59     -23.805 -17.754 -40.985  1.00 86.05           O  
ATOM    870  N   THR A  60     -24.413 -17.513 -38.838  1.00 83.32           N  
ATOM    871  H   THR A  60     -24.204 -17.070 -37.954  1.00 83.32           H  
ATOM    872  CA  THR A  60     -25.472 -18.542 -38.871  1.00 83.32           C  
ATOM    873  HA  THR A  60     -25.360 -19.141 -39.774  1.00 83.32           H  
ATOM    874  C   THR A  60     -26.890 -17.971 -38.920  1.00 83.32           C  
ATOM    875  CB  THR A  60     -25.367 -19.513 -37.686  1.00 83.32           C  
ATOM    876  HB  THR A  60     -26.166 -20.250 -37.778  1.00 83.32           H  
ATOM    877  O   THR A  60     -27.782 -18.633 -39.442  1.00 83.32           O  
ATOM    878  CG2 THR A  60     -24.039 -20.269 -37.643  1.00 83.32           C  
ATOM    879 HG21 THR A  60     -23.889 -20.802 -38.582  1.00 83.32           H  
ATOM    880 HG22 THR A  60     -23.208 -19.582 -37.484  1.00 83.32           H  
ATOM    881 HG23 THR A  60     -24.064 -20.992 -36.828  1.00 83.32           H  
ATOM    882  OG1 THR A  60     -25.535 -18.829 -36.469  1.00 83.32           O  
ATOM    883  HG1 THR A  60     -24.726 -18.344 -36.286  1.00 83.32           H  
ATOM    884  N   GLY A  61     -27.110 -16.761 -38.398  1.00 79.30           N  
ATOM    885  H   GLY A  61     -26.333 -16.270 -37.980  1.00 79.30           H  
ATOM    886  CA  GLY A  61     -28.438 -16.184 -38.158  1.00 79.30           C  
ATOM    887  HA2 GLY A  61     -29.093 -16.419 -38.997  1.00 79.30           H  
ATOM    888  HA3 GLY A  61     -28.341 -15.101 -38.084  1.00 79.30           H  
ATOM    889  C   GLY A  61     -29.118 -16.683 -36.874  1.00 79.30           C  
ATOM    890  O   GLY A  61     -30.169 -16.163 -36.505  1.00 79.30           O  
ATOM    891  N   LEU A  62     -28.525 -17.659 -36.177  1.00 78.36           N  
ATOM    892  H   LEU A  62     -27.621 -17.988 -36.486  1.00 78.36           H  
ATOM    893  CA  LEU A  62     -29.074 -18.252 -34.958  1.00 78.36           C  
ATOM    894  HA  LEU A  62     -30.139 -18.433 -35.108  1.00 78.36           H  
ATOM    895  C   LEU A  62     -28.917 -17.303 -33.762  1.00 78.36           C  
ATOM    896  CB  LEU A  62     -28.372 -19.596 -34.677  1.00 78.36           C  
ATOM    897  HB2 LEU A  62     -27.308 -19.400 -34.541  1.00 78.36           H  
ATOM    898  HB3 LEU A  62     -28.749 -19.999 -33.737  1.00 78.36           H  
ATOM    899  O   LEU A  62     -27.902 -16.622 -33.622  1.00 78.36           O  
ATOM    900  CG  LEU A  62     -28.546 -20.666 -35.774  1.00 78.36           C  
ATOM    901  HG  LEU A  62     -28.262 -20.259 -36.744  1.00 78.36           H  
ATOM    902  CD1 LEU A  62     -27.630 -21.853 -35.475  1.00 78.36           C  
ATOM    903 HD11 LEU A  62     -26.591 -21.525 -35.515  1.00 78.36           H  
ATOM    904 HD12 LEU A  62     -27.779 -22.636 -36.219  1.00 78.36           H  
ATOM    905 HD13 LEU A  62     -27.845 -22.252 -34.484  1.00 78.36           H  
ATOM    906  CD2 LEU A  62     -29.987 -21.169 -35.858  1.00 78.36           C  
ATOM    907 HD21 LEU A  62     -30.056 -21.984 -36.578  1.00 78.36           H  
ATOM    908 HD22 LEU A  62     -30.646 -20.372 -36.201  1.00 78.36           H  
ATOM    909 HD23 LEU A  62     -30.329 -21.521 -34.885  1.00 78.36           H  
ATOM    910  N   ARG A  63     -29.885 -17.308 -32.838  1.00 73.85           N  
ATOM    911  H   ARG A  63     -30.674 -17.920 -32.990  1.00 73.85           H  
ATOM    912  CA  ARG A  63     -29.720 -16.678 -31.517  1.00 73.85           C  
ATOM    913  HA  ARG A  63     -29.142 -15.760 -31.633  1.00 73.85           H  
ATOM    914  C   ARG A  63     -28.922 -17.607 -30.605  1.00 73.85           C  
ATOM    915  CB  ARG A  63     -31.078 -16.331 -30.892  1.00 73.85           C  
ATOM    916  HB2 ARG A  63     -30.922 -16.105 -29.837  1.00 73.85           H  
ATOM    917  HB3 ARG A  63     -31.744 -17.191 -30.962  1.00 73.85           H  
ATOM    918  O   ARG A  63     -29.369 -18.714 -30.321  1.00 73.85           O  
ATOM    919  CG  ARG A  63     -31.725 -15.110 -31.557  1.00 73.85           C  
ATOM    920  HG2 ARG A  63     -31.931 -15.323 -32.606  1.00 73.85           H  
ATOM    921  HG3 ARG A  63     -31.040 -14.265 -31.491  1.00 73.85           H  
ATOM    922  CD  ARG A  63     -33.031 -14.763 -30.835  1.00 73.85           C  
ATOM    923  HD2 ARG A  63     -33.744 -15.572 -30.994  1.00 73.85           H  
ATOM    924  HD3 ARG A  63     -32.827 -14.678 -29.768  1.00 73.85           H  
ATOM    925  NE  ARG A  63     -33.600 -13.493 -31.323  1.00 73.85           N  
ATOM    926  HE  ARG A  63     -33.142 -13.070 -32.118  1.00 73.85           H  
ATOM    927  NH1 ARG A  63     -35.332 -13.353 -29.821  1.00 73.85           N  
ATOM    928 HH11 ARG A  63     -36.124 -12.857 -29.436  1.00 73.85           H  
ATOM    929 HH12 ARG A  63     -35.059 -14.247 -29.438  1.00 73.85           H  
ATOM    930  NH2 ARG A  63     -35.023 -11.715 -31.302  1.00 73.85           N  
ATOM    931 HH21 ARG A  63     -35.817 -11.234 -30.903  1.00 73.85           H  
ATOM    932 HH22 ARG A  63     -34.513 -11.298 -32.068  1.00 73.85           H  
ATOM    933  CZ  ARG A  63     -34.645 -12.863 -30.816  1.00 73.85           C  
ATOM    934  N   LEU A  64     -27.769 -17.141 -30.129  1.00 75.64           N  
ATOM    935  H   LEU A  64     -27.477 -16.214 -30.406  1.00 75.64           H  
ATOM    936  CA  LEU A  64     -26.846 -17.914 -29.292  1.00 75.64           C  
ATOM    937  HA  LEU A  64     -27.267 -18.907 -29.140  1.00 75.64           H  
ATOM    938  C   LEU A  64     -26.679 -17.255 -27.904  1.00 75.64           C  
ATOM    939  CB  LEU A  64     -25.506 -18.080 -30.039  1.00 75.64           C  
ATOM    940  HB2 LEU A  64     -24.831 -18.658 -29.407  1.00 75.64           H  
ATOM    941  HB3 LEU A  64     -25.059 -17.094 -30.163  1.00 75.64           H  
ATOM    942  O   LEU A  64     -26.582 -16.022 -27.830  1.00 75.64           O  
ATOM    943  CG  LEU A  64     -25.602 -18.755 -31.429  1.00 75.64           C  
ATOM    944  HG  LEU A  64     -26.237 -18.150 -32.075  1.00 75.64           H  
ATOM    945  CD1 LEU A  64     -24.225 -18.841 -32.088  1.00 75.64           C  
ATOM    946 HD11 LEU A  64     -23.741 -17.864 -32.079  1.00 75.64           H  
ATOM    947 HD12 LEU A  64     -24.340 -19.163 -33.123  1.00 75.64           H  
ATOM    948 HD13 LEU A  64     -23.599 -19.559 -31.558  1.00 75.64           H  
ATOM    949  CD2 LEU A  64     -26.176 -20.173 -31.375  1.00 75.64           C  
ATOM    950 HD21 LEU A  64     -27.199 -20.155 -30.998  1.00 75.64           H  
ATOM    951 HD22 LEU A  64     -26.202 -20.590 -32.382  1.00 75.64           H  
ATOM    952 HD23 LEU A  64     -25.562 -20.809 -30.738  1.00 75.64           H  
ATOM    953  N   PRO A  65     -26.644 -18.035 -26.803  1.00 64.96           N  
ATOM    954  CA  PRO A  65     -26.467 -17.503 -25.448  1.00 64.96           C  
ATOM    955  HA  PRO A  65     -27.244 -16.771 -25.227  1.00 64.96           H  
ATOM    956  C   PRO A  65     -25.094 -16.835 -25.293  1.00 64.96           C  
ATOM    957  CB  PRO A  65     -26.620 -18.709 -24.514  1.00 64.96           C  
ATOM    958  HB2 PRO A  65     -26.034 -18.605 -23.601  1.00 64.96           H  
ATOM    959  HB3 PRO A  65     -27.673 -18.852 -24.271  1.00 64.96           H  
ATOM    960  O   PRO A  65     -24.168 -17.149 -26.033  1.00 64.96           O  
ATOM    961  CG  PRO A  65     -26.132 -19.876 -25.371  1.00 64.96           C  
ATOM    962  HG2 PRO A  65     -25.042 -19.907 -25.364  1.00 64.96           H  
ATOM    963  HG3 PRO A  65     -26.543 -20.827 -25.034  1.00 64.96           H  
ATOM    964  CD  PRO A  65     -26.634 -19.494 -26.764  1.00 64.96           C  
ATOM    965  HD2 PRO A  65     -27.648 -19.868 -26.905  1.00 64.96           H  
ATOM    966  HD3 PRO A  65     -25.969 -19.911 -27.520  1.00 64.96           H  
ATOM    967  N   ALA A  66     -24.934 -15.913 -24.340  1.00 57.38           N  
ATOM    968  H   ALA A  66     -25.700 -15.704 -23.715  1.00 57.38           H  
ATOM    969  CA  ALA A  66     -23.630 -15.281 -24.087  1.00 57.38           C  
ATOM    970  HA  ALA A  66     -23.232 -14.892 -25.024  1.00 57.38           H  
ATOM    971  C   ALA A  66     -22.587 -16.284 -23.550  1.00 57.38           C  
ATOM    972  CB  ALA A  66     -23.835 -14.103 -23.128  1.00 57.38           C  
ATOM    973  HB1 ALA A  66     -22.883 -13.595 -22.972  1.00 57.38           H  
ATOM    974  HB2 ALA A  66     -24.199 -14.461 -22.165  1.00 57.38           H  
ATOM    975  HB3 ALA A  66     -24.549 -13.393 -23.545  1.00 57.38           H  
ATOM    976  O   ALA A  66     -21.406 -16.177 -23.859  1.00 57.38           O  
ATOM    977  N   THR A  67     -23.046 -17.303 -22.821  1.00 62.54           N  
ATOM    978  H   THR A  67     -24.032 -17.349 -22.610  1.00 62.54           H  
ATOM    979  CA  THR A  67     -22.254 -18.398 -22.243  1.00 62.54           C  
ATOM    980  HA  THR A  67     -21.348 -17.981 -21.803  1.00 62.54           H  
ATOM    981  C   THR A  67     -21.802 -19.460 -23.249  1.00 62.54           C  
ATOM    982  CB  THR A  67     -23.068 -19.075 -21.127  1.00 62.54           C  
ATOM    983  HB  THR A  67     -22.601 -20.012 -20.824  1.00 62.54           H  
ATOM    984  O   THR A  67     -21.119 -20.396 -22.849  1.00 62.54           O  
ATOM    985  CG2 THR A  67     -23.174 -18.169 -19.899  1.00 62.54           C  
ATOM    986 HG21 THR A  67     -23.738 -18.688 -19.124  1.00 62.54           H  
ATOM    987 HG22 THR A  67     -22.177 -17.949 -19.517  1.00 62.54           H  
ATOM    988 HG23 THR A  67     -23.685 -17.238 -20.149  1.00 62.54           H  
ATOM    989  OG1 THR A  67     -24.380 -19.313 -21.594  1.00 62.54           O  
ATOM    990  HG1 THR A  67     -24.372 -20.207 -21.944  1.00 62.54           H  
ATOM    991  N   LEU A  68     -22.118 -19.314 -24.546  1.00 74.62           N  
ATOM    992  H   LEU A  68     -22.641 -18.487 -24.793  1.00 74.62           H  
ATOM    993  CA  LEU A  68     -21.921 -20.319 -25.606  1.00 74.62           C  
ATOM    994  HA  LEU A  68     -22.711 -21.064 -25.515  1.00 74.62           H  
ATOM    995  C   LEU A  68     -20.573 -21.063 -25.554  1.00 74.62           C  
ATOM    996  CB  LEU A  68     -22.041 -19.576 -26.954  1.00 74.62           C  
ATOM    997  HB2 LEU A  68     -21.251 -18.827 -26.997  1.00 74.62           H  
ATOM    998  HB3 LEU A  68     -22.998 -19.054 -26.988  1.00 74.62           H  
ATOM    999  O   LEU A  68     -20.513 -22.266 -25.783  1.00 74.62           O  
ATOM   1000  CG  LEU A  68     -21.954 -20.465 -28.206  1.00 74.62           C  
ATOM   1001  HG  LEU A  68     -21.130 -21.173 -28.111  1.00 74.62           H  
ATOM   1002  CD1 LEU A  68     -23.268 -21.231 -28.404  1.00 74.62           C  
ATOM   1003 HD11 LEU A  68     -23.145 -22.007 -29.160  1.00 74.62           H  
ATOM   1004 HD12 LEU A  68     -24.061 -20.555 -28.722  1.00 74.62           H  
ATOM   1005 HD13 LEU A  68     -23.567 -21.711 -27.473  1.00 74.62           H  
ATOM   1006  CD2 LEU A  68     -21.674 -19.584 -29.427  1.00 74.62           C  
ATOM   1007 HD21 LEU A  68     -21.614 -20.192 -30.329  1.00 74.62           H  
ATOM   1008 HD22 LEU A  68     -20.718 -19.078 -29.294  1.00 74.62           H  
ATOM   1009 HD23 LEU A  68     -22.465 -18.844 -29.549  1.00 74.62           H  
ATOM   1010  N   VAL A  69     -19.492 -20.340 -25.274  1.00 77.47           N  
ATOM   1011  H   VAL A  69     -19.631 -19.362 -25.061  1.00 77.47           H  
ATOM   1012  CA  VAL A  69     -18.113 -20.852 -25.288  1.00 77.47           C  
ATOM   1013  HA  VAL A  69     -17.997 -21.540 -26.126  1.00 77.47           H  
ATOM   1014  C   VAL A  69     -17.767 -21.649 -24.021  1.00 77.47           C  
ATOM   1015  CB  VAL A  69     -17.169 -19.659 -25.513  1.00 77.47           C  
ATOM   1016  HB  VAL A  69     -17.293 -18.961 -24.685  1.00 77.47           H  
ATOM   1017  O   VAL A  69     -16.869 -22.483 -24.049  1.00 77.47           O  
ATOM   1018  CG1 VAL A  69     -15.692 -20.030 -25.602  1.00 77.47           C  
ATOM   1019 HG11 VAL A  69     -15.519 -20.644 -26.486  1.00 77.47           H  
ATOM   1020 HG12 VAL A  69     -15.368 -20.558 -24.705  1.00 77.47           H  
ATOM   1021 HG13 VAL A  69     -15.104 -19.115 -25.670  1.00 77.47           H  
ATOM   1022  CG2 VAL A  69     -17.539 -18.951 -26.830  1.00 77.47           C  
ATOM   1023 HG21 VAL A  69     -17.621 -19.681 -27.636  1.00 77.47           H  
ATOM   1024 HG22 VAL A  69     -18.480 -18.410 -26.728  1.00 77.47           H  
ATOM   1025 HG23 VAL A  69     -16.769 -18.228 -27.102  1.00 77.47           H  
ATOM   1026  N   PHE A  70     -18.508 -21.448 -22.930  1.00 68.23           N  
ATOM   1027  H   PHE A  70     -19.267 -20.785 -22.989  1.00 68.23           H  
ATOM   1028  CA  PHE A  70     -18.440 -22.262 -21.713  1.00 68.23           C  
ATOM   1029  HA  PHE A  70     -17.441 -22.689 -21.622  1.00 68.23           H  
ATOM   1030  C   PHE A  70     -19.430 -23.437 -21.769  1.00 68.23           C  
ATOM   1031  CB  PHE A  70     -18.687 -21.359 -20.493  1.00 68.23           C  
ATOM   1032  HB2 PHE A  70     -19.727 -21.035 -20.499  1.00 68.23           H  
ATOM   1033  HB3 PHE A  70     -18.536 -21.949 -19.589  1.00 68.23           H  
ATOM   1034  O   PHE A  70     -19.091 -24.539 -21.347  1.00 68.23           O  
ATOM   1035  CG  PHE A  70     -17.783 -20.137 -20.430  1.00 68.23           C  
ATOM   1036  CD1 PHE A  70     -16.400 -20.292 -20.213  1.00 68.23           C  
ATOM   1037  HD1 PHE A  70     -15.984 -21.279 -20.076  1.00 68.23           H  
ATOM   1038  CD2 PHE A  70     -18.314 -18.846 -20.623  1.00 68.23           C  
ATOM   1039  HD2 PHE A  70     -19.373 -18.719 -20.791  1.00 68.23           H  
ATOM   1040  CE1 PHE A  70     -15.555 -19.167 -20.194  1.00 68.23           C  
ATOM   1041  HE1 PHE A  70     -14.492 -19.287 -20.043  1.00 68.23           H  
ATOM   1042  CE2 PHE A  70     -17.469 -17.721 -20.602  1.00 68.23           C  
ATOM   1043  HE2 PHE A  70     -17.877 -16.732 -20.753  1.00 68.23           H  
ATOM   1044  CZ  PHE A  70     -16.089 -17.881 -20.388  1.00 68.23           C  
ATOM   1045  HZ  PHE A  70     -15.439 -17.019 -20.377  1.00 68.23           H  
ATOM   1046  N   ASP A  71     -20.614 -23.221 -22.356  1.00 71.76           N  
ATOM   1047  H   ASP A  71     -20.846 -22.268 -22.598  1.00 71.76           H  
ATOM   1048  CA  ASP A  71     -21.648 -24.245 -22.565  1.00 71.76           C  
ATOM   1049  HA  ASP A  71     -21.897 -24.709 -21.610  1.00 71.76           H  
ATOM   1050  C   ASP A  71     -21.187 -25.350 -23.540  1.00 71.76           C  
ATOM   1051  CB  ASP A  71     -22.917 -23.592 -23.150  1.00 71.76           C  
ATOM   1052  HB2 ASP A  71     -22.658 -23.157 -24.115  1.00 71.76           H  
ATOM   1053  HB3 ASP A  71     -23.657 -24.373 -23.320  1.00 71.76           H  
ATOM   1054  O   ASP A  71     -21.499 -26.527 -23.358  1.00 71.76           O  
ATOM   1055  CG  ASP A  71     -23.579 -22.496 -22.310  1.00 71.76           C  
ATOM   1056  OD1 ASP A  71     -23.520 -22.553 -21.068  1.00 71.76           O  
ATOM   1057  OD2 ASP A  71     -24.184 -21.589 -22.934  1.00 71.76           O  
ATOM   1058  N   TYR A  72     -20.439 -24.972 -24.585  1.00 83.30           N  
ATOM   1059  H   TYR A  72     -20.262 -23.983 -24.691  1.00 83.30           H  
ATOM   1060  CA  TYR A  72     -19.956 -25.858 -25.649  1.00 83.30           C  
ATOM   1061  HA  TYR A  72     -20.152 -26.893 -25.366  1.00 83.30           H  
ATOM   1062  C   TYR A  72     -18.432 -25.686 -25.809  1.00 83.30           C  
ATOM   1063  CB  TYR A  72     -20.744 -25.589 -26.947  1.00 83.30           C  
ATOM   1064  HB2 TYR A  72     -20.430 -26.311 -27.701  1.00 83.30           H  
ATOM   1065  HB3 TYR A  72     -20.485 -24.597 -27.317  1.00 83.30           H  
ATOM   1066  O   TYR A  72     -17.979 -25.047 -26.758  1.00 83.30           O  
ATOM   1067  CG  TYR A  72     -22.253 -25.667 -26.782  1.00 83.30           C  
ATOM   1068  CD1 TYR A  72     -22.934 -26.902 -26.806  1.00 83.30           C  
ATOM   1069  HD1 TYR A  72     -22.400 -27.813 -27.030  1.00 83.30           H  
ATOM   1070  CD2 TYR A  72     -22.963 -24.491 -26.487  1.00 83.30           C  
ATOM   1071  HD2 TYR A  72     -22.437 -23.548 -26.460  1.00 83.30           H  
ATOM   1072  CE1 TYR A  72     -24.303 -26.960 -26.468  1.00 83.30           C  
ATOM   1073  HE1 TYR A  72     -24.818 -27.909 -26.437  1.00 83.30           H  
ATOM   1074  CE2 TYR A  72     -24.316 -24.543 -26.118  1.00 83.30           C  
ATOM   1075  HE2 TYR A  72     -24.821 -23.637 -25.816  1.00 83.30           H  
ATOM   1076  OH  TYR A  72     -26.283 -25.817 -25.692  1.00 83.30           O  
ATOM   1077  HH  TYR A  72     -26.456 -25.056 -25.133  1.00 83.30           H  
ATOM   1078  CZ  TYR A  72     -24.982 -25.784 -26.083  1.00 83.30           C  
ATOM   1079  N   PRO A  73     -17.614 -26.229 -24.883  1.00 80.87           N  
ATOM   1080  CA  PRO A  73     -16.246 -25.759 -24.641  1.00 80.87           C  
ATOM   1081  HA  PRO A  73     -16.267 -24.672 -24.576  1.00 80.87           H  
ATOM   1082  C   PRO A  73     -15.196 -26.085 -25.712  1.00 80.87           C  
ATOM   1083  CB  PRO A  73     -15.863 -26.300 -23.257  1.00 80.87           C  
ATOM   1084  HB2 PRO A  73     -16.143 -25.571 -22.497  1.00 80.87           H  
ATOM   1085  HB3 PRO A  73     -14.803 -26.541 -23.173  1.00 80.87           H  
ATOM   1086  O   PRO A  73     -14.051 -25.674 -25.548  1.00 80.87           O  
ATOM   1087  CG  PRO A  73     -16.735 -27.543 -23.108  1.00 80.87           C  
ATOM   1088  HG2 PRO A  73     -16.285 -28.378 -23.646  1.00 80.87           H  
ATOM   1089  HG3 PRO A  73     -16.904 -27.798 -22.062  1.00 80.87           H  
ATOM   1090  CD  PRO A  73     -18.025 -27.114 -23.802  1.00 80.87           C  
ATOM   1091  HD2 PRO A  73     -18.648 -26.565 -23.096  1.00 80.87           H  
ATOM   1092  HD3 PRO A  73     -18.561 -27.986 -24.177  1.00 80.87           H  
ATOM   1093  N   THR A  74     -15.538 -26.782 -26.801  1.00 87.57           N  
ATOM   1094  H   THR A  74     -16.520 -26.968 -26.948  1.00 87.57           H  
ATOM   1095  CA  THR A  74     -14.620 -27.079 -27.920  1.00 87.57           C  
ATOM   1096  HA  THR A  74     -13.736 -26.449 -27.813  1.00 87.57           H  
ATOM   1097  C   THR A  74     -15.270 -26.768 -29.275  1.00 87.57           C  
ATOM   1098  CB  THR A  74     -14.136 -28.543 -27.930  1.00 87.57           C  
ATOM   1099  HB  THR A  74     -13.327 -28.633 -28.655  1.00 87.57           H  
ATOM   1100  O   THR A  74     -16.499 -26.858 -29.392  1.00 87.57           O  
ATOM   1101  CG2 THR A  74     -13.627 -29.059 -26.587  1.00 87.57           C  
ATOM   1102 HG21 THR A  74     -12.805 -28.430 -26.245  1.00 87.57           H  
ATOM   1103 HG22 THR A  74     -13.249 -30.076 -26.697  1.00 87.57           H  
ATOM   1104 HG23 THR A  74     -14.420 -29.045 -25.838  1.00 87.57           H  
ATOM   1105  OG1 THR A  74     -15.164 -29.429 -28.314  1.00 87.57           O  
ATOM   1106  HG1 THR A  74     -15.099 -30.168 -27.704  1.00 87.57           H  
ATOM   1107  N   PRO A  75     -14.486 -26.482 -30.337  1.00 88.37           N  
ATOM   1108  CA  PRO A  75     -15.023 -26.241 -31.677  1.00 88.37           C  
ATOM   1109  HA  PRO A  75     -15.590 -25.311 -31.645  1.00 88.37           H  
ATOM   1110  C   PRO A  75     -15.948 -27.349 -32.200  1.00 88.37           C  
ATOM   1111  CB  PRO A  75     -13.805 -26.056 -32.585  1.00 88.37           C  
ATOM   1112  HB2 PRO A  75     -13.500 -27.016 -33.002  1.00 88.37           H  
ATOM   1113  HB3 PRO A  75     -14.006 -25.349 -33.391  1.00 88.37           H  
ATOM   1114  O   PRO A  75     -16.983 -27.047 -32.788  1.00 88.37           O  
ATOM   1115  CG  PRO A  75     -12.719 -25.542 -31.642  1.00 88.37           C  
ATOM   1116  HG2 PRO A  75     -12.794 -24.459 -31.553  1.00 88.37           H  
ATOM   1117  HG3 PRO A  75     -11.723 -25.829 -31.980  1.00 88.37           H  
ATOM   1118  CD  PRO A  75     -13.056 -26.198 -30.305  1.00 88.37           C  
ATOM   1119  HD2 PRO A  75     -12.496 -27.127 -30.198  1.00 88.37           H  
ATOM   1120  HD3 PRO A  75     -12.803 -25.514 -29.495  1.00 88.37           H  
ATOM   1121  N   THR A  76     -15.617 -28.621 -31.951  1.00 88.13           N  
ATOM   1122  H   THR A  76     -14.725 -28.790 -31.508  1.00 88.13           H  
ATOM   1123  CA  THR A  76     -16.440 -29.781 -32.346  1.00 88.13           C  
ATOM   1124  HA  THR A  76     -16.647 -29.728 -33.415  1.00 88.13           H  
ATOM   1125  C   THR A  76     -17.791 -29.792 -31.632  1.00 88.13           C  
ATOM   1126  CB  THR A  76     -15.710 -31.109 -32.080  1.00 88.13           C  
ATOM   1127  HB  THR A  76     -15.526 -31.214 -31.011  1.00 88.13           H  
ATOM   1128  O   THR A  76     -18.827 -29.941 -32.280  1.00 88.13           O  
ATOM   1129  CG2 THR A  76     -16.506 -32.325 -32.561  1.00 88.13           C  
ATOM   1130 HG21 THR A  76     -16.807 -32.195 -33.601  1.00 88.13           H  
ATOM   1131 HG22 THR A  76     -15.901 -33.227 -32.471  1.00 88.13           H  
ATOM   1132 HG23 THR A  76     -17.397 -32.450 -31.947  1.00 88.13           H  
ATOM   1133  OG1 THR A  76     -14.476 -31.129 -32.756  1.00 88.13           O  
ATOM   1134  HG1 THR A  76     -13.922 -30.458 -32.349  1.00 88.13           H  
ATOM   1135  N   VAL A  77     -17.798 -29.606 -30.307  1.00 89.56           N  
ATOM   1136  H   VAL A  77     -16.927 -29.400 -29.840  1.00 89.56           H  
ATOM   1137  CA  VAL A  77     -19.032 -29.626 -29.499  1.00 89.56           C  
ATOM   1138  HA  VAL A  77     -19.595 -30.528 -29.738  1.00 89.56           H  
ATOM   1139  C   VAL A  77     -19.935 -28.441 -29.862  1.00 89.56           C  
ATOM   1140  CB  VAL A  77     -18.676 -29.665 -27.997  1.00 89.56           C  
ATOM   1141  HB  VAL A  77     -17.981 -28.856 -27.771  1.00 89.56           H  
ATOM   1142  O   VAL A  77     -21.150 -28.600 -29.988  1.00 89.56           O  
ATOM   1143  CG1 VAL A  77     -19.893 -29.522 -27.081  1.00 89.56           C  
ATOM   1144 HG11 VAL A  77     -20.644 -30.273 -27.327  1.00 89.56           H  
ATOM   1145 HG12 VAL A  77     -19.595 -29.636 -26.038  1.00 89.56           H  
ATOM   1146 HG13 VAL A  77     -20.325 -28.529 -27.199  1.00 89.56           H  
ATOM   1147  CG2 VAL A  77     -18.015 -31.006 -27.641  1.00 89.56           C  
ATOM   1148 HG21 VAL A  77     -17.145 -31.187 -28.272  1.00 89.56           H  
ATOM   1149 HG22 VAL A  77     -18.725 -31.820 -27.784  1.00 89.56           H  
ATOM   1150 HG23 VAL A  77     -17.693 -30.991 -26.600  1.00 89.56           H  
ATOM   1151  N   LEU A  78     -19.342 -27.274 -30.123  1.00 90.57           N  
ATOM   1152  H   LEU A  78     -18.346 -27.195 -29.974  1.00 90.57           H  
ATOM   1153  CA  LEU A  78     -20.063 -26.091 -30.581  1.00 90.57           C  
ATOM   1154  HA  LEU A  78     -20.917 -25.947 -29.919  1.00 90.57           H  
ATOM   1155  C   LEU A  78     -20.631 -26.265 -32.002  1.00 90.57           C  
ATOM   1156  CB  LEU A  78     -19.117 -24.887 -30.424  1.00 90.57           C  
ATOM   1157  HB2 LEU A  78     -18.206 -25.073 -30.993  1.00 90.57           H  
ATOM   1158  HB3 LEU A  78     -18.840 -24.820 -29.372  1.00 90.57           H  
ATOM   1159  O   LEU A  78     -21.800 -25.964 -32.240  1.00 90.57           O  
ATOM   1160  CG  LEU A  78     -19.696 -23.534 -30.864  1.00 90.57           C  
ATOM   1161  HG  LEU A  78     -19.746 -23.500 -31.953  1.00 90.57           H  
ATOM   1162  CD1 LEU A  78     -21.091 -23.268 -30.309  1.00 90.57           C  
ATOM   1163 HD11 LEU A  78     -21.059 -23.264 -29.219  1.00 90.57           H  
ATOM   1164 HD12 LEU A  78     -21.440 -22.306 -30.686  1.00 90.57           H  
ATOM   1165 HD13 LEU A  78     -21.804 -24.021 -30.644  1.00 90.57           H  
ATOM   1166  CD2 LEU A  78     -18.787 -22.406 -30.371  1.00 90.57           C  
ATOM   1167 HD21 LEU A  78     -18.683 -22.456 -29.287  1.00 90.57           H  
ATOM   1168 HD22 LEU A  78     -17.800 -22.497 -30.825  1.00 90.57           H  
ATOM   1169 HD23 LEU A  78     -19.209 -21.436 -30.633  1.00 90.57           H  
ATOM   1170  N   ALA A  79     -19.858 -26.812 -32.941  1.00 89.08           N  
ATOM   1171  H   ALA A  79     -18.901 -27.043 -32.714  1.00 89.08           H  
ATOM   1172  CA  ALA A  79     -20.328 -27.068 -34.303  1.00 89.08           C  
ATOM   1173  HA  ALA A  79     -20.665 -26.127 -34.737  1.00 89.08           H  
ATOM   1174  C   ALA A  79     -21.514 -28.047 -34.352  1.00 89.08           C  
ATOM   1175  CB  ALA A  79     -19.150 -27.582 -35.128  1.00 89.08           C  
ATOM   1176  HB1 ALA A  79     -18.357 -26.834 -35.113  1.00 89.08           H  
ATOM   1177  HB2 ALA A  79     -18.775 -28.515 -34.707  1.00 89.08           H  
ATOM   1178  HB3 ALA A  79     -19.472 -27.758 -36.154  1.00 89.08           H  
ATOM   1179  O   ALA A  79     -22.483 -27.792 -35.070  1.00 89.08           O  
ATOM   1180  N   ALA A  80     -21.478 -29.114 -33.546  1.00 87.90           N  
ATOM   1181  H   ALA A  80     -20.643 -29.285 -33.004  1.00 87.90           H  
ATOM   1182  CA  ALA A  80     -22.584 -30.063 -33.423  1.00 87.90           C  
ATOM   1183  HA  ALA A  80     -22.801 -30.480 -34.406  1.00 87.90           H  
ATOM   1184  C   ALA A  80     -23.871 -29.386 -32.913  1.00 87.90           C  
ATOM   1185  CB  ALA A  80     -22.136 -31.204 -32.501  1.00 87.90           C  
ATOM   1186  HB1 ALA A  80     -22.936 -31.940 -32.417  1.00 87.90           H  
ATOM   1187  HB2 ALA A  80     -21.253 -31.689 -32.917  1.00 87.90           H  
ATOM   1188  HB3 ALA A  80     -21.899 -30.818 -31.510  1.00 87.90           H  
ATOM   1189  O   ALA A  80     -24.954 -29.622 -33.454  1.00 87.90           O  
ATOM   1190  N   ARG A  81     -23.761 -28.476 -31.934  1.00 88.70           N  
ATOM   1191  H   ARG A  81     -22.854 -28.332 -31.513  1.00 88.70           H  
ATOM   1192  CA  ARG A  81     -24.910 -27.708 -31.433  1.00 88.70           C  
ATOM   1193  HA  ARG A  81     -25.693 -28.421 -31.176  1.00 88.70           H  
ATOM   1194  C   ARG A  81     -25.509 -26.778 -32.490  1.00 88.70           C  
ATOM   1195  CB  ARG A  81     -24.497 -26.926 -30.177  1.00 88.70           C  
ATOM   1196  HB2 ARG A  81     -24.097 -27.623 -29.440  1.00 88.70           H  
ATOM   1197  HB3 ARG A  81     -23.709 -26.216 -30.429  1.00 88.70           H  
ATOM   1198  O   ARG A  81     -26.730 -26.655 -32.570  1.00 88.70           O  
ATOM   1199  CG  ARG A  81     -25.668 -26.156 -29.551  1.00 88.70           C  
ATOM   1200  HG2 ARG A  81     -25.291 -25.622 -28.678  1.00 88.70           H  
ATOM   1201  HG3 ARG A  81     -26.042 -25.404 -30.246  1.00 88.70           H  
ATOM   1202  CD  ARG A  81     -26.817 -27.088 -29.140  1.00 88.70           C  
ATOM   1203  HD2 ARG A  81     -26.412 -27.946 -28.602  1.00 88.70           H  
ATOM   1204  HD3 ARG A  81     -27.324 -27.451 -30.035  1.00 88.70           H  
ATOM   1205  NE  ARG A  81     -27.775 -26.391 -28.271  1.00 88.70           N  
ATOM   1206  HE  ARG A  81     -27.381 -25.695 -27.654  1.00 88.70           H  
ATOM   1207  NH1 ARG A  81     -29.595 -27.770 -28.599  1.00 88.70           N  
ATOM   1208 HH11 ARG A  81     -30.533 -28.067 -28.372  1.00 88.70           H  
ATOM   1209 HH12 ARG A  81     -29.037 -28.441 -29.107  1.00 88.70           H  
ATOM   1210  NH2 ARG A  81     -29.781 -25.989 -27.296  1.00 88.70           N  
ATOM   1211 HH21 ARG A  81     -29.371 -25.197 -26.822  1.00 88.70           H  
ATOM   1212 HH22 ARG A  81     -30.738 -26.264 -27.128  1.00 88.70           H  
ATOM   1213  CZ  ARG A  81     -29.035 -26.724 -28.072  1.00 88.70           C  
ATOM   1214  N   LEU A  82     -24.676 -26.133 -33.308  1.00 87.58           N  
ATOM   1215  H   LEU A  82     -23.683 -26.260 -33.172  1.00 87.58           H  
ATOM   1216  CA  LEU A  82     -25.157 -25.293 -34.411  1.00 87.58           C  
ATOM   1217  HA  LEU A  82     -25.879 -24.577 -34.017  1.00 87.58           H  
ATOM   1218  C   LEU A  82     -25.914 -26.122 -35.466  1.00 87.58           C  
ATOM   1219  CB  LEU A  82     -23.983 -24.516 -35.037  1.00 87.58           C  
ATOM   1220  HB2 LEU A  82     -24.357 -23.972 -35.904  1.00 87.58           H  
ATOM   1221  HB3 LEU A  82     -23.246 -25.238 -35.389  1.00 87.58           H  
ATOM   1222  O   LEU A  82     -26.889 -25.631 -36.033  1.00 87.58           O  
ATOM   1223  CG  LEU A  82     -23.281 -23.512 -34.100  1.00 87.58           C  
ATOM   1224  HG  LEU A  82     -22.972 -24.013 -33.183  1.00 87.58           H  
ATOM   1225  CD1 LEU A  82     -22.034 -22.953 -34.785  1.00 87.58           C  
ATOM   1226 HD11 LEU A  82     -22.307 -22.409 -35.690  1.00 87.58           H  
ATOM   1227 HD12 LEU A  82     -21.511 -22.286 -34.100  1.00 87.58           H  
ATOM   1228 HD13 LEU A  82     -21.364 -23.774 -35.043  1.00 87.58           H  
ATOM   1229  CD2 LEU A  82     -24.171 -22.332 -33.708  1.00 87.58           C  
ATOM   1230 HD21 LEU A  82     -24.476 -21.776 -34.595  1.00 87.58           H  
ATOM   1231 HD22 LEU A  82     -25.052 -22.690 -33.177  1.00 87.58           H  
ATOM   1232 HD23 LEU A  82     -23.617 -21.670 -33.042  1.00 87.58           H  
ATOM   1233  N   ASP A  83     -25.516 -27.377 -35.704  1.00 82.83           N  
ATOM   1234  H   ASP A  83     -24.697 -27.728 -35.228  1.00 82.83           H  
ATOM   1235  CA  ASP A  83     -26.207 -28.268 -36.647  1.00 82.83           C  
ATOM   1236  HA  ASP A  83     -26.350 -27.723 -37.580  1.00 82.83           H  
ATOM   1237  C   ASP A  83     -27.598 -28.680 -36.141  1.00 82.83           C  
ATOM   1238  CB  ASP A  83     -25.343 -29.503 -36.948  1.00 82.83           C  
ATOM   1239  HB2 ASP A  83     -24.299 -29.207 -37.050  1.00 82.83           H  
ATOM   1240  HB3 ASP A  83     -25.414 -30.224 -36.133  1.00 82.83           H  
ATOM   1241  O   ASP A  83     -28.580 -28.625 -36.884  1.00 82.83           O  
ATOM   1242  CG  ASP A  83     -25.803 -30.137 -38.259  1.00 82.83           C  
ATOM   1243  OD1 ASP A  83     -25.415 -29.616 -39.327  1.00 82.83           O  
ATOM   1244  OD2 ASP A  83     -26.656 -31.053 -38.259  1.00 82.83           O  
ATOM   1245  N   GLU A  84     -27.695 -29.008 -34.850  1.00 82.67           N  
ATOM   1246  H   GLU A  84     -26.840 -29.059 -34.316  1.00 82.67           H  
ATOM   1247  CA  GLU A  84     -28.949 -29.358 -34.176  1.00 82.67           C  
ATOM   1248  HA  GLU A  84     -29.390 -30.217 -34.682  1.00 82.67           H  
ATOM   1249  C   GLU A  84     -29.974 -28.209 -34.215  1.00 82.67           C  
ATOM   1250  CB  GLU A  84     -28.610 -29.757 -32.732  1.00 82.67           C  
ATOM   1251  HB2 GLU A  84     -28.257 -28.873 -32.200  1.00 82.67           H  
ATOM   1252  HB3 GLU A  84     -27.809 -30.496 -32.744  1.00 82.67           H  
ATOM   1253  O   GLU A  84     -31.158 -28.436 -34.482  1.00 82.67           O  
ATOM   1254  CG  GLU A  84     -29.811 -30.361 -31.992  1.00 82.67           C  
ATOM   1255  HG2 GLU A  84     -30.128 -31.262 -32.517  1.00 82.67           H  
ATOM   1256  HG3 GLU A  84     -30.638 -29.651 -32.006  1.00 82.67           H  
ATOM   1257  CD  GLU A  84     -29.487 -30.691 -30.529  1.00 82.67           C  
ATOM   1258  OE1 GLU A  84     -30.097 -31.647 -30.005  1.00 82.67           O  
ATOM   1259  OE2 GLU A  84     -28.714 -29.923 -29.906  1.00 82.67           O  
ATOM   1260  N   LEU A  85     -29.516 -26.965 -34.026  1.00 80.24           N  
ATOM   1261  H   LEU A  85     -28.537 -26.858 -33.803  1.00 80.24           H  
ATOM   1262  CA  LEU A  85     -30.349 -25.761 -34.129  1.00 80.24           C  
ATOM   1263  HA  LEU A  85     -31.228 -25.888 -33.498  1.00 80.24           H  
ATOM   1264  C   LEU A  85     -30.884 -25.541 -35.557  1.00 80.24           C  
ATOM   1265  CB  LEU A  85     -29.542 -24.547 -33.628  1.00 80.24           C  
ATOM   1266  HB2 LEU A  85     -28.586 -24.536 -34.151  1.00 80.24           H  
ATOM   1267  HB3 LEU A  85     -30.081 -23.638 -33.897  1.00 80.24           H  
ATOM   1268  O   LEU A  85     -32.065 -25.244 -35.725  1.00 80.24           O  
ATOM   1269  CG  LEU A  85     -29.285 -24.526 -32.107  1.00 80.24           C  
ATOM   1270  HG  LEU A  85     -28.880 -25.485 -31.783  1.00 80.24           H  
ATOM   1271  CD1 LEU A  85     -28.274 -23.431 -31.761  1.00 80.24           C  
ATOM   1272 HD11 LEU A  85     -27.337 -23.628 -32.282  1.00 80.24           H  
ATOM   1273 HD12 LEU A  85     -28.079 -23.432 -30.689  1.00 80.24           H  
ATOM   1274 HD13 LEU A  85     -28.658 -22.456 -32.059  1.00 80.24           H  
ATOM   1275  CD2 LEU A  85     -30.560 -24.251 -31.305  1.00 80.24           C  
ATOM   1276 HD21 LEU A  85     -31.006 -23.310 -31.625  1.00 80.24           H  
ATOM   1277 HD22 LEU A  85     -31.277 -25.058 -31.458  1.00 80.24           H  
ATOM   1278 HD23 LEU A  85     -30.322 -24.198 -30.243  1.00 80.24           H  
ATOM   1279  N   PHE A  86     -30.074 -25.779 -36.597  1.00 73.20           N  
ATOM   1280  H   PHE A  86     -29.112 -26.029 -36.415  1.00 73.20           H  
ATOM   1281  CA  PHE A  86     -30.567 -25.780 -37.985  1.00 73.20           C  
ATOM   1282  HA  PHE A  86     -31.135 -24.864 -38.146  1.00 73.20           H  
ATOM   1283  C   PHE A  86     -31.534 -26.940 -38.285  1.00 73.20           C  
ATOM   1284  CB  PHE A  86     -29.387 -25.816 -38.974  1.00 73.20           C  
ATOM   1285  HB2 PHE A  86     -28.632 -26.513 -38.611  1.00 73.20           H  
ATOM   1286  HB3 PHE A  86     -29.745 -26.205 -39.927  1.00 73.20           H  
ATOM   1287  O   PHE A  86     -32.337 -26.846 -39.215  1.00 73.20           O  
ATOM   1288  CG  PHE A  86     -28.753 -24.469 -39.266  1.00 73.20           C  
ATOM   1289  CD1 PHE A  86     -29.514 -23.455 -39.881  1.00 73.20           C  
ATOM   1290  HD1 PHE A  86     -30.559 -23.619 -40.097  1.00 73.20           H  
ATOM   1291  CD2 PHE A  86     -27.408 -24.225 -38.935  1.00 73.20           C  
ATOM   1292  HD2 PHE A  86     -26.826 -24.989 -38.440  1.00 73.20           H  
ATOM   1293  CE1 PHE A  86     -28.933 -22.205 -40.159  1.00 73.20           C  
ATOM   1294  HE1 PHE A  86     -29.537 -21.407 -40.567  1.00 73.20           H  
ATOM   1295  CE2 PHE A  86     -26.830 -22.971 -39.202  1.00 73.20           C  
ATOM   1296  HE2 PHE A  86     -25.818 -22.768 -38.886  1.00 73.20           H  
ATOM   1297  CZ  PHE A  86     -27.591 -21.965 -39.823  1.00 73.20           C  
ATOM   1298  HZ  PHE A  86     -27.160 -20.990 -39.995  1.00 73.20           H  
ATOM   1299  N   GLY A  87     -31.464 -28.041 -37.532  1.00 61.98           N  
ATOM   1300  H   GLY A  87     -30.749 -28.081 -36.820  1.00 61.98           H  
ATOM   1301  CA  GLY A  87     -32.325 -29.210 -37.711  1.00 61.98           C  
ATOM   1302  HA2 GLY A  87     -32.354 -29.479 -38.767  1.00 61.98           H  
ATOM   1303  HA3 GLY A  87     -31.890 -30.038 -37.151  1.00 61.98           H  
ATOM   1304  C   GLY A  87     -33.765 -29.021 -37.220  1.00 61.98           C  
ATOM   1305  O   GLY A  87     -34.679 -29.637 -37.776  1.00 61.98           O  
ATOM   1306  N   THR A  88     -33.989 -28.184 -36.202  1.00 53.57           N  
ATOM   1307  H   THR A  88     -33.206 -27.703 -35.784  1.00 53.57           H  
ATOM   1308  CA  THR A  88     -35.317 -27.991 -35.593  1.00 53.57           C  
ATOM   1309  HA  THR A  88     -35.872 -28.924 -35.688  1.00 53.57           H  
ATOM   1310  C   THR A  88     -36.170 -26.943 -36.306  1.00 53.57           C  
ATOM   1311  CB  THR A  88     -35.229 -27.688 -34.090  1.00 53.57           C  
ATOM   1312  HB  THR A  88     -36.196 -27.327 -33.739  1.00 53.57           H  
ATOM   1313  O   THR A  88     -37.340 -27.226 -36.564  1.00 53.57           O  
ATOM   1314  CG2 THR A  88     -34.859 -28.930 -33.282  1.00 53.57           C  
ATOM   1315 HG21 THR A  88     -33.879 -29.299 -33.587  1.00 53.57           H  
ATOM   1316 HG22 THR A  88     -34.836 -28.683 -32.221  1.00 53.57           H  
ATOM   1317 HG23 THR A  88     -35.603 -29.710 -33.444  1.00 53.57           H  
ATOM   1318  OG1 THR A  88     -34.252 -26.718 -33.822  1.00 53.57           O  
ATOM   1319  HG1 THR A  88     -33.612 -27.094 -33.212  1.00 53.57           H  
ATOM   1320  N   GLU A  89     -35.618 -25.789 -36.704  1.00 43.04           N  
ATOM   1321  H   GLU A  89     -34.669 -25.586 -36.423  1.00 43.04           H  
ATOM   1322  CA  GLU A  89     -36.396 -24.721 -37.370  1.00 43.04           C  
ATOM   1323  HA  GLU A  89     -37.190 -24.391 -36.699  1.00 43.04           H  
ATOM   1324  C   GLU A  89     -37.084 -25.187 -38.666  1.00 43.04           C  
ATOM   1325  CB  GLU A  89     -35.509 -23.507 -37.691  1.00 43.04           C  
ATOM   1326  HB2 GLU A  89     -36.073 -22.846 -38.349  1.00 43.04           H  
ATOM   1327  HB3 GLU A  89     -34.618 -23.839 -38.224  1.00 43.04           H  
ATOM   1328  O   GLU A  89     -38.213 -24.793 -38.953  1.00 43.04           O  
ATOM   1329  CG  GLU A  89     -35.105 -22.697 -36.450  1.00 43.04           C  
ATOM   1330  HG2 GLU A  89     -35.989 -22.552 -35.828  1.00 43.04           H  
ATOM   1331  HG3 GLU A  89     -34.376 -23.264 -35.872  1.00 43.04           H  
ATOM   1332  CD  GLU A  89     -34.519 -21.326 -36.832  1.00 43.04           C  
ATOM   1333  OE1 GLU A  89     -34.862 -20.337 -36.144  1.00 43.04           O  
ATOM   1334  OE2 GLU A  89     -33.750 -21.269 -37.821  1.00 43.04           O  
ATOM   1335  N   VAL A  90     -36.457 -26.094 -39.425  1.00 36.63           N  
ATOM   1336  H   VAL A  90     -35.535 -26.382 -39.131  1.00 36.63           H  
ATOM   1337  CA  VAL A  90     -37.004 -26.630 -40.691  1.00 36.63           C  
ATOM   1338  HA  VAL A  90     -37.315 -25.782 -41.302  1.00 36.63           H  
ATOM   1339  C   VAL A  90     -38.269 -27.487 -40.480  1.00 36.63           C  
ATOM   1340  CB  VAL A  90     -35.901 -27.390 -41.464  1.00 36.63           C  
ATOM   1341  HB  VAL A  90     -35.546 -28.218 -40.851  1.00 36.63           H  
ATOM   1342  O   VAL A  90     -39.010 -27.734 -41.429  1.00 36.63           O  
ATOM   1343  CG1 VAL A  90     -36.360 -27.954 -42.818  1.00 36.63           C  
ATOM   1344 HG11 VAL A  90     -37.077 -28.760 -42.665  1.00 36.63           H  
ATOM   1345 HG12 VAL A  90     -35.509 -28.362 -43.363  1.00 36.63           H  
ATOM   1346 HG13 VAL A  90     -36.826 -27.165 -43.410  1.00 36.63           H  
ATOM   1347  CG2 VAL A  90     -34.711 -26.466 -41.771  1.00 36.63           C  
ATOM   1348 HG21 VAL A  90     -33.931 -27.019 -42.296  1.00 36.63           H  
ATOM   1349 HG22 VAL A  90     -34.276 -26.082 -40.849  1.00 36.63           H  
ATOM   1350 HG23 VAL A  90     -35.037 -25.625 -42.383  1.00 36.63           H  
ATOM   1351  N   ARG A  91     -38.557 -27.920 -39.243  1.00 33.95           N  
ATOM   1352  H   ARG A  91     -37.942 -27.627 -38.497  1.00 33.95           H  
ATOM   1353  CA  ARG A  91     -39.816 -28.591 -38.862  1.00 33.95           C  
ATOM   1354  HA  ARG A  91     -40.275 -29.010 -39.757  1.00 33.95           H  
ATOM   1355  C   ARG A  91     -40.894 -27.638 -38.325  1.00 33.95           C  
ATOM   1356  CB  ARG A  91     -39.531 -29.736 -37.876  1.00 33.95           C  
ATOM   1357  HB2 ARG A  91     -40.458 -30.023 -37.379  1.00 33.95           H  
ATOM   1358  HB3 ARG A  91     -38.835 -29.398 -37.108  1.00 33.95           H  
ATOM   1359  O   ARG A  91     -41.919 -28.124 -37.848  1.00 33.95           O  
ATOM   1360  CG  ARG A  91     -38.980 -30.982 -38.573  1.00 33.95           C  
ATOM   1361  HG2 ARG A  91     -37.991 -30.776 -38.982  1.00 33.95           H  
ATOM   1362  HG3 ARG A  91     -39.655 -31.272 -39.378  1.00 33.95           H  
ATOM   1363  CD  ARG A  91     -38.900 -32.113 -37.543  1.00 33.95           C  
ATOM   1364  HD2 ARG A  91     -39.867 -32.199 -37.046  1.00 33.95           H  
ATOM   1365  HD3 ARG A  91     -38.147 -31.849 -36.800  1.00 33.95           H  
ATOM   1366  NE  ARG A  91     -38.562 -33.405 -38.164  1.00 33.95           N  
ATOM   1367  HE  ARG A  91     -38.352 -33.386 -39.152  1.00 33.95           H  
ATOM   1368  NH1 ARG A  91     -38.689 -34.659 -36.247  1.00 33.95           N  
ATOM   1369 HH11 ARG A  91     -38.895 -33.813 -35.734  1.00 33.95           H  
ATOM   1370 HH12 ARG A  91     -38.582 -35.535 -35.756  1.00 33.95           H  
ATOM   1371  NH2 ARG A  91     -38.162 -35.648 -38.177  1.00 33.95           N  
ATOM   1372 HH21 ARG A  91     -38.064 -36.519 -37.674  1.00 33.95           H  
ATOM   1373 HH22 ARG A  91     -37.957 -35.599 -39.164  1.00 33.95           H  
ATOM   1374  CZ  ARG A  91     -38.475 -34.560 -37.530  1.00 33.95           C  
ATOM   1375  N   GLY A  92     -40.680 -26.322 -38.394  1.00 31.10           N  
ATOM   1376  H   GLY A  92     -39.804 -25.990 -38.772  1.00 31.10           H  
ATOM   1377  CA  GLY A  92     -41.681 -25.317 -38.031  1.00 31.10           C  
ATOM   1378  HA2 GLY A  92     -41.292 -24.323 -38.253  1.00 31.10           H  
ATOM   1379  HA3 GLY A  92     -41.872 -25.380 -36.960  1.00 31.10           H  
ATOM   1380  C   GLY A  92     -43.008 -25.495 -38.780  1.00 31.10           C  
ATOM   1381  O   GLY A  92     -43.061 -26.087 -39.860  1.00 31.10           O  
ATOM   1382  N   GLU A  93     -44.096 -25.004 -38.185  1.00 30.53           N  
ATOM   1383  H   GLU A  93     -44.005 -24.502 -37.314  1.00 30.53           H  
ATOM   1384  CA  GLU A  93     -45.445 -25.208 -38.717  1.00 30.53           C  
ATOM   1385  HA  GLU A  93     -45.624 -26.282 -38.770  1.00 30.53           H  
ATOM   1386  C   GLU A  93     -45.599 -24.637 -40.134  1.00 30.53           C  
ATOM   1387  CB  GLU A  93     -46.507 -24.604 -37.785  1.00 30.53           C  
ATOM   1388  HB2 GLU A  93     -47.483 -24.726 -38.257  1.00 30.53           H  
ATOM   1389  HB3 GLU A  93     -46.315 -23.539 -37.658  1.00 30.53           H  
ATOM   1390  O   GLU A  93     -45.289 -23.473 -40.401  1.00 30.53           O  
ATOM   1391  CG  GLU A  93     -46.543 -25.290 -36.412  1.00 30.53           C  
ATOM   1392  HG2 GLU A  93     -46.603 -26.368 -36.563  1.00 30.53           H  
ATOM   1393  HG3 GLU A  93     -45.619 -25.076 -35.876  1.00 30.53           H  
ATOM   1394  CD  GLU A  93     -47.742 -24.814 -35.580  1.00 30.53           C  
ATOM   1395  OE1 GLU A  93     -48.530 -25.689 -35.152  1.00 30.53           O  
ATOM   1396  OE2 GLU A  93     -47.867 -23.584 -35.391  1.00 30.53           O  
ATOM   1397  N   ALA A  94     -46.133 -25.451 -41.048  1.00 35.29           N  
ATOM   1398  H   ALA A  94     -46.379 -26.393 -40.779  1.00 35.29           H  
ATOM   1399  CA  ALA A  94     -46.553 -24.961 -42.353  1.00 35.29           C  
ATOM   1400  HA  ALA A  94     -45.687 -24.494 -42.823  1.00 35.29           H  
ATOM   1401  C   ALA A  94     -47.671 -23.914 -42.155  1.00 35.29           C  
ATOM   1402  CB  ALA A  94     -47.005 -26.143 -43.220  1.00 35.29           C  
ATOM   1403  HB1 ALA A  94     -47.854 -26.641 -42.752  1.00 35.29           H  
ATOM   1404  HB2 ALA A  94     -46.183 -26.850 -43.333  1.00 35.29           H  
ATOM   1405  HB3 ALA A  94     -47.303 -25.778 -44.203  1.00 35.29           H  
ATOM   1406  O   ALA A  94     -48.636 -24.201 -41.440  1.00 35.29           O  
ATOM   1407  N   PRO A  95     -47.572 -22.715 -42.762  1.00 35.55           N  
ATOM   1408  CA  PRO A  95     -48.485 -21.615 -42.474  1.00 35.55           C  
ATOM   1409  HA  PRO A  95     -48.400 -21.363 -41.417  1.00 35.55           H  
ATOM   1410  C   PRO A  95     -49.942 -21.992 -42.769  1.00 35.55           C  
ATOM   1411  CB  PRO A  95     -47.995 -20.424 -43.305  1.00 35.55           C  
ATOM   1412  HB2 PRO A  95     -47.345 -19.800 -42.692  1.00 35.55           H  
ATOM   1413  HB3 PRO A  95     -48.817 -19.833 -43.707  1.00 35.55           H  
ATOM   1414  O   PRO A  95     -50.247 -22.620 -43.784  1.00 35.55           O  
ATOM   1415  CG  PRO A  95     -47.170 -21.072 -44.418  1.00 35.55           C  
ATOM   1416  HG2 PRO A  95     -47.831 -21.393 -45.223  1.00 35.55           H  
ATOM   1417  HG3 PRO A  95     -46.399 -20.401 -44.797  1.00 35.55           H  
ATOM   1418  CD  PRO A  95     -46.570 -22.296 -43.728  1.00 35.55           C  
ATOM   1419  HD2 PRO A  95     -46.367 -23.076 -44.462  1.00 35.55           H  
ATOM   1420  HD3 PRO A  95     -45.656 -22.019 -43.203  1.00 35.55           H  
ATOM   1421  N   SER A  96     -50.838 -21.594 -41.860  1.00 38.29           N  
ATOM   1422  H   SER A  96     -50.489 -21.106 -41.048  1.00 38.29           H  
ATOM   1423  CA  SER A  96     -52.255 -21.970 -41.886  1.00 38.29           C  
ATOM   1424  HA  SER A  96     -52.321 -23.041 -41.692  1.00 38.29           H  
ATOM   1425  C   SER A  96     -52.917 -21.672 -43.232  1.00 38.29           C  
ATOM   1426  CB  SER A  96     -53.014 -21.240 -40.775  1.00 38.29           C  
ATOM   1427  HB2 SER A  96     -52.894 -20.164 -40.900  1.00 38.29           H  
ATOM   1428  HB3 SER A  96     -52.603 -21.532 -39.809  1.00 38.29           H  
ATOM   1429  O   SER A  96     -52.892 -20.539 -43.717  1.00 38.29           O  
ATOM   1430  OG  SER A  96     -54.394 -21.564 -40.817  1.00 38.29           O  
ATOM   1431  HG  SER A  96     -54.792 -21.233 -40.008  1.00 38.29           H  
ATOM   1432  N   ALA A  97     -53.594 -22.680 -43.789  1.00 43.77           N  
ATOM   1433  H   ALA A  97     -53.550 -23.580 -43.331  1.00 43.77           H  
ATOM   1434  CA  ALA A  97     -54.287 -22.597 -45.075  1.00 43.77           C  
ATOM   1435  HA  ALA A  97     -53.548 -22.382 -45.847  1.00 43.77           H  
ATOM   1436  C   ALA A  97     -55.353 -21.483 -45.143  1.00 43.77           C  
ATOM   1437  CB  ALA A  97     -54.910 -23.970 -45.357  1.00 43.77           C  
ATOM   1438  HB1 ALA A  97     -55.654 -24.208 -44.596  1.00 43.77           H  
ATOM   1439  HB2 ALA A  97     -54.135 -24.736 -45.361  1.00 43.77           H  
ATOM   1440  HB3 ALA A  97     -55.394 -23.954 -46.334  1.00 43.77           H  
ATOM   1441  O   ALA A  97     -55.713 -21.057 -46.238  1.00 43.77           O  
ATOM   1442  N   LEU A  98     -55.843 -20.998 -43.994  1.00 47.90           N  
ATOM   1443  H   LEU A  98     -55.459 -21.356 -43.131  1.00 47.90           H  
ATOM   1444  CA  LEU A  98     -56.805 -19.896 -43.922  1.00 47.90           C  
ATOM   1445  HA  LEU A  98     -57.638 -20.109 -44.591  1.00 47.90           H  
ATOM   1446  C   LEU A  98     -56.206 -18.566 -44.406  1.00 47.90           C  
ATOM   1447  CB  LEU A  98     -57.332 -19.772 -42.480  1.00 47.90           C  
ATOM   1448  HB2 LEU A  98     -57.903 -18.848 -42.396  1.00 47.90           H  
ATOM   1449  HB3 LEU A  98     -56.480 -19.692 -41.805  1.00 47.90           H  
ATOM   1450  O   LEU A  98     -56.845 -17.875 -45.190  1.00 47.90           O  
ATOM   1451  CG  LEU A  98     -58.229 -20.941 -42.030  1.00 47.90           C  
ATOM   1452  HG  LEU A  98     -57.724 -21.888 -42.223  1.00 47.90           H  
ATOM   1453  CD1 LEU A  98     -58.496 -20.846 -40.528  1.00 47.90           C  
ATOM   1454 HD11 LEU A  98     -59.005 -19.910 -40.299  1.00 47.90           H  
ATOM   1455 HD12 LEU A  98     -59.117 -21.683 -40.207  1.00 47.90           H  
ATOM   1456 HD13 LEU A  98     -57.552 -20.882 -39.984  1.00 47.90           H  
ATOM   1457  CD2 LEU A  98     -59.581 -20.943 -42.750  1.00 47.90           C  
ATOM   1458 HD21 LEU A  98     -59.438 -21.102 -43.818  1.00 47.90           H  
ATOM   1459 HD22 LEU A  98     -60.086 -19.990 -42.596  1.00 47.90           H  
ATOM   1460 HD23 LEU A  98     -60.206 -21.748 -42.362  1.00 47.90           H  
ATOM   1461  N   ALA A  99     -54.968 -18.238 -44.023  1.00 44.28           N  
ATOM   1462  H   ALA A  99     -54.430 -18.901 -43.482  1.00 44.28           H  
ATOM   1463  CA  ALA A  99     -54.349 -16.944 -44.339  1.00 44.28           C  
ATOM   1464  HA  ALA A  99     -55.031 -16.149 -44.038  1.00 44.28           H  
ATOM   1465  C   ALA A  99     -54.069 -16.741 -45.845  1.00 44.28           C  
ATOM   1466  CB  ALA A  99     -53.067 -16.821 -43.506  1.00 44.28           C  
ATOM   1467  HB1 ALA A  99     -52.362 -17.605 -43.784  1.00 44.28           H  
ATOM   1468  HB2 ALA A  99     -52.610 -15.848 -43.688  1.00 44.28           H  
ATOM   1469  HB3 ALA A  99     -53.305 -16.902 -42.445  1.00 44.28           H  
ATOM   1470  O   ALA A  99     -53.831 -15.623 -46.297  1.00 44.28           O  
ATOM   1471  N   GLY A 100     -54.108 -17.816 -46.642  1.00 46.22           N  
ATOM   1472  H   GLY A 100     -54.330 -18.706 -46.218  1.00 46.22           H  
ATOM   1473  CA  GLY A 100     -53.989 -17.746 -48.100  1.00 46.22           C  
ATOM   1474  HA2 GLY A 100     -53.170 -17.076 -48.363  1.00 46.22           H  
ATOM   1475  HA3 GLY A 100     -53.755 -18.741 -48.478  1.00 46.22           H  
ATOM   1476  C   GLY A 100     -55.252 -17.256 -48.821  1.00 46.22           C  
ATOM   1477  O   GLY A 100     -55.165 -16.915 -50.000  1.00 46.22           O  
ATOM   1478  N   LEU A 101     -56.414 -17.220 -48.153  1.00 52.43           N  
ATOM   1479  H   LEU A 101     -56.419 -17.467 -47.173  1.00 52.43           H  
ATOM   1480  CA  LEU A 101     -57.672 -16.738 -48.739  1.00 52.43           C  
ATOM   1481  HA  LEU A 101     -57.734 -17.079 -49.773  1.00 52.43           H  
ATOM   1482  C   LEU A 101     -57.734 -15.208 -48.803  1.00 52.43           C  
ATOM   1483  CB  LEU A 101     -58.864 -17.325 -47.956  1.00 52.43           C  
ATOM   1484  HB2 LEU A 101     -59.716 -16.650 -48.034  1.00 52.43           H  
ATOM   1485  HB3 LEU A 101     -58.610 -17.376 -46.898  1.00 52.43           H  
ATOM   1486  O   LEU A 101     -58.109 -14.669 -49.842  1.00 52.43           O  
ATOM   1487  CG  LEU A 101     -59.274 -18.713 -48.481  1.00 52.43           C  
ATOM   1488  HG  LEU A 101     -58.406 -19.222 -48.900  1.00 52.43           H  
ATOM   1489  CD1 LEU A 101     -59.836 -19.596 -47.368  1.00 52.43           C  
ATOM   1490 HD11 LEU A 101     -60.697 -19.110 -46.910  1.00 52.43           H  
ATOM   1491 HD12 LEU A 101     -59.066 -19.741 -46.611  1.00 52.43           H  
ATOM   1492 HD13 LEU A 101     -60.126 -20.567 -47.771  1.00 52.43           H  
ATOM   1493  CD2 LEU A 101     -60.344 -18.578 -49.570  1.00 52.43           C  
ATOM   1494 HD21 LEU A 101     -60.585 -19.561 -49.975  1.00 52.43           H  
ATOM   1495 HD22 LEU A 101     -61.243 -18.123 -49.153  1.00 52.43           H  
ATOM   1496 HD23 LEU A 101     -59.967 -17.943 -50.371  1.00 52.43           H  
ATOM   1497  N   ASP A 102     -57.314 -14.514 -47.745  1.00 50.79           N  
ATOM   1498  H   ASP A 102     -57.147 -15.019 -46.887  1.00 50.79           H  
ATOM   1499  CA  ASP A 102     -57.432 -13.051 -47.618  1.00 50.79           C  
ATOM   1500  HA  ASP A 102     -58.487 -12.778 -47.642  1.00 50.79           H  
ATOM   1501  C   ASP A 102     -56.711 -12.305 -48.758  1.00 50.79           C  
ATOM   1502  CB  ASP A 102     -56.847 -12.611 -46.259  1.00 50.79           C  
ATOM   1503  HB2 ASP A 102     -57.016 -11.541 -46.143  1.00 50.79           H  
ATOM   1504  HB3 ASP A 102     -55.770 -12.775 -46.279  1.00 50.79           H  
ATOM   1505  O   ASP A 102     -57.222 -11.342 -49.334  1.00 50.79           O  
ATOM   1506  CG  ASP A 102     -57.419 -13.331 -45.026  1.00 50.79           C  
ATOM   1507  OD1 ASP A 102     -58.483 -13.978 -45.143  1.00 50.79           O  
ATOM   1508  OD2 ASP A 102     -56.748 -13.265 -43.973  1.00 50.79           O  
ATOM   1509  N   ALA A 103     -55.534 -12.799 -49.158  1.00 48.93           N  
ATOM   1510  H   ALA A 103     -55.171 -13.597 -48.657  1.00 48.93           H  
ATOM   1511  CA  ALA A 103     -54.757 -12.241 -50.266  1.00 48.93           C  
ATOM   1512  HA  ALA A 103     -54.595 -11.181 -50.073  1.00 48.93           H  
ATOM   1513  C   ALA A 103     -55.470 -12.352 -51.631  1.00 48.93           C  
ATOM   1514  CB  ALA A 103     -53.396 -12.947 -50.290  1.00 48.93           C  
ATOM   1515  HB1 ALA A 103     -52.781 -12.525 -51.086  1.00 48.93           H  
ATOM   1516  HB2 ALA A 103     -52.889 -12.804 -49.336  1.00 48.93           H  
ATOM   1517  HB3 ALA A 103     -53.533 -14.013 -50.469  1.00 48.93           H  
ATOM   1518  O   ALA A 103     -55.190 -11.564 -52.537  1.00 48.93           O  
ATOM   1519  N   LEU A 104     -56.398 -13.304 -51.787  1.00 51.08           N  
ATOM   1520  H   LEU A 104     -56.649 -13.862 -50.983  1.00 51.08           H  
ATOM   1521  CA  LEU A 104     -57.184 -13.483 -53.008  1.00 51.08           C  
ATOM   1522  HA  LEU A 104     -56.514 -13.345 -53.857  1.00 51.08           H  
ATOM   1523  C   LEU A 104     -58.297 -12.427 -53.130  1.00 51.08           C  
ATOM   1524  CB  LEU A 104     -57.742 -14.920 -53.030  1.00 51.08           C  
ATOM   1525  HB2 LEU A 104     -56.974 -15.612 -52.685  1.00 51.08           H  
ATOM   1526  HB3 LEU A 104     -58.573 -14.969 -52.326  1.00 51.08           H  
ATOM   1527  O   LEU A 104     -58.612 -12.016 -54.247  1.00 51.08           O  
ATOM   1528  CG  LEU A 104     -58.244 -15.389 -54.407  1.00 51.08           C  
ATOM   1529  HG  LEU A 104     -58.917 -14.645 -54.833  1.00 51.08           H  
ATOM   1530  CD1 LEU A 104     -57.092 -15.645 -55.385  1.00 51.08           C  
ATOM   1531 HD11 LEU A 104     -57.485 -16.028 -56.327  1.00 51.08           H  
ATOM   1532 HD12 LEU A 104     -56.393 -16.364 -54.958  1.00 51.08           H  
ATOM   1533 HD13 LEU A 104     -56.568 -14.711 -55.587  1.00 51.08           H  
ATOM   1534  CD2 LEU A 104     -59.022 -16.700 -54.259  1.00 51.08           C  
ATOM   1535 HD21 LEU A 104     -59.862 -16.544 -53.582  1.00 51.08           H  
ATOM   1536 HD22 LEU A 104     -58.372 -17.472 -53.848  1.00 51.08           H  
ATOM   1537 HD23 LEU A 104     -59.406 -17.014 -55.229  1.00 51.08           H  
ATOM   1538  N   GLU A 105     -58.858 -11.946 -52.011  1.00 53.32           N  
ATOM   1539  H   GLU A 105     -58.550 -12.299 -51.116  1.00 53.32           H  
ATOM   1540  CA  GLU A 105     -59.851 -10.861 -52.028  1.00 53.32           C  
ATOM   1541  HA  GLU A 105     -60.633 -11.115 -52.743  1.00 53.32           H  
ATOM   1542  C   GLU A 105     -59.239  -9.529 -52.480  1.00 53.32           C  
ATOM   1543  CB  GLU A 105     -60.517 -10.659 -50.656  1.00 53.32           C  
ATOM   1544  HB2 GLU A 105     -61.120  -9.753 -50.723  1.00 53.32           H  
ATOM   1545  HB3 GLU A 105     -59.755 -10.500 -49.892  1.00 53.32           H  
ATOM   1546  O   GLU A 105     -59.841  -8.802 -53.273  1.00 53.32           O  
ATOM   1547  CG  GLU A 105     -61.444 -11.807 -50.234  1.00 53.32           C  
ATOM   1548  HG2 GLU A 105     -60.844 -12.638 -49.863  1.00 53.32           H  
ATOM   1549  HG3 GLU A 105     -61.989 -12.153 -51.113  1.00 53.32           H  
ATOM   1550  CD  GLU A 105     -62.451 -11.355 -49.160  1.00 53.32           C  
ATOM   1551  OE1 GLU A 105     -63.643 -11.720 -49.303  1.00 53.32           O  
ATOM   1552  OE2 GLU A 105     -62.048 -10.611 -48.239  1.00 53.32           O  
ATOM   1553  N   ALA A 106     -58.018  -9.218 -52.036  1.00 49.43           N  
ATOM   1554  H   ALA A 106     -57.583  -9.844 -51.373  1.00 49.43           H  
ATOM   1555  CA  ALA A 106     -57.356  -7.949 -52.349  1.00 49.43           C  
ATOM   1556  HA  ALA A 106     -57.993  -7.137 -51.998  1.00 49.43           H  
ATOM   1557  C   ALA A 106     -57.131  -7.727 -53.861  1.00 49.43           C  
ATOM   1558  CB  ALA A 106     -56.038  -7.899 -51.568  1.00 49.43           C  
ATOM   1559  HB1 ALA A 106     -56.235  -8.015 -50.502  1.00 49.43           H  
ATOM   1560  HB2 ALA A 106     -55.549  -6.941 -51.738  1.00 49.43           H  
ATOM   1561  HB3 ALA A 106     -55.379  -8.702 -51.899  1.00 49.43           H  
ATOM   1562  O   ALA A 106     -57.126  -6.586 -54.321  1.00 49.43           O  
ATOM   1563  N   ALA A 107     -56.988  -8.804 -54.643  1.00 50.93           N  
ATOM   1564  H   ALA A 107     -57.017  -9.711 -54.200  1.00 50.93           H  
ATOM   1565  CA  ALA A 107     -56.786  -8.752 -56.094  1.00 50.93           C  
ATOM   1566  HA  ALA A 107     -56.180  -7.875 -56.325  1.00 50.93           H  
ATOM   1567  C   ALA A 107     -58.089  -8.614 -56.917  1.00 50.93           C  
ATOM   1568  CB  ALA A 107     -55.980  -9.993 -56.494  1.00 50.93           C  
ATOM   1569  HB1 ALA A 107     -56.552 -10.894 -56.273  1.00 50.93           H  
ATOM   1570  HB2 ALA A 107     -55.762  -9.960 -57.562  1.00 50.93           H  
ATOM   1571  HB3 ALA A 107     -55.041 -10.020 -55.941  1.00 50.93           H  
ATOM   1572  O   ALA A 107     -58.030  -8.380 -58.125  1.00 50.93           O  
ATOM   1573  N   LEU A 108     -59.271  -8.731 -56.295  1.00 52.47           N  
ATOM   1574  H   LEU A 108     -59.267  -8.893 -55.298  1.00 52.47           H  
ATOM   1575  CA  LEU A 108     -60.576  -8.641 -56.972  1.00 52.47           C  
ATOM   1576  HA  LEU A 108     -60.625  -9.446 -57.705  1.00 52.47           H  
ATOM   1577  C   LEU A 108     -60.852  -7.336 -57.762  1.00 52.47           C  
ATOM   1578  CB  LEU A 108     -61.709  -8.837 -55.942  1.00 52.47           C  
ATOM   1579  HB2 LEU A 108     -62.658  -8.594 -56.418  1.00 52.47           H  
ATOM   1580  HB3 LEU A 108     -61.567  -8.121 -55.132  1.00 52.47           H  
ATOM   1581  O   LEU A 108     -61.522  -7.430 -58.796  1.00 52.47           O  
ATOM   1582  CG  LEU A 108     -61.833 -10.249 -55.341  1.00 52.47           C  
ATOM   1583  HG  LEU A 108     -60.866 -10.579 -54.962  1.00 52.47           H  
ATOM   1584  CD1 LEU A 108     -62.842 -10.221 -54.189  1.00 52.47           C  
ATOM   1585 HD11 LEU A 108     -62.916 -11.211 -53.738  1.00 52.47           H  
ATOM   1586 HD12 LEU A 108     -62.502  -9.526 -53.422  1.00 52.47           H  
ATOM   1587 HD13 LEU A 108     -63.824  -9.911 -54.546  1.00 52.47           H  
ATOM   1588  CD2 LEU A 108     -62.331 -11.267 -56.371  1.00 52.47           C  
ATOM   1589 HD21 LEU A 108     -63.288 -10.950 -56.784  1.00 52.47           H  
ATOM   1590 HD22 LEU A 108     -62.444 -12.237 -55.888  1.00 52.47           H  
ATOM   1591 HD23 LEU A 108     -61.598 -11.369 -57.171  1.00 52.47           H  
ATOM   1592  N   PRO A 109     -60.431  -6.123 -57.333  1.00 52.35           N  
ATOM   1593  CA  PRO A 109     -60.934  -4.884 -57.940  1.00 52.35           C  
ATOM   1594  HA  PRO A 109     -62.024  -4.912 -57.912  1.00 52.35           H  
ATOM   1595  C   PRO A 109     -60.495  -4.655 -59.390  1.00 52.35           C  
ATOM   1596  CB  PRO A 109     -60.450  -3.744 -57.034  1.00 52.35           C  
ATOM   1597  HB2 PRO A 109     -61.182  -2.938 -56.976  1.00 52.35           H  
ATOM   1598  HB3 PRO A 109     -59.492  -3.360 -57.385  1.00 52.35           H  
ATOM   1599  O   PRO A 109     -61.302  -4.210 -60.213  1.00 52.35           O  
ATOM   1600  CG  PRO A 109     -60.249  -4.421 -55.682  1.00 52.35           C  
ATOM   1601  HG2 PRO A 109     -59.523  -3.892 -55.065  1.00 52.35           H  
ATOM   1602  HG3 PRO A 109     -61.205  -4.514 -55.166  1.00 52.35           H  
ATOM   1603  CD  PRO A 109     -59.746  -5.801 -56.085  1.00 52.35           C  
ATOM   1604  HD2 PRO A 109     -59.970  -6.507 -55.285  1.00 52.35           H  
ATOM   1605  HD3 PRO A 109     -58.672  -5.764 -56.264  1.00 52.35           H  
ATOM   1606  N   GLU A 110     -59.233  -4.958 -59.709  1.00 51.31           N  
ATOM   1607  H   GLU A 110     -58.635  -5.350 -58.995  1.00 51.31           H  
ATOM   1608  CA  GLU A 110     -58.619  -4.620 -61.002  1.00 51.31           C  
ATOM   1609  HA  GLU A 110     -59.007  -3.651 -61.317  1.00 51.31           H  
ATOM   1610  C   GLU A 110     -58.984  -5.589 -62.136  1.00 51.31           C  
ATOM   1611  CB  GLU A 110     -57.094  -4.458 -60.871  1.00 51.31           C  
ATOM   1612  HB2 GLU A 110     -56.705  -4.196 -61.856  1.00 51.31           H  
ATOM   1613  HB3 GLU A 110     -56.645  -5.401 -60.559  1.00 51.31           H  
ATOM   1614  O   GLU A 110     -58.666  -5.318 -63.292  1.00 51.31           O  
ATOM   1615  CG  GLU A 110     -56.709  -3.344 -59.880  1.00 51.31           C  
ATOM   1616  HG2 GLU A 110     -57.464  -2.560 -59.933  1.00 51.31           H  
ATOM   1617  HG3 GLU A 110     -56.725  -3.748 -58.868  1.00 51.31           H  
ATOM   1618  CD  GLU A 110     -55.335  -2.716 -60.174  1.00 51.31           C  
ATOM   1619  OE1 GLU A 110     -55.193  -1.509 -59.871  1.00 51.31           O  
ATOM   1620  OE2 GLU A 110     -54.455  -3.419 -60.719  1.00 51.31           O  
ATOM   1621  N   VAL A 111     -59.705  -6.681 -61.838  1.00 52.00           N  
ATOM   1622  H   VAL A 111     -59.934  -6.837 -60.867  1.00 52.00           H  
ATOM   1623  CA  VAL A 111     -60.157  -7.668 -62.834  1.00 52.00           C  
ATOM   1624  HA  VAL A 111     -59.278  -8.189 -63.210  1.00 52.00           H  
ATOM   1625  C   VAL A 111     -60.891  -6.954 -63.986  1.00 52.00           C  
ATOM   1626  CB  VAL A 111     -61.069  -8.735 -62.196  1.00 52.00           C  
ATOM   1627  HB  VAL A 111     -61.940  -8.248 -61.759  1.00 52.00           H  
ATOM   1628  O   VAL A 111     -61.957  -6.362 -63.744  1.00 52.00           O  
ATOM   1629  CG1 VAL A 111     -61.548  -9.759 -63.238  1.00 52.00           C  
ATOM   1630 HG11 VAL A 111     -60.701 -10.323 -63.628  1.00 52.00           H  
ATOM   1631 HG12 VAL A 111     -62.257 -10.447 -62.777  1.00 52.00           H  
ATOM   1632 HG13 VAL A 111     -62.050  -9.271 -64.074  1.00 52.00           H  
ATOM   1633  CG2 VAL A 111     -60.334  -9.516 -61.098  1.00 52.00           C  
ATOM   1634 HG21 VAL A 111     -59.940  -8.840 -60.339  1.00 52.00           H  
ATOM   1635 HG22 VAL A 111     -59.501 -10.077 -61.522  1.00 52.00           H  
ATOM   1636 HG23 VAL A 111     -61.023 -10.203 -60.606  1.00 52.00           H  
ATOM   1637  N   PRO A 112     -60.376  -7.004 -65.233  1.00 57.48           N  
ATOM   1638  CA  PRO A 112     -60.963  -6.295 -66.366  1.00 57.48           C  
ATOM   1639  HA  PRO A 112     -60.961  -5.231 -66.129  1.00 57.48           H  
ATOM   1640  C   PRO A 112     -62.391  -6.751 -66.666  1.00 57.48           C  
ATOM   1641  CB  PRO A 112     -60.028  -6.538 -67.557  1.00 57.48           C  
ATOM   1642  HB2 PRO A 112     -60.330  -7.434 -68.099  1.00 57.48           H  
ATOM   1643  HB3 PRO A 112     -59.991  -5.680 -68.227  1.00 57.48           H  
ATOM   1644  O   PRO A 112     -62.717  -7.936 -66.588  1.00 57.48           O  
ATOM   1645  CG  PRO A 112     -58.681  -6.791 -66.887  1.00 57.48           C  
ATOM   1646  HG2 PRO A 112     -58.017  -7.381 -67.519  1.00 57.48           H  
ATOM   1647  HG3 PRO A 112     -58.218  -5.844 -66.612  1.00 57.48           H  
ATOM   1648  CD  PRO A 112     -59.082  -7.552 -65.628  1.00 57.48           C  
ATOM   1649  HD2 PRO A 112     -59.187  -8.613 -65.852  1.00 57.48           H  
ATOM   1650  HD3 PRO A 112     -58.317  -7.400 -64.866  1.00 57.48           H  
ATOM   1651  N   ALA A 113     -63.256  -5.806 -67.045  1.00 55.43           N  
ATOM   1652  H   ALA A 113     -62.920  -4.856 -67.109  1.00 55.43           H  
ATOM   1653  CA  ALA A 113     -64.698  -6.041 -67.172  1.00 55.43           C  
ATOM   1654  HA  ALA A 113     -65.084  -6.308 -66.188  1.00 55.43           H  
ATOM   1655  C   ALA A 113     -65.080  -7.193 -68.124  1.00 55.43           C  
ATOM   1656  CB  ALA A 113     -65.357  -4.726 -67.605  1.00 55.43           C  
ATOM   1657  HB1 ALA A 113     -64.993  -4.432 -68.590  1.00 55.43           H  
ATOM   1658  HB2 ALA A 113     -65.131  -3.940 -66.884  1.00 55.43           H  
ATOM   1659  HB3 ALA A 113     -66.437  -4.861 -67.653  1.00 55.43           H  
ATOM   1660  O   ALA A 113     -66.105  -7.832 -67.910  1.00 55.43           O  
ATOM   1661  N   THR A 114     -64.254  -7.474 -69.136  1.00 57.12           N  
ATOM   1662  H   THR A 114     -63.397  -6.946 -69.223  1.00 57.12           H  
ATOM   1663  CA  THR A 114     -64.441  -8.554 -70.118  1.00 57.12           C  
ATOM   1664  HA  THR A 114     -65.471  -8.545 -70.474  1.00 57.12           H  
ATOM   1665  C   THR A 114     -64.186  -9.958 -69.570  1.00 57.12           C  
ATOM   1666  CB  THR A 114     -63.499  -8.332 -71.314  1.00 57.12           C  
ATOM   1667  HB  THR A 114     -63.435  -9.239 -71.915  1.00 57.12           H  
ATOM   1668  O   THR A 114     -64.754 -10.910 -70.089  1.00 57.12           O  
ATOM   1669  CG2 THR A 114     -63.999  -7.192 -72.202  1.00 57.12           C  
ATOM   1670 HG21 THR A 114     -64.039  -6.261 -71.636  1.00 57.12           H  
ATOM   1671 HG22 THR A 114     -64.993  -7.433 -72.580  1.00 57.12           H  
ATOM   1672 HG23 THR A 114     -63.319  -7.070 -73.045  1.00 57.12           H  
ATOM   1673  OG1 THR A 114     -62.209  -7.957 -70.870  1.00 57.12           O  
ATOM   1674  HG1 THR A 114     -61.668  -8.747 -70.801  1.00 57.12           H  
ATOM   1675  N   GLU A 115     -63.346 -10.104 -68.543  1.00 56.35           N  
ATOM   1676  H   GLU A 115     -62.921  -9.279 -68.145  1.00 56.35           H  
ATOM   1677  CA  GLU A 115     -62.915 -11.411 -68.009  1.00 56.35           C  
ATOM   1678  HA  GLU A 115     -63.152 -12.199 -68.724  1.00 56.35           H  
ATOM   1679  C   GLU A 115     -63.648 -11.784 -66.706  1.00 56.35           C  
ATOM   1680  CB  GLU A 115     -61.387 -11.396 -67.835  1.00 56.35           C  
ATOM   1681  HB2 GLU A 115     -61.079 -12.308 -67.324  1.00 56.35           H  
ATOM   1682  HB3 GLU A 115     -61.109 -10.539 -67.221  1.00 56.35           H  
ATOM   1683  O   GLU A 115     -63.691 -12.952 -66.315  1.00 56.35           O  
ATOM   1684  CG  GLU A 115     -60.668 -11.320 -69.197  1.00 56.35           C  
ATOM   1685  HG2 GLU A 115     -60.890 -12.229 -69.757  1.00 56.35           H  
ATOM   1686  HG3 GLU A 115     -61.065 -10.479 -69.764  1.00 56.35           H  
ATOM   1687  CD  GLU A 115     -59.145 -11.147 -69.092  1.00 56.35           C  
ATOM   1688  OE1 GLU A 115     -58.558 -10.771 -70.133  1.00 56.35           O  
ATOM   1689  OE2 GLU A 115     -58.589 -11.346 -67.990  1.00 56.35           O  
ATOM   1690  N   ARG A 116     -64.305 -10.805 -66.060  1.00 51.91           N  
ATOM   1691  H   ARG A 116     -64.209  -9.874 -66.440  1.00 51.91           H  
ATOM   1692  CA  ARG A 116     -65.107 -10.997 -64.834  1.00 51.91           C  
ATOM   1693  HA  ARG A 116     -64.445 -11.281 -64.016  1.00 51.91           H  
ATOM   1694  C   ARG A 116     -66.137 -12.120 -64.946  1.00 51.91           C  
ATOM   1695  CB  ARG A 116     -65.856  -9.701 -64.474  1.00 51.91           C  
ATOM   1696  HB2 ARG A 116     -66.364  -9.314 -65.357  1.00 51.91           H  
ATOM   1697  HB3 ARG A 116     -66.607  -9.925 -63.716  1.00 51.91           H  
ATOM   1698  O   ARG A 116     -66.354 -12.840 -63.978  1.00 51.91           O  
ATOM   1699  CG  ARG A 116     -64.917  -8.637 -63.907  1.00 51.91           C  
ATOM   1700  HG2 ARG A 116     -64.418  -9.033 -63.023  1.00 51.91           H  
ATOM   1701  HG3 ARG A 116     -64.164  -8.392 -64.656  1.00 51.91           H  
ATOM   1702  CD  ARG A 116     -65.660  -7.356 -63.522  1.00 51.91           C  
ATOM   1703  HD2 ARG A 116     -66.231  -6.998 -64.378  1.00 51.91           H  
ATOM   1704  HD3 ARG A 116     -66.343  -7.580 -62.702  1.00 51.91           H  
ATOM   1705  NE  ARG A 116     -64.681  -6.340 -63.110  1.00 51.91           N  
ATOM   1706  HE  ARG A 116     -63.718  -6.524 -63.350  1.00 51.91           H  
ATOM   1707  NH1 ARG A 116     -66.040  -4.855 -62.011  1.00 51.91           N  
ATOM   1708 HH11 ARG A 116     -66.122  -4.054 -61.402  1.00 51.91           H  
ATOM   1709 HH12 ARG A 116     -66.842  -5.401 -62.292  1.00 51.91           H  
ATOM   1710  NH2 ARG A 116     -63.807  -4.602 -61.982  1.00 51.91           N  
ATOM   1711 HH21 ARG A 116     -62.891  -4.967 -62.203  1.00 51.91           H  
ATOM   1712 HH22 ARG A 116     -63.841  -3.866 -61.291  1.00 51.91           H  
ATOM   1713  CZ  ARG A 116     -64.855  -5.267 -62.370  1.00 51.91           C  
ATOM   1714  N   GLU A 117     -66.784 -12.255 -66.099  1.00 56.88           N  
ATOM   1715  H   GLU A 117     -66.533 -11.648 -66.866  1.00 56.88           H  
ATOM   1716  CA  GLU A 117     -67.904 -13.184 -66.280  1.00 56.88           C  
ATOM   1717  HA  GLU A 117     -68.596 -13.045 -65.449  1.00 56.88           H  
ATOM   1718  C   GLU A 117     -67.448 -14.657 -66.233  1.00 56.88           C  
ATOM   1719  CB  GLU A 117     -68.635 -12.794 -67.579  1.00 56.88           C  
ATOM   1720  HB2 GLU A 117     -68.597 -11.710 -67.679  1.00 56.88           H  
ATOM   1721  HB3 GLU A 117     -68.122 -13.232 -68.435  1.00 56.88           H  
ATOM   1722  O   GLU A 117     -68.127 -15.501 -65.645  1.00 56.88           O  
ATOM   1723  CG  GLU A 117     -70.117 -13.197 -67.585  1.00 56.88           C  
ATOM   1724  HG2 GLU A 117     -70.552 -12.940 -66.619  1.00 56.88           H  
ATOM   1725  HG3 GLU A 117     -70.193 -14.277 -67.710  1.00 56.88           H  
ATOM   1726  CD  GLU A 117     -70.903 -12.482 -68.700  1.00 56.88           C  
ATOM   1727  OE1 GLU A 117     -72.023 -12.003 -68.405  1.00 56.88           O  
ATOM   1728  OE2 GLU A 117     -70.393 -12.424 -69.841  1.00 56.88           O  
ATOM   1729  N   GLU A 118     -66.247 -14.958 -66.742  1.00 59.47           N  
ATOM   1730  H   GLU A 118     -65.703 -14.219 -67.166  1.00 59.47           H  
ATOM   1731  CA  GLU A 118     -65.626 -16.287 -66.639  1.00 59.47           C  
ATOM   1732  HA  GLU A 118     -66.405 -17.037 -66.777  1.00 59.47           H  
ATOM   1733  C   GLU A 118     -65.011 -16.532 -65.245  1.00 59.47           C  
ATOM   1734  CB  GLU A 118     -64.607 -16.458 -67.782  1.00 59.47           C  
ATOM   1735  HB2 GLU A 118     -63.754 -15.800 -67.611  1.00 59.47           H  
ATOM   1736  HB3 GLU A 118     -65.088 -16.172 -68.717  1.00 59.47           H  
ATOM   1737  O   GLU A 118     -65.076 -17.650 -64.723  1.00 59.47           O  
ATOM   1738  CG  GLU A 118     -64.128 -17.914 -67.908  1.00 59.47           C  
ATOM   1739  HG2 GLU A 118     -65.004 -18.563 -67.920  1.00 59.47           H  
ATOM   1740  HG3 GLU A 118     -63.542 -18.169 -67.025  1.00 59.47           H  
ATOM   1741  CD  GLU A 118     -63.282 -18.203 -69.161  1.00 59.47           C  
ATOM   1742  OE1 GLU A 118     -63.150 -19.409 -69.480  1.00 59.47           O  
ATOM   1743  OE2 GLU A 118     -62.747 -17.251 -69.768  1.00 59.47           O  
ATOM   1744  N   LEU A 119     -64.492 -15.482 -64.589  1.00 51.29           N  
ATOM   1745  H   LEU A 119     -64.432 -14.601 -65.080  1.00 51.29           H  
ATOM   1746  CA  LEU A 119     -64.007 -15.551 -63.204  1.00 51.29           C  
ATOM   1747  HA  LEU A 119     -63.229 -16.313 -63.160  1.00 51.29           H  
ATOM   1748  C   LEU A 119     -65.126 -15.970 -62.230  1.00 51.29           C  
ATOM   1749  CB  LEU A 119     -63.400 -14.189 -62.803  1.00 51.29           C  
ATOM   1750  HB2 LEU A 119     -64.210 -13.468 -62.701  1.00 51.29           H  
ATOM   1751  HB3 LEU A 119     -62.739 -13.832 -63.593  1.00 51.29           H  
ATOM   1752  O   LEU A 119     -64.932 -16.879 -61.418  1.00 51.29           O  
ATOM   1753  CG  LEU A 119     -62.617 -14.250 -61.475  1.00 51.29           C  
ATOM   1754  HG  LEU A 119     -63.142 -14.887 -60.763  1.00 51.29           H  
ATOM   1755  CD1 LEU A 119     -61.206 -14.800 -61.689  1.00 51.29           C  
ATOM   1756 HD11 LEU A 119     -61.256 -15.810 -62.097  1.00 51.29           H  
ATOM   1757 HD12 LEU A 119     -60.656 -14.160 -62.380  1.00 51.29           H  
ATOM   1758 HD13 LEU A 119     -60.677 -14.832 -60.736  1.00 51.29           H  
ATOM   1759  CD2 LEU A 119     -62.491 -12.865 -60.846  1.00 51.29           C  
ATOM   1760 HD21 LEU A 119     -63.479 -12.429 -60.699  1.00 51.29           H  
ATOM   1761 HD22 LEU A 119     -61.997 -12.945 -59.878  1.00 51.29           H  
ATOM   1762 HD23 LEU A 119     -61.893 -12.225 -61.494  1.00 51.29           H  
ATOM   1763  N   VAL A 120     -66.311 -15.354 -62.333  1.00 54.14           N  
ATOM   1764  H   VAL A 120     -66.398 -14.621 -63.023  1.00 54.14           H  
ATOM   1765  CA  VAL A 120     -67.465 -15.634 -61.455  1.00 54.14           C  
ATOM   1766  HA  VAL A 120     -67.160 -15.463 -60.422  1.00 54.14           H  
ATOM   1767  C   VAL A 120     -67.890 -17.106 -61.537  1.00 54.14           C  
ATOM   1768  CB  VAL A 120     -68.630 -14.667 -61.762  1.00 54.14           C  
ATOM   1769  HB  VAL A 120     -68.798 -14.639 -62.839  1.00 54.14           H  
ATOM   1770  O   VAL A 120     -67.945 -17.777 -60.507  1.00 54.14           O  
ATOM   1771  CG1 VAL A 120     -69.945 -15.067 -61.078  1.00 54.14           C  
ATOM   1772 HG11 VAL A 120     -70.706 -14.309 -61.262  1.00 54.14           H  
ATOM   1773 HG12 VAL A 120     -70.315 -16.011 -61.480  1.00 54.14           H  
ATOM   1774 HG13 VAL A 120     -69.797 -15.173 -60.003  1.00 54.14           H  
ATOM   1775  CG2 VAL A 120     -68.291 -13.251 -61.271  1.00 54.14           C  
ATOM   1776 HG21 VAL A 120     -68.221 -13.239 -60.184  1.00 54.14           H  
ATOM   1777 HG22 VAL A 120     -69.068 -12.557 -61.591  1.00 54.14           H  
ATOM   1778 HG23 VAL A 120     -67.338 -12.920 -61.684  1.00 54.14           H  
ATOM   1779  N   GLN A 121     -68.063 -17.659 -62.746  1.00 58.64           N  
ATOM   1780  H   GLN A 121     -67.964 -17.066 -63.557  1.00 58.64           H  
ATOM   1781  CA  GLN A 121     -68.427 -19.077 -62.954  1.00 58.64           C  
ATOM   1782  HA  GLN A 121     -69.381 -19.276 -62.467  1.00 58.64           H  
ATOM   1783  C   GLN A 121     -67.394 -20.082 -62.404  1.00 58.64           C  
ATOM   1784  CB  GLN A 121     -68.551 -19.359 -64.457  1.00 58.64           C  
ATOM   1785  HB2 GLN A 121     -67.618 -19.087 -64.950  1.00 58.64           H  
ATOM   1786  HB3 GLN A 121     -68.703 -20.430 -64.589  1.00 58.64           H  
ATOM   1787  O   GLN A 121     -67.654 -21.293 -62.294  1.00 58.64           O  
ATOM   1788  CG  GLN A 121     -69.709 -18.637 -65.153  1.00 58.64           C  
ATOM   1789  HG2 GLN A 121     -70.649 -18.902 -64.669  1.00 58.64           H  
ATOM   1790  HG3 GLN A 121     -69.573 -17.559 -65.069  1.00 58.64           H  
ATOM   1791  CD  GLN A 121     -69.793 -19.021 -66.629  1.00 58.64           C  
ATOM   1792  NE2 GLN A 121     -70.343 -18.170 -67.464  1.00 58.64           N  
ATOM   1793 HE21 GLN A 121     -70.300 -18.411 -68.444  1.00 58.64           H  
ATOM   1794 HE22 GLN A 121     -70.582 -17.242 -67.147  1.00 58.64           H  
ATOM   1795  OE1 GLN A 121     -69.382 -20.090 -67.059  1.00 58.64           O  
ATOM   1796  N   ARG A 122     -66.170 -19.624 -62.126  1.00 57.88           N  
ATOM   1797  H   ARG A 122     -65.992 -18.644 -62.289  1.00 57.88           H  
ATOM   1798  CA  ARG A 122     -65.105 -20.437 -61.534  1.00 57.88           C  
ATOM   1799  HA  ARG A 122     -65.277 -21.482 -61.792  1.00 57.88           H  
ATOM   1800  C   ARG A 122     -65.142 -20.377 -60.005  1.00 57.88           C  
ATOM   1801  CB  ARG A 122     -63.772 -20.002 -62.156  1.00 57.88           C  
ATOM   1802  HB2 ARG A 122     -63.422 -19.082 -61.688  1.00 57.88           H  
ATOM   1803  HB3 ARG A 122     -63.934 -19.802 -63.215  1.00 57.88           H  
ATOM   1804  O   ARG A 122     -65.003 -21.425 -59.377  1.00 57.88           O  
ATOM   1805  CG  ARG A 122     -62.703 -21.092 -62.032  1.00 57.88           C  
ATOM   1806  HG2 ARG A 122     -62.392 -21.186 -60.992  1.00 57.88           H  
ATOM   1807  HG3 ARG A 122     -63.110 -22.042 -62.377  1.00 57.88           H  
ATOM   1808  CD  ARG A 122     -61.503 -20.720 -62.908  1.00 57.88           C  
ATOM   1809  HD2 ARG A 122     -61.852 -20.589 -63.932  1.00 57.88           H  
ATOM   1810  HD3 ARG A 122     -61.093 -19.773 -62.559  1.00 57.88           H  
ATOM   1811  NE  ARG A 122     -60.455 -21.757 -62.866  1.00 57.88           N  
ATOM   1812  HE  ARG A 122     -60.485 -22.401 -62.088  1.00 57.88           H  
ATOM   1813  NH1 ARG A 122     -59.264 -21.022 -64.690  1.00 57.88           N  
ATOM   1814 HH11 ARG A 122     -59.937 -20.282 -64.829  1.00 57.88           H  
ATOM   1815 HH12 ARG A 122     -58.469 -21.081 -65.310  1.00 57.88           H  
ATOM   1816  NH2 ARG A 122     -58.530 -22.780 -63.526  1.00 57.88           N  
ATOM   1817 HH21 ARG A 122     -57.728 -22.808 -64.140  1.00 57.88           H  
ATOM   1818 HH22 ARG A 122     -58.581 -23.397 -62.729  1.00 57.88           H  
ATOM   1819  CZ  ARG A 122     -59.427 -21.848 -63.693  1.00 57.88           C  
ATOM   1820  N   LEU A 123     -65.418 -19.203 -59.433  1.00 49.66           N  
ATOM   1821  H   LEU A 123     -65.535 -18.405 -60.041  1.00 49.66           H  
ATOM   1822  CA  LEU A 123     -65.585 -18.989 -57.990  1.00 49.66           C  
ATOM   1823  HA  LEU A 123     -64.728 -19.415 -57.468  1.00 49.66           H  
ATOM   1824  C   LEU A 123     -66.831 -19.694 -57.423  1.00 49.66           C  
ATOM   1825  CB  LEU A 123     -65.636 -17.472 -57.714  1.00 49.66           C  
ATOM   1826  HB2 LEU A 123     -65.960 -17.311 -56.686  1.00 49.66           H  
ATOM   1827  HB3 LEU A 123     -66.390 -17.028 -58.365  1.00 49.66           H  
ATOM   1828  O   LEU A 123     -66.738 -20.355 -56.390  1.00 49.66           O  
ATOM   1829  CG  LEU A 123     -64.297 -16.736 -57.921  1.00 49.66           C  
ATOM   1830  HG  LEU A 123     -63.868 -17.013 -58.884  1.00 49.66           H  
ATOM   1831  CD1 LEU A 123     -64.525 -15.225 -57.915  1.00 49.66           C  
ATOM   1832 HD11 LEU A 123     -65.200 -14.952 -58.726  1.00 49.66           H  
ATOM   1833 HD12 LEU A 123     -64.955 -14.912 -56.963  1.00 49.66           H  
ATOM   1834 HD13 LEU A 123     -63.577 -14.707 -58.065  1.00 49.66           H  
ATOM   1835  CD2 LEU A 123     -63.288 -17.069 -56.819  1.00 49.66           C  
ATOM   1836 HD21 LEU A 123     -63.697 -16.811 -55.842  1.00 49.66           H  
ATOM   1837 HD22 LEU A 123     -62.371 -16.500 -56.976  1.00 49.66           H  
ATOM   1838 HD23 LEU A 123     -63.039 -18.130 -56.837  1.00 49.66           H  
ATOM   1839  N   GLU A 124     -67.978 -19.639 -58.113  1.00 51.94           N  
ATOM   1840  H   GLU A 124     -68.017 -19.045 -58.929  1.00 51.94           H  
ATOM   1841  CA  GLU A 124     -69.235 -20.267 -57.650  1.00 51.94           C  
ATOM   1842  HA  GLU A 124     -69.583 -19.768 -56.745  1.00 51.94           H  
ATOM   1843  C   GLU A 124     -69.083 -21.763 -57.322  1.00 51.94           C  
ATOM   1844  CB  GLU A 124     -70.313 -20.135 -58.736  1.00 51.94           C  
ATOM   1845  HB2 GLU A 124     -71.138 -20.802 -58.486  1.00 51.94           H  
ATOM   1846  HB3 GLU A 124     -69.891 -20.460 -59.687  1.00 51.94           H  
ATOM   1847  O   GLU A 124     -69.640 -22.265 -56.341  1.00 51.94           O  
ATOM   1848  CG  GLU A 124     -70.886 -18.718 -58.873  1.00 51.94           C  
ATOM   1849  HG2 GLU A 124     -70.094 -18.021 -59.146  1.00 51.94           H  
ATOM   1850  HG3 GLU A 124     -71.280 -18.412 -57.904  1.00 51.94           H  
ATOM   1851  CD  GLU A 124     -72.001 -18.673 -59.928  1.00 51.94           C  
ATOM   1852  OE1 GLU A 124     -73.027 -18.011 -59.656  1.00 51.94           O  
ATOM   1853  OE2 GLU A 124     -71.833 -19.328 -60.985  1.00 51.94           O  
ATOM   1854  N   ARG A 125     -68.282 -22.487 -58.116  1.00 52.79           N  
ATOM   1855  H   ARG A 125     -67.812 -21.992 -58.861  1.00 52.79           H  
ATOM   1856  CA  ARG A 125     -68.031 -23.924 -57.925  1.00 52.79           C  
ATOM   1857  HA  ARG A 125     -68.986 -24.417 -57.742  1.00 52.79           H  
ATOM   1858  C   ARG A 125     -67.196 -24.244 -56.684  1.00 52.79           C  
ATOM   1859  CB  ARG A 125     -67.395 -24.516 -59.192  1.00 52.79           C  
ATOM   1860  HB2 ARG A 125     -66.894 -25.450 -58.940  1.00 52.79           H  
ATOM   1861  HB3 ARG A 125     -66.652 -23.825 -59.590  1.00 52.79           H  
ATOM   1862  O   ARG A 125     -67.305 -25.359 -56.183  1.00 52.79           O  
ATOM   1863  CG  ARG A 125     -68.472 -24.819 -60.244  1.00 52.79           C  
ATOM   1864  HG2 ARG A 125     -69.154 -25.565 -59.836  1.00 52.79           H  
ATOM   1865  HG3 ARG A 125     -69.043 -23.918 -60.469  1.00 52.79           H  
ATOM   1866  CD  ARG A 125     -67.860 -25.374 -61.533  1.00 52.79           C  
ATOM   1867  HD2 ARG A 125     -67.112 -26.126 -61.281  1.00 52.79           H  
ATOM   1868  HD3 ARG A 125     -68.656 -25.848 -62.109  1.00 52.79           H  
ATOM   1869  NE  ARG A 125     -67.266 -24.299 -62.346  1.00 52.79           N  
ATOM   1870  HE  ARG A 125     -67.495 -23.351 -62.084  1.00 52.79           H  
ATOM   1871  NH1 ARG A 125     -66.263 -25.595 -63.960  1.00 52.79           N  
ATOM   1872 HH11 ARG A 125     -65.773 -25.649 -64.842  1.00 52.79           H  
ATOM   1873 HH12 ARG A 125     -66.535 -26.425 -63.452  1.00 52.79           H  
ATOM   1874  NH2 ARG A 125     -66.264 -23.357 -64.126  1.00 52.79           N  
ATOM   1875 HH21 ARG A 125     -66.614 -22.474 -63.782  1.00 52.79           H  
ATOM   1876 HH22 ARG A 125     -65.832 -23.389 -65.038  1.00 52.79           H  
ATOM   1877  CZ  ARG A 125     -66.595 -24.430 -63.471  1.00 52.79           C  
ATOM   1878  N   MET A 126     -66.402 -23.300 -56.176  1.00 47.00           N  
ATOM   1879  H   MET A 126     -66.415 -22.382 -56.598  1.00 47.00           H  
ATOM   1880  CA  MET A 126     -65.611 -23.489 -54.953  1.00 47.00           C  
ATOM   1881  HA  MET A 126     -65.118 -24.461 -54.992  1.00 47.00           H  
ATOM   1882  C   MET A 126     -66.515 -23.490 -53.712  1.00 47.00           C  
ATOM   1883  CB  MET A 126     -64.528 -22.402 -54.842  1.00 47.00           C  
ATOM   1884  HB2 MET A 126     -63.996 -22.539 -53.901  1.00 47.00           H  
ATOM   1885  HB3 MET A 126     -64.994 -21.417 -54.825  1.00 47.00           H  
ATOM   1886  O   MET A 126     -66.436 -24.399 -52.888  1.00 47.00           O  
ATOM   1887  CG  MET A 126     -63.513 -22.460 -55.993  1.00 47.00           C  
ATOM   1888  HG2 MET A 126     -62.944 -23.386 -55.909  1.00 47.00           H  
ATOM   1889  HG3 MET A 126     -64.052 -22.483 -56.940  1.00 47.00           H  
ATOM   1890  SD  MET A 126     -62.348 -21.070 -56.084  1.00 47.00           S  
ATOM   1891  CE  MET A 126     -61.545 -21.149 -54.457  1.00 47.00           C  
ATOM   1892  HE1 MET A 126     -61.111 -22.137 -54.304  1.00 47.00           H  
ATOM   1893  HE2 MET A 126     -62.272 -20.940 -53.672  1.00 47.00           H  
ATOM   1894  HE3 MET A 126     -60.755 -20.399 -54.409  1.00 47.00           H  
ATOM   1895  N   LEU A 127     -67.432 -22.518 -53.623  1.00 44.02           N  
ATOM   1896  H   LEU A 127     -67.449 -21.827 -54.359  1.00 44.02           H  
ATOM   1897  CA  LEU A 127     -68.369 -22.349 -52.503  1.00 44.02           C  
ATOM   1898  HA  LEU A 127     -67.800 -22.169 -51.591  1.00 44.02           H  
ATOM   1899  C   LEU A 127     -69.239 -23.589 -52.241  1.00 44.02           C  
ATOM   1900  CB  LEU A 127     -69.266 -21.129 -52.808  1.00 44.02           C  
ATOM   1901  HB2 LEU A 127     -69.352 -21.007 -53.887  1.00 44.02           H  
ATOM   1902  HB3 LEU A 127     -70.273 -21.308 -52.431  1.00 44.02           H  
ATOM   1903  O   LEU A 127     -69.491 -23.943 -51.089  1.00 44.02           O  
ATOM   1904  CG  LEU A 127     -68.747 -19.822 -52.184  1.00 44.02           C  
ATOM   1905  HG  LEU A 127     -67.666 -19.763 -52.304  1.00 44.02           H  
ATOM   1906  CD1 LEU A 127     -69.379 -18.616 -52.877  1.00 44.02           C  
ATOM   1907 HD11 LEU A 127     -69.106 -18.615 -53.932  1.00 44.02           H  
ATOM   1908 HD12 LEU A 127     -70.464 -18.648 -52.782  1.00 44.02           H  
ATOM   1909 HD13 LEU A 127     -69.004 -17.697 -52.426  1.00 44.02           H  
ATOM   1910  CD2 LEU A 127     -69.104 -19.752 -50.698  1.00 44.02           C  
ATOM   1911 HD21 LEU A 127     -68.626 -20.573 -50.166  1.00 44.02           H  
ATOM   1912 HD22 LEU A 127     -70.184 -19.804 -50.560  1.00 44.02           H  
ATOM   1913 HD23 LEU A 127     -68.735 -18.815 -50.280  1.00 44.02           H  
ATOM   1914  N   ALA A 128     -69.691 -24.267 -53.299  1.00 39.88           N  
ATOM   1915  H   ALA A 128     -69.462 -23.917 -54.218  1.00 39.88           H  
ATOM   1916  CA  ALA A 128     -70.591 -25.415 -53.183  1.00 39.88           C  
ATOM   1917  HA  ALA A 128     -71.484 -25.098 -52.646  1.00 39.88           H  
ATOM   1918  C   ALA A 128     -69.986 -26.599 -52.402  1.00 39.88           C  
ATOM   1919  CB  ALA A 128     -71.000 -25.834 -54.600  1.00 39.88           C  
ATOM   1920  HB1 ALA A 128     -71.703 -26.665 -54.547  1.00 39.88           H  
ATOM   1921  HB2 ALA A 128     -70.121 -26.146 -55.164  1.00 39.88           H  
ATOM   1922  HB3 ALA A 128     -71.474 -24.997 -55.112  1.00 39.88           H  
ATOM   1923  O   ALA A 128     -70.721 -27.328 -51.731  1.00 39.88           O  
ATOM   1924  N   ALA A 129     -68.661 -26.776 -52.459  1.00 34.49           N  
ATOM   1925  H   ALA A 129     -68.105 -26.100 -52.963  1.00 34.49           H  
ATOM   1926  CA  ALA A 129     -67.954 -27.888 -51.824  1.00 34.49           C  
ATOM   1927  HA  ALA A 129     -68.496 -28.809 -52.039  1.00 34.49           H  
ATOM   1928  C   ALA A 129     -67.863 -27.778 -50.288  1.00 34.49           C  
ATOM   1929  CB  ALA A 129     -66.566 -27.992 -52.466  1.00 34.49           C  
ATOM   1930  HB1 ALA A 129     -65.989 -27.092 -52.254  1.00 34.49           H  
ATOM   1931  HB2 ALA A 129     -66.661 -28.112 -53.545  1.00 34.49           H  
ATOM   1932  HB3 ALA A 129     -66.038 -28.854 -52.058  1.00 34.49           H  
ATOM   1933  O   ALA A 129     -67.537 -28.764 -49.633  1.00 34.49           O  
ATOM   1934  N   LEU A 130     -68.171 -26.612 -49.704  1.00 33.72           N  
ATOM   1935  H   LEU A 130     -68.427 -25.835 -50.297  1.00 33.72           H  
ATOM   1936  CA  LEU A 130     -68.018 -26.358 -48.266  1.00 33.72           C  
ATOM   1937  HA  LEU A 130     -66.989 -26.569 -47.976  1.00 33.72           H  
ATOM   1938  C   LEU A 130     -68.905 -27.219 -47.360  1.00 33.72           C  
ATOM   1939  CB  LEU A 130     -68.352 -24.883 -47.972  1.00 33.72           C  
ATOM   1940  HB2 LEU A 130     -68.481 -24.763 -46.896  1.00 33.72           H  
ATOM   1941  HB3 LEU A 130     -69.308 -24.646 -48.439  1.00 33.72           H  
ATOM   1942  O   LEU A 130     -68.552 -27.401 -46.199  1.00 33.72           O  
ATOM   1943  CG  LEU A 130     -67.304 -23.855 -48.423  1.00 33.72           C  
ATOM   1944  HG  LEU A 130     -67.108 -23.968 -49.489  1.00 33.72           H  
ATOM   1945  CD1 LEU A 130     -67.859 -22.455 -48.165  1.00 33.72           C  
ATOM   1946 HD11 LEU A 130     -68.805 -22.335 -48.694  1.00 33.72           H  
ATOM   1947 HD12 LEU A 130     -67.151 -21.709 -48.528  1.00 33.72           H  
ATOM   1948 HD13 LEU A 130     -68.019 -22.302 -47.098  1.00 33.72           H  
ATOM   1949  CD2 LEU A 130     -65.993 -23.991 -47.646  1.00 33.72           C  
ATOM   1950 HD21 LEU A 130     -65.313 -23.188 -47.931  1.00 33.72           H  
ATOM   1951 HD22 LEU A 130     -66.179 -23.935 -46.573  1.00 33.72           H  
ATOM   1952 HD23 LEU A 130     -65.511 -24.940 -47.881  1.00 33.72           H  
ATOM   1953  N   ARG A 131     -70.084 -27.662 -47.828  1.00 34.01           N  
ATOM   1954  H   ARG A 131     -70.246 -27.562 -48.820  1.00 34.01           H  
ATOM   1955  CA  ARG A 131     -71.179 -28.139 -46.957  1.00 34.01           C  
ATOM   1956  HA  ARG A 131     -71.459 -27.319 -46.295  1.00 34.01           H  
ATOM   1957  C   ARG A 131     -70.753 -29.317 -46.058  1.00 34.01           C  
ATOM   1958  CB  ARG A 131     -72.423 -28.498 -47.787  1.00 34.01           C  
ATOM   1959  HB2 ARG A 131     -72.135 -29.076 -48.666  1.00 34.01           H  
ATOM   1960  HB3 ARG A 131     -73.084 -29.109 -47.173  1.00 34.01           H  
ATOM   1961  O   ARG A 131     -70.658 -30.438 -46.560  1.00 34.01           O  
ATOM   1962  CG  ARG A 131     -73.184 -27.232 -48.202  1.00 34.01           C  
ATOM   1963  HG2 ARG A 131     -72.581 -26.654 -48.904  1.00 34.01           H  
ATOM   1964  HG3 ARG A 131     -73.369 -26.626 -47.315  1.00 34.01           H  
ATOM   1965  CD  ARG A 131     -74.530 -27.578 -48.845  1.00 34.01           C  
ATOM   1966  HD2 ARG A 131     -75.063 -28.268 -48.191  1.00 34.01           H  
ATOM   1967  HD3 ARG A 131     -74.343 -28.066 -49.802  1.00 34.01           H  
ATOM   1968  NE  ARG A 131     -75.342 -26.362 -49.041  1.00 34.01           N  
ATOM   1969  HE  ARG A 131     -74.914 -25.492 -48.758  1.00 34.01           H  
ATOM   1970  NH1 ARG A 131     -77.182 -27.358 -49.981  1.00 34.01           N  
ATOM   1971 HH11 ARG A 131     -78.110 -27.293 -50.375  1.00 34.01           H  
ATOM   1972 HH12 ARG A 131     -76.706 -28.246 -49.917  1.00 34.01           H  
ATOM   1973  NH2 ARG A 131     -77.171 -25.150 -49.643  1.00 34.01           N  
ATOM   1974 HH21 ARG A 131     -76.710 -24.308 -49.327  1.00 34.01           H  
ATOM   1975 HH22 ARG A 131     -78.095 -25.093 -50.048  1.00 34.01           H  
ATOM   1976  CZ  ARG A 131     -76.558 -26.297 -49.552  1.00 34.01           C  
ATOM   1977  N   PRO A 132     -70.565 -29.107 -44.736  1.00 30.66           N  
ATOM   1978  CA  PRO A 132     -70.130 -30.170 -43.837  1.00 30.66           C  
ATOM   1979  HA  PRO A 132     -69.253 -30.648 -44.272  1.00 30.66           H  
ATOM   1980  C   PRO A 132     -71.239 -31.209 -43.643  1.00 30.66           C  
ATOM   1981  CB  PRO A 132     -69.725 -29.491 -42.520  1.00 30.66           C  
ATOM   1982  HB2 PRO A 132     -68.809 -29.918 -42.113  1.00 30.66           H  
ATOM   1983  HB3 PRO A 132     -70.534 -29.568 -41.793  1.00 30.66           H  
ATOM   1984  O   PRO A 132     -72.416 -30.868 -43.554  1.00 30.66           O  
ATOM   1985  CG  PRO A 132     -69.537 -28.025 -42.906  1.00 30.66           C  
ATOM   1986  HG2 PRO A 132     -69.709 -27.356 -42.064  1.00 30.66           H  
ATOM   1987  HG3 PRO A 132     -68.542 -27.875 -43.325  1.00 30.66           H  
ATOM   1988  CD  PRO A 132     -70.588 -27.850 -43.996  1.00 30.66           C  
ATOM   1989  HD2 PRO A 132     -71.570 -27.716 -43.544  1.00 30.66           H  
ATOM   1990  HD3 PRO A 132     -70.336 -26.981 -44.604  1.00 30.66           H  
ATOM   1991  N   VAL A 133     -70.856 -32.484 -43.567  1.00 23.05           N  
ATOM   1992  H   VAL A 133     -69.871 -32.678 -43.679  1.00 23.05           H  
ATOM   1993  CA  VAL A 133     -71.789 -33.631 -43.609  1.00 23.05           C  
ATOM   1994  HA  VAL A 133     -72.693 -33.336 -44.142  1.00 23.05           H  
ATOM   1995  C   VAL A 133     -72.235 -34.114 -42.217  1.00 23.05           C  
ATOM   1996  CB  VAL A 133     -71.117 -34.783 -44.403  1.00 23.05           C  
ATOM   1997  HB  VAL A 133     -70.193 -35.059 -43.895  1.00 23.05           H  
ATOM   1998  O   VAL A 133     -73.184 -34.885 -42.111  1.00 23.05           O  
ATOM   1999  CG1 VAL A 133     -71.970 -36.052 -44.548  1.00 23.05           C  
ATOM   2000 HG11 VAL A 133     -72.076 -36.549 -43.584  1.00 23.05           H  
ATOM   2001 HG12 VAL A 133     -72.957 -35.795 -44.932  1.00 23.05           H  
ATOM   2002 HG13 VAL A 133     -71.489 -36.756 -45.227  1.00 23.05           H  
ATOM   2003  CG2 VAL A 133     -70.756 -34.340 -45.831  1.00 23.05           C  
ATOM   2004 HG21 VAL A 133     -70.051 -33.508 -45.815  1.00 23.05           H  
ATOM   2005 HG22 VAL A 133     -71.654 -34.026 -46.362  1.00 23.05           H  
ATOM   2006 HG23 VAL A 133     -70.286 -35.160 -46.373  1.00 23.05           H  
ATOM   2007  N   ALA A 134     -71.501 -33.752 -41.164  1.00 20.18           N  
ATOM   2008  H   ALA A 134     -70.868 -32.975 -41.288  1.00 20.18           H  
ATOM   2009  CA  ALA A 134     -71.166 -34.700 -40.099  1.00 20.18           C  
ATOM   2010  HA  ALA A 134     -70.789 -35.586 -40.608  1.00 20.18           H  
ATOM   2011  C   ALA A 134     -72.308 -35.206 -39.180  1.00 20.18           C  
ATOM   2012  CB  ALA A 134     -69.984 -34.140 -39.299  1.00 20.18           C  
ATOM   2013  HB1 ALA A 134     -70.293 -33.237 -38.773  1.00 20.18           H  
ATOM   2014  HB2 ALA A 134     -69.153 -33.905 -39.964  1.00 20.18           H  
ATOM   2015  HB3 ALA A 134     -69.651 -34.872 -38.564  1.00 20.18           H  
ATOM   2016  O   ALA A 134     -73.290 -34.533 -38.881  1.00 20.18           O  
ATOM   2017  N   GLN A 135     -72.080 -36.439 -38.721  1.00 20.43           N  
ATOM   2018  H   GLN A 135     -71.184 -36.822 -38.990  1.00 20.43           H  
ATOM   2019  CA  GLN A 135     -72.816 -37.284 -37.765  1.00 20.43           C  
ATOM   2020  HA  GLN A 135     -73.892 -37.192 -37.917  1.00 20.43           H  
ATOM   2021  C   GLN A 135     -72.483 -36.929 -36.288  1.00 20.43           C  
ATOM   2022  CB  GLN A 135     -72.326 -38.706 -38.120  1.00 20.43           C  
ATOM   2023  HB2 GLN A 135     -71.251 -38.679 -38.299  1.00 20.43           H  
ATOM   2024  HB3 GLN A 135     -72.455 -39.393 -37.283  1.00 20.43           H  
ATOM   2025  O   GLN A 135     -71.541 -36.179 -36.062  1.00 20.43           O  
ATOM   2026  CG  GLN A 135     -73.026 -39.277 -39.366  1.00 20.43           C  
ATOM   2027  HG2 GLN A 135     -72.900 -38.590 -40.203  1.00 20.43           H  
ATOM   2028  HG3 GLN A 135     -74.093 -39.375 -39.165  1.00 20.43           H  
ATOM   2029  CD  GLN A 135     -72.481 -40.641 -39.786  1.00 20.43           C  
ATOM   2030  NE2 GLN A 135     -72.998 -41.225 -40.844  1.00 20.43           N  
ATOM   2031 HE21 GLN A 135     -72.601 -42.125 -41.075  1.00 20.43           H  
ATOM   2032 HE22 GLN A 135     -73.740 -40.783 -41.368  1.00 20.43           H  
ATOM   2033  OE1 GLN A 135     -71.584 -41.214 -39.195  1.00 20.43           O  
ATOM   2034  N   ALA A 136     -73.118 -37.454 -35.221  1.00 18.34           N  
ATOM   2035  H   ALA A 136     -72.702 -37.149 -34.353  1.00 18.34           H  
ATOM   2036  CA  ALA A 136     -74.431 -38.122 -35.086  1.00 18.34           C  
ATOM   2037  HA  ALA A 136     -75.168 -37.570 -35.669  1.00 18.34           H  
ATOM   2038  C   ALA A 136     -74.977 -38.185 -33.631  1.00 18.34           C  
ATOM   2039  CB  ALA A 136     -74.389 -39.573 -35.597  1.00 18.34           C  
ATOM   2040  HB1 ALA A 136     -73.472 -40.069 -35.278  1.00 18.34           H  
ATOM   2041  HB2 ALA A 136     -75.238 -40.128 -35.198  1.00 18.34           H  
ATOM   2042  HB3 ALA A 136     -74.491 -39.592 -36.682  1.00 18.34           H  
ATOM   2043  O   ALA A 136     -76.165 -37.940 -33.450  1.00 18.34           O  
ATOM   2044  N   ALA A 137     -74.175 -38.597 -32.634  1.00 18.81           N  
ATOM   2045  H   ALA A 137     -73.184 -38.685 -32.807  1.00 18.81           H  
ATOM   2046  CA  ALA A 137     -74.659 -39.214 -31.373  1.00 18.81           C  
ATOM   2047  HA  ALA A 137     -75.668 -38.860 -31.159  1.00 18.81           H  
ATOM   2048  C   ALA A 137     -73.766 -38.852 -30.139  1.00 18.81           C  
ATOM   2049  CB  ALA A 137     -74.729 -40.720 -31.676  1.00 18.81           C  
ATOM   2050  HB1 ALA A 137     -75.170 -40.891 -32.658  1.00 18.81           H  
ATOM   2051  HB2 ALA A 137     -75.384 -41.213 -30.958  1.00 18.81           H  
ATOM   2052  HB3 ALA A 137     -73.732 -41.161 -31.647  1.00 18.81           H  
ATOM   2053  O   ALA A 137     -72.789 -38.132 -30.325  1.00 18.81           O  
ATOM   2054  N   ASP A 138     -73.982 -39.271 -28.873  1.00 17.41           N  
ATOM   2055  H   ASP A 138     -73.326 -38.882 -28.211  1.00 17.41           H  
ATOM   2056  CA  ASP A 138     -75.001 -40.189 -28.305  1.00 17.41           C  
ATOM   2057  HA  ASP A 138     -75.910 -40.080 -28.896  1.00 17.41           H  
ATOM   2058  C   ASP A 138     -75.404 -39.882 -26.822  1.00 17.41           C  
ATOM   2059  CB  ASP A 138     -74.510 -41.653 -28.434  1.00 17.41           C  
ATOM   2060  HB2 ASP A 138     -73.797 -41.883 -27.641  1.00 17.41           H  
ATOM   2061  HB3 ASP A 138     -73.952 -41.784 -29.362  1.00 17.41           H  
ATOM   2062  O   ASP A 138     -76.452 -39.286 -26.583  1.00 17.41           O  
ATOM   2063  CG  ASP A 138     -75.651 -42.680 -28.419  1.00 17.41           C  
ATOM   2064  OD1 ASP A 138     -76.727 -42.370 -28.976  1.00 17.41           O  
ATOM   2065  OD2 ASP A 138     -75.414 -43.784 -27.884  1.00 17.41           O  
ATOM   2066  N   ALA A 139     -74.587 -40.275 -25.823  1.00 17.87           N  
ATOM   2067  H   ALA A 139     -73.710 -40.690 -26.104  1.00 17.87           H  
ATOM   2068  CA  ALA A 139     -74.903 -40.349 -24.370  1.00 17.87           C  
ATOM   2069  HA  ALA A 139     -75.910 -39.964 -24.209  1.00 17.87           H  
ATOM   2070  C   ALA A 139     -73.932 -39.487 -23.494  1.00 17.87           C  
ATOM   2071  CB  ALA A 139     -74.902 -41.848 -24.025  1.00 17.87           C  
ATOM   2072  HB1 ALA A 139     -75.517 -42.388 -24.745  1.00 17.87           H  
ATOM   2073  HB2 ALA A 139     -75.326 -42.017 -23.035  1.00 17.87           H  
ATOM   2074  HB3 ALA A 139     -73.886 -42.240 -24.066  1.00 17.87           H  
ATOM   2075  O   ALA A 139     -73.092 -38.796 -24.060  1.00 17.87           O  
ATOM   2076  N   SER A 140     -73.910 -39.421 -22.142  1.00 17.35           N  
ATOM   2077  H   SER A 140     -73.319 -38.662 -21.834  1.00 17.35           H  
ATOM   2078  CA  SER A 140     -74.517 -40.197 -21.022  1.00 17.35           C  
ATOM   2079  HA  SER A 140     -75.457 -40.627 -21.369  1.00 17.35           H  
ATOM   2080  C   SER A 140     -74.910 -39.267 -19.818  1.00 17.35           C  
ATOM   2081  CB  SER A 140     -73.579 -41.360 -20.672  1.00 17.35           C  
ATOM   2082  HB2 SER A 140     -74.037 -41.987 -19.907  1.00 17.35           H  
ATOM   2083  HB3 SER A 140     -73.435 -41.980 -21.556  1.00 17.35           H  
ATOM   2084  O   SER A 140     -75.478 -38.222 -20.108  1.00 17.35           O  
ATOM   2085  OG  SER A 140     -72.316 -40.900 -20.238  1.00 17.35           O  
ATOM   2086  HG  SER A 140     -71.854 -40.521 -20.989  1.00 17.35           H  
ATOM   2087  N   GLY A 141     -74.768 -39.485 -18.487  1.00 17.17           N  
ATOM   2088  H   GLY A 141     -75.235 -38.765 -17.954  1.00 17.17           H  
ATOM   2089  CA  GLY A 141     -73.998 -40.428 -17.636  1.00 17.17           C  
ATOM   2090  HA2 GLY A 141     -72.934 -40.255 -17.792  1.00 17.17           H  
ATOM   2091  HA3 GLY A 141     -74.226 -41.456 -17.919  1.00 17.17           H  
ATOM   2092  C   GLY A 141     -74.299 -40.308 -16.109  1.00 17.17           C  
ATOM   2093  O   GLY A 141     -75.457 -40.160 -15.728  1.00 17.17           O  
ATOM   2094  N   THR A 142     -73.282 -40.413 -15.230  1.00 18.05           N  
ATOM   2095  H   THR A 142     -72.352 -40.476 -15.619  1.00 18.05           H  
ATOM   2096  CA  THR A 142     -73.352 -40.489 -13.727  1.00 18.05           C  
ATOM   2097  HA  THR A 142     -74.350 -40.192 -13.404  1.00 18.05           H  
ATOM   2098  C   THR A 142     -72.354 -39.503 -13.039  1.00 18.05           C  
ATOM   2099  CB  THR A 142     -73.127 -41.948 -13.284  1.00 18.05           C  
ATOM   2100  HB  THR A 142     -73.033 -41.999 -12.199  1.00 18.05           H  
ATOM   2101  O   THR A 142     -71.706 -38.765 -13.771  1.00 18.05           O  
ATOM   2102  CG2 THR A 142     -74.288 -42.860 -13.680  1.00 18.05           C  
ATOM   2103 HG21 THR A 142     -75.220 -42.472 -13.269  1.00 18.05           H  
ATOM   2104 HG22 THR A 142     -74.370 -42.919 -14.766  1.00 18.05           H  
ATOM   2105 HG23 THR A 142     -74.113 -43.861 -13.285  1.00 18.05           H  
ATOM   2106  OG1 THR A 142     -71.961 -42.490 -13.866  1.00 18.05           O  
ATOM   2107  HG1 THR A 142     -71.202 -41.962 -13.607  1.00 18.05           H  
ATOM   2108  N   GLY A 143     -72.127 -39.360 -11.707  1.00 17.00           N  
ATOM   2109  H   GLY A 143     -71.563 -38.543 -11.519  1.00 17.00           H  
ATOM   2110  CA  GLY A 143     -72.381 -40.203 -10.505  1.00 17.00           C  
ATOM   2111  HA2 GLY A 143     -71.705 -41.057 -10.531  1.00 17.00           H  
ATOM   2112  HA3 GLY A 143     -73.402 -40.580 -10.550  1.00 17.00           H  
ATOM   2113  C   GLY A 143     -72.225 -39.505  -9.107  1.00 17.00           C  
ATOM   2114  O   GLY A 143     -72.947 -38.547  -8.856  1.00 17.00           O  
ATOM   2115  N   ALA A 144     -71.380 -40.021  -8.175  1.00 17.87           N  
ATOM   2116  H   ALA A 144     -70.723 -40.725  -8.481  1.00 17.87           H  
ATOM   2117  CA  ALA A 144     -71.315 -39.701  -6.705  1.00 17.87           C  
ATOM   2118  HA  ALA A 144     -71.608 -38.662  -6.561  1.00 17.87           H  
ATOM   2119  C   ALA A 144     -69.859 -39.863  -6.094  1.00 17.87           C  
ATOM   2120  CB  ALA A 144     -72.385 -40.591  -6.052  1.00 17.87           C  
ATOM   2121  HB1 ALA A 144     -72.109 -41.642  -6.137  1.00 17.87           H  
ATOM   2122  HB2 ALA A 144     -72.528 -40.326  -5.004  1.00 17.87           H  
ATOM   2123  HB3 ALA A 144     -73.342 -40.440  -6.552  1.00 17.87           H  
ATOM   2124  O   ALA A 144     -68.947 -40.019  -6.899  1.00 17.87           O  
ATOM   2125  N   ASN A 145     -69.477 -39.852  -4.781  1.00 17.79           N  
ATOM   2126  H   ASN A 145     -68.472 -39.814  -4.693  1.00 17.79           H  
ATOM   2127  CA  ASN A 145     -70.200 -40.056  -3.490  1.00 17.79           C  
ATOM   2128  HA  ASN A 145     -71.156 -39.538  -3.564  1.00 17.79           H  
ATOM   2129  C   ASN A 145     -69.573 -39.570  -2.109  1.00 17.79           C  
ATOM   2130  CB  ASN A 145     -70.473 -41.578  -3.369  1.00 17.79           C  
ATOM   2131  HB2 ASN A 145     -70.737 -41.997  -4.339  1.00 17.79           H  
ATOM   2132  HB3 ASN A 145     -69.576 -42.101  -3.038  1.00 17.79           H  
ATOM   2133  O   ASN A 145     -70.362 -39.041  -1.332  1.00 17.79           O  
ATOM   2134  CG  ASN A 145     -71.604 -41.920  -2.414  1.00 17.79           C  
ATOM   2135  ND2 ASN A 145     -71.354 -41.987  -1.127  1.00 17.79           N  
ATOM   2136 HD21 ASN A 145     -70.466 -41.685  -0.754  1.00 17.79           H  
ATOM   2137 HD22 ASN A 145     -72.149 -42.170  -0.531  1.00 17.79           H  
ATOM   2138  OD1 ASN A 145     -72.727 -42.155  -2.823  1.00 17.79           O  
ATOM   2139  N   PRO A 146     -68.294 -39.821  -1.691  1.00 18.74           N  
ATOM   2140  CA  PRO A 146     -67.873 -39.947  -0.245  1.00 18.74           C  
ATOM   2141  HA  PRO A 146     -68.724 -39.847   0.429  1.00 18.74           H  
ATOM   2142  C   PRO A 146     -66.730 -38.990   0.252  1.00 18.74           C  
ATOM   2143  CB  PRO A 146     -67.361 -41.390  -0.225  1.00 18.74           C  
ATOM   2144  HB2 PRO A 146     -66.688 -41.593   0.608  1.00 18.74           H  
ATOM   2145  HB3 PRO A 146     -68.205 -42.079  -0.210  1.00 18.74           H  
ATOM   2146  O   PRO A 146     -66.171 -38.301  -0.595  1.00 18.74           O  
ATOM   2147  CG  PRO A 146     -66.610 -41.517  -1.555  1.00 18.74           C  
ATOM   2148  HG2 PRO A 146     -65.563 -41.247  -1.417  1.00 18.74           H  
ATOM   2149  HG3 PRO A 146     -66.689 -42.530  -1.949  1.00 18.74           H  
ATOM   2150  CD  PRO A 146     -67.278 -40.502  -2.487  1.00 18.74           C  
ATOM   2151  HD2 PRO A 146     -67.697 -41.026  -3.346  1.00 18.74           H  
ATOM   2152  HD3 PRO A 146     -66.540 -39.778  -2.831  1.00 18.74           H  
ATOM   2153  N   SER A 147     -66.246 -38.911   1.523  1.00 17.64           N  
ATOM   2154  H   SER A 147     -65.431 -38.315   1.561  1.00 17.64           H  
ATOM   2155  CA  SER A 147     -66.703 -39.330   2.893  1.00 17.64           C  
ATOM   2156  HA  SER A 147     -67.793 -39.314   2.883  1.00 17.64           H  
ATOM   2157  C   SER A 147     -66.301 -38.312   4.017  1.00 17.64           C  
ATOM   2158  CB  SER A 147     -66.303 -40.764   3.316  1.00 17.64           C  
ATOM   2159  HB2 SER A 147     -66.653 -40.942   4.333  1.00 17.64           H  
ATOM   2160  HB3 SER A 147     -66.816 -41.486   2.680  1.00 17.64           H  
ATOM   2161  O   SER A 147     -66.913 -37.247   4.056  1.00 17.64           O  
ATOM   2162  OG  SER A 147     -64.910 -41.011   3.265  1.00 17.64           O  
ATOM   2163  HG  SER A 147     -64.584 -41.142   4.158  1.00 17.64           H  
ATOM   2164  N   GLY A 148     -65.357 -38.620   4.937  1.00 17.64           N  
ATOM   2165  H   GLY A 148     -64.894 -39.513   4.855  1.00 17.64           H  
ATOM   2166  CA  GLY A 148     -65.044 -37.903   6.201  1.00 17.64           C  
ATOM   2167  HA2 GLY A 148     -65.596 -38.380   7.012  1.00 17.64           H  
ATOM   2168  HA3 GLY A 148     -65.403 -36.877   6.130  1.00 17.64           H  
ATOM   2169  C   GLY A 148     -63.531 -37.834   6.568  1.00 17.64           C  
ATOM   2170  O   GLY A 148     -62.774 -37.255   5.797  1.00 17.64           O  
ATOM   2171  N   ASP A 149     -62.997 -38.324   7.711  1.00 18.46           N  
ATOM   2172  H   ASP A 149     -62.011 -38.132   7.810  1.00 18.46           H  
ATOM   2173  CA  ASP A 149     -63.604 -39.196   8.745  1.00 18.46           C  
ATOM   2174  HA  ASP A 149     -64.666 -38.953   8.787  1.00 18.46           H  
ATOM   2175  C   ASP A 149     -63.140 -38.996  10.250  1.00 18.46           C  
ATOM   2176  CB  ASP A 149     -63.546 -40.666   8.254  1.00 18.46           C  
ATOM   2177  HB2 ASP A 149     -62.525 -40.914   7.965  1.00 18.46           H  
ATOM   2178  HB3 ASP A 149     -63.821 -41.318   9.083  1.00 18.46           H  
ATOM   2179  O   ASP A 149     -64.007 -38.575  11.010  1.00 18.46           O  
ATOM   2180  CG  ASP A 149     -64.517 -40.952   7.078  1.00 18.46           C  
ATOM   2181  OD1 ASP A 149     -65.737 -41.038   7.330  1.00 18.46           O  
ATOM   2182  OD2 ASP A 149     -64.086 -41.038   5.897  1.00 18.46           O  
ATOM   2183  N   ASP A 150     -61.893 -39.277  10.739  1.00 18.28           N  
ATOM   2184  H   ASP A 150     -61.185 -39.562  10.078  1.00 18.28           H  
ATOM   2185  CA  ASP A 150     -61.664 -39.670  12.189  1.00 18.28           C  
ATOM   2186  HA  ASP A 150     -62.569 -39.402  12.736  1.00 18.28           H  
ATOM   2187  C   ASP A 150     -60.511 -39.055  13.086  1.00 18.28           C  
ATOM   2188  CB  ASP A 150     -61.616 -41.213  12.222  1.00 18.28           C  
ATOM   2189  HB2 ASP A 150     -60.693 -41.546  11.748  1.00 18.28           H  
ATOM   2190  HB3 ASP A 150     -62.440 -41.600  11.624  1.00 18.28           H  
ATOM   2191  O   ASP A 150     -60.781 -38.204  13.931  1.00 18.28           O  
ATOM   2192  CG  ASP A 150     -61.735 -41.844  13.617  1.00 18.28           C  
ATOM   2193  OD1 ASP A 150     -62.570 -41.373  14.418  1.00 18.28           O  
ATOM   2194  OD2 ASP A 150     -61.025 -42.851  13.837  1.00 18.28           O  
ATOM   2195  N   LEU A 151     -59.260 -39.558  12.998  1.00 17.38           N  
ATOM   2196  H   LEU A 151     -59.132 -40.226  12.251  1.00 17.38           H  
ATOM   2197  CA  LEU A 151     -58.181 -39.571  14.046  1.00 17.38           C  
ATOM   2198  HA  LEU A 151     -58.576 -40.097  14.915  1.00 17.38           H  
ATOM   2199  C   LEU A 151     -57.640 -38.203  14.586  1.00 17.38           C  
ATOM   2200  CB  LEU A 151     -57.008 -40.384  13.453  1.00 17.38           C  
ATOM   2201  HB2 LEU A 151     -56.166 -40.367  14.145  1.00 17.38           H  
ATOM   2202  HB3 LEU A 151     -56.681 -39.879  12.544  1.00 17.38           H  
ATOM   2203  O   LEU A 151     -57.797 -37.183  13.923  1.00 17.38           O  
ATOM   2204  CG  LEU A 151     -57.306 -41.858  13.119  1.00 17.38           C  
ATOM   2205  HG  LEU A 151     -58.146 -41.919  12.427  1.00 17.38           H  
ATOM   2206  CD1 LEU A 151     -56.082 -42.475  12.437  1.00 17.38           C  
ATOM   2207 HD11 LEU A 151     -55.224 -42.439  13.107  1.00 17.38           H  
ATOM   2208 HD12 LEU A 151     -56.295 -43.511  12.175  1.00 17.38           H  
ATOM   2209 HD13 LEU A 151     -55.853 -41.921  11.526  1.00 17.38           H  
ATOM   2210  CD2 LEU A 151     -57.618 -42.685  14.365  1.00 17.38           C  
ATOM   2211 HD21 LEU A 151     -56.804 -42.618  15.087  1.00 17.38           H  
ATOM   2212 HD22 LEU A 151     -57.778 -43.726  14.084  1.00 17.38           H  
ATOM   2213 HD23 LEU A 151     -58.542 -42.330  14.820  1.00 17.38           H  
ATOM   2214  N   GLY A 152     -56.908 -38.093  15.726  1.00 19.88           N  
ATOM   2215  H   GLY A 152     -56.723 -37.132  15.979  1.00 19.88           H  
ATOM   2216  CA  GLY A 152     -56.251 -39.099  16.609  1.00 19.88           C  
ATOM   2217  HA2 GLY A 152     -55.484 -39.618  16.036  1.00 19.88           H  
ATOM   2218  HA3 GLY A 152     -56.990 -39.835  16.927  1.00 19.88           H  
ATOM   2219  C   GLY A 152     -55.557 -38.535  17.895  1.00 19.88           C  
ATOM   2220  O   GLY A 152     -56.064 -37.595  18.499  1.00 19.88           O  
ATOM   2221  N   GLU A 153     -54.421 -39.122  18.331  1.00 22.05           N  
ATOM   2222  H   GLU A 153     -54.030 -39.848  17.747  1.00 22.05           H  
ATOM   2223  CA  GLU A 153     -53.675 -38.876  19.614  1.00 22.05           C  
ATOM   2224  HA  GLU A 153     -54.293 -38.258  20.267  1.00 22.05           H  
ATOM   2225  C   GLU A 153     -52.319 -38.114  19.399  1.00 22.05           C  
ATOM   2226  CB  GLU A 153     -53.453 -40.233  20.318  1.00 22.05           C  
ATOM   2227  HB2 GLU A 153     -53.098 -40.037  21.330  1.00 22.05           H  
ATOM   2228  HB3 GLU A 153     -52.680 -40.780  19.777  1.00 22.05           H  
ATOM   2229  O   GLU A 153     -52.025 -37.781  18.254  1.00 22.05           O  
ATOM   2230  CG  GLU A 153     -54.692 -41.135  20.441  1.00 22.05           C  
ATOM   2231  HG2 GLU A 153     -55.479 -40.588  20.961  1.00 22.05           H  
ATOM   2232  HG3 GLU A 153     -55.061 -41.395  19.448  1.00 22.05           H  
ATOM   2233  CD  GLU A 153     -54.358 -42.429  21.198  1.00 22.05           C  
ATOM   2234  OE1 GLU A 153     -54.692 -42.506  22.402  1.00 22.05           O  
ATOM   2235  OE2 GLU A 153     -53.768 -43.335  20.565  1.00 22.05           O  
ATOM   2236  N   ALA A 154     -51.405 -37.770  20.343  1.00 19.60           N  
ATOM   2237  H   ALA A 154     -50.702 -37.164  19.945  1.00 19.60           H  
ATOM   2238  CA  ALA A 154     -51.140 -38.061  21.782  1.00 19.60           C  
ATOM   2239  HA  ALA A 154     -52.079 -38.160  22.326  1.00 19.60           H  
ATOM   2240  C   ALA A 154     -50.276 -36.922  22.452  1.00 19.60           C  
ATOM   2241  CB  ALA A 154     -50.354 -39.385  21.848  1.00 19.60           C  
ATOM   2242  HB1 ALA A 154     -50.257 -39.712  22.884  1.00 19.60           H  
ATOM   2243  HB2 ALA A 154     -50.859 -40.172  21.288  1.00 19.60           H  
ATOM   2244  HB3 ALA A 154     -49.361 -39.247  21.422  1.00 19.60           H  
ATOM   2245  O   ALA A 154     -50.125 -35.865  21.844  1.00 19.60           O  
ATOM   2246  N   GLY A 155     -49.666 -37.104  23.652  1.00 26.31           N  
ATOM   2247  H   GLY A 155     -49.790 -37.981  24.138  1.00 26.31           H  
ATOM   2248  CA  GLY A 155     -48.767 -36.103  24.301  1.00 26.31           C  
ATOM   2249  HA2 GLY A 155     -48.200 -35.591  23.523  1.00 26.31           H  
ATOM   2250  HA3 GLY A 155     -49.378 -35.352  24.801  1.00 26.31           H  
ATOM   2251  C   GLY A 155     -47.754 -36.651  25.342  1.00 26.31           C  
ATOM   2252  O   GLY A 155     -48.069 -37.606  26.046  1.00 26.31           O  
ATOM   2253  N   VAL A 156     -46.541 -36.071  25.420  1.00 20.40           N  
ATOM   2254  H   VAL A 156     -46.380 -35.232  24.881  1.00 20.40           H  
ATOM   2255  CA  VAL A 156     -45.400 -36.519  26.266  1.00 20.40           C  
ATOM   2256  HA  VAL A 156     -45.752 -37.267  26.976  1.00 20.40           H  
ATOM   2257  C   VAL A 156     -44.818 -35.345  27.071  1.00 20.40           C  
ATOM   2258  CB  VAL A 156     -44.282 -37.152  25.398  1.00 20.40           C  
ATOM   2259  HB  VAL A 156     -43.978 -36.434  24.636  1.00 20.40           H  
ATOM   2260  O   VAL A 156     -44.495 -34.320  26.477  1.00 20.40           O  
ATOM   2261  CG1 VAL A 156     -43.032 -37.545  26.203  1.00 20.40           C  
ATOM   2262 HG11 VAL A 156     -42.562 -36.657  26.626  1.00 20.40           H  
ATOM   2263 HG12 VAL A 156     -43.306 -38.226  27.010  1.00 20.40           H  
ATOM   2264 HG13 VAL A 156     -42.305 -38.028  25.552  1.00 20.40           H  
ATOM   2265  CG2 VAL A 156     -44.772 -38.420  24.684  1.00 20.40           C  
ATOM   2266 HG21 VAL A 156     -43.965 -38.851  24.090  1.00 20.40           H  
ATOM   2267 HG22 VAL A 156     -45.596 -38.176  24.014  1.00 20.40           H  
ATOM   2268 HG23 VAL A 156     -45.115 -39.149  25.418  1.00 20.40           H  
ATOM   2269  N   ASP A 157     -44.659 -35.510  28.392  1.00 22.99           N  
ATOM   2270  H   ASP A 157     -45.056 -36.341  28.806  1.00 22.99           H  
ATOM   2271  CA  ASP A 157     -44.386 -34.403  29.330  1.00 22.99           C  
ATOM   2272  HA  ASP A 157     -44.779 -33.480  28.904  1.00 22.99           H  
ATOM   2273  C   ASP A 157     -42.905 -34.140  29.685  1.00 22.99           C  
ATOM   2274  CB  ASP A 157     -45.143 -34.655  30.650  1.00 22.99           C  
ATOM   2275  HB2 ASP A 157     -44.731 -35.538  31.139  1.00 22.99           H  
ATOM   2276  HB3 ASP A 157     -44.979 -33.806  31.315  1.00 22.99           H  
ATOM   2277  O   ASP A 157     -42.424 -33.020  29.556  1.00 22.99           O  
ATOM   2278  CG  ASP A 157     -46.646 -34.860  30.479  1.00 22.99           C  
ATOM   2279  OD1 ASP A 157     -47.367 -33.844  30.369  1.00 22.99           O  
ATOM   2280  OD2 ASP A 157     -47.056 -36.043  30.469  1.00 22.99           O  
ATOM   2281  N   GLU A 158     -42.217 -35.127  30.276  1.00 24.60           N  
ATOM   2282  H   GLU A 158     -42.663 -36.033  30.264  1.00 24.60           H  
ATOM   2283  CA  GLU A 158     -41.469 -34.822  31.513  1.00 24.60           C  
ATOM   2284  HA  GLU A 158     -42.064 -34.130  32.107  1.00 24.60           H  
ATOM   2285  C   GLU A 158     -40.085 -34.167  31.379  1.00 24.60           C  
ATOM   2286  CB  GLU A 158     -41.272 -36.102  32.350  1.00 24.60           C  
ATOM   2287  HB2 GLU A 158     -40.705 -36.820  31.757  1.00 24.60           H  
ATOM   2288  HB3 GLU A 158     -40.674 -35.847  33.225  1.00 24.60           H  
ATOM   2289  O   GLU A 158     -39.767 -33.281  32.166  1.00 24.60           O  
ATOM   2290  CG  GLU A 158     -42.557 -36.777  32.849  1.00 24.60           C  
ATOM   2291  HG2 GLU A 158     -43.162 -36.035  33.371  1.00 24.60           H  
ATOM   2292  HG3 GLU A 158     -43.123 -37.144  31.993  1.00 24.60           H  
ATOM   2293  CD  GLU A 158     -42.239 -37.954  33.792  1.00 24.60           C  
ATOM   2294  OE1 GLU A 158     -42.868 -38.038  34.872  1.00 24.60           O  
ATOM   2295  OE2 GLU A 158     -41.358 -38.773  33.434  1.00 24.60           O  
ATOM   2296  N   LEU A 159     -39.191 -34.738  30.564  1.00 20.40           N  
ATOM   2297  H   LEU A 159     -39.562 -35.341  29.844  1.00 20.40           H  
ATOM   2298  CA  LEU A 159     -37.840 -35.036  31.074  1.00 20.40           C  
ATOM   2299  HA  LEU A 159     -38.025 -35.528  32.029  1.00 20.40           H  
ATOM   2300  C   LEU A 159     -36.993 -33.784  31.418  1.00 20.40           C  
ATOM   2301  CB  LEU A 159     -37.148 -36.079  30.169  1.00 20.40           C  
ATOM   2302  HB2 LEU A 159     -36.354 -35.604  29.592  1.00 20.40           H  
ATOM   2303  HB3 LEU A 159     -37.880 -36.460  29.457  1.00 20.40           H  
ATOM   2304  O   LEU A 159     -36.782 -32.904  30.592  1.00 20.40           O  
ATOM   2305  CG  LEU A 159     -36.591 -37.283  30.959  1.00 20.40           C  
ATOM   2306  HG  LEU A 159     -37.313 -37.587  31.717  1.00 20.40           H  
ATOM   2307  CD1 LEU A 159     -36.368 -38.481  30.034  1.00 20.40           C  
ATOM   2308 HD11 LEU A 159     -37.317 -38.769  29.581  1.00 20.40           H  
ATOM   2309 HD12 LEU A 159     -35.986 -39.325  30.607  1.00 20.40           H  
ATOM   2310 HD13 LEU A 159     -35.659 -38.218  29.250  1.00 20.40           H  
ATOM   2311  CD2 LEU A 159     -35.259 -36.968  31.644  1.00 20.40           C  
ATOM   2312 HD21 LEU A 159     -34.892 -37.853  32.165  1.00 20.40           H  
ATOM   2313 HD22 LEU A 159     -34.525 -36.653  30.902  1.00 20.40           H  
ATOM   2314 HD23 LEU A 159     -35.393 -36.168  32.372  1.00 20.40           H  
ATOM   2315  N   LEU A 160     -36.534 -33.753  32.679  1.00 25.06           N  
ATOM   2316  H   LEU A 160     -36.690 -34.605  33.198  1.00 25.06           H  
ATOM   2317  CA  LEU A 160     -36.431 -32.550  33.519  1.00 25.06           C  
ATOM   2318  HA  LEU A 160     -37.125 -31.812  33.116  1.00 25.06           H  
ATOM   2319  C   LEU A 160     -35.056 -31.821  33.526  1.00 25.06           C  
ATOM   2320  CB  LEU A 160     -36.936 -32.958  34.937  1.00 25.06           C  
ATOM   2321  HB2 LEU A 160     -36.418 -33.868  35.238  1.00 25.06           H  
ATOM   2322  HB3 LEU A 160     -36.693 -32.190  35.671  1.00 25.06           H  
ATOM   2323  O   LEU A 160     -34.498 -31.445  32.505  1.00 25.06           O  
ATOM   2324  CG  LEU A 160     -38.451 -33.165  35.098  1.00 25.06           C  
ATOM   2325  HG  LEU A 160     -38.807 -33.883  34.359  1.00 25.06           H  
ATOM   2326  CD1 LEU A 160     -38.732 -33.747  36.486  1.00 25.06           C  
ATOM   2327 HD11 LEU A 160     -39.804 -33.911  36.594  1.00 25.06           H  
ATOM   2328 HD12 LEU A 160     -38.223 -34.705  36.595  1.00 25.06           H  
ATOM   2329 HD13 LEU A 160     -38.394 -33.057  37.259  1.00 25.06           H  
ATOM   2330  CD2 LEU A 160     -39.212 -31.840  34.995  1.00 25.06           C  
ATOM   2331 HD21 LEU A 160     -40.277 -32.020  35.148  1.00 25.06           H  
ATOM   2332 HD22 LEU A 160     -39.093 -31.419  33.997  1.00 25.06           H  
ATOM   2333 HD23 LEU A 160     -38.853 -31.126  35.736  1.00 25.06           H  
ATOM   2334  N   GLU A 161     -34.540 -31.530  34.722  1.00 28.86           N  
ATOM   2335  H   GLU A 161     -34.942 -32.064  35.480  1.00 28.86           H  
ATOM   2336  CA  GLU A 161     -34.193 -30.159  35.145  1.00 28.86           C  
ATOM   2337  HA  GLU A 161     -34.495 -29.445  34.378  1.00 28.86           H  
ATOM   2338  C   GLU A 161     -32.685 -29.962  35.399  1.00 28.86           C  
ATOM   2339  CB  GLU A 161     -35.045 -29.927  36.414  1.00 28.86           C  
ATOM   2340  HB2 GLU A 161     -36.077 -30.171  36.165  1.00 28.86           H  
ATOM   2341  HB3 GLU A 161     -34.709 -30.644  37.164  1.00 28.86           H  
ATOM   2342  O   GLU A 161     -32.249 -28.925  35.886  1.00 28.86           O  
ATOM   2343  CG  GLU A 161     -35.106 -28.536  37.060  1.00 28.86           C  
ATOM   2344  HG2 GLU A 161     -34.111 -28.221  37.376  1.00 28.86           H  
ATOM   2345  HG3 GLU A 161     -35.482 -27.821  36.328  1.00 28.86           H  
ATOM   2346  CD  GLU A 161     -36.019 -28.576  38.301  1.00 28.86           C  
ATOM   2347  OE1 GLU A 161     -36.975 -27.770  38.363  1.00 28.86           O  
ATOM   2348  OE2 GLU A 161     -35.758 -29.422  39.191  1.00 28.86           O  
ATOM   2349  N   ALA A 162     -31.871 -30.981  35.113  1.00 25.90           N  
ATOM   2350  H   ALA A 162     -32.279 -31.756  34.610  1.00 25.90           H  
ATOM   2351  CA  ALA A 162     -30.512 -31.134  35.639  1.00 25.90           C  
ATOM   2352  HA  ALA A 162     -30.535 -30.778  36.669  1.00 25.90           H  
ATOM   2353  C   ALA A 162     -29.432 -30.274  34.941  1.00 25.90           C  
ATOM   2354  CB  ALA A 162     -30.181 -32.633  35.694  1.00 25.90           C  
ATOM   2355  HB1 ALA A 162     -30.950 -33.164  36.257  1.00 25.90           H  
ATOM   2356  HB2 ALA A 162     -30.128 -33.035  34.682  1.00 25.90           H  
ATOM   2357  HB3 ALA A 162     -29.218 -32.778  36.184  1.00 25.90           H  
ATOM   2358  O   ALA A 162     -28.351 -30.775  34.626  1.00 25.90           O  
ATOM   2359  N   LEU A 163     -29.696 -28.976  34.751  1.00 24.66           N  
ATOM   2360  H   LEU A 163     -30.599 -28.643  35.057  1.00 24.66           H  
ATOM   2361  CA  LEU A 163     -28.687 -27.973  34.411  1.00 24.66           C  
ATOM   2362  HA  LEU A 163     -28.150 -28.299  33.520  1.00 24.66           H  
ATOM   2363  C   LEU A 163     -27.678 -27.893  35.573  1.00 24.66           C  
ATOM   2364  CB  LEU A 163     -29.345 -26.613  34.100  1.00 24.66           C  
ATOM   2365  HB2 LEU A 163     -28.540 -25.878  34.065  1.00 24.66           H  
ATOM   2366  HB3 LEU A 163     -30.011 -26.326  34.914  1.00 24.66           H  
ATOM   2367  O   LEU A 163     -27.981 -27.409  36.665  1.00 24.66           O  
ATOM   2368  CG  LEU A 163     -30.100 -26.553  32.753  1.00 24.66           C  
ATOM   2369  HG  LEU A 163     -29.531 -27.094  31.997  1.00 24.66           H  
ATOM   2370  CD1 LEU A 163     -31.516 -27.135  32.823  1.00 24.66           C  
ATOM   2371 HD11 LEU A 163     -32.079 -26.664  33.628  1.00 24.66           H  
ATOM   2372 HD12 LEU A 163     -32.033 -26.969  31.878  1.00 24.66           H  
ATOM   2373 HD13 LEU A 163     -31.473 -28.211  32.992  1.00 24.66           H  
ATOM   2374  CD2 LEU A 163     -30.228 -25.100  32.293  1.00 24.66           C  
ATOM   2375 HD21 LEU A 163     -29.236 -24.662  32.177  1.00 24.66           H  
ATOM   2376 HD22 LEU A 163     -30.734 -25.060  31.329  1.00 24.66           H  
ATOM   2377 HD23 LEU A 163     -30.794 -24.524  33.025  1.00 24.66           H  
ATOM   2378  N   GLY A 164     -26.514 -28.508  35.357  1.00 25.57           N  
ATOM   2379  H   GLY A 164     -26.350 -28.863  34.426  1.00 25.57           H  
ATOM   2380  CA  GLY A 164     -25.564 -28.891  36.399  1.00 25.57           C  
ATOM   2381  HA2 GLY A 164     -26.116 -29.172  37.295  1.00 25.57           H  
ATOM   2382  HA3 GLY A 164     -25.022 -29.768  36.047  1.00 25.57           H  
ATOM   2383  C   GLY A 164     -24.539 -27.821  36.785  1.00 25.57           C  
ATOM   2384  O   GLY A 164     -24.672 -26.642  36.486  1.00 25.57           O  
ATOM   2385  N   ARG A 165     -23.497 -28.258  37.504  1.00 26.90           N  
ATOM   2386  H   ARG A 165     -23.394 -29.259  37.590  1.00 26.90           H  
ATOM   2387  CA  ARG A 165     -22.426 -27.405  38.056  1.00 26.90           C  
ATOM   2388  HA  ARG A 165     -22.736 -26.363  37.975  1.00 26.90           H  
ATOM   2389  C   ARG A 165     -21.140 -27.458  37.220  1.00 26.90           C  
ATOM   2390  CB  ARG A 165     -22.199 -27.724  39.547  1.00 26.90           C  
ATOM   2391  HB2 ARG A 165     -21.273 -27.251  39.876  1.00 26.90           H  
ATOM   2392  HB3 ARG A 165     -22.097 -28.802  39.675  1.00 26.90           H  
ATOM   2393  O   ARG A 165     -20.080 -27.784  37.751  1.00 26.90           O  
ATOM   2394  CG  ARG A 165     -23.324 -27.185  40.439  1.00 26.90           C  
ATOM   2395  HG2 ARG A 165     -24.290 -27.564  40.105  1.00 26.90           H  
ATOM   2396  HG3 ARG A 165     -23.337 -26.098  40.353  1.00 26.90           H  
ATOM   2397  CD  ARG A 165     -23.096 -27.558  41.911  1.00 26.90           C  
ATOM   2398  HD2 ARG A 165     -23.675 -26.867  42.524  1.00 26.90           H  
ATOM   2399  HD3 ARG A 165     -22.042 -27.417  42.152  1.00 26.90           H  
ATOM   2400  NE  ARG A 165     -23.554 -28.934  42.203  1.00 26.90           N  
ATOM   2401  HE  ARG A 165     -24.432 -29.189  41.774  1.00 26.90           H  
ATOM   2402  NH1 ARG A 165     -21.803 -29.657  43.510  1.00 26.90           N  
ATOM   2403 HH11 ARG A 165     -21.342 -30.391  44.028  1.00 26.90           H  
ATOM   2404 HH12 ARG A 165     -21.313 -28.804  43.280  1.00 26.90           H  
ATOM   2405  NH2 ARG A 165     -23.564 -30.988  43.175  1.00 26.90           N  
ATOM   2406 HH21 ARG A 165     -23.106 -31.709  43.712  1.00 26.90           H  
ATOM   2407 HH22 ARG A 165     -24.454 -31.170  42.734  1.00 26.90           H  
ATOM   2408  CZ  ARG A 165     -22.971 -29.846  42.960  1.00 26.90           C  
ATOM   2409  N   GLU A 166     -21.251 -27.152  35.934  1.00 22.41           N  
ATOM   2410  H   GLU A 166     -22.163 -26.892  35.587  1.00 22.41           H  
ATOM   2411  CA  GLU A 166     -20.119 -26.673  35.121  1.00 22.41           C  
ATOM   2412  HA  GLU A 166     -19.253 -27.319  35.264  1.00 22.41           H  
ATOM   2413  C   GLU A 166     -19.793 -25.240  35.614  1.00 22.41           C  
ATOM   2414  CB  GLU A 166     -20.512 -26.776  33.633  1.00 22.41           C  
ATOM   2415  HB2 GLU A 166     -21.488 -26.315  33.486  1.00 22.41           H  
ATOM   2416  HB3 GLU A 166     -19.777 -26.254  33.020  1.00 22.41           H  
ATOM   2417  O   GLU A 166     -20.726 -24.471  35.841  1.00 22.41           O  
ATOM   2418  CG  GLU A 166     -20.551 -28.265  33.217  1.00 22.41           C  
ATOM   2419  HG2 GLU A 166     -21.035 -28.851  33.998  1.00 22.41           H  
ATOM   2420  HG3 GLU A 166     -19.525 -28.627  33.150  1.00 22.41           H  
ATOM   2421  CD  GLU A 166     -21.302 -28.549  31.908  1.00 22.41           C  
ATOM   2422  OE1 GLU A 166     -20.699 -29.205  31.028  1.00 22.41           O  
ATOM   2423  OE2 GLU A 166     -22.515 -28.240  31.863  1.00 22.41           O  
ATOM   2424  N   LEU A 167     -18.587 -24.806  36.012  1.00 21.76           N  
ATOM   2425  H   LEU A 167     -18.670 -23.843  36.302  1.00 21.76           H  
ATOM   2426  CA  LEU A 167     -17.179 -25.247  35.881  1.00 21.76           C  
ATOM   2427  HA  LEU A 167     -16.652 -24.518  36.497  1.00 21.76           H  
ATOM   2428  C   LEU A 167     -16.500 -25.031  34.518  1.00 21.76           C  
ATOM   2429  CB  LEU A 167     -16.834 -26.617  36.516  1.00 21.76           C  
ATOM   2430  HB2 LEU A 167     -15.855 -26.925  36.150  1.00 21.76           H  
ATOM   2431  HB3 LEU A 167     -17.524 -27.388  36.172  1.00 21.76           H  
ATOM   2432  O   LEU A 167     -17.132 -25.100  33.476  1.00 21.76           O  
ATOM   2433  CG  LEU A 167     -16.770 -26.647  38.051  1.00 21.76           C  
ATOM   2434  HG  LEU A 167     -17.691 -26.241  38.469  1.00 21.76           H  
ATOM   2435  CD1 LEU A 167     -16.608 -28.093  38.529  1.00 21.76           C  
ATOM   2436 HD11 LEU A 167     -17.459 -28.679  38.182  1.00 21.76           H  
ATOM   2437 HD12 LEU A 167     -15.692 -28.514  38.116  1.00 21.76           H  
ATOM   2438 HD13 LEU A 167     -16.574 -28.124  39.618  1.00 21.76           H  
ATOM   2439  CD2 LEU A 167     -15.576 -25.856  38.599  1.00 21.76           C  
ATOM   2440 HD21 LEU A 167     -15.500 -25.989  39.678  1.00 21.76           H  
ATOM   2441 HD22 LEU A 167     -15.698 -24.794  38.389  1.00 21.76           H  
ATOM   2442 HD23 LEU A 167     -14.656 -26.201  38.125  1.00 21.76           H  
ATOM   2443  N   ASP A 168     -15.187 -24.778  34.612  1.00 24.71           N  
ATOM   2444  H   ASP A 168     -14.787 -24.851  35.536  1.00 24.71           H  
ATOM   2445  CA  ASP A 168     -14.151 -24.781  33.570  1.00 24.71           C  
ATOM   2446  HA  ASP A 168     -13.354 -24.125  33.923  1.00 24.71           H  
ATOM   2447  C   ASP A 168     -14.557 -24.210  32.186  1.00 24.71           C  
ATOM   2448  CB  ASP A 168     -13.521 -26.195  33.501  1.00 24.71           C  
ATOM   2449  HB2 ASP A 168     -12.768 -26.196  32.714  1.00 24.71           H  
ATOM   2450  HB3 ASP A 168     -14.294 -26.913  33.225  1.00 24.71           H  
ATOM   2451  O   ASP A 168     -14.601 -24.943  31.202  1.00 24.71           O  
ATOM   2452  CG  ASP A 168     -12.839 -26.680  34.799  1.00 24.71           C  
ATOM   2453  OD1 ASP A 168     -12.987 -26.024  35.862  1.00 24.71           O  
ATOM   2454  OD2 ASP A 168     -12.154 -27.728  34.740  1.00 24.71           O  
ATOM   2455  N   GLY A 169     -14.802 -22.904  32.016  1.00 23.82           N  
ATOM   2456  H   GLY A 169     -15.059 -22.651  31.072  1.00 23.82           H  
ATOM   2457  CA  GLY A 169     -14.744 -21.794  32.979  1.00 23.82           C  
ATOM   2458  HA2 GLY A 169     -15.712 -21.706  33.473  1.00 23.82           H  
ATOM   2459  HA3 GLY A 169     -13.981 -21.982  33.735  1.00 23.82           H  
ATOM   2460  C   GLY A 169     -14.406 -20.456  32.294  1.00 23.82           C  
ATOM   2461  O   GLY A 169     -13.321 -20.340  31.721  1.00 23.82           O  
ATOM   2462  N   ASP A 170     -15.329 -19.488  32.369  1.00 25.22           N  
ATOM   2463  H   ASP A 170     -16.197 -19.695  32.843  1.00 25.22           H  
ATOM   2464  CA  ASP A 170     -15.277 -18.157  31.719  1.00 25.22           C  
ATOM   2465  HA  ASP A 170     -15.017 -18.298  30.670  1.00 25.22           H  
ATOM   2466  C   ASP A 170     -14.223 -17.178  32.297  1.00 25.22           C  
ATOM   2467  CB  ASP A 170     -16.690 -17.517  31.765  1.00 25.22           C  
ATOM   2468  HB2 ASP A 170     -16.935 -17.307  32.806  1.00 25.22           H  
ATOM   2469  HB3 ASP A 170     -16.646 -16.559  31.248  1.00 25.22           H  
ATOM   2470  O   ASP A 170     -14.027 -17.159  33.538  1.00 25.22           O  
ATOM   2471  CG  ASP A 170     -17.832 -18.346  31.139  1.00 25.22           C  
ATOM   2472  OD1 ASP A 170     -17.799 -18.583  29.910  1.00 25.22           O  
ATOM   2473  OD2 ASP A 170     -18.755 -18.714  31.907  1.00 25.22           O  
ATOM   2474  OXT ASP A 170     -13.626 -16.422  31.493  1.00 25.22           O  
TER    2475      ASP A 170                                                       
ATOM   2475  N   MET B   1      13.239  -8.720  55.499  1.00 75.92           N  
ATOM   2476  H   MET B   1      14.242  -8.823  55.450  1.00 75.92           H  
ATOM   2477  H2  MET B   1      12.891  -9.182  56.328  1.00 75.92           H  
ATOM   2478  H3  MET B   1      12.990  -7.742  55.540  1.00 75.92           H  
ATOM   2479  CA  MET B   1      12.627  -9.333  54.313  1.00 75.92           C  
ATOM   2480  HA  MET B   1      11.544  -9.269  54.425  1.00 75.92           H  
ATOM   2481  C   MET B   1      13.020 -10.805  54.270  1.00 75.92           C  
ATOM   2482  CB  MET B   1      12.993  -8.569  53.033  1.00 75.92           C  
ATOM   2483  HB2 MET B   1      13.062  -7.504  53.254  1.00 75.92           H  
ATOM   2484  HB3 MET B   1      13.952  -8.907  52.643  1.00 75.92           H  
ATOM   2485  O   MET B   1      14.197 -11.117  54.115  1.00 75.92           O  
ATOM   2486  CG  MET B   1      11.900  -8.759  51.983  1.00 75.92           C  
ATOM   2487  HG2 MET B   1      10.955  -8.386  52.377  1.00 75.92           H  
ATOM   2488  HG3 MET B   1      11.793  -9.827  51.789  1.00 75.92           H  
ATOM   2489  SD  MET B   1      12.235  -7.942  50.407  1.00 75.92           S  
ATOM   2490  CE  MET B   1      11.764  -6.224  50.748  1.00 75.92           C  
ATOM   2491  HE1 MET B   1      11.896  -5.633  49.842  1.00 75.92           H  
ATOM   2492  HE2 MET B   1      12.384  -5.810  51.543  1.00 75.92           H  
ATOM   2493  HE3 MET B   1      10.713  -6.182  51.034  1.00 75.92           H  
ATOM   2494  N   THR B   2      12.061 -11.687  54.525  1.00 85.35           N  
ATOM   2495  H   THR B   2      11.131 -11.316  54.657  1.00 85.35           H  
ATOM   2496  CA  THR B   2      12.142 -13.145  54.388  1.00 85.35           C  
ATOM   2497  HA  THR B   2      12.993 -13.518  54.957  1.00 85.35           H  
ATOM   2498  C   THR B   2      12.334 -13.542  52.924  1.00 85.35           C  
ATOM   2499  CB  THR B   2      10.859 -13.813  54.920  1.00 85.35           C  
ATOM   2500  HB  THR B   2      10.963 -14.894  54.824  1.00 85.35           H  
ATOM   2501  O   THR B   2      12.275 -12.701  52.024  1.00 85.35           O  
ATOM   2502  CG2 THR B   2      10.564 -13.494  56.385  1.00 85.35           C  
ATOM   2503 HG21 THR B   2      10.368 -12.430  56.519  1.00 85.35           H  
ATOM   2504 HG22 THR B   2       9.685 -14.055  56.703  1.00 85.35           H  
ATOM   2505 HG23 THR B   2      11.411 -13.789  57.004  1.00 85.35           H  
ATOM   2506  OG1 THR B   2       9.748 -13.404  54.165  1.00 85.35           O  
ATOM   2507  HG1 THR B   2       9.454 -12.561  54.517  1.00 85.35           H  
ATOM   2508  N   ASP B   3      12.567 -14.829  52.661  1.00 77.34           N  
ATOM   2509  H   ASP B   3      12.608 -15.508  53.408  1.00 77.34           H  
ATOM   2510  CA  ASP B   3      12.670 -15.302  51.282  1.00 77.34           C  
ATOM   2511  HA  ASP B   3      13.370 -14.647  50.764  1.00 77.34           H  
ATOM   2512  C   ASP B   3      11.336 -15.166  50.532  1.00 77.34           C  
ATOM   2513  CB  ASP B   3      13.248 -16.720  51.248  1.00 77.34           C  
ATOM   2514  HB2 ASP B   3      12.450 -17.455  51.355  1.00 77.34           H  
ATOM   2515  HB3 ASP B   3      13.948 -16.850  52.073  1.00 77.34           H  
ATOM   2516  O   ASP B   3      11.308 -14.566  49.462  1.00 77.34           O  
ATOM   2517  CG  ASP B   3      14.013 -16.922  49.944  1.00 77.34           C  
ATOM   2518  OD1 ASP B   3      15.007 -16.174  49.773  1.00 77.34           O  
ATOM   2519  OD2 ASP B   3      13.589 -17.767  49.137  1.00 77.34           O  
ATOM   2520  N   SER B   4      10.221 -15.573  51.149  1.00 76.13           N  
ATOM   2521  H   SER B   4      10.292 -16.082  52.019  1.00 76.13           H  
ATOM   2522  CA  SER B   4       8.872 -15.400  50.593  1.00 76.13           C  
ATOM   2523  HA  SER B   4       8.802 -15.970  49.667  1.00 76.13           H  
ATOM   2524  C   SER B   4       8.542 -13.940  50.262  1.00 76.13           C  
ATOM   2525  CB  SER B   4       7.822 -15.940  51.569  1.00 76.13           C  
ATOM   2526  HB2 SER B   4       6.838 -15.889  51.104  1.00 76.13           H  
ATOM   2527  HB3 SER B   4       7.817 -15.333  52.474  1.00 76.13           H  
ATOM   2528  O   SER B   4       8.024 -13.675  49.183  1.00 76.13           O  
ATOM   2529  OG  SER B   4       8.114 -17.282  51.912  1.00 76.13           O  
ATOM   2530  HG  SER B   4       7.347 -17.811  51.682  1.00 76.13           H  
ATOM   2531  N   GLU B   5       8.886 -12.982  51.134  1.00 83.52           N  
ATOM   2532  H   GLU B   5       9.304 -13.251  52.014  1.00 83.52           H  
ATOM   2533  CA  GLU B   5       8.688 -11.549  50.853  1.00 83.52           C  
ATOM   2534  HA  GLU B   5       7.640 -11.369  50.614  1.00 83.52           H  
ATOM   2535  C   GLU B   5       9.505 -11.084  49.632  1.00 83.52           C  
ATOM   2536  CB  GLU B   5       9.058 -10.707  52.086  1.00 83.52           C  
ATOM   2537  HB2 GLU B   5       9.145  -9.664  51.781  1.00 83.52           H  
ATOM   2538  HB3 GLU B   5      10.032 -11.045  52.438  1.00 83.52           H  
ATOM   2539  O   GLU B   5       8.957 -10.414  48.758  1.00 83.52           O  
ATOM   2540  CG  GLU B   5       8.039 -10.767  53.239  1.00 83.52           C  
ATOM   2541  HG2 GLU B   5       7.124 -10.267  52.919  1.00 83.52           H  
ATOM   2542  HG3 GLU B   5       7.791 -11.807  53.451  1.00 83.52           H  
ATOM   2543  CD  GLU B   5       8.580 -10.112  54.524  1.00 83.52           C  
ATOM   2544  OE1 GLU B   5       7.822  -9.431  55.235  1.00 83.52           O  
ATOM   2545  OE2 GLU B   5       9.778 -10.325  54.834  1.00 83.52           O  
ATOM   2546  N   LYS B   6      10.782 -11.492  49.521  1.00 84.55           N  
ATOM   2547  H   LYS B   6      11.151 -12.090  50.246  1.00 84.55           H  
ATOM   2548  CA  LYS B   6      11.637 -11.166  48.361  1.00 84.55           C  
ATOM   2549  HA  LYS B   6      11.651 -10.085  48.227  1.00 84.55           H  
ATOM   2550  C   LYS B   6      11.066 -11.736  47.061  1.00 84.55           C  
ATOM   2551  CB  LYS B   6      13.078 -11.674  48.572  1.00 84.55           C  
ATOM   2552  HB2 LYS B   6      13.050 -12.704  48.927  1.00 84.55           H  
ATOM   2553  HB3 LYS B   6      13.598 -11.658  47.614  1.00 84.55           H  
ATOM   2554  O   LYS B   6      10.932 -11.013  46.076  1.00 84.55           O  
ATOM   2555  CG  LYS B   6      13.873 -10.799  49.552  1.00 84.55           C  
ATOM   2556  HG2 LYS B   6      13.341 -10.747  50.502  1.00 84.55           H  
ATOM   2557  HG3 LYS B   6      13.939  -9.797  49.129  1.00 84.55           H  
ATOM   2558  CD  LYS B   6      15.304 -11.282  49.829  1.00 84.55           C  
ATOM   2559  HD2 LYS B   6      15.852 -11.351  48.890  1.00 84.55           H  
ATOM   2560  HD3 LYS B   6      15.794 -10.529  50.446  1.00 84.55           H  
ATOM   2561  CE  LYS B   6      15.324 -12.617  50.587  1.00 84.55           C  
ATOM   2562  HE2 LYS B   6      14.304 -12.852  50.891  1.00 84.55           H  
ATOM   2563  HE3 LYS B   6      15.916 -12.507  51.495  1.00 84.55           H  
ATOM   2564  NZ  LYS B   6      15.866 -13.714  49.749  1.00 84.55           N  
ATOM   2565  HZ1 LYS B   6      16.851 -13.621  49.545  1.00 84.55           H  
ATOM   2566  HZ2 LYS B   6      15.711 -14.628  50.150  1.00 84.55           H  
ATOM   2567  HZ3 LYS B   6      15.356 -13.800  48.882  1.00 84.55           H  
ATOM   2568  N   VAL B   7      10.722 -13.026  47.039  1.00 83.90           N  
ATOM   2569  H   VAL B   7      10.835 -13.569  47.883  1.00 83.90           H  
ATOM   2570  CA  VAL B   7      10.217 -13.684  45.820  1.00 83.90           C  
ATOM   2571  HA  VAL B   7      10.884 -13.423  44.998  1.00 83.90           H  
ATOM   2572  C   VAL B   7       8.832 -13.143  45.435  1.00 83.90           C  
ATOM   2573  CB  VAL B   7      10.240 -15.224  45.940  1.00 83.90           C  
ATOM   2574  HB  VAL B   7       9.514 -15.538  46.691  1.00 83.90           H  
ATOM   2575  O   VAL B   7       8.571 -12.960  44.248  1.00 83.90           O  
ATOM   2576  CG1 VAL B   7       9.921 -15.906  44.603  1.00 83.90           C  
ATOM   2577 HG11 VAL B   7       9.028 -15.479  44.147  1.00 83.90           H  
ATOM   2578 HG12 VAL B   7      10.751 -15.772  43.908  1.00 83.90           H  
ATOM   2579 HG13 VAL B   7       9.762 -16.972  44.762  1.00 83.90           H  
ATOM   2580  CG2 VAL B   7      11.631 -15.760  46.316  1.00 83.90           C  
ATOM   2581 HG21 VAL B   7      11.605 -16.848  46.381  1.00 83.90           H  
ATOM   2582 HG22 VAL B   7      11.954 -15.384  47.287  1.00 83.90           H  
ATOM   2583 HG23 VAL B   7      12.369 -15.464  45.570  1.00 83.90           H  
ATOM   2584  N   ALA B   8       7.976 -12.787  46.401  1.00 83.06           N  
ATOM   2585  H   ALA B   8       8.216 -12.969  47.365  1.00 83.06           H  
ATOM   2586  CA  ALA B   8       6.695 -12.128  46.131  1.00 83.06           C  
ATOM   2587  HA  ALA B   8       6.128 -12.747  45.436  1.00 83.06           H  
ATOM   2588  C   ALA B   8       6.861 -10.739  45.481  1.00 83.06           C  
ATOM   2589  CB  ALA B   8       5.905 -12.034  47.442  1.00 83.06           C  
ATOM   2590  HB1 ALA B   8       6.455 -11.438  48.170  1.00 83.06           H  
ATOM   2591  HB2 ALA B   8       5.741 -13.033  47.846  1.00 83.06           H  
ATOM   2592  HB3 ALA B   8       4.938 -11.568  47.253  1.00 83.06           H  
ATOM   2593  O   ALA B   8       6.077 -10.371  44.605  1.00 83.06           O  
ATOM   2594  N   GLU B   9       7.888  -9.974  45.861  1.00 85.52           N  
ATOM   2595  H   GLU B   9       8.476 -10.286  46.620  1.00 85.52           H  
ATOM   2596  CA  GLU B   9       8.179  -8.672  45.253  1.00 85.52           C  
ATOM   2597  HA  GLU B   9       7.242  -8.120  45.182  1.00 85.52           H  
ATOM   2598  C   GLU B   9       8.718  -8.807  43.817  1.00 85.52           C  
ATOM   2599  CB  GLU B   9       9.104  -7.887  46.193  1.00 85.52           C  
ATOM   2600  HB2 GLU B   9      10.098  -8.334  46.207  1.00 85.52           H  
ATOM   2601  HB3 GLU B   9       8.685  -7.951  47.198  1.00 85.52           H  
ATOM   2602  O   GLU B   9       8.244  -8.110  42.914  1.00 85.52           O  
ATOM   2603  CG  GLU B   9       9.203  -6.407  45.810  1.00 85.52           C  
ATOM   2604  HG2 GLU B   9       8.251  -6.079  45.393  1.00 85.52           H  
ATOM   2605  HG3 GLU B   9       9.965  -6.280  45.041  1.00 85.52           H  
ATOM   2606  CD  GLU B   9       9.528  -5.562  47.045  1.00 85.52           C  
ATOM   2607  OE1 GLU B   9       8.563  -4.943  47.555  1.00 85.52           O  
ATOM   2608  OE2 GLU B   9      10.701  -5.578  47.479  1.00 85.52           O  
ATOM   2609  N   TYR B  10       9.599  -9.784  43.559  1.00 86.23           N  
ATOM   2610  H   TYR B  10       9.982 -10.302  44.337  1.00 86.23           H  
ATOM   2611  CA  TYR B  10      10.014 -10.136  42.194  1.00 86.23           C  
ATOM   2612  HA  TYR B  10      10.388  -9.234  41.709  1.00 86.23           H  
ATOM   2613  C   TYR B  10       8.846 -10.644  41.332  1.00 86.23           C  
ATOM   2614  CB  TYR B  10      11.146 -11.175  42.222  1.00 86.23           C  
ATOM   2615  HB2 TYR B  10      11.285 -11.558  41.211  1.00 86.23           H  
ATOM   2616  HB3 TYR B  10      10.843 -12.016  42.845  1.00 86.23           H  
ATOM   2617  O   TYR B  10       8.727 -10.244  40.173  1.00 86.23           O  
ATOM   2618  CG  TYR B  10      12.490 -10.643  42.690  1.00 86.23           C  
ATOM   2619  CD1 TYR B  10      13.132  -9.617  41.967  1.00 86.23           C  
ATOM   2620  HD1 TYR B  10      12.664  -9.204  41.085  1.00 86.23           H  
ATOM   2621  CD2 TYR B  10      13.116 -11.191  43.826  1.00 86.23           C  
ATOM   2622  HD2 TYR B  10      12.631 -11.982  44.379  1.00 86.23           H  
ATOM   2623  CE1 TYR B  10      14.382  -9.123  42.391  1.00 86.23           C  
ATOM   2624  HE1 TYR B  10      14.865  -8.331  41.839  1.00 86.23           H  
ATOM   2625  CE2 TYR B  10      14.365 -10.702  44.253  1.00 86.23           C  
ATOM   2626  HE2 TYR B  10      14.846 -11.110  45.130  1.00 86.23           H  
ATOM   2627  OH  TYR B  10      16.202  -9.196  43.960  1.00 86.23           O  
ATOM   2628  HH  TYR B  10      16.514  -8.478  43.406  1.00 86.23           H  
ATOM   2629  CZ  TYR B  10      14.997  -9.664  43.540  1.00 86.23           C  
ATOM   2630  N   LEU B  11       7.948 -11.470  41.883  1.00 82.89           N  
ATOM   2631  H   LEU B  11       8.119 -11.802  42.822  1.00 82.89           H  
ATOM   2632  CA  LEU B  11       6.753 -11.958  41.182  1.00 82.89           C  
ATOM   2633  HA  LEU B  11       7.069 -12.401  40.238  1.00 82.89           H  
ATOM   2634  C   LEU B  11       5.791 -10.816  40.828  1.00 82.89           C  
ATOM   2635  CB  LEU B  11       6.080 -13.050  42.037  1.00 82.89           C  
ATOM   2636  HB2 LEU B  11       5.841 -12.627  43.013  1.00 82.89           H  
ATOM   2637  HB3 LEU B  11       6.792 -13.861  42.190  1.00 82.89           H  
ATOM   2638  O   LEU B  11       5.253 -10.794  39.720  1.00 82.89           O  
ATOM   2639  CG  LEU B  11       4.784 -13.633  41.436  1.00 82.89           C  
ATOM   2640  HG  LEU B  11       4.045 -12.839  41.326  1.00 82.89           H  
ATOM   2641  CD1 LEU B  11       5.007 -14.297  40.078  1.00 82.89           C  
ATOM   2642 HD11 LEU B  11       4.069 -14.717  39.715  1.00 82.89           H  
ATOM   2643 HD12 LEU B  11       5.737 -15.100  40.182  1.00 82.89           H  
ATOM   2644 HD13 LEU B  11       5.358 -13.569  39.347  1.00 82.89           H  
ATOM   2645  CD2 LEU B  11       4.210 -14.692  42.376  1.00 82.89           C  
ATOM   2646 HD21 LEU B  11       3.260 -15.055  41.984  1.00 82.89           H  
ATOM   2647 HD22 LEU B  11       4.904 -15.529  42.461  1.00 82.89           H  
ATOM   2648 HD23 LEU B  11       4.039 -14.258  43.361  1.00 82.89           H  
ATOM   2649  N   ARG B  12       5.618  -9.836  41.725  1.00 86.21           N  
ATOM   2650  H   ARG B  12       6.051  -9.947  42.631  1.00 86.21           H  
ATOM   2651  CA  ARG B  12       4.847  -8.612  41.456  1.00 86.21           C  
ATOM   2652  HA  ARG B  12       3.847  -8.893  41.126  1.00 86.21           H  
ATOM   2653  C   ARG B  12       5.462  -7.797  40.315  1.00 86.21           C  
ATOM   2654  CB  ARG B  12       4.736  -7.789  42.751  1.00 86.21           C  
ATOM   2655  HB2 ARG B  12       4.402  -8.445  43.555  1.00 86.21           H  
ATOM   2656  HB3 ARG B  12       5.720  -7.401  43.015  1.00 86.21           H  
ATOM   2657  O   ARG B  12       4.728  -7.320  39.455  1.00 86.21           O  
ATOM   2658  CG  ARG B  12       3.744  -6.619  42.629  1.00 86.21           C  
ATOM   2659  HG2 ARG B  12       2.733  -7.011  42.521  1.00 86.21           H  
ATOM   2660  HG3 ARG B  12       3.979  -6.029  41.743  1.00 86.21           H  
ATOM   2661  CD  ARG B  12       3.809  -5.680  43.843  1.00 86.21           C  
ATOM   2662  HD2 ARG B  12       3.110  -4.859  43.680  1.00 86.21           H  
ATOM   2663  HD3 ARG B  12       4.812  -5.256  43.892  1.00 86.21           H  
ATOM   2664  NE  ARG B  12       3.457  -6.361  45.109  1.00 86.21           N  
ATOM   2665  HE  ARG B  12       2.594  -6.885  45.109  1.00 86.21           H  
ATOM   2666  NH1 ARG B  12       5.286  -5.734  46.384  1.00 86.21           N  
ATOM   2667 HH11 ARG B  12       5.680  -5.214  45.614  1.00 86.21           H  
ATOM   2668 HH12 ARG B  12       5.835  -5.769  47.231  1.00 86.21           H  
ATOM   2669  NH2 ARG B  12       3.699  -7.023  47.271  1.00 86.21           N  
ATOM   2670 HH21 ARG B  12       4.246  -7.026  48.121  1.00 86.21           H  
ATOM   2671 HH22 ARG B  12       2.834  -7.541  47.218  1.00 86.21           H  
ATOM   2672  CZ  ARG B  12       4.149  -6.365  46.241  1.00 86.21           C  
ATOM   2673  N   ARG B  13       6.794  -7.655  40.262  1.00 87.94           N  
ATOM   2674  H   ARG B  13       7.348  -8.040  41.014  1.00 87.94           H  
ATOM   2675  CA  ARG B  13       7.458  -6.965  39.142  1.00 87.94           C  
ATOM   2676  HA  ARG B  13       6.940  -6.017  38.990  1.00 87.94           H  
ATOM   2677  C   ARG B  13       7.282  -7.730  37.827  1.00 87.94           C  
ATOM   2678  CB  ARG B  13       8.939  -6.686  39.469  1.00 87.94           C  
ATOM   2679  HB2 ARG B  13       9.458  -7.636  39.591  1.00 87.94           H  
ATOM   2680  HB3 ARG B  13       9.006  -6.144  40.413  1.00 87.94           H  
ATOM   2681  O   ARG B  13       6.893  -7.123  36.834  1.00 87.94           O  
ATOM   2682  CG  ARG B  13       9.656  -5.874  38.371  1.00 87.94           C  
ATOM   2683  HG2 ARG B  13       9.529  -6.383  37.415  1.00 87.94           H  
ATOM   2684  HG3 ARG B  13      10.724  -5.854  38.584  1.00 87.94           H  
ATOM   2685  CD  ARG B  13       9.155  -4.423  38.264  1.00 87.94           C  
ATOM   2686  HD2 ARG B  13       8.101  -4.372  38.535  1.00 87.94           H  
ATOM   2687  HD3 ARG B  13       9.718  -3.814  38.972  1.00 87.94           H  
ATOM   2688  NE  ARG B  13       9.290  -3.889  36.897  1.00 87.94           N  
ATOM   2689  HE  ARG B  13       9.314  -4.561  36.144  1.00 87.94           H  
ATOM   2690  NH1 ARG B  13       9.266  -1.640  37.387  1.00 87.94           N  
ATOM   2691 HH11 ARG B  13       9.242  -0.685  37.058  1.00 87.94           H  
ATOM   2692 HH12 ARG B  13       9.323  -1.858  38.372  1.00 87.94           H  
ATOM   2693  NH2 ARG B  13       9.188  -2.306  35.271  1.00 87.94           N  
ATOM   2694 HH21 ARG B  13       8.989  -3.052  34.620  1.00 87.94           H  
ATOM   2695 HH22 ARG B  13       9.113  -1.352  34.951  1.00 87.94           H  
ATOM   2696  CZ  ARG B  13       9.253  -2.621  36.527  1.00 87.94           C  
ATOM   2697  N   ALA B  14       7.493  -9.047  37.834  1.00 87.83           N  
ATOM   2698  H   ALA B  14       7.817  -9.476  38.689  1.00 87.83           H  
ATOM   2699  CA  ALA B  14       7.359  -9.887  36.645  1.00 87.83           C  
ATOM   2700  HA  ALA B  14       8.025  -9.498  35.874  1.00 87.83           H  
ATOM   2701  C   ALA B  14       5.935  -9.868  36.060  1.00 87.83           C  
ATOM   2702  CB  ALA B  14       7.810 -11.311  36.996  1.00 87.83           C  
ATOM   2703  HB1 ALA B  14       8.836 -11.296  37.364  1.00 87.83           H  
ATOM   2704  HB2 ALA B  14       7.160 -11.732  37.763  1.00 87.83           H  
ATOM   2705  HB3 ALA B  14       7.763 -11.938  36.105  1.00 87.83           H  
ATOM   2706  O   ALA B  14       5.785  -9.787  34.844  1.00 87.83           O  
ATOM   2707  N   THR B  15       4.887  -9.887  36.896  1.00 86.91           N  
ATOM   2708  H   THR B  15       5.045  -9.969  37.890  1.00 86.91           H  
ATOM   2709  CA  THR B  15       3.495  -9.793  36.415  1.00 86.91           C  
ATOM   2710  HA  THR B  15       3.396 -10.445  35.548  1.00 86.91           H  
ATOM   2711  C   THR B  15       3.120  -8.394  35.921  1.00 86.91           C  
ATOM   2712  CB  THR B  15       2.469 -10.281  37.451  1.00 86.91           C  
ATOM   2713  HB  THR B  15       1.470 -10.004  37.114  1.00 86.91           H  
ATOM   2714  O   THR B  15       2.391  -8.290  34.935  1.00 86.91           O  
ATOM   2715  CG2 THR B  15       2.515 -11.797  37.617  1.00 86.91           C  
ATOM   2716 HG21 THR B  15       3.496 -12.111  37.974  1.00 86.91           H  
ATOM   2717 HG22 THR B  15       2.316 -12.277  36.658  1.00 86.91           H  
ATOM   2718 HG23 THR B  15       1.751 -12.111  38.328  1.00 86.91           H  
ATOM   2719  OG1 THR B  15       2.694  -9.731  38.725  1.00 86.91           O  
ATOM   2720  HG1 THR B  15       3.040 -10.438  39.274  1.00 86.91           H  
ATOM   2721  N   LEU B  16       3.653  -7.321  36.520  1.00 90.98           N  
ATOM   2722  H   LEU B  16       4.203  -7.459  37.355  1.00 90.98           H  
ATOM   2723  CA  LEU B  16       3.491  -5.957  35.996  1.00 90.98           C  
ATOM   2724  HA  LEU B  16       2.428  -5.767  35.841  1.00 90.98           H  
ATOM   2725  C   LEU B  16       4.155  -5.789  34.620  1.00 90.98           C  
ATOM   2726  CB  LEU B  16       4.049  -4.934  37.004  1.00 90.98           C  
ATOM   2727  HB2 LEU B  16       4.174  -3.977  36.499  1.00 90.98           H  
ATOM   2728  HB3 LEU B  16       5.038  -5.266  37.322  1.00 90.98           H  
ATOM   2729  O   LEU B  16       3.512  -5.303  33.690  1.00 90.98           O  
ATOM   2730  CG  LEU B  16       3.165  -4.714  38.246  1.00 90.98           C  
ATOM   2731  HG  LEU B  16       2.898  -5.673  38.691  1.00 90.98           H  
ATOM   2732  CD1 LEU B  16       3.934  -3.889  39.281  1.00 90.98           C  
ATOM   2733 HD11 LEU B  16       3.314  -3.736  40.164  1.00 90.98           H  
ATOM   2734 HD12 LEU B  16       4.835  -4.428  39.574  1.00 90.98           H  
ATOM   2735 HD13 LEU B  16       4.209  -2.923  38.859  1.00 90.98           H  
ATOM   2736  CD2 LEU B  16       1.873  -3.963  37.910  1.00 90.98           C  
ATOM   2737 HD21 LEU B  16       1.258  -4.564  37.240  1.00 90.98           H  
ATOM   2738 HD22 LEU B  16       1.308  -3.781  38.824  1.00 90.98           H  
ATOM   2739 HD23 LEU B  16       2.108  -3.011  37.434  1.00 90.98           H  
ATOM   2740  N   ASP B  17       5.403  -6.244  34.471  1.00 91.88           N  
ATOM   2741  H   ASP B  17       5.878  -6.621  35.279  1.00 91.88           H  
ATOM   2742  CA  ASP B  17       6.128  -6.203  33.195  1.00 91.88           C  
ATOM   2743  HA  ASP B  17       6.114  -5.182  32.813  1.00 91.88           H  
ATOM   2744  C   ASP B  17       5.460  -7.086  32.124  1.00 91.88           C  
ATOM   2745  CB  ASP B  17       7.594  -6.626  33.414  1.00 91.88           C  
ATOM   2746  HB2 ASP B  17       8.038  -6.842  32.442  1.00 91.88           H  
ATOM   2747  HB3 ASP B  17       7.623  -7.541  34.006  1.00 91.88           H  
ATOM   2748  O   ASP B  17       5.406  -6.701  30.956  1.00 91.88           O  
ATOM   2749  CG  ASP B  17       8.461  -5.549  34.076  1.00 91.88           C  
ATOM   2750  OD1 ASP B  17       8.301  -4.355  33.753  1.00 91.88           O  
ATOM   2751  OD2 ASP B  17       9.378  -5.880  34.858  1.00 91.88           O  
ATOM   2752  N   LEU B  18       4.907  -8.246  32.505  1.00 91.04           N  
ATOM   2753  H   LEU B  18       5.044  -8.547  33.460  1.00 91.04           H  
ATOM   2754  CA  LEU B  18       4.157  -9.129  31.602  1.00 91.04           C  
ATOM   2755  HA  LEU B  18       4.757  -9.311  30.711  1.00 91.04           H  
ATOM   2756  C   LEU B  18       2.847  -8.487  31.133  1.00 91.04           C  
ATOM   2757  CB  LEU B  18       3.906 -10.473  32.313  1.00 91.04           C  
ATOM   2758  HB2 LEU B  18       4.870 -10.944  32.508  1.00 91.04           H  
ATOM   2759  HB3 LEU B  18       3.431 -10.270  33.272  1.00 91.04           H  
ATOM   2760  O   LEU B  18       2.501  -8.600  29.958  1.00 91.04           O  
ATOM   2761  CG  LEU B  18       3.010 -11.468  31.549  1.00 91.04           C  
ATOM   2762  HG  LEU B  18       2.012 -11.048  31.427  1.00 91.04           H  
ATOM   2763  CD1 LEU B  18       3.565 -11.828  30.173  1.00 91.04           C  
ATOM   2764 HD11 LEU B  18       4.576 -12.218  30.288  1.00 91.04           H  
ATOM   2765 HD12 LEU B  18       2.942 -12.590  29.704  1.00 91.04           H  
ATOM   2766 HD13 LEU B  18       3.592 -10.952  29.525  1.00 91.04           H  
ATOM   2767  CD2 LEU B  18       2.886 -12.758  32.361  1.00 91.04           C  
ATOM   2768 HD21 LEU B  18       2.242 -13.467  31.840  1.00 91.04           H  
ATOM   2769 HD22 LEU B  18       3.870 -13.207  32.500  1.00 91.04           H  
ATOM   2770 HD23 LEU B  18       2.451 -12.539  33.335  1.00 91.04           H  
ATOM   2771  N   ARG B  19       2.126  -7.797  32.026  1.00 92.01           N  
ATOM   2772  H   ARG B  19       2.451  -7.763  32.982  1.00 92.01           H  
ATOM   2773  CA  ARG B  19       0.898  -7.078  31.666  1.00 92.01           C  
ATOM   2774  HA  ARG B  19       0.232  -7.771  31.150  1.00 92.01           H  
ATOM   2775  C   ARG B  19       1.189  -5.954  30.672  1.00 92.01           C  
ATOM   2776  CB  ARG B  19       0.198  -6.570  32.934  1.00 92.01           C  
ATOM   2777  HB2 ARG B  19       0.818  -5.810  33.410  1.00 92.01           H  
ATOM   2778  HB3 ARG B  19       0.078  -7.402  33.628  1.00 92.01           H  
ATOM   2779  O   ARG B  19       0.482  -5.856  29.677  1.00 92.01           O  
ATOM   2780  CG  ARG B  19      -1.191  -5.991  32.615  1.00 92.01           C  
ATOM   2781  HG2 ARG B  19      -1.104  -5.158  31.918  1.00 92.01           H  
ATOM   2782  HG3 ARG B  19      -1.797  -6.767  32.147  1.00 92.01           H  
ATOM   2783  CD  ARG B  19      -1.911  -5.509  33.879  1.00 92.01           C  
ATOM   2784  HD2 ARG B  19      -1.924  -6.319  34.608  1.00 92.01           H  
ATOM   2785  HD3 ARG B  19      -2.939  -5.263  33.613  1.00 92.01           H  
ATOM   2786  NE  ARG B  19      -1.264  -4.312  34.449  1.00 92.01           N  
ATOM   2787  HE  ARG B  19      -0.625  -3.817  33.843  1.00 92.01           H  
ATOM   2788  NH1 ARG B  19      -2.385  -4.278  36.454  1.00 92.01           N  
ATOM   2789 HH11 ARG B  19      -2.633  -3.798  37.307  1.00 92.01           H  
ATOM   2790 HH12 ARG B  19      -2.912  -5.087  36.156  1.00 92.01           H  
ATOM   2791  NH2 ARG B  19      -0.925  -2.659  35.973  1.00 92.01           N  
ATOM   2792 HH21 ARG B  19      -1.179  -2.195  36.833  1.00 92.01           H  
ATOM   2793 HH22 ARG B  19      -0.322  -2.188  35.313  1.00 92.01           H  
ATOM   2794  CZ  ARG B  19      -1.524  -3.761  35.621  1.00 92.01           C  
ATOM   2795  N   ALA B  20       2.244  -5.171  30.909  1.00 95.27           N  
ATOM   2796  H   ALA B  20       2.777  -5.319  31.754  1.00 95.27           H  
ATOM   2797  CA  ALA B  20       2.684  -4.126  29.986  1.00 95.27           C  
ATOM   2798  HA  ALA B  20       1.858  -3.437  29.810  1.00 95.27           H  
ATOM   2799  C   ALA B  20       3.092  -4.704  28.617  1.00 95.27           C  
ATOM   2800  CB  ALA B  20       3.829  -3.347  30.645  1.00 95.27           C  
ATOM   2801  HB1 ALA B  20       4.141  -2.537  29.985  1.00 95.27           H  
ATOM   2802  HB2 ALA B  20       3.494  -2.921  31.590  1.00 95.27           H  
ATOM   2803  HB3 ALA B  20       4.680  -4.004  30.827  1.00 95.27           H  
ATOM   2804  O   ALA B  20       2.643  -4.213  27.587  1.00 95.27           O  
ATOM   2805  N   ALA B  21       3.861  -5.800  28.591  1.00 95.41           N  
ATOM   2806  H   ALA B  21       4.241  -6.155  29.457  1.00 95.41           H  
ATOM   2807  CA  ALA B  21       4.258  -6.440  27.337  1.00 95.41           C  
ATOM   2808  HA  ALA B  21       4.723  -5.681  26.708  1.00 95.41           H  
ATOM   2809  C   ALA B  21       3.054  -7.001  26.549  1.00 95.41           C  
ATOM   2810  CB  ALA B  21       5.307  -7.517  27.645  1.00 95.41           C  
ATOM   2811  HB1 ALA B  21       6.150  -7.069  28.171  1.00 95.41           H  
ATOM   2812  HB2 ALA B  21       5.664  -7.950  26.710  1.00 95.41           H  
ATOM   2813  HB3 ALA B  21       4.870  -8.300  28.264  1.00 95.41           H  
ATOM   2814  O   ALA B  21       2.941  -6.770  25.349  1.00 95.41           O  
ATOM   2815  N   ARG B  22       2.109  -7.684  27.214  1.00 93.83           N  
ATOM   2816  H   ARG B  22       2.243  -7.842  28.202  1.00 93.83           H  
ATOM   2817  CA  ARG B  22       0.870  -8.168  26.570  1.00 93.83           C  
ATOM   2818  HA  ARG B  22       1.126  -8.712  25.661  1.00 93.83           H  
ATOM   2819  C   ARG B  22      -0.047  -7.041  26.095  1.00 93.83           C  
ATOM   2820  CB  ARG B  22       0.095  -9.095  27.514  1.00 93.83           C  
ATOM   2821  HB2 ARG B  22       0.032  -8.643  28.504  1.00 93.83           H  
ATOM   2822  HB3 ARG B  22      -0.918  -9.216  27.129  1.00 93.83           H  
ATOM   2823  O   ARG B  22      -0.822  -7.255  25.170  1.00 93.83           O  
ATOM   2824  CG  ARG B  22       0.733 -10.486  27.609  1.00 93.83           C  
ATOM   2825  HG2 ARG B  22       1.735 -10.406  28.030  1.00 93.83           H  
ATOM   2826  HG3 ARG B  22       0.798 -10.920  26.612  1.00 93.83           H  
ATOM   2827  CD  ARG B  22      -0.132 -11.386  28.500  1.00 93.83           C  
ATOM   2828  HD2 ARG B  22      -0.147 -10.967  29.507  1.00 93.83           H  
ATOM   2829  HD3 ARG B  22      -1.148 -11.395  28.103  1.00 93.83           H  
ATOM   2830  NE  ARG B  22       0.382 -12.767  28.543  1.00 93.83           N  
ATOM   2831  HE  ARG B  22       1.208 -12.959  27.994  1.00 93.83           H  
ATOM   2832  NH1 ARG B  22      -1.269 -13.675  29.861  1.00 93.83           N  
ATOM   2833 HH11 ARG B  22      -1.774 -12.801  29.824  1.00 93.83           H  
ATOM   2834 HH12 ARG B  22      -1.706 -14.490  30.266  1.00 93.83           H  
ATOM   2835  NH2 ARG B  22       0.408 -14.962  29.151  1.00 93.83           N  
ATOM   2836 HH21 ARG B  22      -0.010 -15.747  29.629  1.00 93.83           H  
ATOM   2837 HH22 ARG B  22       1.241 -15.119  28.602  1.00 93.83           H  
ATOM   2838  CZ  ARG B  22      -0.161 -13.790  29.182  1.00 93.83           C  
ATOM   2839  N   GLN B  23       0.017  -5.870  26.724  1.00 94.94           N  
ATOM   2840  H   GLN B  23       0.641  -5.766  27.511  1.00 94.94           H  
ATOM   2841  CA  GLN B  23      -0.701  -4.693  26.254  1.00 94.94           C  
ATOM   2842  HA  GLN B  23      -1.705  -4.997  25.959  1.00 94.94           H  
ATOM   2843  C   GLN B  23      -0.049  -4.120  24.984  1.00 94.94           C  
ATOM   2844  CB  GLN B  23      -0.853  -3.699  27.412  1.00 94.94           C  
ATOM   2845  HB2 GLN B  23       0.123  -3.446  27.826  1.00 94.94           H  
ATOM   2846  HB3 GLN B  23      -1.463  -4.158  28.190  1.00 94.94           H  
ATOM   2847  O   GLN B  23      -0.752  -3.984  23.988  1.00 94.94           O  
ATOM   2848  CG  GLN B  23      -1.528  -2.423  26.913  1.00 94.94           C  
ATOM   2849  HG2 GLN B  23      -2.428  -2.665  26.348  1.00 94.94           H  
ATOM   2850  HG3 GLN B  23      -0.822  -1.935  26.241  1.00 94.94           H  
ATOM   2851  CD  GLN B  23      -1.905  -1.433  28.003  1.00 94.94           C  
ATOM   2852  NE2 GLN B  23      -2.043  -0.185  27.628  1.00 94.94           N  
ATOM   2853 HE21 GLN B  23      -1.784   0.056  26.682  1.00 94.94           H  
ATOM   2854 HE22 GLN B  23      -2.330   0.522  28.290  1.00 94.94           H  
ATOM   2855  OE1 GLN B  23      -2.092  -1.775  29.168  1.00 94.94           O  
ATOM   2856  N   ARG B  24       1.279  -3.918  24.964  1.00 95.33           N  
ATOM   2857  H   ARG B  24       1.793  -4.019  25.828  1.00 95.33           H  
ATOM   2858  CA  ARG B  24       2.000  -3.420  23.776  1.00 95.33           C  
ATOM   2859  HA  ARG B  24       1.566  -2.454  23.516  1.00 95.33           H  
ATOM   2860  C   ARG B  24       1.812  -4.302  22.536  1.00 95.33           C  
ATOM   2861  CB  ARG B  24       3.489  -3.208  24.112  1.00 95.33           C  
ATOM   2862  HB2 ARG B  24       3.558  -2.510  24.946  1.00 95.33           H  
ATOM   2863  HB3 ARG B  24       3.916  -4.158  24.432  1.00 95.33           H  
ATOM   2864  O   ARG B  24       1.702  -3.780  21.436  1.00 95.33           O  
ATOM   2865  CG  ARG B  24       4.343  -2.658  22.949  1.00 95.33           C  
ATOM   2866  HG2 ARG B  24       4.386  -3.395  22.147  1.00 95.33           H  
ATOM   2867  HG3 ARG B  24       5.360  -2.501  23.310  1.00 95.33           H  
ATOM   2868  CD  ARG B  24       3.810  -1.333  22.385  1.00 95.33           C  
ATOM   2869  HD2 ARG B  24       3.751  -0.598  23.188  1.00 95.33           H  
ATOM   2870  HD3 ARG B  24       2.802  -1.490  22.000  1.00 95.33           H  
ATOM   2871  NE  ARG B  24       4.652  -0.808  21.294  1.00 95.33           N  
ATOM   2872  HE  ARG B  24       5.510  -1.278  21.043  1.00 95.33           H  
ATOM   2873  NH1 ARG B  24       3.212   0.846  20.597  1.00 95.33           N  
ATOM   2874 HH11 ARG B  24       2.950   1.521  19.893  1.00 95.33           H  
ATOM   2875 HH12 ARG B  24       2.550   0.579  21.312  1.00 95.33           H  
ATOM   2876  NH2 ARG B  24       5.161   0.505  19.540  1.00 95.33           N  
ATOM   2877 HH21 ARG B  24       5.970  -0.091  19.439  1.00 95.33           H  
ATOM   2878 HH22 ARG B  24       4.940   1.195  18.835  1.00 95.33           H  
ATOM   2879  CZ  ARG B  24       4.331   0.184  20.486  1.00 95.33           C  
ATOM   2880  N   ILE B  25       1.719  -5.624  22.705  1.00 96.63           N  
ATOM   2881  H   ILE B  25       1.885  -5.995  23.630  1.00 96.63           H  
ATOM   2882  CA  ILE B  25       1.390  -6.547  21.601  1.00 96.63           C  
ATOM   2883  HA  ILE B  25       2.121  -6.417  20.804  1.00 96.63           H  
ATOM   2884  C   ILE B  25       0.024  -6.207  20.986  1.00 96.63           C  
ATOM   2885  CB  ILE B  25       1.458  -8.014  22.082  1.00 96.63           C  
ATOM   2886  HB  ILE B  25       0.870  -8.106  22.994  1.00 96.63           H  
ATOM   2887  O   ILE B  25      -0.069  -6.050  19.774  1.00 96.63           O  
ATOM   2888  CG1 ILE B  25       2.922  -8.393  22.385  1.00 96.63           C  
ATOM   2889 HG12 ILE B  25       3.485  -8.452  21.454  1.00 96.63           H  
ATOM   2890 HG13 ILE B  25       3.376  -7.613  22.997  1.00 96.63           H  
ATOM   2891  CG2 ILE B  25       0.885  -8.988  21.042  1.00 96.63           C  
ATOM   2892 HG21 ILE B  25      -0.176  -8.799  20.878  1.00 96.63           H  
ATOM   2893 HG22 ILE B  25       0.969 -10.026  21.364  1.00 96.63           H  
ATOM   2894 HG23 ILE B  25       1.397  -8.872  20.086  1.00 96.63           H  
ATOM   2895  CD1 ILE B  25       3.069  -9.712  23.149  1.00 96.63           C  
ATOM   2896 HD11 ILE B  25       4.114  -9.825  23.440  1.00 96.63           H  
ATOM   2897 HD12 ILE B  25       2.451  -9.699  24.046  1.00 96.63           H  
ATOM   2898 HD13 ILE B  25       2.791 -10.558  22.520  1.00 96.63           H  
ATOM   2899  N   ARG B  26      -1.019  -6.018  21.806  1.00 95.65           N  
ATOM   2900  H   ARG B  26      -0.866  -6.061  22.804  1.00 95.65           H  
ATOM   2901  CA  ARG B  26      -2.357  -5.658  21.304  1.00 95.65           C  
ATOM   2902  HA  ARG B  26      -2.629  -6.351  20.508  1.00 95.65           H  
ATOM   2903  C   ARG B  26      -2.403  -4.273  20.669  1.00 95.65           C  
ATOM   2904  CB  ARG B  26      -3.407  -5.738  22.412  1.00 95.65           C  
ATOM   2905  HB2 ARG B  26      -3.070  -5.153  23.268  1.00 95.65           H  
ATOM   2906  HB3 ARG B  26      -4.333  -5.299  22.040  1.00 95.65           H  
ATOM   2907  O   ARG B  26      -3.156  -4.096  19.722  1.00 95.65           O  
ATOM   2908  CG  ARG B  26      -3.699  -7.186  22.828  1.00 95.65           C  
ATOM   2909  HG2 ARG B  26      -3.970  -7.764  21.944  1.00 95.65           H  
ATOM   2910  HG3 ARG B  26      -2.812  -7.630  23.280  1.00 95.65           H  
ATOM   2911  CD  ARG B  26      -4.865  -7.228  23.820  1.00 95.65           C  
ATOM   2912  HD2 ARG B  26      -5.095  -8.270  24.043  1.00 95.65           H  
ATOM   2913  HD3 ARG B  26      -5.743  -6.799  23.337  1.00 95.65           H  
ATOM   2914  NE  ARG B  26      -4.557  -6.458  25.043  1.00 95.65           N  
ATOM   2915  HE  ARG B  26      -4.496  -5.459  24.907  1.00 95.65           H  
ATOM   2916  NH1 ARG B  26      -4.408  -8.196  26.530  1.00 95.65           N  
ATOM   2917 HH11 ARG B  26      -4.655  -8.807  25.765  1.00 95.65           H  
ATOM   2918 HH12 ARG B  26      -4.404  -8.527  27.485  1.00 95.65           H  
ATOM   2919  NH2 ARG B  26      -4.068  -6.096  27.228  1.00 95.65           N  
ATOM   2920 HH21 ARG B  26      -4.074  -5.105  27.032  1.00 95.65           H  
ATOM   2921 HH22 ARG B  26      -3.932  -6.430  28.171  1.00 95.65           H  
ATOM   2922  CZ  ARG B  26      -4.339  -6.922  26.255  1.00 95.65           C  
ATOM   2923  N   GLU B  27      -1.610  -3.323  21.156  1.00 95.86           N  
ATOM   2924  H   GLU B  27      -1.066  -3.525  21.983  1.00 95.86           H  
ATOM   2925  CA  GLU B  27      -1.472  -1.995  20.539  1.00 95.86           C  
ATOM   2926  HA  GLU B  27      -2.461  -1.549  20.425  1.00 95.86           H  
ATOM   2927  C   GLU B  27      -0.842  -2.104  19.131  1.00 95.86           C  
ATOM   2928  CB  GLU B  27      -0.643  -1.086  21.469  1.00 95.86           C  
ATOM   2929  HB2 GLU B  27      -0.412  -0.155  20.951  1.00 95.86           H  
ATOM   2930  HB3 GLU B  27       0.298  -1.594  21.683  1.00 95.86           H  
ATOM   2931  O   GLU B  27      -1.331  -1.516  18.171  1.00 95.86           O  
ATOM   2932  CG  GLU B  27      -1.367  -0.746  22.793  1.00 95.86           C  
ATOM   2933  HG2 GLU B  27      -1.855  -1.643  23.175  1.00 95.86           H  
ATOM   2934  HG3 GLU B  27      -2.150  -0.018  22.580  1.00 95.86           H  
ATOM   2935  CD  GLU B  27      -0.451  -0.204  23.910  1.00 95.86           C  
ATOM   2936  OE1 GLU B  27      -0.990   0.091  25.009  1.00 95.86           O  
ATOM   2937  OE2 GLU B  27       0.792  -0.182  23.730  1.00 95.86           O  
ATOM   2938  N   LEU B  28       0.192  -2.935  18.972  1.00 97.00           N  
ATOM   2939  H   LEU B  28       0.560  -3.403  19.788  1.00 97.00           H  
ATOM   2940  CA  LEU B  28       0.853  -3.171  17.681  1.00 97.00           C  
ATOM   2941  HA  LEU B  28       1.072  -2.211  17.214  1.00 97.00           H  
ATOM   2942  C   LEU B  28      -0.011  -3.958  16.681  1.00 97.00           C  
ATOM   2943  CB  LEU B  28       2.162  -3.929  17.948  1.00 97.00           C  
ATOM   2944  HB2 LEU B  28       2.539  -4.333  17.009  1.00 97.00           H  
ATOM   2945  HB3 LEU B  28       1.938  -4.773  18.600  1.00 97.00           H  
ATOM   2946  O   LEU B  28      -0.009  -3.654  15.490  1.00 97.00           O  
ATOM   2947  CG  LEU B  28       3.260  -3.069  18.591  1.00 97.00           C  
ATOM   2948  HG  LEU B  28       2.848  -2.470  19.404  1.00 97.00           H  
ATOM   2949  CD1 LEU B  28       4.336  -3.987  19.169  1.00 97.00           C  
ATOM   2950 HD11 LEU B  28       3.892  -4.650  19.912  1.00 97.00           H  
ATOM   2951 HD12 LEU B  28       4.781  -4.581  18.371  1.00 97.00           H  
ATOM   2952 HD13 LEU B  28       5.108  -3.384  19.645  1.00 97.00           H  
ATOM   2953  CD2 LEU B  28       3.894  -2.134  17.560  1.00 97.00           C  
ATOM   2954 HD21 LEU B  28       4.740  -1.613  18.007  1.00 97.00           H  
ATOM   2955 HD22 LEU B  28       4.251  -2.705  16.703  1.00 97.00           H  
ATOM   2956 HD23 LEU B  28       3.162  -1.398  17.227  1.00 97.00           H  
ATOM   2957  N   GLU B  29      -0.726  -4.985  17.145  1.00 95.48           N  
ATOM   2958  H   GLU B  29      -0.613  -5.236  18.117  1.00 95.48           H  
ATOM   2959  CA  GLU B  29      -1.504  -5.888  16.284  1.00 95.48           C  
ATOM   2960  HA  GLU B  29      -1.009  -5.980  15.317  1.00 95.48           H  
ATOM   2961  C   GLU B  29      -2.921  -5.363  16.000  1.00 95.48           C  
ATOM   2962  CB  GLU B  29      -1.556  -7.295  16.923  1.00 95.48           C  
ATOM   2963  HB2 GLU B  29      -1.927  -7.206  17.944  1.00 95.48           H  
ATOM   2964  HB3 GLU B  29      -2.250  -7.916  16.358  1.00 95.48           H  
ATOM   2965  O   GLU B  29      -3.410  -5.478  14.876  1.00 95.48           O  
ATOM   2966  CG  GLU B  29      -0.177  -7.986  16.923  1.00 95.48           C  
ATOM   2967  HG2 GLU B  29       0.137  -8.105  15.886  1.00 95.48           H  
ATOM   2968  HG3 GLU B  29       0.544  -7.331  17.412  1.00 95.48           H  
ATOM   2969  CD  GLU B  29      -0.129  -9.359  17.624  1.00 95.48           C  
ATOM   2970  OE1 GLU B  29       0.788 -10.154  17.287  1.00 95.48           O  
ATOM   2971  OE2 GLU B  29      -0.934  -9.616  18.545  1.00 95.48           O  
ATOM   2972  N   SER B  30      -3.581  -4.783  17.008  1.00 94.39           N  
ATOM   2973  H   SER B  30      -3.063  -4.615  17.858  1.00 94.39           H  
ATOM   2974  CA  SER B  30      -5.051  -4.732  17.108  1.00 94.39           C  
ATOM   2975  HA  SER B  30      -5.471  -4.795  16.104  1.00 94.39           H  
ATOM   2976  C   SER B  30      -5.632  -3.447  17.723  1.00 94.39           C  
ATOM   2977  CB  SER B  30      -5.551  -5.970  17.875  1.00 94.39           C  
ATOM   2978  HB2 SER B  30      -6.639  -5.957  17.933  1.00 94.39           H  
ATOM   2979  HB3 SER B  30      -5.256  -6.868  17.332  1.00 94.39           H  
ATOM   2980  O   SER B  30      -6.810  -3.441  18.074  1.00 94.39           O  
ATOM   2981  OG  SER B  30      -5.006  -6.025  19.187  1.00 94.39           O  
ATOM   2982  HG  SER B  30      -4.457  -5.245  19.300  1.00 94.39           H  
ATOM   2983  N   ASP B  31      -4.861  -2.358  17.876  1.00 97.02           N  
ATOM   2984  H   ASP B  31      -3.876  -2.403  17.657  1.00 97.02           H  
ATOM   2985  CA  ASP B  31      -5.396  -1.130  18.497  1.00 97.02           C  
ATOM   2986  HA  ASP B  31      -5.692  -1.403  19.510  1.00 97.02           H  
ATOM   2987  C   ASP B  31      -6.612  -0.609  17.704  1.00 97.02           C  
ATOM   2988  CB  ASP B  31      -4.332  -0.022  18.616  1.00 97.02           C  
ATOM   2989  HB2 ASP B  31      -3.371  -0.486  18.843  1.00 97.02           H  
ATOM   2990  HB3 ASP B  31      -4.237   0.498  17.662  1.00 97.02           H  
ATOM   2991  O   ASP B  31      -6.517  -0.502  16.470  1.00 97.02           O  
ATOM   2992  CG  ASP B  31      -4.596   1.003  19.730  1.00 97.02           C  
ATOM   2993  OD1 ASP B  31      -5.362   0.688  20.669  1.00 97.02           O  
ATOM   2994  OD2 ASP B  31      -3.976   2.087  19.672  1.00 97.02           O  
ATOM   2995  N   PRO B  32      -7.754  -0.307  18.348  1.00 98.42           N  
ATOM   2996  CA  PRO B  32      -8.899   0.275  17.664  1.00 98.42           C  
ATOM   2997  HA  PRO B  32      -9.151  -0.351  16.809  1.00 98.42           H  
ATOM   2998  C   PRO B  32      -8.571   1.694  17.185  1.00 98.42           C  
ATOM   2999  CB  PRO B  32     -10.056   0.239  18.668  1.00 98.42           C  
ATOM   3000  HB2 PRO B  32     -10.180   1.213  19.141  1.00 98.42           H  
ATOM   3001  HB3 PRO B  32     -10.980  -0.081  18.187  1.00 98.42           H  
ATOM   3002  O   PRO B  32      -8.011   2.502  17.927  1.00 98.42           O  
ATOM   3003  CG  PRO B  32      -9.619  -0.782  19.716  1.00 98.42           C  
ATOM   3004  HG2 PRO B  32     -10.055  -0.574  20.694  1.00 98.42           H  
ATOM   3005  HG3 PRO B  32      -9.876  -1.787  19.383  1.00 98.42           H  
ATOM   3006  CD  PRO B  32      -8.106  -0.621  19.725  1.00 98.42           C  
ATOM   3007  HD2 PRO B  32      -7.649  -1.549  20.069  1.00 98.42           H  
ATOM   3008  HD3 PRO B  32      -7.825   0.210  20.371  1.00 98.42           H  
ATOM   3009  N   ILE B  33      -8.930   2.014  15.944  1.00 98.92           N  
ATOM   3010  H   ILE B  33      -9.427   1.325  15.397  1.00 98.92           H  
ATOM   3011  CA  ILE B  33      -8.641   3.312  15.322  1.00 98.92           C  
ATOM   3012  HA  ILE B  33      -7.948   3.875  15.947  1.00 98.92           H  
ATOM   3013  C   ILE B  33      -9.936   4.125  15.246  1.00 98.92           C  
ATOM   3014  CB  ILE B  33      -7.955   3.099  13.953  1.00 98.92           C  
ATOM   3015  HB  ILE B  33      -8.625   2.507  13.330  1.00 98.92           H  
ATOM   3016  O   ILE B  33     -10.891   3.716  14.593  1.00 98.92           O  
ATOM   3017  CG1 ILE B  33      -6.631   2.303  14.053  1.00 98.92           C  
ATOM   3018 HG12 ILE B  33      -6.185   2.244  13.061  1.00 98.92           H  
ATOM   3019 HG13 ILE B  33      -6.856   1.281  14.359  1.00 98.92           H  
ATOM   3020  CG2 ILE B  33      -7.722   4.427  13.216  1.00 98.92           C  
ATOM   3021 HG21 ILE B  33      -7.109   5.096  13.820  1.00 98.92           H  
ATOM   3022 HG22 ILE B  33      -7.214   4.252  12.267  1.00 98.92           H  
ATOM   3023 HG23 ILE B  33      -8.673   4.917  13.009  1.00 98.92           H  
ATOM   3024  CD1 ILE B  33      -5.575   2.865  15.014  1.00 98.92           C  
ATOM   3025 HD11 ILE B  33      -5.916   2.766  16.045  1.00 98.92           H  
ATOM   3026 HD12 ILE B  33      -5.369   3.912  14.793  1.00 98.92           H  
ATOM   3027 HD13 ILE B  33      -4.651   2.297  14.905  1.00 98.92           H  
ATOM   3028  N   ALA B  34      -9.985   5.271  15.918  1.00 98.90           N  
ATOM   3029  H   ALA B  34      -9.122   5.628  16.304  1.00 98.90           H  
ATOM   3030  CA  ALA B  34     -11.122   6.180  15.870  1.00 98.90           C  
ATOM   3031  HA  ALA B  34     -12.045   5.605  15.939  1.00 98.90           H  
ATOM   3032  C   ALA B  34     -11.137   6.963  14.550  1.00 98.90           C  
ATOM   3033  CB  ALA B  34     -11.056   7.122  17.078  1.00 98.90           C  
ATOM   3034  HB1 ALA B  34     -11.862   7.854  17.015  1.00 98.90           H  
ATOM   3035  HB2 ALA B  34     -11.166   6.551  18.000  1.00 98.90           H  
ATOM   3036  HB3 ALA B  34     -10.103   7.651  17.085  1.00 98.90           H  
ATOM   3037  O   ALA B  34     -10.122   7.539  14.151  1.00 98.90           O  
ATOM   3038  N   ILE B  35     -12.308   7.033  13.914  1.00 98.93           N  
ATOM   3039  H   ILE B  35     -13.092   6.530  14.304  1.00 98.93           H  
ATOM   3040  CA  ILE B  35     -12.604   8.029  12.882  1.00 98.93           C  
ATOM   3041  HA  ILE B  35     -11.700   8.244  12.311  1.00 98.93           H  
ATOM   3042  C   ILE B  35     -13.033   9.297  13.621  1.00 98.93           C  
ATOM   3043  CB  ILE B  35     -13.696   7.531  11.904  1.00 98.93           C  
ATOM   3044  HB  ILE B  35     -14.628   7.399  12.453  1.00 98.93           H  
ATOM   3045  O   ILE B  35     -14.123   9.324  14.195  1.00 98.93           O  
ATOM   3046  CG1 ILE B  35     -13.317   6.167  11.280  1.00 98.93           C  
ATOM   3047 HG12 ILE B  35     -12.375   6.265  10.739  1.00 98.93           H  
ATOM   3048 HG13 ILE B  35     -13.174   5.437  12.077  1.00 98.93           H  
ATOM   3049  CG2 ILE B  35     -13.914   8.603  10.819  1.00 98.93           C  
ATOM   3050 HG21 ILE B  35     -12.992   8.760  10.259  1.00 98.93           H  
ATOM   3051 HG22 ILE B  35     -14.713   8.311  10.137  1.00 98.93           H  
ATOM   3052 HG23 ILE B  35     -14.205   9.551  11.274  1.00 98.93           H  
ATOM   3053  CD1 ILE B  35     -14.366   5.586  10.326  1.00 98.93           C  
ATOM   3054 HD11 ILE B  35     -15.338   5.562  10.817  1.00 98.93           H  
ATOM   3055 HD12 ILE B  35     -14.427   6.181   9.415  1.00 98.93           H  
ATOM   3056 HD13 ILE B  35     -14.080   4.569  10.055  1.00 98.93           H  
ATOM   3057  N   VAL B  36     -12.171  10.316  13.645  1.00 98.71           N  
ATOM   3058  H   VAL B  36     -11.306  10.229  13.132  1.00 98.71           H  
ATOM   3059  CA  VAL B  36     -12.409  11.550  14.419  1.00 98.71           C  
ATOM   3060  HA  VAL B  36     -13.156  11.324  15.179  1.00 98.71           H  
ATOM   3061  C   VAL B  36     -13.023  12.676  13.591  1.00 98.71           C  
ATOM   3062  CB  VAL B  36     -11.155  12.029  15.177  1.00 98.71           C  
ATOM   3063  HB  VAL B  36     -11.417  12.944  15.709  1.00 98.71           H  
ATOM   3064  O   VAL B  36     -13.781  13.486  14.107  1.00 98.71           O  
ATOM   3065  CG1 VAL B  36     -10.706  10.989  16.213  1.00 98.71           C  
ATOM   3066 HG11 VAL B  36      -9.881  11.395  16.798  1.00 98.71           H  
ATOM   3067 HG12 VAL B  36     -10.385  10.070  15.722  1.00 98.71           H  
ATOM   3068 HG13 VAL B  36     -11.535  10.773  16.887  1.00 98.71           H  
ATOM   3069  CG2 VAL B  36      -9.954  12.343  14.275  1.00 98.71           C  
ATOM   3070 HG21 VAL B  36      -9.591  11.436  13.792  1.00 98.71           H  
ATOM   3071 HG22 VAL B  36     -10.236  13.080  13.524  1.00 98.71           H  
ATOM   3072 HG23 VAL B  36      -9.152  12.766  14.879  1.00 98.71           H  
ATOM   3073  N   GLY B  37     -12.769  12.695  12.284  1.00 98.74           N  
ATOM   3074  H   GLY B  37     -12.169  11.978  11.902  1.00 98.74           H  
ATOM   3075  CA  GLY B  37     -13.384  13.639  11.354  1.00 98.74           C  
ATOM   3076  HA2 GLY B  37     -14.355  13.956  11.734  1.00 98.74           H  
ATOM   3077  HA3 GLY B  37     -12.757  14.524  11.244  1.00 98.74           H  
ATOM   3078  C   GLY B  37     -13.575  13.021   9.980  1.00 98.74           C  
ATOM   3079  O   GLY B  37     -12.909  12.046   9.626  1.00 98.74           O  
ATOM   3080  N   ALA B  38     -14.502  13.576   9.208  1.00 98.83           N  
ATOM   3081  H   ALA B  38     -15.010  14.380   9.546  1.00 98.83           H  
ATOM   3082  CA  ALA B  38     -14.787  13.136   7.852  1.00 98.83           C  
ATOM   3083  HA  ALA B  38     -13.851  12.848   7.372  1.00 98.83           H  
ATOM   3084  C   ALA B  38     -15.421  14.261   7.029  1.00 98.83           C  
ATOM   3085  CB  ALA B  38     -15.715  11.918   7.910  1.00 98.83           C  
ATOM   3086  HB1 ALA B  38     -15.213  11.087   8.405  1.00 98.83           H  
ATOM   3087  HB2 ALA B  38     -16.622  12.159   8.463  1.00 98.83           H  
ATOM   3088  HB3 ALA B  38     -15.981  11.633   6.892  1.00 98.83           H  
ATOM   3089  O   ALA B  38     -16.145  15.095   7.574  1.00 98.83           O  
ATOM   3090  N   ALA B  39     -15.186  14.251   5.720  1.00 98.83           N  
ATOM   3091  H   ALA B  39     -14.554  13.557   5.349  1.00 98.83           H  
ATOM   3092  CA  ALA B  39     -15.894  15.084   4.753  1.00 98.83           C  
ATOM   3093  HA  ALA B  39     -16.910  15.255   5.108  1.00 98.83           H  
ATOM   3094  C   ALA B  39     -15.994  14.369   3.397  1.00 98.83           C  
ATOM   3095  CB  ALA B  39     -15.191  16.442   4.635  1.00 98.83           C  
ATOM   3096  HB1 ALA B  39     -15.187  16.944   5.603  1.00 98.83           H  
ATOM   3097  HB2 ALA B  39     -14.164  16.300   4.300  1.00 98.83           H  
ATOM   3098  HB3 ALA B  39     -15.710  17.076   3.916  1.00 98.83           H  
ATOM   3099  O   ALA B  39     -15.236  13.433   3.110  1.00 98.83           O  
ATOM   3100  N   CYS B  40     -16.939  14.802   2.563  1.00 98.75           N  
ATOM   3101  H   CYS B  40     -17.519  15.587   2.824  1.00 98.75           H  
ATOM   3102  CA  CYS B  40     -17.156  14.235   1.239  1.00 98.75           C  
ATOM   3103  HA  CYS B  40     -16.177  14.024   0.807  1.00 98.75           H  
ATOM   3104  C   CYS B  40     -17.888  15.189   0.289  1.00 98.75           C  
ATOM   3105  CB  CYS B  40     -17.941  12.919   1.362  1.00 98.75           C  
ATOM   3106  HB2 CYS B  40     -17.326  12.178   1.872  1.00 98.75           H  
ATOM   3107  HB3 CYS B  40     -18.169  12.553   0.361  1.00 98.75           H  
ATOM   3108  O   CYS B  40     -18.845  15.844   0.688  1.00 98.75           O  
ATOM   3109  SG  CYS B  40     -19.495  13.144   2.288  1.00 98.75           S  
ATOM   3110  HG  CYS B  40     -19.900  14.255   1.667  1.00 98.75           H  
ATOM   3111  N   ARG B  41     -17.515  15.154  -0.995  1.00 98.57           N  
ATOM   3112  H   ARG B  41     -16.755  14.531  -1.225  1.00 98.57           H  
ATOM   3113  CA  ARG B  41     -18.342  15.644  -2.108  1.00 98.57           C  
ATOM   3114  HA  ARG B  41     -19.241  16.113  -1.706  1.00 98.57           H  
ATOM   3115  C   ARG B  41     -18.783  14.461  -2.957  1.00 98.57           C  
ATOM   3116  CB  ARG B  41     -17.597  16.682  -2.965  1.00 98.57           C  
ATOM   3117  HB2 ARG B  41     -16.531  16.452  -2.989  1.00 98.57           H  
ATOM   3118  HB3 ARG B  41     -17.976  16.620  -3.985  1.00 98.57           H  
ATOM   3119  O   ARG B  41     -17.927  13.758  -3.501  1.00 98.57           O  
ATOM   3120  CG  ARG B  41     -17.811  18.124  -2.481  1.00 98.57           C  
ATOM   3121  HG2 ARG B  41     -17.329  18.264  -1.514  1.00 98.57           H  
ATOM   3122  HG3 ARG B  41     -18.879  18.325  -2.388  1.00 98.57           H  
ATOM   3123  CD  ARG B  41     -17.217  19.088  -3.514  1.00 98.57           C  
ATOM   3124  HD2 ARG B  41     -17.718  18.943  -4.471  1.00 98.57           H  
ATOM   3125  HD3 ARG B  41     -16.162  18.837  -3.626  1.00 98.57           H  
ATOM   3126  NE  ARG B  41     -17.351  20.500  -3.111  1.00 98.57           N  
ATOM   3127  HE  ARG B  41     -18.112  20.746  -2.494  1.00 98.57           H  
ATOM   3128  NH1 ARG B  41     -15.462  21.272  -4.160  1.00 98.57           N  
ATOM   3129 HH11 ARG B  41     -14.692  21.920  -4.079  1.00 98.57           H  
ATOM   3130 HH12 ARG B  41     -15.348  20.393  -4.642  1.00 98.57           H  
ATOM   3131  NH2 ARG B  41     -16.535  22.614  -2.788  1.00 98.57           N  
ATOM   3132 HH21 ARG B  41     -15.748  23.232  -2.921  1.00 98.57           H  
ATOM   3133 HH22 ARG B  41     -17.233  22.802  -2.082  1.00 98.57           H  
ATOM   3134  CZ  ARG B  41     -16.469  21.454  -3.361  1.00 98.57           C  
ATOM   3135  N   PHE B  42     -20.093  14.268  -3.111  1.00 98.64           N  
ATOM   3136  H   PHE B  42     -20.716  14.950  -2.703  1.00 98.64           H  
ATOM   3137  CA  PHE B  42     -20.681  13.191  -3.915  1.00 98.64           C  
ATOM   3138  HA  PHE B  42     -19.881  12.762  -4.519  1.00 98.64           H  
ATOM   3139  C   PHE B  42     -21.761  13.700  -4.899  1.00 98.64           C  
ATOM   3140  CB  PHE B  42     -21.228  12.064  -3.013  1.00 98.64           C  
ATOM   3141  HB2 PHE B  42     -21.642  11.288  -3.657  1.00 98.64           H  
ATOM   3142  HB3 PHE B  42     -22.063  12.449  -2.428  1.00 98.64           H  
ATOM   3143  O   PHE B  42     -22.320  14.791  -4.730  1.00 98.64           O  
ATOM   3144  CG  PHE B  42     -20.261  11.376  -2.061  1.00 98.64           C  
ATOM   3145  CD1 PHE B  42     -18.950  11.050  -2.462  1.00 98.64           C  
ATOM   3146  HD1 PHE B  42     -18.603  11.309  -3.451  1.00 98.64           H  
ATOM   3147  CD2 PHE B  42     -20.705  10.983  -0.784  1.00 98.64           C  
ATOM   3148  HD2 PHE B  42     -21.711  11.205  -0.461  1.00 98.64           H  
ATOM   3149  CE1 PHE B  42     -18.090  10.357  -1.594  1.00 98.64           C  
ATOM   3150  HE1 PHE B  42     -17.087  10.115  -1.913  1.00 98.64           H  
ATOM   3151  CE2 PHE B  42     -19.844  10.294   0.085  1.00 98.64           C  
ATOM   3152  HE2 PHE B  42     -20.181  10.028   1.076  1.00 98.64           H  
ATOM   3153  CZ  PHE B  42     -18.540   9.976  -0.320  1.00 98.64           C  
ATOM   3154  HZ  PHE B  42     -17.883   9.450   0.358  1.00 98.64           H  
ATOM   3155  N   PRO B  43     -22.076  12.928  -5.960  1.00 97.81           N  
ATOM   3156  CA  PRO B  43     -23.122  13.265  -6.919  1.00 97.81           C  
ATOM   3157  HA  PRO B  43     -22.817  14.167  -7.450  1.00 97.81           H  
ATOM   3158  C   PRO B  43     -24.488  13.503  -6.263  1.00 97.81           C  
ATOM   3159  CB  PRO B  43     -23.161  12.095  -7.907  1.00 97.81           C  
ATOM   3160  HB2 PRO B  43     -23.830  11.316  -7.541  1.00 97.81           H  
ATOM   3161  HB3 PRO B  43     -23.457  12.419  -8.904  1.00 97.81           H  
ATOM   3162  O   PRO B  43     -24.796  12.967  -5.205  1.00 97.81           O  
ATOM   3163  CG  PRO B  43     -21.728  11.574  -7.876  1.00 97.81           C  
ATOM   3164  HG2 PRO B  43     -21.082  12.209  -8.482  1.00 97.81           H  
ATOM   3165  HG3 PRO B  43     -21.663  10.532  -8.192  1.00 97.81           H  
ATOM   3166  CD  PRO B  43     -21.375  11.735  -6.404  1.00 97.81           C  
ATOM   3167  HD2 PRO B  43     -21.729  10.867  -5.848  1.00 97.81           H  
ATOM   3168  HD3 PRO B  43     -20.297  11.850  -6.298  1.00 97.81           H  
ATOM   3169  N   GLY B  44     -25.332  14.298  -6.925  1.00 96.87           N  
ATOM   3170  H   GLY B  44     -25.012  14.688  -7.800  1.00 96.87           H  
ATOM   3171  CA  GLY B  44     -26.670  14.664  -6.433  1.00 96.87           C  
ATOM   3172  HA2 GLY B  44     -27.371  14.669  -7.269  1.00 96.87           H  
ATOM   3173  HA3 GLY B  44     -27.013  13.919  -5.715  1.00 96.87           H  
ATOM   3174  C   GLY B  44     -26.738  16.028  -5.737  1.00 96.87           C  
ATOM   3175  O   GLY B  44     -27.827  16.591  -5.635  1.00 96.87           O  
ATOM   3176  N   GLY B  45     -25.589  16.612  -5.385  1.00 95.86           N  
ATOM   3177  H   GLY B  45     -24.741  16.075  -5.497  1.00 95.86           H  
ATOM   3178  CA  GLY B  45     -25.499  17.829  -4.567  1.00 95.86           C  
ATOM   3179  HA2 GLY B  45     -24.702  18.464  -4.952  1.00 95.86           H  
ATOM   3180  HA3 GLY B  45     -26.434  18.389  -4.595  1.00 95.86           H  
ATOM   3181  C   GLY B  45     -25.175  17.521  -3.107  1.00 95.86           C  
ATOM   3182  O   GLY B  45     -25.704  18.173  -2.216  1.00 95.86           O  
ATOM   3183  N   VAL B  46     -24.361  16.487  -2.877  1.00 98.00           N  
ATOM   3184  H   VAL B  46     -23.923  16.021  -3.658  1.00 98.00           H  
ATOM   3185  CA  VAL B  46     -23.819  16.159  -1.562  1.00 98.00           C  
ATOM   3186  HA  VAL B  46     -24.497  16.497  -0.778  1.00 98.00           H  
ATOM   3187  C   VAL B  46     -22.495  16.887  -1.414  1.00 98.00           C  
ATOM   3188  CB  VAL B  46     -23.635  14.645  -1.424  1.00 98.00           C  
ATOM   3189  HB  VAL B  46     -23.106  14.285  -2.307  1.00 98.00           H  
ATOM   3190  O   VAL B  46     -21.541  16.596  -2.139  1.00 98.00           O  
ATOM   3191  CG1 VAL B  46     -22.836  14.248  -0.185  1.00 98.00           C  
ATOM   3192 HG11 VAL B  46     -22.800  13.161  -0.104  1.00 98.00           H  
ATOM   3193 HG12 VAL B  46     -23.317  14.666   0.699  1.00 98.00           H  
ATOM   3194 HG13 VAL B  46     -21.813  14.620  -0.241  1.00 98.00           H  
ATOM   3195  CG2 VAL B  46     -24.992  13.947  -1.365  1.00 98.00           C  
ATOM   3196 HG21 VAL B  46     -25.548  14.153  -2.280  1.00 98.00           H  
ATOM   3197 HG22 VAL B  46     -25.564  14.318  -0.514  1.00 98.00           H  
ATOM   3198 HG23 VAL B  46     -24.848  12.871  -1.265  1.00 98.00           H  
ATOM   3199  N   GLU B  47     -22.452  17.820  -0.475  1.00 95.75           N  
ATOM   3200  H   GLU B  47     -23.290  17.994   0.060  1.00 95.75           H  
ATOM   3201  CA  GLU B  47     -21.259  18.602  -0.133  1.00 95.75           C  
ATOM   3202  HA  GLU B  47     -20.427  18.295  -0.767  1.00 95.75           H  
ATOM   3203  C   GLU B  47     -20.783  18.313   1.299  1.00 95.75           C  
ATOM   3204  CB  GLU B  47     -21.527  20.094  -0.414  1.00 95.75           C  
ATOM   3205  HB2 GLU B  47     -20.669  20.676  -0.076  1.00 95.75           H  
ATOM   3206  HB3 GLU B  47     -22.412  20.416   0.135  1.00 95.75           H  
ATOM   3207  O   GLU B  47     -19.755  18.828   1.731  1.00 95.75           O  
ATOM   3208  CG  GLU B  47     -21.732  20.336  -1.924  1.00 95.75           C  
ATOM   3209  HG2 GLU B  47     -20.832  20.019  -2.451  1.00 95.75           H  
ATOM   3210  HG3 GLU B  47     -22.554  19.716  -2.280  1.00 95.75           H  
ATOM   3211  CD  GLU B  47     -22.027  21.797  -2.290  1.00 95.75           C  
ATOM   3212  OE1 GLU B  47     -22.831  21.987  -3.236  1.00 95.75           O  
ATOM   3213  OE2 GLU B  47     -21.414  22.698  -1.674  1.00 95.75           O  
ATOM   3214  N   ASP B  48     -21.508  17.461   2.033  1.00 96.34           N  
ATOM   3215  H   ASP B  48     -22.348  17.068   1.633  1.00 96.34           H  
ATOM   3216  CA  ASP B  48     -21.152  17.011   3.373  1.00 96.34           C  
ATOM   3217  HA  ASP B  48     -20.085  16.788   3.373  1.00 96.34           H  
ATOM   3218  C   ASP B  48     -21.866  15.717   3.820  1.00 96.34           C  
ATOM   3219  CB  ASP B  48     -21.379  18.154   4.367  1.00 96.34           C  
ATOM   3220  HB2 ASP B  48     -20.692  18.967   4.135  1.00 96.34           H  
ATOM   3221  HB3 ASP B  48     -21.098  17.778   5.351  1.00 96.34           H  
ATOM   3222  O   ASP B  48     -22.575  15.062   3.057  1.00 96.34           O  
ATOM   3223  CG  ASP B  48     -22.790  18.730   4.467  1.00 96.34           C  
ATOM   3224  OD1 ASP B  48     -23.760  18.089   3.990  1.00 96.34           O  
ATOM   3225  OD2 ASP B  48     -22.855  19.820   5.078  1.00 96.34           O  
ATOM   3226  N   LEU B  49     -21.634  15.311   5.073  1.00 97.72           N  
ATOM   3227  H   LEU B  49     -21.206  15.975   5.703  1.00 97.72           H  
ATOM   3228  CA  LEU B  49     -22.175  14.088   5.671  1.00 97.72           C  
ATOM   3229  HA  LEU B  49     -21.994  13.246   5.003  1.00 97.72           H  
ATOM   3230  C   LEU B  49     -23.693  14.187   5.896  1.00 97.72           C  
ATOM   3231  CB  LEU B  49     -21.463  13.856   7.019  1.00 97.72           C  
ATOM   3232  HB2 LEU B  49     -21.708  14.688   7.680  1.00 97.72           H  
ATOM   3233  HB3 LEU B  49     -21.868  12.952   7.474  1.00 97.72           H  
ATOM   3234  O   LEU B  49     -24.410  13.193   5.815  1.00 97.72           O  
ATOM   3235  CG  LEU B  49     -19.933  13.717   6.959  1.00 97.72           C  
ATOM   3236  HG  LEU B  49     -19.497  14.582   6.459  1.00 97.72           H  
ATOM   3237  CD1 LEU B  49     -19.379  13.667   8.383  1.00 97.72           C  
ATOM   3238 HD11 LEU B  49     -19.713  14.546   8.933  1.00 97.72           H  
ATOM   3239 HD12 LEU B  49     -18.290  13.677   8.352  1.00 97.72           H  
ATOM   3240 HD13 LEU B  49     -19.728  12.770   8.895  1.00 97.72           H  
ATOM   3241  CD2 LEU B  49     -19.500  12.445   6.227  1.00 97.72           C  
ATOM   3242 HD21 LEU B  49     -19.838  12.486   5.191  1.00 97.72           H  
ATOM   3243 HD22 LEU B  49     -19.927  11.567   6.712  1.00 97.72           H  
ATOM   3244 HD23 LEU B  49     -18.413  12.376   6.232  1.00 97.72           H  
ATOM   3245  N   GLU B  50     -24.171  15.393   6.174  1.00 95.74           N  
ATOM   3246  H   GLU B  50     -23.490  16.132   6.271  1.00 95.74           H  
ATOM   3247  CA  GLU B  50     -25.546  15.750   6.478  1.00 95.74           C  
ATOM   3248  HA  GLU B  50     -25.952  15.038   7.196  1.00 95.74           H  
ATOM   3249  C   GLU B  50     -26.406  15.657   5.206  1.00 95.74           C  
ATOM   3250  CB  GLU B  50     -25.556  17.158   7.119  1.00 95.74           C  
ATOM   3251  HB2 GLU B  50     -25.171  17.893   6.413  1.00 95.74           H  
ATOM   3252  HB3 GLU B  50     -26.598  17.412   7.316  1.00 95.74           H  
ATOM   3253  O   GLU B  50     -27.404  14.931   5.180  1.00 95.74           O  
ATOM   3254  CG  GLU B  50     -24.784  17.286   8.460  1.00 95.74           C  
ATOM   3255  HG2 GLU B  50     -25.251  18.094   9.023  1.00 95.74           H  
ATOM   3256  HG3 GLU B  50     -24.929  16.373   9.037  1.00 95.74           H  
ATOM   3257  CD  GLU B  50     -23.266  17.593   8.361  1.00 95.74           C  
ATOM   3258  OE1 GLU B  50     -22.705  18.294   9.237  1.00 95.74           O  
ATOM   3259  OE2 GLU B  50     -22.570  17.123   7.436  1.00 95.74           O  
ATOM   3260  N   SER B  51     -25.955  16.277   4.110  1.00 97.30           N  
ATOM   3261  H   SER B  51     -25.136  16.861   4.197  1.00 97.30           H  
ATOM   3262  CA  SER B  51     -26.552  16.115   2.778  1.00 97.30           C  
ATOM   3263  HA  SER B  51     -27.621  16.309   2.866  1.00 97.30           H  
ATOM   3264  C   SER B  51     -26.408  14.686   2.234  1.00 97.30           C  
ATOM   3265  CB  SER B  51     -25.984  17.148   1.793  1.00 97.30           C  
ATOM   3266  HB2 SER B  51     -26.288  18.144   2.112  1.00 97.30           H  
ATOM   3267  HB3 SER B  51     -26.400  16.964   0.802  1.00 97.30           H  
ATOM   3268  O   SER B  51     -27.328  14.193   1.576  1.00 97.30           O  
ATOM   3269  OG  SER B  51     -24.572  17.108   1.724  1.00 97.30           O  
ATOM   3270  HG  SER B  51     -24.248  17.482   2.547  1.00 97.30           H  
ATOM   3271  N   TYR B  52     -25.322  13.964   2.554  1.00 98.49           N  
ATOM   3272  H   TYR B  52     -24.551  14.428   3.013  1.00 98.49           H  
ATOM   3273  CA  TYR B  52     -25.202  12.541   2.207  1.00 98.49           C  
ATOM   3274  HA  TYR B  52     -25.388  12.461   1.136  1.00 98.49           H  
ATOM   3275  C   TYR B  52     -26.252  11.686   2.930  1.00 98.49           C  
ATOM   3276  CB  TYR B  52     -23.789  12.006   2.507  1.00 98.49           C  
ATOM   3277  HB2 TYR B  52     -23.632  12.044   3.585  1.00 98.49           H  
ATOM   3278  HB3 TYR B  52     -23.049  12.671   2.063  1.00 98.49           H  
ATOM   3279  O   TYR B  52     -26.914  10.857   2.304  1.00 98.49           O  
ATOM   3280  CG  TYR B  52     -23.479  10.588   2.030  1.00 98.49           C  
ATOM   3281  CD1 TYR B  52     -22.439   9.872   2.658  1.00 98.49           C  
ATOM   3282  HD1 TYR B  52     -21.895  10.331   3.470  1.00 98.49           H  
ATOM   3283  CD2 TYR B  52     -24.183   9.985   0.964  1.00 98.49           C  
ATOM   3284  HD2 TYR B  52     -24.994  10.501   0.471  1.00 98.49           H  
ATOM   3285  CE1 TYR B  52     -22.093   8.578   2.217  1.00 98.49           C  
ATOM   3286  HE1 TYR B  52     -21.287   8.037   2.691  1.00 98.49           H  
ATOM   3287  CE2 TYR B  52     -23.850   8.688   0.534  1.00 98.49           C  
ATOM   3288  HE2 TYR B  52     -24.402   8.216  -0.266  1.00 98.49           H  
ATOM   3289  OH  TYR B  52     -22.433   6.769   0.668  1.00 98.49           O  
ATOM   3290  HH  TYR B  52     -21.653   6.427   1.112  1.00 98.49           H  
ATOM   3291  CZ  TYR B  52     -22.786   7.994   1.138  1.00 98.49           C  
ATOM   3292  N   TRP B  53     -26.449  11.905   4.232  1.00 98.20           N  
ATOM   3293  H   TRP B  53     -25.869  12.583   4.704  1.00 98.20           H  
ATOM   3294  CA  TRP B  53     -27.463  11.193   5.008  1.00 98.20           C  
ATOM   3295  HA  TRP B  53     -27.291  10.122   4.896  1.00 98.20           H  
ATOM   3296  C   TRP B  53     -28.881  11.470   4.503  1.00 98.20           C  
ATOM   3297  CB  TRP B  53     -27.344  11.554   6.489  1.00 98.20           C  
ATOM   3298  HB2 TRP B  53     -27.508  12.625   6.613  1.00 98.20           H  
ATOM   3299  HB3 TRP B  53     -26.332  11.333   6.830  1.00 98.20           H  
ATOM   3300  O   TRP B  53     -29.683  10.540   4.381  1.00 98.20           O  
ATOM   3301  CG  TRP B  53     -28.310  10.807   7.352  1.00 98.20           C  
ATOM   3302  CD1 TRP B  53     -29.267  11.364   8.128  1.00 98.20           C  
ATOM   3303  HD1 TRP B  53     -29.430  12.425   8.241  1.00 98.20           H  
ATOM   3304  CD2 TRP B  53     -28.474   9.360   7.488  1.00 98.20           C  
ATOM   3305  CE2 TRP B  53     -29.576   9.115   8.361  1.00 98.20           C  
ATOM   3306  CE3 TRP B  53     -27.804   8.232   6.963  1.00 98.20           C  
ATOM   3307  HE3 TRP B  53     -26.959   8.379   6.307  1.00 98.20           H  
ATOM   3308  NE1 TRP B  53     -30.003  10.368   8.740  1.00 98.20           N  
ATOM   3309  HE1 TRP B  53     -30.735  10.550   9.413  1.00 98.20           H  
ATOM   3310  CH2 TRP B  53     -29.318   6.721   8.139  1.00 98.20           C  
ATOM   3311  HH2 TRP B  53     -29.638   5.719   8.384  1.00 98.20           H  
ATOM   3312  CZ2 TRP B  53     -30.005   7.819   8.679  1.00 98.20           C  
ATOM   3313  HZ2 TRP B  53     -30.849   7.670   9.337  1.00 98.20           H  
ATOM   3314  CZ3 TRP B  53     -28.211   6.927   7.297  1.00 98.20           C  
ATOM   3315  HZ3 TRP B  53     -27.664   6.079   6.912  1.00 98.20           H  
ATOM   3316  N   GLN B  54     -29.178  12.719   4.135  1.00 97.77           N  
ATOM   3317  H   GLN B  54     -28.503  13.450   4.307  1.00 97.77           H  
ATOM   3318  CA  GLN B  54     -30.455  13.075   3.521  1.00 97.77           C  
ATOM   3319  HA  GLN B  54     -31.253  12.740   4.185  1.00 97.77           H  
ATOM   3320  C   GLN B  54     -30.656  12.358   2.174  1.00 97.77           C  
ATOM   3321  CB  GLN B  54     -30.555  14.603   3.414  1.00 97.77           C  
ATOM   3322  HB2 GLN B  54     -30.361  15.034   4.396  1.00 97.77           H  
ATOM   3323  HB3 GLN B  54     -29.814  14.982   2.710  1.00 97.77           H  
ATOM   3324  O   GLN B  54     -31.692  11.729   1.969  1.00 97.77           O  
ATOM   3325  CG  GLN B  54     -31.962  15.016   2.959  1.00 97.77           C  
ATOM   3326  HG2 GLN B  54     -32.116  14.698   1.927  1.00 97.77           H  
ATOM   3327  HG3 GLN B  54     -32.704  14.512   3.578  1.00 97.77           H  
ATOM   3328  CD  GLN B  54     -32.233  16.514   3.040  1.00 97.77           C  
ATOM   3329  NE2 GLN B  54     -33.398  16.939   2.613  1.00 97.77           N  
ATOM   3330 HE21 GLN B  54     -34.034  16.272   2.201  1.00 97.77           H  
ATOM   3331 HE22 GLN B  54     -33.567  17.935   2.639  1.00 97.77           H  
ATOM   3332  OE1 GLN B  54     -31.437  17.324   3.485  1.00 97.77           O  
ATOM   3333  N   LEU B  55     -29.645  12.340   1.295  1.00 98.21           N  
ATOM   3334  H   LEU B  55     -28.818  12.878   1.510  1.00 98.21           H  
ATOM   3335  CA  LEU B  55     -29.693  11.615   0.015  1.00 98.21           C  
ATOM   3336  HA  LEU B  55     -30.518  12.021  -0.570  1.00 98.21           H  
ATOM   3337  C   LEU B  55     -29.973  10.110   0.201  1.00 98.21           C  
ATOM   3338  CB  LEU B  55     -28.371  11.892  -0.736  1.00 98.21           C  
ATOM   3339  HB2 LEU B  55     -28.281  12.974  -0.829  1.00 98.21           H  
ATOM   3340  HB3 LEU B  55     -27.523  11.547  -0.144  1.00 98.21           H  
ATOM   3341  O   LEU B  55     -30.744   9.516  -0.559  1.00 98.21           O  
ATOM   3342  CG  LEU B  55     -28.296  11.269  -2.144  1.00 98.21           C  
ATOM   3343  HG  LEU B  55     -29.296  11.266  -2.578  1.00 98.21           H  
ATOM   3344  CD1 LEU B  55     -27.426  12.104  -3.079  1.00 98.21           C  
ATOM   3345 HD11 LEU B  55     -27.766  13.140  -3.078  1.00 98.21           H  
ATOM   3346 HD12 LEU B  55     -27.497  11.711  -4.093  1.00 98.21           H  
ATOM   3347 HD13 LEU B  55     -26.386  12.059  -2.757  1.00 98.21           H  
ATOM   3348  CD2 LEU B  55     -27.725   9.845  -2.166  1.00 98.21           C  
ATOM   3349 HD21 LEU B  55     -26.734   9.834  -1.713  1.00 98.21           H  
ATOM   3350 HD22 LEU B  55     -28.375   9.160  -1.621  1.00 98.21           H  
ATOM   3351 HD23 LEU B  55     -27.661   9.497  -3.197  1.00 98.21           H  
ATOM   3352  N   LEU B  56     -29.357   9.496   1.217  1.00 97.99           N  
ATOM   3353  H   LEU B  56     -28.722  10.049   1.775  1.00 97.99           H  
ATOM   3354  CA  LEU B  56     -29.536   8.083   1.558  1.00 97.99           C  
ATOM   3355  HA  LEU B  56     -29.436   7.484   0.652  1.00 97.99           H  
ATOM   3356  C   LEU B  56     -30.931   7.784   2.130  1.00 97.99           C  
ATOM   3357  CB  LEU B  56     -28.450   7.672   2.568  1.00 97.99           C  
ATOM   3358  HB2 LEU B  56     -28.717   6.705   2.995  1.00 97.99           H  
ATOM   3359  HB3 LEU B  56     -28.448   8.395   3.384  1.00 97.99           H  
ATOM   3360  O   LEU B  56     -31.547   6.792   1.741  1.00 97.99           O  
ATOM   3361  CG  LEU B  56     -27.027   7.568   1.990  1.00 97.99           C  
ATOM   3362  HG  LEU B  56     -26.786   8.458   1.408  1.00 97.99           H  
ATOM   3363  CD1 LEU B  56     -26.034   7.446   3.147  1.00 97.99           C  
ATOM   3364 HD11 LEU B  56     -25.030   7.261   2.764  1.00 97.99           H  
ATOM   3365 HD12 LEU B  56     -26.332   6.644   3.822  1.00 97.99           H  
ATOM   3366 HD13 LEU B  56     -26.015   8.387   3.697  1.00 97.99           H  
ATOM   3367  CD2 LEU B  56     -26.873   6.345   1.082  1.00 97.99           C  
ATOM   3368 HD21 LEU B  56     -27.148   5.441   1.624  1.00 97.99           H  
ATOM   3369 HD22 LEU B  56     -25.842   6.277   0.737  1.00 97.99           H  
ATOM   3370 HD23 LEU B  56     -27.519   6.453   0.211  1.00 97.99           H  
ATOM   3371  N   THR B  57     -31.436   8.623   3.038  1.00 96.63           N  
ATOM   3372  H   THR B  57     -30.891   9.435   3.292  1.00 96.63           H  
ATOM   3373  CA  THR B  57     -32.732   8.413   3.713  1.00 96.63           C  
ATOM   3374  HA  THR B  57     -32.833   7.350   3.931  1.00 96.63           H  
ATOM   3375  C   THR B  57     -33.936   8.771   2.846  1.00 96.63           C  
ATOM   3376  CB  THR B  57     -32.822   9.158   5.052  1.00 96.63           C  
ATOM   3377  HB  THR B  57     -33.859   9.150   5.387  1.00 96.63           H  
ATOM   3378  O   THR B  57     -34.957   8.090   2.928  1.00 96.63           O  
ATOM   3379  CG2 THR B  57     -31.975   8.482   6.122  1.00 96.63           C  
ATOM   3380 HG21 THR B  57     -32.091   9.028   7.058  1.00 96.63           H  
ATOM   3381 HG22 THR B  57     -30.925   8.477   5.831  1.00 96.63           H  
ATOM   3382 HG23 THR B  57     -32.313   7.457   6.276  1.00 96.63           H  
ATOM   3383  OG1 THR B  57     -32.389  10.491   4.952  1.00 96.63           O  
ATOM   3384  HG1 THR B  57     -31.432  10.489   4.877  1.00 96.63           H  
ATOM   3385  N   GLU B  58     -33.809   9.749   1.946  1.00 96.87           N  
ATOM   3386  H   GLU B  58     -32.992  10.342   1.989  1.00 96.87           H  
ATOM   3387  CA  GLU B  58     -34.794  10.018   0.888  1.00 96.87           C  
ATOM   3388  HA  GLU B  58     -35.791   9.986   1.326  1.00 96.87           H  
ATOM   3389  C   GLU B  58     -34.782   8.948  -0.226  1.00 96.87           C  
ATOM   3390  CB  GLU B  58     -34.581  11.429   0.308  1.00 96.87           C  
ATOM   3391  HB2 GLU B  58     -33.544  11.537  -0.012  1.00 96.87           H  
ATOM   3392  HB3 GLU B  58     -35.224  11.540  -0.565  1.00 96.87           H  
ATOM   3393  O   GLU B  58     -35.663   8.937  -1.086  1.00 96.87           O  
ATOM   3394  CG  GLU B  58     -34.938  12.543   1.309  1.00 96.87           C  
ATOM   3395  HG2 GLU B  58     -35.966  12.391   1.637  1.00 96.87           H  
ATOM   3396  HG3 GLU B  58     -34.297  12.459   2.186  1.00 96.87           H  
ATOM   3397  CD  GLU B  58     -34.815  13.965   0.728  1.00 96.87           C  
ATOM   3398  OE1 GLU B  58     -34.949  14.925   1.525  1.00 96.87           O  
ATOM   3399  OE2 GLU B  58     -34.638  14.114  -0.503  1.00 96.87           O  
ATOM   3400  N   GLY B  59     -33.811   8.022  -0.218  1.00 96.81           N  
ATOM   3401  H   GLY B  59     -33.124   8.067   0.521  1.00 96.81           H  
ATOM   3402  CA  GLY B  59     -33.722   6.918  -1.179  1.00 96.81           C  
ATOM   3403  HA2 GLY B  59     -34.675   6.390  -1.209  1.00 96.81           H  
ATOM   3404  HA3 GLY B  59     -32.949   6.228  -0.843  1.00 96.81           H  
ATOM   3405  C   GLY B  59     -33.377   7.368  -2.602  1.00 96.81           C  
ATOM   3406  O   GLY B  59     -33.764   6.717  -3.574  1.00 96.81           O  
ATOM   3407  N   VAL B  60     -32.677   8.496  -2.749  1.00 97.41           N  
ATOM   3408  H   VAL B  60     -32.343   8.960  -1.917  1.00 97.41           H  
ATOM   3409  CA  VAL B  60     -32.403   9.111  -4.053  1.00 97.41           C  
ATOM   3410  HA  VAL B  60     -33.333   9.108  -4.622  1.00 97.41           H  
ATOM   3411  C   VAL B  60     -31.371   8.293  -4.837  1.00 97.41           C  
ATOM   3412  CB  VAL B  60     -31.978  10.579  -3.869  1.00 97.41           C  
ATOM   3413  HB  VAL B  60     -31.160  10.602  -3.148  1.00 97.41           H  
ATOM   3414  O   VAL B  60     -30.346   7.868  -4.297  1.00 97.41           O  
ATOM   3415  CG1 VAL B  60     -31.507  11.247  -5.170  1.00 97.41           C  
ATOM   3416 HG11 VAL B  60     -30.596  10.768  -5.528  1.00 97.41           H  
ATOM   3417 HG12 VAL B  60     -32.287  11.182  -5.929  1.00 97.41           H  
ATOM   3418 HG13 VAL B  60     -31.280  12.295  -4.976  1.00 97.41           H  
ATOM   3419  CG2 VAL B  60     -33.128  11.419  -3.304  1.00 97.41           C  
ATOM   3420 HG21 VAL B  60     -32.792  12.438  -3.110  1.00 97.41           H  
ATOM   3421 HG22 VAL B  60     -33.968  11.441  -3.999  1.00 97.41           H  
ATOM   3422 HG23 VAL B  60     -33.469  11.002  -2.357  1.00 97.41           H  
ATOM   3423  N   VAL B  61     -31.638   8.105  -6.136  1.00 97.31           N  
ATOM   3424  H   VAL B  61     -32.527   8.443  -6.476  1.00 97.31           H  
ATOM   3425  CA  VAL B  61     -30.759   7.405  -7.090  1.00 97.31           C  
ATOM   3426  HA  VAL B  61     -29.893   7.020  -6.553  1.00 97.31           H  
ATOM   3427  C   VAL B  61     -30.262   8.371  -8.161  1.00 97.31           C  
ATOM   3428  CB  VAL B  61     -31.453   6.194  -7.735  1.00 97.31           C  
ATOM   3429  HB  VAL B  61     -32.334   6.535  -8.277  1.00 97.31           H  
ATOM   3430  O   VAL B  61     -30.966   8.671  -9.136  1.00 97.31           O  
ATOM   3431  CG1 VAL B  61     -30.501   5.464  -8.695  1.00 97.31           C  
ATOM   3432 HG11 VAL B  61     -30.196   6.115  -9.515  1.00 97.31           H  
ATOM   3433 HG12 VAL B  61     -30.992   4.576  -9.094  1.00 97.31           H  
ATOM   3434 HG13 VAL B  61     -29.605   5.156  -8.157  1.00 97.31           H  
ATOM   3435  CG2 VAL B  61     -31.919   5.192  -6.691  1.00 97.31           C  
ATOM   3436 HG21 VAL B  61     -32.388   4.335  -7.174  1.00 97.31           H  
ATOM   3437 HG22 VAL B  61     -32.647   5.660  -6.029  1.00 97.31           H  
ATOM   3438 HG23 VAL B  61     -31.058   4.858  -6.112  1.00 97.31           H  
ATOM   3439  N   VAL B  62     -29.023   8.828  -7.998  1.00 97.11           N  
ATOM   3440  H   VAL B  62     -28.490   8.457  -7.225  1.00 97.11           H  
ATOM   3441  CA  VAL B  62     -28.353   9.781  -8.881  1.00 97.11           C  
ATOM   3442  HA  VAL B  62     -29.083  10.539  -9.165  1.00 97.11           H  
ATOM   3443  C   VAL B  62     -27.850   9.083 -10.142  1.00 97.11           C  
ATOM   3444  CB  VAL B  62     -27.193  10.503  -8.169  1.00 97.11           C  
ATOM   3445  HB  VAL B  62     -26.379   9.802  -7.977  1.00 97.11           H  
ATOM   3446  O   VAL B  62     -26.979   8.221 -10.107  1.00 97.11           O  
ATOM   3447  CG1 VAL B  62     -26.676  11.644  -9.058  1.00 97.11           C  
ATOM   3448 HG11 VAL B  62     -26.255  11.244  -9.980  1.00 97.11           H  
ATOM   3449 HG12 VAL B  62     -27.483  12.338  -9.291  1.00 97.11           H  
ATOM   3450 HG13 VAL B  62     -25.887  12.182  -8.533  1.00 97.11           H  
ATOM   3451  CG2 VAL B  62     -27.631  11.112  -6.832  1.00 97.11           C  
ATOM   3452 HG21 VAL B  62     -27.946  10.328  -6.144  1.00 97.11           H  
ATOM   3453 HG22 VAL B  62     -26.786  11.626  -6.375  1.00 97.11           H  
ATOM   3454 HG23 VAL B  62     -28.451  11.815  -6.978  1.00 97.11           H  
ATOM   3455  N   SER B  63     -28.386   9.496 -11.288  1.00 95.92           N  
ATOM   3456  H   SER B  63     -29.144  10.162 -11.240  1.00 95.92           H  
ATOM   3457  CA  SER B  63     -27.844   9.166 -12.606  1.00 95.92           C  
ATOM   3458  HA  SER B  63     -26.756   9.128 -12.553  1.00 95.92           H  
ATOM   3459  C   SER B  63     -28.265  10.249 -13.592  1.00 95.92           C  
ATOM   3460  CB  SER B  63     -28.352   7.792 -13.052  1.00 95.92           C  
ATOM   3461  HB2 SER B  63     -29.442   7.783 -13.039  1.00 95.92           H  
ATOM   3462  HB3 SER B  63     -27.986   7.035 -12.358  1.00 95.92           H  
ATOM   3463  O   SER B  63     -29.446  10.350 -13.935  1.00 95.92           O  
ATOM   3464  OG  SER B  63     -27.900   7.486 -14.355  1.00 95.92           O  
ATOM   3465  HG  SER B  63     -27.375   6.686 -14.272  1.00 95.92           H  
ATOM   3466  N   THR B  64     -27.332  11.076 -14.054  1.00 93.82           N  
ATOM   3467  H   THR B  64     -26.373  10.930 -13.772  1.00 93.82           H  
ATOM   3468  CA  THR B  64     -27.581  12.101 -15.086  1.00 93.82           C  
ATOM   3469  HA  THR B  64     -28.651  12.177 -15.278  1.00 93.82           H  
ATOM   3470  C   THR B  64     -26.928  11.686 -16.402  1.00 93.82           C  
ATOM   3471  CB  THR B  64     -27.122  13.501 -14.635  1.00 93.82           C  
ATOM   3472  HB  THR B  64     -27.415  14.227 -15.393  1.00 93.82           H  
ATOM   3473  O   THR B  64     -26.230  10.673 -16.448  1.00 93.82           O  
ATOM   3474  CG2 THR B  64     -27.761  13.914 -13.306  1.00 93.82           C  
ATOM   3475 HG21 THR B  64     -27.483  14.944 -13.083  1.00 93.82           H  
ATOM   3476 HG22 THR B  64     -27.405  13.274 -12.499  1.00 93.82           H  
ATOM   3477 HG23 THR B  64     -28.846  13.845 -13.378  1.00 93.82           H  
ATOM   3478  OG1 THR B  64     -25.731  13.567 -14.473  1.00 93.82           O  
ATOM   3479  HG1 THR B  64     -25.331  13.713 -15.333  1.00 93.82           H  
ATOM   3480  N   GLU B  65     -27.153  12.431 -17.489  1.00 91.77           N  
ATOM   3481  H   GLU B  65     -27.719  13.264 -17.413  1.00 91.77           H  
ATOM   3482  CA  GLU B  65     -26.198  12.386 -18.606  1.00 91.77           C  
ATOM   3483  HA  GLU B  65     -25.933  11.347 -18.797  1.00 91.77           H  
ATOM   3484  C   GLU B  65     -24.880  13.074 -18.213  1.00 91.77           C  
ATOM   3485  CB  GLU B  65     -26.789  12.936 -19.924  1.00 91.77           C  
ATOM   3486  HB2 GLU B  65     -27.155  13.952 -19.775  1.00 91.77           H  
ATOM   3487  HB3 GLU B  65     -25.990  12.962 -20.664  1.00 91.77           H  
ATOM   3488  O   GLU B  65     -24.817  13.799 -17.213  1.00 91.77           O  
ATOM   3489  CG  GLU B  65     -27.919  12.045 -20.476  1.00 91.77           C  
ATOM   3490  HG2 GLU B  65     -28.857  12.314 -19.989  1.00 91.77           H  
ATOM   3491  HG3 GLU B  65     -27.709  11.007 -20.219  1.00 91.77           H  
ATOM   3492  CD  GLU B  65     -28.078  12.126 -22.005  1.00 91.77           C  
ATOM   3493  OE1 GLU B  65     -28.123  11.040 -22.643  1.00 91.77           O  
ATOM   3494  OE2 GLU B  65     -28.202  13.247 -22.536  1.00 91.77           O  
ATOM   3495  N   VAL B  66     -23.828  12.800 -18.985  1.00 91.38           N  
ATOM   3496  H   VAL B  66     -23.966  12.150 -19.746  1.00 91.38           H  
ATOM   3497  CA  VAL B  66     -22.516  13.452 -18.877  1.00 91.38           C  
ATOM   3498  HA  VAL B  66     -22.080  13.201 -17.910  1.00 91.38           H  
ATOM   3499  C   VAL B  66     -22.661  14.979 -19.011  1.00 91.38           C  
ATOM   3500  CB  VAL B  66     -21.573  12.911 -19.970  1.00 91.38           C  
ATOM   3501  HB  VAL B  66     -22.095  12.932 -20.927  1.00 91.38           H  
ATOM   3502  O   VAL B  66     -23.278  15.436 -19.976  1.00 91.38           O  
ATOM   3503  CG1 VAL B  66     -20.276  13.716 -20.112  1.00 91.38           C  
ATOM   3504 HG11 VAL B  66     -19.635  13.246 -20.857  1.00 91.38           H  
ATOM   3505 HG12 VAL B  66     -19.751  13.775 -19.158  1.00 91.38           H  
ATOM   3506 HG13 VAL B  66     -20.494  14.721 -20.474  1.00 91.38           H  
ATOM   3507  CG2 VAL B  66     -21.178  11.460 -19.665  1.00 91.38           C  
ATOM   3508 HG21 VAL B  66     -20.768  11.006 -20.567  1.00 91.38           H  
ATOM   3509 HG22 VAL B  66     -22.044  10.879 -19.348  1.00 91.38           H  
ATOM   3510 HG23 VAL B  66     -20.424  11.436 -18.878  1.00 91.38           H  
ATOM   3511  N   PRO B  67     -22.074  15.777 -18.098  1.00 90.97           N  
ATOM   3512  CA  PRO B  67     -22.032  17.233 -18.226  1.00 90.97           C  
ATOM   3513  HA  PRO B  67     -23.059  17.600 -18.225  1.00 90.97           H  
ATOM   3514  C   PRO B  67     -21.337  17.691 -19.524  1.00 90.97           C  
ATOM   3515  CB  PRO B  67     -21.342  17.731 -16.950  1.00 90.97           C  
ATOM   3516  HB2 PRO B  67     -21.747  18.688 -16.621  1.00 90.97           H  
ATOM   3517  HB3 PRO B  67     -20.266  17.806 -17.108  1.00 90.97           H  
ATOM   3518  O   PRO B  67     -20.238  17.243 -19.855  1.00 90.97           O  
ATOM   3519  CG  PRO B  67     -21.622  16.633 -15.929  1.00 90.97           C  
ATOM   3520  HG2 PRO B  67     -22.619  16.767 -15.509  1.00 90.97           H  
ATOM   3521  HG3 PRO B  67     -20.873  16.607 -15.137  1.00 90.97           H  
ATOM   3522  CD  PRO B  67     -21.594  15.371 -16.784  1.00 90.97           C  
ATOM   3523  HD2 PRO B  67     -22.250  14.624 -16.336  1.00 90.97           H  
ATOM   3524  HD3 PRO B  67     -20.578  14.985 -16.860  1.00 90.97           H  
ATOM   3525  N   ALA B  68     -21.996  18.560 -20.297  1.00 87.39           N  
ATOM   3526  H   ALA B  68     -22.878  18.918 -19.958  1.00 87.39           H  
ATOM   3527  CA  ALA B  68     -21.595  18.896 -21.671  1.00 87.39           C  
ATOM   3528  HA  ALA B  68     -21.385  17.965 -22.197  1.00 87.39           H  
ATOM   3529  C   ALA B  68     -20.316  19.756 -21.770  1.00 87.39           C  
ATOM   3530  CB  ALA B  68     -22.784  19.577 -22.359  1.00 87.39           C  
ATOM   3531  HB1 ALA B  68     -23.653  18.919 -22.331  1.00 87.39           H  
ATOM   3532  HB2 ALA B  68     -22.530  19.784 -23.398  1.00 87.39           H  
ATOM   3533  HB3 ALA B  68     -23.018  20.515 -21.855  1.00 87.39           H  
ATOM   3534  O   ALA B  68     -19.657  19.764 -22.807  1.00 87.39           O  
ATOM   3535  N   ASP B  69     -19.943  20.431 -20.681  1.00 82.56           N  
ATOM   3536  H   ASP B  69     -20.511  20.323 -19.853  1.00 82.56           H  
ATOM   3537  CA  ASP B  69     -18.647  21.083 -20.436  1.00 82.56           C  
ATOM   3538  HA  ASP B  69     -18.456  21.826 -21.210  1.00 82.56           H  
ATOM   3539  C   ASP B  69     -17.462  20.095 -20.421  1.00 82.56           C  
ATOM   3540  CB  ASP B  69     -18.737  21.787 -19.069  1.00 82.56           C  
ATOM   3541  HB2 ASP B  69     -19.517  22.547 -19.108  1.00 82.56           H  
ATOM   3542  HB3 ASP B  69     -17.792  22.284 -18.853  1.00 82.56           H  
ATOM   3543  O   ASP B  69     -16.299  20.492 -20.530  1.00 82.56           O  
ATOM   3544  CG  ASP B  69     -19.064  20.779 -17.959  1.00 82.56           C  
ATOM   3545  OD1 ASP B  69     -20.231  20.320 -17.951  1.00 82.56           O  
ATOM   3546  OD2 ASP B  69     -18.136  20.354 -17.239  1.00 82.56           O  
ATOM   3547  N   ARG B  70     -17.746  18.791 -20.301  1.00 85.00           N  
ATOM   3548  H   ARG B  70     -18.714  18.541 -20.157  1.00 85.00           H  
ATOM   3549  CA  ARG B  70     -16.736  17.733 -20.262  1.00 85.00           C  
ATOM   3550  HA  ARG B  70     -15.797  18.196 -19.961  1.00 85.00           H  
ATOM   3551  C   ARG B  70     -16.492  17.138 -21.632  1.00 85.00           C  
ATOM   3552  CB  ARG B  70     -17.128  16.659 -19.244  1.00 85.00           C  
ATOM   3553  HB2 ARG B  70     -18.040  16.155 -19.564  1.00 85.00           H  
ATOM   3554  HB3 ARG B  70     -16.350  15.898 -19.184  1.00 85.00           H  
ATOM   3555  O   ARG B  70     -15.375  17.187 -22.137  1.00 85.00           O  
ATOM   3556  CG  ARG B  70     -17.353  17.282 -17.868  1.00 85.00           C  
ATOM   3557  HG2 ARG B  70     -18.194  17.975 -17.909  1.00 85.00           H  
ATOM   3558  HG3 ARG B  70     -16.458  17.799 -17.524  1.00 85.00           H  
ATOM   3559  CD  ARG B  70     -17.709  16.159 -16.923  1.00 85.00           C  
ATOM   3560  HD2 ARG B  70     -18.572  15.622 -17.317  1.00 85.00           H  
ATOM   3561  HD3 ARG B  70     -16.860  15.477 -16.883  1.00 85.00           H  
ATOM   3562  NE  ARG B  70     -18.029  16.670 -15.586  1.00 85.00           N  
ATOM   3563  HE  ARG B  70     -18.339  17.628 -15.500  1.00 85.00           H  
ATOM   3564  NH1 ARG B  70     -17.460  14.733 -14.565  1.00 85.00           N  
ATOM   3565 HH11 ARG B  70     -17.018  14.369 -15.397  1.00 85.00           H  
ATOM   3566 HH12 ARG B  70     -17.177  14.325 -13.685  1.00 85.00           H  
ATOM   3567  NH2 ARG B  70     -18.305  16.345 -13.329  1.00 85.00           N  
ATOM   3568 HH21 ARG B  70     -18.787  17.217 -13.163  1.00 85.00           H  
ATOM   3569 HH22 ARG B  70     -18.220  15.680 -12.574  1.00 85.00           H  
ATOM   3570  CZ  ARG B  70     -17.937  15.934 -14.502  1.00 85.00           C  
ATOM   3571  N   TRP B  71     -17.540  16.554 -22.193  1.00 79.46           N  
ATOM   3572  H   TRP B  71     -18.403  16.554 -21.668  1.00 79.46           H  
ATOM   3573  CA  TRP B  71     -17.618  16.075 -23.563  1.00 79.46           C  
ATOM   3574  HA  TRP B  71     -17.211  16.843 -24.220  1.00 79.46           H  
ATOM   3575  C   TRP B  71     -19.095  15.880 -23.915  1.00 79.46           C  
ATOM   3576  CB  TRP B  71     -16.795  14.787 -23.748  1.00 79.46           C  
ATOM   3577  HB2 TRP B  71     -15.742  15.024 -23.595  1.00 79.46           H  
ATOM   3578  HB3 TRP B  71     -16.889  14.475 -24.788  1.00 79.46           H  
ATOM   3579  O   TRP B  71     -19.922  15.606 -23.045  1.00 79.46           O  
ATOM   3580  CG  TRP B  71     -17.133  13.607 -22.884  1.00 79.46           C  
ATOM   3581  CD1 TRP B  71     -16.578  13.310 -21.686  1.00 79.46           C  
ATOM   3582  HD1 TRP B  71     -15.826  13.910 -21.193  1.00 79.46           H  
ATOM   3583  CD2 TRP B  71     -18.055  12.515 -23.175  1.00 79.46           C  
ATOM   3584  CE2 TRP B  71     -17.986  11.565 -22.111  1.00 79.46           C  
ATOM   3585  CE3 TRP B  71     -18.906  12.209 -24.258  1.00 79.46           C  
ATOM   3586  HE3 TRP B  71     -18.964  12.893 -25.091  1.00 79.46           H  
ATOM   3587  NE1 TRP B  71     -17.081  12.108 -21.223  1.00 79.46           N  
ATOM   3588  HE1 TRP B  71     -16.802  11.688 -20.347  1.00 79.46           H  
ATOM   3589  CH2 TRP B  71     -19.612  10.136 -23.186  1.00 79.46           C  
ATOM   3590  HH2 TRP B  71     -20.242   9.258 -23.184  1.00 79.46           H  
ATOM   3591  CZ2 TRP B  71     -18.742  10.384 -22.111  1.00 79.46           C  
ATOM   3592  HZ2 TRP B  71     -18.678   9.696 -21.282  1.00 79.46           H  
ATOM   3593  CZ3 TRP B  71     -19.682  11.036 -24.261  1.00 79.46           C  
ATOM   3594  HZ3 TRP B  71     -20.355  10.841 -25.083  1.00 79.46           H  
ATOM   3595  N   ASN B  72     -19.452  16.035 -25.190  1.00 77.84           N  
ATOM   3596  H   ASN B  72     -18.754  16.255 -25.886  1.00 77.84           H  
ATOM   3597  CA  ASN B  72     -20.848  15.939 -25.602  1.00 77.84           C  
ATOM   3598  HA  ASN B  72     -21.454  16.512 -24.900  1.00 77.84           H  
ATOM   3599  C   ASN B  72     -21.335  14.480 -25.560  1.00 77.84           C  
ATOM   3600  CB  ASN B  72     -21.016  16.585 -26.984  1.00 77.84           C  
ATOM   3601  HB2 ASN B  72     -20.675  17.620 -26.953  1.00 77.84           H  
ATOM   3602  HB3 ASN B  72     -20.408  16.045 -27.711  1.00 77.84           H  
ATOM   3603  O   ASN B  72     -20.998  13.676 -26.434  1.00 77.84           O  
ATOM   3604  CG  ASN B  72     -22.459  16.580 -27.460  1.00 77.84           C  
ATOM   3605  ND2 ASN B  72     -22.695  16.969 -28.683  1.00 77.84           N  
ATOM   3606 HD21 ASN B  72     -23.625  16.829 -29.052  1.00 77.84           H  
ATOM   3607 HD22 ASN B  72     -21.917  17.011 -29.325  1.00 77.84           H  
ATOM   3608  OD1 ASN B  72     -23.385  16.205 -26.755  1.00 77.84           O  
ATOM   3609  N   GLY B  73     -22.173  14.165 -24.568  1.00 71.86           N  
ATOM   3610  H   GLY B  73     -22.325  14.858 -23.850  1.00 71.86           H  
ATOM   3611  CA  GLY B  73     -22.787  12.848 -24.385  1.00 71.86           C  
ATOM   3612  HA2 GLY B  73     -22.025  12.131 -24.081  1.00 71.86           H  
ATOM   3613  HA3 GLY B  73     -23.521  12.921 -23.583  1.00 71.86           H  
ATOM   3614  C   GLY B  73     -23.507  12.309 -25.627  1.00 71.86           C  
ATOM   3615  O   GLY B  73     -23.556  11.095 -25.813  1.00 71.86           O  
ATOM   3616  N   ALA B  74     -24.015  13.186 -26.501  1.00 70.06           N  
ATOM   3617  H   ALA B  74     -23.909  14.173 -26.312  1.00 70.06           H  
ATOM   3618  CA  ALA B  74     -24.670  12.798 -27.748  1.00 70.06           C  
ATOM   3619  HA  ALA B  74     -25.319  11.946 -27.545  1.00 70.06           H  
ATOM   3620  C   ALA B  74     -23.679  12.358 -28.843  1.00 70.06           C  
ATOM   3621  CB  ALA B  74     -25.552  13.960 -28.218  1.00 70.06           C  
ATOM   3622  HB1 ALA B  74     -24.932  14.815 -28.486  1.00 70.06           H  
ATOM   3623  HB2 ALA B  74     -26.241  14.249 -27.424  1.00 70.06           H  
ATOM   3624  HB3 ALA B  74     -26.123  13.652 -29.094  1.00 70.06           H  
ATOM   3625  O   ALA B  74     -23.931  11.355 -29.507  1.00 70.06           O  
ATOM   3626  N   ASP B  75     -22.545  13.049 -29.004  1.00 67.65           N  
ATOM   3627  H   ASP B  75     -22.365  13.835 -28.396  1.00 67.65           H  
ATOM   3628  CA  ASP B  75     -21.551  12.733 -30.047  1.00 67.65           C  
ATOM   3629  HA  ASP B  75     -22.063  12.618 -31.003  1.00 67.65           H  
ATOM   3630  C   ASP B  75     -20.822  11.411 -29.749  1.00 67.65           C  
ATOM   3631  CB  ASP B  75     -20.527  13.876 -30.182  1.00 67.65           C  
ATOM   3632  HB2 ASP B  75     -19.774  13.580 -30.912  1.00 67.65           H  
ATOM   3633  HB3 ASP B  75     -20.026  14.013 -29.224  1.00 67.65           H  
ATOM   3634  O   ASP B  75     -20.476  10.651 -30.656  1.00 67.65           O  
ATOM   3635  CG  ASP B  75     -21.125  15.213 -30.636  1.00 67.65           C  
ATOM   3636  OD1 ASP B  75     -22.183  15.217 -31.301  1.00 67.65           O  
ATOM   3637  OD2 ASP B  75     -20.549  16.260 -30.262  1.00 67.65           O  
ATOM   3638  N   GLY B  76     -20.633  11.108 -28.461  1.00 65.63           N  
ATOM   3639  H   GLY B  76     -20.909  11.798 -27.777  1.00 65.63           H  
ATOM   3640  CA  GLY B  76     -20.100   9.828 -27.995  1.00 65.63           C  
ATOM   3641  HA2 GLY B  76     -19.321   9.495 -28.680  1.00 65.63           H  
ATOM   3642  HA3 GLY B  76     -19.643   9.970 -27.016  1.00 65.63           H  
ATOM   3643  C   GLY B  76     -21.135   8.702 -27.878  1.00 65.63           C  
ATOM   3644  O   GLY B  76     -20.743   7.588 -27.531  1.00 65.63           O  
ATOM   3645  N   ARG B  77     -22.433   8.934 -28.139  1.00 74.83           N  
ATOM   3646  H   ARG B  77     -22.703   9.844 -28.484  1.00 74.83           H  
ATOM   3647  CA  ARG B  77     -23.475   7.903 -27.980  1.00 74.83           C  
ATOM   3648  HA  ARG B  77     -23.235   7.339 -27.079  1.00 74.83           H  
ATOM   3649  C   ARG B  77     -23.464   6.922 -29.158  1.00 74.83           C  
ATOM   3650  CB  ARG B  77     -24.856   8.541 -27.753  1.00 74.83           C  
ATOM   3651  HB2 ARG B  77     -24.793   9.245 -26.923  1.00 74.83           H  
ATOM   3652  HB3 ARG B  77     -25.152   9.086 -28.650  1.00 74.83           H  
ATOM   3653  O   ARG B  77     -23.822   7.270 -30.280  1.00 74.83           O  
ATOM   3654  CG  ARG B  77     -25.924   7.487 -27.416  1.00 74.83           C  
ATOM   3655  HG2 ARG B  77     -25.635   6.933 -26.522  1.00 74.83           H  
ATOM   3656  HG3 ARG B  77     -25.995   6.784 -28.246  1.00 74.83           H  
ATOM   3657  CD  ARG B  77     -27.312   8.118 -27.219  1.00 74.83           C  
ATOM   3658  HD2 ARG B  77     -27.436   8.925 -27.941  1.00 74.83           H  
ATOM   3659  HD3 ARG B  77     -28.067   7.368 -27.451  1.00 74.83           H  
ATOM   3660  NE  ARG B  77     -27.543   8.646 -25.853  1.00 74.83           N  
ATOM   3661  HE  ARG B  77     -27.317   9.615 -25.682  1.00 74.83           H  
ATOM   3662  NH1 ARG B  77     -28.373   6.725 -24.909  1.00 74.83           N  
ATOM   3663 HH11 ARG B  77     -28.676   6.227 -24.084  1.00 74.83           H  
ATOM   3664 HH12 ARG B  77     -28.012   6.207 -25.697  1.00 74.83           H  
ATOM   3665  NH2 ARG B  77     -28.425   8.610 -23.742  1.00 74.83           N  
ATOM   3666 HH21 ARG B  77     -28.875   8.122 -22.980  1.00 74.83           H  
ATOM   3667 HH22 ARG B  77     -28.231   9.589 -23.587  1.00 74.83           H  
ATOM   3668  CZ  ARG B  77     -28.111   8.003 -24.847  1.00 74.83           C  
ATOM   3669  N   GLY B  78     -23.092   5.678 -28.877  1.00 69.23           N  
ATOM   3670  H   GLY B  78     -22.838   5.481 -27.920  1.00 69.23           H  
ATOM   3671  CA  GLY B  78     -23.035   4.586 -29.847  1.00 69.23           C  
ATOM   3672  HA2 GLY B  78     -22.182   3.949 -29.611  1.00 69.23           H  
ATOM   3673  HA3 GLY B  78     -22.881   4.998 -30.844  1.00 69.23           H  
ATOM   3674  C   GLY B  78     -24.284   3.699 -29.885  1.00 69.23           C  
ATOM   3675  O   GLY B  78     -25.214   3.874 -29.090  1.00 69.23           O  
ATOM   3676  N   PRO B  79     -24.313   2.711 -30.799  1.00 62.08           N  
ATOM   3677  CA  PRO B  79     -25.322   1.660 -30.793  1.00 62.08           C  
ATOM   3678  HA  PRO B  79     -26.317   2.102 -30.841  1.00 62.08           H  
ATOM   3679  C   PRO B  79     -25.211   0.796 -29.528  1.00 62.08           C  
ATOM   3680  CB  PRO B  79     -25.057   0.842 -32.062  1.00 62.08           C  
ATOM   3681  HB2 PRO B  79     -25.590   1.290 -32.901  1.00 62.08           H  
ATOM   3682  HB3 PRO B  79     -25.339  -0.205 -31.949  1.00 62.08           H  
ATOM   3683  O   PRO B  79     -24.120   0.532 -29.025  1.00 62.08           O  
ATOM   3684  CG  PRO B  79     -23.551   1.003 -32.274  1.00 62.08           C  
ATOM   3685  HG2 PRO B  79     -23.268   0.864 -33.317  1.00 62.08           H  
ATOM   3686  HG3 PRO B  79     -23.010   0.304 -31.635  1.00 62.08           H  
ATOM   3687  CD  PRO B  79     -23.291   2.433 -31.802  1.00 62.08           C  
ATOM   3688  HD2 PRO B  79     -22.286   2.507 -31.388  1.00 62.08           H  
ATOM   3689  HD3 PRO B  79     -23.402   3.126 -32.636  1.00 62.08           H  
ATOM   3690  N   GLY B  80     -26.346   0.264 -29.064  1.00 60.50           N  
ATOM   3691  H   GLY B  80     -27.213   0.530 -29.510  1.00 60.50           H  
ATOM   3692  CA  GLY B  80     -26.420  -0.626 -27.895  1.00 60.50           C  
ATOM   3693  HA2 GLY B  80     -25.998  -0.110 -27.032  1.00 60.50           H  
ATOM   3694  HA3 GLY B  80     -27.466  -0.842 -27.677  1.00 60.50           H  
ATOM   3695  C   GLY B  80     -25.683  -1.968 -28.031  1.00 60.50           C  
ATOM   3696  O   GLY B  80     -25.704  -2.756 -27.093  1.00 60.50           O  
ATOM   3697  N   SER B  81     -25.037  -2.242 -29.170  1.00 62.78           N  
ATOM   3698  H   SER B  81     -25.000  -1.533 -29.889  1.00 62.78           H  
ATOM   3699  CA  SER B  81     -24.113  -3.370 -29.322  1.00 62.78           C  
ATOM   3700  HA  SER B  81     -24.543  -4.247 -28.839  1.00 62.78           H  
ATOM   3701  C   SER B  81     -22.753  -3.130 -28.665  1.00 62.78           C  
ATOM   3702  CB  SER B  81     -23.900  -3.708 -30.803  1.00 62.78           C  
ATOM   3703  HB2 SER B  81     -24.848  -4.021 -31.240  1.00 62.78           H  
ATOM   3704  HB3 SER B  81     -23.195  -4.536 -30.883  1.00 62.78           H  
ATOM   3705  O   SER B  81     -22.012  -4.088 -28.509  1.00 62.78           O  
ATOM   3706  OG  SER B  81     -23.400  -2.595 -31.523  1.00 62.78           O  
ATOM   3707  HG  SER B  81     -22.754  -2.938 -32.146  1.00 62.78           H  
ATOM   3708  N   GLY B  82     -22.387  -1.892 -28.308  1.00 61.68           N  
ATOM   3709  H   GLY B  82     -23.022  -1.130 -28.502  1.00 61.68           H  
ATOM   3710  CA  GLY B  82     -21.115  -1.568 -27.640  1.00 61.68           C  
ATOM   3711  HA2 GLY B  82     -21.006  -2.205 -26.762  1.00 61.68           H  
ATOM   3712  HA3 GLY B  82     -21.145  -0.529 -27.311  1.00 61.68           H  
ATOM   3713  C   GLY B  82     -19.845  -1.731 -28.486  1.00 61.68           C  
ATOM   3714  O   GLY B  82     -18.823  -1.163 -28.130  1.00 61.68           O  
ATOM   3715  N   GLU B  83     -19.906  -2.431 -29.622  1.00 63.45           N  
ATOM   3716  H   GLU B  83     -20.737  -2.993 -29.744  1.00 63.45           H  
ATOM   3717  CA  GLU B  83     -18.761  -2.748 -30.493  1.00 63.45           C  
ATOM   3718  HA  GLU B  83     -18.019  -3.297 -29.913  1.00 63.45           H  
ATOM   3719  C   GLU B  83     -18.046  -1.504 -31.069  1.00 63.45           C  
ATOM   3720  CB  GLU B  83     -19.258  -3.665 -31.638  1.00 63.45           C  
ATOM   3721  HB2 GLU B  83     -18.455  -3.795 -32.364  1.00 63.45           H  
ATOM   3722  HB3 GLU B  83     -20.091  -3.169 -32.135  1.00 63.45           H  
ATOM   3723  O   GLU B  83     -16.842  -1.553 -31.322  1.00 63.45           O  
ATOM   3724  CG  GLU B  83     -19.701  -5.065 -31.152  1.00 63.45           C  
ATOM   3725  HG2 GLU B  83     -18.825  -5.582 -30.758  1.00 63.45           H  
ATOM   3726  HG3 GLU B  83     -20.408  -4.946 -30.331  1.00 63.45           H  
ATOM   3727  CD  GLU B  83     -20.380  -5.950 -32.221  1.00 63.45           C  
ATOM   3728  OE1 GLU B  83     -20.433  -7.190 -32.015  1.00 63.45           O  
ATOM   3729  OE2 GLU B  83     -20.927  -5.397 -33.208  1.00 63.45           O  
ATOM   3730  N   ALA B  84     -18.764  -0.388 -31.257  1.00 67.00           N  
ATOM   3731  H   ALA B  84     -19.712  -0.382 -30.908  1.00 67.00           H  
ATOM   3732  CA  ALA B  84     -18.275   0.799 -31.962  1.00 67.00           C  
ATOM   3733  HA  ALA B  84     -17.926   0.462 -32.938  1.00 67.00           H  
ATOM   3734  C   ALA B  84     -17.113   1.512 -31.225  1.00 67.00           C  
ATOM   3735  CB  ALA B  84     -19.458   1.748 -32.201  1.00 67.00           C  
ATOM   3736  HB1 ALA B  84     -19.873   2.069 -31.245  1.00 67.00           H  
ATOM   3737  HB2 ALA B  84     -19.117   2.628 -32.748  1.00 67.00           H  
ATOM   3738  HB3 ALA B  84     -20.230   1.244 -32.782  1.00 67.00           H  
ATOM   3739  O   ALA B  84     -17.296   1.992 -30.100  1.00 67.00           O  
ATOM   3740  N   PRO B  85     -15.922   1.657 -31.841  1.00 66.30           N  
ATOM   3741  CA  PRO B  85     -14.778   2.285 -31.189  1.00 66.30           C  
ATOM   3742  HA  PRO B  85     -14.581   1.767 -30.250  1.00 66.30           H  
ATOM   3743  C   PRO B  85     -15.031   3.769 -30.886  1.00 66.30           C  
ATOM   3744  CB  PRO B  85     -13.588   2.066 -32.129  1.00 66.30           C  
ATOM   3745  HB2 PRO B  85     -13.098   1.125 -31.881  1.00 66.30           H  
ATOM   3746  HB3 PRO B  85     -12.872   2.888 -32.096  1.00 66.30           H  
ATOM   3747  O   PRO B  85     -15.629   4.496 -31.676  1.00 66.30           O  
ATOM   3748  CG  PRO B  85     -14.244   1.943 -33.503  1.00 66.30           C  
ATOM   3749  HG2 PRO B  85     -14.454   2.936 -33.902  1.00 66.30           H  
ATOM   3750  HG3 PRO B  85     -13.627   1.373 -34.198  1.00 66.30           H  
ATOM   3751  CD  PRO B  85     -15.555   1.228 -33.186  1.00 66.30           C  
ATOM   3752  HD2 PRO B  85     -16.311   1.508 -33.920  1.00 66.30           H  
ATOM   3753  HD3 PRO B  85     -15.399   0.150 -33.197  1.00 66.30           H  
ATOM   3754  N   ARG B  86     -14.520   4.227 -29.733  1.00 73.59           N  
ATOM   3755  H   ARG B  86     -14.063   3.545 -29.146  1.00 73.59           H  
ATOM   3756  CA  ARG B  86     -14.667   5.600 -29.199  1.00 73.59           C  
ATOM   3757  HA  ARG B  86     -14.166   5.622 -28.231  1.00 73.59           H  
ATOM   3758  C   ARG B  86     -16.109   6.034 -28.870  1.00 73.59           C  
ATOM   3759  CB  ARG B  86     -13.945   6.634 -30.095  1.00 73.59           C  
ATOM   3760  HB2 ARG B  86     -14.496   6.744 -31.029  1.00 73.59           H  
ATOM   3761  HB3 ARG B  86     -13.956   7.600 -29.591  1.00 73.59           H  
ATOM   3762  O   ARG B  86     -16.303   7.195 -28.522  1.00 73.59           O  
ATOM   3763  CG  ARG B  86     -12.483   6.276 -30.416  1.00 73.59           C  
ATOM   3764  HG2 ARG B  86     -12.443   5.321 -30.940  1.00 73.59           H  
ATOM   3765  HG3 ARG B  86     -11.921   6.195 -29.486  1.00 73.59           H  
ATOM   3766  CD  ARG B  86     -11.839   7.345 -31.309  1.00 73.59           C  
ATOM   3767  HD2 ARG B  86     -12.417   7.424 -32.230  1.00 73.59           H  
ATOM   3768  HD3 ARG B  86     -11.871   8.301 -30.787  1.00 73.59           H  
ATOM   3769  NE  ARG B  86     -10.438   7.001 -31.634  1.00 73.59           N  
ATOM   3770  HE  ARG B  86     -10.103   6.102 -31.317  1.00 73.59           H  
ATOM   3771  NH1 ARG B  86      -9.881   8.918 -32.768  1.00 73.59           N  
ATOM   3772 HH11 ARG B  86     -10.821   9.261 -32.630  1.00 73.59           H  
ATOM   3773 HH12 ARG B  86      -9.182   9.475 -33.239  1.00 73.59           H  
ATOM   3774  NH2 ARG B  86      -8.341   7.329 -32.471  1.00 73.59           N  
ATOM   3775 HH21 ARG B  86      -8.028   6.439 -32.110  1.00 73.59           H  
ATOM   3776 HH22 ARG B  86      -7.648   7.899 -32.935  1.00 73.59           H  
ATOM   3777  CZ  ARG B  86      -9.563   7.746 -32.290  1.00 73.59           C  
ATOM   3778  N   GLN B  87     -17.091   5.130 -28.910  1.00 81.35           N  
ATOM   3779  H   GLN B  87     -16.880   4.185 -29.199  1.00 81.35           H  
ATOM   3780  CA  GLN B  87     -18.474   5.403 -28.507  1.00 81.35           C  
ATOM   3781  HA  GLN B  87     -18.565   6.452 -28.225  1.00 81.35           H  
ATOM   3782  C   GLN B  87     -18.902   4.581 -27.282  1.00 81.35           C  
ATOM   3783  CB  GLN B  87     -19.428   5.163 -29.683  1.00 81.35           C  
ATOM   3784  HB2 GLN B  87     -20.440   5.345 -29.321  1.00 81.35           H  
ATOM   3785  HB3 GLN B  87     -19.356   4.125 -30.010  1.00 81.35           H  
ATOM   3786  O   GLN B  87     -18.412   3.481 -27.050  1.00 81.35           O  
ATOM   3787  CG  GLN B  87     -19.179   6.101 -30.871  1.00 81.35           C  
ATOM   3788  HG2 GLN B  87     -18.246   5.835 -31.367  1.00 81.35           H  
ATOM   3789  HG3 GLN B  87     -19.093   7.122 -30.500  1.00 81.35           H  
ATOM   3790  CD  GLN B  87     -20.313   6.038 -31.891  1.00 81.35           C  
ATOM   3791  NE2 GLN B  87     -20.794   7.168 -32.362  1.00 81.35           N  
ATOM   3792 HE21 GLN B  87     -20.478   8.053 -31.992  1.00 81.35           H  
ATOM   3793 HE22 GLN B  87     -21.624   7.101 -32.933  1.00 81.35           H  
ATOM   3794  OE1 GLN B  87     -20.813   4.985 -32.262  1.00 81.35           O  
ATOM   3795  N   THR B  88     -19.852   5.110 -26.511  1.00 86.87           N  
ATOM   3796  H   THR B  88     -20.222   6.009 -26.784  1.00 86.87           H  
ATOM   3797  CA  THR B  88     -20.492   4.452 -25.362  1.00 86.87           C  
ATOM   3798  HA  THR B  88     -20.079   3.449 -25.257  1.00 86.87           H  
ATOM   3799  C   THR B  88     -21.994   4.307 -25.591  1.00 86.87           C  
ATOM   3800  CB  THR B  88     -20.201   5.204 -24.049  1.00 86.87           C  
ATOM   3801  HB  THR B  88     -19.141   5.100 -23.818  1.00 86.87           H  
ATOM   3802  O   THR B  88     -22.633   5.219 -26.115  1.00 86.87           O  
ATOM   3803  CG2 THR B  88     -20.551   6.689 -24.057  1.00 86.87           C  
ATOM   3804 HG21 THR B  88     -21.597   6.839 -24.325  1.00 86.87           H  
ATOM   3805 HG22 THR B  88     -20.376   7.095 -23.061  1.00 86.87           H  
ATOM   3806 HG23 THR B  88     -19.917   7.217 -24.770  1.00 86.87           H  
ATOM   3807  OG1 THR B  88     -20.955   4.655 -22.997  1.00 86.87           O  
ATOM   3808  HG1 THR B  88     -20.874   5.220 -22.225  1.00 86.87           H  
ATOM   3809  N   TYR B  89     -22.599   3.193 -25.171  1.00 84.15           N  
ATOM   3810  H   TYR B  89     -22.048   2.488 -24.703  1.00 84.15           H  
ATOM   3811  CA  TYR B  89     -24.067   3.090 -25.130  1.00 84.15           C  
ATOM   3812  HA  TYR B  89     -24.471   3.621 -25.992  1.00 84.15           H  
ATOM   3813  C   TYR B  89     -24.668   3.791 -23.891  1.00 84.15           C  
ATOM   3814  CB  TYR B  89     -24.507   1.627 -25.293  1.00 84.15           C  
ATOM   3815  HB2 TYR B  89     -25.596   1.587 -25.259  1.00 84.15           H  
ATOM   3816  HB3 TYR B  89     -24.209   1.297 -26.288  1.00 84.15           H  
ATOM   3817  O   TYR B  89     -25.868   4.075 -23.860  1.00 84.15           O  
ATOM   3818  CG  TYR B  89     -23.953   0.646 -24.276  1.00 84.15           C  
ATOM   3819  CD1 TYR B  89     -22.828  -0.136 -24.590  1.00 84.15           C  
ATOM   3820  HD1 TYR B  89     -22.361  -0.045 -25.560  1.00 84.15           H  
ATOM   3821  CD2 TYR B  89     -24.584   0.485 -23.030  1.00 84.15           C  
ATOM   3822  HD2 TYR B  89     -25.497   1.024 -22.821  1.00 84.15           H  
ATOM   3823  CE1 TYR B  89     -22.318  -1.048 -23.648  1.00 84.15           C  
ATOM   3824  HE1 TYR B  89     -21.475  -1.677 -23.892  1.00 84.15           H  
ATOM   3825  CE2 TYR B  89     -24.045  -0.387 -22.065  1.00 84.15           C  
ATOM   3826  HE2 TYR B  89     -24.514  -0.493 -21.098  1.00 84.15           H  
ATOM   3827  OH  TYR B  89     -22.373  -2.013 -21.458  1.00 84.15           O  
ATOM   3828  HH  TYR B  89     -22.856  -1.999 -20.629  1.00 84.15           H  
ATOM   3829  CZ  TYR B  89     -22.900  -1.154 -22.369  1.00 84.15           C  
ATOM   3830  N   VAL B  90     -23.829   4.134 -22.904  1.00 86.95           N  
ATOM   3831  H   VAL B  90     -22.855   3.901 -23.035  1.00 86.95           H  
ATOM   3832  CA  VAL B  90     -24.163   4.811 -21.638  1.00 86.95           C  
ATOM   3833  HA  VAL B  90     -25.214   5.102 -21.643  1.00 86.95           H  
ATOM   3834  C   VAL B  90     -23.324   6.090 -21.493  1.00 86.95           C  
ATOM   3835  CB  VAL B  90     -23.972   3.825 -20.461  1.00 86.95           C  
ATOM   3836  HB  VAL B  90     -23.034   3.289 -20.601  1.00 86.95           H  
ATOM   3837  O   VAL B  90     -22.241   6.075 -20.907  1.00 86.95           O  
ATOM   3838  CG1 VAL B  90     -23.981   4.424 -19.046  1.00 86.95           C  
ATOM   3839 HG11 VAL B  90     -23.083   5.014 -18.865  1.00 86.95           H  
ATOM   3840 HG12 VAL B  90     -24.867   5.043 -18.904  1.00 86.95           H  
ATOM   3841 HG13 VAL B  90     -23.987   3.618 -18.312  1.00 86.95           H  
ATOM   3842  CG2 VAL B  90     -25.123   2.819 -20.468  1.00 86.95           C  
ATOM   3843 HG21 VAL B  90     -25.474   2.632 -21.483  1.00 86.95           H  
ATOM   3844 HG22 VAL B  90     -24.764   1.884 -20.038  1.00 86.95           H  
ATOM   3845 HG23 VAL B  90     -25.972   3.188 -19.893  1.00 86.95           H  
ATOM   3846  N   PRO B  91     -23.810   7.238 -21.996  1.00 87.08           N  
ATOM   3847  CA  PRO B  91     -23.301   8.558 -21.627  1.00 87.08           C  
ATOM   3848  HA  PRO B  91     -22.222   8.525 -21.474  1.00 87.08           H  
ATOM   3849  C   PRO B  91     -23.957   9.037 -20.313  1.00 87.08           C  
ATOM   3850  CB  PRO B  91     -23.602   9.432 -22.849  1.00 87.08           C  
ATOM   3851  HB2 PRO B  91     -22.843   9.265 -23.613  1.00 87.08           H  
ATOM   3852  HB3 PRO B  91     -23.664  10.495 -22.613  1.00 87.08           H  
ATOM   3853  O   PRO B  91     -24.444  10.163 -20.232  1.00 87.08           O  
ATOM   3854  CG  PRO B  91     -24.938   8.869 -23.331  1.00 87.08           C  
ATOM   3855  HG2 PRO B  91     -25.747   9.301 -22.742  1.00 87.08           H  
ATOM   3856  HG3 PRO B  91     -25.091   9.062 -24.393  1.00 87.08           H  
ATOM   3857  CD  PRO B  91     -24.825   7.370 -23.035  1.00 87.08           C  
ATOM   3858  HD2 PRO B  91     -24.491   6.847 -23.932  1.00 87.08           H  
ATOM   3859  HD3 PRO B  91     -25.787   6.977 -22.708  1.00 87.08           H  
ATOM   3860  N   ARG B  92     -24.038   8.162 -19.295  1.00 91.99           N  
ATOM   3861  H   ARG B  92     -23.521   7.299 -19.383  1.00 91.99           H  
ATOM   3862  CA  ARG B  92     -24.690   8.420 -17.996  1.00 91.99           C  
ATOM   3863  HA  ARG B  92     -24.762   9.499 -17.862  1.00 91.99           H  
ATOM   3864  C   ARG B  92     -23.872   7.904 -16.815  1.00 91.99           C  
ATOM   3865  CB  ARG B  92     -26.106   7.811 -17.926  1.00 91.99           C  
ATOM   3866  HB2 ARG B  92     -26.480   7.928 -16.908  1.00 91.99           H  
ATOM   3867  HB3 ARG B  92     -26.060   6.744 -18.140  1.00 91.99           H  
ATOM   3868  O   ARG B  92     -23.100   6.960 -16.962  1.00 91.99           O  
ATOM   3869  CG  ARG B  92     -27.105   8.472 -18.880  1.00 91.99           C  
ATOM   3870  HG2 ARG B  92     -27.065   9.553 -18.743  1.00 91.99           H  
ATOM   3871  HG3 ARG B  92     -26.829   8.236 -19.908  1.00 91.99           H  
ATOM   3872  CD  ARG B  92     -28.542   8.005 -18.624  1.00 91.99           C  
ATOM   3873  HD2 ARG B  92     -28.558   6.917 -18.562  1.00 91.99           H  
ATOM   3874  HD3 ARG B  92     -29.145   8.318 -19.476  1.00 91.99           H  
ATOM   3875  NE  ARG B  92     -29.114   8.588 -17.392  1.00 91.99           N  
ATOM   3876  HE  ARG B  92     -28.474   9.027 -16.747  1.00 91.99           H  
ATOM   3877  NH1 ARG B  92     -31.265   7.869 -17.728  1.00 91.99           N  
ATOM   3878 HH11 ARG B  92     -30.913   7.265 -18.458  1.00 91.99           H  
ATOM   3879 HH12 ARG B  92     -32.216   7.788 -17.399  1.00 91.99           H  
ATOM   3880  NH2 ARG B  92     -30.832   9.174 -15.993  1.00 91.99           N  
ATOM   3881 HH21 ARG B  92     -30.184   9.621 -15.361  1.00 91.99           H  
ATOM   3882 HH22 ARG B  92     -31.802   9.115 -15.718  1.00 91.99           H  
ATOM   3883  CZ  ARG B  92     -30.388   8.546 -17.041  1.00 91.99           C  
ATOM   3884  N   GLY B  93     -24.087   8.502 -15.647  1.00 94.78           N  
ATOM   3885  H   GLY B  93     -24.745   9.268 -15.615  1.00 94.78           H  
ATOM   3886  CA  GLY B  93     -23.405   8.161 -14.399  1.00 94.78           C  
ATOM   3887  HA2 GLY B  93     -22.327   8.180 -14.559  1.00 94.78           H  
ATOM   3888  HA3 GLY B  93     -23.685   7.155 -14.086  1.00 94.78           H  
ATOM   3889  C   GLY B  93     -23.739   9.135 -13.267  1.00 94.78           C  
ATOM   3890  O   GLY B  93     -24.600  10.008 -13.419  1.00 94.78           O  
ATOM   3891  N   GLY B  94     -23.056   8.979 -12.134  1.00 97.19           N  
ATOM   3892  H   GLY B  94     -22.368   8.242 -12.092  1.00 97.19           H  
ATOM   3893  CA  GLY B  94     -23.097   9.935 -11.026  1.00 97.19           C  
ATOM   3894  HA2 GLY B  94     -22.942   9.403 -10.087  1.00 97.19           H  
ATOM   3895  HA3 GLY B  94     -24.069  10.427 -10.980  1.00 97.19           H  
ATOM   3896  C   GLY B  94     -21.994  10.982 -11.174  1.00 97.19           C  
ATOM   3897  O   GLY B  94     -20.825  10.653 -11.005  1.00 97.19           O  
ATOM   3898  N   PHE B  95     -22.339  12.237 -11.464  1.00 97.02           N  
ATOM   3899  H   PHE B  95     -23.314  12.462 -11.598  1.00 97.02           H  
ATOM   3900  CA  PHE B  95     -21.358  13.312 -11.669  1.00 97.02           C  
ATOM   3901  HA  PHE B  95     -20.351  12.901 -11.602  1.00 97.02           H  
ATOM   3902  C   PHE B  95     -21.453  14.406 -10.599  1.00 97.02           C  
ATOM   3903  CB  PHE B  95     -21.501  13.884 -13.086  1.00 97.02           C  
ATOM   3904  HB2 PHE B  95     -20.743  14.654 -13.229  1.00 97.02           H  
ATOM   3905  HB3 PHE B  95     -22.475  14.365 -13.178  1.00 97.02           H  
ATOM   3906  O   PHE B  95     -22.541  14.732 -10.114  1.00 97.02           O  
ATOM   3907  CG  PHE B  95     -21.345  12.849 -14.185  1.00 97.02           C  
ATOM   3908  CD1 PHE B  95     -20.069  12.379 -14.545  1.00 97.02           C  
ATOM   3909  HD1 PHE B  95     -19.196  12.751 -14.030  1.00 97.02           H  
ATOM   3910  CD2 PHE B  95     -22.478  12.338 -14.840  1.00 97.02           C  
ATOM   3911  HD2 PHE B  95     -23.462  12.679 -14.552  1.00 97.02           H  
ATOM   3912  CE1 PHE B  95     -19.933  11.415 -15.561  1.00 97.02           C  
ATOM   3913  HE1 PHE B  95     -18.951  11.061 -15.836  1.00 97.02           H  
ATOM   3914  CE2 PHE B  95     -22.346  11.380 -15.858  1.00 97.02           C  
ATOM   3915  HE2 PHE B  95     -23.227  11.015 -16.364  1.00 97.02           H  
ATOM   3916  CZ  PHE B  95     -21.072  10.908 -16.211  1.00 97.02           C  
ATOM   3917  HZ  PHE B  95     -20.971  10.159 -16.983  1.00 97.02           H  
ATOM   3918  N   LEU B  96     -20.303  14.987 -10.259  1.00 97.31           N  
ATOM   3919  H   LEU B  96     -19.462  14.665 -10.716  1.00 97.31           H  
ATOM   3920  CA  LEU B  96     -20.194  16.198  -9.449  1.00 97.31           C  
ATOM   3921  HA  LEU B  96     -20.914  16.142  -8.632  1.00 97.31           H  
ATOM   3922  C   LEU B  96     -20.552  17.444 -10.277  1.00 97.31           C  
ATOM   3923  CB  LEU B  96     -18.773  16.295  -8.859  1.00 97.31           C  
ATOM   3924  HB2 LEU B  96     -18.061  16.206  -9.680  1.00 97.31           H  
ATOM   3925  HB3 LEU B  96     -18.643  17.280  -8.410  1.00 97.31           H  
ATOM   3926  O   LEU B  96     -20.345  17.490 -11.495  1.00 97.31           O  
ATOM   3927  CG  LEU B  96     -18.417  15.229  -7.807  1.00 97.31           C  
ATOM   3928  HG  LEU B  96     -18.555  14.235  -8.231  1.00 97.31           H  
ATOM   3929  CD1 LEU B  96     -16.955  15.376  -7.386  1.00 97.31           C  
ATOM   3930 HD11 LEU B  96     -16.313  15.242  -8.256  1.00 97.31           H  
ATOM   3931 HD12 LEU B  96     -16.703  14.615  -6.647  1.00 97.31           H  
ATOM   3932 HD13 LEU B  96     -16.782  16.363  -6.957  1.00 97.31           H  
ATOM   3933  CD2 LEU B  96     -19.279  15.346  -6.553  1.00 97.31           C  
ATOM   3934 HD21 LEU B  96     -20.324  15.152  -6.797  1.00 97.31           H  
ATOM   3935 HD22 LEU B  96     -18.951  14.606  -5.824  1.00 97.31           H  
ATOM   3936 HD23 LEU B  96     -19.186  16.343  -6.122  1.00 97.31           H  
ATOM   3937  N   ARG B  97     -21.091  18.461  -9.598  1.00 91.40           N  
ATOM   3938  H   ARG B  97     -21.098  18.388  -8.590  1.00 91.40           H  
ATOM   3939  CA  ARG B  97     -21.378  19.790 -10.163  1.00 91.40           C  
ATOM   3940  HA  ARG B  97     -21.548  19.703 -11.236  1.00 91.40           H  
ATOM   3941  C   ARG B  97     -20.171  20.711  -9.963  1.00 91.40           C  
ATOM   3942  CB  ARG B  97     -22.622  20.406  -9.497  1.00 91.40           C  
ATOM   3943  HB2 ARG B  97     -22.397  20.600  -8.448  1.00 91.40           H  
ATOM   3944  HB3 ARG B  97     -22.835  21.361  -9.976  1.00 91.40           H  
ATOM   3945  O   ARG B  97     -19.390  20.475  -9.048  1.00 91.40           O  
ATOM   3946  CG  ARG B  97     -23.879  19.527  -9.583  1.00 91.40           C  
ATOM   3947  HG2 ARG B  97     -23.702  18.589  -9.056  1.00 91.40           H  
ATOM   3948  HG3 ARG B  97     -24.110  19.316 -10.627  1.00 91.40           H  
ATOM   3949  CD  ARG B  97     -25.062  20.250  -8.925  1.00 91.40           C  
ATOM   3950  HD2 ARG B  97     -24.741  20.587  -7.939  1.00 91.40           H  
ATOM   3951  HD3 ARG B  97     -25.320  21.128  -9.518  1.00 91.40           H  
ATOM   3952  NE  ARG B  97     -26.237  19.364  -8.799  1.00 91.40           N  
ATOM   3953  HE  ARG B  97     -26.297  18.601  -9.457  1.00 91.40           H  
ATOM   3954  NH1 ARG B  97     -27.157  20.351  -6.933  1.00 91.40           N  
ATOM   3955 HH11 ARG B  97     -27.791  20.311  -6.148  1.00 91.40           H  
ATOM   3956 HH12 ARG B  97     -26.447  21.068  -6.952  1.00 91.40           H  
ATOM   3957  NH2 ARG B  97     -28.036  18.470  -7.735  1.00 91.40           N  
ATOM   3958 HH21 ARG B  97     -28.043  17.701  -8.390  1.00 91.40           H  
ATOM   3959 HH22 ARG B  97     -28.486  18.325  -6.842  1.00 91.40           H  
ATOM   3960  CZ  ARG B  97     -27.139  19.407  -7.831  1.00 91.40           C  
ATOM   3961  N   GLU B  98     -20.059  21.741 -10.801  1.00 89.97           N  
ATOM   3962  H   GLU B  98     -20.754  21.847 -11.527  1.00 89.97           H  
ATOM   3963  CA  GLU B  98     -19.162  22.897 -10.608  1.00 89.97           C  
ATOM   3964  HA  GLU B  98     -19.125  23.424 -11.561  1.00 89.97           H  
ATOM   3965  C   GLU B  98     -17.685  22.521 -10.328  1.00 89.97           C  
ATOM   3966  CB  GLU B  98     -19.795  23.895  -9.608  1.00 89.97           C  
ATOM   3967  HB2 GLU B  98     -19.151  24.771  -9.525  1.00 89.97           H  
ATOM   3968  HB3 GLU B  98     -19.879  23.424  -8.629  1.00 89.97           H  
ATOM   3969  O   GLU B  98     -16.973  23.199  -9.591  1.00 89.97           O  
ATOM   3970  CG  GLU B  98     -21.190  24.355 -10.089  1.00 89.97           C  
ATOM   3971  HG2 GLU B  98     -21.864  23.498 -10.101  1.00 89.97           H  
ATOM   3972  HG3 GLU B  98     -21.096  24.706 -11.117  1.00 89.97           H  
ATOM   3973  CD  GLU B  98     -21.852  25.460  -9.249  1.00 89.97           C  
ATOM   3974  OE1 GLU B  98     -22.807  26.074  -9.784  1.00 89.97           O  
ATOM   3975  OE2 GLU B  98     -21.461  25.655  -8.081  1.00 89.97           O  
ATOM   3976  N   VAL B  99     -17.204  21.427 -10.937  1.00 91.84           N  
ATOM   3977  H   VAL B  99     -17.821  20.988 -11.606  1.00 91.84           H  
ATOM   3978  CA  VAL B  99     -15.857  20.838 -10.745  1.00 91.84           C  
ATOM   3979  HA  VAL B  99     -15.685  20.765  -9.671  1.00 91.84           H  
ATOM   3980  C   VAL B  99     -14.712  21.700 -11.305  1.00 91.84           C  
ATOM   3981  CB  VAL B  99     -15.796  19.416 -11.338  1.00 91.84           C  
ATOM   3982  HB  VAL B  99     -14.813  18.995 -11.126  1.00 91.84           H  
ATOM   3983  O   VAL B  99     -13.524  21.426 -11.107  1.00 91.84           O  
ATOM   3984  CG1 VAL B  99     -16.840  18.505 -10.682  1.00 91.84           C  
ATOM   3985 HG11 VAL B  99     -16.699  18.515  -9.602  1.00 91.84           H  
ATOM   3986 HG12 VAL B  99     -16.726  17.484 -11.046  1.00 91.84           H  
ATOM   3987 HG13 VAL B  99     -17.850  18.849 -10.908  1.00 91.84           H  
ATOM   3988  CG2 VAL B  99     -16.010  19.376 -12.860  1.00 91.84           C  
ATOM   3989 HG21 VAL B  99     -15.940  18.348 -13.215  1.00 91.84           H  
ATOM   3990 HG22 VAL B  99     -15.245  19.971 -13.360  1.00 91.84           H  
ATOM   3991 HG23 VAL B  99     -16.988  19.781 -13.121  1.00 91.84           H  
ATOM   3992  N   GLU B 100     -15.060  22.748 -12.040  1.00 89.52           N  
ATOM   3993  H   GLU B 100     -16.039  22.835 -12.273  1.00 89.52           H  
ATOM   3994  CA  GLU B 100     -14.194  23.844 -12.449  1.00 89.52           C  
ATOM   3995  HA  GLU B 100     -13.233  23.426 -12.749  1.00 89.52           H  
ATOM   3996  C   GLU B 100     -13.902  24.838 -11.311  1.00 89.52           C  
ATOM   3997  CB  GLU B 100     -14.789  24.537 -13.692  1.00 89.52           C  
ATOM   3998  HB2 GLU B 100     -14.028  25.225 -14.060  1.00 89.52           H  
ATOM   3999  HB3 GLU B 100     -14.943  23.798 -14.478  1.00 89.52           H  
ATOM   4000  O   GLU B 100     -12.873  25.515 -11.356  1.00 89.52           O  
ATOM   4001  CG  GLU B 100     -16.086  25.356 -13.502  1.00 89.52           C  
ATOM   4002  HG2 GLU B 100     -16.145  26.045 -14.344  1.00 89.52           H  
ATOM   4003  HG3 GLU B 100     -15.999  25.971 -12.606  1.00 89.52           H  
ATOM   4004  CD  GLU B 100     -17.405  24.558 -13.456  1.00 89.52           C  
ATOM   4005  OE1 GLU B 100     -18.463  25.214 -13.533  1.00 89.52           O  
ATOM   4006  OE2 GLU B 100     -17.373  23.313 -13.328  1.00 89.52           O  
ATOM   4007  N   THR B 101     -14.759  24.911 -10.285  1.00 93.25           N  
ATOM   4008  H   THR B 101     -15.539  24.270 -10.258  1.00 93.25           H  
ATOM   4009  CA  THR B 101     -14.578  25.800  -9.127  1.00 93.25           C  
ATOM   4010  HA  THR B 101     -14.159  26.734  -9.501  1.00 93.25           H  
ATOM   4011  C   THR B 101     -13.572  25.226  -8.127  1.00 93.25           C  
ATOM   4012  CB  THR B 101     -15.901  26.171  -8.432  1.00 93.25           C  
ATOM   4013  HB  THR B 101     -15.680  26.940  -7.693  1.00 93.25           H  
ATOM   4014  O   THR B 101     -13.445  24.011  -7.975  1.00 93.25           O  
ATOM   4015  CG2 THR B 101     -16.941  26.742  -9.397  1.00 93.25           C  
ATOM   4016 HG21 THR B 101     -17.207  26.007 -10.157  1.00 93.25           H  
ATOM   4017 HG22 THR B 101     -17.841  27.005  -8.841  1.00 93.25           H  
ATOM   4018 HG23 THR B 101     -16.544  27.632  -9.884  1.00 93.25           H  
ATOM   4019  OG1 THR B 101     -16.468  25.089  -7.748  1.00 93.25           O  
ATOM   4020  HG1 THR B 101     -16.703  24.404  -8.379  1.00 93.25           H  
ATOM   4021  N   PHE B 102     -12.781  26.114  -7.514  1.00 95.08           N  
ATOM   4022  H   PHE B 102     -12.914  27.093  -7.722  1.00 95.08           H  
ATOM   4023  CA  PHE B 102     -11.744  25.797  -6.525  1.00 95.08           C  
ATOM   4024  HA  PHE B 102     -12.170  25.196  -5.722  1.00 95.08           H  
ATOM   4025  C   PHE B 102     -11.162  27.098  -5.951  1.00 95.08           C  
ATOM   4026  CB  PHE B 102     -10.622  25.013  -7.232  1.00 95.08           C  
ATOM   4027  HB2 PHE B 102     -10.326  25.557  -8.130  1.00 95.08           H  
ATOM   4028  HB3 PHE B 102     -11.018  24.048  -7.548  1.00 95.08           H  
ATOM   4029  O   PHE B 102     -10.780  27.976  -6.736  1.00 95.08           O  
ATOM   4030  CG  PHE B 102      -9.392  24.730  -6.399  1.00 95.08           C  
ATOM   4031  CD1 PHE B 102      -8.135  25.221  -6.798  1.00 95.08           C  
ATOM   4032  HD1 PHE B 102      -8.053  25.826  -7.689  1.00 95.08           H  
ATOM   4033  CD2 PHE B 102      -9.500  23.937  -5.244  1.00 95.08           C  
ATOM   4034  HD2 PHE B 102     -10.461  23.550  -4.941  1.00 95.08           H  
ATOM   4035  CE1 PHE B 102      -6.990  24.924  -6.038  1.00 95.08           C  
ATOM   4036  HE1 PHE B 102      -6.026  25.304  -6.340  1.00 95.08           H  
ATOM   4037  CE2 PHE B 102      -8.361  23.650  -4.478  1.00 95.08           C  
ATOM   4038  HE2 PHE B 102      -8.458  23.056  -3.580  1.00 95.08           H  
ATOM   4039  CZ  PHE B 102      -7.109  24.147  -4.872  1.00 95.08           C  
ATOM   4040  HZ  PHE B 102      -6.242  23.934  -4.264  1.00 95.08           H  
ATOM   4041  N   ASP B 103     -11.019  27.243  -4.627  1.00 95.40           N  
ATOM   4042  H   ASP B 103     -11.336  26.500  -4.019  1.00 95.40           H  
ATOM   4043  CA  ASP B 103     -10.341  28.427  -4.058  1.00 95.40           C  
ATOM   4044  HA  ASP B 103     -10.577  29.265  -4.714  1.00 95.40           H  
ATOM   4045  C   ASP B 103      -8.808  28.287  -4.105  1.00 95.40           C  
ATOM   4046  CB  ASP B 103     -10.885  28.871  -2.688  1.00 95.40           C  
ATOM   4047  HB2 ASP B 103     -10.572  28.161  -1.921  1.00 95.40           H  
ATOM   4048  HB3 ASP B 103     -11.974  28.873  -2.728  1.00 95.40           H  
ATOM   4049  O   ASP B 103      -8.113  28.068  -3.109  1.00 95.40           O  
ATOM   4050  CG  ASP B 103     -10.405  30.295  -2.319  1.00 95.40           C  
ATOM   4051  OD1 ASP B 103      -9.432  30.798  -2.940  1.00 95.40           O  
ATOM   4052  OD2 ASP B 103     -10.986  30.905  -1.393  1.00 95.40           O  
ATOM   4053  N   ALA B 104      -8.250  28.465  -5.303  1.00 93.67           N  
ATOM   4054  H   ALA B 104      -8.877  28.553  -6.090  1.00 93.67           H  
ATOM   4055  CA  ALA B 104      -6.806  28.439  -5.523  1.00 93.67           C  
ATOM   4056  HA  ALA B 104      -6.440  27.445  -5.266  1.00 93.67           H  
ATOM   4057  C   ALA B 104      -6.047  29.447  -4.633  1.00 93.67           C  
ATOM   4058  CB  ALA B 104      -6.547  28.697  -7.013  1.00 93.67           C  
ATOM   4059  HB1 ALA B 104      -6.846  29.712  -7.275  1.00 93.67           H  
ATOM   4060  HB2 ALA B 104      -5.486  28.570  -7.225  1.00 93.67           H  
ATOM   4061  HB3 ALA B 104      -7.116  27.989  -7.617  1.00 93.67           H  
ATOM   4062  O   ALA B 104      -4.948  29.146  -4.161  1.00 93.67           O  
ATOM   4063  N   ALA B 105      -6.635  30.616  -4.347  1.00 90.97           N  
ATOM   4064  H   ALA B 105      -7.615  30.722  -4.567  1.00 90.97           H  
ATOM   4065  CA  ALA B 105      -6.010  31.634  -3.506  1.00 90.97           C  
ATOM   4066  HA  ALA B 105      -4.984  31.776  -3.846  1.00 90.97           H  
ATOM   4067  C   ALA B 105      -5.948  31.198  -2.032  1.00 90.97           C  
ATOM   4068  CB  ALA B 105      -6.764  32.955  -3.685  1.00 90.97           C  
ATOM   4069  HB1 ALA B 105      -6.798  33.224  -4.741  1.00 90.97           H  
ATOM   4070  HB2 ALA B 105      -6.257  33.744  -3.130  1.00 90.97           H  
ATOM   4071  HB3 ALA B 105      -7.783  32.855  -3.310  1.00 90.97           H  
ATOM   4072  O   ALA B 105      -4.959  31.488  -1.348  1.00 90.97           O  
ATOM   4073  N   PHE B 106      -6.947  30.449  -1.554  1.00 95.39           N  
ATOM   4074  H   PHE B 106      -7.761  30.304  -2.134  1.00 95.39           H  
ATOM   4075  CA  PHE B 106      -6.912  29.798  -0.249  1.00 95.39           C  
ATOM   4076  HA  PHE B 106      -6.794  30.575   0.507  1.00 95.39           H  
ATOM   4077  C   PHE B 106      -5.731  28.834  -0.135  1.00 95.39           C  
ATOM   4078  CB  PHE B 106      -8.233  29.083   0.036  1.00 95.39           C  
ATOM   4079  HB2 PHE B 106      -8.345  28.216  -0.615  1.00 95.39           H  
ATOM   4080  HB3 PHE B 106      -9.049  29.775  -0.174  1.00 95.39           H  
ATOM   4081  O   PHE B 106      -4.954  28.924   0.819  1.00 95.39           O  
ATOM   4082  CG  PHE B 106      -8.375  28.636   1.470  1.00 95.39           C  
ATOM   4083  CD1 PHE B 106      -7.829  27.412   1.897  1.00 95.39           C  
ATOM   4084  HD1 PHE B 106      -7.322  26.765   1.196  1.00 95.39           H  
ATOM   4085  CD2 PHE B 106      -9.091  29.443   2.371  1.00 95.39           C  
ATOM   4086  HD2 PHE B 106      -9.559  30.352   2.025  1.00 95.39           H  
ATOM   4087  CE1 PHE B 106      -7.992  27.002   3.230  1.00 95.39           C  
ATOM   4088  HE1 PHE B 106      -7.610  26.044   3.551  1.00 95.39           H  
ATOM   4089  CE2 PHE B 106      -9.264  29.025   3.699  1.00 95.39           C  
ATOM   4090  HE2 PHE B 106      -9.872  29.612   4.371  1.00 95.39           H  
ATOM   4091  CZ  PHE B 106      -8.711  27.807   4.129  1.00 95.39           C  
ATOM   4092  HZ  PHE B 106      -8.884  27.465   5.139  1.00 95.39           H  
ATOM   4093  N   PHE B 107      -5.530  27.979  -1.138  1.00 94.92           N  
ATOM   4094  H   PHE B 107      -6.224  27.945  -1.871  1.00 94.92           H  
ATOM   4095  CA  PHE B 107      -4.456  26.981  -1.145  1.00 94.92           C  
ATOM   4096  HA  PHE B 107      -4.313  26.668  -0.111  1.00 94.92           H  
ATOM   4097  C   PHE B 107      -3.081  27.517  -1.594  1.00 94.92           C  
ATOM   4098  CB  PHE B 107      -4.930  25.725  -1.888  1.00 94.92           C  
ATOM   4099  HB2 PHE B 107      -5.239  25.992  -2.899  1.00 94.92           H  
ATOM   4100  HB3 PHE B 107      -4.108  25.014  -1.961  1.00 94.92           H  
ATOM   4101  O   PHE B 107      -2.138  26.745  -1.742  1.00 94.92           O  
ATOM   4102  CG  PHE B 107      -6.073  25.054  -1.148  1.00 94.92           C  
ATOM   4103  CD1 PHE B 107      -5.811  24.324   0.027  1.00 94.92           C  
ATOM   4104  HD1 PHE B 107      -4.791  24.180   0.353  1.00 94.92           H  
ATOM   4105  CD2 PHE B 107      -7.402  25.231  -1.569  1.00 94.92           C  
ATOM   4106  HD2 PHE B 107      -7.624  25.780  -2.473  1.00 94.92           H  
ATOM   4107  CE1 PHE B 107      -6.869  23.786   0.781  1.00 94.92           C  
ATOM   4108  HE1 PHE B 107      -6.671  23.213   1.675  1.00 94.92           H  
ATOM   4109  CE2 PHE B 107      -8.460  24.709  -0.809  1.00 94.92           C  
ATOM   4110  HE2 PHE B 107      -9.478  24.871  -1.133  1.00 94.92           H  
ATOM   4111  CZ  PHE B 107      -8.196  23.987   0.367  1.00 94.92           C  
ATOM   4112  HZ  PHE B 107      -9.011  23.583   0.950  1.00 94.92           H  
ATOM   4113  N   HIS B 108      -2.936  28.838  -1.771  1.00 88.84           N  
ATOM   4114  H   HIS B 108      -3.758  29.409  -1.640  1.00 88.84           H  
ATOM   4115  CA  HIS B 108      -1.727  29.500  -2.295  1.00 88.84           C  
ATOM   4116  HA  HIS B 108      -2.006  30.542  -2.450  1.00 88.84           H  
ATOM   4117  C   HIS B 108      -1.289  29.020  -3.699  1.00 88.84           C  
ATOM   4118  CB  HIS B 108      -0.596  29.499  -1.244  1.00 88.84           C  
ATOM   4119  HB2 HIS B 108       0.300  29.938  -1.684  1.00 88.84           H  
ATOM   4120  HB3 HIS B 108      -0.352  28.474  -0.964  1.00 88.84           H  
ATOM   4121  O   HIS B 108      -0.145  29.223  -4.105  1.00 88.84           O  
ATOM   4122  CG  HIS B 108      -0.927  30.297  -0.006  1.00 88.84           C  
ATOM   4123  CD2 HIS B 108      -1.124  29.826   1.264  1.00 88.84           C  
ATOM   4124  HD2 HIS B 108      -1.044  28.793   1.570  1.00 88.84           H  
ATOM   4125  ND1 HIS B 108      -1.088  31.661   0.043  1.00 88.84           N  
ATOM   4126  HD1 HIS B 108      -1.022  32.286  -0.748  1.00 88.84           H  
ATOM   4127  CE1 HIS B 108      -1.382  32.005   1.305  1.00 88.84           C  
ATOM   4128  HE1 HIS B 108      -1.567  33.015   1.639  1.00 88.84           H  
ATOM   4129  NE2 HIS B 108      -1.446  30.917   2.091  1.00 88.84           N  
ATOM   4130  N   ILE B 109      -2.218  28.443  -4.462  1.00 90.36           N  
ATOM   4131  H   ILE B 109      -3.163  28.433  -4.106  1.00 90.36           H  
ATOM   4132  CA  ILE B 109      -2.036  27.969  -5.835  1.00 90.36           C  
ATOM   4133  HA  ILE B 109      -0.995  27.679  -5.975  1.00 90.36           H  
ATOM   4134  C   ILE B 109      -2.331  29.122  -6.804  1.00 90.36           C  
ATOM   4135  CB  ILE B 109      -2.911  26.709  -6.052  1.00 90.36           C  
ATOM   4136  HB  ILE B 109      -3.920  26.918  -5.695  1.00 90.36           H  
ATOM   4137  O   ILE B 109      -3.299  29.869  -6.649  1.00 90.36           O  
ATOM   4138  CG1 ILE B 109      -2.316  25.546  -5.221  1.00 90.36           C  
ATOM   4139 HG12 ILE B 109      -1.311  25.324  -5.579  1.00 90.36           H  
ATOM   4140 HG13 ILE B 109      -2.233  25.856  -4.179  1.00 90.36           H  
ATOM   4141  CG2 ILE B 109      -3.009  26.305  -7.532  1.00 90.36           C  
ATOM   4142 HG21 ILE B 109      -3.661  25.440  -7.652  1.00 90.36           H  
ATOM   4143 HG22 ILE B 109      -2.015  26.060  -7.906  1.00 90.36           H  
ATOM   4144 HG23 ILE B 109      -3.436  27.118  -8.121  1.00 90.36           H  
ATOM   4145  CD1 ILE B 109      -3.132  24.250  -5.230  1.00 90.36           C  
ATOM   4146 HD11 ILE B 109      -4.166  24.466  -4.961  1.00 90.36           H  
ATOM   4147 HD12 ILE B 109      -3.092  23.779  -6.213  1.00 90.36           H  
ATOM   4148 HD13 ILE B 109      -2.713  23.561  -4.497  1.00 90.36           H  
ATOM   4149  N   SER B 110      -1.495  29.296  -7.831  1.00 81.85           N  
ATOM   4150  H   SER B 110      -0.742  28.634  -7.947  1.00 81.85           H  
ATOM   4151  CA  SER B 110      -1.737  30.341  -8.839  1.00 81.85           C  
ATOM   4152  HA  SER B 110      -2.026  31.243  -8.300  1.00 81.85           H  
ATOM   4153  C   SER B 110      -2.885  29.948  -9.786  1.00 81.85           C  
ATOM   4154  CB  SER B 110      -0.458  30.674  -9.615  1.00 81.85           C  
ATOM   4155  HB2 SER B 110      -0.611  31.614 -10.145  1.00 81.85           H  
ATOM   4156  HB3 SER B 110       0.370  30.804  -8.918  1.00 81.85           H  
ATOM   4157  O   SER B 110      -3.023  28.763 -10.087  1.00 81.85           O  
ATOM   4158  OG  SER B 110      -0.134  29.676 -10.563  1.00 81.85           O  
ATOM   4159  HG  SER B 110       0.219  28.915 -10.097  1.00 81.85           H  
ATOM   4160  N   PRO B 111      -3.664  30.887 -10.363  1.00 83.41           N  
ATOM   4161  CA  PRO B 111      -4.708  30.542 -11.341  1.00 83.41           C  
ATOM   4162  HA  PRO B 111      -5.475  29.953 -10.837  1.00 83.41           H  
ATOM   4163  C   PRO B 111      -4.182  29.742 -12.548  1.00 83.41           C  
ATOM   4164  CB  PRO B 111      -5.311  31.884 -11.773  1.00 83.41           C  
ATOM   4165  HB2 PRO B 111      -6.371  31.790 -12.009  1.00 83.41           H  
ATOM   4166  HB3 PRO B 111      -4.765  32.288 -12.626  1.00 83.41           H  
ATOM   4167  O   PRO B 111      -4.858  28.859 -13.065  1.00 83.41           O  
ATOM   4168  CG  PRO B 111      -5.081  32.781 -10.556  1.00 83.41           C  
ATOM   4169  HG2 PRO B 111      -5.059  33.836 -10.826  1.00 83.41           H  
ATOM   4170  HG3 PRO B 111      -5.853  32.590  -9.810  1.00 83.41           H  
ATOM   4171  CD  PRO B 111      -3.729  32.301 -10.025  1.00 83.41           C  
ATOM   4172  HD2 PRO B 111      -3.682  32.460  -8.948  1.00 83.41           H  
ATOM   4173  HD3 PRO B 111      -2.921  32.835 -10.526  1.00 83.41           H  
ATOM   4174  N   ARG B 112      -2.935  30.012 -12.953  1.00 77.89           N  
ATOM   4175  H   ARG B 112      -2.440  30.721 -12.431  1.00 77.89           H  
ATOM   4176  CA  ARG B 112      -2.196  29.309 -14.015  1.00 77.89           C  
ATOM   4177  HA  ARG B 112      -2.808  29.262 -14.915  1.00 77.89           H  
ATOM   4178  C   ARG B 112      -1.869  27.855 -13.648  1.00 77.89           C  
ATOM   4179  CB  ARG B 112      -0.941  30.154 -14.291  1.00 77.89           C  
ATOM   4180  HB2 ARG B 112      -0.439  30.344 -13.342  1.00 77.89           H  
ATOM   4181  HB3 ARG B 112      -1.259  31.112 -14.701  1.00 77.89           H  
ATOM   4182  O   ARG B 112      -1.953  26.974 -14.499  1.00 77.89           O  
ATOM   4183  CG  ARG B 112       0.087  29.532 -15.245  1.00 77.89           C  
ATOM   4184  HG2 ARG B 112      -0.388  29.297 -16.197  1.00 77.89           H  
ATOM   4185  HG3 ARG B 112       0.474  28.615 -14.801  1.00 77.89           H  
ATOM   4186  CD  ARG B 112       1.238  30.534 -15.453  1.00 77.89           C  
ATOM   4187  HD2 ARG B 112       0.918  31.267 -16.194  1.00 77.89           H  
ATOM   4188  HD3 ARG B 112       1.424  31.059 -14.516  1.00 77.89           H  
ATOM   4189  NE  ARG B 112       2.502  29.877 -15.855  1.00 77.89           N  
ATOM   4190  HE  ARG B 112       2.693  28.978 -15.437  1.00 77.89           H  
ATOM   4191  NH1 ARG B 112       3.228  31.409 -17.420  1.00 77.89           N  
ATOM   4192 HH11 ARG B 112       2.335  31.878 -17.366  1.00 77.89           H  
ATOM   4193 HH12 ARG B 112       3.876  31.657 -18.155  1.00 77.89           H  
ATOM   4194  NH2 ARG B 112       4.483  29.631 -16.944  1.00 77.89           N  
ATOM   4195 HH21 ARG B 112       4.641  28.766 -16.448  1.00 77.89           H  
ATOM   4196 HH22 ARG B 112       5.165  29.955 -17.615  1.00 77.89           H  
ATOM   4197  CZ  ARG B 112       3.395  30.315 -16.729  1.00 77.89           C  
ATOM   4198  N   GLU B 113      -1.522  27.600 -12.390  1.00 82.38           N  
ATOM   4199  H   GLU B 113      -1.499  28.364 -11.729  1.00 82.38           H  
ATOM   4200  CA  GLU B 113      -1.356  26.243 -11.864  1.00 82.38           C  
ATOM   4201  HA  GLU B 113      -0.782  25.649 -12.576  1.00 82.38           H  
ATOM   4202  C   GLU B 113      -2.715  25.549 -11.698  1.00 82.38           C  
ATOM   4203  CB  GLU B 113      -0.561  26.301 -10.554  1.00 82.38           C  
ATOM   4204  HB2 GLU B 113       0.401  26.769 -10.759  1.00 82.38           H  
ATOM   4205  HB3 GLU B 113      -1.097  26.927  -9.841  1.00 82.38           H  
ATOM   4206  O   GLU B 113      -2.852  24.407 -12.117  1.00 82.38           O  
ATOM   4207  CG  GLU B 113      -0.322  24.913  -9.936  1.00 82.38           C  
ATOM   4208  HG2 GLU B 113      -1.284  24.475  -9.670  1.00 82.38           H  
ATOM   4209  HG3 GLU B 113       0.146  24.269 -10.681  1.00 82.38           H  
ATOM   4210  CD  GLU B 113       0.557  24.958  -8.677  1.00 82.38           C  
ATOM   4211  OE1 GLU B 113       0.961  23.859  -8.217  1.00 82.38           O  
ATOM   4212  OE2 GLU B 113       0.797  26.076  -8.164  1.00 82.38           O  
ATOM   4213  N   ALA B 114      -3.741  26.245 -11.196  1.00 88.68           N  
ATOM   4214  H   ALA B 114      -3.561  27.180 -10.858  1.00 88.68           H  
ATOM   4215  CA  ALA B 114      -5.091  25.705 -11.012  1.00 88.68           C  
ATOM   4216  HA  ALA B 114      -5.024  24.841 -10.351  1.00 88.68           H  
ATOM   4217  C   ALA B 114      -5.735  25.220 -12.328  1.00 88.68           C  
ATOM   4218  CB  ALA B 114      -5.953  26.764 -10.314  1.00 88.68           C  
ATOM   4219  HB1 ALA B 114      -6.938  26.347 -10.104  1.00 88.68           H  
ATOM   4220  HB2 ALA B 114      -6.070  27.637 -10.956  1.00 88.68           H  
ATOM   4221  HB3 ALA B 114      -5.488  27.062  -9.375  1.00 88.68           H  
ATOM   4222  O   ALA B 114      -6.316  24.138 -12.345  1.00 88.68           O  
ATOM   4223  N   MET B 115      -5.558  25.948 -13.444  1.00 84.70           N  
ATOM   4224  H   MET B 115      -5.130  26.858 -13.354  1.00 84.70           H  
ATOM   4225  CA  MET B 115      -5.960  25.488 -14.791  1.00 84.70           C  
ATOM   4226  HA  MET B 115      -7.021  25.241 -14.787  1.00 84.70           H  
ATOM   4227  C   MET B 115      -5.210  24.235 -15.276  1.00 84.70           C  
ATOM   4228  CB  MET B 115      -5.697  26.576 -15.844  1.00 84.70           C  
ATOM   4229  HB2 MET B 115      -4.666  26.918 -15.754  1.00 84.70           H  
ATOM   4230  HB3 MET B 115      -5.817  26.132 -16.832  1.00 84.70           H  
ATOM   4231  O   MET B 115      -5.637  23.596 -16.231  1.00 84.70           O  
ATOM   4232  CG  MET B 115      -6.640  27.778 -15.788  1.00 84.70           C  
ATOM   4233  HG2 MET B 115      -7.656  27.419 -15.623  1.00 84.70           H  
ATOM   4234  HG3 MET B 115      -6.367  28.411 -14.944  1.00 84.70           H  
ATOM   4235  SD  MET B 115      -6.649  28.785 -17.306  1.00 84.70           S  
ATOM   4236  CE  MET B 115      -4.876  28.981 -17.649  1.00 84.70           C  
ATOM   4237  HE1 MET B 115      -4.742  29.653 -18.497  1.00 84.70           H  
ATOM   4238  HE2 MET B 115      -4.377  29.398 -16.775  1.00 84.70           H  
ATOM   4239  HE3 MET B 115      -4.435  28.015 -17.898  1.00 84.70           H  
ATOM   4240  N   SER B 116      -4.072  23.912 -14.665  1.00 84.65           N  
ATOM   4241  H   SER B 116      -3.797  24.447 -13.854  1.00 84.65           H  
ATOM   4242  CA  SER B 116      -3.241  22.750 -15.009  1.00 84.65           C  
ATOM   4243  HA  SER B 116      -3.523  22.370 -15.991  1.00 84.65           H  
ATOM   4244  C   SER B 116      -3.405  21.603 -14.005  1.00 84.65           C  
ATOM   4245  CB  SER B 116      -1.770  23.163 -15.065  1.00 84.65           C  
ATOM   4246  HB2 SER B 116      -1.405  23.298 -14.047  1.00 84.65           H  
ATOM   4247  HB3 SER B 116      -1.194  22.369 -15.540  1.00 84.65           H  
ATOM   4248  O   SER B 116      -2.810  20.539 -14.186  1.00 84.65           O  
ATOM   4249  OG  SER B 116      -1.584  24.372 -15.781  1.00 84.65           O  
ATOM   4250  HG  SER B 116      -1.983  25.094 -15.289  1.00 84.65           H  
ATOM   4251  N   LEU B 117      -4.182  21.832 -12.938  1.00 90.77           N  
ATOM   4252  H   LEU B 117      -4.670  22.714 -12.889  1.00 90.77           H  
ATOM   4253  CA  LEU B 117      -4.362  20.923 -11.817  1.00 90.77           C  
ATOM   4254  HA  LEU B 117      -3.472  20.298 -11.747  1.00 90.77           H  
ATOM   4255  C   LEU B 117      -5.559  20.007 -12.058  1.00 90.77           C  
ATOM   4256  CB  LEU B 117      -4.521  21.727 -10.505  1.00 90.77           C  
ATOM   4257  HB2 LEU B 117      -4.107  22.729 -10.617  1.00 90.77           H  
ATOM   4258  HB3 LEU B 117      -5.580  21.835 -10.267  1.00 90.77           H  
ATOM   4259  O   LEU B 117      -6.690  20.487 -12.215  1.00 90.77           O  
ATOM   4260  CG  LEU B 117      -3.801  21.035  -9.341  1.00 90.77           C  
ATOM   4261  HG  LEU B 117      -3.947  19.958  -9.416  1.00 90.77           H  
ATOM   4262  CD1 LEU B 117      -2.309  21.342  -9.411  1.00 90.77           C  
ATOM   4263 HD11 LEU B 117      -2.105  22.345  -9.036  1.00 90.77           H  
ATOM   4264 HD12 LEU B 117      -1.943  21.270 -10.435  1.00 90.77           H  
ATOM   4265 HD13 LEU B 117      -1.801  20.597  -8.799  1.00 90.77           H  
ATOM   4266  CD2 LEU B 117      -4.291  21.508  -7.972  1.00 90.77           C  
ATOM   4267 HD21 LEU B 117      -4.313  22.597  -7.933  1.00 90.77           H  
ATOM   4268 HD22 LEU B 117      -5.288  21.110  -7.788  1.00 90.77           H  
ATOM   4269 HD23 LEU B 117      -3.635  21.122  -7.191  1.00 90.77           H  
ATOM   4270  N   ASP B 118      -5.304  18.700 -12.014  1.00 93.88           N  
ATOM   4271  H   ASP B 118      -4.349  18.387 -11.904  1.00 93.88           H  
ATOM   4272  CA  ASP B 118      -6.331  17.665 -11.975  1.00 93.88           C  
ATOM   4273  HA  ASP B 118      -6.784  17.577 -12.962  1.00 93.88           H  
ATOM   4274  C   ASP B 118      -7.397  18.031 -10.920  1.00 93.88           C  
ATOM   4275  CB  ASP B 118      -5.649  16.321 -11.654  1.00 93.88           C  
ATOM   4276  HB2 ASP B 118      -5.178  16.389 -10.673  1.00 93.88           H  
ATOM   4277  HB3 ASP B 118      -4.864  16.157 -12.391  1.00 93.88           H  
ATOM   4278  O   ASP B 118      -7.040  18.283  -9.759  1.00 93.88           O  
ATOM   4279  CG  ASP B 118      -6.579  15.102 -11.662  1.00 93.88           C  
ATOM   4280  OD1 ASP B 118      -7.811  15.291 -11.727  1.00 93.88           O  
ATOM   4281  OD2 ASP B 118      -6.062  13.965 -11.565  1.00 93.88           O  
ATOM   4282  N   PRO B 119      -8.697  18.075 -11.281  1.00 95.47           N  
ATOM   4283  CA  PRO B 119      -9.780  18.227 -10.315  1.00 95.47           C  
ATOM   4284  HA  PRO B 119      -9.781  19.255  -9.953  1.00 95.47           H  
ATOM   4285  C   PRO B 119      -9.674  17.274  -9.114  1.00 95.47           C  
ATOM   4286  CB  PRO B 119     -11.063  17.973 -11.106  1.00 95.47           C  
ATOM   4287  HB2 PRO B 119     -11.300  16.909 -11.082  1.00 95.47           H  
ATOM   4288  HB3 PRO B 119     -11.899  18.559 -10.723  1.00 95.47           H  
ATOM   4289  O   PRO B 119     -10.077  17.653  -8.019  1.00 95.47           O  
ATOM   4290  CG  PRO B 119     -10.705  18.362 -12.538  1.00 95.47           C  
ATOM   4291  HG2 PRO B 119     -10.833  19.437 -12.666  1.00 95.47           H  
ATOM   4292  HG3 PRO B 119     -11.307  17.819 -13.266  1.00 95.47           H  
ATOM   4293  CD  PRO B 119      -9.227  17.989 -12.637  1.00 95.47           C  
ATOM   4294  HD2 PRO B 119      -8.712  18.678 -13.306  1.00 95.47           H  
ATOM   4295  HD3 PRO B 119      -9.134  16.968 -13.006  1.00 95.47           H  
ATOM   4296  N   GLN B 120      -9.065  16.090  -9.265  1.00 97.47           N  
ATOM   4297  H   GLN B 120      -8.736  15.825 -10.182  1.00 97.47           H  
ATOM   4298  CA  GLN B 120      -8.788  15.183  -8.146  1.00 97.47           C  
ATOM   4299  HA  GLN B 120      -9.735  14.943  -7.661  1.00 97.47           H  
ATOM   4300  C   GLN B 120      -7.878  15.812  -7.078  1.00 97.47           C  
ATOM   4301  CB  GLN B 120      -8.159  13.878  -8.658  1.00 97.47           C  
ATOM   4302  HB2 GLN B 120      -7.214  14.098  -9.154  1.00 97.47           H  
ATOM   4303  HB3 GLN B 120      -7.942  13.239  -7.802  1.00 97.47           H  
ATOM   4304  O   GLN B 120      -8.176  15.710  -5.890  1.00 97.47           O  
ATOM   4305  CG  GLN B 120      -9.079  13.108  -9.614  1.00 97.47           C  
ATOM   4306  HG2 GLN B 120     -10.053  12.987  -9.140  1.00 97.47           H  
ATOM   4307  HG3 GLN B 120      -9.217  13.660 -10.544  1.00 97.47           H  
ATOM   4308  CD  GLN B 120      -8.544  11.725  -9.943  1.00 97.47           C  
ATOM   4309  NE2 GLN B 120      -7.431  11.614 -10.635  1.00 97.47           N  
ATOM   4310 HE21 GLN B 120      -7.088  10.683 -10.825  1.00 97.47           H  
ATOM   4311 HE22 GLN B 120      -6.958  12.439 -10.974  1.00 97.47           H  
ATOM   4312  OE1 GLN B 120      -9.137  10.730  -9.559  1.00 97.47           O  
ATOM   4313  N   GLN B 121      -6.805  16.516  -7.471  1.00 97.26           N  
ATOM   4314  H   GLN B 121      -6.667  16.669  -8.459  1.00 97.26           H  
ATOM   4315  CA  GLN B 121      -5.927  17.219  -6.520  1.00 97.26           C  
ATOM   4316  HA  GLN B 121      -5.654  16.528  -5.722  1.00 97.26           H  
ATOM   4317  C   GLN B 121      -6.645  18.409  -5.856  1.00 97.26           C  
ATOM   4318  CB  GLN B 121      -4.629  17.707  -7.202  1.00 97.26           C  
ATOM   4319  HB2 GLN B 121      -4.062  18.263  -6.455  1.00 97.26           H  
ATOM   4320  HB3 GLN B 121      -4.884  18.393  -8.010  1.00 97.26           H  
ATOM   4321  O   GLN B 121      -6.382  18.714  -4.694  1.00 97.26           O  
ATOM   4322  CG  GLN B 121      -3.723  16.590  -7.761  1.00 97.26           C  
ATOM   4323  HG2 GLN B 121      -4.178  16.172  -8.659  1.00 97.26           H  
ATOM   4324  HG3 GLN B 121      -3.667  15.789  -7.024  1.00 97.26           H  
ATOM   4325  CD  GLN B 121      -2.291  17.039  -8.095  1.00 97.26           C  
ATOM   4326  NE2 GLN B 121      -1.452  16.175  -8.627  1.00 97.26           N  
ATOM   4327 HE21 GLN B 121      -0.538  16.520  -8.886  1.00 97.26           H  
ATOM   4328 HE22 GLN B 121      -1.712  15.214  -8.799  1.00 97.26           H  
ATOM   4329  OE1 GLN B 121      -1.865  18.164  -7.856  1.00 97.26           O  
ATOM   4330  N   ARG B 122      -7.565  19.071  -6.576  1.00 97.38           N  
ATOM   4331  H   ARG B 122      -7.736  18.746  -7.517  1.00 97.38           H  
ATOM   4332  CA  ARG B 122      -8.370  20.194  -6.057  1.00 97.38           C  
ATOM   4333  HA  ARG B 122      -7.720  20.883  -5.516  1.00 97.38           H  
ATOM   4334  C   ARG B 122      -9.400  19.734  -5.023  1.00 97.38           C  
ATOM   4335  CB  ARG B 122      -9.034  20.959  -7.217  1.00 97.38           C  
ATOM   4336  HB2 ARG B 122      -9.609  20.276  -7.842  1.00 97.38           H  
ATOM   4337  HB3 ARG B 122      -9.724  21.692  -6.799  1.00 97.38           H  
ATOM   4338  O   ARG B 122      -9.438  20.273  -3.921  1.00 97.38           O  
ATOM   4339  CG  ARG B 122      -7.983  21.687  -8.068  1.00 97.38           C  
ATOM   4340  HG2 ARG B 122      -7.358  22.280  -7.401  1.00 97.38           H  
ATOM   4341  HG3 ARG B 122      -7.357  20.954  -8.578  1.00 97.38           H  
ATOM   4342  CD  ARG B 122      -8.593  22.640  -9.102  1.00 97.38           C  
ATOM   4343  HD2 ARG B 122      -9.592  22.928  -8.775  1.00 97.38           H  
ATOM   4344  HD3 ARG B 122      -7.981  23.541  -9.136  1.00 97.38           H  
ATOM   4345  NE  ARG B 122      -8.623  22.064 -10.457  1.00 97.38           N  
ATOM   4346  HE  ARG B 122      -7.774  21.647 -10.810  1.00 97.38           H  
ATOM   4347  NH1 ARG B 122     -10.804  22.569 -11.017  1.00 97.38           N  
ATOM   4348 HH11 ARG B 122     -11.626  22.303 -11.541  1.00 97.38           H  
ATOM   4349 HH12 ARG B 122     -10.980  22.938 -10.094  1.00 97.38           H  
ATOM   4350  NH2 ARG B 122      -9.404  21.647 -12.514  1.00 97.38           N  
ATOM   4351 HH21 ARG B 122      -8.483  21.293 -12.730  1.00 97.38           H  
ATOM   4352 HH22 ARG B 122     -10.117  21.737 -13.224  1.00 97.38           H  
ATOM   4353  CZ  ARG B 122      -9.620  22.103 -11.317  1.00 97.38           C  
ATOM   4354  N   LEU B 123     -10.164  18.689  -5.346  1.00 97.94           N  
ATOM   4355  H   LEU B 123     -10.069  18.302  -6.273  1.00 97.94           H  
ATOM   4356  CA  LEU B 123     -11.143  18.081  -4.441  1.00 97.94           C  
ATOM   4357  HA  LEU B 123     -11.833  18.851  -4.095  1.00 97.94           H  
ATOM   4358  C   LEU B 123     -10.485  17.499  -3.186  1.00 97.94           C  
ATOM   4359  CB  LEU B 123     -11.918  16.985  -5.190  1.00 97.94           C  
ATOM   4360  HB2 LEU B 123     -12.468  16.394  -4.457  1.00 97.94           H  
ATOM   4361  HB3 LEU B 123     -11.201  16.324  -5.677  1.00 97.94           H  
ATOM   4362  O   LEU B 123     -11.009  17.684  -2.092  1.00 97.94           O  
ATOM   4363  CG  LEU B 123     -12.923  17.506  -6.232  1.00 97.94           C  
ATOM   4364  HG  LEU B 123     -12.438  18.224  -6.893  1.00 97.94           H  
ATOM   4365  CD1 LEU B 123     -13.430  16.334  -7.070  1.00 97.94           C  
ATOM   4366 HD11 LEU B 123     -14.130  16.699  -7.822  1.00 97.94           H  
ATOM   4367 HD12 LEU B 123     -12.592  15.862  -7.582  1.00 97.94           H  
ATOM   4368 HD13 LEU B 123     -13.928  15.599  -6.439  1.00 97.94           H  
ATOM   4369  CD2 LEU B 123     -14.132  18.176  -5.573  1.00 97.94           C  
ATOM   4370 HD21 LEU B 123     -14.829  18.506  -6.343  1.00 97.94           H  
ATOM   4371 HD22 LEU B 123     -14.630  17.471  -4.906  1.00 97.94           H  
ATOM   4372 HD23 LEU B 123     -13.801  19.046  -5.005  1.00 97.94           H  
ATOM   4373  N   LEU B 124      -9.320  16.852  -3.317  1.00 98.49           N  
ATOM   4374  H   LEU B 124      -8.959  16.670  -4.243  1.00 98.49           H  
ATOM   4375  CA  LEU B 124      -8.571  16.362  -2.158  1.00 98.49           C  
ATOM   4376  HA  LEU B 124      -9.226  15.713  -1.576  1.00 98.49           H  
ATOM   4377  C   LEU B 124      -8.152  17.499  -1.215  1.00 98.49           C  
ATOM   4378  CB  LEU B 124      -7.343  15.559  -2.622  1.00 98.49           C  
ATOM   4379  HB2 LEU B 124      -6.860  16.101  -3.435  1.00 98.49           H  
ATOM   4380  HB3 LEU B 124      -6.629  15.504  -1.800  1.00 98.49           H  
ATOM   4381  O   LEU B 124      -8.222  17.308  -0.005  1.00 98.49           O  
ATOM   4382  CG  LEU B 124      -7.645  14.117  -3.066  1.00 98.49           C  
ATOM   4383  HG  LEU B 124      -8.466  14.114  -3.783  1.00 98.49           H  
ATOM   4384  CD1 LEU B 124      -6.396  13.544  -3.734  1.00 98.49           C  
ATOM   4385 HD11 LEU B 124      -5.546  13.593  -3.052  1.00 98.49           H  
ATOM   4386 HD12 LEU B 124      -6.570  12.506  -4.020  1.00 98.49           H  
ATOM   4387 HD13 LEU B 124      -6.175  14.122  -4.631  1.00 98.49           H  
ATOM   4388  CD2 LEU B 124      -8.009  13.199  -1.893  1.00 98.49           C  
ATOM   4389 HD21 LEU B 124      -7.201  13.184  -1.162  1.00 98.49           H  
ATOM   4390 HD22 LEU B 124      -8.924  13.548  -1.413  1.00 98.49           H  
ATOM   4391 HD23 LEU B 124      -8.184  12.189  -2.262  1.00 98.49           H  
ATOM   4392  N   LEU B 125      -7.741  18.667  -1.725  1.00 98.38           N  
ATOM   4393  H   LEU B 125      -7.715  18.772  -2.729  1.00 98.38           H  
ATOM   4394  CA  LEU B 125      -7.354  19.814  -0.888  1.00 98.38           C  
ATOM   4395  HA  LEU B 125      -6.628  19.475  -0.150  1.00 98.38           H  
ATOM   4396  C   LEU B 125      -8.533  20.379  -0.083  1.00 98.38           C  
ATOM   4397  CB  LEU B 125      -6.714  20.908  -1.764  1.00 98.38           C  
ATOM   4398  HB2 LEU B 125      -7.272  20.981  -2.698  1.00 98.38           H  
ATOM   4399  HB3 LEU B 125      -6.804  21.870  -1.261  1.00 98.38           H  
ATOM   4400  O   LEU B 125      -8.405  20.552   1.129  1.00 98.38           O  
ATOM   4401  CG  LEU B 125      -5.229  20.666  -2.073  1.00 98.38           C  
ATOM   4402  HG  LEU B 125      -5.073  19.630  -2.372  1.00 98.38           H  
ATOM   4403  CD1 LEU B 125      -4.790  21.584  -3.213  1.00 98.38           C  
ATOM   4404 HD11 LEU B 125      -4.965  22.622  -2.932  1.00 98.38           H  
ATOM   4405 HD12 LEU B 125      -3.727  21.436  -3.406  1.00 98.38           H  
ATOM   4406 HD13 LEU B 125      -5.359  21.343  -4.111  1.00 98.38           H  
ATOM   4407  CD2 LEU B 125      -4.326  20.990  -0.876  1.00 98.38           C  
ATOM   4408 HD21 LEU B 125      -3.301  20.688  -1.089  1.00 98.38           H  
ATOM   4409 HD22 LEU B 125      -4.671  20.462   0.014  1.00 98.38           H  
ATOM   4410 HD23 LEU B 125      -4.350  22.059  -0.667  1.00 98.38           H  
ATOM   4411  N   GLU B 126      -9.672  20.628  -0.736  1.00 98.43           N  
ATOM   4412  H   GLU B 126      -9.705  20.463  -1.732  1.00 98.43           H  
ATOM   4413  CA  GLU B 126     -10.880  21.155  -0.080  1.00 98.43           C  
ATOM   4414  HA  GLU B 126     -10.614  22.040   0.498  1.00 98.43           H  
ATOM   4415  C   GLU B 126     -11.438  20.152   0.941  1.00 98.43           C  
ATOM   4416  CB  GLU B 126     -11.924  21.584  -1.136  1.00 98.43           C  
ATOM   4417  HB2 GLU B 126     -12.874  21.780  -0.637  1.00 98.43           H  
ATOM   4418  HB3 GLU B 126     -12.064  20.783  -1.862  1.00 98.43           H  
ATOM   4419  O   GLU B 126     -11.516  20.459   2.132  1.00 98.43           O  
ATOM   4420  CG  GLU B 126     -11.463  22.873  -1.845  1.00 98.43           C  
ATOM   4421  HG2 GLU B 126     -10.491  22.692  -2.305  1.00 98.43           H  
ATOM   4422  HG3 GLU B 126     -11.329  23.635  -1.077  1.00 98.43           H  
ATOM   4423  CD  GLU B 126     -12.408  23.441  -2.920  1.00 98.43           C  
ATOM   4424  OE1 GLU B 126     -12.127  24.577  -3.375  1.00 98.43           O  
ATOM   4425  OE2 GLU B 126     -13.373  22.754  -3.332  1.00 98.43           O  
ATOM   4426  N   VAL B 127     -11.696  18.910   0.519  1.00 98.62           N  
ATOM   4427  H   VAL B 127     -11.554  18.693  -0.457  1.00 98.62           H  
ATOM   4428  CA  VAL B 127     -12.306  17.885   1.381  1.00 98.62           C  
ATOM   4429  HA  VAL B 127     -13.179  18.332   1.857  1.00 98.62           H  
ATOM   4430  C   VAL B 127     -11.364  17.449   2.518  1.00 98.62           C  
ATOM   4431  CB  VAL B 127     -12.813  16.704   0.525  1.00 98.62           C  
ATOM   4432  HB  VAL B 127     -11.969  16.246   0.009  1.00 98.62           H  
ATOM   4433  O   VAL B 127     -11.834  17.107   3.603  1.00 98.62           O  
ATOM   4434  CG1 VAL B 127     -13.518  15.620   1.345  1.00 98.62           C  
ATOM   4435 HG11 VAL B 127     -12.849  15.214   2.104  1.00 98.62           H  
ATOM   4436 HG12 VAL B 127     -14.384  16.061   1.838  1.00 98.62           H  
ATOM   4437 HG13 VAL B 127     -13.844  14.806   0.698  1.00 98.62           H  
ATOM   4438  CG2 VAL B 127     -13.853  17.167  -0.511  1.00 98.62           C  
ATOM   4439 HG21 VAL B 127     -14.235  16.317  -1.076  1.00 98.62           H  
ATOM   4440 HG22 VAL B 127     -14.681  17.661  -0.002  1.00 98.62           H  
ATOM   4441 HG23 VAL B 127     -13.413  17.878  -1.210  1.00 98.62           H  
ATOM   4442  N   SER B 128     -10.033  17.517   2.350  1.00 98.71           N  
ATOM   4443  H   SER B 128      -9.667  17.803   1.453  1.00 98.71           H  
ATOM   4444  CA  SER B 128      -9.103  17.290   3.475  1.00 98.71           C  
ATOM   4445  HA  SER B 128      -9.383  16.363   3.976  1.00 98.71           H  
ATOM   4446  C   SER B 128      -9.173  18.401   4.520  1.00 98.71           C  
ATOM   4447  CB  SER B 128      -7.643  17.160   3.031  1.00 98.71           C  
ATOM   4448  HB2 SER B 128      -7.332  18.071   2.520  1.00 98.71           H  
ATOM   4449  HB3 SER B 128      -7.017  17.022   3.913  1.00 98.71           H  
ATOM   4450  O   SER B 128      -9.160  18.105   5.714  1.00 98.71           O  
ATOM   4451  OG  SER B 128      -7.468  16.055   2.175  1.00 98.71           O  
ATOM   4452  HG  SER B 128      -7.763  16.351   1.311  1.00 98.71           H  
ATOM   4453  N   TRP B 129      -9.264  19.669   4.101  1.00 98.56           N  
ATOM   4454  H   TRP B 129      -9.339  19.856   3.112  1.00 98.56           H  
ATOM   4455  CA  TRP B 129      -9.408  20.794   5.031  1.00 98.56           C  
ATOM   4456  HA  TRP B 129      -8.590  20.769   5.750  1.00 98.56           H  
ATOM   4457  C   TRP B 129     -10.714  20.681   5.829  1.00 98.56           C  
ATOM   4458  CB  TRP B 129      -9.330  22.118   4.255  1.00 98.56           C  
ATOM   4459  HB2 TRP B 129      -8.416  22.122   3.660  1.00 98.56           H  
ATOM   4460  HB3 TRP B 129     -10.170  22.186   3.564  1.00 98.56           H  
ATOM   4461  O   TRP B 129     -10.711  20.783   7.057  1.00 98.56           O  
ATOM   4462  CG  TRP B 129      -9.332  23.339   5.124  1.00 98.56           C  
ATOM   4463  CD1 TRP B 129     -10.426  23.891   5.695  1.00 98.56           C  
ATOM   4464  HD1 TRP B 129     -11.434  23.523   5.579  1.00 98.56           H  
ATOM   4465  CD2 TRP B 129      -8.198  24.125   5.603  1.00 98.56           C  
ATOM   4466  CE2 TRP B 129      -8.687  25.127   6.492  1.00 98.56           C  
ATOM   4467  CE3 TRP B 129      -6.799  24.065   5.409  1.00 98.56           C  
ATOM   4468  HE3 TRP B 129      -6.402  23.291   4.769  1.00 98.56           H  
ATOM   4469  NE1 TRP B 129     -10.050  24.934   6.517  1.00 98.56           N  
ATOM   4470  HE1 TRP B 129     -10.692  25.375   7.160  1.00 98.56           H  
ATOM   4471  CH2 TRP B 129      -6.448  25.935   6.943  1.00 98.56           C  
ATOM   4472  HH2 TRP B 129      -5.781  26.588   7.486  1.00 98.56           H  
ATOM   4473  CZ2 TRP B 129      -7.834  26.012   7.166  1.00 98.56           C  
ATOM   4474  HZ2 TRP B 129      -8.244  26.714   7.877  1.00 98.56           H  
ATOM   4475  CZ3 TRP B 129      -5.933  24.968   6.060  1.00 98.56           C  
ATOM   4476  HZ3 TRP B 129      -4.865  24.884   5.921  1.00 98.56           H  
ATOM   4477  N   GLU B 130     -11.817  20.386   5.141  1.00 98.46           N  
ATOM   4478  H   GLU B 130     -11.748  20.333   4.135  1.00 98.46           H  
ATOM   4479  CA  GLU B 130     -13.141  20.179   5.737  1.00 98.46           C  
ATOM   4480  HA  GLU B 130     -13.437  21.072   6.287  1.00 98.46           H  
ATOM   4481  C   GLU B 130     -13.175  18.998   6.716  1.00 98.46           C  
ATOM   4482  CB  GLU B 130     -14.154  19.934   4.613  1.00 98.46           C  
ATOM   4483  HB2 GLU B 130     -15.102  19.618   5.047  1.00 98.46           H  
ATOM   4484  HB3 GLU B 130     -13.772  19.125   3.991  1.00 98.46           H  
ATOM   4485  O   GLU B 130     -13.788  19.105   7.779  1.00 98.46           O  
ATOM   4486  CG  GLU B 130     -14.403  21.188   3.759  1.00 98.46           C  
ATOM   4487  HG2 GLU B 130     -13.453  21.652   3.494  1.00 98.46           H  
ATOM   4488  HG3 GLU B 130     -14.957  21.906   4.364  1.00 98.46           H  
ATOM   4489  CD  GLU B 130     -15.181  20.894   2.467  1.00 98.46           C  
ATOM   4490  OE1 GLU B 130     -15.568  21.887   1.812  1.00 98.46           O  
ATOM   4491  OE2 GLU B 130     -15.385  19.698   2.148  1.00 98.46           O  
ATOM   4492  N   ALA B 131     -12.497  17.886   6.407  1.00 98.77           N  
ATOM   4493  H   ALA B 131     -12.061  17.823   5.498  1.00 98.77           H  
ATOM   4494  CA  ALA B 131     -12.439  16.719   7.289  1.00 98.77           C  
ATOM   4495  HA  ALA B 131     -13.460  16.439   7.548  1.00 98.77           H  
ATOM   4496  C   ALA B 131     -11.699  17.014   8.608  1.00 98.77           C  
ATOM   4497  CB  ALA B 131     -11.802  15.550   6.526  1.00 98.77           C  
ATOM   4498  HB1 ALA B 131     -10.767  15.783   6.278  1.00 98.77           H  
ATOM   4499  HB2 ALA B 131     -11.835  14.650   7.140  1.00 98.77           H  
ATOM   4500  HB3 ALA B 131     -12.355  15.360   5.606  1.00 98.77           H  
ATOM   4501  O   ALA B 131     -12.107  16.517   9.659  1.00 98.77           O  
ATOM   4502  N   ILE B 132     -10.654  17.852   8.573  1.00 98.71           N  
ATOM   4503  H   ILE B 132     -10.374  18.216   7.673  1.00 98.71           H  
ATOM   4504  CA  ILE B 132      -9.925  18.313   9.768  1.00 98.71           C  
ATOM   4505  HA  ILE B 132      -9.739  17.460  10.422  1.00 98.71           H  
ATOM   4506  C   ILE B 132     -10.778  19.315  10.564  1.00 98.71           C  
ATOM   4507  CB  ILE B 132      -8.561  18.920   9.370  1.00 98.71           C  
ATOM   4508  HB  ILE B 132      -8.759  19.780   8.730  1.00 98.71           H  
ATOM   4509  O   ILE B 132     -10.908  19.192  11.782  1.00 98.71           O  
ATOM   4510  CG1 ILE B 132      -7.655  17.936   8.594  1.00 98.71           C  
ATOM   4511 HG12 ILE B 132      -8.258  17.315   7.931  1.00 98.71           H  
ATOM   4512 HG13 ILE B 132      -7.147  17.265   9.287  1.00 98.71           H  
ATOM   4513  CG2 ILE B 132      -7.800  19.388  10.622  1.00 98.71           C  
ATOM   4514 HG21 ILE B 132      -8.342  20.186  11.130  1.00 98.71           H  
ATOM   4515 HG22 ILE B 132      -7.672  18.553  11.311  1.00 98.71           H  
ATOM   4516 HG23 ILE B 132      -6.816  19.769  10.348  1.00 98.71           H  
ATOM   4517  CD1 ILE B 132      -6.617  18.665   7.726  1.00 98.71           C  
ATOM   4518 HD11 ILE B 132      -7.114  19.384   7.074  1.00 98.71           H  
ATOM   4519 HD12 ILE B 132      -6.095  17.941   7.101  1.00 98.71           H  
ATOM   4520 HD13 ILE B 132      -5.891  19.190   8.347  1.00 98.71           H  
ATOM   4521  N   GLU B 133     -11.446  20.254   9.888  1.00 97.95           N  
ATOM   4522  H   GLU B 133     -11.296  20.338   8.892  1.00 97.95           H  
ATOM   4523  CA  GLU B 133     -12.382  21.179  10.539  1.00 97.95           C  
ATOM   4524  HA  GLU B 133     -11.855  21.683  11.349  1.00 97.95           H  
ATOM   4525  C   GLU B 133     -13.582  20.455  11.190  1.00 97.95           C  
ATOM   4526  CB  GLU B 133     -12.872  22.240   9.534  1.00 97.95           C  
ATOM   4527  HB2 GLU B 133     -13.039  21.787   8.556  1.00 97.95           H  
ATOM   4528  HB3 GLU B 133     -13.838  22.601   9.888  1.00 97.95           H  
ATOM   4529  O   GLU B 133     -14.054  20.888  12.250  1.00 97.95           O  
ATOM   4530  CG  GLU B 133     -11.909  23.435   9.397  1.00 97.95           C  
ATOM   4531  HG2 GLU B 133     -11.504  23.669  10.382  1.00 97.95           H  
ATOM   4532  HG3 GLU B 133     -11.075  23.143   8.759  1.00 97.95           H  
ATOM   4533  CD  GLU B 133     -12.564  24.723   8.852  1.00 97.95           C  
ATOM   4534  OE1 GLU B 133     -11.803  25.677   8.562  1.00 97.95           O  
ATOM   4535  OE2 GLU B 133     -13.816  24.833   8.841  1.00 97.95           O  
ATOM   4536  N   ARG B 134     -14.061  19.342  10.608  1.00 97.69           N  
ATOM   4537  H   ARG B 134     -13.696  19.100   9.698  1.00 97.69           H  
ATOM   4538  CA  ARG B 134     -15.070  18.450  11.217  1.00 97.69           C  
ATOM   4539  HA  ARG B 134     -15.807  19.068  11.729  1.00 97.69           H  
ATOM   4540  C   ARG B 134     -14.514  17.558  12.334  1.00 97.69           C  
ATOM   4541  CB  ARG B 134     -15.815  17.616  10.149  1.00 97.69           C  
ATOM   4542  HB2 ARG B 134     -15.134  17.318   9.351  1.00 97.69           H  
ATOM   4543  HB3 ARG B 134     -16.188  16.708  10.622  1.00 97.69           H  
ATOM   4544  O   ARG B 134     -15.291  17.172  13.199  1.00 97.69           O  
ATOM   4545  CG  ARG B 134     -17.028  18.368   9.565  1.00 97.69           C  
ATOM   4546  HG2 ARG B 134     -16.681  19.180   8.926  1.00 97.69           H  
ATOM   4547  HG3 ARG B 134     -17.600  18.795  10.389  1.00 97.69           H  
ATOM   4548  CD  ARG B 134     -17.969  17.444   8.769  1.00 97.69           C  
ATOM   4549  HD2 ARG B 134     -18.152  16.540   9.350  1.00 97.69           H  
ATOM   4550  HD3 ARG B 134     -17.479  17.149   7.841  1.00 97.69           H  
ATOM   4551  NE  ARG B 134     -19.276  18.085   8.484  1.00 97.69           N  
ATOM   4552  HE  ARG B 134     -20.017  17.980   9.162  1.00 97.69           H  
ATOM   4553  NH1 ARG B 134     -18.865  18.861   6.358  1.00 97.69           N  
ATOM   4554 HH11 ARG B 134     -17.953  18.428   6.365  1.00 97.69           H  
ATOM   4555 HH12 ARG B 134     -19.220  19.314   5.528  1.00 97.69           H  
ATOM   4556  NH2 ARG B 134     -20.818  19.304   7.365  1.00 97.69           N  
ATOM   4557 HH21 ARG B 134     -21.498  18.970   8.033  1.00 97.69           H  
ATOM   4558 HH22 ARG B 134     -21.243  19.618   6.504  1.00 97.69           H  
ATOM   4559  CZ  ARG B 134     -19.645  18.742   7.399  1.00 97.69           C  
ATOM   4560  N   ALA B 135     -13.203  17.314  12.396  1.00 97.89           N  
ATOM   4561  H   ALA B 135     -12.613  17.632  11.640  1.00 97.89           H  
ATOM   4562  CA  ALA B 135     -12.553  16.705  13.566  1.00 97.89           C  
ATOM   4563  HA  ALA B 135     -13.158  15.857  13.886  1.00 97.89           H  
ATOM   4564  C   ALA B 135     -12.461  17.659  14.778  1.00 97.89           C  
ATOM   4565  CB  ALA B 135     -11.162  16.177  13.175  1.00 97.89           C  
ATOM   4566  HB1 ALA B 135     -10.477  17.007  12.999  1.00 97.89           H  
ATOM   4567  HB2 ALA B 135     -11.215  15.565  12.275  1.00 97.89           H  
ATOM   4568  HB3 ALA B 135     -10.765  15.573  13.990  1.00 97.89           H  
ATOM   4569  O   ALA B 135     -11.933  17.282  15.819  1.00 97.89           O  
ATOM   4570  N   GLY B 136     -12.926  18.911  14.657  1.00 97.06           N  
ATOM   4571  H   GLY B 136     -13.341  19.186  13.778  1.00 97.06           H  
ATOM   4572  CA  GLY B 136     -12.775  19.923  15.707  1.00 97.06           C  
ATOM   4573  HA2 GLY B 136     -13.070  19.496  16.666  1.00 97.06           H  
ATOM   4574  HA3 GLY B 136     -13.431  20.765  15.483  1.00 97.06           H  
ATOM   4575  C   GLY B 136     -11.344  20.454  15.842  1.00 97.06           C  
ATOM   4576  O   GLY B 136     -10.996  21.017  16.876  1.00 97.06           O  
ATOM   4577  N   GLN B 137     -10.509  20.295  14.813  1.00 97.15           N  
ATOM   4578  H   GLN B 137     -10.851  19.860  13.969  1.00 97.15           H  
ATOM   4579  CA  GLN B 137      -9.100  20.687  14.830  1.00 97.15           C  
ATOM   4580  HA  GLN B 137      -8.799  20.939  15.847  1.00 97.15           H  
ATOM   4581  C   GLN B 137      -8.865  21.921  13.947  1.00 97.15           C  
ATOM   4582  CB  GLN B 137      -8.245  19.497  14.368  1.00 97.15           C  
ATOM   4583  HB2 GLN B 137      -8.569  19.211  13.367  1.00 97.15           H  
ATOM   4584  HB3 GLN B 137      -7.203  19.810  14.317  1.00 97.15           H  
ATOM   4585  O   GLN B 137      -9.439  22.033  12.866  1.00 97.15           O  
ATOM   4586  CG  GLN B 137      -8.351  18.263  15.286  1.00 97.15           C  
ATOM   4587  HG2 GLN B 137      -7.983  18.516  16.280  1.00 97.15           H  
ATOM   4588  HG3 GLN B 137      -9.393  17.957  15.380  1.00 97.15           H  
ATOM   4589  CD  GLN B 137      -7.564  17.067  14.759  1.00 97.15           C  
ATOM   4590  NE2 GLN B 137      -7.621  15.929  15.411  1.00 97.15           N  
ATOM   4591 HE21 GLN B 137      -8.205  15.818  16.228  1.00 97.15           H  
ATOM   4592 HE22 GLN B 137      -7.119  15.156  14.999  1.00 97.15           H  
ATOM   4593  OE1 GLN B 137      -6.869  17.126  13.752  1.00 97.15           O  
ATOM   4594  N   ASP B 138      -7.982  22.830  14.375  1.00 96.85           N  
ATOM   4595  H   ASP B 138      -7.536  22.685  15.270  1.00 96.85           H  
ATOM   4596  CA  ASP B 138      -7.424  23.871  13.502  1.00 96.85           C  
ATOM   4597  HA  ASP B 138      -8.234  24.337  12.940  1.00 96.85           H  
ATOM   4598  C   ASP B 138      -6.412  23.222  12.532  1.00 96.85           C  
ATOM   4599  CB  ASP B 138      -6.770  24.975  14.363  1.00 96.85           C  
ATOM   4600  HB2 ASP B 138      -6.045  24.516  15.035  1.00 96.85           H  
ATOM   4601  HB3 ASP B 138      -7.545  25.435  14.975  1.00 96.85           H  
ATOM   4602  O   ASP B 138      -5.362  22.757  12.990  1.00 96.85           O  
ATOM   4603  CG  ASP B 138      -6.055  26.082  13.568  1.00 96.85           C  
ATOM   4604  OD1 ASP B 138      -5.916  25.989  12.324  1.00 96.85           O  
ATOM   4605  OD2 ASP B 138      -5.620  27.079  14.173  1.00 96.85           O  
ATOM   4606  N   PRO B 139      -6.645  23.213  11.203  1.00 97.12           N  
ATOM   4607  CA  PRO B 139      -5.721  22.578  10.261  1.00 97.12           C  
ATOM   4608  HA  PRO B 139      -5.604  21.532  10.544  1.00 97.12           H  
ATOM   4609  C   PRO B 139      -4.325  23.216  10.239  1.00 97.12           C  
ATOM   4610  CB  PRO B 139      -6.405  22.662   8.892  1.00 97.12           C  
ATOM   4611  HB2 PRO B 139      -6.230  21.767   8.295  1.00 97.12           H  
ATOM   4612  HB3 PRO B 139      -6.053  23.547   8.362  1.00 97.12           H  
ATOM   4613  O   PRO B 139      -3.349  22.556   9.889  1.00 97.12           O  
ATOM   4614  CG  PRO B 139      -7.886  22.834   9.227  1.00 97.12           C  
ATOM   4615  HG2 PRO B 139      -8.437  23.338   8.433  1.00 97.12           H  
ATOM   4616  HG3 PRO B 139      -8.343  21.868   9.440  1.00 97.12           H  
ATOM   4617  CD  PRO B 139      -7.842  23.662  10.503  1.00 97.12           C  
ATOM   4618  HD2 PRO B 139      -7.749  24.718  10.252  1.00 97.12           H  
ATOM   4619  HD3 PRO B 139      -8.757  23.496  11.073  1.00 97.12           H  
ATOM   4620  N   SER B 140      -4.197  24.481  10.656  1.00 94.09           N  
ATOM   4621  H   SER B 140      -5.017  24.942  11.024  1.00 94.09           H  
ATOM   4622  CA  SER B 140      -2.905  25.164  10.774  1.00 94.09           C  
ATOM   4623  HA  SER B 140      -2.300  24.857   9.921  1.00 94.09           H  
ATOM   4624  C   SER B 140      -2.105  24.759  12.020  1.00 94.09           C  
ATOM   4625  CB  SER B 140      -3.086  26.682  10.649  1.00 94.09           C  
ATOM   4626  HB2 SER B 140      -3.727  26.890   9.793  1.00 94.09           H  
ATOM   4627  HB3 SER B 140      -2.109  27.125  10.452  1.00 94.09           H  
ATOM   4628  O   SER B 140      -0.887  24.940  12.037  1.00 94.09           O  
ATOM   4629  OG  SER B 140      -3.627  27.312  11.794  1.00 94.09           O  
ATOM   4630  HG  SER B 140      -4.414  26.853  12.097  1.00 94.09           H  
ATOM   4631  N   ALA B 141      -2.748  24.134  13.015  1.00 94.99           N  
ATOM   4632  H   ALA B 141      -3.741  23.975  12.925  1.00 94.99           H  
ATOM   4633  CA  ALA B 141      -2.088  23.554  14.187  1.00 94.99           C  
ATOM   4634  HA  ALA B 141      -1.266  24.208  14.476  1.00 94.99           H  
ATOM   4635  C   ALA B 141      -1.474  22.164  13.917  1.00 94.99           C  
ATOM   4636  CB  ALA B 141      -3.088  23.524  15.349  1.00 94.99           C  
ATOM   4637  HB1 ALA B 141      -3.499  24.521  15.513  1.00 94.99           H  
ATOM   4638  HB2 ALA B 141      -2.582  23.194  16.256  1.00 94.99           H  
ATOM   4639  HB3 ALA B 141      -3.899  22.830  15.130  1.00 94.99           H  
ATOM   4640  O   ALA B 141      -0.653  21.702  14.705  1.00 94.99           O  
ATOM   4641  N   LEU B 142      -1.810  21.514  12.792  1.00 96.92           N  
ATOM   4642  H   LEU B 142      -2.515  21.925  12.197  1.00 96.92           H  
ATOM   4643  CA  LEU B 142      -1.185  20.255  12.356  1.00 96.92           C  
ATOM   4644  HA  LEU B 142      -0.995  19.640  13.236  1.00 96.92           H  
ATOM   4645  C   LEU B 142       0.187  20.450  11.683  1.00 96.92           C  
ATOM   4646  CB  LEU B 142      -2.141  19.488  11.422  1.00 96.92           C  
ATOM   4647  HB2 LEU B 142      -1.636  18.583  11.084  1.00 96.92           H  
ATOM   4648  HB3 LEU B 142      -2.334  20.104  10.543  1.00 96.92           H  
ATOM   4649  O   LEU B 142       0.830  19.471  11.295  1.00 96.92           O  
ATOM   4650  CG  LEU B 142      -3.487  19.070  12.040  1.00 96.92           C  
ATOM   4651  HG  LEU B 142      -4.056  19.958  12.317  1.00 96.92           H  
ATOM   4652  CD1 LEU B 142      -4.278  18.287  10.994  1.00 96.92           C  
ATOM   4653 HD11 LEU B 142      -3.736  17.386  10.708  1.00 96.92           H  
ATOM   4654 HD12 LEU B 142      -4.429  18.912  10.114  1.00 96.92           H  
ATOM   4655 HD13 LEU B 142      -5.250  18.013  11.404  1.00 96.92           H  
ATOM   4656  CD2 LEU B 142      -3.314  18.179  13.272  1.00 96.92           C  
ATOM   4657 HD21 LEU B 142      -2.713  17.304  13.026  1.00 96.92           H  
ATOM   4658 HD22 LEU B 142      -2.838  18.740  14.076  1.00 96.92           H  
ATOM   4659 HD23 LEU B 142      -4.292  17.856  13.627  1.00 96.92           H  
ATOM   4660  N   ARG B 143       0.651  21.693  11.521  1.00 96.27           N  
ATOM   4661  H   ARG B 143       0.106  22.453  11.902  1.00 96.27           H  
ATOM   4662  CA  ARG B 143       1.919  21.998  10.854  1.00 96.27           C  
ATOM   4663  HA  ARG B 143       1.895  21.509   9.880  1.00 96.27           H  
ATOM   4664  C   ARG B 143       3.112  21.429  11.634  1.00 96.27           C  
ATOM   4665  CB  ARG B 143       2.015  23.512  10.642  1.00 96.27           C  
ATOM   4666  HB2 ARG B 143       1.056  23.876  10.273  1.00 96.27           H  
ATOM   4667  HB3 ARG B 143       2.233  24.002  11.590  1.00 96.27           H  
ATOM   4668  O   ARG B 143       3.196  21.568  12.847  1.00 96.27           O  
ATOM   4669  CG  ARG B 143       3.090  23.859   9.609  1.00 96.27           C  
ATOM   4670  HG2 ARG B 143       4.068  23.525   9.956  1.00 96.27           H  
ATOM   4671  HG3 ARG B 143       2.856  23.354   8.672  1.00 96.27           H  
ATOM   4672  CD  ARG B 143       3.132  25.372   9.390  1.00 96.27           C  
ATOM   4673  HD2 ARG B 143       2.119  25.742   9.233  1.00 96.27           H  
ATOM   4674  HD3 ARG B 143       3.524  25.841  10.292  1.00 96.27           H  
ATOM   4675  NE  ARG B 143       3.978  25.737   8.238  1.00 96.27           N  
ATOM   4676  HE  ARG B 143       4.927  26.008   8.448  1.00 96.27           H  
ATOM   4677  NH1 ARG B 143       2.477  25.188   6.575  1.00 96.27           N  
ATOM   4678 HH11 ARG B 143       1.904  24.705   7.251  1.00 96.27           H  
ATOM   4679 HH12 ARG B 143       2.244  25.064   5.600  1.00 96.27           H  
ATOM   4680  NH2 ARG B 143       4.409  26.172   6.047  1.00 96.27           N  
ATOM   4681 HH21 ARG B 143       5.346  26.456   6.294  1.00 96.27           H  
ATOM   4682 HH22 ARG B 143       4.161  26.046   5.076  1.00 96.27           H  
ATOM   4683  CZ  ARG B 143       3.615  25.699   6.965  1.00 96.27           C  
ATOM   4684  N   GLU B 144       4.022  20.793  10.905  1.00 96.21           N  
ATOM   4685  H   GLU B 144       3.835  20.713   9.915  1.00 96.21           H  
ATOM   4686  CA  GLU B 144       5.180  20.019  11.379  1.00 96.21           C  
ATOM   4687  HA  GLU B 144       5.596  19.570  10.478  1.00 96.21           H  
ATOM   4688  C   GLU B 144       4.830  18.787  12.247  1.00 96.21           C  
ATOM   4689  CB  GLU B 144       6.309  20.927  11.921  1.00 96.21           C  
ATOM   4690  HB2 GLU B 144       5.968  21.458  12.810  1.00 96.21           H  
ATOM   4691  HB3 GLU B 144       7.164  20.305  12.185  1.00 96.21           H  
ATOM   4692  O   GLU B 144       5.711  18.163  12.839  1.00 96.21           O  
ATOM   4693  CG  GLU B 144       6.749  21.938  10.841  1.00 96.21           C  
ATOM   4694  HG2 GLU B 144       5.915  22.607  10.631  1.00 96.21           H  
ATOM   4695  HG3 GLU B 144       6.966  21.392   9.923  1.00 96.21           H  
ATOM   4696  CD  GLU B 144       7.965  22.815  11.183  1.00 96.21           C  
ATOM   4697  OE1 GLU B 144       8.270  23.683  10.329  1.00 96.21           O  
ATOM   4698  OE2 GLU B 144       8.547  22.678  12.284  1.00 96.21           O  
ATOM   4699  N   SER B 145       3.560  18.357  12.265  1.00 97.36           N  
ATOM   4700  H   SER B 145       2.864  18.888  11.762  1.00 97.36           H  
ATOM   4701  CA  SER B 145       3.150  17.103  12.916  1.00 97.36           C  
ATOM   4702  HA  SER B 145       3.669  17.062  13.873  1.00 97.36           H  
ATOM   4703  C   SER B 145       3.532  15.851  12.101  1.00 97.36           C  
ATOM   4704  CB  SER B 145       1.644  17.092  13.217  1.00 97.36           C  
ATOM   4705  HB2 SER B 145       1.365  18.013  13.729  1.00 97.36           H  
ATOM   4706  HB3 SER B 145       1.417  16.252  13.873  1.00 97.36           H  
ATOM   4707  O   SER B 145       3.571  15.893  10.862  1.00 97.36           O  
ATOM   4708  OG  SER B 145       0.884  16.954  12.032  1.00 97.36           O  
ATOM   4709  HG  SER B 145       0.851  17.826  11.631  1.00 97.36           H  
ATOM   4710  N   PRO B 146       3.722  14.688  12.757  1.00 98.00           N  
ATOM   4711  CA  PRO B 146       3.841  13.387  12.098  1.00 98.00           C  
ATOM   4712  HA  PRO B 146       4.458  13.476  11.204  1.00 98.00           H  
ATOM   4713  C   PRO B 146       2.457  12.853  11.675  1.00 98.00           C  
ATOM   4714  CB  PRO B 146       4.569  12.504  13.119  1.00 98.00           C  
ATOM   4715  HB2 PRO B 146       4.398  11.438  12.970  1.00 98.00           H  
ATOM   4716  HB3 PRO B 146       5.637  12.718  13.087  1.00 98.00           H  
ATOM   4717  O   PRO B 146       2.084  11.725  11.996  1.00 98.00           O  
ATOM   4718  CG  PRO B 146       3.990  13.004  14.441  1.00 98.00           C  
ATOM   4719  HG2 PRO B 146       3.007  12.562  14.604  1.00 98.00           H  
ATOM   4720  HG3 PRO B 146       4.649  12.789  15.282  1.00 98.00           H  
ATOM   4721  CD  PRO B 146       3.846  14.510  14.201  1.00 98.00           C  
ATOM   4722  HD2 PRO B 146       2.970  14.884  14.731  1.00 98.00           H  
ATOM   4723  HD3 PRO B 146       4.743  15.021  14.551  1.00 98.00           H  
ATOM   4724  N   THR B 147       1.665  13.670  10.973  1.00 98.77           N  
ATOM   4725  H   THR B 147       2.012  14.591  10.745  1.00 98.77           H  
ATOM   4726  CA  THR B 147       0.402  13.228  10.362  1.00 98.77           C  
ATOM   4727  HA  THR B 147      -0.065  12.507  11.033  1.00 98.77           H  
ATOM   4728  C   THR B 147       0.698  12.548   9.025  1.00 98.77           C  
ATOM   4729  CB  THR B 147      -0.592  14.382  10.181  1.00 98.77           C  
ATOM   4730  HB  THR B 147      -0.139  15.144   9.546  1.00 98.77           H  
ATOM   4731  O   THR B 147       1.382  13.131   8.183  1.00 98.77           O  
ATOM   4732  CG2 THR B 147      -1.926  13.946   9.569  1.00 98.77           C  
ATOM   4733 HG21 THR B 147      -1.775  13.563   8.560  1.00 98.77           H  
ATOM   4734 HG22 THR B 147      -2.381  13.170  10.184  1.00 98.77           H  
ATOM   4735 HG23 THR B 147      -2.597  14.803   9.516  1.00 98.77           H  
ATOM   4736  OG1 THR B 147      -0.918  14.948  11.429  1.00 98.77           O  
ATOM   4737  HG1 THR B 147      -0.241  15.589  11.657  1.00 98.77           H  
ATOM   4738  N   GLY B 148       0.213  11.320   8.831  1.00 98.84           N  
ATOM   4739  H   GLY B 148      -0.359  10.921   9.562  1.00 98.84           H  
ATOM   4740  CA  GLY B 148       0.330  10.585   7.567  1.00 98.84           C  
ATOM   4741  HA2 GLY B 148       1.286  10.823   7.100  1.00 98.84           H  
ATOM   4742  HA3 GLY B 148       0.312   9.513   7.762  1.00 98.84           H  
ATOM   4743  C   GLY B 148      -0.788  10.918   6.570  1.00 98.84           C  
ATOM   4744  O   GLY B 148      -1.863  11.369   6.965  1.00 98.84           O  
ATOM   4745  N   VAL B 149      -0.549  10.669   5.281  1.00 98.93           N  
ATOM   4746  H   VAL B 149       0.347  10.267   5.046  1.00 98.93           H  
ATOM   4747  CA  VAL B 149      -1.492  10.900   4.174  1.00 98.93           C  
ATOM   4748  HA  VAL B 149      -2.497  11.022   4.579  1.00 98.93           H  
ATOM   4749  C   VAL B 149      -1.501   9.691   3.235  1.00 98.93           C  
ATOM   4750  CB  VAL B 149      -1.145  12.198   3.414  1.00 98.93           C  
ATOM   4751  HB  VAL B 149      -0.092  12.172   3.132  1.00 98.93           H  
ATOM   4752  O   VAL B 149      -0.496   9.375   2.600  1.00 98.93           O  
ATOM   4753  CG1 VAL B 149      -1.985  12.373   2.142  1.00 98.93           C  
ATOM   4754 HG11 VAL B 149      -3.047  12.379   2.390  1.00 98.93           H  
ATOM   4755 HG12 VAL B 149      -1.777  11.570   1.435  1.00 98.93           H  
ATOM   4756 HG13 VAL B 149      -1.715  13.312   1.660  1.00 98.93           H  
ATOM   4757  CG2 VAL B 149      -1.387  13.437   4.285  1.00 98.93           C  
ATOM   4758 HG21 VAL B 149      -0.726  13.420   5.152  1.00 98.93           H  
ATOM   4759 HG22 VAL B 149      -1.178  14.341   3.713  1.00 98.93           H  
ATOM   4760 HG23 VAL B 149      -2.425  13.470   4.616  1.00 98.93           H  
ATOM   4761  N   PHE B 150      -2.650   9.028   3.110  1.00 98.89           N  
ATOM   4762  H   PHE B 150      -3.441   9.347   3.651  1.00 98.89           H  
ATOM   4763  CA  PHE B 150      -2.815   7.809   2.312  1.00 98.89           C  
ATOM   4764  HA  PHE B 150      -1.908   7.609   1.742  1.00 98.89           H  
ATOM   4765  C   PHE B 150      -3.969   8.001   1.323  1.00 98.89           C  
ATOM   4766  CB  PHE B 150      -3.057   6.611   3.249  1.00 98.89           C  
ATOM   4767  HB2 PHE B 150      -3.155   5.711   2.642  1.00 98.89           H  
ATOM   4768  HB3 PHE B 150      -4.005   6.753   3.768  1.00 98.89           H  
ATOM   4769  O   PHE B 150      -5.106   8.208   1.743  1.00 98.89           O  
ATOM   4770  CG  PHE B 150      -1.971   6.382   4.289  1.00 98.89           C  
ATOM   4771  CD1 PHE B 150      -0.955   5.436   4.058  1.00 98.89           C  
ATOM   4772  HD1 PHE B 150      -0.951   4.862   3.143  1.00 98.89           H  
ATOM   4773  CD2 PHE B 150      -1.970   7.126   5.487  1.00 98.89           C  
ATOM   4774  HD2 PHE B 150      -2.747   7.853   5.670  1.00 98.89           H  
ATOM   4775  CE1 PHE B 150       0.060   5.242   5.013  1.00 98.89           C  
ATOM   4776  HE1 PHE B 150       0.840   4.515   4.840  1.00 98.89           H  
ATOM   4777  CE2 PHE B 150      -0.943   6.948   6.431  1.00 98.89           C  
ATOM   4778  HE2 PHE B 150      -0.935   7.530   7.340  1.00 98.89           H  
ATOM   4779  CZ  PHE B 150       0.074   6.008   6.192  1.00 98.89           C  
ATOM   4780  HZ  PHE B 150       0.867   5.879   6.913  1.00 98.89           H  
ATOM   4781  N   VAL B 151      -3.700   7.953   0.015  1.00 98.68           N  
ATOM   4782  H   VAL B 151      -2.745   7.798  -0.274  1.00 98.68           H  
ATOM   4783  CA  VAL B 151      -4.691   8.311  -1.019  1.00 98.68           C  
ATOM   4784  HA  VAL B 151      -5.655   8.496  -0.544  1.00 98.68           H  
ATOM   4785  C   VAL B 151      -4.903   7.184  -2.029  1.00 98.68           C  
ATOM   4786  CB  VAL B 151      -4.296   9.625  -1.727  1.00 98.68           C  
ATOM   4787  HB  VAL B 151      -3.304   9.510  -2.164  1.00 98.68           H  
ATOM   4788  O   VAL B 151      -3.952   6.722  -2.653  1.00 98.68           O  
ATOM   4789  CG1 VAL B 151      -5.272  10.007  -2.846  1.00 98.68           C  
ATOM   4790 HG11 VAL B 151      -5.258   9.252  -3.632  1.00 98.68           H  
ATOM   4791 HG12 VAL B 151      -6.284  10.106  -2.452  1.00 98.68           H  
ATOM   4792 HG13 VAL B 151      -4.960  10.951  -3.292  1.00 98.68           H  
ATOM   4793  CG2 VAL B 151      -4.261  10.802  -0.739  1.00 98.68           C  
ATOM   4794 HG21 VAL B 151      -5.231  10.916  -0.255  1.00 98.68           H  
ATOM   4795 HG22 VAL B 151      -4.013  11.724  -1.264  1.00 98.68           H  
ATOM   4796 HG23 VAL B 151      -3.501  10.628   0.023  1.00 98.68           H  
ATOM   4797  N   GLY B 152      -6.161   6.796  -2.251  1.00 97.59           N  
ATOM   4798  H   GLY B 152      -6.882   7.207  -1.676  1.00 97.59           H  
ATOM   4799  CA  GLY B 152      -6.589   6.081  -3.457  1.00 97.59           C  
ATOM   4800  HA2 GLY B 152      -7.345   5.343  -3.190  1.00 97.59           H  
ATOM   4801  HA3 GLY B 152      -5.748   5.563  -3.917  1.00 97.59           H  
ATOM   4802  C   GLY B 152      -7.201   7.061  -4.462  1.00 97.59           C  
ATOM   4803  O   GLY B 152      -8.191   7.716  -4.139  1.00 97.59           O  
ATOM   4804  N   ALA B 153      -6.636   7.180  -5.663  1.00 90.99           N  
ATOM   4805  H   ALA B 153      -5.861   6.580  -5.906  1.00 90.99           H  
ATOM   4806  CA  ALA B 153      -7.074   8.152  -6.672  1.00 90.99           C  
ATOM   4807  HA  ALA B 153      -8.028   8.582  -6.366  1.00 90.99           H  
ATOM   4808  C   ALA B 153      -7.315   7.503  -8.044  1.00 90.99           C  
ATOM   4809  CB  ALA B 153      -6.065   9.308  -6.726  1.00 90.99           C  
ATOM   4810  HB1 ALA B 153      -6.094   9.864  -5.789  1.00 90.99           H  
ATOM   4811  HB2 ALA B 153      -5.057   8.920  -6.875  1.00 90.99           H  
ATOM   4812  HB3 ALA B 153      -6.320   9.982  -7.543  1.00 90.99           H  
ATOM   4813  O   ALA B 153      -6.737   6.461  -8.354  1.00 90.99           O  
ATOM   4814  N   GLY B 154      -8.192   8.106  -8.848  1.00 81.64           N  
ATOM   4815  H   GLY B 154      -8.633   8.960  -8.538  1.00 81.64           H  
ATOM   4816  CA  GLY B 154      -8.529   7.651 -10.195  1.00 81.64           C  
ATOM   4817  HA2 GLY B 154      -9.442   8.147 -10.525  1.00 81.64           H  
ATOM   4818  HA3 GLY B 154      -8.711   6.577 -10.179  1.00 81.64           H  
ATOM   4819  C   GLY B 154      -7.431   7.932 -11.224  1.00 81.64           C  
ATOM   4820  O   GLY B 154      -6.562   8.783 -10.996  1.00 81.64           O  
ATOM   4821  N   PRO B 155      -7.465   7.240 -12.379  1.00 81.25           N  
ATOM   4822  CA  PRO B 155      -6.529   7.488 -13.469  1.00 81.25           C  
ATOM   4823  HA  PRO B 155      -5.511   7.279 -13.139  1.00 81.25           H  
ATOM   4824  C   PRO B 155      -6.628   8.947 -13.924  1.00 81.25           C  
ATOM   4825  CB  PRO B 155      -6.924   6.511 -14.582  1.00 81.25           C  
ATOM   4826  HB2 PRO B 155      -6.736   6.918 -15.576  1.00 81.25           H  
ATOM   4827  HB3 PRO B 155      -6.387   5.572 -14.448  1.00 81.25           H  
ATOM   4828  O   PRO B 155      -7.723   9.495 -14.052  1.00 81.25           O  
ATOM   4829  CG  PRO B 155      -8.417   6.281 -14.338  1.00 81.25           C  
ATOM   4830  HG2 PRO B 155      -8.750   5.322 -14.734  1.00 81.25           H  
ATOM   4831  HG3 PRO B 155      -8.994   7.097 -14.771  1.00 81.25           H  
ATOM   4832  CD  PRO B 155      -8.518   6.329 -12.814  1.00 81.25           C  
ATOM   4833  HD2 PRO B 155      -8.333   5.339 -12.398  1.00 81.25           H  
ATOM   4834  HD3 PRO B 155      -9.506   6.683 -12.521  1.00 81.25           H  
ATOM   4835  N   ASN B 156      -5.486   9.587 -14.183  1.00 81.18           N  
ATOM   4836  H   ASN B 156      -4.606   9.108 -14.061  1.00 81.18           H  
ATOM   4837  CA  ASN B 156      -5.478  10.985 -14.595  1.00 81.18           C  
ATOM   4838  HA  ASN B 156      -6.171  11.525 -13.949  1.00 81.18           H  
ATOM   4839  C   ASN B 156      -5.993  11.136 -16.041  1.00 81.18           C  
ATOM   4840  CB  ASN B 156      -4.093  11.600 -14.366  1.00 81.18           C  
ATOM   4841  HB2 ASN B 156      -3.353  11.108 -14.998  1.00 81.18           H  
ATOM   4842  HB3 ASN B 156      -3.801  11.490 -13.322  1.00 81.18           H  
ATOM   4843  O   ASN B 156      -5.247  11.064 -17.013  1.00 81.18           O  
ATOM   4844  CG  ASN B 156      -4.123  13.072 -14.720  1.00 81.18           C  
ATOM   4845  ND2 ASN B 156      -4.426  13.953 -13.805  1.00 81.18           N  
ATOM   4846 HD21 ASN B 156      -4.380  14.920 -14.092  1.00 81.18           H  
ATOM   4847 HD22 ASN B 156      -4.787  13.690 -12.899  1.00 81.18           H  
ATOM   4848  OD1 ASN B 156      -3.959  13.467 -15.857  1.00 81.18           O  
ATOM   4849  N   GLU B 157      -7.297  11.371 -16.171  1.00 87.63           N  
ATOM   4850  H   GLU B 157      -7.871  11.207 -15.356  1.00 87.63           H  
ATOM   4851  CA  GLU B 157      -7.957  11.698 -17.439  1.00 87.63           C  
ATOM   4852  HA  GLU B 157      -7.476  11.136 -18.240  1.00 87.63           H  
ATOM   4853  C   GLU B 157      -7.804  13.199 -17.811  1.00 87.63           C  
ATOM   4854  CB  GLU B 157      -9.438  11.251 -17.373  1.00 87.63           C  
ATOM   4855  HB2 GLU B 157      -9.893  11.703 -16.492  1.00 87.63           H  
ATOM   4856  HB3 GLU B 157      -9.948  11.639 -18.256  1.00 87.63           H  
ATOM   4857  O   GLU B 157      -8.234  13.616 -18.889  1.00 87.63           O  
ATOM   4858  CG  GLU B 157      -9.677   9.720 -17.323  1.00 87.63           C  
ATOM   4859  HG2 GLU B 157      -9.205   9.314 -16.428  1.00 87.63           H  
ATOM   4860  HG3 GLU B 157      -9.194   9.272 -18.191  1.00 87.63           H  
ATOM   4861  CD  GLU B 157     -11.175   9.313 -17.326  1.00 87.63           C  
ATOM   4862  OE1 GLU B 157     -11.503   8.099 -17.400  1.00 87.63           O  
ATOM   4863  OE2 GLU B 157     -12.049  10.209 -17.344  1.00 87.63           O  
ATOM   4864  N   TYR B 158      -7.204  14.037 -16.947  1.00 89.26           N  
ATOM   4865  H   TYR B 158      -6.819  13.647 -16.099  1.00 89.26           H  
ATOM   4866  CA  TYR B 158      -7.098  15.492 -17.158  1.00 89.26           C  
ATOM   4867  HA  TYR B 158      -7.990  15.803 -17.702  1.00 89.26           H  
ATOM   4868  C   TYR B 158      -5.901  15.916 -18.025  1.00 89.26           C  
ATOM   4869  CB  TYR B 158      -7.103  16.232 -15.810  1.00 89.26           C  
ATOM   4870  HB2 TYR B 158      -6.160  16.042 -15.298  1.00 89.26           H  
ATOM   4871  HB3 TYR B 158      -7.895  15.820 -15.184  1.00 89.26           H  
ATOM   4872  O   TYR B 158      -6.028  16.863 -18.806  1.00 89.26           O  
ATOM   4873  CG  TYR B 158      -7.338  17.734 -15.919  1.00 89.26           C  
ATOM   4874  CD1 TYR B 158      -6.395  18.651 -15.412  1.00 89.26           C  
ATOM   4875  HD1 TYR B 158      -5.478  18.294 -14.968  1.00 89.26           H  
ATOM   4876  CD2 TYR B 158      -8.526  18.216 -16.508  1.00 89.26           C  
ATOM   4877  HD2 TYR B 158      -9.246  17.518 -16.911  1.00 89.26           H  
ATOM   4878  CE1 TYR B 158      -6.656  20.035 -15.464  1.00 89.26           C  
ATOM   4879  HE1 TYR B 158      -5.949  20.746 -15.063  1.00 89.26           H  
ATOM   4880  CE2 TYR B 158      -8.784  19.597 -16.574  1.00 89.26           C  
ATOM   4881  HE2 TYR B 158      -9.702  19.958 -17.015  1.00 89.26           H  
ATOM   4882  OH  TYR B 158      -8.126  21.839 -16.050  1.00 89.26           O  
ATOM   4883  HH  TYR B 158      -8.905  22.054 -16.567  1.00 89.26           H  
ATOM   4884  CZ  TYR B 158      -7.852  20.510 -16.037  1.00 89.26           C  
ATOM   4885  N   ALA B 159      -4.773  15.198 -17.974  1.00 81.55           N  
ATOM   4886  H   ALA B 159      -4.693  14.463 -17.286  1.00 81.55           H  
ATOM   4887  CA  ALA B 159      -3.576  15.513 -18.757  1.00 81.55           C  
ATOM   4888  HA  ALA B 159      -3.235  16.508 -18.472  1.00 81.55           H  
ATOM   4889  C   ALA B 159      -3.822  15.527 -20.276  1.00 81.55           C  
ATOM   4890  CB  ALA B 159      -2.470  14.511 -18.405  1.00 81.55           C  
ATOM   4891  HB1 ALA B 159      -1.586  14.708 -19.010  1.00 81.55           H  
ATOM   4892  HB2 ALA B 159      -2.812  13.492 -18.584  1.00 81.55           H  
ATOM   4893  HB3 ALA B 159      -2.198  14.618 -17.354  1.00 81.55           H  
ATOM   4894  O   ALA B 159      -3.165  16.292 -20.983  1.00 81.55           O  
ATOM   4895  N   GLU B 160      -4.779  14.740 -20.789  1.00 77.36           N  
ATOM   4896  H   GLU B 160      -5.270  14.110 -20.171  1.00 77.36           H  
ATOM   4897  CA  GLU B 160      -5.184  14.817 -22.201  1.00 77.36           C  
ATOM   4898  HA  GLU B 160      -4.300  14.697 -22.827  1.00 77.36           H  
ATOM   4899  C   GLU B 160      -5.770  16.199 -22.535  1.00 77.36           C  
ATOM   4900  CB  GLU B 160      -6.182  13.703 -22.577  1.00 77.36           C  
ATOM   4901  HB2 GLU B 160      -6.460  13.854 -23.620  1.00 77.36           H  
ATOM   4902  HB3 GLU B 160      -7.080  13.791 -21.967  1.00 77.36           H  
ATOM   4903  O   GLU B 160      -5.359  16.812 -23.516  1.00 77.36           O  
ATOM   4904  CG  GLU B 160      -5.602  12.284 -22.432  1.00 77.36           C  
ATOM   4905  HG2 GLU B 160      -4.567  12.302 -22.772  1.00 77.36           H  
ATOM   4906  HG3 GLU B 160      -5.604  12.006 -21.378  1.00 77.36           H  
ATOM   4907  CD  GLU B 160      -6.369  11.226 -23.250  1.00 77.36           C  
ATOM   4908  OE1 GLU B 160      -5.730  10.283 -23.770  1.00 77.36           O  
ATOM   4909  OE2 GLU B 160      -7.594  11.350 -23.494  1.00 77.36           O  
ATOM   4910  N   ARG B 161      -6.646  16.751 -21.682  1.00 78.10           N  
ATOM   4911  H   ARG B 161      -6.848  16.260 -20.823  1.00 78.10           H  
ATOM   4912  CA  ARG B 161      -7.229  18.087 -21.903  1.00 78.10           C  
ATOM   4913  HA  ARG B 161      -7.562  18.155 -22.938  1.00 78.10           H  
ATOM   4914  C   ARG B 161      -6.223  19.217 -21.720  1.00 78.10           C  
ATOM   4915  CB  ARG B 161      -8.415  18.344 -20.975  1.00 78.10           C  
ATOM   4916  HB2 ARG B 161      -8.089  18.312 -19.935  1.00 78.10           H  
ATOM   4917  HB3 ARG B 161      -8.765  19.355 -21.183  1.00 78.10           H  
ATOM   4918  O   ARG B 161      -6.308  20.221 -22.421  1.00 78.10           O  
ATOM   4919  CG  ARG B 161      -9.577  17.365 -21.171  1.00 78.10           C  
ATOM   4920  HG2 ARG B 161      -9.392  16.459 -20.594  1.00 78.10           H  
ATOM   4921  HG3 ARG B 161      -9.696  17.114 -22.225  1.00 78.10           H  
ATOM   4922  CD  ARG B 161     -10.838  18.075 -20.675  1.00 78.10           C  
ATOM   4923  HD2 ARG B 161     -10.600  18.589 -19.744  1.00 78.10           H  
ATOM   4924  HD3 ARG B 161     -11.135  18.816 -21.417  1.00 78.10           H  
ATOM   4925  NE  ARG B 161     -11.948  17.152 -20.420  1.00 78.10           N  
ATOM   4926  HE  ARG B 161     -11.813  16.172 -20.624  1.00 78.10           H  
ATOM   4927  NH1 ARG B 161     -13.374  18.741 -19.569  1.00 78.10           N  
ATOM   4928 HH11 ARG B 161     -14.274  19.006 -19.195  1.00 78.10           H  
ATOM   4929 HH12 ARG B 161     -12.811  19.463 -19.997  1.00 78.10           H  
ATOM   4930  NH2 ARG B 161     -13.859  16.565 -19.386  1.00 78.10           N  
ATOM   4931 HH21 ARG B 161     -14.693  16.812 -18.872  1.00 78.10           H  
ATOM   4932 HH22 ARG B 161     -13.667  15.610 -19.654  1.00 78.10           H  
ATOM   4933  CZ  ARG B 161     -13.062  17.494 -19.806  1.00 78.10           C  
ATOM   4934  N   VAL B 162      -5.264  19.070 -20.805  1.00 77.55           N  
ATOM   4935  H   VAL B 162      -5.289  18.248 -20.219  1.00 77.55           H  
ATOM   4936  CA  VAL B 162      -4.199  20.072 -20.616  1.00 77.55           C  
ATOM   4937  HA  VAL B 162      -4.672  21.049 -20.517  1.00 77.55           H
[truncated: 1,852,075 more chars]
