# Supplementary material for: Module-Based Polyketide Synthase Engineering for de Novo Polyketide Biosynthesis
Source: ACS Synth Biol. 2023 Oct 23;12(11):3148–55. doi: 10.1021/acssynbio.3c00282 (PMC10661043; doi:10.1021/acssynbio.3c00282)
Supplement: Supplementary file 2 — sb3c00282_si_002.zip [file sb3c00282_si_002.zip › Final_PKS_Structures/menzella_pdbs/eryM3_ACP_eryM5_KSAT_dimer.pdb]

ATOM      1  N   LEU A   1      21.413 -52.766  15.310  1.00 70.57           N  
ATOM      2  H   LEU A   1      21.038 -53.697  15.421  1.00 70.57           H  
ATOM      3  H2  LEU A   1      20.655 -52.114  15.450  1.00 70.57           H  
ATOM      4  H3  LEU A   1      22.120 -52.591  16.010  1.00 70.57           H  
ATOM      5  CA  LEU A   1      21.958 -52.597  13.941  1.00 70.57           C  
ATOM      6  HA  LEU A   1      21.145 -52.793  13.242  1.00 70.57           H  
ATOM      7  C   LEU A   1      23.015 -53.640  13.575  1.00 70.57           C  
ATOM      8  CB  LEU A   1      22.423 -51.159  13.669  1.00 70.57           C  
ATOM      9  HB2 LEU A   1      23.021 -50.811  14.511  1.00 70.57           H  
ATOM     10  HB3 LEU A   1      23.051 -51.142  12.778  1.00 70.57           H  
ATOM     11  O   LEU A   1      22.771 -54.355  12.624  1.00 70.57           O  
ATOM     12  CG  LEU A   1      21.225 -50.214  13.444  1.00 70.57           C  
ATOM     13  HG  LEU A   1      20.489 -50.379  14.231  1.00 70.57           H  
ATOM     14  CD1 LEU A   1      21.686 -48.766  13.519  1.00 70.57           C  
ATOM     15 HD11 LEU A   1      20.832 -48.102  13.382  1.00 70.57           H  
ATOM     16 HD12 LEU A   1      22.131 -48.553  14.491  1.00 70.57           H  
ATOM     17 HD13 LEU A   1      22.411 -48.567  12.731  1.00 70.57           H  
ATOM     18  CD2 LEU A   1      20.562 -50.440  12.084  1.00 70.57           C  
ATOM     19 HD21 LEU A   1      20.151 -51.446  12.001  1.00 70.57           H  
ATOM     20 HD22 LEU A   1      19.735 -49.740  11.959  1.00 70.57           H  
ATOM     21 HD23 LEU A   1      21.273 -50.267  11.276  1.00 70.57           H  
ATOM     22  N   ALA A   2      24.131 -53.798  14.303  1.00 67.71           N  
ATOM     23  H   ALA A   2      24.362 -53.136  15.030  1.00 67.71           H  
ATOM     24  CA  ALA A   2      25.211 -54.725  13.902  1.00 67.71           C  
ATOM     25  HA  ALA A   2      25.607 -54.391  12.943  1.00 67.71           H  
ATOM     26  C   ALA A   2      24.792 -56.203  13.707  1.00 67.71           C  
ATOM     27  CB  ALA A   2      26.336 -54.624  14.941  1.00 67.71           C  
ATOM     28  HB1 ALA A   2      27.168 -55.259  14.636  1.00 67.71           H  
ATOM     29  HB2 ALA A   2      26.695 -53.597  15.008  1.00 67.71           H  
ATOM     30  HB3 ALA A   2      25.983 -54.953  15.918  1.00 67.71           H  
ATOM     31  O   ALA A   2      25.432 -56.918  12.946  1.00 67.71           O  
ATOM     32  N   GLY A   3      23.726 -56.653  14.381  1.00 71.57           N  
ATOM     33  H   GLY A   3      23.262 -56.024  15.021  1.00 71.57           H  
ATOM     34  CA  GLY A   3      23.159 -57.998  14.214  1.00 71.57           C  
ATOM     35  HA2 GLY A   3      23.961 -58.705  14.003  1.00 71.57           H  
ATOM     36  HA3 GLY A   3      22.682 -58.302  15.145  1.00 71.57           H  
ATOM     37  C   GLY A   3      22.120 -58.140  13.095  1.00 71.57           C  
ATOM     38  O   GLY A   3      21.593 -59.230  12.921  1.00 71.57           O  
ATOM     39  N   LEU A   4      21.803 -57.059  12.380  1.00 76.67           N  
ATOM     40  H   LEU A   4      22.366 -56.227  12.487  1.00 76.67           H  
ATOM     41  CA  LEU A   4      20.832 -57.046  11.287  1.00 76.67           C  
ATOM     42  HA  LEU A   4      20.171 -57.909  11.359  1.00 76.67           H  
ATOM     43  C   LEU A   4      21.556 -57.148   9.945  1.00 76.67           C  
ATOM     44  CB  LEU A   4      19.981 -55.766  11.364  1.00 76.67           C  
ATOM     45  HB2 LEU A   4      20.645 -54.904  11.307  1.00 76.67           H  
ATOM     46  HB3 LEU A   4      19.326 -55.732  10.492  1.00 76.67           H  
ATOM     47  O   LEU A   4      22.669 -56.626   9.797  1.00 76.67           O  
ATOM     48  CG  LEU A   4      19.116 -55.628  12.624  1.00 76.67           C  
ATOM     49  HG  LEU A   4      19.755 -55.659  13.507  1.00 76.67           H  
ATOM     50  CD1 LEU A   4      18.415 -54.269  12.610  1.00 76.67           C  
ATOM     51 HD11 LEU A   4      17.809 -54.146  13.507  1.00 76.67           H  
ATOM     52 HD12 LEU A   4      19.141 -53.460  12.536  1.00 76.67           H  
ATOM     53 HD13 LEU A   4      17.751 -54.215  11.748  1.00 76.67           H  
ATOM     54  CD2 LEU A   4      18.064 -56.727  12.737  1.00 76.67           C  
ATOM     55 HD21 LEU A   4      17.454 -56.756  11.834  1.00 76.67           H  
ATOM     56 HD22 LEU A   4      18.538 -57.701  12.860  1.00 76.67           H  
ATOM     57 HD23 LEU A   4      17.412 -56.545  13.591  1.00 76.67           H  
ATOM     58  N   SER A   5      20.916 -57.780   8.966  1.00 74.07           N  
ATOM     59  H   SER A   5      19.986 -58.135   9.141  1.00 74.07           H  
ATOM     60  CA  SER A   5      21.384 -57.757   7.583  1.00 74.07           C  
ATOM     61  HA  SER A   5      22.391 -58.174   7.577  1.00 74.07           H  
ATOM     62  C   SER A   5      21.426 -56.316   7.044  1.00 74.07           C  
ATOM     63  CB  SER A   5      20.501 -58.639   6.696  1.00 74.07           C  
ATOM     64  HB2 SER A   5      20.940 -58.713   5.701  1.00 74.07           H  
ATOM     65  HB3 SER A   5      20.425 -59.638   7.124  1.00 74.07           H  
ATOM     66  O   SER A   5      20.727 -55.439   7.553  1.00 74.07           O  
ATOM     67  OG  SER A   5      19.221 -58.075   6.586  1.00 74.07           O  
ATOM     68  HG  SER A   5      18.759 -58.279   7.402  1.00 74.07           H  
ATOM     69  N   PRO A   6      22.246 -56.023   6.022  1.00 68.13           N  
ATOM     70  CA  PRO A   6      22.349 -54.673   5.466  1.00 68.13           C  
ATOM     71  HA  PRO A   6      22.785 -54.019   6.221  1.00 68.13           H  
ATOM     72  C   PRO A   6      21.017 -54.066   5.000  1.00 68.13           C  
ATOM     73  CB  PRO A   6      23.315 -54.805   4.287  1.00 68.13           C  
ATOM     74  HB2 PRO A   6      22.766 -55.040   3.375  1.00 68.13           H  
ATOM     75  HB3 PRO A   6      23.910 -53.901   4.152  1.00 68.13           H  
ATOM     76  O   PRO A   6      20.881 -52.840   5.050  1.00 68.13           O  
ATOM     77  CG  PRO A   6      24.186 -55.998   4.671  1.00 68.13           C  
ATOM     78  HG2 PRO A   6      24.966 -55.674   5.360  1.00 68.13           H  
ATOM     79  HG3 PRO A   6      24.619 -56.482   3.796  1.00 68.13           H  
ATOM     80  CD  PRO A   6      23.209 -56.914   5.398  1.00 68.13           C  
ATOM     81  HD2 PRO A   6      22.699 -57.553   4.678  1.00 68.13           H  
ATOM     82  HD3 PRO A   6      23.750 -57.515   6.129  1.00 68.13           H  
ATOM     83  N   ASP A   7      20.077 -54.904   4.556  1.00 71.19           N  
ATOM     84  H   ASP A   7      20.273 -55.894   4.521  1.00 71.19           H  
ATOM     85  CA  ASP A   7      18.742 -54.491   4.115  1.00 71.19           C  
ATOM     86  HA  ASP A   7      18.820 -53.567   3.542  1.00 71.19           H  
ATOM     87  C   ASP A   7      17.841 -54.192   5.315  1.00 71.19           C  
ATOM     88  CB  ASP A   7      18.134 -55.561   3.194  1.00 71.19           C  
ATOM     89  HB2 ASP A   7      17.100 -55.290   2.978  1.00 71.19           H  
ATOM     90  HB3 ASP A   7      18.133 -56.521   3.711  1.00 71.19           H  
ATOM     91  O   ASP A   7      17.295 -53.097   5.402  1.00 71.19           O  
ATOM     92  CG  ASP A   7      18.883 -55.692   1.861  1.00 71.19           C  
ATOM     93  OD1 ASP A   7      19.555 -54.712   1.457  1.00 71.19           O  
ATOM     94  OD2 ASP A   7      18.841 -56.800   1.284  1.00 71.19           O  
ATOM     95  N   GLU A   8      17.807 -55.073   6.320  1.00 80.29           N  
ATOM     96  H   GLU A   8      18.254 -55.971   6.198  1.00 80.29           H  
ATOM     97  CA  GLU A   8      17.094 -54.814   7.583  1.00 80.29           C  
ATOM     98  HA  GLU A   8      16.033 -54.662   7.385  1.00 80.29           H  
ATOM     99  C   GLU A   8      17.633 -53.568   8.307  1.00 80.29           C  
ATOM    100  CB  GLU A   8      17.276 -56.008   8.526  1.00 80.29           C  
ATOM    101  HB2 GLU A   8      16.953 -55.723   9.528  1.00 80.29           H  
ATOM    102  HB3 GLU A   8      18.344 -56.221   8.565  1.00 80.29           H  
ATOM    103  O   GLU A   8      16.881 -52.841   8.960  1.00 80.29           O  
ATOM    104  CG  GLU A   8      16.508 -57.277   8.128  1.00 80.29           C  
ATOM    105  HG2 GLU A   8      15.444 -57.111   8.299  1.00 80.29           H  
ATOM    106  HG3 GLU A   8      16.656 -57.479   7.068  1.00 80.29           H  
ATOM    107  CD  GLU A   8      16.999 -58.486   8.940  1.00 80.29           C  
ATOM    108  OE1 GLU A   8      16.167 -59.286   9.413  1.00 80.29           O  
ATOM    109  OE2 GLU A   8      18.245 -58.622   9.065  1.00 80.29           O  
ATOM    110  N   GLN A   9      18.943 -53.300   8.201  1.00 80.90           N  
ATOM    111  H   GLN A   9      19.510 -53.965   7.696  1.00 80.90           H  
ATOM    112  CA  GLN A   9      19.546 -52.062   8.700  1.00 80.90           C  
ATOM    113  HA  GLN A   9      19.293 -51.944   9.754  1.00 80.90           H  
ATOM    114  C   GLN A   9      19.003 -50.833   7.964  1.00 80.90           C  
ATOM    115  CB  GLN A   9      21.076 -52.081   8.541  1.00 80.90           C  
ATOM    116  HB2 GLN A   9      21.453 -51.074   8.723  1.00 80.90           H  
ATOM    117  HB3 GLN A   9      21.324 -52.348   7.514  1.00 80.90           H  
ATOM    118  O   GLN A   9      18.708 -49.830   8.610  1.00 80.90           O  
ATOM    119  CG  GLN A   9      21.807 -53.033   9.493  1.00 80.90           C  
ATOM    120  HG2 GLN A   9      21.395 -54.037   9.393  1.00 80.90           H  
ATOM    121  HG3 GLN A   9      21.653 -52.709  10.522  1.00 80.90           H  
ATOM    122  CD  GLN A   9      23.307 -53.097   9.221  1.00 80.90           C  
ATOM    123  NE2 GLN A   9      23.995 -54.083   9.745  1.00 80.90           N  
ATOM    124 HE21 GLN A   9      24.965 -54.142   9.468  1.00 80.90           H  
ATOM    125 HE22 GLN A   9      23.499 -54.893  10.089  1.00 80.90           H  
ATOM    126  OE1 GLN A   9      23.901 -52.263   8.555  1.00 80.90           O  
ATOM    127  N   GLN A  10      18.902 -50.889   6.631  1.00 79.87           N  
ATOM    128  H   GLN A  10      19.059 -51.775   6.172  1.00 79.87           H  
ATOM    129  CA  GLN A  10      18.380 -49.785   5.823  1.00 79.87           C  
ATOM    130  HA  GLN A  10      18.920 -48.874   6.082  1.00 79.87           H  
ATOM    131  C   GLN A  10      16.900 -49.540   6.118  1.00 79.87           C  
ATOM    132  CB  GLN A  10      18.602 -50.090   4.330  1.00 79.87           C  
ATOM    133  HB2 GLN A  10      18.079 -51.011   4.071  1.00 79.87           H  
ATOM    134  HB3 GLN A  10      19.665 -50.253   4.148  1.00 79.87           H  
ATOM    135  O   GLN A  10      16.503 -48.389   6.261  1.00 79.87           O  
ATOM    136  CG  GLN A  10      18.094 -48.978   3.395  1.00 79.87           C  
ATOM    137  HG2 GLN A  10      18.206 -49.317   2.365  1.00 79.87           H  
ATOM    138  HG3 GLN A  10      17.029 -48.814   3.562  1.00 79.87           H  
ATOM    139  CD  GLN A  10      18.841 -47.654   3.535  1.00 79.87           C  
ATOM    140  NE2 GLN A  10      18.216 -46.551   3.185  1.00 79.87           N  
ATOM    141 HE21 GLN A  10      18.701 -45.673   3.309  1.00 79.87           H  
ATOM    142 HE22 GLN A  10      17.237 -46.587   2.940  1.00 79.87           H  
ATOM    143  OE1 GLN A  10      20.009 -47.588   3.901  1.00 79.87           O  
ATOM    144  N   GLU A  11      16.109 -50.602   6.237  1.00 84.03           N  
ATOM    145  H   GLU A  11      16.496 -51.517   6.053  1.00 84.03           H  
ATOM    146  CA  GLU A  11      14.672 -50.538   6.498  1.00 84.03           C  
ATOM    147  HA  GLU A  11      14.204 -49.900   5.748  1.00 84.03           H  
ATOM    148  C   GLU A  11      14.383 -49.921   7.875  1.00 84.03           C  
ATOM    149  CB  GLU A  11      14.121 -51.961   6.336  1.00 84.03           C  
ATOM    150  HB2 GLU A  11      14.332 -52.538   7.235  1.00 84.03           H  
ATOM    151  HB3 GLU A  11      14.639 -52.431   5.500  1.00 84.03           H  
ATOM    152  O   GLU A  11      13.657 -48.932   7.961  1.00 84.03           O  
ATOM    153  CG  GLU A  11      12.624 -52.006   6.013  1.00 84.03           C  
ATOM    154  HG2 GLU A  11      12.425 -51.318   5.192  1.00 84.03           H  
ATOM    155  HG3 GLU A  11      12.062 -51.673   6.886  1.00 84.03           H  
ATOM    156  CD  GLU A  11      12.182 -53.425   5.612  1.00 84.03           C  
ATOM    157  OE1 GLU A  11      11.214 -53.527   4.827  1.00 84.03           O  
ATOM    158  OE2 GLU A  11      12.831 -54.395   6.071  1.00 84.03           O  
ATOM    159  N   ASN A  12      15.081 -50.379   8.926  1.00 87.02           N  
ATOM    160  H   ASN A  12      15.664 -51.193   8.789  1.00 87.02           H  
ATOM    161  CA  ASN A  12      14.998 -49.773  10.263  1.00 87.02           C  
ATOM    162  HA  ASN A  12      13.970 -49.830  10.621  1.00 87.02           H  
ATOM    163  C   ASN A  12      15.381 -48.283  10.262  1.00 87.02           C  
ATOM    164  CB  ASN A  12      15.931 -50.519  11.238  1.00 87.02           C  
ATOM    165  HB2 ASN A  12      16.276 -49.819  11.998  1.00 87.02           H  
ATOM    166  HB3 ASN A  12      16.807 -50.903  10.716  1.00 87.02           H  
ATOM    167  O   ASN A  12      14.800 -47.484  10.994  1.00 87.02           O  
ATOM    168  CG  ASN A  12      15.229 -51.631  11.983  1.00 87.02           C  
ATOM    169  ND2 ASN A  12      15.232 -52.829  11.454  1.00 87.02           N  
ATOM    170 HD21 ASN A  12      14.582 -53.485  11.862  1.00 87.02           H  
ATOM    171 HD22 ASN A  12      15.573 -52.943  10.510  1.00 87.02           H  
ATOM    172  OD1 ASN A  12      14.736 -51.448  13.081  1.00 87.02           O  
ATOM    173  N   LEU A  13      16.389 -47.891   9.475  1.00 89.74           N  
ATOM    174  H   LEU A  13      16.834 -48.579   8.884  1.00 89.74           H  
ATOM    175  CA  LEU A  13      16.815 -46.491   9.397  1.00 89.74           C  
ATOM    176  HA  LEU A  13      16.797 -46.066  10.400  1.00 89.74           H  
ATOM    177  C   LEU A  13      15.857 -45.631   8.570  1.00 89.74           C  
ATOM    178  CB  LEU A  13      18.246 -46.413   8.847  1.00 89.74           C  
ATOM    179  HB2 LEU A  13      18.452 -45.388   8.537  1.00 89.74           H  
ATOM    180  HB3 LEU A  13      18.314 -47.046   7.962  1.00 89.74           H  
ATOM    181  O   LEU A  13      15.674 -44.461   8.896  1.00 89.74           O  
ATOM    182  CG  LEU A  13      19.312 -46.837   9.871  1.00 89.74           C  
ATOM    183  HG  LEU A  13      19.055 -47.799  10.313  1.00 89.74           H  
ATOM    184  CD1 LEU A  13      20.654 -46.969   9.162  1.00 89.74           C  
ATOM    185 HD11 LEU A  13      20.898 -46.021   8.681  1.00 89.74           H  
ATOM    186 HD12 LEU A  13      21.429 -47.241   9.878  1.00 89.74           H  
ATOM    187 HD13 LEU A  13      20.572 -47.755   8.411  1.00 89.74           H  
ATOM    188  CD2 LEU A  13      19.488 -45.810  10.995  1.00 89.74           C  
ATOM    189 HD21 LEU A  13      20.303 -46.113  11.653  1.00 89.74           H  
ATOM    190 HD22 LEU A  13      19.703 -44.828  10.576  1.00 89.74           H  
ATOM    191 HD23 LEU A  13      18.576 -45.751  11.590  1.00 89.74           H  
ATOM    192  N   LEU A  14      15.242 -46.183   7.523  1.00 90.23           N  
ATOM    193  H   LEU A  14      15.430 -47.152   7.308  1.00 90.23           H  
ATOM    194  CA  LEU A  14      14.217 -45.494   6.744  1.00 90.23           C  
ATOM    195  HA  LEU A  14      14.620 -44.546   6.387  1.00 90.23           H  
ATOM    196  C   LEU A  14      13.003 -45.184   7.624  1.00 90.23           C  
ATOM    197  CB  LEU A  14      13.820 -46.368   5.542  1.00 90.23           C  
ATOM    198  HB2 LEU A  14      14.699 -46.880   5.150  1.00 90.23           H  
ATOM    199  HB3 LEU A  14      13.129 -47.139   5.883  1.00 90.23           H  
ATOM    200  O   LEU A  14      12.527 -44.052   7.630  1.00 90.23           O  
ATOM    201  CG  LEU A  14      13.174 -45.540   4.416  1.00 90.23           C  
ATOM    202  HG  LEU A  14      12.808 -44.589   4.805  1.00 90.23           H  
ATOM    203  CD1 LEU A  14      14.202 -45.262   3.317  1.00 90.23           C  
ATOM    204 HD11 LEU A  14      13.742 -44.638   2.550  1.00 90.23           H  
ATOM    205 HD12 LEU A  14      14.529 -46.199   2.867  1.00 90.23           H  
ATOM    206 HD13 LEU A  14      15.054 -44.738   3.750  1.00 90.23           H  
ATOM    207  CD2 LEU A  14      11.998 -46.279   3.790  1.00 90.23           C  
ATOM    208 HD21 LEU A  14      11.226 -46.434   4.545  1.00 90.23           H  
ATOM    209 HD22 LEU A  14      11.574 -45.688   2.978  1.00 90.23           H  
ATOM    210 HD23 LEU A  14      12.317 -47.250   3.410  1.00 90.23           H  
ATOM    211  N   GLU A  15      12.571 -46.165   8.418  1.00 89.48           N  
ATOM    212  H   GLU A  15      12.986 -47.081   8.325  1.00 89.48           H  
ATOM    213  CA  GLU A  15      11.474 -46.024   9.374  1.00 89.48           C  
ATOM    214  HA  GLU A  15      10.595 -45.650   8.849  1.00 89.48           H  
ATOM    215  C   GLU A  15      11.812 -45.019  10.486  1.00 89.48           C  
ATOM    216  CB  GLU A  15      11.147 -47.418   9.925  1.00 89.48           C  
ATOM    217  HB2 GLU A  15      11.972 -47.759  10.551  1.00 89.48           H  
ATOM    218  HB3 GLU A  15      11.037 -48.106   9.087  1.00 89.48           H  
ATOM    219  O   GLU A  15      10.997 -44.152  10.799  1.00 89.48           O  
ATOM    220  CG  GLU A  15       9.843 -47.428  10.730  1.00 89.48           C  
ATOM    221  HG2 GLU A  15       9.970 -46.778  11.596  1.00 89.48           H  
ATOM    222  HG3 GLU A  15       9.045 -47.020  10.109  1.00 89.48           H  
ATOM    223  CD  GLU A  15       9.446 -48.828  11.224  1.00 89.48           C  
ATOM    224  OE1 GLU A  15       8.284 -48.960  11.667  1.00 89.48           O  
ATOM    225  OE2 GLU A  15      10.311 -49.734  11.216  1.00 89.48           O  
ATOM    226  N   LEU A  16      13.039 -45.051  11.028  1.00 90.53           N  
ATOM    227  H   LEU A  16      13.640 -45.825  10.787  1.00 90.53           H  
ATOM    228  CA  LEU A  16      13.514 -44.057  12.000  1.00 90.53           C  
ATOM    229  HA  LEU A  16      12.877 -44.106  12.883  1.00 90.53           H  
ATOM    230  C   LEU A  16      13.428 -42.626  11.442  1.00 90.53           C  
ATOM    231  CB  LEU A  16      14.966 -44.388  12.398  1.00 90.53           C  
ATOM    232  HB2 LEU A  16      15.011 -45.408  12.781  1.00 90.53           H  
ATOM    233  HB3 LEU A  16      15.578 -44.347  11.497  1.00 90.53           H  
ATOM    234  O   LEU A  16      12.934 -41.729  12.123  1.00 90.53           O  
ATOM    235  CG  LEU A  16      15.569 -43.424  13.443  1.00 90.53           C  
ATOM    236  HG  LEU A  16      15.301 -42.393  13.214  1.00 90.53           H  
ATOM    237  CD1 LEU A  16      15.089 -43.758  14.855  1.00 90.53           C  
ATOM    238 HD11 LEU A  16      14.003 -43.682  14.895  1.00 90.53           H  
ATOM    239 HD12 LEU A  16      15.386 -44.770  15.128  1.00 90.53           H  
ATOM    240 HD13 LEU A  16      15.505 -43.043  15.565  1.00 90.53           H  
ATOM    241  CD2 LEU A  16      17.097 -43.499  13.418  1.00 90.53           C  
ATOM    242 HD21 LEU A  16      17.421 -44.514  13.648  1.00 90.53           H  
ATOM    243 HD22 LEU A  16      17.507 -42.806  14.153  1.00 90.53           H  
ATOM    244 HD23 LEU A  16      17.457 -43.217  12.428  1.00 90.53           H  
ATOM    245  N   VAL A  17      13.923 -42.399  10.220  1.00 93.22           N  
ATOM    246  H   VAL A  17      14.294 -43.181   9.699  1.00 93.22           H  
ATOM    247  CA  VAL A  17      13.930 -41.059   9.613  1.00 93.22           C  
ATOM    248  HA  VAL A  17      14.276 -40.347  10.362  1.00 93.22           H  
ATOM    249  C   VAL A  17      12.517 -40.624   9.233  1.00 93.22           C  
ATOM    250  CB  VAL A  17      14.886 -40.973   8.407  1.00 93.22           C  
ATOM    251  HB  VAL A  17      14.590 -41.706   7.656  1.00 93.22           H  
ATOM    252  O   VAL A  17      12.168 -39.477   9.491  1.00 93.22           O  
ATOM    253  CG1 VAL A  17      14.898 -39.571   7.776  1.00 93.22           C  
ATOM    254 HG11 VAL A  17      13.901 -39.275   7.449  1.00 93.22           H  
ATOM    255 HG12 VAL A  17      15.240 -38.837   8.505  1.00 93.22           H  
ATOM    256 HG13 VAL A  17      15.557 -39.567   6.908  1.00 93.22           H  
ATOM    257  CG2 VAL A  17      16.341 -41.235   8.817  1.00 93.22           C  
ATOM    258 HG21 VAL A  17      16.433 -42.190   9.335  1.00 93.22           H  
ATOM    259 HG22 VAL A  17      16.687 -40.449   9.488  1.00 93.22           H  
ATOM    260 HG23 VAL A  17      16.971 -41.256   7.928  1.00 93.22           H  
ATOM    261  N   ALA A  18      11.697 -41.512   8.666  1.00 92.53           N  
ATOM    262  H   ALA A  18      12.027 -42.451   8.490  1.00 92.53           H  
ATOM    263  CA  ALA A  18      10.315 -41.202   8.306  1.00 92.53           C  
ATOM    264  HA  ALA A  18      10.310 -40.339   7.642  1.00 92.53           H  
ATOM    265  C   ALA A  18       9.473 -40.837   9.540  1.00 92.53           C  
ATOM    266  CB  ALA A  18       9.717 -42.394   7.551  1.00 92.53           C  
ATOM    267  HB1 ALA A  18      10.337 -42.654   6.692  1.00 92.53           H  
ATOM    268  HB2 ALA A  18       8.719 -42.135   7.196  1.00 92.53           H  
ATOM    269  HB3 ALA A  18       9.649 -43.260   8.209  1.00 92.53           H  
ATOM    270  O   ALA A  18       8.777 -39.825   9.510  1.00 92.53           O  
ATOM    271  N   ASN A  19       9.602 -41.593  10.641  1.00 90.65           N  
ATOM    272  H   ASN A  19      10.160 -42.433  10.592  1.00 90.65           H  
ATOM    273  CA  ASN A  19       8.947 -41.272  11.914  1.00 90.65           C  
ATOM    274  HA  ASN A  19       7.873 -41.166  11.760  1.00 90.65           H  
ATOM    275  C   ASN A  19       9.428 -39.932  12.464  1.00 90.65           C  
ATOM    276  CB  ASN A  19       9.202 -42.392  12.939  1.00 90.65           C  
ATOM    277  HB2 ASN A  19       9.017 -42.002  13.940  1.00 90.65           H  
ATOM    278  HB3 ASN A  19      10.242 -42.714  12.892  1.00 90.65           H  
ATOM    279  O   ASN A  19       8.609 -39.098  12.836  1.00 90.65           O  
ATOM    280  CG  ASN A  19       8.272 -43.579  12.773  1.00 90.65           C  
ATOM    281  ND2 ASN A  19       8.765 -44.782  12.931  1.00 90.65           N  
ATOM    282 HD21 ASN A  19       8.131 -45.548  12.757  1.00 90.65           H  
ATOM    283 HD22 ASN A  19       9.766 -44.916  12.937  1.00 90.65           H  
ATOM    284  OD1 ASN A  19       7.087 -43.447  12.531  1.00 90.65           O  
ATOM    285  N   ALA A  20      10.745 -39.693  12.461  1.00 92.80           N  
ATOM    286  H   ALA A  20      11.381 -40.420  12.165  1.00 92.80           H  
ATOM    287  CA  ALA A  20      11.283 -38.421  12.919  1.00 92.80           C  
ATOM    288  HA  ALA A  20      10.965 -38.273  13.951  1.00 92.80           H  
ATOM    289  C   ALA A  20      10.709 -37.259  12.100  1.00 92.80           C  
ATOM    290  CB  ALA A  20      12.815 -38.460  12.882  1.00 92.80           C  
ATOM    291  HB1 ALA A  20      13.163 -38.588  11.857  1.00 92.80           H  
ATOM    292  HB2 ALA A  20      13.174 -39.290  13.490  1.00 92.80           H  
ATOM    293  HB3 ALA A  20      13.209 -37.527  13.286  1.00 92.80           H  
ATOM    294  O   ALA A  20      10.260 -36.296  12.701  1.00 92.80           O  
ATOM    295  N   VAL A  21      10.677 -37.368  10.765  1.00 91.99           N  
ATOM    296  H   VAL A  21      11.032 -38.225  10.364  1.00 91.99           H  
ATOM    297  CA  VAL A  21      10.141 -36.356   9.835  1.00 91.99           C  
ATOM    298  HA  VAL A  21      10.648 -35.406  10.008  1.00 91.99           H  
ATOM    299  C   VAL A  21       8.653 -36.101  10.062  1.00 91.99           C  
ATOM    300  CB  VAL A  21      10.423 -36.769   8.379  1.00 91.99           C  
ATOM    301  HB  VAL A  21      10.138 -37.811   8.238  1.00 91.99           H  
ATOM    302  O   VAL A  21       8.273 -34.941  10.204  1.00 91.99           O  
ATOM    303  CG1 VAL A  21       9.683 -35.924   7.336  1.00 91.99           C  
ATOM    304 HG11 VAL A  21       9.844 -34.863   7.528  1.00 91.99           H  
ATOM    305 HG12 VAL A  21      10.028 -36.172   6.333  1.00 91.99           H  
ATOM    306 HG13 VAL A  21       8.614 -36.130   7.386  1.00 91.99           H  
ATOM    307  CG2 VAL A  21      11.923 -36.628   8.099  1.00 91.99           C  
ATOM    308 HG21 VAL A  21      12.177 -37.199   7.205  1.00 91.99           H  
ATOM    309 HG22 VAL A  21      12.180 -35.579   7.957  1.00 91.99           H  
ATOM    310 HG23 VAL A  21      12.511 -37.035   8.922  1.00 91.99           H  
ATOM    311  N   ALA A  22       7.839 -37.156  10.156  1.00 90.39           N  
ATOM    312  H   ALA A  22       8.223 -38.085  10.047  1.00 90.39           H  
ATOM    313  CA  ALA A  22       6.415 -37.054  10.472  1.00 90.39           C  
ATOM    314  HA  ALA A  22       5.900 -36.516   9.676  1.00 90.39           H  
ATOM    315  C   ALA A  22       6.189 -36.268  11.767  1.00 90.39           C  
ATOM    316  CB  ALA A  22       5.835 -38.470  10.575  1.00 90.39           C  
ATOM    317  HB1 ALA A  22       5.936 -38.983   9.618  1.00 90.39           H  
ATOM    318  HB2 ALA A  22       4.779 -38.424  10.841  1.00 90.39           H  
ATOM    319  HB3 ALA A  22       6.357 -39.042  11.343  1.00 90.39           H  
ATOM    320  O   ALA A  22       5.453 -35.286  11.780  1.00 90.39           O  
ATOM    321  N   GLU A  23       6.921 -36.628  12.821  1.00 89.02           N  
ATOM    322  H   GLU A  23       7.500 -37.452  12.743  1.00 89.02           H  
ATOM    323  CA  GLU A  23       6.798 -36.010  14.137  1.00 89.02           C  
ATOM    324  HA  GLU A  23       5.747 -36.018  14.427  1.00 89.02           H  
ATOM    325  C   GLU A  23       7.281 -34.546  14.159  1.00 89.02           C  
ATOM    326  CB  GLU A  23       7.592 -36.882  15.128  1.00 89.02           C  
ATOM    327  HB2 GLU A  23       7.424 -37.933  14.891  1.00 89.02           H  
ATOM    328  HB3 GLU A  23       8.653 -36.677  14.981  1.00 89.02           H  
ATOM    329  O   GLU A  23       6.881 -33.797  15.045  1.00 89.02           O  
ATOM    330  CG  GLU A  23       7.209 -36.701  16.609  1.00 89.02           C  
ATOM    331  HG2 GLU A  23       7.100 -35.638  16.825  1.00 89.02           H  
ATOM    332  HG3 GLU A  23       6.241 -37.172  16.779  1.00 89.02           H  
ATOM    333  CD  GLU A  23       8.248 -37.294  17.585  1.00 89.02           C  
ATOM    334  OE1 GLU A  23       8.160 -36.980  18.797  1.00 89.02           O  
ATOM    335  OE2 GLU A  23       9.278 -37.852  17.140  1.00 89.02           O  
ATOM    336  N   VAL A  24       8.184 -34.105  13.265  1.00 88.16           N  
ATOM    337  H   VAL A  24       8.512 -34.746  12.556  1.00 88.16           H  
ATOM    338  CA  VAL A  24       8.582 -32.674  13.208  1.00 88.16           C  
ATOM    339  HA  VAL A  24       8.508 -32.267  14.216  1.00 88.16           H  
ATOM    340  C   VAL A  24       7.631 -31.832  12.367  1.00 88.16           C  
ATOM    341  CB  VAL A  24      10.012 -32.392  12.697  1.00 88.16           C  
ATOM    342  HB  VAL A  24       9.969 -31.950  11.702  1.00 88.16           H  
ATOM    343  O   VAL A  24       7.457 -30.651  12.649  1.00 88.16           O  
ATOM    344  CG1 VAL A  24      10.687 -31.393  13.625  1.00 88.16           C  
ATOM    345 HG11 VAL A  24      10.792 -31.818  14.623  1.00 88.16           H  
ATOM    346 HG12 VAL A  24      10.085 -30.486  13.679  1.00 88.16           H  
ATOM    347 HG13 VAL A  24      11.661 -31.140  13.208  1.00 88.16           H  
ATOM    348  CG2 VAL A  24      10.970 -33.566  12.611  1.00 88.16           C  
ATOM    349 HG21 VAL A  24      11.979 -33.213  12.396  1.00 88.16           H  
ATOM    350 HG22 VAL A  24      10.650 -34.179  11.768  1.00 88.16           H  
ATOM    351 HG23 VAL A  24      10.976 -34.117  13.551  1.00 88.16           H  
ATOM    352  N   LEU A  25       7.044 -32.424  11.327  1.00 87.78           N  
ATOM    353  H   LEU A  25       7.248 -33.396  11.145  1.00 87.78           H  
ATOM    354  CA  LEU A  25       6.081 -31.755  10.450  1.00 87.78           C  
ATOM    355  HA  LEU A  25       6.363 -30.710  10.325  1.00 87.78           H  
ATOM    356  C   LEU A  25       4.658 -31.740  11.033  1.00 87.78           C  
ATOM    357  CB  LEU A  25       6.113 -32.454   9.083  1.00 87.78           C  
ATOM    358  HB2 LEU A  25       5.961 -33.519   9.257  1.00 87.78           H  
ATOM    359  HB3 LEU A  25       5.281 -32.085   8.483  1.00 87.78           H  
ATOM    360  O   LEU A  25       3.837 -30.936  10.596  1.00 87.78           O  
ATOM    361  CG  LEU A  25       7.412 -32.276   8.279  1.00 87.78           C  
ATOM    362  HG  LEU A  25       8.262 -32.643   8.855  1.00 87.78           H  
ATOM    363  CD1 LEU A  25       7.306 -33.105   7.000  1.00 87.78           C  
ATOM    364 HD11 LEU A  25       8.189 -32.964   6.377  1.00 87.78           H  
ATOM    365 HD12 LEU A  25       6.423 -32.797   6.441  1.00 87.78           H  
ATOM    366 HD13 LEU A  25       7.200 -34.159   7.259  1.00 87.78           H  
ATOM    367  CD2 LEU A  25       7.680 -30.820   7.907  1.00 87.78           C  
ATOM    368 HD21 LEU A  25       7.878 -30.233   8.805  1.00 87.78           H  
ATOM    369 HD22 LEU A  25       6.814 -30.406   7.392  1.00 87.78           H  
ATOM    370 HD23 LEU A  25       8.543 -30.760   7.243  1.00 87.78           H  
ATOM    371  N   GLY A  26       4.381 -32.595  12.024  1.00 81.86           N  
ATOM    372  H   GLY A  26       5.090 -33.269  12.277  1.00 81.86           H  
ATOM    373  CA  GLY A  26       3.083 -32.698  12.695  1.00 81.86           C  
ATOM    374  HA2 GLY A  26       3.250 -32.996  13.730  1.00 81.86           H  
ATOM    375  HA3 GLY A  26       2.590 -31.725  12.699  1.00 81.86           H  
ATOM    376  C   GLY A  26       2.120 -33.716  12.071  1.00 81.86           C  
ATOM    377  O   GLY A  26       0.913 -33.536  12.178  1.00 81.86           O  
ATOM    378  N   HIS A  27       2.629 -34.762  11.413  1.00 83.48           N  
ATOM    379  H   HIS A  27       3.632 -34.877  11.423  1.00 83.48           H  
ATOM    380  CA  HIS A  27       1.823 -35.887  10.915  1.00 83.48           C  
ATOM    381  HA  HIS A  27       0.840 -35.524  10.616  1.00 83.48           H  
ATOM    382  C   HIS A  27       1.616 -36.956  12.006  1.00 83.48           C  
ATOM    383  CB  HIS A  27       2.500 -36.497   9.679  1.00 83.48           C  
ATOM    384  HB2 HIS A  27       3.530 -36.757   9.923  1.00 83.48           H  
ATOM    385  HB3 HIS A  27       1.976 -37.415   9.411  1.00 83.48           H  
ATOM    386  O   HIS A  27       2.511 -37.178  12.823  1.00 83.48           O  
ATOM    387  CG  HIS A  27       2.491 -35.593   8.475  1.00 83.48           C  
ATOM    388  CD2 HIS A  27       3.526 -34.847   7.986  1.00 83.48           C  
ATOM    389  HD2 HIS A  27       4.515 -34.794   8.417  1.00 83.48           H  
ATOM    390  ND1 HIS A  27       1.426 -35.396   7.637  1.00 83.48           N  
ATOM    391  HD1 HIS A  27       0.552 -35.901   7.686  1.00 83.48           H  
ATOM    392  CE1 HIS A  27       1.806 -34.551   6.667  1.00 83.48           C  
ATOM    393  HE1 HIS A  27       1.176 -34.237   5.848  1.00 83.48           H  
ATOM    394  NE2 HIS A  27       3.093 -34.192   6.829  1.00 83.48           N  
ATOM    395  N   GLU A  28       0.485 -37.678  11.996  1.00 76.77           N  
ATOM    396  H   GLU A  28      -0.225 -37.473  11.307  1.00 76.77           H  
ATOM    397  CA  GLU A  28       0.197 -38.732  12.994  1.00 76.77           C  
ATOM    398  HA  GLU A  28       0.353 -38.332  13.996  1.00 76.77           H  
ATOM    399  C   GLU A  28       1.108 -39.965  12.856  1.00 76.77           C  
ATOM    400  CB  GLU A  28      -1.260 -39.223  12.881  1.00 76.77           C  
ATOM    401  HB2 GLU A  28      -1.339 -40.136  13.470  1.00 76.77           H  
ATOM    402  HB3 GLU A  28      -1.481 -39.473  11.843  1.00 76.77           H  
ATOM    403  O   GLU A  28       1.343 -40.698  13.819  1.00 76.77           O  
ATOM    404  CG  GLU A  28      -2.316 -38.242  13.415  1.00 76.77           C  
ATOM    405  HG2 GLU A  28      -1.961 -37.842  14.364  1.00 76.77           H  
ATOM    406  HG3 GLU A  28      -2.417 -37.413  12.715  1.00 76.77           H  
ATOM    407  CD  GLU A  28      -3.691 -38.911  13.642  1.00 76.77           C  
ATOM    408  OE1 GLU A  28      -4.501 -38.325  14.396  1.00 76.77           O  
ATOM    409  OE2 GLU A  28      -3.924 -40.031  13.126  1.00 76.77           O  
ATOM    410  N   SER A  29       1.597 -40.232  11.644  1.00 83.41           N  
ATOM    411  H   SER A  29       1.371 -39.585  10.902  1.00 83.41           H  
ATOM    412  CA  SER A  29       2.281 -41.474  11.293  1.00 83.41           C  
ATOM    413  HA  SER A  29       2.807 -41.863  12.165  1.00 83.41           H  
ATOM    414  C   SER A  29       3.290 -41.258  10.169  1.00 83.41           C  
ATOM    415  CB  SER A  29       1.208 -42.483  10.870  1.00 83.41           C  
ATOM    416  HB2 SER A  29       0.668 -42.818  11.755  1.00 83.41           H  
ATOM    417  HB3 SER A  29       0.501 -41.983  10.208  1.00 83.41           H  
ATOM    418  O   SER A  29       3.042 -40.510   9.223  1.00 83.41           O  
ATOM    419  OG  SER A  29       1.736 -43.601  10.179  1.00 83.41           O  
ATOM    420  HG  SER A  29       0.986 -44.162   9.970  1.00 83.41           H  
ATOM    421  N   ALA A  30       4.404 -41.996  10.204  1.00 85.20           N  
ATOM    422  H   ALA A  30       4.573 -42.581  11.009  1.00 85.20           H  
ATOM    423  CA  ALA A  30       5.351 -42.061   9.088  1.00 85.20           C  
ATOM    424  HA  ALA A  30       5.782 -41.072   8.928  1.00 85.20           H  
ATOM    425  C   ALA A  30       4.718 -42.496   7.755  1.00 85.20           C  
ATOM    426  CB  ALA A  30       6.474 -43.028   9.459  1.00 85.20           C  
ATOM    427  HB1 ALA A  30       7.107 -43.213   8.591  1.00 85.20           H  
ATOM    428  HB2 ALA A  30       7.083 -42.579  10.244  1.00 85.20           H  
ATOM    429  HB3 ALA A  30       6.064 -43.977   9.805  1.00 85.20           H  
ATOM    430  O   ALA A  30       5.290 -42.212   6.705  1.00 85.20           O  
ATOM    431  N   ALA A  31       3.555 -43.161   7.776  1.00 79.80           N  
ATOM    432  H   ALA A  31       3.107 -43.313   8.669  1.00 79.80           H  
ATOM    433  CA  ALA A  31       2.845 -43.585   6.568  1.00 79.80           C  
ATOM    434  HA  ALA A  31       3.521 -44.192   5.966  1.00 79.80           H  
ATOM    435  C   ALA A  31       2.391 -42.408   5.685  1.00 79.80           C  
ATOM    436  CB  ALA A  31       1.648 -44.451   6.982  1.00 79.80           C  
ATOM    437  HB1 ALA A  31       0.929 -43.846   7.533  1.00 79.80           H  
ATOM    438  HB2 ALA A  31       1.163 -44.844   6.089  1.00 79.80           H  
ATOM    439  HB3 ALA A  31       1.985 -45.282   7.601  1.00 79.80           H  
ATOM    440  O   ALA A  31       2.203 -42.591   4.485  1.00 79.80           O  
ATOM    441  N   GLU A  32       2.249 -41.208   6.256  1.00 78.70           N  
ATOM    442  H   GLU A  32       2.394 -41.113   7.251  1.00 78.70           H  
ATOM    443  CA  GLU A  32       1.889 -39.993   5.513  1.00 78.70           C  
ATOM    444  HA  GLU A  32       1.158 -40.241   4.743  1.00 78.70           H  
ATOM    445  C   GLU A  32       3.087 -39.357   4.792  1.00 78.70           C  
ATOM    446  CB  GLU A  32       1.242 -38.985   6.470  1.00 78.70           C  
ATOM    447  HB2 GLU A  32       1.055 -38.064   5.917  1.00 78.70           H  
ATOM    448  HB3 GLU A  32       1.926 -38.768   7.290  1.00 78.70           H  
ATOM    449  O   GLU A  32       2.924 -38.518   3.905  1.00 78.70           O  
ATOM    450  CG  GLU A  32      -0.089 -39.515   7.023  1.00 78.70           C  
ATOM    451  HG2 GLU A  32       0.099 -40.425   7.593  1.00 78.70           H  
ATOM    452  HG3 GLU A  32      -0.739 -39.770   6.186  1.00 78.70           H  
ATOM    453  CD  GLU A  32      -0.806 -38.502   7.921  1.00 78.70           C  
ATOM    454  OE1 GLU A  32      -1.616 -38.967   8.746  1.00 78.70           O  
ATOM    455  OE2 GLU A  32      -0.528 -37.286   7.801  1.00 78.70           O  
ATOM    456  N   ILE A  33       4.311 -39.774   5.126  1.00 85.84           N  
ATOM    457  H   ILE A  33       4.395 -40.525   5.796  1.00 85.84           H  
ATOM    458  CA  ILE A  33       5.528 -39.219   4.543  1.00 85.84           C  
ATOM    459  HA  ILE A  33       5.331 -38.185   4.260  1.00 85.84           H  
ATOM    460  C   ILE A  33       5.898 -39.978   3.273  1.00 85.84           C  
ATOM    461  CB  ILE A  33       6.674 -39.200   5.575  1.00 85.84           C  
ATOM    462  HB  ILE A  33       6.886 -40.225   5.882  1.00 85.84           H  
ATOM    463  O   ILE A  33       6.370 -41.117   3.305  1.00 85.84           O  
ATOM    464  CG1 ILE A  33       6.306 -38.405   6.845  1.00 85.84           C  
ATOM    465 HG12 ILE A  33       5.489 -38.911   7.359  1.00 85.84           H  
ATOM    466 HG13 ILE A  33       7.164 -38.408   7.518  1.00 85.84           H  
ATOM    467  CG2 ILE A  33       7.960 -38.628   4.950  1.00 85.84           C  
ATOM    468 HG21 ILE A  33       8.712 -38.495   5.727  1.00 85.84           H  
ATOM    469 HG22 ILE A  33       8.347 -39.321   4.203  1.00 85.84           H  
ATOM    470 HG23 ILE A  33       7.760 -37.668   4.474  1.00 85.84           H  
ATOM    471  CD1 ILE A  33       5.886 -36.949   6.598  1.00 85.84           C  
ATOM    472 HD11 ILE A  33       5.801 -36.435   7.556  1.00 85.84           H  
ATOM    473 HD12 ILE A  33       6.625 -36.422   5.995  1.00 85.84           H  
ATOM    474 HD13 ILE A  33       4.918 -36.913   6.100  1.00 85.84           H  
ATOM    475  N   ASN A  34       5.801 -39.307   2.125  1.00 77.60           N  
ATOM    476  H   ASN A  34       5.345 -38.406   2.135  1.00 77.60           H  
ATOM    477  CA  ASN A  34       6.404 -39.819   0.899  1.00 77.60           C  
ATOM    478  HA  ASN A  34       6.127 -40.868   0.801  1.00 77.60           H  
ATOM    479  C   ASN A  34       7.937 -39.743   1.005  1.00 77.60           C  
ATOM    480  CB  ASN A  34       5.834 -39.085  -0.322  1.00 77.60           C  
ATOM    481  HB2 ASN A  34       6.087 -38.026  -0.270  1.00 77.60           H  
ATOM    482  HB3 ASN A  34       4.748 -39.177  -0.306  1.00 77.60           H  
ATOM    483  O   ASN A  34       8.550 -38.708   0.752  1.00 77.60           O  
ATOM    484  CG  ASN A  34       6.347 -39.651  -1.641  1.00 77.60           C  
ATOM    485  ND2 ASN A  34       5.637 -39.397  -2.715  1.00 77.60           N  
ATOM    486 HD21 ASN A  34       4.770 -38.883  -2.649  1.00 77.60           H  
ATOM    487 HD22 ASN A  34       5.958 -39.756  -3.602  1.00 77.60           H  
ATOM    488  OD1 ASN A  34       7.380 -40.307  -1.733  1.00 77.60           O  
ATOM    489  N   VAL A  35       8.568 -40.872   1.335  1.00 82.26           N  
ATOM    490  H   VAL A  35       7.976 -41.626   1.653  1.00 82.26           H  
ATOM    491  CA  VAL A  35      10.015 -40.988   1.594  1.00 82.26           C  
ATOM    492  HA  VAL A  35      10.240 -40.277   2.389  1.00 82.26           H  
ATOM    493  C   VAL A  35      10.931 -40.627   0.411  1.00 82.26           C  
ATOM    494  CB  VAL A  35      10.362 -42.404   2.101  1.00 82.26           C  
ATOM    495  HB  VAL A  35      11.426 -42.440   2.334  1.00 82.26           H  
ATOM    496  O   VAL A  35      12.156 -40.545   0.577  1.00 82.26           O  
ATOM    497  CG1 VAL A  35       9.603 -42.743   3.388  1.00 82.26           C  
ATOM    498 HG11 VAL A  35       8.541 -42.886   3.189  1.00 82.26           H  
ATOM    499 HG12 VAL A  35      10.000 -43.659   3.825  1.00 82.26           H  
ATOM    500 HG13 VAL A  35       9.706 -41.935   4.112  1.00 82.26           H  
ATOM    501  CG2 VAL A  35      10.074 -43.484   1.047  1.00 82.26           C  
ATOM    502 HG21 VAL A  35      10.709 -43.336   0.174  1.00 82.26           H  
ATOM    503 HG22 VAL A  35      10.292 -44.467   1.465  1.00 82.26           H  
ATOM    504 HG23 VAL A  35       9.025 -43.463   0.752  1.00 82.26           H  
ATOM    505  N   ARG A  36      10.365 -40.447  -0.791  1.00 73.58           N  
ATOM    506  H   ARG A  36       9.358 -40.516  -0.837  1.00 73.58           H  
ATOM    507  CA  ARG A  36      11.077 -40.025  -2.009  1.00 73.58           C  
ATOM    508  HA  ARG A  36      12.152 -40.128  -1.859  1.00 73.58           H  
ATOM    509  C   ARG A  36      10.856 -38.551  -2.355  1.00 73.58           C  
ATOM    510  CB  ARG A  36      10.662 -40.906  -3.198  1.00 73.58           C  
ATOM    511  HB2 ARG A  36      11.216 -40.580  -4.079  1.00 73.58           H  
ATOM    512  HB3 ARG A  36       9.599 -40.762  -3.393  1.00 73.58           H  
ATOM    513  O   ARG A  36      11.584 -38.041  -3.204  1.00 73.58           O  
ATOM    514  CG  ARG A  36      10.935 -42.399  -2.973  1.00 73.58           C  
ATOM    515  HG2 ARG A  36      11.982 -42.548  -2.707  1.00 73.58           H  
ATOM    516  HG3 ARG A  36      10.303 -42.761  -2.162  1.00 73.58           H  
ATOM    517  CD  ARG A  36      10.610 -43.186  -4.246  1.00 73.58           C  
ATOM    518  HD2 ARG A  36       9.605 -42.916  -4.570  1.00 73.58           H  
ATOM    519  HD3 ARG A  36      11.320 -42.908  -5.024  1.00 73.58           H  
ATOM    520  NE  ARG A  36      10.665 -44.642  -4.010  1.00 73.58           N  
ATOM    521  HE  ARG A  36      10.885 -44.942  -3.071  1.00 73.58           H  
ATOM    522  NH1 ARG A  36      10.019 -45.309  -6.104  1.00 73.58           N  
ATOM    523 HH11 ARG A  36      10.064 -44.345  -6.402  1.00 73.58           H  
ATOM    524 HH12 ARG A  36       9.873 -46.066  -6.757  1.00 73.58           H  
ATOM    525  NH2 ARG A  36      10.303 -46.837  -4.509  1.00 73.58           N  
ATOM    526 HH21 ARG A  36      10.439 -47.096  -3.543  1.00 73.58           H  
ATOM    527 HH22 ARG A  36       9.884 -47.528  -5.116  1.00 73.58           H  
ATOM    528  CZ  ARG A  36      10.331 -45.587  -4.871  1.00 73.58           C  
ATOM    529  N   ARG A  37       9.881 -37.882  -1.732  1.00 77.64           N  
ATOM    530  H   ARG A  37       9.384 -38.345  -0.984  1.00 77.64           H  
ATOM    531  CA  ARG A  37       9.603 -36.456  -1.940  1.00 77.64           C  
ATOM    532  HA  ARG A  37       9.675 -36.246  -3.007  1.00 77.64           H  
ATOM    533  C   ARG A  37      10.677 -35.613  -1.247  1.00 77.64           C  
ATOM    534  CB  ARG A  37       8.160 -36.146  -1.493  1.00 77.64           C  
ATOM    535  HB2 ARG A  37       7.494 -36.892  -1.926  1.00 77.64           H  
ATOM    536  HB3 ARG A  37       8.093 -36.205  -0.406  1.00 77.64           H  
ATOM    537  O   ARG A  37      11.230 -36.023  -0.221  1.00 77.64           O  
ATOM    538  CG  ARG A  37       7.691 -34.765  -1.965  1.00 77.64           C  
ATOM    539  HG2 ARG A  37       7.867 -34.670  -3.036  1.00 77.64           H  
ATOM    540  HG3 ARG A  37       8.294 -34.024  -1.439  1.00 77.64           H  
ATOM    541  CD  ARG A  37       6.214 -34.456  -1.671  1.00 77.64           C  
ATOM    542  HD2 ARG A  37       5.929 -34.926  -0.730  1.00 77.64           H  
ATOM    543  HD3 ARG A  37       6.125 -33.377  -1.547  1.00 77.64           H  
ATOM    544  NE  ARG A  37       5.295 -34.874  -2.760  1.00 77.64           N  
ATOM    545  HE  ARG A  37       5.707 -35.197  -3.624  1.00 77.64           H  
ATOM    546  NH1 ARG A  37       3.360 -34.198  -1.737  1.00 77.64           N  
ATOM    547 HH11 ARG A  37       2.355 -34.098  -1.738  1.00 77.64           H  
ATOM    548 HH12 ARG A  37       3.901 -33.839  -0.963  1.00 77.64           H  
ATOM    549  NH2 ARG A  37       3.239 -35.083  -3.782  1.00 77.64           N  
ATOM    550 HH21 ARG A  37       3.597 -35.486  -4.637  1.00 77.64           H  
ATOM    551 HH22 ARG A  37       2.234 -34.982  -3.764  1.00 77.64           H  
ATOM    552  CZ  ARG A  37       3.978 -34.720  -2.764  1.00 77.64           C  
ATOM    553  N   ALA A  38      11.020 -34.472  -1.843  1.00 77.80           N  
ATOM    554  H   ALA A  38      10.486 -34.137  -2.632  1.00 77.80           H  
ATOM    555  CA  ALA A  38      12.045 -33.604  -1.281  1.00 77.80           C  
ATOM    556  HA  ALA A  38      12.925 -34.216  -1.083  1.00 77.80           H  
ATOM    557  C   ALA A  38      11.569 -32.994   0.045  1.00 77.80           C  
ATOM    558  CB  ALA A  38      12.439 -32.536  -2.306  1.00 77.80           C  
ATOM    559  HB1 ALA A  38      12.797 -33.011  -3.219  1.00 77.80           H  
ATOM    560  HB2 ALA A  38      13.228 -31.904  -1.898  1.00 77.80           H  
ATOM    561  HB3 ALA A  38      11.575 -31.917  -2.545  1.00 77.80           H  
ATOM    562  O   ALA A  38      10.402 -32.639   0.183  1.00 77.80           O  
ATOM    563  N   PHE A  39      12.470 -32.814   1.009  1.00 83.03           N  
ATOM    564  H   PHE A  39      13.402 -33.177   0.863  1.00 83.03           H  
ATOM    565  CA  PHE A  39      12.152 -32.205   2.302  1.00 83.03           C  
ATOM    566  HA  PHE A  39      11.394 -32.812   2.797  1.00 83.03           H  
ATOM    567  C   PHE A  39      11.517 -30.816   2.163  1.00 83.03           C  
ATOM    568  CB  PHE A  39      13.434 -32.159   3.151  1.00 83.03           C  
ATOM    569  HB2 PHE A  39      14.245 -31.757   2.542  1.00 83.03           H  
ATOM    570  HB3 PHE A  39      13.295 -31.464   3.979  1.00 83.03           H  
ATOM    571  O   PHE A  39      10.548 -30.516   2.853  1.00 83.03           O  
ATOM    572  CG  PHE A  39      13.863 -33.482   3.756  1.00 83.03           C  
ATOM    573  CD1 PHE A  39      12.913 -34.347   4.331  1.00 83.03           C  
ATOM    574  HD1 PHE A  39      11.863 -34.091   4.342  1.00 83.03           H  
ATOM    575  CD2 PHE A  39      15.226 -33.829   3.806  1.00 83.03           C  
ATOM    576  HD2 PHE A  39      15.970 -33.170   3.383  1.00 83.03           H  
ATOM    577  CE1 PHE A  39      13.313 -35.553   4.918  1.00 83.03           C  
ATOM    578  HE1 PHE A  39      12.560 -36.203   5.338  1.00 83.03           H  
ATOM    579  CE2 PHE A  39      15.626 -35.025   4.429  1.00 83.03           C  
ATOM    580  HE2 PHE A  39      16.673 -35.276   4.504  1.00 83.03           H  
ATOM    581  CZ  PHE A  39      14.671 -35.895   4.974  1.00 83.03           C  
ATOM    582  HZ  PHE A  39      14.981 -36.816   5.446  1.00 83.03           H  
ATOM    583  N   SER A  40      11.980 -30.013   1.204  1.00 69.30           N  
ATOM    584  H   SER A  40      12.741 -30.329   0.620  1.00 69.30           H  
ATOM    585  CA  SER A  40      11.388 -28.709   0.892  1.00 69.30           C  
ATOM    586  HA  SER A  40      11.413 -28.084   1.785  1.00 69.30           H  
ATOM    587  C   SER A  40       9.927 -28.798   0.438  1.00 69.30           C  
ATOM    588  CB  SER A  40      12.223 -28.031  -0.198  1.00 69.30           C  
ATOM    589  HB2 SER A  40      13.208 -27.800   0.209  1.00 69.30           H  
ATOM    590  HB3 SER A  40      11.747 -27.099  -0.502  1.00 69.30           H  
ATOM    591  O   SER A  40       9.136 -27.921   0.750  1.00 69.30           O  
ATOM    592  OG  SER A  40      12.381 -28.887  -1.321  1.00 69.30           O  
ATOM    593  HG  SER A  40      11.608 -28.791  -1.883  1.00 69.30           H  
ATOM    594  N   GLU A  41       9.548 -29.861  -0.274  1.00 72.17           N  
ATOM    595  H   GLU A  41      10.211 -30.610  -0.413  1.00 72.17           H  
ATOM    596  CA  GLU A  41       8.173 -30.084  -0.749  1.00 72.17           C  
ATOM    597  HA  GLU A  41       7.721 -29.136  -1.037  1.00 72.17           H  
ATOM    598  C   GLU A  41       7.269 -30.708   0.324  1.00 72.17           C  
ATOM    599  CB  GLU A  41       8.205 -31.011  -1.969  1.00 72.17           C  
ATOM    600  HB2 GLU A  41       8.720 -31.925  -1.670  1.00 72.17           H  
ATOM    601  HB3 GLU A  41       7.184 -31.263  -2.255  1.00 72.17           H  
ATOM    602  O   GLU A  41       6.051 -30.725   0.166  1.00 72.17           O  
ATOM    603  CG  GLU A  41       8.917 -30.427  -3.196  1.00 72.17           C  
ATOM    604  HG2 GLU A  41       9.923 -30.113  -2.917  1.00 72.17           H  
ATOM    605  HG3 GLU A  41       8.369 -29.545  -3.528  1.00 72.17           H  
ATOM    606  CD  GLU A  41       9.018 -31.444  -4.346  1.00 72.17           C  
ATOM    607  OE1 GLU A  41       9.279 -30.995  -5.484  1.00 72.17           O  
ATOM    608  OE2 GLU A  41       8.897 -32.666  -4.086  1.00 72.17           O  
ATOM    609  N   LEU A  42       7.857 -31.235   1.402  1.00 78.51           N  
ATOM    610  H   LEU A  42       8.865 -31.206   1.445  1.00 78.51           H  
ATOM    611  CA  LEU A  42       7.143 -31.730   2.582  1.00 78.51           C  
ATOM    612  HA  LEU A  42       6.155 -32.079   2.283  1.00 78.51           H  
ATOM    613  C   LEU A  42       6.888 -30.618   3.621  1.00 78.51           C  
ATOM    614  CB  LEU A  42       7.927 -32.916   3.187  1.00 78.51           C  
ATOM    615  HB2 LEU A  42       7.452 -33.198   4.126  1.00 78.51           H  
ATOM    616  HB3 LEU A  42       8.936 -32.577   3.419  1.00 78.51           H  
ATOM    617  O   LEU A  42       6.327 -30.899   4.673  1.00 78.51           O  
ATOM    618  CG  LEU A  42       8.007 -34.179   2.308  1.00 78.51           C  
ATOM    619  HG  LEU A  42       8.353 -33.920   1.307  1.00 78.51           H  
ATOM    620  CD1 LEU A  42       9.000 -35.174   2.915  1.00 78.51           C  
ATOM    621 HD11 LEU A  42       9.995 -34.729   2.923  1.00 78.51           H  
ATOM    622 HD12 LEU A  42       9.031 -36.080   2.309  1.00 78.51           H  
ATOM    623 HD13 LEU A  42       8.699 -35.422   3.933  1.00 78.51           H  
ATOM    624  CD2 LEU A  42       6.653 -34.883   2.188  1.00 78.51           C  
ATOM    625 HD21 LEU A  42       6.272 -35.125   3.181  1.00 78.51           H  
ATOM    626 HD22 LEU A  42       5.937 -34.226   1.693  1.00 78.51           H  
ATOM    627 HD23 LEU A  42       6.756 -35.801   1.610  1.00 78.51           H  
ATOM    628  N   GLY A  43       7.311 -29.373   3.364  1.00 73.68           N  
ATOM    629  H   GLY A  43       7.708 -29.174   2.457  1.00 73.68           H  
ATOM    630  CA  GLY A  43       7.195 -28.265   4.324  1.00 73.68           C  
ATOM    631  HA2 GLY A  43       7.244 -27.322   3.779  1.00 73.68           H  
ATOM    632  HA3 GLY A  43       6.229 -28.313   4.826  1.00 73.68           H  
ATOM    633  C   GLY A  43       8.296 -28.255   5.393  1.00 73.68           C  
ATOM    634  O   GLY A  43       8.135 -27.687   6.475  1.00 73.68           O  
ATOM    635  N   LEU A  44       9.428 -28.913   5.126  1.00 78.67           N  
ATOM    636  H   LEU A  44       9.521 -29.366   4.228  1.00 78.67           H  
ATOM    637  CA  LEU A  44      10.543 -29.011   6.065  1.00 78.67           C  
ATOM    638  HA  LEU A  44      10.121 -28.983   7.069  1.00 78.67           H  
ATOM    639  C   LEU A  44      11.460 -27.787   5.930  1.00 78.67           C  
ATOM    640  CB  LEU A  44      11.220 -30.378   5.877  1.00 78.67           C  
ATOM    641  HB2 LEU A  44      12.033 -30.278   5.158  1.00 78.67           H  
ATOM    642  HB3 LEU A  44      10.489 -31.057   5.439  1.00 78.67           H  
ATOM    643  O   LEU A  44      12.503 -27.821   5.278  1.00 78.67           O  
ATOM    644  CG  LEU A  44      11.724 -31.010   7.184  1.00 78.67           C  
ATOM    645  HG  LEU A  44      11.275 -30.514   8.045  1.00 78.67           H  
ATOM    646  CD1 LEU A  44      11.346 -32.487   7.250  1.00 78.67           C  
ATOM    647 HD11 LEU A  44      10.264 -32.582   7.157  1.00 78.67           H  
ATOM    648 HD12 LEU A  44      11.636 -32.897   8.217  1.00 78.67           H  
ATOM    649 HD13 LEU A  44      11.833 -33.042   6.448  1.00 78.67           H  
ATOM    650  CD2 LEU A  44      13.238 -30.933   7.311  1.00 78.67           C  
ATOM    651 HD21 LEU A  44      13.538 -31.374   8.261  1.00 78.67           H  
ATOM    652 HD22 LEU A  44      13.532 -29.884   7.271  1.00 78.67           H  
ATOM    653 HD23 LEU A  44      13.705 -31.470   6.486  1.00 78.67           H  
ATOM    654  N   ASP A  45      11.028 -26.688   6.536  1.00 68.21           N  
ATOM    655  H   ASP A  45      10.117 -26.711   6.972  1.00 68.21           H  
ATOM    656  CA  ASP A  45      11.785 -25.442   6.619  1.00 68.21           C  
ATOM    657  HA  ASP A  45      12.219 -25.238   5.640  1.00 68.21           H  
ATOM    658  C   ASP A  45      12.946 -25.505   7.630  1.00 68.21           C  
ATOM    659  CB  ASP A  45      10.810 -24.303   6.929  1.00 68.21           C  
ATOM    660  HB2 ASP A  45      11.335 -23.352   6.847  1.00 68.21           H  
ATOM    661  HB3 ASP A  45      10.023 -24.305   6.174  1.00 68.21           H  
ATOM    662  O   ASP A  45      13.257 -26.550   8.201  1.00 68.21           O  
ATOM    663  CG  ASP A  45      10.171 -24.391   8.314  1.00 68.21           C  
ATOM    664  OD1 ASP A  45      10.695 -25.094   9.215  1.00 68.21           O  
ATOM    665  OD2 ASP A  45       9.158 -23.697   8.476  1.00 68.21           O  
ATOM    666  N   SER A  46      13.615 -24.375   7.866  1.00 59.29           N  
ATOM    667  H   SER A  46      13.333 -23.544   7.367  1.00 59.29           H  
ATOM    668  CA  SER A  46      14.768 -24.282   8.771  1.00 59.29           C  
ATOM    669  HA  SER A  46      15.577 -24.893   8.371  1.00 59.29           H  
ATOM    670  C   SER A  46      14.475 -24.759  10.199  1.00 59.29           C  
ATOM    671  CB  SER A  46      15.241 -22.829   8.836  1.00 59.29           C  
ATOM    672  HB2 SER A  46      14.431 -22.201   9.207  1.00 59.29           H  
ATOM    673  HB3 SER A  46      16.089 -22.750   9.516  1.00 59.29           H  
ATOM    674  O   SER A  46      15.339 -25.390  10.819  1.00 59.29           O  
ATOM    675  OG  SER A  46      15.631 -22.388   7.549  1.00 59.29           O  
ATOM    676  HG  SER A  46      15.345 -21.478   7.438  1.00 59.29           H  
ATOM    677  N   LEU A  47      13.276 -24.480  10.723  1.00 64.51           N  
ATOM    678  H   LEU A  47      12.546 -24.135  10.116  1.00 64.51           H  
ATOM    679  CA  LEU A  47      12.888 -24.863  12.079  1.00 64.51           C  
ATOM    680  HA  LEU A  47      13.686 -24.575  12.764  1.00 64.51           H  
ATOM    681  C   LEU A  47      12.722 -26.384  12.155  1.00 64.51           C  
ATOM    682  CB  LEU A  47      11.604 -24.100  12.462  1.00 64.51           C  
ATOM    683  HB2 LEU A  47      11.786 -23.031  12.357  1.00 64.51           H  
ATOM    684  HB3 LEU A  47      10.814 -24.366  11.760  1.00 64.51           H  
ATOM    685  O   LEU A  47      13.373 -27.048  12.973  1.00 64.51           O  
ATOM    686  CG  LEU A  47      11.092 -24.373  13.888  1.00 64.51           C  
ATOM    687  HG  LEU A  47      10.895 -25.438  14.006  1.00 64.51           H  
ATOM    688  CD1 LEU A  47      12.095 -23.929  14.956  1.00 64.51           C  
ATOM    689 HD11 LEU A  47      12.347 -22.878  14.818  1.00 64.51           H  
ATOM    690 HD12 LEU A  47      12.999 -24.536  14.905  1.00 64.51           H  
ATOM    691 HD13 LEU A  47      11.652 -24.046  15.945  1.00 64.51           H  
ATOM    692  CD2 LEU A  47       9.784 -23.617  14.122  1.00 64.51           C  
ATOM    693 HD21 LEU A  47       9.066 -23.837  13.332  1.00 64.51           H  
ATOM    694 HD22 LEU A  47       9.969 -22.543  14.099  1.00 64.51           H  
ATOM    695 HD23 LEU A  47       9.361 -23.864  15.095  1.00 64.51           H  
ATOM    696  N   ASN A  48      11.942 -26.946  11.229  1.00 77.40           N  
ATOM    697  H   ASN A  48      11.469 -26.341  10.573  1.00 77.40           H  
ATOM    698  CA  ASN A  48      11.697 -28.386  11.152  1.00 77.40           C  
ATOM    699  HA  ASN A  48      11.374 -28.734  12.133  1.00 77.40           H  
ATOM    700  C   ASN A  48      12.982 -29.158  10.800  1.00 77.40           C  
ATOM    701  CB  ASN A  48      10.548 -28.636  10.158  1.00 77.40           C  
ATOM    702  HB2 ASN A  48      10.812 -28.210   9.190  1.00 77.40           H  
ATOM    703  HB3 ASN A  48      10.383 -29.708  10.047  1.00 77.40           H  
ATOM    704  O   ASN A  48      13.249 -30.216  11.369  1.00 77.40           O  
ATOM    705  CG  ASN A  48       9.233 -28.022  10.622  1.00 77.40           C  
ATOM    706  ND2 ASN A  48       8.348 -27.672   9.718  1.00 77.40           N  
ATOM    707 HD21 ASN A  48       7.628 -27.030  10.017  1.00 77.40           H  
ATOM    708 HD22 ASN A  48       8.521 -27.751   8.726  1.00 77.40           H  
ATOM    709  OD1 ASN A  48       8.998 -27.841  11.807  1.00 77.40           O  
ATOM    710  N   ALA A  49      13.855 -28.604   9.955  1.00 77.30           N  
ATOM    711  H   ALA A  49      13.571 -27.761   9.477  1.00 77.30           H  
ATOM    712  CA  ALA A  49      15.166 -29.167   9.633  1.00 77.30           C  
ATOM    713  HA  ALA A  49      15.040 -30.180   9.250  1.00 77.30           H  
ATOM    714  C   ALA A  49      16.088 -29.254  10.853  1.00 77.30           C  
ATOM    715  CB  ALA A  49      15.814 -28.305   8.547  1.00 77.30           C  
ATOM    716  HB1 ALA A  49      16.803 -28.698   8.311  1.00 77.30           H  
ATOM    717  HB2 ALA A  49      15.916 -27.277   8.894  1.00 77.30           H  
ATOM    718  HB3 ALA A  49      15.195 -28.307   7.650  1.00 77.30           H  
ATOM    719  O   ALA A  49      16.779 -30.260  11.058  1.00 77.30           O  
ATOM    720  N   MET A  50      16.111 -28.214  11.690  1.00 74.64           N  
ATOM    721  H   MET A  50      15.540 -27.409  11.476  1.00 74.64           H  
ATOM    722  CA  MET A  50      16.924 -28.210  12.906  1.00 74.64           C  
ATOM    723  HA  MET A  50      17.910 -28.609  12.669  1.00 74.64           H  
ATOM    724  C   MET A  50      16.385 -29.153  13.970  1.00 74.64           C  
ATOM    725  CB  MET A  50      17.076 -26.781  13.444  1.00 74.64           C  
ATOM    726  HB2 MET A  50      17.422 -26.824  14.477  1.00 74.64           H  
ATOM    727  HB3 MET A  50      16.113 -26.271  13.428  1.00 74.64           H  
ATOM    728  O   MET A  50      17.182 -29.855  14.607  1.00 74.64           O  
ATOM    729  CG  MET A  50      18.102 -25.976  12.638  1.00 74.64           C  
ATOM    730  HG2 MET A  50      17.745 -25.853  11.616  1.00 74.64           H  
ATOM    731  HG3 MET A  50      18.168 -24.982  13.081  1.00 74.64           H  
ATOM    732  SD  MET A  50      19.772 -26.705  12.609  1.00 74.64           S  
ATOM    733  CE  MET A  50      19.709 -27.540  10.994  1.00 74.64           C  
ATOM    734  HE1 MET A  50      18.811 -28.149  10.886  1.00 74.64           H  
ATOM    735  HE2 MET A  50      20.585 -28.178  10.879  1.00 74.64           H  
ATOM    736  HE3 MET A  50      19.708 -26.792  10.200  1.00 74.64           H  
ATOM    737  N   ALA A  51      15.067 -29.214  14.135  1.00 79.32           N  
ATOM    738  H   ALA A  51      14.472 -28.591  13.608  1.00 79.32           H  
ATOM    739  CA  ALA A  51      14.437 -30.168  15.033  1.00 79.32           C  
ATOM    740  HA  ALA A  51      14.921 -30.102  16.007  1.00 79.32           H  
ATOM    741  C   ALA A  51      14.635 -31.620  14.546  1.00 79.32           C  
ATOM    742  CB  ALA A  51      12.985 -29.732  15.227  1.00 79.32           C  
ATOM    743  HB1 ALA A  51      12.524 -29.495  14.268  1.00 79.32           H  
ATOM    744  HB2 ALA A  51      12.956 -28.824  15.830  1.00 79.32           H  
ATOM    745  HB3 ALA A  51      12.423 -30.508  15.745  1.00 79.32           H  
ATOM    746  O   ALA A  51      15.049 -32.467  15.345  1.00 79.32           O  
ATOM    747  N   LEU A  52      14.523 -31.887  13.237  1.00 87.65           N  
ATOM    748  H   LEU A  52      14.132 -31.176  12.636  1.00 87.65           H  
ATOM    749  CA  LEU A  52      14.853 -33.184  12.633  1.00 87.65           C  
ATOM    750  HA  LEU A  52      14.203 -33.937  13.079  1.00 87.65           H  
ATOM    751  C   LEU A  52      16.305 -33.583  12.917  1.00 87.65           C  
ATOM    752  CB  LEU A  52      14.598 -33.137  11.110  1.00 87.65           C  
ATOM    753  HB2 LEU A  52      13.555 -32.883  10.919  1.00 87.65           H  
ATOM    754  HB3 LEU A  52      15.205 -32.344  10.673  1.00 87.65           H  
ATOM    755  O   LEU A  52      16.575 -34.676  13.417  1.00 87.65           O  
ATOM    756  CG  LEU A  52      14.926 -34.455  10.384  1.00 87.65           C  
ATOM    757  HG  LEU A  52      15.978 -34.697  10.529  1.00 87.65           H  
ATOM    758  CD1 LEU A  52      14.085 -35.623  10.897  1.00 87.65           C  
ATOM    759 HD11 LEU A  52      14.295 -36.518  10.312  1.00 87.65           H  
ATOM    760 HD12 LEU A  52      13.024 -35.384  10.815  1.00 87.65           H  
ATOM    761 HD13 LEU A  52      14.325 -35.836  11.939  1.00 87.65           H  
ATOM    762  CD2 LEU A  52      14.700 -34.290   8.885  1.00 87.65           C  
ATOM    763 HD21 LEU A  52      13.665 -34.007   8.695  1.00 87.65           H  
ATOM    764 HD22 LEU A  52      15.350 -33.504   8.499  1.00 87.65           H  
ATOM    765 HD23 LEU A  52      14.920 -35.221   8.362  1.00 87.65           H  
ATOM    766  N   ARG A  53      17.259 -32.682  12.652  1.00 82.09           N  
ATOM    767  H   ARG A  53      16.975 -31.821  12.206  1.00 82.09           H  
ATOM    768  CA  ARG A  53      18.685 -32.927  12.912  1.00 82.09           C  
ATOM    769  HA  ARG A  53      18.995 -33.801  12.339  1.00 82.09           H  
ATOM    770  C   ARG A  53      18.947 -33.241  14.385  1.00 82.09           C  
ATOM    771  CB  ARG A  53      19.499 -31.708  12.459  1.00 82.09           C  
ATOM    772  HB2 ARG A  53      19.177 -30.839  13.033  1.00 82.09           H  
ATOM    773  HB3 ARG A  53      19.299 -31.511  11.406  1.00 82.09           H  
ATOM    774  O   ARG A  53      19.726 -34.153  14.675  1.00 82.09           O  
ATOM    775  CG  ARG A  53      21.009 -31.932  12.644  1.00 82.09           C  
ATOM    776  HG2 ARG A  53      21.345 -32.673  11.919  1.00 82.09           H  
ATOM    777  HG3 ARG A  53      21.238 -32.302  13.644  1.00 82.09           H  
ATOM    778  CD  ARG A  53      21.806 -30.650  12.439  1.00 82.09           C  
ATOM    779  HD2 ARG A  53      21.542 -30.224  11.471  1.00 82.09           H  
ATOM    780  HD3 ARG A  53      22.860 -30.928  12.420  1.00 82.09           H  
ATOM    781  NE  ARG A  53      21.559 -29.664  13.510  1.00 82.09           N  
ATOM    782  HE  ARG A  53      20.612 -29.611  13.859  1.00 82.09           H  
ATOM    783  NH1 ARG A  53      23.630 -28.686  13.488  1.00 82.09           N  
ATOM    784 HH11 ARG A  53      23.926 -29.405  12.844  1.00 82.09           H  
ATOM    785 HH12 ARG A  53      24.255 -27.949  13.783  1.00 82.09           H  
ATOM    786  NH2 ARG A  53      22.034 -27.862  14.814  1.00 82.09           N  
ATOM    787 HH21 ARG A  53      22.648 -27.096  15.051  1.00 82.09           H  
ATOM    788 HH22 ARG A  53      21.045 -27.763  14.991  1.00 82.09           H  
ATOM    789  CZ  ARG A  53      22.407 -28.748  13.935  1.00 82.09           C  
ATOM    790  N   LYS A  54      18.339 -32.489  15.312  1.00 80.95           N  
ATOM    791  H   LYS A  54      17.702 -31.774  14.990  1.00 80.95           H  
ATOM    792  CA  LYS A  54      18.485 -32.712  16.761  1.00 80.95           C  
ATOM    793  HA  LYS A  54      19.542 -32.720  17.026  1.00 80.95           H  
ATOM    794  C   LYS A  54      17.949 -34.088  17.157  1.00 80.95           C  
ATOM    795  CB  LYS A  54      17.776 -31.609  17.565  1.00 80.95           C  
ATOM    796  HB2 LYS A  54      16.808 -31.397  17.112  1.00 80.95           H  
ATOM    797  HB3 LYS A  54      17.594 -31.983  18.573  1.00 80.95           H  
ATOM    798  O   LYS A  54      18.684 -34.832  17.805  1.00 80.95           O  
ATOM    799  CG  LYS A  54      18.586 -30.306  17.692  1.00 80.95           C  
ATOM    800  HG2 LYS A  54      19.524 -30.510  18.208  1.00 80.95           H  
ATOM    801  HG3 LYS A  54      18.806 -29.906  16.702  1.00 80.95           H  
ATOM    802  CD  LYS A  54      17.772 -29.276  18.496  1.00 80.95           C  
ATOM    803  HD2 LYS A  54      17.538 -29.695  19.474  1.00 80.95           H  
ATOM    804  HD3 LYS A  54      16.834 -29.095  17.970  1.00 80.95           H  
ATOM    805  CE  LYS A  54      18.501 -27.936  18.686  1.00 80.95           C  
ATOM    806  HE2 LYS A  54      18.766 -27.545  17.704  1.00 80.95           H  
ATOM    807  HE3 LYS A  54      19.418 -28.112  19.249  1.00 80.95           H  
ATOM    808  NZ  LYS A  54      17.643 -26.948  19.401  1.00 80.95           N  
ATOM    809  HZ1 LYS A  54      16.790 -26.769  18.892  1.00 80.95           H  
ATOM    810  HZ2 LYS A  54      18.102 -26.056  19.522  1.00 80.95           H  
ATOM    811  HZ3 LYS A  54      17.368 -27.281  20.314  1.00 80.95           H  
ATOM    812  N   ARG A  55      16.739 -34.451  16.708  1.00 88.43           N  
ATOM    813  H   ARG A  55      16.199 -33.779  16.181  1.00 88.43           H  
ATOM    814  CA  ARG A  55      16.153 -35.782  16.943  1.00 88.43           C  
ATOM    815  HA  ARG A  55      16.070 -35.958  18.015  1.00 88.43           H  
ATOM    816  C   ARG A  55      17.068 -36.889  16.425  1.00 88.43           C  
ATOM    817  CB  ARG A  55      14.746 -35.888  16.318  1.00 88.43           C  
ATOM    818  HB2 ARG A  55      14.707 -35.340  15.376  1.00 88.43           H  
ATOM    819  HB3 ARG A  55      14.542 -36.937  16.102  1.00 88.43           H  
ATOM    820  O   ARG A  55      17.489 -37.737  17.202  1.00 88.43           O  
ATOM    821  CG  ARG A  55      13.638 -35.390  17.260  1.00 88.43           C  
ATOM    822  HG2 ARG A  55      13.763 -34.323  17.446  1.00 88.43           H  
ATOM    823  HG3 ARG A  55      13.706 -35.927  18.206  1.00 88.43           H  
ATOM    824  CD  ARG A  55      12.250 -35.641  16.649  1.00 88.43           C  
ATOM    825  HD2 ARG A  55      12.142 -35.019  15.761  1.00 88.43           H  
ATOM    826  HD3 ARG A  55      12.169 -36.685  16.347  1.00 88.43           H  
ATOM    827  NE  ARG A  55      11.165 -35.362  17.611  1.00 88.43           N  
ATOM    828  HE  ARG A  55      11.219 -35.774  18.532  1.00 88.43           H  
ATOM    829  NH1 ARG A  55       9.621 -34.479  16.153  1.00 88.43           N  
ATOM    830 HH11 ARG A  55      10.094 -34.903  15.368  1.00 88.43           H  
ATOM    831 HH12 ARG A  55       8.691 -34.113  16.008  1.00 88.43           H  
ATOM    832  NH2 ARG A  55       9.161 -34.564  18.318  1.00 88.43           N  
ATOM    833 HH21 ARG A  55       8.985 -35.367  18.905  1.00 88.43           H  
ATOM    834 HH22 ARG A  55       8.302 -34.085  18.089  1.00 88.43           H  
ATOM    835  CZ  ARG A  55       9.996 -34.804  17.354  1.00 88.43           C  
ATOM    836  N   LEU A  56      17.485 -36.826  15.161  1.00 89.41           N  
ATOM    837  H   LEU A  56      17.105 -36.101  14.569  1.00 89.41           H  
ATOM    838  CA  LEU A  56      18.338 -37.861  14.567  1.00 89.41           C  
ATOM    839  HA  LEU A  56      17.864 -38.830  14.721  1.00 89.41           H  
ATOM    840  C   LEU A  56      19.717 -37.958  15.229  1.00 89.41           C  
ATOM    841  CB  LEU A  56      18.484 -37.601  13.061  1.00 89.41           C  
ATOM    842  HB2 LEU A  56      19.240 -38.277  12.664  1.00 89.41           H  
ATOM    843  HB3 LEU A  56      18.834 -36.579  12.918  1.00 89.41           H  
ATOM    844  O   LEU A  56      20.241 -39.062  15.387  1.00 89.41           O  
ATOM    845  CG  LEU A  56      17.191 -37.804  12.254  1.00 89.41           C  
ATOM    846  HG  LEU A  56      16.401 -37.158  12.637  1.00 89.41           H  
ATOM    847  CD1 LEU A  56      17.475 -37.422  10.805  1.00 89.41           C  
ATOM    848 HD11 LEU A  56      17.777 -36.375  10.758  1.00 89.41           H  
ATOM    849 HD12 LEU A  56      16.567 -37.545  10.214  1.00 89.41           H  
ATOM    850 HD13 LEU A  56      18.263 -38.051  10.390  1.00 89.41           H  
ATOM    851  CD2 LEU A  56      16.699 -39.251  12.292  1.00 89.41           C  
ATOM    852 HD21 LEU A  56      17.483 -39.934  11.965  1.00 89.41           H  
ATOM    853 HD22 LEU A  56      16.373 -39.517  13.297  1.00 89.41           H  
ATOM    854 HD23 LEU A  56      15.834 -39.355  11.636  1.00 89.41           H  
ATOM    855  N   SER A  57      20.300 -36.837  15.658  1.00 84.94           N  
ATOM    856  H   SER A  57      19.816 -35.961  15.523  1.00 84.94           H  
ATOM    857  CA  SER A  57      21.574 -36.853  16.393  1.00 84.94           C  
ATOM    858  HA  SER A  57      22.310 -37.418  15.821  1.00 84.94           H  
ATOM    859  C   SER A  57      21.419 -37.536  17.754  1.00 84.94           C  
ATOM    860  CB  SER A  57      22.123 -35.440  16.605  1.00 84.94           C  
ATOM    861  HB2 SER A  57      21.439 -34.877  17.240  1.00 84.94           H  
ATOM    862  HB3 SER A  57      23.089 -35.509  17.105  1.00 84.94           H  
ATOM    863  O   SER A  57      22.277 -38.324  18.143  1.00 84.94           O  
ATOM    864  OG  SER A  57      22.284 -34.753  15.377  1.00 84.94           O  
ATOM    865  HG  SER A  57      21.401 -34.614  15.027  1.00 84.94           H  
ATOM    866  N   ALA A  58      20.308 -37.291  18.457  1.00 86.71           N  
ATOM    867  H   ALA A  58      19.614 -36.658  18.086  1.00 86.71           H  
ATOM    868  CA  ALA A  58      20.008 -37.953  19.724  1.00 86.71           C  
ATOM    869  HA  ALA A  58      20.872 -37.857  20.383  1.00 86.71           H  
ATOM    870  C   ALA A  58      19.747 -39.459  19.537  1.00 86.71           C  
ATOM    871  CB  ALA A  58      18.822 -37.238  20.383  1.00 86.71           C  
ATOM    872  HB1 ALA A  58      17.930 -37.332  19.763  1.00 86.71           H  
ATOM    873  HB2 ALA A  58      18.623 -37.687  21.356  1.00 86.71           H  
ATOM    874  HB3 ALA A  58      19.053 -36.182  20.520  1.00 86.71           H  
ATOM    875  O   ALA A  58      20.276 -40.269  20.293  1.00 86.71           O  
ATOM    876  N   SER A  59      18.993 -39.842  18.501  1.00 88.49           N  
ATOM    877  H   SER A  59      18.503 -39.132  17.977  1.00 88.49           H  
ATOM    878  CA  SER A  59      18.639 -41.242  18.233  1.00 88.49           C  
ATOM    879  HA  SER A  59      18.294 -41.704  19.158  1.00 88.49           H  
ATOM    880  C   SER A  59      19.809 -42.082  17.714  1.00 88.49           C  
ATOM    881  CB  SER A  59      17.509 -41.310  17.203  1.00 88.49           C  
ATOM    882  HB2 SER A  59      17.184 -42.344  17.087  1.00 88.49           H  
ATOM    883  HB3 SER A  59      17.879 -40.951  16.243  1.00 88.49           H  
ATOM    884  O   SER A  59      19.868 -43.279  17.986  1.00 88.49           O  
ATOM    885  OG  SER A  59      16.415 -40.507  17.591  1.00 88.49           O  
ATOM    886  HG  SER A  59      15.903 -40.954  18.268  1.00 88.49           H  
ATOM    887  N   THR A  60      20.731 -41.483  16.956  1.00 84.39           N  
ATOM    888  H   THR A  60      20.598 -40.509  16.723  1.00 84.39           H  
ATOM    889  CA  THR A  60      21.863 -42.207  16.351  1.00 84.39           C  
ATOM    890  HA  THR A  60      21.665 -43.279  16.390  1.00 84.39           H  
ATOM    891  C   THR A  60      23.188 -42.010  17.086  1.00 84.39           C  
ATOM    892  CB  THR A  60      22.034 -41.856  14.862  1.00 84.39           C  
ATOM    893  HB  THR A  60      22.853 -42.451  14.460  1.00 84.39           H  
ATOM    894  O   THR A  60      24.144 -42.727  16.805  1.00 84.39           O  
ATOM    895  CG2 THR A  60      20.786 -42.176  14.034  1.00 84.39           C  
ATOM    896 HG21 THR A  60      19.964 -41.505  14.285  1.00 84.39           H  
ATOM    897 HG22 THR A  60      20.475 -43.203  14.224  1.00 84.39           H  
ATOM    898 HG23 THR A  60      21.022 -42.082  12.974  1.00 84.39           H  
ATOM    899  OG1 THR A  60      22.367 -40.497  14.715  1.00 84.39           O  
ATOM    900  HG1 THR A  60      21.599 -39.983  14.975  1.00 84.39           H  
ATOM    901  N   GLY A  61      23.276 -41.035  17.998  1.00 80.75           N  
ATOM    902  H   GLY A  61      22.460 -40.467  18.177  1.00 80.75           H  
ATOM    903  CA  GLY A  61      24.529 -40.615  18.640  1.00 80.75           C  
ATOM    904  HA2 GLY A  61      24.289 -39.926  19.450  1.00 80.75           H  
ATOM    905  HA3 GLY A  61      25.030 -41.489  19.055  1.00 80.75           H  
ATOM    906  C   GLY A  61      25.506 -39.907  17.692  1.00 80.75           C  
ATOM    907  O   GLY A  61      26.586 -39.495  18.114  1.00 80.75           O  
ATOM    908  N   LEU A  62      25.141 -39.747  16.416  1.00 82.61           N  
ATOM    909  H   LEU A  62      24.226 -40.070  16.137  1.00 82.61           H  
ATOM    910  CA  LEU A  62      25.982 -39.119  15.409  1.00 82.61           C  
ATOM    911  HA  LEU A  62      27.009 -39.449  15.566  1.00 82.61           H  
ATOM    912  C   LEU A  62      25.950 -37.599  15.537  1.00 82.61           C  
ATOM    913  CB  LEU A  62      25.538 -39.531  13.997  1.00 82.61           C  
ATOM    914  HB2 LEU A  62      24.494 -39.243  13.870  1.00 82.61           H  
ATOM    915  HB3 LEU A  62      26.119 -38.962  13.272  1.00 82.61           H  
ATOM    916  O   LEU A  62      24.913 -36.980  15.770  1.00 82.61           O  
ATOM    917  CG  LEU A  62      25.690 -41.026  13.669  1.00 82.61           C  
ATOM    918  HG  LEU A  62      25.152 -41.634  14.396  1.00 82.61           H  
ATOM    919  CD1 LEU A  62      25.086 -41.262  12.286  1.00 82.61           C  
ATOM    920 HD11 LEU A  62      25.259 -42.292  11.973  1.00 82.61           H  
ATOM    921 HD12 LEU A  62      24.012 -41.090  12.341  1.00 82.61           H  
ATOM    922 HD13 LEU A  62      25.528 -40.586  11.554  1.00 82.61           H  
ATOM    923  CD2 LEU A  62      27.156 -41.462  13.634  1.00 82.61           C  
ATOM    924 HD21 LEU A  62      27.735 -40.838  12.953  1.00 82.61           H  
ATOM    925 HD22 LEU A  62      27.227 -42.503  13.317  1.00 82.61           H  
ATOM    926 HD23 LEU A  62      27.588 -41.407  14.633  1.00 82.61           H  
ATOM    927  N   ARG A  63      27.095 -36.973  15.265  1.00 78.70           N  
ATOM    928  H   ARG A  63      27.914 -37.542  15.106  1.00 78.70           H  
ATOM    929  CA  ARG A  63      27.181 -35.522  15.106  1.00 78.70           C  
ATOM    930  HA  ARG A  63      26.416 -35.076  15.741  1.00 78.70           H  
ATOM    931  C   ARG A  63      26.856 -35.147  13.659  1.00 78.70           C  
ATOM    932  CB  ARG A  63      28.553 -35.048  15.602  1.00 78.70           C  
ATOM    933  HB2 ARG A  63      29.286 -35.081  14.795  1.00 78.70           H  
ATOM    934  HB3 ARG A  63      28.893 -35.714  16.395  1.00 78.70           H  
ATOM    935  O   ARG A  63      27.702 -35.282  12.772  1.00 78.70           O  
ATOM    936  CG  ARG A  63      28.462 -33.638  16.187  1.00 78.70           C  
ATOM    937  HG2 ARG A  63      28.138 -32.936  15.418  1.00 78.70           H  
ATOM    938  HG3 ARG A  63      27.742 -33.635  17.006  1.00 78.70           H  
ATOM    939  CD  ARG A  63      29.834 -33.223  16.722  1.00 78.70           C  
ATOM    940  HD2 ARG A  63      30.199 -34.004  17.389  1.00 78.70           H  
ATOM    941  HD3 ARG A  63      30.521 -33.128  15.881  1.00 78.70           H  
ATOM    942  NE  ARG A  63      29.763 -31.952  17.464  1.00 78.70           N  
ATOM    943  HE  ARG A  63      28.844 -31.558  17.603  1.00 78.70           H  
ATOM    944  NH1 ARG A  63      32.007 -31.760  17.899  1.00 78.70           N  
ATOM    945 HH11 ARG A  63      32.777 -31.271  18.332  1.00 78.70           H  
ATOM    946 HH12 ARG A  63      32.167 -32.625  17.402  1.00 78.70           H  
ATOM    947  NH2 ARG A  63      30.596 -30.219  18.682  1.00 78.70           N  
ATOM    948 HH21 ARG A  63      31.378 -29.740  19.106  1.00 78.70           H  
ATOM    949 HH22 ARG A  63      29.663 -29.856  18.814  1.00 78.70           H  
ATOM    950  CZ  ARG A  63      30.785 -31.318  18.008  1.00 78.70           C  
ATOM    951  N   LEU A  64      25.621 -34.712  13.422  1.00 79.99           N  
ATOM    952  H   LEU A  64      24.961 -34.710  14.187  1.00 79.99           H  
ATOM    953  CA  LEU A  64      25.113 -34.416  12.081  1.00 79.99           C  
ATOM    954  HA  LEU A  64      25.672 -35.036  11.381  1.00 79.99           H  
ATOM    955  C   LEU A  64      25.343 -32.942  11.679  1.00 79.99           C  
ATOM    956  CB  LEU A  64      23.635 -34.837  11.990  1.00 79.99           C  
ATOM    957  HB2 LEU A  64      23.252 -34.563  11.007  1.00 79.99           H  
ATOM    958  HB3 LEU A  64      23.073 -34.272  12.734  1.00 79.99           H  
ATOM    959  O   LEU A  64      25.209 -32.043  12.519  1.00 79.99           O  
ATOM    960  CG  LEU A  64      23.389 -36.343  12.221  1.00 79.99           C  
ATOM    961  HG  LEU A  64      23.785 -36.629  13.195  1.00 79.99           H  
ATOM    962  CD1 LEU A  64      21.893 -36.645  12.223  1.00 79.99           C  
ATOM    963 HD11 LEU A  64      21.735 -37.680  12.528  1.00 79.99           H  
ATOM    964 HD12 LEU A  64      21.473 -36.500  11.227  1.00 79.99           H  
ATOM    965 HD13 LEU A  64      21.383 -35.996  12.935  1.00 79.99           H  
ATOM    966  CD2 LEU A  64      24.050 -37.218  11.150  1.00 79.99           C  
ATOM    967 HD21 LEU A  64      25.135 -37.121  11.192  1.00 79.99           H  
ATOM    968 HD22 LEU A  64      23.802 -38.262  11.344  1.00 79.99           H  
ATOM    969 HD23 LEU A  64      23.688 -36.942  10.160  1.00 79.99           H  
ATOM    970  N   PRO A  65      25.699 -32.670  10.408  1.00 69.92           N  
ATOM    971  CA  PRO A  65      25.929 -31.312   9.909  1.00 69.92           C  
ATOM    972  HA  PRO A  65      26.695 -30.828  10.514  1.00 69.92           H  
ATOM    973  C   PRO A  65      24.658 -30.452   9.955  1.00 69.92           C  
ATOM    974  CB  PRO A  65      26.458 -31.482   8.479  1.00 69.92           C  
ATOM    975  HB2 PRO A  65      26.139 -30.678   7.816  1.00 69.92           H  
ATOM    976  HB3 PRO A  65      27.546 -31.543   8.498  1.00 69.92           H  
ATOM    977  O   PRO A  65      23.545 -30.964   9.962  1.00 69.92           O  
ATOM    978  CG  PRO A  65      25.884 -32.827   8.039  1.00 69.92           C  
ATOM    979  HG2 PRO A  65      26.490 -33.295   7.264  1.00 69.92           H  
ATOM    980  HG3 PRO A  65      24.861 -32.690   7.691  1.00 69.92           H  
ATOM    981  CD  PRO A  65      25.882 -33.636   9.333  1.00 69.92           C  
ATOM    982  HD2 PRO A  65      26.845 -34.133   9.455  1.00 69.92           H  
ATOM    983  HD3 PRO A  65      25.082 -34.375   9.307  1.00 69.92           H  
ATOM    984  N   ALA A  66      24.806 -29.125  10.003  1.00 64.72           N  
ATOM    985  H   ALA A  66      25.733 -28.731   9.933  1.00 64.72           H  
ATOM    986  CA  ALA A  66      23.658 -28.208   9.996  1.00 64.72           C  
ATOM    987  HA  ALA A  66      22.945 -28.523  10.758  1.00 64.72           H  
ATOM    988  C   ALA A  66      22.899 -28.217   8.655  1.00 64.72           C  
ATOM    989  CB  ALA A  66      24.148 -26.803  10.359  1.00 64.72           C  
ATOM    990  HB1 ALA A  66      24.647 -26.812  11.329  1.00 64.72           H  
ATOM    991  HB2 ALA A  66      24.837 -26.438   9.598  1.00 64.72           H  
ATOM    992  HB3 ALA A  66      23.295 -26.126  10.407  1.00 64.72           H  
ATOM    993  O   ALA A  66      21.682 -28.089   8.643  1.00 64.72           O  
ATOM    994  N   SER A  67      23.602 -28.448   7.548  1.00 68.29           N  
ATOM    995  H   SER A  67      24.604 -28.557   7.605  1.00 68.29           H  
ATOM    996  CA  SER A  67      23.062 -28.578   6.189  1.00 68.29           C  
ATOM    997  HA  SER A  67      22.279 -27.833   6.046  1.00 68.29           H  
ATOM    998  C   SER A  67      22.442 -29.947   5.888  1.00 68.29           C  
ATOM    999  CB  SER A  67      24.191 -28.284   5.190  1.00 68.29           C  
ATOM   1000  HB2 SER A  67      23.884 -28.513   4.169  1.00 68.29           H  
ATOM   1001  HB3 SER A  67      24.445 -27.226   5.248  1.00 68.29           H  
ATOM   1002  O   SER A  67      22.136 -30.218   4.734  1.00 68.29           O  
ATOM   1003  OG  SER A  67      25.334 -29.047   5.541  1.00 68.29           O  
ATOM   1004  HG  SER A  67      25.304 -29.867   5.043  1.00 68.29           H  
ATOM   1005  N   LEU A  68      22.235 -30.807   6.897  1.00 75.49           N  
ATOM   1006  H   LEU A  68      22.478 -30.496   7.827  1.00 75.49           H  
ATOM   1007  CA  LEU A  68      21.855 -32.218   6.733  1.00 75.49           C  
ATOM   1008  HA  LEU A  68      22.735 -32.766   6.397  1.00 75.49           H  
ATOM   1009  C   LEU A  68      20.747 -32.456   5.696  1.00 75.49           C  
ATOM   1010  CB  LEU A  68      21.392 -32.748   8.105  1.00 75.49           C  
ATOM   1011  HB2 LEU A  68      20.520 -32.173   8.417  1.00 75.49           H  
ATOM   1012  HB3 LEU A  68      22.182 -32.584   8.838  1.00 75.49           H  
ATOM   1013  O   LEU A  68      20.857 -33.367   4.881  1.00 75.49           O  
ATOM   1014  CG  LEU A  68      21.035 -34.244   8.134  1.00 75.49           C  
ATOM   1015  HG  LEU A  68      20.337 -34.488   7.334  1.00 75.49           H  
ATOM   1016  CD1 LEU A  68      22.302 -35.093   7.991  1.00 75.49           C  
ATOM   1017 HD11 LEU A  68      23.023 -34.819   8.761  1.00 75.49           H  
ATOM   1018 HD12 LEU A  68      22.746 -34.927   7.010  1.00 75.49           H  
ATOM   1019 HD13 LEU A  68      22.064 -36.153   8.087  1.00 75.49           H  
ATOM   1020  CD2 LEU A  68      20.356 -34.563   9.466  1.00 75.49           C  
ATOM   1021 HD21 LEU A  68      21.017 -34.318  10.297  1.00 75.49           H  
ATOM   1022 HD22 LEU A  68      19.437 -33.983   9.550  1.00 75.49           H  
ATOM   1023 HD23 LEU A  68      20.090 -35.619   9.505  1.00 75.49           H  
ATOM   1024  N   VAL A  69      19.688 -31.645   5.739  1.00 77.47           N  
ATOM   1025  H   VAL A  69      19.691 -30.894   6.414  1.00 77.47           H  
ATOM   1026  CA  VAL A  69      18.514 -31.773   4.861  1.00 77.47           C  
ATOM   1027  HA  VAL A  69      18.258 -32.829   4.770  1.00 77.47           H  
ATOM   1028  C   VAL A  69      18.762 -31.277   3.438  1.00 77.47           C  
ATOM   1029  CB  VAL A  69      17.294 -31.046   5.452  1.00 77.47           C  
ATOM   1030  HB  VAL A  69      16.466 -31.125   4.747  1.00 77.47           H  
ATOM   1031  O   VAL A  69      18.058 -31.692   2.533  1.00 77.47           O  
ATOM   1032  CG1 VAL A  69      16.858 -31.716   6.760  1.00 77.47           C  
ATOM   1033 HG11 VAL A  69      17.652 -31.675   7.506  1.00 77.47           H  
ATOM   1034 HG12 VAL A  69      15.983 -31.198   7.153  1.00 77.47           H  
ATOM   1035 HG13 VAL A  69      16.591 -32.753   6.561  1.00 77.47           H  
ATOM   1036  CG2 VAL A  69      17.566 -29.557   5.705  1.00 77.47           C  
ATOM   1037 HG21 VAL A  69      17.919 -29.073   4.795  1.00 77.47           H  
ATOM   1038 HG22 VAL A  69      18.293 -29.413   6.504  1.00 77.47           H  
ATOM   1039 HG23 VAL A  69      16.628 -29.071   5.972  1.00 77.47           H  
ATOM   1040  N   PHE A  70      19.762 -30.426   3.217  1.00 68.62           N  
ATOM   1041  H   PHE A  70      20.355 -30.164   3.992  1.00 68.62           H  
ATOM   1042  CA  PHE A  70      20.187 -30.015   1.878  1.00 68.62           C  
ATOM   1043  HA  PHE A  70      19.324 -29.985   1.214  1.00 68.62           H  
ATOM   1044  C   PHE A  70      21.179 -31.022   1.289  1.00 68.62           C  
ATOM   1045  CB  PHE A  70      20.792 -28.607   1.942  1.00 68.62           C  
ATOM   1046  HB2 PHE A  70      21.143 -28.338   0.946  1.00 68.62           H  
ATOM   1047  HB3 PHE A  70      21.661 -28.615   2.600  1.00 68.62           H  
ATOM   1048  O   PHE A  70      21.101 -31.344   0.106  1.00 68.62           O  
ATOM   1049  CG  PHE A  70      19.816 -27.540   2.401  1.00 68.62           C  
ATOM   1050  CD1 PHE A  70      18.796 -27.108   1.534  1.00 68.62           C  
ATOM   1051  HD1 PHE A  70      18.709 -27.532   0.544  1.00 68.62           H  
ATOM   1052  CD2 PHE A  70      19.914 -26.987   3.693  1.00 68.62           C  
ATOM   1053  HD2 PHE A  70      20.692 -27.319   4.365  1.00 68.62           H  
ATOM   1054  CE1 PHE A  70      17.880 -26.126   1.953  1.00 68.62           C  
ATOM   1055  HE1 PHE A  70      17.092 -25.801   1.290  1.00 68.62           H  
ATOM   1056  CE2 PHE A  70      18.998 -26.005   4.112  1.00 68.62           C  
ATOM   1057  HE2 PHE A  70      19.064 -25.583   5.104  1.00 68.62           H  
ATOM   1058  CZ  PHE A  70      17.981 -25.576   3.241  1.00 68.62           C  
ATOM   1059  HZ  PHE A  70      17.269 -24.830   3.564  1.00 68.62           H  
ATOM   1060  N   ASP A  71      22.062 -31.569   2.131  1.00 72.56           N  
ATOM   1061  H   ASP A  71      22.110 -31.198   3.069  1.00 72.56           H  
ATOM   1062  CA  ASP A  71      23.030 -32.602   1.748  1.00 72.56           C  
ATOM   1063  HA  ASP A  71      23.593 -32.258   0.881  1.00 72.56           H  
ATOM   1064  C   ASP A  71      22.325 -33.921   1.369  1.00 72.56           C  
ATOM   1065  CB  ASP A  71      24.014 -32.843   2.912  1.00 72.56           C  
ATOM   1066  HB2 ASP A  71      24.719 -33.618   2.613  1.00 72.56           H  
ATOM   1067  HB3 ASP A  71      23.457 -33.218   3.771  1.00 72.56           H  
ATOM   1068  O   ASP A  71      22.763 -34.646   0.471  1.00 72.56           O  
ATOM   1069  CG  ASP A  71      24.820 -31.608   3.346  1.00 72.56           C  
ATOM   1070  OD1 ASP A  71      25.141 -30.758   2.492  1.00 72.56           O  
ATOM   1071  OD2 ASP A  71      25.143 -31.509   4.557  1.00 72.56           O  
ATOM   1072  N   HIS A  72      21.210 -34.230   2.044  1.00 84.32           N  
ATOM   1073  H   HIS A  72      20.942 -33.611   2.795  1.00 84.32           H  
ATOM   1074  CA  HIS A  72      20.399 -35.430   1.834  1.00 84.32           C  
ATOM   1075  HA  HIS A  72      20.700 -35.910   0.903  1.00 84.32           H  
ATOM   1076  C   HIS A  72      18.906 -35.067   1.726  1.00 84.32           C  
ATOM   1077  CB  HIS A  72      20.673 -36.428   2.968  1.00 84.32           C  
ATOM   1078  HB2 HIS A  72      20.102 -37.336   2.773  1.00 84.32           H  
ATOM   1079  HB3 HIS A  72      20.336 -36.005   3.914  1.00 84.32           H  
ATOM   1080  O   HIS A  72      18.178 -35.217   2.701  1.00 84.32           O  
ATOM   1081  CG  HIS A  72      22.126 -36.790   3.090  1.00 84.32           C  
ATOM   1082  CD2 HIS A  72      22.968 -36.408   4.096  1.00 84.32           C  
ATOM   1083  HD2 HIS A  72      22.683 -35.842   4.971  1.00 84.32           H  
ATOM   1084  ND1 HIS A  72      22.896 -37.363   2.108  1.00 84.32           N  
ATOM   1085  HD1 HIS A  72      22.598 -37.516   1.155  1.00 84.32           H  
ATOM   1086  CE1 HIS A  72      24.174 -37.312   2.508  1.00 84.32           C  
ATOM   1087  HE1 HIS A  72      25.020 -37.587   1.896  1.00 84.32           H  
ATOM   1088  NE2 HIS A  72      24.270 -36.760   3.726  1.00 84.32           N  
ATOM   1089  N   PRO A  73      18.422 -34.619   0.553  1.00 79.96           N  
ATOM   1090  CA  PRO A  73      17.141 -33.914   0.401  1.00 79.96           C  
ATOM   1091  HA  PRO A  73      17.030 -33.179   1.198  1.00 79.96           H  
ATOM   1092  C   PRO A  73      15.877 -34.769   0.489  1.00 79.96           C  
ATOM   1093  CB  PRO A  73      17.253 -33.160  -0.928  1.00 79.96           C  
ATOM   1094  HB2 PRO A  73      16.295 -33.036  -1.431  1.00 79.96           H  
ATOM   1095  HB3 PRO A  73      17.711 -32.187  -0.750  1.00 79.96           H  
ATOM   1096  O   PRO A  73      14.787 -34.241   0.317  1.00 79.96           O  
ATOM   1097  CG  PRO A  73      18.210 -34.028  -1.740  1.00 79.96           C  
ATOM   1098  HG2 PRO A  73      17.667 -34.868  -2.172  1.00 79.96           H  
ATOM   1099  HG3 PRO A  73      18.718 -33.454  -2.515  1.00 79.96           H  
ATOM   1100  CD  PRO A  73      19.185 -34.533  -0.682  1.00 79.96           C  
ATOM   1101  HD2 PRO A  73      19.992 -33.811  -0.560  1.00 79.96           H  
ATOM   1102  HD3 PRO A  73      19.586 -35.503  -0.975  1.00 79.96           H  
ATOM   1103  N   THR A  74      15.986 -36.070   0.744  1.00 87.80           N  
ATOM   1104  H   THR A  74      16.884 -36.407   1.061  1.00 87.80           H  
ATOM   1105  CA  THR A  74      14.838 -36.973   0.904  1.00 87.80           C  
ATOM   1106  HA  THR A  74      13.937 -36.392   1.097  1.00 87.80           H  
ATOM   1107  C   THR A  74      15.069 -37.882   2.103  1.00 87.80           C  
ATOM   1108  CB  THR A  74      14.587 -37.838  -0.346  1.00 87.80           C  
ATOM   1109  HB  THR A  74      13.695 -38.440  -0.178  1.00 87.80           H  
ATOM   1110  O   THR A  74      16.216 -38.160   2.473  1.00 87.80           O  
ATOM   1111  CG2 THR A  74      14.394 -37.031  -1.628  1.00 87.80           C  
ATOM   1112 HG21 THR A  74      15.276 -36.433  -1.856  1.00 87.80           H  
ATOM   1113 HG22 THR A  74      14.187 -37.706  -2.459  1.00 87.80           H  
ATOM   1114 HG23 THR A  74      13.538 -36.367  -1.508  1.00 87.80           H  
ATOM   1115  OG1 THR A  74      15.677 -38.705  -0.588  1.00 87.80           O  
ATOM   1116  HG1 THR A  74      16.218 -38.243  -1.233  1.00 87.80           H  
ATOM   1117  N   VAL A  75      13.990 -38.427   2.666  1.00 90.39           N  
ATOM   1118  H   VAL A  75      13.080 -38.136   2.340  1.00 90.39           H  
ATOM   1119  CA  VAL A  75      14.058 -39.435   3.741  1.00 90.39           C  
ATOM   1120  HA  VAL A  75      14.478 -38.983   4.639  1.00 90.39           H  
ATOM   1121  C   VAL A  75      14.953 -40.610   3.338  1.00 90.39           C  
ATOM   1122  CB  VAL A  75      12.648 -39.958   4.059  1.00 90.39           C  
ATOM   1123  HB  VAL A  75      12.232 -40.373   3.141  1.00 90.39           H  
ATOM   1124  O   VAL A  75      15.811 -41.033   4.113  1.00 90.39           O  
ATOM   1125  CG1 VAL A  75      12.639 -41.072   5.108  1.00 90.39           C  
ATOM   1126 HG11 VAL A  75      11.611 -41.366   5.321  1.00 90.39           H  
ATOM   1127 HG12 VAL A  75      13.096 -40.730   6.037  1.00 90.39           H  
ATOM   1128 HG13 VAL A  75      13.168 -41.955   4.749  1.00 90.39           H  
ATOM   1129  CG2 VAL A  75      11.722 -38.842   4.543  1.00 90.39           C  
ATOM   1130 HG21 VAL A  75      10.730 -39.252   4.732  1.00 90.39           H  
ATOM   1131 HG22 VAL A  75      12.112 -38.434   5.475  1.00 90.39           H  
ATOM   1132 HG23 VAL A  75      11.626 -38.051   3.798  1.00 90.39           H  
ATOM   1133  N   THR A  76      14.806 -41.097   2.100  1.00 86.97           N  
ATOM   1134  H   THR A  76      14.078 -40.696   1.525  1.00 86.97           H  
ATOM   1135  CA  THR A  76      15.581 -42.235   1.580  1.00 86.97           C  
ATOM   1136  HA  THR A  76      15.439 -43.081   2.251  1.00 86.97           H  
ATOM   1137  C   THR A  76      17.081 -41.936   1.543  1.00 86.97           C  
ATOM   1138  CB  THR A  76      15.095 -42.647   0.180  1.00 86.97           C  
ATOM   1139  HB  THR A  76      15.330 -41.859  -0.536  1.00 86.97           H  
ATOM   1140  O   THR A  76      17.885 -42.741   2.023  1.00 86.97           O  
ATOM   1141  CG2 THR A  76      15.737 -43.957  -0.284  1.00 86.97           C  
ATOM   1142 HG21 THR A  76      15.316 -44.243  -1.248  1.00 86.97           H  
ATOM   1143 HG22 THR A  76      15.535 -44.745   0.441  1.00 86.97           H  
ATOM   1144 HG23 THR A  76      16.814 -43.833  -0.397  1.00 86.97           H  
ATOM   1145  OG1 THR A  76      13.701 -42.864   0.167  1.00 86.97           O  
ATOM   1146  HG1 THR A  76      13.251 -42.028   0.312  1.00 86.97           H  
ATOM   1147  N   ALA A  77      17.466 -40.764   1.024  1.00 88.23           N  
ATOM   1148  H   ALA A  77      16.761 -40.115   0.703  1.00 88.23           H  
ATOM   1149  CA  ALA A  77      18.866 -40.346   0.965  1.00 88.23           C  
ATOM   1150  HA  ALA A  77      19.442 -41.113   0.447  1.00 88.23           H  
ATOM   1151  C   ALA A  77      19.467 -40.184   2.369  1.00 88.23           C  
ATOM   1152  CB  ALA A  77      18.955 -39.039   0.166  1.00 88.23           C  
ATOM   1153  HB1 ALA A  77      18.573 -39.197  -0.843  1.00 88.23           H  
ATOM   1154  HB2 ALA A  77      18.373 -38.259   0.656  1.00 88.23           H  
ATOM   1155  HB3 ALA A  77      19.996 -38.720   0.103  1.00 88.23           H  
ATOM   1156  O   ALA A  77      20.591 -40.627   2.625  1.00 88.23           O  
ATOM   1157  N   LEU A  78      18.702 -39.600   3.295  1.00 90.95           N  
ATOM   1158  H   LEU A  78      17.795 -39.246   3.026  1.00 90.95           H  
ATOM   1159  CA  LEU A  78      19.150 -39.374   4.663  1.00 90.95           C  
ATOM   1160  HA  LEU A  78      20.128 -38.894   4.610  1.00 90.95           H  
ATOM   1161  C   LEU A  78      19.340 -40.692   5.431  1.00 90.95           C  
ATOM   1162  CB  LEU A  78      18.167 -38.398   5.331  1.00 90.95           C  
ATOM   1163  HB2 LEU A  78      17.166 -38.830   5.311  1.00 90.95           H  
ATOM   1164  HB3 LEU A  78      18.143 -37.485   4.736  1.00 90.95           H  
ATOM   1165  O   LEU A  78      20.374 -40.883   6.070  1.00 90.95           O  
ATOM   1166  CG  LEU A  78      18.517 -38.031   6.781  1.00 90.95           C  
ATOM   1167  HG  LEU A  78      18.372 -38.902   7.421  1.00 90.95           H  
ATOM   1168  CD1 LEU A  78      19.956 -37.541   6.941  1.00 90.95           C  
ATOM   1169 HD11 LEU A  78      20.124 -36.670   6.308  1.00 90.95           H  
ATOM   1170 HD12 LEU A  78      20.117 -37.286   7.988  1.00 90.95           H  
ATOM   1171 HD13 LEU A  78      20.665 -38.327   6.680  1.00 90.95           H  
ATOM   1172  CD2 LEU A  78      17.596 -36.910   7.259  1.00 90.95           C  
ATOM   1173 HD21 LEU A  78      17.854 -36.611   8.275  1.00 90.95           H  
ATOM   1174 HD22 LEU A  78      17.697 -36.040   6.609  1.00 90.95           H  
ATOM   1175 HD23 LEU A  78      16.559 -37.244   7.239  1.00 90.95           H  
ATOM   1176  N   ALA A  79      18.418 -41.649   5.307  1.00 89.43           N  
ATOM   1177  H   ALA A  79      17.574 -41.446   4.792  1.00 89.43           H  
ATOM   1178  CA  ALA A  79      18.560 -42.972   5.921  1.00 89.43           C  
ATOM   1179  HA  ALA A  79      18.661 -42.855   7.000  1.00 89.43           H  
ATOM   1180  C   ALA A  79      19.804 -43.726   5.413  1.00 89.43           C  
ATOM   1181  CB  ALA A  79      17.280 -43.761   5.640  1.00 89.43           C  
ATOM   1182  HB1 ALA A  79      17.125 -43.857   4.565  1.00 89.43           H  
ATOM   1183  HB2 ALA A  79      16.430 -43.239   6.078  1.00 89.43           H  
ATOM   1184  HB3 ALA A  79      17.352 -44.755   6.083  1.00 89.43           H  
ATOM   1185  O   ALA A  79      20.564 -44.299   6.200  1.00 89.43           O  
ATOM   1186  N   GLN A  80      20.060 -43.673   4.100  1.00 85.11           N  
ATOM   1187  H   GLN A  80      19.422 -43.161   3.508  1.00 85.11           H  
ATOM   1188  CA  GLN A  80      21.231 -44.309   3.489  1.00 85.11           C  
ATOM   1189  HA  GLN A  80      21.231 -45.358   3.786  1.00 85.11           H  
ATOM   1190  C   GLN A  80      22.545 -43.683   3.987  1.00 85.11           C  
ATOM   1191  CB  GLN A  80      21.088 -44.218   1.962  1.00 85.11           C  
ATOM   1192  HB2 GLN A  80      20.030 -44.259   1.700  1.00 85.11           H  
ATOM   1193  HB3 GLN A  80      21.486 -43.266   1.610  1.00 85.11           H  
ATOM   1194  O   GLN A  80      23.519 -44.401   4.245  1.00 85.11           O  
ATOM   1195  CG  GLN A  80      21.770 -45.383   1.234  1.00 85.11           C  
ATOM   1196  HG2 GLN A  80      22.842 -45.362   1.430  1.00 85.11           H  
ATOM   1197  HG3 GLN A  80      21.363 -46.321   1.613  1.00 85.11           H  
ATOM   1198  CD  GLN A  80      21.544 -45.321  -0.275  1.00 85.11           C  
ATOM   1199  NE2 GLN A  80      21.542 -46.440  -0.966  1.00 85.11           N  
ATOM   1200 HE21 GLN A  80      21.539 -47.340  -0.508  1.00 85.11           H  
ATOM   1201 HE22 GLN A  80      21.342 -46.329  -1.950  1.00 85.11           H  
ATOM   1202  OE1 GLN A  80      21.383 -44.274  -0.874  1.00 85.11           O  
ATOM   1203  N   HIS A  81      22.554 -42.361   4.197  1.00 87.81           N  
ATOM   1204  H   HIS A  81      21.741 -41.823   3.933  1.00 87.81           H  
ATOM   1205  CA  HIS A  81      23.682 -41.655   4.801  1.00 87.81           C  
ATOM   1206  HA  HIS A  81      24.579 -41.882   4.225  1.00 87.81           H  
ATOM   1207  C   HIS A  81      23.944 -42.093   6.248  1.00 87.81           C  
ATOM   1208  CB  HIS A  81      23.445 -40.142   4.748  1.00 87.81           C  
ATOM   1209  HB2 HIS A  81      22.553 -39.874   5.314  1.00 87.81           H  
ATOM   1210  HB3 HIS A  81      23.292 -39.838   3.713  1.00 87.81           H  
ATOM   1211  O   HIS A  81      25.086 -42.393   6.609  1.00 87.81           O  
ATOM   1212  CG  HIS A  81      24.624 -39.396   5.313  1.00 87.81           C  
ATOM   1213  CD2 HIS A  81      24.712 -38.744   6.516  1.00 87.81           C  
ATOM   1214  HD2 HIS A  81      23.921 -38.661   7.246  1.00 87.81           H  
ATOM   1215  ND1 HIS A  81      25.836 -39.258   4.687  1.00 87.81           N  
ATOM   1216  HD1 HIS A  81      26.021 -39.500   3.724  1.00 87.81           H  
ATOM   1217  CE1 HIS A  81      26.621 -38.505   5.466  1.00 87.81           C  
ATOM   1218  HE1 HIS A  81      27.604 -38.162   5.179  1.00 87.81           H  
ATOM   1219  NE2 HIS A  81      26.007 -38.202   6.622  1.00 87.81           N  
ATOM   1220  N   LEU A  82      22.896 -42.173   7.074  1.00 88.41           N  
ATOM   1221  H   LEU A  82      21.986 -41.903   6.727  1.00 88.41           H  
ATOM   1222  CA  LEU A  82      23.020 -42.612   8.468  1.00 88.41           C  
ATOM   1223  HA  LEU A  82      23.740 -41.970   8.977  1.00 88.41           H  
ATOM   1224  C   LEU A  82      23.578 -44.040   8.559  1.00 88.41           C  
ATOM   1225  CB  LEU A  82      21.658 -42.500   9.174  1.00 88.41           C  
ATOM   1226  HB2 LEU A  82      20.924 -43.071   8.605  1.00 88.41           H  
ATOM   1227  HB3 LEU A  82      21.739 -42.960  10.159  1.00 88.41           H  
ATOM   1228  O   LEU A  82      24.464 -44.301   9.377  1.00 88.41           O  
ATOM   1229  CG  LEU A  82      21.136 -41.062   9.356  1.00 88.41           C  
ATOM   1230  HG  LEU A  82      21.092 -40.554   8.392  1.00 88.41           H  
ATOM   1231  CD1 LEU A  82      19.729 -41.109   9.944  1.00 88.41           C  
ATOM   1232 HD11 LEU A  82      19.324 -40.100  10.016  1.00 88.41           H  
ATOM   1233 HD12 LEU A  82      19.082 -41.693   9.288  1.00 88.41           H  
ATOM   1234 HD13 LEU A  82      19.739 -41.568  10.933  1.00 88.41           H  
ATOM   1235  CD2 LEU A  82      22.009 -40.219  10.283  1.00 88.41           C  
ATOM   1236 HD21 LEU A  82      21.570 -39.227  10.383  1.00 88.41           H  
ATOM   1237 HD22 LEU A  82      23.011 -40.112   9.867  1.00 88.41           H  
ATOM   1238 HD23 LEU A  82      22.059 -40.683  11.268  1.00 88.41           H  
ATOM   1239  N   ARG A  83      23.145 -44.944   7.667  1.00 83.83           N  
ATOM   1240  H   ARG A  83      22.390 -44.673   7.054  1.00 83.83           H  
ATOM   1241  CA  ARG A  83      23.661 -46.323   7.597  1.00 83.83           C  
ATOM   1242  HA  ARG A  83      23.512 -46.796   8.567  1.00 83.83           H  
ATOM   1243  C   ARG A  83      25.159 -46.356   7.311  1.00 83.83           C  
ATOM   1244  CB  ARG A  83      22.891 -47.111   6.523  1.00 83.83           C  
ATOM   1245  HB2 ARG A  83      21.822 -46.925   6.619  1.00 83.83           H  
ATOM   1246  HB3 ARG A  83      23.196 -46.768   5.534  1.00 83.83           H  
ATOM   1247  O   ARG A  83      25.900 -47.081   7.975  1.00 83.83           O  
ATOM   1248  CG  ARG A  83      23.146 -48.622   6.659  1.00 83.83           C  
ATOM   1249  HG2 ARG A  83      24.213 -48.835   6.586  1.00 83.83           H  
ATOM   1250  HG3 ARG A  83      22.798 -48.952   7.638  1.00 83.83           H  
ATOM   1251  CD  ARG A  83      22.408 -49.429   5.587  1.00 83.83           C  
ATOM   1252  HD2 ARG A  83      21.348 -49.176   5.617  1.00 83.83           H  
ATOM   1253  HD3 ARG A  83      22.510 -50.485   5.834  1.00 83.83           H  
ATOM   1254  NE  ARG A  83      22.947 -49.150   4.241  1.00 83.83           N  
ATOM   1255  HE  ARG A  83      23.043 -48.174   4.003  1.00 83.83           H  
ATOM   1256  NH1 ARG A  83      22.861 -51.294   3.409  1.00 83.83           N  
ATOM   1257 HH11 ARG A  83      22.869 -51.911   2.610  1.00 83.83           H  
ATOM   1258 HH12 ARG A  83      22.266 -51.569   4.178  1.00 83.83           H  
ATOM   1259  NH2 ARG A  83      23.712 -49.649   2.162  1.00 83.83           N  
ATOM   1260 HH21 ARG A  83      23.833 -50.323   1.420  1.00 83.83           H  
ATOM   1261 HH22 ARG A  83      23.946 -48.676   2.027  1.00 83.83           H  
ATOM   1262  CZ  ARG A  83      23.172 -50.033   3.286  1.00 83.83           C  
ATOM   1263  N   ALA A  84      25.606 -45.555   6.342  1.00 81.57           N  
ATOM   1264  H   ALA A  84      24.939 -44.977   5.850  1.00 81.57           H  
ATOM   1265  CA  ALA A  84      27.015 -45.474   5.975  1.00 81.57           C  
ATOM   1266  HA  ALA A  84      27.359 -46.470   5.696  1.00 81.57           H  
ATOM   1267  C   ALA A  84      27.878 -45.011   7.159  1.00 81.57           C  
ATOM   1268  CB  ALA A  84      27.161 -44.554   4.758  1.00 81.57           C  
ATOM   1269  HB1 ALA A  84      26.551 -44.928   3.936  1.00 81.57           H  
ATOM   1270  HB2 ALA A  84      28.205 -44.528   4.444  1.00 81.57           H  
ATOM   1271  HB3 ALA A  84      26.841 -43.542   5.006  1.00 81.57           H  
ATOM   1272  O   ALA A  84      28.915 -45.619   7.421  1.00 81.57           O  
ATOM   1273  N   ARG A  85      27.425 -44.000   7.915  1.00 82.71           N  
ATOM   1274  H   ARG A  85      26.556 -43.557   7.651  1.00 82.71           H  
ATOM   1275  CA  ARG A  85      28.168 -43.494   9.080  1.00 82.71           C  
ATOM   1276  HA  ARG A  85      29.201 -43.317   8.782  1.00 82.71           H  
ATOM   1277  C   ARG A  85      28.267 -44.509  10.218  1.00 82.71           C  
ATOM   1278  CB  ARG A  85      27.564 -42.176   9.582  1.00 82.71           C  
ATOM   1279  HB2 ARG A  85      28.007 -41.965  10.555  1.00 82.71           H  
ATOM   1280  HB3 ARG A  85      26.487 -42.278   9.715  1.00 82.71           H  
ATOM   1281  O   ARG A  85      29.362 -44.722  10.737  1.00 82.71           O  
ATOM   1282  CG  ARG A  85      27.864 -41.006   8.634  1.00 82.71           C  
ATOM   1283  HG2 ARG A  85      27.090 -40.944   7.868  1.00 82.71           H  
ATOM   1284  HG3 ARG A  85      28.831 -41.153   8.152  1.00 82.71           H  
ATOM   1285  CD  ARG A  85      27.922 -39.704   9.440  1.00 82.71           C  
ATOM   1286  HD2 ARG A  85      26.966 -39.560   9.943  1.00 82.71           H  
ATOM   1287  HD3 ARG A  85      28.705 -39.803  10.192  1.00 82.71           H  
ATOM   1288  NE  ARG A  85      28.188 -38.545   8.575  1.00 82.71           N  
ATOM   1289  HE  ARG A  85      27.678 -38.532   7.703  1.00 82.71           H  
ATOM   1290  NH1 ARG A  85      29.229 -37.208  10.124  1.00 82.71           N  
ATOM   1291 HH11 ARG A  85      29.575 -36.301  10.403  1.00 82.71           H  
ATOM   1292 HH12 ARG A  85      29.096 -37.931  10.817  1.00 82.71           H  
ATOM   1293  NH2 ARG A  85      28.924 -36.465   8.040  1.00 82.71           N  
ATOM   1294 HH21 ARG A  85      29.384 -35.599   8.284  1.00 82.71           H  
ATOM   1295 HH22 ARG A  85      28.462 -36.556   7.146  1.00 82.71           H  
ATOM   1296  CZ  ARG A  85      28.788 -37.420   8.915  1.00 82.71           C  
ATOM   1297  N   LEU A  86      27.161 -45.170  10.561  1.00 78.05           N  
ATOM   1298  H   LEU A  86      26.299 -44.936  10.090  1.00 78.05           H  
ATOM   1299  CA  LEU A  86      27.125 -46.145  11.658  1.00 78.05           C  
ATOM   1300  HA  LEU A  86      27.589 -45.697  12.537  1.00 78.05           H  
ATOM   1301  C   LEU A  86      27.938 -47.418  11.357  1.00 78.05           C  
ATOM   1302  CB  LEU A  86      25.655 -46.481  11.983  1.00 78.05           C  
ATOM   1303  HB2 LEU A  86      25.626 -47.332  12.663  1.00 78.05           H  
ATOM   1304  HB3 LEU A  86      25.158 -46.775  11.059  1.00 78.05           H  
ATOM   1305  O   LEU A  86      28.470 -48.033  12.276  1.00 78.05           O  
ATOM   1306  CG  LEU A  86      24.880 -45.315  12.627  1.00 78.05           C  
ATOM   1307  HG  LEU A  86      25.035 -44.415  12.032  1.00 78.05           H  
ATOM   1308  CD1 LEU A  86      23.381 -45.605  12.647  1.00 78.05           C  
ATOM   1309 HD11 LEU A  86      23.033 -45.828  11.638  1.00 78.05           H  
ATOM   1310 HD12 LEU A  86      23.175 -46.444  13.312  1.00 78.05           H  
ATOM   1311 HD13 LEU A  86      22.848 -44.726  13.010  1.00 78.05           H  
ATOM   1312  CD2 LEU A  86      25.326 -45.049  14.067  1.00 78.05           C  
ATOM   1313 HD21 LEU A  86      24.737 -44.238  14.495  1.00 78.05           H  
ATOM   1314 HD22 LEU A  86      26.373 -44.747  14.095  1.00 78.05           H  
ATOM   1315 HD23 LEU A  86      25.197 -45.941  14.680  1.00 78.05           H  
ATOM   1316  N   GLY A  87      28.071 -47.818  10.087  1.00 63.06           N  
ATOM   1317  H   GLY A  87      27.571 -47.313   9.371  1.00 63.06           H  
ATOM   1318  CA  GLY A  87      28.845 -49.006   9.702  1.00 63.06           C  
ATOM   1319  HA2 GLY A  87      28.550 -49.847  10.329  1.00 63.06           H  
ATOM   1320  HA3 GLY A  87      28.606 -49.248   8.666  1.00 63.06           H  
ATOM   1321  C   GLY A  87      30.368 -48.840   9.806  1.00 63.06           C  
ATOM   1322  O   GLY A  87      31.072 -49.799  10.130  1.00 63.06           O  
ATOM   1323  N   THR A  88      30.897 -47.640   9.545  1.00 53.51           N  
ATOM   1324  H   THR A  88      30.289 -46.894   9.238  1.00 53.51           H  
ATOM   1325  CA  THR A  88      32.346 -47.369   9.594  1.00 53.51           C  
ATOM   1326  HA  THR A  88      32.859 -48.188   9.089  1.00 53.51           H  
ATOM   1327  C   THR A  88      32.919 -47.339  11.007  1.00 53.51           C  
ATOM   1328  CB  THR A  88      32.725 -46.059   8.877  1.00 53.51           C  
ATOM   1329  HB  THR A  88      33.539 -45.569   9.411  1.00 53.51           H  
ATOM   1330  O   THR A  88      33.986 -47.909  11.228  1.00 53.51           O  
ATOM   1331  CG2 THR A  88      33.199 -46.342   7.452  1.00 53.51           C  
ATOM   1332 HG21 THR A  88      34.085 -46.976   7.476  1.00 53.51           H  
ATOM   1333 HG22 THR A  88      32.404 -46.836   6.893  1.00 53.51           H  
ATOM   1334 HG23 THR A  88      33.448 -45.401   6.963  1.00 53.51           H  
ATOM   1335  OG1 THR A  88      31.642 -45.160   8.773  1.00 53.51           O  
ATOM   1336  HG1 THR A  88      31.284 -44.964   9.642  1.00 53.51           H  
ATOM   1337  N   GLU A  89      32.234 -46.717  11.970  1.00 43.33           N  
ATOM   1338  H   GLU A  89      31.346 -46.285  11.761  1.00 43.33           H  
ATOM   1339  CA  GLU A  89      32.776 -46.555  13.331  1.00 43.33           C  
ATOM   1340  HA  GLU A  89      33.783 -46.143  13.266  1.00 43.33           H  
ATOM   1341  C   GLU A  89      32.921 -47.885  14.084  1.00 43.33           C  
ATOM   1342  CB  GLU A  89      31.915 -45.569  14.136  1.00 43.33           C  
ATOM   1343  HB2 GLU A  89      30.860 -45.782  13.961  1.00 43.33           H  
ATOM   1344  HB3 GLU A  89      32.126 -45.706  15.196  1.00 43.33           H  
ATOM   1345  O   GLU A  89      33.848 -48.048  14.874  1.00 43.33           O  
ATOM   1346  CG  GLU A  89      32.239 -44.111  13.773  1.00 43.33           C  
ATOM   1347  HG2 GLU A  89      33.312 -43.957  13.885  1.00 43.33           H  
ATOM   1348  HG3 GLU A  89      31.985 -43.944  12.726  1.00 43.33           H  
ATOM   1349  CD  GLU A  89      31.487 -43.093  14.646  1.00 43.33           C  
ATOM   1350  OE1 GLU A  89      32.008 -41.962  14.785  1.00 43.33           O  
ATOM   1351  OE2 GLU A  89      30.384 -43.432  15.128  1.00 43.33           O  
ATOM   1352  N   VAL A  90      32.085 -48.887  13.791  1.00 38.68           N  
ATOM   1353  H   VAL A  90      31.332 -48.701  13.143  1.00 38.68           H  
ATOM   1354  CA  VAL A  90      32.142 -50.197  14.469  1.00 38.68           C  
ATOM   1355  HA  VAL A  90      32.202 -50.018  15.542  1.00 38.68           H  
ATOM   1356  C   VAL A  90      33.396 -51.004  14.097  1.00 38.68           C  
ATOM   1357  CB  VAL A  90      30.856 -51.004  14.196  1.00 38.68           C  
ATOM   1358  HB  VAL A  90      30.764 -51.175  13.124  1.00 38.68           H  
ATOM   1359  O   VAL A  90      33.809 -51.878  14.856  1.00 38.68           O  
ATOM   1360  CG1 VAL A  90      30.829 -52.362  14.913  1.00 38.68           C  
ATOM   1361 HG11 VAL A  90      29.854 -52.833  14.787  1.00 38.68           H  
ATOM   1362 HG12 VAL A  90      31.031 -52.227  15.975  1.00 38.68           H  
ATOM   1363 HG13 VAL A  90      31.578 -53.029  14.487  1.00 38.68           H  
ATOM   1364  CG2 VAL A  90      29.614 -50.241  14.677  1.00 38.68           C  
ATOM   1365 HG21 VAL A  90      29.664 -50.086  15.755  1.00 38.68           H  
ATOM   1366 HG22 VAL A  90      29.548 -49.267  14.193  1.00 38.68           H  
ATOM   1367 HG23 VAL A  90      28.711 -50.800  14.430  1.00 38.68           H  
ATOM   1368  N   ARG A  91      34.038 -50.725  12.953  1.00 35.66           N  
ATOM   1369  H   ARG A  91      33.704 -49.942  12.409  1.00 35.66           H  
ATOM   1370  CA  ARG A  91      35.307 -51.374  12.565  1.00 35.66           C  
ATOM   1371  HA  ARG A  91      35.295 -52.405  12.920  1.00 35.66           H  
ATOM   1372  C   ARG A  91      36.541 -50.779  13.243  1.00 35.66           C  
ATOM   1373  CB  ARG A  91      35.476 -51.365  11.039  1.00 35.66           C  
ATOM   1374  HB2 ARG A  91      36.536 -51.380  10.786  1.00 35.66           H  
ATOM   1375  HB3 ARG A  91      35.053 -50.449  10.625  1.00 35.66           H  
ATOM   1376  O   ARG A  91      37.638 -51.276  12.984  1.00 35.66           O  
ATOM   1377  CG  ARG A  91      34.830 -52.587  10.385  1.00 35.66           C  
ATOM   1378  HG2 ARG A  91      33.748 -52.541  10.507  1.00 35.66           H  
ATOM   1379  HG3 ARG A  91      35.213 -53.496  10.850  1.00 35.66           H  
ATOM   1380  CD  ARG A  91      35.196 -52.583   8.899  1.00 35.66           C  
ATOM   1381  HD2 ARG A  91      36.282 -52.579   8.806  1.00 35.66           H  
ATOM   1382  HD3 ARG A  91      34.799 -51.671   8.452  1.00 35.66           H  
ATOM   1383  NE  ARG A  91      34.651 -53.758   8.198  1.00 35.66           N  
ATOM   1384  HE  ARG A  91      34.155 -54.431   8.765  1.00 35.66           H  
ATOM   1385  NH1 ARG A  91      35.321 -53.144   6.093  1.00 35.66           N  
ATOM   1386 HH11 ARG A  91      35.727 -52.308   6.487  1.00 35.66           H  
ATOM   1387 HH12 ARG A  91      35.346 -53.304   5.096  1.00 35.66           H  
ATOM   1388  NH2 ARG A  91      34.178 -55.040   6.377  1.00 35.66           N  
ATOM   1389 HH21 ARG A  91      34.208 -55.190   5.379  1.00 35.66           H  
ATOM   1390 HH22 ARG A  91      33.678 -55.689   6.969  1.00 35.66           H  
ATOM   1391  CZ  ARG A  91      34.720 -53.976   6.898  1.00 35.66           C  
ATOM   1392  N   GLY A  92      36.387 -49.731  14.055  1.00 33.21           N  
ATOM   1393  H   GLY A  92      35.456 -49.387  14.243  1.00 33.21           H  
ATOM   1394  CA  GLY A  92      37.490 -49.184  14.840  1.00 33.21           C  
ATOM   1395  HA2 GLY A  92      38.200 -48.699  14.171  1.00 33.21           H  
ATOM   1396  HA3 GLY A  92      37.108 -48.444  15.543  1.00 33.21           H  
ATOM   1397  C   GLY A  92      38.209 -50.279  15.631  1.00 33.21           C  
ATOM   1398  O   GLY A  92      37.591 -51.261  16.044  1.00 33.21           O  
ATOM   1399  N   GLU A  93      39.527 -50.125  15.793  1.00 33.72           N  
ATOM   1400  H   GLU A  93      39.973 -49.288  15.445  1.00 33.72           H  
ATOM   1401  CA  GLU A  93      40.364 -51.090  16.508  1.00 33.72           C  
ATOM   1402  HA  GLU A  93      40.400 -52.018  15.938  1.00 33.72           H  
ATOM   1403  C   GLU A  93      39.751 -51.392  17.874  1.00 33.72           C  
ATOM   1404  CB  GLU A  93      41.802 -50.566  16.679  1.00 33.72           C  
ATOM   1405  HB2 GLU A  93      41.769 -49.520  16.986  1.00 33.72           H  
ATOM   1406  HB3 GLU A  93      42.292 -51.143  17.463  1.00 33.72           H  
ATOM   1407  O   GLU A  93      39.634 -50.511  18.728  1.00 33.72           O  
ATOM   1408  CG  GLU A  93      42.631 -50.717  15.395  1.00 33.72           C  
ATOM   1409  HG2 GLU A  93      42.149 -50.152  14.597  1.00 33.72           H  
ATOM   1410  HG3 GLU A  93      42.630 -51.769  15.108  1.00 33.72           H  
ATOM   1411  CD  GLU A  93      44.083 -50.229  15.547  1.00 33.72           C  
ATOM   1412  OE1 GLU A  93      44.940 -50.746  14.794  1.00 33.72           O  
ATOM   1413  OE2 GLU A  93      44.330 -49.338  16.391  1.00 33.72           O  
ATOM   1414  N   ALA A  94      39.346 -52.650  18.070  1.00 39.22           N  
ATOM   1415  H   ALA A  94      39.386 -53.304  17.303  1.00 39.22           H  
ATOM   1416  CA  ALA A  94      38.910 -53.115  19.373  1.00 39.22           C  
ATOM   1417  HA  ALA A  94      37.995 -52.579  19.626  1.00 39.22           H  
ATOM   1418  C   ALA A  94      40.032 -52.785  20.370  1.00 39.22           C  
ATOM   1419  CB  ALA A  94      38.610 -54.617  19.308  1.00 39.22           C  
ATOM   1420  HB1 ALA A  94      39.506 -55.163  19.015  1.00 39.22           H  
ATOM   1421  HB2 ALA A  94      38.286 -54.963  20.289  1.00 39.22           H  
ATOM   1422  HB3 ALA A  94      37.817 -54.802  18.584  1.00 39.22           H  
ATOM   1423  O   ALA A  94      41.176 -53.187  20.122  1.00 39.22           O  
ATOM   1424  N   PRO A  95      39.752 -52.029  21.450  1.00 40.77           N  
ATOM   1425  CA  PRO A  95      40.786 -51.593  22.372  1.00 40.77           C  
ATOM   1426  HA  PRO A  95      41.452 -50.900  21.856  1.00 40.77           H  
ATOM   1427  C   PRO A  95      41.580 -52.813  22.827  1.00 40.77           C  
ATOM   1428  CB  PRO A  95      40.074 -50.853  23.510  1.00 40.77           C  
ATOM   1429  HB2 PRO A  95      40.157 -49.779  23.344  1.00 40.77           H  
ATOM   1430  HB3 PRO A  95      40.477 -51.115  24.488  1.00 40.77           H  
ATOM   1431  O   PRO A  95      41.006 -53.832  23.222  1.00 40.77           O  
ATOM   1432  CG  PRO A  95      38.609 -51.270  23.375  1.00 40.77           C  
ATOM   1433  HG2 PRO A  95      37.931 -50.482  23.703  1.00 40.77           H  
ATOM   1434  HG3 PRO A  95      38.440 -52.182  23.947  1.00 40.77           H  
ATOM   1435  CD  PRO A  95      38.448 -51.572  21.889  1.00 40.77           C  
ATOM   1436  HD2 PRO A  95      37.681 -52.334  21.751  1.00 40.77           H  
ATOM   1437  HD3 PRO A  95      38.184 -50.662  21.349  1.00 40.77           H  
ATOM   1438  N   SER A  96      42.904 -52.733  22.679  1.00 51.62           N  
ATOM   1439  H   SER A  96      43.284 -51.886  22.279  1.00 51.62           H  
ATOM   1440  CA  SER A  96      43.796 -53.857  22.949  1.00 51.62           C  
ATOM   1441  HA  SER A  96      43.571 -54.638  22.223  1.00 51.62           H  
ATOM   1442  C   SER A  96      43.515 -54.411  24.347  1.00 51.62           C  
ATOM   1443  CB  SER A  96      45.262 -53.431  22.753  1.00 51.62           C  
ATOM   1444  HB2 SER A  96      45.319 -52.344  22.702  1.00 51.62           H  
ATOM   1445  HB3 SER A  96      45.618 -53.831  21.804  1.00 51.62           H  
ATOM   1446  O   SER A  96      43.340 -53.655  25.305  1.00 51.62           O  
ATOM   1447  OG  SER A  96      46.113 -53.877  23.793  1.00 51.62           O  
ATOM   1448  HG  SER A  96      46.877 -53.296  23.808  1.00 51.62           H  
ATOM   1449  N   ALA A  97      43.496 -55.740  24.475  1.00 58.38           N  
ATOM   1450  H   ALA A  97      43.589 -56.306  23.644  1.00 58.38           H  
ATOM   1451  CA  ALA A  97      43.253 -56.405  25.754  1.00 58.38           C  
ATOM   1452  HA  ALA A  97      42.238 -56.175  26.078  1.00 58.38           H  
ATOM   1453  C   ALA A  97      44.212 -55.923  26.865  1.00 58.38           C  
ATOM   1454  CB  ALA A  97      43.370 -57.918  25.528  1.00 58.38           C  
ATOM   1455  HB1 ALA A  97      42.647 -58.239  24.778  1.00 58.38           H  
ATOM   1456  HB2 ALA A  97      43.161 -58.439  26.463  1.00 58.38           H  
ATOM   1457  HB3 ALA A  97      44.377 -58.172  25.198  1.00 58.38           H  
ATOM   1458  O   ALA A  97      43.838 -55.930  28.036  1.00 58.38           O  
ATOM   1459  N   LEU A  98      45.419 -55.464  26.499  1.00 63.65           N  
ATOM   1460  H   LEU A  98      45.614 -55.396  25.511  1.00 63.65           H  
ATOM   1461  CA  LEU A  98      46.403 -54.895  27.426  1.00 63.65           C  
ATOM   1462  HA  LEU A  98      46.498 -55.551  28.291  1.00 63.65           H  
ATOM   1463  C   LEU A  98      45.977 -53.523  27.971  1.00 63.65           C  
ATOM   1464  CB  LEU A  98      47.772 -54.787  26.729  1.00 63.65           C  
ATOM   1465  HB2 LEU A  98      47.652 -54.226  25.803  1.00 63.65           H  
ATOM   1466  HB3 LEU A  98      48.439 -54.205  27.366  1.00 63.65           H  
ATOM   1467  O   LEU A  98      46.128 -53.279  29.160  1.00 63.65           O  
ATOM   1468  CG  LEU A  98      48.446 -56.137  26.429  1.00 63.65           C  
ATOM   1469  HG  LEU A  98      47.724 -56.819  25.980  1.00 63.65           H  
ATOM   1470  CD1 LEU A  98      49.593 -55.943  25.437  1.00 63.65           C  
ATOM   1471 HD11 LEU A  98      50.068 -56.901  25.229  1.00 63.65           H  
ATOM   1472 HD12 LEU A  98      49.206 -55.531  24.505  1.00 63.65           H  
ATOM   1473 HD13 LEU A  98      50.330 -55.257  25.855  1.00 63.65           H  
ATOM   1474  CD2 LEU A  98      49.012 -56.772  27.701  1.00 63.65           C  
ATOM   1475 HD21 LEU A  98      48.207 -56.978  28.407  1.00 63.65           H  
ATOM   1476 HD22 LEU A  98      49.510 -57.711  27.458  1.00 63.65           H  
ATOM   1477 HD23 LEU A  98      49.725 -56.096  28.171  1.00 63.65           H  
ATOM   1478  N   ALA A  99      45.376 -52.657  27.149  1.00 58.82           N  
ATOM   1479  H   ALA A  99      45.153 -52.944  26.207  1.00 58.82           H  
ATOM   1480  CA  ALA A  99      44.918 -51.340  27.605  1.00 58.82           C  
ATOM   1481  HA  ALA A  99      45.741 -50.839  28.116  1.00 58.82           H  
ATOM   1482  C   ALA A  99      43.754 -51.451  28.610  1.00 58.82           C  
ATOM   1483  CB  ALA A  99      44.529 -50.512  26.375  1.00 58.82           C  
ATOM   1484  HB1 ALA A  99      45.387 -50.416  25.709  1.00 58.82           H  
ATOM   1485  HB2 ALA A  99      43.704 -50.987  25.845  1.00 58.82           H  
ATOM   1486  HB3 ALA A  99      44.221 -49.516  26.695  1.00 58.82           H  
ATOM   1487  O   ALA A  99      43.641 -50.653  29.539  1.00 58.82           O  
ATOM   1488  N   GLY A 100      42.906 -52.478  28.464  1.00 59.17           N  
ATOM   1489  H   GLY A 100      43.028 -53.084  27.666  1.00 59.17           H  
ATOM   1490  CA  GLY A 100      41.896 -52.814  29.473  1.00 59.17           C  
ATOM   1491  HA2 GLY A 100      41.261 -53.610  29.084  1.00 59.17           H  
ATOM   1492  HA3 GLY A 100      41.278 -51.938  29.673  1.00 59.17           H  
ATOM   1493  C   GLY A 100      42.499 -53.292  30.803  1.00 59.17           C  
ATOM   1494  O   GLY A 100      41.921 -53.046  31.860  1.00 59.17           O  
ATOM   1495  N   LEU A 101      43.669 -53.939  30.758  1.00 65.42           N  
ATOM   1496  H   LEU A 101      44.120 -54.040  29.860  1.00 65.42           H  
ATOM   1497  CA  LEU A 101      44.430 -54.377  31.934  1.00 65.42           C  
ATOM   1498  HA  LEU A 101      43.743 -54.852  32.634  1.00 65.42           H  
ATOM   1499  C   LEU A 101      45.048 -53.189  32.693  1.00 65.42           C  
ATOM   1500  CB  LEU A 101      45.488 -55.412  31.488  1.00 65.42           C  
ATOM   1501  HB2 LEU A 101      46.454 -55.167  31.930  1.00 65.42           H  
ATOM   1502  HB3 LEU A 101      45.616 -55.348  30.407  1.00 65.42           H  
ATOM   1503  O   LEU A 101      44.917 -53.151  33.914  1.00 65.42           O  
ATOM   1504  CG  LEU A 101      45.118 -56.861  31.842  1.00 65.42           C  
ATOM   1505  HG  LEU A 101      44.034 -56.978  31.833  1.00 65.42           H  
ATOM   1506  CD1 LEU A 101      45.699 -57.840  30.819  1.00 65.42           C  
ATOM   1507 HD11 LEU A 101      45.440 -58.862  31.095  1.00 65.42           H  
ATOM   1508 HD12 LEU A 101      46.783 -57.731  30.782  1.00 65.42           H  
ATOM   1509 HD13 LEU A 101      45.282 -57.620  29.836  1.00 65.42           H  
ATOM   1510  CD2 LEU A 101      45.651 -57.238  33.226  1.00 65.42           C  
ATOM   1511 HD21 LEU A 101      45.342 -58.251  33.484  1.00 65.42           H  
ATOM   1512 HD22 LEU A 101      46.739 -57.170  33.239  1.00 65.42           H  
ATOM   1513 HD23 LEU A 101      45.254 -56.543  33.966  1.00 65.42           H  
ATOM   1514  N   ASP A 102      45.614 -52.197  31.995  1.00 62.85           N  
ATOM   1515  H   ASP A 102      45.782 -52.339  31.009  1.00 62.85           H  
ATOM   1516  CA  ASP A 102      46.179 -50.983  32.618  1.00 62.85           C  
ATOM   1517  HA  ASP A 102      46.977 -51.267  33.304  1.00 62.85           H  
ATOM   1518  C   ASP A 102      45.119 -50.198  33.418  1.00 62.85           C  
ATOM   1519  CB  ASP A 102      46.768 -50.050  31.539  1.00 62.85           C  
ATOM   1520  HB2 ASP A 102      47.041 -49.108  32.015  1.00 62.85           H  
ATOM   1521  HB3 ASP A 102      45.995 -49.832  30.803  1.00 62.85           H  
ATOM   1522  O   ASP A 102      45.359 -49.754  34.543  1.00 62.85           O  
ATOM   1523  CG  ASP A 102      48.014 -50.578  30.817  1.00 62.85           C  
ATOM   1524  OD1 ASP A 102      48.756 -51.391  31.406  1.00 62.85           O  
ATOM   1525  OD2 ASP A 102      48.230 -50.135  29.664  1.00 62.85           O  
ATOM   1526  N   ALA A 103      43.907 -50.059  32.864  1.00 62.57           N  
ATOM   1527  H   ALA A 103      43.772 -50.414  31.928  1.00 62.57           H  
ATOM   1528  CA  ALA A 103      42.798 -49.382  33.541  1.00 62.57           C  
ATOM   1529  HA  ALA A 103      43.132 -48.391  33.849  1.00 62.57           H  
ATOM   1530  C   ALA A 103      42.344 -50.130  34.809  1.00 62.57           C  
ATOM   1531  CB  ALA A 103      41.647 -49.223  32.541  1.00 62.57           C  
ATOM   1532  HB1 ALA A 103      41.988 -48.656  31.675  1.00 62.57           H  
ATOM   1533  HB2 ALA A 103      41.299 -50.202  32.213  1.00 62.57           H  
ATOM   1534  HB3 ALA A 103      40.824 -48.689  33.016  1.00 62.57           H  
ATOM   1535  O   ALA A 103      42.029 -49.508  35.827  1.00 62.57           O  
ATOM   1536  N   LEU A 104      42.343 -51.466  34.765  1.00 67.71           N  
ATOM   1537  H   LEU A 104      42.646 -51.913  33.911  1.00 67.71           H  
ATOM   1538  CA  LEU A 104      42.043 -52.307  35.922  1.00 67.71           C  
ATOM   1539  HA  LEU A 104      41.097 -51.971  36.348  1.00 67.71           H  
ATOM   1540  C   LEU A 104      43.121 -52.165  37.012  1.00 67.71           C  
ATOM   1541  CB  LEU A 104      41.900 -53.755  35.426  1.00 67.71           C  
ATOM   1542  HB2 LEU A 104      41.245 -53.762  34.555  1.00 67.71           H  
ATOM   1543  HB3 LEU A 104      42.881 -54.104  35.102  1.00 67.71           H  
ATOM   1544  O   LEU A 104      42.785 -52.072  38.192  1.00 67.71           O  
ATOM   1545  CG  LEU A 104      41.350 -54.751  36.458  1.00 67.71           C  
ATOM   1546  HG  LEU A 104      41.934 -54.711  37.378  1.00 67.71           H  
ATOM   1547  CD1 LEU A 104      39.876 -54.498  36.783  1.00 67.71           C  
ATOM   1548 HD11 LEU A 104      39.515 -55.251  37.484  1.00 67.71           H  
ATOM   1549 HD12 LEU A 104      39.281 -54.528  35.870  1.00 67.71           H  
ATOM   1550 HD13 LEU A 104      39.768 -53.520  37.251  1.00 67.71           H  
ATOM   1551  CD2 LEU A 104      41.466 -56.157  35.866  1.00 67.71           C  
ATOM   1552 HD21 LEU A 104      42.511 -56.464  35.863  1.00 67.71           H  
ATOM   1553 HD22 LEU A 104      41.093 -56.156  34.841  1.00 67.71           H  
ATOM   1554 HD23 LEU A 104      40.866 -56.860  36.443  1.00 67.71           H  
ATOM   1555  N   GLU A 105      44.400 -52.095  36.624  1.00 70.65           N  
ATOM   1556  H   GLU A 105      44.608 -52.195  35.641  1.00 70.65           H  
ATOM   1557  CA  GLU A 105      45.536 -51.858  37.529  1.00 70.65           C  
ATOM   1558  HA  GLU A 105      45.504 -52.589  38.337  1.00 70.65           H  
ATOM   1559  C   GLU A 105      45.473 -50.496  38.227  1.00 70.65           C  
ATOM   1560  CB  GLU A 105      46.875 -52.039  36.784  1.00 70.65           C  
ATOM   1561  HB2 GLU A 105      47.490 -51.151  36.924  1.00 70.65           H  
ATOM   1562  HB3 GLU A 105      46.702 -52.169  35.716  1.00 70.65           H  
ATOM   1563  O   GLU A 105      45.745 -50.410  39.426  1.00 70.65           O  
ATOM   1564  CG  GLU A 105      47.635 -53.260  37.331  1.00 70.65           C  
ATOM   1565  HG2 GLU A 105      47.762 -53.131  38.406  1.00 70.65           H  
ATOM   1566  HG3 GLU A 105      47.023 -54.148  37.175  1.00 70.65           H  
ATOM   1567  CD  GLU A 105      49.020 -53.484  36.699  1.00 70.65           C  
ATOM   1568  OE1 GLU A 105      49.678 -54.464  37.121  1.00 70.65           O  
ATOM   1569  OE2 GLU A 105      49.439 -52.675  35.844  1.00 70.65           O  
ATOM   1570  N   ALA A 106      45.056 -49.444  37.520  1.00 64.49           N  
ATOM   1571  H   ALA A 106      44.922 -49.562  36.525  1.00 64.49           H  
ATOM   1572  CA  ALA A 106      44.900 -48.111  38.099  1.00 64.49           C  
ATOM   1573  HA  ALA A 106      45.796 -47.876  38.673  1.00 64.49           H  
ATOM   1574  C   ALA A 106      43.702 -48.002  39.060  1.00 64.49           C  
ATOM   1575  CB  ALA A 106      44.788 -47.101  36.954  1.00 64.49           C  
ATOM   1576  HB1 ALA A 106      43.899 -47.309  36.359  1.00 64.49           H  
ATOM   1577  HB2 ALA A 106      44.720 -46.091  37.360  1.00 64.49           H  
ATOM   1578  HB3 ALA A 106      45.668 -47.171  36.314  1.00 64.49           H  
ATOM   1579  O   ALA A 106      43.764 -47.239  40.021  1.00 64.49           O  
ATOM   1580  N   ALA A 107      42.628 -48.765  38.825  1.00 65.94           N  
ATOM   1581  H   ALA A 107      42.613 -49.318  37.980  1.00 65.94           H  
ATOM   1582  CA  ALA A 107      41.438 -48.775  39.683  1.00 65.94           C  
ATOM   1583  HA  ALA A 107      41.234 -47.757  40.014  1.00 65.94           H  
ATOM   1584  C   ALA A 107      41.610 -49.639  40.948  1.00 65.94           C  
ATOM   1585  CB  ALA A 107      40.252 -49.247  38.835  1.00 65.94           C  
ATOM   1586  HB1 ALA A 107      40.425 -50.265  38.486  1.00 65.94           H  
ATOM   1587  HB2 ALA A 107      39.342 -49.221  39.435  1.00 65.94           H  
ATOM   1588  HB3 ALA A 107      40.130 -48.589  37.975  1.00 65.94           H  
ATOM   1589  O   ALA A 107      40.977 -49.383  41.973  1.00 65.94           O  
ATOM   1590  N   LEU A 108      42.490 -50.646  40.902  1.00 70.68           N  
ATOM   1591  H   LEU A 108      42.950 -50.810  40.018  1.00 70.68           H  
ATOM   1592  CA  LEU A 108      42.756 -51.595  41.992  1.00 70.68           C  
ATOM   1593  HA  LEU A 108      41.851 -52.188  42.124  1.00 70.68           H  
ATOM   1594  C   LEU A 108      43.050 -50.969  43.381  1.00 70.68           C  
ATOM   1595  CB  LEU A 108      43.899 -52.534  41.540  1.00 70.68           C  
ATOM   1596  HB2 LEU A 108      44.506 -52.030  40.789  1.00 70.68           H  
ATOM   1597  HB3 LEU A 108      44.557 -52.747  42.383  1.00 70.68           H  
ATOM   1598  O   LEU A 108      42.561 -51.517  44.375  1.00 70.68           O  
ATOM   1599  CG  LEU A 108      43.401 -53.863  40.949  1.00 70.68           C  
ATOM   1600  HG  LEU A 108      42.528 -53.699  40.317  1.00 70.68           H  
ATOM   1601  CD1 LEU A 108      44.481 -54.578  40.135  1.00 70.68           C  
ATOM   1602 HD11 LEU A 108      44.510 -54.145  39.135  1.00 70.68           H  
ATOM   1603 HD12 LEU A 108      45.456 -54.481  40.614  1.00 70.68           H  
ATOM   1604 HD13 LEU A 108      44.234 -55.632  40.012  1.00 70.68           H  
ATOM   1605  CD2 LEU A 108      43.014 -54.803  42.088  1.00 70.68           C  
ATOM   1606 HD21 LEU A 108      42.611 -55.729  41.678  1.00 70.68           H  
ATOM   1607 HD22 LEU A 108      43.891 -55.034  42.692  1.00 70.68           H  
ATOM   1608 HD23 LEU A 108      42.264 -54.329  42.721  1.00 70.68           H  
ATOM   1609  N   PRO A 109      43.807 -49.856  43.519  1.00 67.44           N  
ATOM   1610  CA  PRO A 109      44.117 -49.257  44.819  1.00 67.44           C  
ATOM   1611  HA  PRO A 109      44.612 -50.006  45.437  1.00 67.44           H  
ATOM   1612  C   PRO A 109      42.882 -48.736  45.560  1.00 67.44           C  
ATOM   1613  CB  PRO A 109      45.095 -48.107  44.537  1.00 67.44           C  
ATOM   1614  HB2 PRO A 109      45.868 -48.040  45.302  1.00 67.44           H  
ATOM   1615  HB3 PRO A 109      44.557 -47.161  44.464  1.00 67.44           H  
ATOM   1616  O   PRO A 109      42.819 -48.867  46.786  1.00 67.44           O  
ATOM   1617  CG  PRO A 109      45.684 -48.442  43.171  1.00 67.44           C  
ATOM   1618  HG2 PRO A 109      45.994 -47.550  42.628  1.00 67.44           H  
ATOM   1619  HG3 PRO A 109      46.516 -49.137  43.286  1.00 67.44           H  
ATOM   1620  CD  PRO A 109      44.526 -49.145  42.479  1.00 67.44           C  
ATOM   1621  HD2 PRO A 109      44.902 -49.811  41.703  1.00 67.44           H  
ATOM   1622  HD3 PRO A 109      43.853 -48.396  42.060  1.00 67.44           H  
ATOM   1623  N   GLU A 110      41.915 -48.180  44.823  1.00 65.24           N  
ATOM   1624  H   GLU A 110      42.015 -48.167  43.818  1.00 65.24           H  
ATOM   1625  CA  GLU A 110      40.717 -47.535  45.374  1.00 65.24           C  
ATOM   1626  HA  GLU A 110      40.979 -47.066  46.323  1.00 65.24           H  
ATOM   1627  C   GLU A 110      39.587 -48.519  45.696  1.00 65.24           C  
ATOM   1628  CB  GLU A 110      40.213 -46.418  44.444  1.00 65.24           C  
ATOM   1629  HB2 GLU A 110      39.933 -46.833  43.476  1.00 65.24           H  
ATOM   1630  HB3 GLU A 110      39.324 -45.996  44.911  1.00 65.24           H  
ATOM   1631  O   GLU A 110      38.600 -48.133  46.322  1.00 65.24           O  
ATOM   1632  CG  GLU A 110      41.256 -45.302  44.250  1.00 65.24           C  
ATOM   1633  HG2 GLU A 110      41.904 -45.564  43.414  1.00 65.24           H  
ATOM   1634  HG3 GLU A 110      41.879 -45.253  45.143  1.00 65.24           H  
ATOM   1635  CD  GLU A 110      40.639 -43.909  44.024  1.00 65.24           C  
ATOM   1636  OE1 GLU A 110      41.384 -42.926  44.246  1.00 65.24           O  
ATOM   1637  OE2 GLU A 110      39.439 -43.820  43.680  1.00 65.24           O  
ATOM   1638  N   VAL A 111      39.734 -49.800  45.332  1.00 68.11           N  
ATOM   1639  H   VAL A 111      40.550 -50.053  44.792  1.00 68.11           H  
ATOM   1640  CA  VAL A 111      38.710 -50.814  45.609  1.00 68.11           C  
ATOM   1641  HA  VAL A 111      37.796 -50.462  45.131  1.00 68.11           H  
ATOM   1642  C   VAL A 111      38.500 -50.943  47.126  1.00 68.11           C  
ATOM   1643  CB  VAL A 111      39.026 -52.175  44.965  1.00 68.11           C  
ATOM   1644  HB  VAL A 111      39.978 -52.551  45.339  1.00 68.11           H  
ATOM   1645  O   VAL A 111      39.463 -51.264  47.846  1.00 68.11           O  
ATOM   1646  CG1 VAL A 111      37.927 -53.202  45.281  1.00 68.11           C  
ATOM   1647 HG11 VAL A 111      38.122 -54.143  44.767  1.00 68.11           H  
ATOM   1648 HG12 VAL A 111      37.886 -53.406  46.351  1.00 68.11           H  
ATOM   1649 HG13 VAL A 111      36.957 -52.826  44.955  1.00 68.11           H  
ATOM   1650  CG2 VAL A 111      39.111 -52.015  43.442  1.00 68.11           C  
ATOM   1651 HG21 VAL A 111      38.175 -51.615  43.053  1.00 68.11           H  
ATOM   1652 HG22 VAL A 111      39.918 -51.329  43.184  1.00 68.11           H  
ATOM   1653 HG23 VAL A 111      39.316 -52.970  42.959  1.00 68.11           H  
ATOM   1654  N   PRO A 112      37.261 -50.727  47.627  1.00 73.11           N  
ATOM   1655  CA  PRO A 112      36.939 -50.810  49.046  1.00 73.11           C  
ATOM   1656  HA  PRO A 112      37.444 -49.990  49.556  1.00 73.11           H  
ATOM   1657  C   PRO A 112      37.369 -52.149  49.650  1.00 73.11           C  
ATOM   1658  CB  PRO A 112      35.420 -50.621  49.152  1.00 73.11           C  
ATOM   1659  HB2 PRO A 112      34.919 -51.588  49.126  1.00 73.11           H  
ATOM   1660  HB3 PRO A 112      35.142 -50.074  50.053  1.00 73.11           H  
ATOM   1661  O   PRO A 112      37.260 -53.202  49.020  1.00 73.11           O  
ATOM   1662  CG  PRO A 112      35.055 -49.848  47.889  1.00 73.11           C  
ATOM   1663  HG2 PRO A 112      34.033 -50.051  47.569  1.00 73.11           H  
ATOM   1664  HG3 PRO A 112      35.203 -48.781  48.056  1.00 73.11           H  
ATOM   1665  CD  PRO A 112      36.072 -50.347  46.870  1.00 73.11           C  
ATOM   1666  HD2 PRO A 112      35.672 -51.218  46.351  1.00 73.11           H  
ATOM   1667  HD3 PRO A 112      36.277 -49.545  46.160  1.00 73.11           H  
ATOM   1668  N   ALA A 113      37.822 -52.135  50.908  1.00 73.64           N  
ATOM   1669  H   ALA A 113      37.893 -51.244  51.378  1.00 73.64           H  
ATOM   1670  CA  ALA A 113      38.334 -53.334  51.582  1.00 73.64           C  
ATOM   1671  HA  ALA A 113      39.222 -53.674  51.050  1.00 73.64           H  
ATOM   1672  C   ALA A 113      37.335 -54.508  51.590  1.00 73.64           C  
ATOM   1673  CB  ALA A 113      38.730 -52.952  53.013  1.00 73.64           C  
ATOM   1674  HB1 ALA A 113      37.855 -52.607  53.564  1.00 73.64           H  
ATOM   1675  HB2 ALA A 113      39.145 -53.824  53.518  1.00 73.64           H  
ATOM   1676  HB3 ALA A 113      39.481 -52.163  52.993  1.00 73.64           H  
ATOM   1677  O   ALA A 113      37.752 -55.660  51.520  1.00 73.64           O  
ATOM   1678  N   THR A 114      36.035 -54.207  51.646  1.00 71.90           N  
ATOM   1679  H   THR A 114      35.760 -53.235  51.633  1.00 71.90           H  
ATOM   1680  CA  THR A 114      34.934 -55.181  51.629  1.00 71.90           C  
ATOM   1681  HA  THR A 114      35.119 -55.952  52.377  1.00 71.90           H  
ATOM   1682  C   THR A 114      34.771 -55.903  50.294  1.00 71.90           C  
ATOM   1683  CB  THR A 114      33.611 -54.472  51.959  1.00 71.90           C  
ATOM   1684  HB  THR A 114      32.767 -55.115  51.709  1.00 71.90           H  
ATOM   1685  O   THR A 114      34.288 -57.027  50.280  1.00 71.90           O  
ATOM   1686  CG2 THR A 114      33.535 -54.118  53.446  1.00 71.90           C  
ATOM   1687 HG21 THR A 114      33.602 -55.029  54.041  1.00 71.90           H  
ATOM   1688 HG22 THR A 114      32.581 -53.632  53.649  1.00 71.90           H  
ATOM   1689 HG23 THR A 114      34.346 -53.443  53.717  1.00 71.90           H  
ATOM   1690  OG1 THR A 114      33.512 -53.251  51.251  1.00 71.90           O  
ATOM   1691  HG1 THR A 114      33.042 -53.415  50.430  1.00 71.90           H  
ATOM   1692  N   GLU A 115      35.180 -55.286  49.185  1.00 73.99           N  
ATOM   1693  H   GLU A 115      35.588 -54.365  49.260  1.00 73.99           H  
ATOM   1694  CA  GLU A 115      35.046 -55.847  47.832  1.00 73.99           C  
ATOM   1695  HA  GLU A 115      34.291 -56.633  47.822  1.00 73.99           H  
ATOM   1696  C   GLU A 115      36.349 -56.473  47.330  1.00 73.99           C  
ATOM   1697  CB  GLU A 115      34.592 -54.747  46.868  1.00 73.99           C  
ATOM   1698  HB2 GLU A 115      34.625 -55.140  45.852  1.00 73.99           H  
ATOM   1699  HB3 GLU A 115      35.279 -53.904  46.941  1.00 73.99           H  
ATOM   1700  O   GLU A 115      36.330 -57.299  46.418  1.00 73.99           O  
ATOM   1701  CG  GLU A 115      33.161 -54.278  47.169  1.00 73.99           C  
ATOM   1702  HG2 GLU A 115      32.486 -55.129  47.075  1.00 73.99           H  
ATOM   1703  HG3 GLU A 115      33.112 -53.920  48.197  1.00 73.99           H  
ATOM   1704  CD  GLU A 115      32.698 -53.153  46.234  1.00 73.99           C  
ATOM   1705  OE1 GLU A 115      31.637 -52.571  46.550  1.00 73.99           O  
ATOM   1706  OE2 GLU A 115      33.416 -52.856  45.253  1.00 73.99           O  
ATOM   1707  N   ARG A 116      37.493 -56.127  47.943  1.00 71.82           N  
ATOM   1708  H   ARG A 116      37.435 -55.406  48.648  1.00 71.82           H  
ATOM   1709  CA  ARG A 116      38.811 -56.659  47.558  1.00 71.82           C  
ATOM   1710  HA  ARG A 116      39.033 -56.338  46.541  1.00 71.82           H  
ATOM   1711  C   ARG A 116      38.852 -58.179  47.523  1.00 71.82           C  
ATOM   1712  CB  ARG A 116      39.909 -56.167  48.511  1.00 71.82           C  
ATOM   1713  HB2 ARG A 116      39.526 -56.109  49.529  1.00 71.82           H  
ATOM   1714  HB3 ARG A 116      40.733 -56.881  48.499  1.00 71.82           H  
ATOM   1715  O   ARG A 116      39.482 -58.728  46.630  1.00 71.82           O  
ATOM   1716  CG  ARG A 116      40.466 -54.814  48.072  1.00 71.82           C  
ATOM   1717  HG2 ARG A 116      40.806 -54.871  47.038  1.00 71.82           H  
ATOM   1718  HG3 ARG A 116      39.683 -54.060  48.148  1.00 71.82           H  
ATOM   1719  CD  ARG A 116      41.642 -54.427  48.970  1.00 71.82           C  
ATOM   1720  HD2 ARG A 116      41.309 -54.437  50.008  1.00 71.82           H  
ATOM   1721  HD3 ARG A 116      42.439 -55.159  48.838  1.00 71.82           H  
ATOM   1722  NE  ARG A 116      42.132 -53.084  48.625  1.00 71.82           N  
ATOM   1723  HE  ARG A 116      41.568 -52.550  47.979  1.00 71.82           H  
ATOM   1724  NH1 ARG A 116      43.916 -53.028  50.059  1.00 71.82           N  
ATOM   1725 HH11 ARG A 116      44.734 -52.547  50.407  1.00 71.82           H  
ATOM   1726 HH12 ARG A 116      43.656 -53.952  50.372  1.00 71.82           H  
ATOM   1727  NH2 ARG A 116      43.522 -51.289  48.699  1.00 71.82           N  
ATOM   1728 HH21 ARG A 116      42.961 -50.825  47.999  1.00 71.82           H  
ATOM   1729 HH22 ARG A 116      44.319 -50.784  49.059  1.00 71.82           H  
ATOM   1730  CZ  ARG A 116      43.187 -52.474  49.124  1.00 71.82           C  
ATOM   1731  N   GLU A 117      38.219 -58.856  48.475  1.00 74.46           N  
ATOM   1732  H   GLU A 117      37.694 -58.339  49.166  1.00 74.46           H  
ATOM   1733  CA  GLU A 117      38.255 -60.320  48.558  1.00 74.46           C  
ATOM   1734  HA  GLU A 117      39.295 -60.643  48.516  1.00 74.46           H  
ATOM   1735  C   GLU A 117      37.528 -60.964  47.367  1.00 74.46           C  
ATOM   1736  CB  GLU A 117      37.667 -60.733  49.917  1.00 74.46           C  
ATOM   1737  HB2 GLU A 117      36.579 -60.747  49.860  1.00 74.46           H  
ATOM   1738  HB3 GLU A 117      37.958 -59.984  50.654  1.00 74.46           H  
ATOM   1739  O   GLU A 117      38.042 -61.889  46.735  1.00 74.46           O  
ATOM   1740  CG  GLU A 117      38.192 -62.085  50.415  1.00 74.46           C  
ATOM   1741  HG2 GLU A 117      39.276 -62.102  50.295  1.00 74.46           H  
ATOM   1742  HG3 GLU A 117      37.772 -62.880  49.798  1.00 74.46           H  
ATOM   1743  CD  GLU A 117      37.847 -62.333  51.895  1.00 74.46           C  
ATOM   1744  OE1 GLU A 117      38.632 -63.051  52.557  1.00 74.46           O  
ATOM   1745  OE2 GLU A 117      36.806 -61.819  52.362  1.00 74.46           O  
ATOM   1746  N   GLU A 118      36.376 -60.408  46.987  1.00 75.49           N  
ATOM   1747  H   GLU A 118      36.029 -59.607  47.496  1.00 75.49           H  
ATOM   1748  CA  GLU A 118      35.615 -60.861  45.826  1.00 75.49           C  
ATOM   1749  HA  GLU A 118      35.556 -61.949  45.866  1.00 75.49           H  
ATOM   1750  C   GLU A 118      36.312 -60.485  44.511  1.00 75.49           C  
ATOM   1751  CB  GLU A 118      34.186 -60.305  45.913  1.00 75.49           C  
ATOM   1752  HB2 GLU A 118      34.187 -59.243  45.668  1.00 75.49           H  
ATOM   1753  HB3 GLU A 118      33.825 -60.434  46.933  1.00 75.49           H  
ATOM   1754  O   GLU A 118      36.388 -61.310  43.597  1.00 75.49           O  
ATOM   1755  CG  GLU A 118      33.250 -61.070  44.967  1.00 75.49           C  
ATOM   1756  HG2 GLU A 118      33.572 -60.900  43.940  1.00 75.49           H  
ATOM   1757  HG3 GLU A 118      33.348 -62.136  45.170  1.00 75.49           H  
ATOM   1758  CD  GLU A 118      31.772 -60.675  45.096  1.00 75.49           C  
ATOM   1759  OE1 GLU A 118      30.961 -61.384  44.453  1.00 75.49           O  
ATOM   1760  OE2 GLU A 118      31.465 -59.685  45.792  1.00 75.49           O  
ATOM   1761  N   LEU A 119      36.903 -59.286  44.429  1.00 71.85           N  
ATOM   1762  H   LEU A 119      36.770 -58.642  45.196  1.00 71.85           H  
ATOM   1763  CA  LEU A 119      37.715 -58.852  43.292  1.00 71.85           C  
ATOM   1764  HA  LEU A 119      37.104 -58.915  42.392  1.00 71.85           H  
ATOM   1765  C   LEU A 119      38.938 -59.755  43.103  1.00 71.85           C  
ATOM   1766  CB  LEU A 119      38.156 -57.395  43.493  1.00 71.85           C  
ATOM   1767  HB2 LEU A 119      38.873 -57.366  44.313  1.00 71.85           H  
ATOM   1768  HB3 LEU A 119      37.300 -56.786  43.786  1.00 71.85           H  
ATOM   1769  O   LEU A 119      39.188 -60.186  41.982  1.00 71.85           O  
ATOM   1770  CG  LEU A 119      38.795 -56.803  42.220  1.00 71.85           C  
ATOM   1771  HG  LEU A 119      39.266 -57.585  41.624  1.00 71.85           H  
ATOM   1772  CD1 LEU A 119      37.755 -56.106  41.345  1.00 71.85           C  
ATOM   1773 HD11 LEU A 119      37.313 -55.270  41.886  1.00 71.85           H  
ATOM   1774 HD12 LEU A 119      38.229 -55.729  40.438  1.00 71.85           H  
ATOM   1775 HD13 LEU A 119      36.970 -56.810  41.070  1.00 71.85           H  
ATOM   1776  CD2 LEU A 119      39.881 -55.812  42.604  1.00 71.85           C  
ATOM   1777 HD21 LEU A 119      39.490 -55.096  43.327  1.00 71.85           H  
ATOM   1778 HD22 LEU A 119      40.227 -55.283  41.716  1.00 71.85           H  
ATOM   1779 HD23 LEU A 119      40.714 -56.349  43.058  1.00 71.85           H  
ATOM   1780  N   VAL A 120      39.664 -60.092  44.176  1.00 73.15           N  
ATOM   1781  H   VAL A 120      39.406 -59.694  45.068  1.00 73.15           H  
ATOM   1782  CA  VAL A 120      40.792 -61.035  44.137  1.00 73.15           C  
ATOM   1783  HA  VAL A 120      41.515 -60.680  43.402  1.00 73.15           H  
ATOM   1784  C   VAL A 120      40.312 -62.397  43.655  1.00 73.15           C  
ATOM   1785  CB  VAL A 120      41.517 -61.137  45.495  1.00 73.15           C  
ATOM   1786  HB  VAL A 120      40.783 -61.265  46.290  1.00 73.15           H  
ATOM   1787  O   VAL A 120      40.898 -62.916  42.716  1.00 73.15           O  
ATOM   1788  CG1 VAL A 120      42.509 -62.309  45.552  1.00 73.15           C  
ATOM   1789 HG11 VAL A 120      41.981 -63.262  45.513  1.00 73.15           H  
ATOM   1790 HG12 VAL A 120      43.066 -62.282  46.489  1.00 73.15           H  
ATOM   1791 HG13 VAL A 120      43.209 -62.259  44.718  1.00 73.15           H  
ATOM   1792  CG2 VAL A 120      42.334 -59.865  45.762  1.00 73.15           C  
ATOM   1793 HG21 VAL A 120      42.716 -59.883  46.783  1.00 73.15           H  
ATOM   1794 HG22 VAL A 120      43.170 -59.804  45.064  1.00 73.15           H  
ATOM   1795 HG23 VAL A 120      41.718 -58.975  45.632  1.00 73.15           H  
ATOM   1796  N   GLN A 121      39.203 -62.940  44.172  1.00 74.57           N  
ATOM   1797  H   GLN A 121      38.753 -62.484  44.953  1.00 74.57           H  
ATOM   1798  CA  GLN A 121      38.652 -64.210  43.668  1.00 74.57           C  
ATOM   1799  HA  GLN A 121      39.397 -64.997  43.788  1.00 74.57           H  
ATOM   1800  C   GLN A 121      38.265 -64.149  42.186  1.00 74.57           C  
ATOM   1801  CB  GLN A 121      37.383 -64.583  44.440  1.00 74.57           C  
ATOM   1802  HB2 GLN A 121      36.846 -65.343  43.872  1.00 74.57           H  
ATOM   1803  HB3 GLN A 121      36.737 -63.710  44.531  1.00 74.57           H  
ATOM   1804  O   GLN A 121      38.330 -65.147  41.462  1.00 74.57           O  
ATOM   1805  CG  GLN A 121      37.656 -65.160  45.828  1.00 74.57           C  
ATOM   1806  HG2 GLN A 121      38.274 -66.053  45.737  1.00 74.57           H  
ATOM   1807  HG3 GLN A 121      38.197 -64.433  46.433  1.00 74.57           H  
ATOM   1808  CD  GLN A 121      36.359 -65.531  46.539  1.00 74.57           C  
ATOM   1809  NE2 GLN A 121      36.428 -65.916  47.792  1.00 74.57           N  
ATOM   1810 HE21 GLN A 121      37.298 -65.817  48.294  1.00 74.57           H  
ATOM   1811 HE22 GLN A 121      35.544 -66.031  48.267  1.00 74.57           H  
ATOM   1812  OE1 GLN A 121      35.269 -65.516  45.983  1.00 74.57           O  
ATOM   1813  N   ARG A 122      37.778 -62.998  41.718  1.00 74.64           N  
ATOM   1814  H   ARG A 122      37.682 -62.228  42.365  1.00 74.64           H  
ATOM   1815  CA  ARG A 122      37.379 -62.812  40.321  1.00 74.64           C  
ATOM   1816  HA  ARG A 122      36.876 -63.718  39.982  1.00 74.64           H  
ATOM   1817  C   ARG A 122      38.599 -62.664  39.414  1.00 74.64           C  
ATOM   1818  CB  ARG A 122      36.400 -61.634  40.224  1.00 74.64           C  
ATOM   1819  HB2 ARG A 122      35.991 -61.402  41.208  1.00 74.64           H  
ATOM   1820  HB3 ARG A 122      36.915 -60.746  39.859  1.00 74.64           H  
ATOM   1821  O   ARG A 122      38.660 -63.352  38.399  1.00 74.64           O  
ATOM   1822  CG  ARG A 122      35.220 -61.974  39.314  1.00 74.64           C  
ATOM   1823  HG2 ARG A 122      35.583 -62.092  38.293  1.00 74.64           H  
ATOM   1824  HG3 ARG A 122      34.746 -62.899  39.642  1.00 74.64           H  
ATOM   1825  CD  ARG A 122      34.193 -60.842  39.376  1.00 74.64           C  
ATOM   1826  HD2 ARG A 122      34.715 -59.890  39.269  1.00 74.64           H  
ATOM   1827  HD3 ARG A 122      33.700 -60.859  40.347  1.00 74.64           H  
ATOM   1828  NE  ARG A 122      33.201 -60.965  38.294  1.00 74.64           N  
ATOM   1829  HE  ARG A 122      33.324 -61.722  37.638  1.00 74.64           H  
ATOM   1830  NH1 ARG A 122      31.998 -59.081  38.820  1.00 74.64           N  
ATOM   1831 HH11 ARG A 122      31.260 -58.420  38.624  1.00 74.64           H  
ATOM   1832 HH12 ARG A 122      32.534 -58.968  39.669  1.00 74.64           H  
ATOM   1833  NH2 ARG A 122      31.491 -60.240  36.983  1.00 74.64           N  
ATOM   1834 HH21 ARG A 122      30.770 -59.558  36.795  1.00 74.64           H  
ATOM   1835 HH22 ARG A 122      31.659 -60.989  36.326  1.00 74.64           H  
ATOM   1836  CZ  ARG A 122      32.237 -60.099  38.042  1.00 74.64           C  
ATOM   1837  N   LEU A 123      39.586 -61.873  39.825  1.00 71.16           N  
ATOM   1838  H   LEU A 123      39.446 -61.358  40.683  1.00 71.16           H  
ATOM   1839  CA  LEU A 123      40.891 -61.748  39.180  1.00 71.16           C  
ATOM   1840  HA  LEU A 123      40.752 -61.437  38.145  1.00 71.16           H  
ATOM   1841  C   LEU A 123      41.618 -63.089  39.153  1.00 71.16           C  
ATOM   1842  CB  LEU A 123      41.739 -60.702  39.922  1.00 71.16           C  
ATOM   1843  HB2 LEU A 123      42.794 -60.879  39.715  1.00 71.16           H  
ATOM   1844  HB3 LEU A 123      41.600 -60.832  40.995  1.00 71.16           H  
ATOM   1845  O   LEU A 123      42.081 -63.481  38.095  1.00 71.16           O  
ATOM   1846  CG  LEU A 123      41.405 -59.255  39.529  1.00 71.16           C  
ATOM   1847  HG  LEU A 123      40.325 -59.105  39.529  1.00 71.16           H  
ATOM   1848  CD1 LEU A 123      42.028 -58.286  40.528  1.00 71.16           C  
ATOM   1849 HD11 LEU A 123      41.654 -58.497  41.530  1.00 71.16           H  
ATOM   1850 HD12 LEU A 123      41.745 -57.268  40.259  1.00 71.16           H  
ATOM   1851 HD13 LEU A 123      43.114 -58.374  40.517  1.00 71.16           H  
ATOM   1852  CD2 LEU A 123      41.966 -58.927  38.145  1.00 71.16           C  
ATOM   1853 HD21 LEU A 123      41.945 -57.847  38.005  1.00 71.16           H  
ATOM   1854 HD22 LEU A 123      41.370 -59.404  37.367  1.00 71.16           H  
ATOM   1855 HD23 LEU A 123      43.004 -59.251  38.066  1.00 71.16           H  
ATOM   1856  N   GLU A 124      41.651 -63.838  40.255  1.00 74.50           N  
ATOM   1857  H   GLU A 124      41.301 -63.435  41.113  1.00 74.50           H  
ATOM   1858  CA  GLU A 124      42.222 -65.185  40.329  1.00 74.50           C  
ATOM   1859  HA  GLU A 124      43.266 -65.152  40.018  1.00 74.50           H  
ATOM   1860  C   GLU A 124      41.501 -66.156  39.401  1.00 74.50           C  
ATOM   1861  CB  GLU A 124      42.150 -65.746  41.755  1.00 74.50           C  
ATOM   1862  HB2 GLU A 124      41.162 -65.546  42.169  1.00 74.50           H  
ATOM   1863  HB3 GLU A 124      42.282 -66.827  41.705  1.00 74.50           H  
ATOM   1864  O   GLU A 124      42.166 -66.937  38.730  1.00 74.50           O  
ATOM   1865  CG  GLU A 124      43.244 -65.191  42.677  1.00 74.50           C  
ATOM   1866  HG2 GLU A 124      44.210 -65.405  42.220  1.00 74.50           H  
ATOM   1867  HG3 GLU A 124      43.151 -64.108  42.760  1.00 74.50           H  
ATOM   1868  CD  GLU A 124      43.191 -65.827  44.075  1.00 74.50           C  
ATOM   1869  OE1 GLU A 124      44.263 -65.856  44.722  1.00 74.50           O  
ATOM   1870  OE2 GLU A 124      42.110 -66.323  44.468  1.00 74.50           O  
ATOM   1871  N   ARG A 125      40.165 -66.097  39.295  1.00 72.32           N  
ATOM   1872  H   ARG A 125      39.668 -65.472  39.914  1.00 72.32           H  
ATOM   1873  CA  ARG A 125      39.419 -66.893  38.304  1.00 72.32           C  
ATOM   1874  HA  ARG A 125      39.726 -67.934  38.395  1.00 72.32           H  
ATOM   1875  C   ARG A 125      39.774 -66.500  36.873  1.00 72.32           C  
ATOM   1876  CB  ARG A 125      37.905 -66.794  38.538  1.00 72.32           C  
ATOM   1877  HB2 ARG A 125      37.639 -65.782  38.845  1.00 72.32           H  
ATOM   1878  HB3 ARG A 125      37.386 -67.013  37.604  1.00 72.32           H  
ATOM   1879  O   ARG A 125      39.949 -67.388  36.042  1.00 72.32           O  
ATOM   1880  CG  ARG A 125      37.445 -67.817  39.583  1.00 72.32           C  
ATOM   1881  HG2 ARG A 125      37.973 -67.657  40.523  1.00 72.32           H  
ATOM   1882  HG3 ARG A 125      37.688 -68.817  39.222  1.00 72.32           H  
ATOM   1883  CD  ARG A 125      35.933 -67.747  39.824  1.00 72.32           C  
ATOM   1884  HD2 ARG A 125      35.410 -67.773  38.868  1.00 72.32           H  
ATOM   1885  HD3 ARG A 125      35.652 -68.628  40.402  1.00 72.32           H  
ATOM   1886  NE  ARG A 125      35.567 -66.529  40.570  1.00 72.32           N  
ATOM   1887  HE  ARG A 125      36.288 -65.825  40.646  1.00 72.32           H  
ATOM   1888  NH1 ARG A 125      33.599 -67.287  41.483  1.00 72.32           N  
ATOM   1889 HH11 ARG A 125      33.731 -68.178  41.027  1.00 72.32           H  
ATOM   1890 HH12 ARG A 125      32.819 -67.125  42.103  1.00 72.32           H  
ATOM   1891  NH2 ARG A 125      34.306 -65.229  41.955  1.00 72.32           N  
ATOM   1892 HH21 ARG A 125      33.546 -65.120  42.611  1.00 72.32           H  
ATOM   1893 HH22 ARG A 125      35.020 -64.515  41.962  1.00 72.32           H  
ATOM   1894  CZ  ARG A 125      34.496 -66.353  41.324  1.00 72.32           C  
ATOM   1895  N   MET A 126      39.929 -65.208  36.587  1.00 68.90           N  
ATOM   1896  H   MET A 126      39.756 -64.531  37.317  1.00 68.90           H  
ATOM   1897  CA  MET A 126      40.369 -64.728  35.272  1.00 68.90           C  
ATOM   1898  HA  MET A 126      39.739 -65.175  34.502  1.00 68.90           H  
ATOM   1899  C   MET A 126      41.810 -65.164  34.968  1.00 68.90           C  
ATOM   1900  CB  MET A 126      40.220 -63.201  35.186  1.00 68.90           C  
ATOM   1901  HB2 MET A 126      40.722 -62.853  34.284  1.00 68.90           H  
ATOM   1902  HB3 MET A 126      40.697 -62.729  36.045  1.00 68.90           H  
ATOM   1903  O   MET A 126      42.086 -65.668  33.883  1.00 68.90           O  
ATOM   1904  CG  MET A 126      38.750 -62.771  35.121  1.00 68.90           C  
ATOM   1905  HG2 MET A 126      38.308 -63.165  34.205  1.00 68.90           H  
ATOM   1906  HG3 MET A 126      38.213 -63.209  35.962  1.00 68.90           H  
ATOM   1907  SD  MET A 126      38.479 -60.978  35.167  1.00 68.90           S  
ATOM   1908  CE  MET A 126      39.177 -60.488  33.564  1.00 68.90           C  
ATOM   1909  HE1 MET A 126      38.681 -61.033  32.761  1.00 68.90           H  
ATOM   1910  HE2 MET A 126      40.247 -60.695  33.544  1.00 68.90           H  
ATOM   1911  HE3 MET A 126      39.025 -59.419  33.418  1.00 68.90           H  
ATOM   1912  N   LEU A 127      42.716 -65.066  35.942  1.00 69.50           N  
ATOM   1913  H   LEU A 127      42.428 -64.616  36.799  1.00 69.50           H  
ATOM   1914  CA  LEU A 127      44.111 -65.504  35.844  1.00 69.50           C  
ATOM   1915  HA  LEU A 127      44.535 -65.070  34.939  1.00 69.50           H  
ATOM   1916  C   LEU A 127      44.218 -67.027  35.714  1.00 69.50           C  
ATOM   1917  CB  LEU A 127      44.888 -64.988  37.077  1.00 69.50           C  
ATOM   1918  HB2 LEU A 127      45.180 -65.822  37.716  1.00 69.50           H  
ATOM   1919  HB3 LEU A 127      44.231 -64.372  37.691  1.00 69.50           H  
ATOM   1920  O   LEU A 127      45.033 -67.523  34.941  1.00 69.50           O  
ATOM   1921  CG  LEU A 127      46.122 -64.138  36.725  1.00 69.50           C  
ATOM   1922  HG  LEU A 127      45.997 -63.683  35.743  1.00 69.50           H  
ATOM   1923  CD1 LEU A 127      46.303 -63.013  37.742  1.00 69.50           C  
ATOM   1924 HD11 LEU A 127      47.182 -62.420  37.488  1.00 69.50           H  
ATOM   1925 HD12 LEU A 127      46.415 -63.419  38.748  1.00 69.50           H  
ATOM   1926 HD13 LEU A 127      45.434 -62.355  37.718  1.00 69.50           H  
ATOM   1927  CD2 LEU A 127      47.383 -65.005  36.720  1.00 69.50           C  
ATOM   1928 HD21 LEU A 127      47.552 -65.421  37.714  1.00 69.50           H  
ATOM   1929 HD22 LEU A 127      47.264 -65.806  35.991  1.00 69.50           H  
ATOM   1930 HD23 LEU A 127      48.236 -64.390  36.432  1.00 69.50           H  
ATOM   1931  N   ALA A 128      43.387 -67.782  36.434  1.00 67.87           N  
ATOM   1932  H   ALA A 128      42.781 -67.320  37.097  1.00 67.87           H  
ATOM   1933  CA  ALA A 128      43.299 -69.235  36.334  1.00 67.87           C  
ATOM   1934  HA  ALA A 128      44.299 -69.655  36.447  1.00 67.87           H  
ATOM   1935  C   ALA A 128      42.771 -69.668  34.964  1.00 67.87           C  
ATOM   1936  CB  ALA A 128      42.414 -69.775  37.464  1.00 67.87           C  
ATOM   1937  HB1 ALA A 128      41.409 -69.361  37.382  1.00 67.87           H  
ATOM   1938  HB2 ALA A 128      42.838 -69.503  38.430  1.00 67.87           H  
ATOM   1939  HB3 ALA A 128      42.357 -70.862  37.396  1.00 67.87           H  
ATOM   1940  O   ALA A 128      43.277 -70.642  34.413  1.00 67.87           O  
ATOM   1941  N   ALA A 129      41.817 -68.928  34.394  1.00 64.85           N  
ATOM   1942  H   ALA A 129      41.395 -68.179  34.924  1.00 64.85           H  
ATOM   1943  CA  ALA A 129      41.347 -69.147  33.030  1.00 64.85           C  
ATOM   1944  HA  ALA A 129      41.115 -70.205  32.907  1.00 64.85           H  
ATOM   1945  C   ALA A 129      42.421 -68.796  31.980  1.00 64.85           C  
ATOM   1946  CB  ALA A 129      40.053 -68.349  32.829  1.00 64.85           C  
ATOM   1947  HB1 ALA A 129      39.657 -68.546  31.832  1.00 64.85           H  
ATOM   1948  HB2 ALA A 129      39.312 -68.650  33.570  1.00 64.85           H  
ATOM   1949  HB3 ALA A 129      40.247 -67.281  32.926  1.00 64.85           H  
ATOM   1950  O   ALA A 129      42.526 -69.479  30.964  1.00 64.85           O  
ATOM   1951  N   LEU A 130      43.259 -67.786  32.243  1.00 60.10           N  
ATOM   1952  H   LEU A 130      43.050 -67.202  33.040  1.00 60.10           H  
ATOM   1953  CA  LEU A 130      44.371 -67.383  31.369  1.00 60.10           C  
ATOM   1954  HA  LEU A 130      44.034 -67.425  30.334  1.00 60.10           H  
ATOM   1955  C   LEU A 130      45.597 -68.315  31.452  1.00 60.10           C  
ATOM   1956  CB  LEU A 130      44.754 -65.928  31.709  1.00 60.10           C  
ATOM   1957  HB2 LEU A 130      45.792 -65.750  31.428  1.00 60.10           H  
ATOM   1958  HB3 LEU A 130      44.688 -65.789  32.789  1.00 60.10           H  
ATOM   1959  O   LEU A 130      46.276 -68.528  30.450  1.00 60.10           O  
ATOM   1960  CG  LEU A 130      43.871 -64.887  30.996  1.00 60.10           C  
ATOM   1961  HG  LEU A 130      42.838 -65.234  30.972  1.00 60.10           H  
ATOM   1962  CD1 LEU A 130      43.910 -63.546  31.728  1.00 60.10           C  
ATOM   1963 HD11 LEU A 130      44.932 -63.169  31.770  1.00 60.10           H  
ATOM   1964 HD12 LEU A 130      43.528 -63.669  32.742  1.00 60.10           H  
ATOM   1965 HD13 LEU A 130      43.283 -62.824  31.206  1.00 60.10           H  
ATOM   1966  CD2 LEU A 130      44.363 -64.659  29.563  1.00 60.10           C  
ATOM   1967 HD21 LEU A 130      45.383 -64.273  29.569  1.00 60.10           H  
ATOM   1968 HD22 LEU A 130      43.715 -63.937  29.066  1.00 60.10           H  
ATOM   1969 HD23 LEU A 130      44.335 -65.593  29.002  1.00 60.10           H  
ATOM   1970  N   ARG A 131      45.894 -68.897  32.621  1.00 61.01           N  
ATOM   1971  H   ARG A 131      45.318 -68.642  33.410  1.00 61.01           H  
ATOM   1972  CA  ARG A 131      47.100 -69.719  32.861  1.00 61.01           C  
ATOM   1973  HA  ARG A 131      47.966 -69.080  32.689  1.00 61.01           H  
ATOM   1974  C   ARG A 131      47.314 -70.903  31.909  1.00 61.01           C  
ATOM   1975  CB  ARG A 131      47.131 -70.227  34.311  1.00 61.01           C  
ATOM   1976  HB2 ARG A 131      47.589 -71.215  34.337  1.00 61.01           H  
ATOM   1977  HB3 ARG A 131      46.116 -70.318  34.697  1.00 61.01           H  
ATOM   1978  O   ARG A 131      48.439 -71.026  31.420  1.00 61.01           O  
ATOM   1979  CG  ARG A 131      47.958 -69.307  35.212  1.00 61.01           C  
ATOM   1980  HG2 ARG A 131      47.500 -68.318  35.244  1.00 61.01           H  
ATOM   1981  HG3 ARG A 131      48.971 -69.220  34.818  1.00 61.01           H  
ATOM   1982  CD  ARG A 131      48.011 -69.901  36.621  1.00 61.01           C  
ATOM   1983  HD2 ARG A 131      46.989 -70.065  36.961  1.00 61.01           H  
ATOM   1984  HD3 ARG A 131      48.531 -70.858  36.583  1.00 61.01           H  
ATOM   1985  NE  ARG A 131      48.698 -68.997  37.559  1.00 61.01           N  
ATOM   1986  HE  ARG A 131      49.118 -68.168  37.162  1.00 61.01           H  
ATOM   1987  NH1 ARG A 131      48.198 -70.145  39.482  1.00 61.01           N  
ATOM   1988 HH11 ARG A 131      48.172 -70.187  40.491  1.00 61.01           H  
ATOM   1989 HH12 ARG A 131      47.733 -70.849  38.928  1.00 61.01           H  
ATOM   1990  NH2 ARG A 131      49.288 -68.203  39.608  1.00 61.01           N  
ATOM   1991 HH21 ARG A 131      49.249 -68.262  40.616  1.00 61.01           H  
ATOM   1992 HH22 ARG A 131      49.666 -67.370  39.179  1.00 61.01           H  
ATOM   1993  CZ  ARG A 131      48.729 -69.121  38.873  1.00 61.01           C  
ATOM   1994  N   PRO A 132      46.338 -71.799  31.656  1.00 52.20           N  
ATOM   1995  CA  PRO A 132      46.597 -72.998  30.858  1.00 52.20           C  
ATOM   1996  HA  PRO A 132      47.401 -73.573  31.317  1.00 52.20           H  
ATOM   1997  C   PRO A 132      47.029 -72.666  29.426  1.00 52.20           C  
ATOM   1998  CB  PRO A 132      45.308 -73.828  30.906  1.00 52.20           C  
ATOM   1999  HB2 PRO A 132      45.405 -74.590  31.679  1.00 52.20           H  
ATOM   2000  HB3 PRO A 132      45.081 -74.295  29.948  1.00 52.20           H  
ATOM   2001  O   PRO A 132      47.815 -73.408  28.843  1.00 52.20           O  
ATOM   2002  CG  PRO A 132      44.224 -72.833  31.317  1.00 52.20           C  
ATOM   2003  HG2 PRO A 132      43.828 -72.339  30.430  1.00 52.20           H  
ATOM   2004  HG3 PRO A 132      43.422 -73.312  31.878  1.00 52.20           H  
ATOM   2005  CD  PRO A 132      44.976 -71.816  32.166  1.00 52.20           C  
ATOM   2006  HD2 PRO A 132      44.483 -70.849  32.071  1.00 52.20           H  
ATOM   2007  HD3 PRO A 132      44.984 -72.140  33.207  1.00 52.20           H  
ATOM   2008  N   VAL A 133      46.590 -71.523  28.889  1.00 46.53           N  
ATOM   2009  H   VAL A 133      45.982 -70.929  29.435  1.00 46.53           H  
ATOM   2010  CA  VAL A 133      46.964 -71.069  27.544  1.00 46.53           C  
ATOM   2011  HA  VAL A 133      46.770 -71.878  26.840  1.00 46.53           H  
ATOM   2012  C   VAL A 133      48.462 -70.751  27.453  1.00 46.53           C  
ATOM   2013  CB  VAL A 133      46.105 -69.856  27.127  1.00 46.53           C  
ATOM   2014  HB  VAL A 133      46.344 -69.009  27.770  1.00 46.53           H  
ATOM   2015  O   VAL A 133      49.077 -71.011  26.425  1.00 46.53           O  
ATOM   2016  CG1 VAL A 133      46.367 -69.449  25.673  1.00 46.53           C  
ATOM   2017 HG11 VAL A 133      45.719 -68.618  25.397  1.00 46.53           H  
ATOM   2018 HG12 VAL A 133      46.177 -70.290  25.006  1.00 46.53           H  
ATOM   2019 HG13 VAL A 133      47.400 -69.123  25.550  1.00 46.53           H  
ATOM   2020  CG2 VAL A 133      44.603 -70.160  27.259  1.00 46.53           C  
ATOM   2021 HG21 VAL A 133      44.023 -69.314  26.891  1.00 46.53           H  
ATOM   2022 HG22 VAL A 133      44.347 -71.047  26.680  1.00 46.53           H  
ATOM   2023 HG23 VAL A 133      44.332 -70.314  28.303  1.00 46.53           H  
ATOM   2024  N   ALA A 134      49.079 -70.252  28.529  1.00 41.11           N  
ATOM   2025  H   ALA A 134      48.541 -70.097  29.370  1.00 41.11           H  
ATOM   2026  CA  ALA A 134      50.492 -69.875  28.524  1.00 41.11           C  
ATOM   2027  HA  ALA A 134      50.709 -69.360  27.588  1.00 41.11           H  
ATOM   2028  C   ALA A 134      51.457 -71.078  28.604  1.00 41.11           C  
ATOM   2029  CB  ALA A 134      50.727 -68.883  29.671  1.00 41.11           C  
ATOM   2030  HB1 ALA A 134      50.528 -69.362  30.629  1.00 41.11           H  
ATOM   2031  HB2 ALA A 134      50.070 -68.021  29.553  1.00 41.11           H  
ATOM   2032  HB3 ALA A 134      51.762 -68.543  29.649  1.00 41.11           H  
ATOM   2033  O   ALA A 134      52.491 -71.078  27.942  1.00 41.11           O  
ATOM   2034  N   GLN A 135      51.152 -72.105  29.410  1.00 39.22           N  
ATOM   2035  H   GLN A 135      50.270 -72.082  29.901  1.00 39.22           H  
ATOM   2036  CA  GLN A 135      52.108 -73.194  29.690  1.00 39.22           C  
ATOM   2037  HA  GLN A 135      53.096 -72.756  29.834  1.00 39.22           H  
ATOM   2038  C   GLN A 135      52.282 -74.213  28.557  1.00 39.22           C  
ATOM   2039  CB  GLN A 135      51.716 -73.934  30.979  1.00 39.22           C  
ATOM   2040  HB2 GLN A 135      50.631 -74.014  31.046  1.00 39.22           H  
ATOM   2041  HB3 GLN A 135      52.128 -74.943  30.954  1.00 39.22           H  
ATOM   2042  O   GLN A 135      53.313 -74.882  28.509  1.00 39.22           O  
ATOM   2043  CG  GLN A 135      52.276 -73.240  32.226  1.00 39.22           C  
ATOM   2044  HG2 GLN A 135      51.850 -72.241  32.309  1.00 39.22           H  
ATOM   2045  HG3 GLN A 135      53.357 -73.146  32.122  1.00 39.22           H  
ATOM   2046  CD  GLN A 135      51.980 -74.008  33.511  1.00 39.22           C  
ATOM   2047  NE2 GLN A 135      52.664 -73.701  34.591  1.00 39.22           N  
ATOM   2048 HE21 GLN A 135      52.478 -74.277  35.399  1.00 39.22           H  
ATOM   2049 HE22 GLN A 135      53.417 -73.029  34.540  1.00 39.22           H  
ATOM   2050  OE1 GLN A 135      51.131 -74.879  33.595  1.00 39.22           O  
ATOM   2051  N   ALA A 136      51.310 -74.352  27.651  1.00 36.24           N  
ATOM   2052  H   ALA A 136      50.487 -73.772  27.723  1.00 36.24           H  
ATOM   2053  CA  ALA A 136      51.352 -75.379  26.606  1.00 36.24           C  
ATOM   2054  HA  ALA A 136      51.463 -76.351  27.086  1.00 36.24           H  
ATOM   2055  C   ALA A 136      52.534 -75.233  25.624  1.00 36.24           C  
ATOM   2056  CB  ALA A 136      50.009 -75.361  25.868  1.00 36.24           C  
ATOM   2057  HB1 ALA A 136      49.993 -76.154  25.120  1.00 36.24           H  
ATOM   2058  HB2 ALA A 136      49.193 -75.521  26.573  1.00 36.24           H  
ATOM   2059  HB3 ALA A 136      49.870 -74.400  25.371  1.00 36.24           H  
ATOM   2060  O   ALA A 136      52.837 -76.180  24.903  1.00 36.24           O  
ATOM   2061  N   ALA A 137      53.200 -74.074  25.585  1.00 30.59           N  
ATOM   2062  H   ALA A 137      52.915 -73.329  26.204  1.00 30.59           H  
ATOM   2063  CA  ALA A 137      54.285 -73.810  24.645  1.00 30.59           C  
ATOM   2064  HA  ALA A 137      53.960 -74.098  23.645  1.00 30.59           H  
ATOM   2065  C   ALA A 137      55.579 -74.593  24.940  1.00 30.59           C  
ATOM   2066  CB  ALA A 137      54.550 -72.299  24.650  1.00 30.59           C  
ATOM   2067  HB1 ALA A 137      55.336 -72.065  23.932  1.00 30.59           H  
ATOM   2068  HB2 ALA A 137      54.870 -71.976  25.641  1.00 30.59           H  
ATOM   2069  HB3 ALA A 137      53.644 -71.760  24.372  1.00 30.59           H  
ATOM   2070  O   ALA A 137      56.261 -75.019  24.011  1.00 30.59           O  
ATOM   2071  N   ASP A 138      55.956 -74.747  26.212  1.00 28.07           N  
ATOM   2072  H   ASP A 138      55.332 -74.422  26.937  1.00 28.07           H  
ATOM   2073  CA  ASP A 138      57.386 -74.875  26.540  1.00 28.07           C  
ATOM   2074  HA  ASP A 138      57.948 -74.359  25.762  1.00 28.07           H  
ATOM   2075  C   ASP A 138      57.910 -76.320  26.568  1.00 28.07           C  
ATOM   2076  CB  ASP A 138      57.635 -74.156  27.882  1.00 28.07           C  
ATOM   2077  HB2 ASP A 138      57.615 -74.886  28.691  1.00 28.07           H  
ATOM   2078  HB3 ASP A 138      56.824 -73.452  28.069  1.00 28.07           H  
ATOM   2079  O   ASP A 138      59.086 -76.577  26.306  1.00 28.07           O  
ATOM   2080  CG  ASP A 138      58.938 -73.347  27.945  1.00 28.07           C  
ATOM   2081  OD1 ASP A 138      59.492 -73.007  26.877  1.00 28.07           O  
ATOM   2082  OD2 ASP A 138      59.337 -73.028  29.087  1.00 28.07           O  
ATOM   2083  N   ALA A 139      57.052 -77.294  26.893  1.00 29.58           N  
ATOM   2084  H   ALA A 139      56.084 -77.030  27.011  1.00 29.58           H  
ATOM   2085  CA  ALA A 139      57.457 -78.654  27.269  1.00 29.58           C  
ATOM   2086  HA  ALA A 139      58.365 -78.563  27.866  1.00 29.58           H  
ATOM   2087  C   ALA A 139      57.832 -79.551  26.066  1.00 29.58           C  
ATOM   2088  CB  ALA A 139      56.382 -79.254  28.185  1.00 29.58           C  
ATOM   2089  HB1 ALA A 139      56.708 -80.232  28.542  1.00 29.58           H  
ATOM   2090  HB2 ALA A 139      55.450 -79.371  27.632  1.00 29.58           H  
ATOM   2091  HB3 ALA A 139      56.215 -78.600  29.040  1.00 29.58           H  
ATOM   2092  O   ALA A 139      57.324 -80.657  25.905  1.00 29.58           O  
ATOM   2093  N   SER A 140      58.725 -79.071  25.204  1.00 24.97           N  
ATOM   2094  H   SER A 140      59.067 -78.140  25.392  1.00 24.97           H  
ATOM   2095  CA  SER A 140      59.170 -79.728  23.967  1.00 24.97           C  
ATOM   2096  HA  SER A 140      58.313 -80.185  23.473  1.00 24.97           H  
ATOM   2097  C   SER A 140      60.232 -80.818  24.159  1.00 24.97           C  
ATOM   2098  CB  SER A 140      59.754 -78.654  23.037  1.00 24.97           C  
ATOM   2099  HB2 SER A 140      58.966 -77.958  22.749  1.00 24.97           H  
ATOM   2100  HB3 SER A 140      60.142 -79.131  22.137  1.00 24.97           H  
ATOM   2101  O   SER A 140      60.401 -81.668  23.292  1.00 24.97           O  
ATOM   2102  OG  SER A 140      60.799 -77.937  23.681  1.00 24.97           O  
ATOM   2103  HG  SER A 140      60.420 -77.188  24.146  1.00 24.97           H  
ATOM   2104  N   GLY A 141      61.006 -80.740  25.243  1.00 22.37           N  
ATOM   2105  H   GLY A 141      60.736 -80.029  25.907  1.00 22.37           H  
ATOM   2106  CA  GLY A 141      62.428 -81.088  25.203  1.00 22.37           C  
ATOM   2107  HA2 GLY A 141      62.881 -80.528  24.385  1.00 22.37           H  
ATOM   2108  HA3 GLY A 141      62.889 -80.732  26.124  1.00 22.37           H  
ATOM   2109  C   GLY A 141      62.824 -82.558  25.005  1.00 22.37           C  
ATOM   2110  O   GLY A 141      63.124 -83.009  23.902  1.00 22.37           O  
ATOM   2111  N   THR A 142      63.133 -83.233  26.111  1.00 22.79           N  
ATOM   2112  H   THR A 142      62.828 -82.882  27.008  1.00 22.79           H  
ATOM   2113  CA  THR A 142      64.260 -84.177  26.135  1.00 22.79           C  
ATOM   2114  HA  THR A 142      64.948 -83.868  25.349  1.00 22.79           H  
ATOM   2115  C   THR A 142      63.886 -85.624  25.809  1.00 22.79           C  
ATOM   2116  CB  THR A 142      65.044 -84.068  27.455  1.00 22.79           C  
ATOM   2117  HB  THR A 142      65.548 -85.012  27.662  1.00 22.79           H  
ATOM   2118  O   THR A 142      63.042 -86.240  26.453  1.00 22.79           O  
ATOM   2119  CG2 THR A 142      66.091 -82.957  27.373  1.00 22.79           C  
ATOM   2120 HG21 THR A 142      65.606 -82.004  27.162  1.00 22.79           H  
ATOM   2121 HG22 THR A 142      66.806 -83.179  26.581  1.00 22.79           H  
ATOM   2122 HG23 THR A 142      66.627 -82.885  28.320  1.00 22.79           H  
ATOM   2123  OG1 THR A 142      64.199 -83.733  28.534  1.00 22.79           O  
ATOM   2124  HG1 THR A 142      64.678 -83.876  29.354  1.00 22.79           H  
ATOM   2125  N   GLY A 143      64.592 -86.193  24.825  1.00 21.94           N  
ATOM   2126  H   GLY A 143      65.231 -85.596  24.319  1.00 21.94           H  
ATOM   2127  CA  GLY A 143      64.345 -87.518  24.243  1.00 21.94           C  
ATOM   2128  HA2 GLY A 143      63.271 -87.652  24.121  1.00 21.94           H  
ATOM   2129  HA3 GLY A 143      64.804 -87.567  23.256  1.00 21.94           H  
ATOM   2130  C   GLY A 143      64.869 -88.685  25.073  1.00 21.94           C  
ATOM   2131  O   GLY A 143      65.673 -89.464  24.567  1.00 21.94           O  
ATOM   2132  N   ALA A 144      64.480 -88.763  26.350  1.00 21.53           N  
ATOM   2133  H   ALA A 144      63.792 -88.097  26.673  1.00 21.53           H  
ATOM   2134  CA  ALA A 144      64.994 -89.756  27.292  1.00 21.53           C  
ATOM   2135  HA  ALA A 144      66.049 -89.546  27.466  1.00 21.53           H  
ATOM   2136  C   ALA A 144      64.872 -91.166  26.699  1.00 21.53           C  
ATOM   2137  CB  ALA A 144      64.260 -89.620  28.630  1.00 21.53           C  
ATOM   2138  HB1 ALA A 144      64.652 -90.347  29.340  1.00 21.53           H  
ATOM   2139  HB2 ALA A 144      63.195 -89.803  28.488  1.00 21.53           H  
ATOM   2140  HB3 ALA A 144      64.399 -88.616  29.031  1.00 21.53           H  
ATOM   2141  O   ALA A 144      63.770 -91.672  26.531  1.00 21.53           O  
ATOM   2142  N   ASN A 145      66.027 -91.731  26.342  1.00 21.50           N  
ATOM   2143  H   ASN A 145      66.862 -91.191  26.521  1.00 21.50           H  
ATOM   2144  CA  ASN A 145      66.209 -92.903  25.495  1.00 21.50           C  
ATOM   2145  HA  ASN A 145      65.463 -92.906  24.701  1.00 21.50           H  
ATOM   2146  C   ASN A 145      66.053 -94.159  26.370  1.00 21.50           C  
ATOM   2147  CB  ASN A 145      67.617 -92.730  24.871  1.00 21.50           C  
ATOM   2148  HB2 ASN A 145      68.385 -92.934  25.618  1.00 21.50           H  
ATOM   2149  HB3 ASN A 145      67.730 -91.695  24.547  1.00 21.50           H  
ATOM   2150  O   ASN A 145      67.038 -94.571  26.988  1.00 21.50           O  
ATOM   2151  CG  ASN A 145      67.886 -93.573  23.643  1.00 21.50           C  
ATOM   2152  ND2 ASN A 145      69.119 -93.608  23.189  1.00 21.50           N  
ATOM   2153 HD21 ASN A 145      69.863 -93.139  23.686  1.00 21.50           H  
ATOM   2154 HD22 ASN A 145      69.261 -94.185  22.373  1.00 21.50           H  
ATOM   2155  OD1 ASN A 145      67.013 -94.164  23.041  1.00 21.50           O  
ATOM   2156  N   PRO A 146      64.842 -94.712  26.563  1.00 22.59           N  
ATOM   2157  CA  PRO A 146      64.609 -95.715  27.592  1.00 22.59           C  
ATOM   2158  HA  PRO A 146      65.171 -95.480  28.496  1.00 22.59           H  
ATOM   2159  C   PRO A 146      65.093 -97.048  27.017  1.00 22.59           C  
ATOM   2160  CB  PRO A 146      63.102 -95.657  27.899  1.00 22.59           C  
ATOM   2161  HB2 PRO A 146      62.645 -96.644  27.823  1.00 22.59           H  
ATOM   2162  HB3 PRO A 146      62.937 -95.258  28.899  1.00 22.59           H  
ATOM   2163  O   PRO A 146      64.379 -97.691  26.256  1.00 22.59           O  
ATOM   2164  CG  PRO A 146      62.502 -94.705  26.855  1.00 22.59           C  
ATOM   2165  HG2 PRO A 146      61.598 -95.118  26.408  1.00 22.59           H  
ATOM   2166  HG3 PRO A 146      62.289 -93.743  27.320  1.00 22.59           H  
ATOM   2167  CD  PRO A 146      63.607 -94.540  25.815  1.00 22.59           C  
ATOM   2168  HD2 PRO A 146      63.526 -93.592  25.283  1.00 22.59           H  
ATOM   2169  HD3 PRO A 146      63.530 -95.347  25.086  1.00 22.59           H  
ATOM   2170  N   SER A 147      66.362 -97.378  27.259  1.00 20.39           N  
ATOM   2171  H   SER A 147      66.910 -96.751  27.830  1.00 20.39           H  
ATOM   2172  CA  SER A 147      67.118 -98.255  26.360  1.00 20.39           C  
ATOM   2173  HA  SER A 147      66.734 -98.116  25.349  1.00 20.39           H  
ATOM   2174  C   SER A 147      67.038 -99.756  26.639  1.00 20.39           C  
ATOM   2175  CB  SER A 147      68.588 -97.815  26.342  1.00 20.39           C  
ATOM   2176  HB2 SER A 147      69.153 -98.456  25.665  1.00 20.39           H  
ATOM   2177  HB3 SER A 147      68.639 -96.791  25.972  1.00 20.39           H  
ATOM   2178  O   SER A 147      66.773-100.517  25.716  1.00 20.39           O  
ATOM   2179  OG  SER A 147      69.168 -97.860  27.639  1.00 20.39           O  
ATOM   2180  HG  SER A 147      69.527 -98.739  27.777  1.00 20.39           H  
ATOM   2181  N   GLY A 148      67.451-100.178  27.839  1.00 20.69           N  
ATOM   2182  H   GLY A 148      67.562 -99.488  28.568  1.00 20.69           H  
ATOM   2183  CA  GLY A 148      68.041-101.515  28.059  1.00 20.69           C  
ATOM   2184  HA2 GLY A 148      68.522-101.874  27.149  1.00 20.69           H  
ATOM   2185  HA3 GLY A 148      68.809-101.454  28.830  1.00 20.69           H  
ATOM   2186  C   GLY A 148      67.018-102.560  28.493  1.00 20.69           C  
ATOM   2187  O   GLY A 148      65.820-102.340  28.352  1.00 20.69           O  
ATOM   2188  N   ASP A 149      67.379-103.633  29.198  1.00 21.89           N  
ATOM   2189  H   ASP A 149      66.554-104.001  29.651  1.00 21.89           H  
ATOM   2190  CA  ASP A 149      68.242-104.772  28.802  1.00 21.89           C  
ATOM   2191  HA  ASP A 149      68.570-104.666  27.768  1.00 21.89           H  
ATOM   2192  C   ASP A 149      67.280-106.005  28.894  1.00 21.89           C  
ATOM   2193  CB  ASP A 149      69.484-104.911  29.710  1.00 21.89           C  
ATOM   2194  HB2 ASP A 149      69.172-104.986  30.752  1.00 21.89           H  
ATOM   2195  HB3 ASP A 149      69.977-105.838  29.414  1.00 21.89           H  
ATOM   2196  O   ASP A 149      66.107-105.855  28.572  1.00 21.89           O  
ATOM   2197  CG  ASP A 149      70.579-103.855  29.561  1.00 21.89           C  
ATOM   2198  OD1 ASP A 149      70.768-103.361  28.425  1.00 21.89           O  
ATOM   2199  OD2 ASP A 149      71.252-103.564  30.577  1.00 21.89           O  
ATOM   2200  N   ASP A 150      67.531-107.178  29.491  1.00 21.87           N  
ATOM   2201  H   ASP A 150      66.657-107.587  29.790  1.00 21.87           H  
ATOM   2202  CA  ASP A 150      68.433-108.264  29.079  1.00 21.87           C  
ATOM   2203  HA  ASP A 150      68.854-108.013  28.105  1.00 21.87           H  
ATOM   2204  C   ASP A 150      67.629-109.599  28.959  1.00 21.87           C  
ATOM   2205  CB  ASP A 150      69.575-108.464  30.111  1.00 21.87           C  
ATOM   2206  HB2 ASP A 150      69.829-107.528  30.609  1.00 21.87           H  
ATOM   2207  HB3 ASP A 150      69.222-109.128  30.899  1.00 21.87           H  
ATOM   2208  O   ASP A 150      66.431-109.651  29.242  1.00 21.87           O  
ATOM   2209  CG  ASP A 150      70.854-109.059  29.500  1.00 21.87           C  
ATOM   2210  OD1 ASP A 150      70.855-109.310  28.273  1.00 21.87           O  
ATOM   2211  OD2 ASP A 150      71.799-109.332  30.272  1.00 21.87           O  
ATOM   2212  N   LEU A 151      68.347-110.675  28.612  1.00 21.27           N  
ATOM   2213  H   LEU A 151      69.292-110.409  28.376  1.00 21.27           H  
ATOM   2214  CA  LEU A 151      68.153-112.148  28.561  1.00 21.27           C  
ATOM   2215  HA  LEU A 151      68.095-112.426  27.509  1.00 21.27           H  
ATOM   2216  C   LEU A 151      66.986-112.928  29.236  1.00 21.27           C  
ATOM   2217  CB  LEU A 151      69.471-112.712  29.152  1.00 21.27           C  
ATOM   2218  HB2 LEU A 151      69.691-112.168  30.070  1.00 21.27           H  
ATOM   2219  HB3 LEU A 151      69.361-113.758  29.436  1.00 21.27           H  
ATOM   2220  O   LEU A 151      66.993-114.149  29.110  1.00 21.27           O  
ATOM   2221  CG  LEU A 151      70.683-112.623  28.210  1.00 21.27           C  
ATOM   2222  HG  LEU A 151      70.695-111.666  27.688  1.00 21.27           H  
ATOM   2223  CD1 LEU A 151      71.973-112.769  29.016  1.00 21.27           C  
ATOM   2224 HD11 LEU A 151      72.042-111.946  29.728  1.00 21.27           H  
ATOM   2225 HD12 LEU A 151      72.832-112.706  28.347  1.00 21.27           H  
ATOM   2226 HD13 LEU A 151      71.981-113.719  29.552  1.00 21.27           H  
ATOM   2227  CD2 LEU A 151      70.649-113.724  27.148  1.00 21.27           C  
ATOM   2228 HD21 LEU A 151      69.748-113.625  26.544  1.00 21.27           H  
ATOM   2229 HD22 LEU A 151      71.519-113.629  26.499  1.00 21.27           H  
ATOM   2230 HD23 LEU A 151      70.652-114.704  27.626  1.00 21.27           H  
ATOM   2231  N   GLY A 152      66.058-112.320  29.977  1.00 23.11           N  
ATOM   2232  H   GLY A 152      66.052-111.311  29.919  1.00 23.11           H  
ATOM   2233  CA  GLY A 152      65.296-112.941  31.083  1.00 23.11           C  
ATOM   2234  HA2 GLY A 152      64.429-112.311  31.283  1.00 23.11           H  
ATOM   2235  HA3 GLY A 152      65.932-112.889  31.967  1.00 23.11           H  
ATOM   2236  C   GLY A 152      64.774-114.398  30.979  1.00 23.11           C  
ATOM   2237  O   GLY A 152      64.398-114.911  29.932  1.00 23.11           O  
ATOM   2238  N   GLU A 153      64.643-115.020  32.156  1.00 24.28           N  
ATOM   2239  H   GLU A 153      64.796-114.432  32.963  1.00 24.28           H  
ATOM   2240  CA  GLU A 153      64.768-116.460  32.470  1.00 24.28           C  
ATOM   2241  HA  GLU A 153      65.802-116.764  32.308  1.00 24.28           H  
ATOM   2242  C   GLU A 153      63.895-117.504  31.759  1.00 24.28           C  
ATOM   2243  CB  GLU A 153      64.429-116.640  33.965  1.00 24.28           C  
ATOM   2244  HB2 GLU A 153      64.472-117.699  34.221  1.00 24.28           H  
ATOM   2245  HB3 GLU A 153      63.409-116.294  34.129  1.00 24.28           H  
ATOM   2246  O   GLU A 153      64.141-118.690  31.974  1.00 24.28           O  
ATOM   2247  CG  GLU A 153      65.367-115.919  34.936  1.00 24.28           C  
ATOM   2248  HG2 GLU A 153      66.391-116.224  34.721  1.00 24.28           H  
ATOM   2249  HG3 GLU A 153      65.293-114.843  34.778  1.00 24.28           H  
ATOM   2250  CD  GLU A 153      65.029-116.238  36.404  1.00 24.28           C  
ATOM   2251  OE1 GLU A 153      65.943-116.089  37.246  1.00 24.28           O  
ATOM   2252  OE2 GLU A 153      63.863-116.598  36.692  1.00 24.28           O  
ATOM   2253  N   ALA A 154      62.827-117.133  31.048  1.00 22.02           N  
ATOM   2254  H   ALA A 154      62.764-116.168  30.758  1.00 22.02           H  
ATOM   2255  CA  ALA A 154      61.688-118.035  30.834  1.00 22.02           C  
ATOM   2256  HA  ALA A 154      61.468-118.519  31.786  1.00 22.02           H  
ATOM   2257  C   ALA A 154      62.004-119.165  29.830  1.00 22.02           C  
ATOM   2258  CB  ALA A 154      60.454-117.204  30.463  1.00 22.02           C  
ATOM   2259  HB1 ALA A 154      60.244-116.480  31.251  1.00 22.02           H  
ATOM   2260  HB2 ALA A 154      60.634-116.677  29.526  1.00 22.02           H  
ATOM   2261  HB3 ALA A 154      59.593-117.862  30.341  1.00 22.02           H  
ATOM   2262  O   ALA A 154      61.644-119.093  28.658  1.00 22.02           O  
ATOM   2263  N   GLY A 155      62.718-120.192  30.292  1.00 28.83           N  
ATOM   2264  H   GLY A 155      63.053-120.080  31.239  1.00 28.83           H  
ATOM   2265  CA  GLY A 155      63.600-120.961  29.421  1.00 28.83           C  
ATOM   2266  HA2 GLY A 155      63.650-120.496  28.436  1.00 28.83           H  
ATOM   2267  HA3 GLY A 155      64.604-120.925  29.841  1.00 28.83           H  
ATOM   2268  C   GLY A 155      63.258-122.422  29.206  1.00 28.83           C  
ATOM   2269  O   GLY A 155      64.068-123.093  28.589  1.00 28.83           O  
ATOM   2270  N   VAL A 156      62.162-122.966  29.746  1.00 22.60           N  
ATOM   2271  H   VAL A 156      61.489-122.373  30.210  1.00 22.60           H  
ATOM   2272  CA  VAL A 156      62.054-124.435  29.816  1.00 22.60           C  
ATOM   2273  HA  VAL A 156      62.957-124.789  30.311  1.00 22.60           H  
ATOM   2274  C   VAL A 156      62.052-125.059  28.412  1.00 22.60           C  
ATOM   2275  CB  VAL A 156      60.875-124.922  30.673  1.00 22.60           C  
ATOM   2276  HB  VAL A 156      59.934-124.602  30.226  1.00 22.60           H  
ATOM   2277  O   VAL A 156      61.097-124.905  27.656  1.00 22.60           O  
ATOM   2278  CG1 VAL A 156      60.885-126.455  30.783  1.00 22.60           C  
ATOM   2279 HG11 VAL A 156      61.844-126.800  31.169  1.00 22.60           H  
ATOM   2280 HG12 VAL A 156      60.087-126.785  31.449  1.00 22.60           H  
ATOM   2281 HG13 VAL A 156      60.710-126.899  29.803  1.00 22.60           H  
ATOM   2282  CG2 VAL A 156      60.960-124.358  32.101  1.00 22.60           C  
ATOM   2283 HG21 VAL A 156      60.884-123.271  32.081  1.00 22.60           H  
ATOM   2284 HG22 VAL A 156      60.139-124.748  32.702  1.00 22.60           H  
ATOM   2285 HG23 VAL A 156      61.909-124.642  32.557  1.00 22.60           H  
ATOM   2286  N   ASP A 157      63.136-125.783  28.117  1.00 26.41           N  
ATOM   2287  H   ASP A 157      63.910-125.710  28.762  1.00 26.41           H  
ATOM   2288  CA  ASP A 157      63.491-126.385  26.826  1.00 26.41           C  
ATOM   2289  HA  ASP A 157      63.588-125.619  26.056  1.00 26.41           H  
ATOM   2290  C   ASP A 157      62.512-127.470  26.352  1.00 26.41           C  
ATOM   2291  CB  ASP A 157      64.838-127.116  27.011  1.00 26.41           C  
ATOM   2292  HB2 ASP A 157      65.037-127.715  26.122  1.00 26.41           H  
ATOM   2293  HB3 ASP A 157      64.752-127.790  27.863  1.00 26.41           H  
ATOM   2294  O   ASP A 157      62.286-127.655  25.156  1.00 26.41           O  
ATOM   2295  CG  ASP A 157      66.063-126.250  27.263  1.00 26.41           C  
ATOM   2296  OD1 ASP A 157      66.416-125.479  26.346  1.00 26.41           O  
ATOM   2297  OD2 ASP A 157      66.666-126.412  28.348  1.00 26.41           O  
ATOM   2298  N   GLU A 158      62.063-128.284  27.314  1.00 22.53           N  
ATOM   2299  H   GLU A 158      62.190-127.881  28.232  1.00 22.53           H  
ATOM   2300  CA  GLU A 158      62.403-129.714  27.265  1.00 22.53           C  
ATOM   2301  HA  GLU A 158      62.873-129.935  26.307  1.00 22.53           H  
ATOM   2302  C   GLU A 158      61.240-130.687  27.415  1.00 22.53           C  
ATOM   2303  CB  GLU A 158      63.408-130.037  28.400  1.00 22.53           C  
ATOM   2304  HB2 GLU A 158      62.994-130.795  29.064  1.00 22.53           H  
ATOM   2305  HB3 GLU A 158      63.557-129.152  29.019  1.00 22.53           H  
ATOM   2306  O   GLU A 158      61.249-131.710  26.737  1.00 22.53           O  
ATOM   2307  CG  GLU A 158      64.763-130.560  27.892  1.00 22.53           C  
ATOM   2308  HG2 GLU A 158      65.141-129.907  27.105  1.00 22.53           H  
ATOM   2309  HG3 GLU A 158      64.599-131.541  27.446  1.00 22.53           H  
ATOM   2310  CD  GLU A 158      65.820-130.682  29.007  1.00 22.53           C  
ATOM   2311  OE1 GLU A 158      66.945-131.129  28.678  1.00 22.53           O  
ATOM   2312  OE2 GLU A 158      65.482-130.433  30.190  1.00 22.53           O  
ATOM   2313  N   LEU A 159      60.338-130.507  28.387  1.00 20.70           N  
ATOM   2314  H   LEU A 159      60.340-129.640  28.904  1.00 20.70           H  
ATOM   2315  CA  LEU A 159      59.735-131.716  28.965  1.00 20.70           C  
ATOM   2316  HA  LEU A 159      60.590-132.356  29.183  1.00 20.70           H  
ATOM   2317  C   LEU A 159      58.906-132.516  27.934  1.00 20.70           C  
ATOM   2318  CB  LEU A 159      59.059-131.431  30.320  1.00 20.70           C  
ATOM   2319  HB2 LEU A 159      59.041-130.354  30.486  1.00 20.70           H  
ATOM   2320  HB3 LEU A 159      58.025-131.776  30.301  1.00 20.70           H  
ATOM   2321  O   LEU A 159      57.992-132.010  27.290  1.00 20.70           O  
ATOM   2322  CG  LEU A 159      59.818-132.109  31.483  1.00 20.70           C  
ATOM   2323  HG  LEU A 159      60.892-132.015  31.324  1.00 20.70           H  
ATOM   2324  CD1 LEU A 159      59.496-131.429  32.812  1.00 20.70           C  
ATOM   2325 HD11 LEU A 159      58.426-131.492  33.014  1.00 20.70           H  
ATOM   2326 HD12 LEU A 159      60.049-131.914  33.616  1.00 20.70           H  
ATOM   2327 HD13 LEU A 159      59.796-130.382  32.766  1.00 20.70           H  
ATOM   2328  CD2 LEU A 159      59.459-133.594  31.602  1.00 20.70           C  
ATOM   2329 HD21 LEU A 159      60.014-134.041  32.427  1.00 20.70           H  
ATOM   2330 HD22 LEU A 159      58.391-133.712  31.783  1.00 20.70           H  
ATOM   2331 HD23 LEU A 159      59.727-134.119  30.685  1.00 20.70           H  
ATOM   2332  N   LEU A 160      59.303-133.786  27.784  1.00 25.21           N  
ATOM   2333  H   LEU A 160      59.963-134.083  28.488  1.00 25.21           H  
ATOM   2334  CA  LEU A 160      59.465-134.510  26.510  1.00 25.21           C  
ATOM   2335  HA  LEU A 160      60.045-133.896  25.821  1.00 25.21           H  
ATOM   2336  C   LEU A 160      58.195-134.959  25.761  1.00 25.21           C  
ATOM   2337  CB  LEU A 160      60.260-135.793  26.863  1.00 25.21           C  
ATOM   2338  HB2 LEU A 160      59.786-136.253  27.730  1.00 25.21           H  
ATOM   2339  HB3 LEU A 160      60.165-136.508  26.045  1.00 25.21           H  
ATOM   2340  O   LEU A 160      58.241-135.172  24.553  1.00 25.21           O  
ATOM   2341  CG  LEU A 160      61.758-135.605  27.155  1.00 25.21           C  
ATOM   2342  HG  LEU A 160      61.924-134.655  27.664  1.00 25.21           H  
ATOM   2343  CD1 LEU A 160      62.264-136.732  28.060  1.00 25.21           C  
ATOM   2344 HD11 LEU A 160      61.734-136.704  29.012  1.00 25.21           H  
ATOM   2345 HD12 LEU A 160      63.328-136.593  28.253  1.00 25.21           H  
ATOM   2346 HD13 LEU A 160      62.100-137.700  27.585  1.00 25.21           H  
ATOM   2347  CD2 LEU A 160      62.564-135.644  25.856  1.00 25.21           C  
ATOM   2348 HD21 LEU A 160      63.618-135.473  26.078  1.00 25.21           H  
ATOM   2349 HD22 LEU A 160      62.222-134.844  25.200  1.00 25.21           H  
ATOM   2350 HD23 LEU A 160      62.443-136.604  25.356  1.00 25.21           H  
ATOM   2351  N   GLU A 161      57.147-135.339  26.494  1.00 23.96           N  
ATOM   2352  H   GLU A 161      57.059-134.820  27.356  1.00 23.96           H  
ATOM   2353  CA  GLU A 161      56.923-136.788  26.662  1.00 23.96           C  
ATOM   2354  HA  GLU A 161      57.823-137.287  26.304  1.00 23.96           H  
ATOM   2355  C   GLU A 161      55.786-137.464  25.850  1.00 23.96           C  
ATOM   2356  CB  GLU A 161      56.861-137.082  28.175  1.00 23.96           C  
ATOM   2357  HB2 GLU A 161      55.855-136.872  28.539  1.00 23.96           H  
ATOM   2358  HB3 GLU A 161      57.536-136.404  28.697  1.00 23.96           H  
ATOM   2359  O   GLU A 161      56.024-138.024  24.780  1.00 23.96           O  
ATOM   2360  CG  GLU A 161      57.294-138.511  28.537  1.00 23.96           C  
ATOM   2361  HG2 GLU A 161      58.356-138.610  28.312  1.00 23.96           H  
ATOM   2362  HG3 GLU A 161      56.764-139.225  27.906  1.00 23.96           H  
ATOM   2363  CD  GLU A 161      57.047-138.847  30.019  1.00 23.96           C  
ATOM   2364  OE1 GLU A 161      57.690-139.805  30.499  1.00 23.96           O  
ATOM   2365  OE2 GLU A 161      56.209-138.162  30.651  1.00 23.96           O  
ATOM   2366  N   ALA A 162      54.598-137.629  26.444  1.00 22.37           N  
ATOM   2367  H   ALA A 162      54.443-137.060  27.264  1.00 22.37           H  
ATOM   2368  CA  ALA A 162      54.026-138.979  26.526  1.00 22.37           C  
ATOM   2369  HA  ALA A 162      54.798-139.690  26.230  1.00 22.37           H  
ATOM   2370  C   ALA A 162      52.821-139.305  25.620  1.00 22.37           C  
ATOM   2371  CB  ALA A 162      53.733-139.274  28.006  1.00 22.37           C  
ATOM   2372  HB1 ALA A 162      54.646-139.239  28.599  1.00 22.37           H  
ATOM   2373  HB2 ALA A 162      53.043-138.537  28.416  1.00 22.37           H  
ATOM   2374  HB3 ALA A 162      53.314-140.276  28.106  1.00 22.37           H  
ATOM   2375  O   ALA A 162      52.946-140.006  24.613  1.00 22.37           O  
ATOM   2376  N   LEU A 163      51.610-138.944  26.048  1.00 21.58           N  
ATOM   2377  H   LEU A 163      51.575-138.323  26.844  1.00 21.58           H  
ATOM   2378  CA  LEU A 163      50.444-139.822  25.866  1.00 21.58           C  
ATOM   2379  HA  LEU A 163      50.809-140.849  25.846  1.00 21.58           H  
ATOM   2380  C   LEU A 163      49.708-139.675  24.525  1.00 21.58           C  
ATOM   2381  CB  LEU A 163      49.523-139.709  27.092  1.00 21.58           C  
ATOM   2382  HB2 LEU A 163      49.189-138.675  27.174  1.00 21.58           H  
ATOM   2383  HB3 LEU A 163      48.626-140.303  26.920  1.00 21.58           H  
ATOM   2384  O   LEU A 163      48.494-139.797  24.445  1.00 21.58           O  
ATOM   2385  CG  LEU A 163      50.165-140.122  28.433  1.00 21.58           C  
ATOM   2386  HG  LEU A 163      51.005-139.439  28.564  1.00 21.58           H  
ATOM   2387  CD1 LEU A 163      49.250-139.800  29.607  1.00 21.58           C  
ATOM   2388 HD11 LEU A 163      49.254-138.725  29.789  1.00 21.58           H  
ATOM   2389 HD12 LEU A 163      48.225-140.095  29.383  1.00 21.58           H  
ATOM   2390 HD13 LEU A 163      49.582-140.320  30.505  1.00 21.58           H  
ATOM   2391  CD2 LEU A 163      50.782-141.516  28.586  1.00 21.58           C  
ATOM   2392 HD21 LEU A 163      50.086-142.249  28.993  1.00 21.58           H  
ATOM   2393 HD22 LEU A 163      51.566-141.448  29.340  1.00 21.58           H  
ATOM   2394 HD23 LEU A 163      51.251-141.868  27.668  1.00 21.58           H  
ATOM   2395  N   GLY A 164      50.432-139.462  23.428  1.00 23.22           N  
ATOM   2396  H   GLY A 164      51.429-139.350  23.544  1.00 23.22           H  
ATOM   2397  CA  GLY A 164      49.888-139.847  22.124  1.00 23.22           C  
ATOM   2398  HA2 GLY A 164      48.873-139.466  22.009  1.00 23.22           H  
ATOM   2399  HA3 GLY A 164      50.511-139.417  21.340  1.00 23.22           H  
ATOM   2400  C   GLY A 164      49.865-141.372  21.942  1.00 23.22           C  
ATOM   2401  O   GLY A 164      48.950-141.908  21.328  1.00 23.22           O  
ATOM   2402  N   ARG A 165      50.879-142.082  22.464  1.00 23.86           N  
ATOM   2403  H   ARG A 165      51.541-141.589  23.045  1.00 23.86           H  
ATOM   2404  CA  ARG A 165      51.139-143.510  22.165  1.00 23.86           C  
ATOM   2405  HA  ARG A 165      50.842-143.717  21.137  1.00 23.86           H  
ATOM   2406  C   ARG A 165      50.339-144.518  23.010  1.00 23.86           C  
ATOM   2407  CB  ARG A 165      52.641-143.829  22.317  1.00 23.86           C  
ATOM   2408  HB2 ARG A 165      52.799-144.878  22.067  1.00 23.86           H  
ATOM   2409  HB3 ARG A 165      52.920-143.690  23.362  1.00 23.86           H  
ATOM   2410  O   ARG A 165      50.710-145.680  23.053  1.00 23.86           O  
ATOM   2411  CG  ARG A 165      53.590-143.019  21.436  1.00 23.86           C  
ATOM   2412  HG2 ARG A 165      53.283-143.079  20.392  1.00 23.86           H  
ATOM   2413  HG3 ARG A 165      53.566-141.979  21.763  1.00 23.86           H  
ATOM   2414  CD  ARG A 165      55.009-143.587  21.595  1.00 23.86           C  
ATOM   2415  HD2 ARG A 165      55.107-144.006  22.596  1.00 23.86           H  
ATOM   2416  HD3 ARG A 165      55.154-144.388  20.870  1.00 23.86           H  
ATOM   2417  NE  ARG A 165      56.027-142.536  21.427  1.00 23.86           N  
ATOM   2418  HE  ARG A 165      55.686-141.613  21.198  1.00 23.86           H  
ATOM   2419  NH1 ARG A 165      57.841-143.786  22.058  1.00 23.86           N  
ATOM   2420 HH11 ARG A 165      58.806-143.846  22.352  1.00 23.86           H  
ATOM   2421 HH12 ARG A 165      57.237-144.594  22.107  1.00 23.86           H  
ATOM   2422  NH2 ARG A 165      58.072-141.589  21.706  1.00 23.86           N  
ATOM   2423 HH21 ARG A 165      59.033-141.650  22.011  1.00 23.86           H  
ATOM   2424 HH22 ARG A 165      57.656-140.677  21.583  1.00 23.86           H  
ATOM   2425  CZ  ARG A 165      57.307-142.644  21.725  1.00 23.86           C  
ATOM   2426  N   GLU A 166      49.344-144.075  23.770  1.00 22.31           N  
ATOM   2427  H   GLU A 166      48.984-143.154  23.568  1.00 22.31           H  
ATOM   2428  CA  GLU A 166      49.160-144.566  25.146  1.00 22.31           C  
ATOM   2429  HA  GLU A 166      50.101-144.363  25.659  1.00 22.31           H  
ATOM   2430  C   GLU A 166      48.942-146.071  25.366  1.00 22.31           C  
ATOM   2431  CB  GLU A 166      48.049-143.761  25.834  1.00 22.31           C  
ATOM   2432  HB2 GLU A 166      47.203-144.396  26.098  1.00 22.31           H  
ATOM   2433  HB3 GLU A 166      47.696-142.962  25.181  1.00 22.31           H  
ATOM   2434  O   GLU A 166      49.771-146.710  26.009  1.00 22.31           O  
ATOM   2435  CG  GLU A 166      48.643-143.154  27.087  1.00 22.31           C  
ATOM   2436  HG2 GLU A 166      49.119-143.940  27.673  1.00 22.31           H  
ATOM   2437  HG3 GLU A 166      49.401-142.464  26.718  1.00 22.31           H  
ATOM   2438  CD  GLU A 166      47.624-142.405  27.954  1.00 22.31           C  
ATOM   2439  OE1 GLU A 166      47.781-142.430  29.193  1.00 22.31           O  
ATOM   2440  OE2 GLU A 166      46.707-141.778  27.383  1.00 22.31           O  
ATOM   2441  N   LEU A 167      47.847-146.649  24.865  1.00 20.08           N  
ATOM   2442  H   LEU A 167      47.212-146.079  24.324  1.00 20.08           H  
ATOM   2443  CA  LEU A 167      47.678-148.101  24.816  1.00 20.08           C  
ATOM   2444  HA  LEU A 167      48.288-148.566  25.590  1.00 20.08           H  
ATOM   2445  C   LEU A 167      48.219-148.586  23.474  1.00 20.08           C  
ATOM   2446  CB  LEU A 167      46.213-148.508  25.071  1.00 20.08           C  
ATOM   2447  HB2 LEU A 167      45.981-149.402  24.492  1.00 20.08           H  
ATOM   2448  HB3 LEU A 167      45.559-147.711  24.717  1.00 20.08           H  
ATOM   2449  O   LEU A 167      47.513-148.584  22.467  1.00 20.08           O  
ATOM   2450  CG  LEU A 167      45.918-148.812  26.552  1.00 20.08           C  
ATOM   2451  HG  LEU A 167      46.370-148.045  27.181  1.00 20.08           H  
ATOM   2452  CD1 LEU A 167      44.406-148.800  26.787  1.00 20.08           C  
ATOM   2453 HD11 LEU A 167      44.206-149.018  27.836  1.00 20.08           H  
ATOM   2454 HD12 LEU A 167      43.929-149.555  26.162  1.00 20.08           H  
ATOM   2455 HD13 LEU A 167      44.009-147.813  26.548  1.00 20.08           H  
ATOM   2456  CD2 LEU A 167      46.442-150.190  26.966  1.00 20.08           C  
ATOM   2457 HD21 LEU A 167      46.005-150.979  26.355  1.00 20.08           H  
ATOM   2458 HD22 LEU A 167      47.527-150.234  26.869  1.00 20.08           H  
ATOM   2459 HD23 LEU A 167      46.214-150.384  28.014  1.00 20.08           H  
ATOM   2460  N   ASP A 168      49.488-148.982  23.502  1.00 19.89           N  
ATOM   2461  H   ASP A 168      50.022-148.737  24.324  1.00 19.89           H  
ATOM   2462  CA  ASP A 168      50.092-149.886  22.525  1.00 19.89           C  
ATOM   2463  HA  ASP A 168      49.543-149.799  21.588  1.00 19.89           H  
ATOM   2464  C   ASP A 168      49.964-151.349  23.001  1.00 19.89           C  
ATOM   2465  CB  ASP A 168      51.565-149.474  22.288  1.00 19.89           C  
ATOM   2466  HB2 ASP A 168      52.226-150.168  22.809  1.00 19.89           H  
ATOM   2467  HB3 ASP A 168      51.736-148.492  22.730  1.00 19.89           H  
ATOM   2468  O   ASP A 168      49.478-152.202  22.267  1.00 19.89           O  
ATOM   2469  CG  ASP A 168      52.006-149.386  20.817  1.00 19.89           C  
ATOM   2470  OD1 ASP A 168      51.241-149.778  19.908  1.00 19.89           O  
ATOM   2471  OD2 ASP A 168      53.151-148.916  20.603  1.00 19.89           O  
ATOM   2472  N   GLY A 169      50.380-151.674  24.231  1.00 20.07           N  
ATOM   2473  H   GLY A 169      50.715-150.940  24.838  1.00 20.07           H  
ATOM   2474  CA  GLY A 169      50.400-153.062  24.713  1.00 20.07           C  
ATOM   2475  HA2 GLY A 169      51.363-153.252  25.185  1.00 20.07           H  
ATOM   2476  HA3 GLY A 169      50.308-153.760  23.881  1.00 20.07           H  
ATOM   2477  C   GLY A 169      49.310-153.407  25.723  1.00 20.07           C  
ATOM   2478  O   GLY A 169      48.345-154.104  25.406  1.00 20.07           O  
ATOM   2479  N   ASP A 170      49.584-152.988  26.956  1.00 19.13           N  
ATOM   2480  H   ASP A 170      50.282-152.267  27.069  1.00 19.13           H  
ATOM   2481  CA  ASP A 170      49.244-153.682  28.205  1.00 19.13           C  
ATOM   2482  HA  ASP A 170      48.774-154.639  27.979  1.00 19.13           H  
ATOM   2483  C   ASP A 170      48.245-152.916  29.083  1.00 19.13           C  
ATOM   2484  CB  ASP A 170      50.554-153.953  28.993  1.00 19.13           C  
ATOM   2485  HB2 ASP A 170      51.187-153.067  28.944  1.00 19.13           H  
ATOM   2486  HB3 ASP A 170      50.291-154.093  30.042  1.00 19.13           H  
ATOM   2487  O   ASP A 170      48.423-151.686  29.255  1.00 19.13           O  
ATOM   2488  CG  ASP A 170      51.372-155.195  28.582  1.00 19.13           C  
ATOM   2489  OD1 ASP A 170      50.776-156.245  28.240  1.00 19.13           O  
ATOM   2490  OD2 ASP A 170      52.622-155.129  28.689  1.00 19.13           O  
ATOM   2491  OXT ASP A 170      47.333-153.593  29.610  1.00 19.13           O  
TER    2492      ASP A 170                                                       
ATOM   2492  N   MET B   1       0.858  38.178 -43.034  1.00 79.67           N  
ATOM   2493  H   MET B   1       0.027  37.706 -43.361  1.00 79.67           H  
ATOM   2494  H2  MET B   1       0.677  38.620 -42.144  1.00 79.67           H  
ATOM   2495  H3  MET B   1       1.131  38.879 -43.708  1.00 79.67           H  
ATOM   2496  CA  MET B   1       1.940  37.194 -42.886  1.00 79.67           C  
ATOM   2497  HA  MET B   1       2.855  37.719 -42.613  1.00 79.67           H  
ATOM   2498  C   MET B   1       2.162  36.475 -44.196  1.00 79.67           C  
ATOM   2499  CB  MET B   1       1.646  36.153 -41.812  1.00 79.67           C  
ATOM   2500  HB2 MET B   1       2.284  35.284 -41.972  1.00 79.67           H  
ATOM   2501  HB3 MET B   1       0.606  35.832 -41.884  1.00 79.67           H  
ATOM   2502  O   MET B   1       1.195  36.030 -44.812  1.00 79.67           O  
ATOM   2503  CG  MET B   1       1.932  36.662 -40.410  1.00 79.67           C  
ATOM   2504  HG2 MET B   1       2.987  36.916 -40.305  1.00 79.67           H  
ATOM   2505  HG3 MET B   1       1.333  37.553 -40.224  1.00 79.67           H  
ATOM   2506  SD  MET B   1       1.493  35.397 -39.209  1.00 79.67           S  
ATOM   2507  CE  MET B   1       0.794  36.450 -37.911  1.00 79.67           C  
ATOM   2508  HE1 MET B   1       1.573  37.093 -37.501  1.00 79.67           H  
ATOM   2509  HE2 MET B   1      -0.022  37.053 -38.308  1.00 79.67           H  
ATOM   2510  HE3 MET B   1       0.411  35.821 -37.107  1.00 79.67           H  
ATOM   2511  N   THR B   2       3.416  36.360 -44.608  1.00 91.13           N  
ATOM   2512  H   THR B   2       4.134  36.756 -44.018  1.00 91.13           H  
ATOM   2513  CA  THR B   2       3.844  35.415 -45.640  1.00 91.13           C  
ATOM   2514  HA  THR B   2       3.289  35.613 -46.557  1.00 91.13           H  
ATOM   2515  C   THR B   2       3.542  33.981 -45.204  1.00 91.13           C  
ATOM   2516  CB  THR B   2       5.343  35.559 -45.942  1.00 91.13           C  
ATOM   2517  HB  THR B   2       5.601  34.876 -46.751  1.00 91.13           H  
ATOM   2518  O   THR B   2       3.259  33.713 -44.033  1.00 91.13           O  
ATOM   2519  CG2 THR B   2       5.727  36.977 -46.363  1.00 91.13           C  
ATOM   2520 HG21 THR B   2       5.571  37.680 -45.544  1.00 91.13           H  
ATOM   2521 HG22 THR B   2       5.129  37.282 -47.222  1.00 91.13           H  
ATOM   2522 HG23 THR B   2       6.780  36.995 -46.644  1.00 91.13           H  
ATOM   2523  OG1 THR B   2       6.105  35.221 -44.813  1.00 91.13           O  
ATOM   2524  HG1 THR B   2       6.260  36.025 -44.312  1.00 91.13           H  
ATOM   2525  N   ASP B   3       3.584  33.039 -46.144  1.00 85.77           N  
ATOM   2526  H   ASP B   3       3.815  33.270 -47.099  1.00 85.77           H  
ATOM   2527  CA  ASP B   3       3.400  31.633 -45.789  1.00 85.77           C  
ATOM   2528  HA  ASP B   3       2.450  31.551 -45.261  1.00 85.77           H  
ATOM   2529  C   ASP B   3       4.475  31.152 -44.806  1.00 85.77           C  
ATOM   2530  CB  ASP B   3       3.311  30.781 -47.056  1.00 85.77           C  
ATOM   2531  HB2 ASP B   3       4.312  30.550 -47.421  1.00 85.77           H  
ATOM   2532  HB3 ASP B   3       2.783  31.336 -47.831  1.00 85.77           H  
ATOM   2533  O   ASP B   3       4.152  30.532 -43.796  1.00 85.77           O  
ATOM   2534  CG  ASP B   3       2.522  29.506 -46.771  1.00 85.77           C  
ATOM   2535  OD1 ASP B   3       1.359  29.667 -46.307  1.00 85.77           O  
ATOM   2536  OD2 ASP B   3       3.071  28.421 -47.041  1.00 85.77           O  
ATOM   2537  N   SER B   4       5.722  31.586 -45.014  1.00 85.51           N  
ATOM   2538  H   SER B   4       5.933  32.074 -45.873  1.00 85.51           H  
ATOM   2539  CA  SER B   4       6.838  31.347 -44.098  1.00 85.51           C  
ATOM   2540  HA  SER B   4       6.998  30.272 -44.014  1.00 85.51           H  
ATOM   2541  C   SER B   4       6.582  31.885 -42.686  1.00 85.51           C  
ATOM   2542  CB  SER B   4       8.111  31.987 -44.662  1.00 85.51           C  
ATOM   2543  HB2 SER B   4       7.984  33.069 -44.699  1.00 85.51           H  
ATOM   2544  HB3 SER B   4       8.956  31.755 -44.014  1.00 85.51           H  
ATOM   2545  O   SER B   4       6.872  31.188 -41.719  1.00 85.51           O  
ATOM   2546  OG  SER B   4       8.367  31.508 -45.970  1.00 85.51           O  
ATOM   2547  HG  SER B   4       8.788  30.647 -45.904  1.00 85.51           H  
ATOM   2548  N   GLU B   5       6.006  33.084 -42.537  1.00 88.73           N  
ATOM   2549  H   GLU B   5       5.789  33.625 -43.362  1.00 88.73           H  
ATOM   2550  CA  GLU B   5       5.685  33.656 -41.217  1.00 88.73           C  
ATOM   2551  HA  GLU B   5       6.565  33.609 -40.576  1.00 88.73           H  
ATOM   2552  C   GLU B   5       4.576  32.875 -40.500  1.00 88.73           C  
ATOM   2553  CB  GLU B   5       5.268  35.124 -41.361  1.00 88.73           C  
ATOM   2554  HB2 GLU B   5       4.782  35.449 -40.441  1.00 88.73           H  
ATOM   2555  HB3 GLU B   5       4.545  35.185 -42.175  1.00 88.73           H  
ATOM   2556  O   GLU B   5       4.723  32.561 -39.319  1.00 88.73           O  
ATOM   2557  CG  GLU B   5       6.448  36.070 -41.633  1.00 88.73           C  
ATOM   2558  HG2 GLU B   5       7.070  35.658 -42.428  1.00 88.73           H  
ATOM   2559  HG3 GLU B   5       7.059  36.127 -40.732  1.00 88.73           H  
ATOM   2560  CD  GLU B   5       5.987  37.477 -42.046  1.00 88.73           C  
ATOM   2561  OE1 GLU B   5       6.744  38.438 -41.827  1.00 88.73           O  
ATOM   2562  OE2 GLU B   5       4.903  37.586 -42.671  1.00 88.73           O  
ATOM   2563  N   LYS B   6       3.506  32.488 -41.212  1.00 88.89           N  
ATOM   2564  H   LYS B   6       3.469  32.737 -42.190  1.00 88.89           H  
ATOM   2565  CA  LYS B   6       2.442  31.650 -40.627  1.00 88.89           C  
ATOM   2566  HA  LYS B   6       2.041  32.139 -39.739  1.00 88.89           H  
ATOM   2567  C   LYS B   6       3.002  30.304 -40.170  1.00 88.89           C  
ATOM   2568  CB  LYS B   6       1.315  31.393 -41.634  1.00 88.89           C  
ATOM   2569  HB2 LYS B   6       0.634  30.662 -41.198  1.00 88.89           H  
ATOM   2570  HB3 LYS B   6       1.759  30.945 -42.523  1.00 88.89           H  
ATOM   2571  O   LYS B   6       2.724  29.853 -39.063  1.00 88.89           O  
ATOM   2572  CG  LYS B   6       0.491  32.639 -42.007  1.00 88.89           C  
ATOM   2573  HG2 LYS B   6       1.148  33.400 -42.427  1.00 88.89           H  
ATOM   2574  HG3 LYS B   6       0.025  33.036 -41.105  1.00 88.89           H  
ATOM   2575  CD  LYS B   6      -0.605  32.306 -43.035  1.00 88.89           C  
ATOM   2576  HD2 LYS B   6      -1.179  31.452 -42.677  1.00 88.89           H  
ATOM   2577  HD3 LYS B   6      -1.272  33.160 -43.149  1.00 88.89           H  
ATOM   2578  CE  LYS B   6       0.055  31.986 -44.385  1.00 88.89           C  
ATOM   2579  HE2 LYS B   6       0.958  31.413 -44.174  1.00 88.89           H  
ATOM   2580  HE3 LYS B   6       0.375  32.909 -44.870  1.00 88.89           H  
ATOM   2581  NZ  LYS B   6      -0.762  31.151 -45.294  1.00 88.89           N  
ATOM   2582  HZ1 LYS B   6      -0.128  30.678 -45.922  1.00 88.89           H  
ATOM   2583  HZ2 LYS B   6      -1.439  31.683 -45.822  1.00 88.89           H  
ATOM   2584  HZ3 LYS B   6      -1.203  30.395 -44.790  1.00 88.89           H  
ATOM   2585  N   VAL B   7       3.806  29.660 -41.018  1.00 88.45           N  
ATOM   2586  H   VAL B   7       3.992  30.076 -41.919  1.00 88.45           H  
ATOM   2587  CA  VAL B   7       4.420  28.366 -40.698  1.00 88.45           C  
ATOM   2588  HA  VAL B   7       3.636  27.682 -40.371  1.00 88.45           H  
ATOM   2589  C   VAL B   7       5.395  28.493 -39.525  1.00 88.45           C  
ATOM   2590  CB  VAL B   7       5.079  27.751 -41.944  1.00 88.45           C  
ATOM   2591  HB  VAL B   7       5.780  28.463 -42.380  1.00 88.45           H  
ATOM   2592  O   VAL B   7       5.421  27.607 -38.672  1.00 88.45           O  
ATOM   2593  CG1 VAL B   7       5.823  26.462 -41.600  1.00 88.45           C  
ATOM   2594 HG11 VAL B   7       5.184  25.797 -41.019  1.00 88.45           H  
ATOM   2595 HG12 VAL B   7       6.725  26.686 -41.031  1.00 88.45           H  
ATOM   2596 HG13 VAL B   7       6.099  25.960 -42.528  1.00 88.45           H  
ATOM   2597  CG2 VAL B   7       4.022  27.370 -42.992  1.00 88.45           C  
ATOM   2598 HG21 VAL B   7       3.385  26.571 -42.614  1.00 88.45           H  
ATOM   2599 HG22 VAL B   7       4.511  27.035 -43.907  1.00 88.45           H  
ATOM   2600 HG23 VAL B   7       3.393  28.223 -43.244  1.00 88.45           H  
ATOM   2601  N   ALA B   8       6.136  29.601 -39.414  1.00 88.20           N  
ATOM   2602  H   ALA B   8       6.108  30.288 -40.153  1.00 88.20           H  
ATOM   2603  CA  ALA B   8       7.002  29.861 -38.266  1.00 88.20           C  
ATOM   2604  HA  ALA B   8       7.689  29.022 -38.160  1.00 88.20           H  
ATOM   2605  C   ALA B   8       6.213  29.971 -36.947  1.00 88.20           C  
ATOM   2606  CB  ALA B   8       7.830  31.123 -38.539  1.00 88.20           C  
ATOM   2607  HB1 ALA B   8       7.175  31.989 -38.643  1.00 88.20           H  
ATOM   2608  HB2 ALA B   8       8.406  30.996 -39.455  1.00 88.20           H  
ATOM   2609  HB3 ALA B   8       8.517  31.294 -37.710  1.00 88.20           H  
ATOM   2610  O   ALA B   8       6.655  29.431 -35.931  1.00 88.20           O  
ATOM   2611  N   GLU B   9       5.038  30.609 -36.945  1.00 89.82           N  
ATOM   2612  H   GLU B   9       4.731  31.076 -37.786  1.00 89.82           H  
ATOM   2613  CA  GLU B   9       4.160  30.648 -35.766  1.00 89.82           C  
ATOM   2614  HA  GLU B   9       4.743  30.964 -34.901  1.00 89.82           H  
ATOM   2615  C   GLU B   9       3.586  29.272 -35.417  1.00 89.82           C  
ATOM   2616  CB  GLU B   9       3.014  31.648 -35.955  1.00 89.82           C  
ATOM   2617  HB2 GLU B   9       2.533  31.490 -36.921  1.00 89.82           H  
ATOM   2618  HB3 GLU B   9       2.283  31.468 -35.167  1.00 89.82           H  
ATOM   2619  O   GLU B   9       3.643  28.868 -34.252  1.00 89.82           O  
ATOM   2620  CG  GLU B   9       3.499  33.097 -35.838  1.00 89.82           C  
ATOM   2621  HG2 GLU B   9       4.086  33.193 -34.925  1.00 89.82           H  
ATOM   2622  HG3 GLU B   9       4.153  33.326 -36.680  1.00 89.82           H  
ATOM   2623  CD  GLU B   9       2.346  34.111 -35.791  1.00 89.82           C  
ATOM   2624  OE1 GLU B   9       2.666  35.296 -35.545  1.00 89.82           O  
ATOM   2625  OE2 GLU B   9       1.174  33.707 -35.958  1.00 89.82           O  
ATOM   2626  N   TYR B  10       3.105  28.515 -36.410  1.00 89.99           N  
ATOM   2627  H   TYR B  10       3.033  28.918 -37.334  1.00 89.99           H  
ATOM   2628  CA  TYR B  10       2.611  27.154 -36.183  1.00 89.99           C  
ATOM   2629  HA  TYR B  10       1.832  27.195 -35.423  1.00 89.99           H  
ATOM   2630  C   TYR B  10       3.703  26.228 -35.637  1.00 89.99           C  
ATOM   2631  CB  TYR B  10       2.016  26.571 -37.474  1.00 89.99           C  
ATOM   2632  HB2 TYR B  10       2.740  26.681 -38.281  1.00 89.99           H  
ATOM   2633  HB3 TYR B  10       1.855  25.504 -37.325  1.00 89.99           H  
ATOM   2634  O   TYR B  10       3.461  25.491 -34.681  1.00 89.99           O  
ATOM   2635  CG  TYR B  10       0.685  27.170 -37.888  1.00 89.99           C  
ATOM   2636  CD1 TYR B  10      -0.399  27.165 -36.988  1.00 89.99           C  
ATOM   2637  HD1 TYR B  10      -0.287  26.743 -36.000  1.00 89.99           H  
ATOM   2638  CD2 TYR B  10       0.514  27.696 -39.184  1.00 89.99           C  
ATOM   2639  HD2 TYR B  10       1.341  27.691 -39.879  1.00 89.99           H  
ATOM   2640  CE1 TYR B  10      -1.638  27.709 -37.370  1.00 89.99           C  
ATOM   2641  HE1 TYR B  10      -2.472  27.719 -36.683  1.00 89.99           H  
ATOM   2642  CE2 TYR B  10      -0.725  28.239 -39.572  1.00 89.99           C  
ATOM   2643  HE2 TYR B  10      -0.849  28.645 -40.565  1.00 89.99           H  
ATOM   2644  OH  TYR B  10      -3.004  28.767 -39.024  1.00 89.99           O  
ATOM   2645  HH  TYR B  10      -2.996  29.110 -39.921  1.00 89.99           H  
ATOM   2646  CZ  TYR B  10      -1.802  28.251 -38.659  1.00 89.99           C  
ATOM   2647  N   LEU B  11       4.921  26.295 -36.186  1.00 88.07           N  
ATOM   2648  H   LEU B  11       5.058  26.902 -36.982  1.00 88.07           H  
ATOM   2649  CA  LEU B  11       6.049  25.492 -35.716  1.00 88.07           C  
ATOM   2650  HA  LEU B  11       5.718  24.455 -35.674  1.00 88.07           H  
ATOM   2651  C   LEU B  11       6.475  25.898 -34.298  1.00 88.07           C  
ATOM   2652  CB  LEU B  11       7.202  25.614 -36.730  1.00 88.07           C  
ATOM   2653  HB2 LEU B  11       7.563  26.643 -36.726  1.00 88.07           H  
ATOM   2654  HB3 LEU B  11       6.816  25.399 -37.726  1.00 88.07           H  
ATOM   2655  O   LEU B  11       6.759  25.031 -33.466  1.00 88.07           O  
ATOM   2656  CG  LEU B  11       8.383  24.666 -36.452  1.00 88.07           C  
ATOM   2657  HG  LEU B  11       8.772  24.850 -35.450  1.00 88.07           H  
ATOM   2658  CD1 LEU B  11       7.984  23.191 -36.568  1.00 88.07           C  
ATOM   2659 HD11 LEU B  11       7.551  22.994 -37.549  1.00 88.07           H  
ATOM   2660 HD12 LEU B  11       8.864  22.562 -36.437  1.00 88.07           H  
ATOM   2661 HD13 LEU B  11       7.267  22.928 -35.789  1.00 88.07           H  
ATOM   2662  CD2 LEU B  11       9.504  24.934 -37.456  1.00 88.07           C  
ATOM   2663 HD21 LEU B  11       9.153  24.747 -38.471  1.00 88.07           H  
ATOM   2664 HD22 LEU B  11      10.352  24.284 -37.244  1.00 88.07           H  
ATOM   2665 HD23 LEU B  11       9.831  25.971 -37.374  1.00 88.07           H  
ATOM   2666  N   ARG B  12       6.456  27.201 -33.984  1.00 89.80           N  
ATOM   2667  H   ARG B  12       6.236  27.866 -34.712  1.00 89.80           H  
ATOM   2668  CA  ARG B  12       6.695  27.696 -32.620  1.00 89.80           C  
ATOM   2669  HA  ARG B  12       7.659  27.323 -32.275  1.00 89.80           H  
ATOM   2670  C   ARG B  12       5.647  27.157 -31.649  1.00 89.80           C  
ATOM   2671  CB  ARG B  12       6.733  29.231 -32.618  1.00 89.80           C  
ATOM   2672  HB2 ARG B  12       7.449  29.564 -33.369  1.00 89.80           H  
ATOM   2673  HB3 ARG B  12       5.750  29.620 -32.883  1.00 89.80           H  
ATOM   2674  O   ARG B  12       6.009  26.684 -30.577  1.00 89.80           O  
ATOM   2675  CG  ARG B  12       7.151  29.795 -31.249  1.00 89.80           C  
ATOM   2676  HG2 ARG B  12       6.502  29.394 -30.471  1.00 89.80           H  
ATOM   2677  HG3 ARG B  12       8.176  29.496 -31.028  1.00 89.80           H  
ATOM   2678  CD  ARG B  12       7.038  31.324 -31.202  1.00 89.80           C  
ATOM   2679  HD2 ARG B  12       5.998  31.591 -31.389  1.00 89.80           H  
ATOM   2680  HD3 ARG B  12       7.295  31.659 -30.197  1.00 89.80           H  
ATOM   2681  NE  ARG B  12       7.937  31.982 -32.173  1.00 89.80           N  
ATOM   2682  HE  ARG B  12       8.862  31.587 -32.268  1.00 89.80           H  
ATOM   2683  NH1 ARG B  12       6.497  33.622 -32.920  1.00 89.80           N  
ATOM   2684 HH11 ARG B  12       6.273  34.364 -33.567  1.00 89.80           H  
ATOM   2685 HH12 ARG B  12       5.774  33.293 -32.297  1.00 89.80           H  
ATOM   2686  NH2 ARG B  12       8.546  33.478 -33.776  1.00 89.80           N  
ATOM   2687 HH21 ARG B  12       9.454  33.043 -33.849  1.00 89.80           H  
ATOM   2688 HH22 ARG B  12       8.310  34.260 -34.371  1.00 89.80           H  
ATOM   2689  CZ  ARG B  12       7.654  33.019 -32.945  1.00 89.80           C  
ATOM   2690  N   ARG B  13       4.361  27.177 -32.015  1.00 90.39           N  
ATOM   2691  H   ARG B  13       4.121  27.596 -32.902  1.00 90.39           H  
ATOM   2692  CA  ARG B  13       3.296  26.634 -31.162  1.00 90.39           C  
ATOM   2693  HA  ARG B  13       3.400  27.087 -30.176  1.00 90.39           H  
ATOM   2694  C   ARG B  13       3.467  25.133 -30.940  1.00 90.39           C  
ATOM   2695  CB  ARG B  13       1.913  26.980 -31.747  1.00 90.39           C  
ATOM   2696  HB2 ARG B  13       1.797  26.480 -32.709  1.00 90.39           H  
ATOM   2697  HB3 ARG B  13       1.848  28.055 -31.917  1.00 90.39           H  
ATOM   2698  O   ARG B  13       3.455  24.699 -29.794  1.00 90.39           O  
ATOM   2699  CG  ARG B  13       0.759  26.546 -30.827  1.00 90.39           C  
ATOM   2700  HG2 ARG B  13      -0.184  26.661 -31.361  1.00 90.39           H  
ATOM   2701  HG3 ARG B  13       0.869  25.489 -30.585  1.00 90.39           H  
ATOM   2702  CD  ARG B  13       0.691  27.378 -29.537  1.00 90.39           C  
ATOM   2703  HD2 ARG B  13       1.695  27.634 -29.199  1.00 90.39           H  
ATOM   2704  HD3 ARG B  13       0.151  28.300 -29.751  1.00 90.39           H  
ATOM   2705  NE  ARG B  13       0.036  26.636 -28.453  1.00 90.39           N  
ATOM   2706  HE  ARG B  13       0.062  25.628 -28.503  1.00 90.39           H  
ATOM   2707  NH1 ARG B  13      -0.401  28.408 -27.045  1.00 90.39           N  
ATOM   2708 HH11 ARG B  13      -0.100  29.054 -27.761  1.00 90.39           H  
ATOM   2709 HH12 ARG B  13      -0.762  28.731 -26.159  1.00 90.39           H  
ATOM   2710  NH2 ARG B  13      -0.818  26.317 -26.393  1.00 90.39           N  
ATOM   2711 HH21 ARG B  13      -0.480  25.371 -26.496  1.00 90.39           H  
ATOM   2712 HH22 ARG B  13      -1.118  26.632 -25.482  1.00 90.39           H  
ATOM   2713  CZ  ARG B  13      -0.400  27.129 -27.310  1.00 90.39           C  
ATOM   2714  N   ALA B  14       3.712  24.364 -32.002  1.00 90.56           N  
ATOM   2715  H   ALA B  14       3.690  24.787 -32.919  1.00 90.56           H  
ATOM   2716  CA  ALA B  14       3.883  22.915 -31.902  1.00 90.56           C  
ATOM   2717  HA  ALA B  14       2.987  22.497 -31.443  1.00 90.56           H  
ATOM   2718  C   ALA B  14       5.079  22.534 -31.010  1.00 90.56           C  
ATOM   2719  CB  ALA B  14       4.029  22.327 -33.316  1.00 90.56           C  
ATOM   2720  HB1 ALA B  14       3.348  22.827 -34.006  1.00 90.56           H  
ATOM   2721  HB2 ALA B  14       3.779  21.267 -33.288  1.00 90.56           H  
ATOM   2722  HB3 ALA B  14       5.052  22.444 -33.673  1.00 90.56           H  
ATOM   2723  O   ALA B  14       4.984  21.613 -30.201  1.00 90.56           O  
ATOM   2724  N   THR B  15       6.196  23.260 -31.121  1.00 92.02           N  
ATOM   2725  H   THR B  15       6.222  24.002 -31.806  1.00 92.02           H  
ATOM   2726  CA  THR B  15       7.389  23.018 -30.291  1.00 92.02           C  
ATOM   2727  HA  THR B  15       7.567  21.943 -30.258  1.00 92.02           H  
ATOM   2728  C   THR B  15       7.203  23.457 -28.837  1.00 92.02           C  
ATOM   2729  CB  THR B  15       8.649  23.667 -30.885  1.00 92.02           C  
ATOM   2730  HB  THR B  15       9.452  23.616 -30.149  1.00 92.02           H  
ATOM   2731  O   THR B  15       7.699  22.776 -27.939  1.00 92.02           O  
ATOM   2732  CG2 THR B  15       9.107  22.945 -32.152  1.00 92.02           C  
ATOM   2733 HG21 THR B  15       9.980  23.452 -32.564  1.00 92.02           H  
ATOM   2734 HG22 THR B  15       8.314  22.923 -32.898  1.00 92.02           H  
ATOM   2735 HG23 THR B  15       9.389  21.922 -31.902  1.00 92.02           H  
ATOM   2736  OG1 THR B  15       8.432  25.013 -31.226  1.00 92.02           O  
ATOM   2737  HG1 THR B  15       7.890  25.021 -32.019  1.00 92.02           H  
ATOM   2738  N   LEU B  16       6.445  24.529 -28.577  1.00 93.28           N  
ATOM   2739  H   LEU B  16       6.106  25.082 -29.351  1.00 93.28           H  
ATOM   2740  CA  LEU B  16       6.062  24.926 -27.216  1.00 93.28           C  
ATOM   2741  HA  LEU B  16       6.956  24.935 -26.592  1.00 93.28           H  
ATOM   2742  C   LEU B  16       5.108  23.914 -26.568  1.00 93.28           C  
ATOM   2743  CB  LEU B  16       5.435  26.331 -27.230  1.00 93.28           C  
ATOM   2744  HB2 LEU B  16       4.914  26.488 -26.286  1.00 93.28           H  
ATOM   2745  HB3 LEU B  16       4.689  26.371 -28.023  1.00 93.28           H  
ATOM   2746  O   LEU B  16       5.343  23.520 -25.427  1.00 93.28           O  
ATOM   2747  CG  LEU B  16       6.442  27.479 -27.419  1.00 93.28           C  
ATOM   2748  HG  LEU B  16       7.054  27.303 -28.303  1.00 93.28           H  
ATOM   2749  CD1 LEU B  16       5.682  28.794 -27.603  1.00 93.28           C  
ATOM   2750 HD11 LEU B  16       6.386  29.612 -27.755  1.00 93.28           H  
ATOM   2751 HD12 LEU B  16       5.034  28.717 -28.477  1.00 93.28           H  
ATOM   2752 HD13 LEU B  16       5.073  29.000 -26.723  1.00 93.28           H  
ATOM   2753  CD2 LEU B  16       7.371  27.638 -26.212  1.00 93.28           C  
ATOM   2754 HD21 LEU B  16       6.780  27.764 -25.305  1.00 93.28           H  
ATOM   2755 HD22 LEU B  16       8.011  26.761 -26.116  1.00 93.28           H  
ATOM   2756 HD23 LEU B  16       8.008  28.512 -26.353  1.00 93.28           H  
ATOM   2757  N   ASP B  17       4.091  23.448 -27.295  1.00 93.19           N  
ATOM   2758  H   ASP B  17       3.925  23.846 -28.209  1.00 93.19           H  
ATOM   2759  CA  ASP B  17       3.153  22.432 -26.804  1.00 93.19           C  
ATOM   2760  HA  ASP B  17       2.737  22.764 -25.853  1.00 93.19           H  
ATOM   2761  C   ASP B  17       3.869  21.094 -26.545  1.00 93.19           C  
ATOM   2762  CB  ASP B  17       1.993  22.247 -27.803  1.00 93.19           C  
ATOM   2763  HB2 ASP B  17       1.426  21.364 -27.509  1.00 93.19           H  
ATOM   2764  HB3 ASP B  17       2.402  22.061 -28.796  1.00 93.19           H  
ATOM   2765  O   ASP B  17       3.610  20.439 -25.537  1.00 93.19           O  
ATOM   2766  CG  ASP B  17       1.007  23.426 -27.867  1.00 93.19           C  
ATOM   2767  OD1 ASP B  17       0.860  24.185 -26.884  1.00 93.19           O  
ATOM   2768  OD2 ASP B  17       0.314  23.575 -28.896  1.00 93.19           O  
ATOM   2769  N   LEU B  18       4.824  20.706 -27.403  1.00 92.96           N  
ATOM   2770  H   LEU B  18       4.953  21.243 -28.249  1.00 92.96           H  
ATOM   2771  CA  LEU B  18       5.669  19.526 -27.182  1.00 92.96           C  
ATOM   2772  HA  LEU B  18       5.023  18.663 -27.019  1.00 92.96           H  
ATOM   2773  C   LEU B  18       6.540  19.680 -25.932  1.00 92.96           C  
ATOM   2774  CB  LEU B  18       6.531  19.278 -28.435  1.00 92.96           C  
ATOM   2775  HB2 LEU B  18       7.075  20.193 -28.667  1.00 92.96           H  
ATOM   2776  HB3 LEU B  18       5.869  19.060 -29.273  1.00 92.96           H  
ATOM   2777  O   LEU B  18       6.684  18.731 -25.159  1.00 92.96           O  
ATOM   2778  CG  LEU B  18       7.555  18.134 -28.294  1.00 92.96           C  
ATOM   2779  HG  LEU B  18       8.256  18.361 -27.491  1.00 92.96           H  
ATOM   2780  CD1 LEU B  18       6.895  16.787 -28.005  1.00 92.96           C  
ATOM   2781 HD11 LEU B  18       6.177  16.559 -28.793  1.00 92.96           H  
ATOM   2782 HD12 LEU B  18       6.380  16.808 -27.044  1.00 92.96           H  
ATOM   2783 HD13 LEU B  18       7.646  15.997 -27.976  1.00 92.96           H  
ATOM   2784  CD2 LEU B  18       8.358  18.001 -29.588  1.00 92.96           C  
ATOM   2785 HD21 LEU B  18       7.691  17.761 -30.415  1.00 92.96           H  
ATOM   2786 HD22 LEU B  18       9.098  17.207 -29.489  1.00 92.96           H  
ATOM   2787 HD23 LEU B  18       8.871  18.939 -29.801  1.00 92.96           H  
ATOM   2788  N   ARG B  19       7.122  20.866 -25.718  1.00 93.42           N  
ATOM   2789  H   ARG B  19       6.978  21.600 -26.397  1.00 93.42           H  
ATOM   2790  CA  ARG B  19       7.928  21.145 -24.525  1.00 93.42           C  
ATOM   2791  HA  ARG B  19       8.700  20.380 -24.446  1.00 93.42           H  
ATOM   2792  C   ARG B  19       7.088  21.030 -23.253  1.00 93.42           C  
ATOM   2793  CB  ARG B  19       8.599  22.520 -24.657  1.00 93.42           C  
ATOM   2794  HB2 ARG B  19       9.125  22.565 -25.611  1.00 93.42           H  
ATOM   2795  HB3 ARG B  19       7.839  23.301 -24.644  1.00 93.42           H  
ATOM   2796  O   ARG B  19       7.545  20.392 -22.311  1.00 93.42           O  
ATOM   2797  CG  ARG B  19       9.611  22.759 -23.526  1.00 93.42           C  
ATOM   2798  HG2 ARG B  19      10.360  21.968 -23.552  1.00 93.42           H  
ATOM   2799  HG3 ARG B  19       9.112  22.729 -22.557  1.00 93.42           H  
ATOM   2800  CD  ARG B  19      10.323  24.107 -23.680  1.00 93.42           C  
ATOM   2801  HD2 ARG B  19      10.728  24.182 -24.689  1.00 93.42           H  
ATOM   2802  HD3 ARG B  19      11.149  24.135 -22.969  1.00 93.42           H  
ATOM   2803  NE  ARG B  19       9.418  25.240 -23.405  1.00 93.42           N  
ATOM   2804  HE  ARG B  19       8.513  25.012 -23.019  1.00 93.42           H  
ATOM   2805  NH1 ARG B  19      10.883  26.925 -23.939  1.00 93.42           N  
ATOM   2806 HH11 ARG B  19      11.584  26.231 -24.155  1.00 93.42           H  
ATOM   2807 HH12 ARG B  19      11.125  27.905 -23.926  1.00 93.42           H  
ATOM   2808  NH2 ARG B  19       8.862  27.428 -23.135  1.00 93.42           N  
ATOM   2809 HH21 ARG B  19       9.116  28.405 -23.137  1.00 93.42           H  
ATOM   2810 HH22 ARG B  19       7.990  27.147 -22.710  1.00 93.42           H  
ATOM   2811  CZ  ARG B  19       9.723  26.521 -23.499  1.00 93.42           C  
ATOM   2812  N   ALA B  20       5.876  21.586 -23.257  1.00 95.60           N  
ATOM   2813  H   ALA B  20       5.579  22.095 -24.078  1.00 95.60           H  
ATOM   2814  CA  ALA B  20       4.941  21.489 -22.137  1.00 95.60           C  
ATOM   2815  HA  ALA B  20       5.428  21.857 -21.234  1.00 95.60           H  
ATOM   2816  C   ALA B  20       4.521  20.034 -21.867  1.00 95.60           C  
ATOM   2817  CB  ALA B  20       3.734  22.387 -22.433  1.00 95.60           C  
ATOM   2818  HB1 ALA B  20       3.217  22.046 -23.330  1.00 95.60           H  
ATOM   2819  HB2 ALA B  20       4.063  23.417 -22.576  1.00 95.60           H  
ATOM   2820  HB3 ALA B  20       3.043  22.352 -21.591  1.00 95.60           H  
ATOM   2821  O   ALA B  20       4.594  19.580 -20.730  1.00 95.60           O  
ATOM   2822  N   ALA B  21       4.181  19.266 -22.909  1.00 95.47           N  
ATOM   2823  H   ALA B  21       4.093  19.689 -23.822  1.00 95.47           H  
ATOM   2824  CA  ALA B  21       3.826  17.854 -22.756  1.00 95.47           C  
ATOM   2825  HA  ALA B  21       2.997  17.781 -22.052  1.00 95.47           H  
ATOM   2826  C   ALA B  21       4.987  17.022 -22.178  1.00 95.47           C  
ATOM   2827  CB  ALA B  21       3.358  17.316 -24.115  1.00 95.47           C  
ATOM   2828  HB1 ALA B  21       3.038  16.280 -24.002  1.00 95.47           H  
ATOM   2829  HB2 ALA B  21       4.170  17.367 -24.841  1.00 95.47           H  
ATOM   2830  HB3 ALA B  21       2.516  17.907 -24.473  1.00 95.47           H  
ATOM   2831  O   ALA B  21       4.798  16.251 -21.245  1.00 95.47           O  
ATOM   2832  N   ARG B  22       6.217  17.222 -22.671  1.00 94.22           N  
ATOM   2833  H   ARG B  22       6.319  17.870 -23.439  1.00 94.22           H  
ATOM   2834  CA  ARG B  22       7.409  16.547 -22.125  1.00 94.22           C  
ATOM   2835  HA  ARG B  22       7.227  15.473 -22.082  1.00 94.22           H  
ATOM   2836  C   ARG B  22       7.722  16.948 -20.686  1.00 94.22           C  
ATOM   2837  CB  ARG B  22       8.628  16.835 -23.004  1.00 94.22           C  
ATOM   2838  HB2 ARG B  22       9.527  16.572 -22.447  1.00 94.22           H  
ATOM   2839  HB3 ARG B  22       8.668  17.898 -23.241  1.00 94.22           H  
ATOM   2840  O   ARG B  22       8.321  16.159 -19.966  1.00 94.22           O  
ATOM   2841  CG  ARG B  22       8.616  16.008 -24.291  1.00 94.22           C  
ATOM   2842  HG2 ARG B  22       8.596  14.949 -24.035  1.00 94.22           H  
ATOM   2843  HG3 ARG B  22       7.736  16.248 -24.888  1.00 94.22           H  
ATOM   2844  CD  ARG B  22       9.885  16.316 -25.091  1.00 94.22           C  
ATOM   2845  HD2 ARG B  22      10.752  16.176 -24.445  1.00 94.22           H  
ATOM   2846  HD3 ARG B  22       9.845  17.355 -25.419  1.00 94.22           H  
ATOM   2847  NE  ARG B  22      10.013  15.428 -26.258  1.00 94.22           N  
ATOM   2848  HE  ARG B  22       9.340  14.679 -26.331  1.00 94.22           H  
ATOM   2849  NH1 ARG B  22      11.892  16.387 -27.165  1.00 94.22           N  
ATOM   2850 HH11 ARG B  22      11.949  17.005 -26.368  1.00 94.22           H  
ATOM   2851 HH12 ARG B  22      12.628  16.366 -27.856  1.00 94.22           H  
ATOM   2852  NH2 ARG B  22      10.935  14.648 -28.185  1.00 94.22           N  
ATOM   2853 HH21 ARG B  22      10.235  13.920 -28.228  1.00 94.22           H  
ATOM   2854 HH22 ARG B  22      11.627  14.695 -28.918  1.00 94.22           H  
ATOM   2855  CZ  ARG B  22      10.943  15.491 -27.193  1.00 94.22           C  
ATOM   2856  N   GLN B  23       7.391  18.176 -20.296  1.00 94.22           N  
ATOM   2857  H   GLN B  23       6.910  18.786 -20.941  1.00 94.22           H  
ATOM   2858  CA  GLN B  23       7.532  18.612 -18.913  1.00 94.22           C  
ATOM   2859  HA  GLN B  23       8.510  18.307 -18.543  1.00 94.22           H  
ATOM   2860  C   GLN B  23       6.505  17.913 -18.018  1.00 94.22           C  
ATOM   2861  CB  GLN B  23       7.464  20.141 -18.852  1.00 94.22           C  
ATOM   2862  HB2 GLN B  23       8.275  20.556 -19.450  1.00 94.22           H  
ATOM   2863  HB3 GLN B  23       6.513  20.492 -19.253  1.00 94.22           H  
ATOM   2864  O   GLN B  23       6.913  17.344 -17.014  1.00 94.22           O  
ATOM   2865  CG  GLN B  23       7.599  20.625 -17.407  1.00 94.22           C  
ATOM   2866  HG2 GLN B  23       6.745  20.250 -16.842  1.00 94.22           H  
ATOM   2867  HG3 GLN B  23       8.507  20.223 -16.958  1.00 94.22           H  
ATOM   2868  CD  GLN B  23       7.617  22.138 -17.267  1.00 94.22           C  
ATOM   2869  NE2 GLN B  23       7.443  22.611 -16.058  1.00 94.22           N  
ATOM   2870 HE21 GLN B  23       7.375  23.609 -15.918  1.00 94.22           H  
ATOM   2871 HE22 GLN B  23       7.116  21.968 -15.351  1.00 94.22           H  
ATOM   2872  OE1 GLN B  23       7.805  22.887 -18.223  1.00 94.22           O  
ATOM   2873  N   ARG B  24       5.229  17.852 -18.424  1.00 93.92           N  
ATOM   2874  H   ARG B  24       4.953  18.368 -19.247  1.00 93.92           H  
ATOM   2875  CA  ARG B  24       4.189  17.142 -17.660  1.00 93.92           C  
ATOM   2876  HA  ARG B  24       4.152  17.583 -16.663  1.00 93.92           H  
ATOM   2877  C   ARG B  24       4.528  15.666 -17.440  1.00 93.92           C  
ATOM   2878  CB  ARG B  24       2.814  17.318 -18.330  1.00 93.92           C  
ATOM   2879  HB2 ARG B  24       2.595  18.384 -18.399  1.00 93.92           H  
ATOM   2880  HB3 ARG B  24       2.857  16.917 -19.343  1.00 93.92           H  
ATOM   2881  O   ARG B  24       4.354  15.183 -16.335  1.00 93.92           O  
ATOM   2882  CG  ARG B  24       1.648  16.629 -17.585  1.00 93.92           C  
ATOM   2883  HG2 ARG B  24       0.721  16.855 -18.112  1.00 93.92           H  
ATOM   2884  HG3 ARG B  24       1.787  15.548 -17.610  1.00 93.92           H  
ATOM   2885  CD  ARG B  24       1.505  17.081 -16.122  1.00 93.92           C  
ATOM   2886  HD2 ARG B  24       1.407  18.166 -16.086  1.00 93.92           H  
ATOM   2887  HD3 ARG B  24       2.400  16.795 -15.569  1.00 93.92           H  
ATOM   2888  NE  ARG B  24       0.339  16.471 -15.451  1.00 93.92           N  
ATOM   2889  HE  ARG B  24      -0.254  15.818 -15.943  1.00 93.92           H  
ATOM   2890  NH1 ARG B  24       0.697  17.287 -13.304  1.00 93.92           N  
ATOM   2891 HH11 ARG B  24       0.373  17.258 -12.347  1.00 93.92           H  
ATOM   2892 HH12 ARG B  24       1.620  17.634 -13.520  1.00 93.92           H  
ATOM   2893  NH2 ARG B  24      -1.048  16.004 -13.729  1.00 93.92           N  
ATOM   2894 HH21 ARG B  24      -1.520  15.353 -14.339  1.00 93.92           H  
ATOM   2895 HH22 ARG B  24      -1.245  16.030 -12.738  1.00 93.92           H  
ATOM   2896  CZ  ARG B  24       0.012  16.596 -14.172  1.00 93.92           C  
ATOM   2897  N   ILE B  25       5.072  14.978 -18.449  1.00 95.25           N  
ATOM   2898  H   ILE B  25       5.119  15.422 -19.355  1.00 95.25           H  
ATOM   2899  CA  ILE B  25       5.524  13.581 -18.301  1.00 95.25           C  
ATOM   2900  HA  ILE B  25       4.683  12.972 -17.970  1.00 95.25           H  
ATOM   2901  C   ILE B  25       6.596  13.460 -17.209  1.00 95.25           C  
ATOM   2902  CB  ILE B  25       6.028  13.018 -19.649  1.00 95.25           C  
ATOM   2903  HB  ILE B  25       6.781  13.699 -20.045  1.00 95.25           H  
ATOM   2904  O   ILE B  25       6.461  12.632 -16.320  1.00 95.25           O  
ATOM   2905  CG1 ILE B  25       4.864  12.917 -20.657  1.00 95.25           C  
ATOM   2906 HG12 ILE B  25       4.192  12.113 -20.356  1.00 95.25           H  
ATOM   2907 HG13 ILE B  25       4.293  13.845 -20.646  1.00 95.25           H  
ATOM   2908  CG2 ILE B  25       6.672  11.632 -19.478  1.00 95.25           C  
ATOM   2909 HG21 ILE B  25       7.551  11.682 -18.836  1.00 95.25           H  
ATOM   2910 HG22 ILE B  25       7.001  11.213 -20.429  1.00 95.25           H  
ATOM   2911 HG23 ILE B  25       5.969  10.940 -19.014  1.00 95.25           H  
ATOM   2912  CD1 ILE B  25       5.319  12.680 -22.101  1.00 95.25           C  
ATOM   2913 HD11 ILE B  25       4.453  12.761 -22.758  1.00 95.25           H  
ATOM   2914 HD12 ILE B  25       6.053  13.432 -22.390  1.00 95.25           H  
ATOM   2915 HD13 ILE B  25       5.747  11.684 -22.212  1.00 95.25           H  
ATOM   2916  N   ARG B  26       7.625  14.321 -17.225  1.00 94.63           N  
ATOM   2917  H   ARG B  26       7.648  15.034 -17.940  1.00 94.63           H  
ATOM   2918  CA  ARG B  26       8.672  14.303 -16.188  1.00 94.63           C  
ATOM   2919  HA  ARG B  26       9.078  13.295 -16.103  1.00 94.63           H  
ATOM   2920  C   ARG B  26       8.135  14.615 -14.795  1.00 94.63           C  
ATOM   2921  CB  ARG B  26       9.796  15.291 -16.511  1.00 94.63           C  
ATOM   2922  HB2 ARG B  26       9.368  16.250 -16.804  1.00 94.63           H  
ATOM   2923  HB3 ARG B  26      10.385  15.442 -15.607  1.00 94.63           H  
ATOM   2924  O   ARG B  26       8.657  14.079 -13.830  1.00 94.63           O  
ATOM   2925  CG  ARG B  26      10.736  14.765 -17.600  1.00 94.63           C  
ATOM   2926  HG2 ARG B  26      11.075  13.767 -17.321  1.00 94.63           H  
ATOM   2927  HG3 ARG B  26      10.209  14.702 -18.552  1.00 94.63           H  
ATOM   2928  CD  ARG B  26      11.965  15.678 -17.723  1.00 94.63           C  
ATOM   2929  HD2 ARG B  26      12.449  15.729 -16.747  1.00 94.63           H  
ATOM   2930  HD3 ARG B  26      12.680  15.224 -18.409  1.00 94.63           H  
ATOM   2931  NE  ARG B  26      11.606  17.044 -18.162  1.00 94.63           N  
ATOM   2932  HE  ARG B  26      11.434  17.702 -17.415  1.00 94.63           H  
ATOM   2933  NH1 ARG B  26      11.580  16.619 -20.403  1.00 94.63           N  
ATOM   2934 HH11 ARG B  26      11.277  16.863 -21.335  1.00 94.63           H  
ATOM   2935 HH12 ARG B  26      11.780  15.661 -20.153  1.00 94.63           H  
ATOM   2936  NH2 ARG B  26      11.005  18.652 -19.655  1.00 94.63           N  
ATOM   2937 HH21 ARG B  26      10.763  18.939 -20.592  1.00 94.63           H  
ATOM   2938 HH22 ARG B  26      10.845  19.269 -18.871  1.00 94.63           H  
ATOM   2939  CZ  ARG B  26      11.402  17.434 -19.402  1.00 94.63           C  
ATOM   2940  N   GLU B  27       7.139  15.488 -14.687  1.00 93.95           N  
ATOM   2941  H   GLU B  27       6.776  15.927 -15.522  1.00 93.95           H  
ATOM   2942  CA  GLU B  27       6.502  15.789 -13.401  1.00 93.95           C  
ATOM   2943  HA  GLU B  27       7.282  15.984 -12.665  1.00 93.95           H  
ATOM   2944  C   GLU B  27       5.687  14.591 -12.880  1.00 93.95           C  
ATOM   2945  CB  GLU B  27       5.637  17.055 -13.524  1.00 93.95           C  
ATOM   2946  HB2 GLU B  27       5.037  17.155 -12.620  1.00 93.95           H  
ATOM   2947  HB3 GLU B  27       4.962  16.949 -14.374  1.00 93.95           H  
ATOM   2948  O   GLU B  27       5.737  14.282 -11.696  1.00 93.95           O  
ATOM   2949  CG  GLU B  27       6.480  18.335 -13.693  1.00 93.95           C  
ATOM   2950  HG2 GLU B  27       7.178  18.202 -14.520  1.00 93.95           H  
ATOM   2951  HG3 GLU B  27       7.069  18.486 -12.788  1.00 93.95           H  
ATOM   2952  CD  GLU B  27       5.640  19.597 -13.957  1.00 93.95           C  
ATOM   2953  OE1 GLU B  27       6.220  20.594 -14.465  1.00 93.95           O  
ATOM   2954  OE2 GLU B  27       4.424  19.590 -13.651  1.00 93.95           O  
ATOM   2955  N   LEU B  28       4.992  13.868 -13.759  1.00 94.09           N  
ATOM   2956  H   LEU B  28       4.969  14.159 -14.726  1.00 94.09           H  
ATOM   2957  CA  LEU B  28       4.245  12.667 -13.376  1.00 94.09           C  
ATOM   2958  HA  LEU B  28       3.645  12.883 -12.492  1.00 94.09           H  
ATOM   2959  C   LEU B  28       5.162  11.494 -12.997  1.00 94.09           C  
ATOM   2960  CB  LEU B  28       3.319  12.268 -14.536  1.00 94.09           C  
ATOM   2961  HB2 LEU B  28       3.905  12.254 -15.455  1.00 94.09           H  
ATOM   2962  HB3 LEU B  28       2.960  11.253 -14.366  1.00 94.09           H  
ATOM   2963  O   LEU B  28       4.858  10.769 -12.060  1.00 94.09           O  
ATOM   2964  CG  LEU B  28       2.102  13.192 -14.710  1.00 94.09           C  
ATOM   2965  HG  LEU B  28       2.412  14.236 -14.672  1.00 94.09           H  
ATOM   2966  CD1 LEU B  28       1.483  12.929 -16.084  1.00 94.09           C  
ATOM   2967 HD11 LEU B  28       1.140  11.896 -16.136  1.00 94.09           H  
ATOM   2968 HD12 LEU B  28       0.631  13.592 -16.232  1.00 94.09           H  
ATOM   2969 HD13 LEU B  28       2.223  13.110 -16.863  1.00 94.09           H  
ATOM   2970  CD2 LEU B  28       1.047  12.946 -13.631  1.00 94.09           C  
ATOM   2971 HD21 LEU B  28       0.148  13.524 -13.844  1.00 94.09           H  
ATOM   2972 HD22 LEU B  28       1.431  13.243 -12.655  1.00 94.09           H  
ATOM   2973 HD23 LEU B  28       0.778  11.890 -13.599  1.00 94.09           H  
ATOM   2974  N   GLU B  29       6.271  11.298 -13.715  1.00 93.25           N  
ATOM   2975  H   GLU B  29       6.418  11.881 -14.526  1.00 93.25           H  
ATOM   2976  CA  GLU B  29       7.137  10.119 -13.540  1.00 93.25           C  
ATOM   2977  HA  GLU B  29       6.547   9.285 -13.160  1.00 93.25           H  
ATOM   2978  C   GLU B  29       8.269  10.341 -12.523  1.00 93.25           C  
ATOM   2979  CB  GLU B  29       7.720   9.704 -14.910  1.00 93.25           C  
ATOM   2980  HB2 GLU B  29       8.221  10.565 -15.352  1.00 93.25           H  
ATOM   2981  HB3 GLU B  29       8.464   8.923 -14.751  1.00 93.25           H  
ATOM   2982  O   GLU B  29       8.665   9.417 -11.817  1.00 93.25           O  
ATOM   2983  CG  GLU B  29       6.660   9.159 -15.893  1.00 93.25           C  
ATOM   2984  HG2 GLU B  29       5.887   9.914 -16.034  1.00 93.25           H  
ATOM   2985  HG3 GLU B  29       6.189   8.285 -15.443  1.00 93.25           H  
ATOM   2986  CD  GLU B  29       7.217   8.776 -17.284  1.00 93.25           C  
ATOM   2987  OE1 GLU B  29       6.588   7.926 -17.975  1.00 93.25           O  
ATOM   2988  OE2 GLU B  29       8.211   9.388 -17.739  1.00 93.25           O  
ATOM   2989  N   SER B  30       8.835  11.550 -12.453  1.00 91.58           N  
ATOM   2990  H   SER B  30       8.471  12.287 -13.041  1.00 91.58           H  
ATOM   2991  CA  SER B  30      10.123  11.771 -11.786  1.00 91.58           C  
ATOM   2992  HA  SER B  30      10.205  11.065 -10.960  1.00 91.58           H  
ATOM   2993  C   SER B  30      10.272  13.165 -11.160  1.00 91.58           C  
ATOM   2994  CB  SER B  30      11.272  11.456 -12.764  1.00 91.58           C  
ATOM   2995  HB2 SER B  30      11.106  10.482 -13.225  1.00 91.58           H  
ATOM   2996  HB3 SER B  30      12.209  11.414 -12.209  1.00 91.58           H  
ATOM   2997  O   SER B  30      11.394  13.674 -11.082  1.00 91.58           O  
ATOM   2998  OG  SER B  30      11.365  12.457 -13.769  1.00 91.58           O  
ATOM   2999  HG  SER B  30      11.294  13.285 -13.288  1.00 91.58           H  
ATOM   3000  N   ASP B  31       9.182  13.831 -10.748  1.00 93.84           N  
ATOM   3001  H   ASP B  31       8.266  13.429 -10.884  1.00 93.84           H  
ATOM   3002  CA  ASP B  31       9.313  15.116 -10.038  1.00 93.84           C  
ATOM   3003  HA  ASP B  31       9.882  15.771 -10.697  1.00 93.84           H  
ATOM   3004  C   ASP B  31      10.071  14.887  -8.716  1.00 93.84           C  
ATOM   3005  CB  ASP B  31       7.962  15.810  -9.770  1.00 93.84           C  
ATOM   3006  HB2 ASP B  31       7.298  15.599 -10.609  1.00 93.84           H  
ATOM   3007  HB3 ASP B  31       7.504  15.401  -8.870  1.00 93.84           H  
ATOM   3008  O   ASP B  31       9.714  13.959  -7.970  1.00 93.84           O  
ATOM   3009  CG  ASP B  31       8.026  17.346  -9.673  1.00 93.84           C  
ATOM   3010  OD1 ASP B  31       9.096  17.941  -9.918  1.00 93.84           O  
ATOM   3011  OD2 ASP B  31       6.969  17.978  -9.425  1.00 93.84           O  
ATOM   3012  N   PRO B  32      11.117  15.677  -8.407  1.00 97.66           N  
ATOM   3013  CA  PRO B  32      11.812  15.569  -7.135  1.00 97.66           C  
ATOM   3014  HA  PRO B  32      12.100  14.529  -6.984  1.00 97.66           H  
ATOM   3015  C   PRO B  32      10.918  16.025  -5.979  1.00 97.66           C  
ATOM   3016  CB  PRO B  32      13.078  16.422  -7.267  1.00 97.66           C  
ATOM   3017  HB2 PRO B  32      13.937  15.903  -6.843  1.00 97.66           H  
ATOM   3018  HB3 PRO B  32      12.936  17.394  -6.794  1.00 97.66           H  
ATOM   3019  O   PRO B  32      10.292  17.092  -6.028  1.00 97.66           O  
ATOM   3020  CG  PRO B  32      13.259  16.605  -8.770  1.00 97.66           C  
ATOM   3021  HG2 PRO B  32      13.799  15.751  -9.181  1.00 97.66           H  
ATOM   3022  HG3 PRO B  32      13.771  17.538  -9.008  1.00 97.66           H  
ATOM   3023  CD  PRO B  32      11.828  16.595  -9.285  1.00 97.66           C  
ATOM   3024  HD2 PRO B  32      11.403  17.594  -9.190  1.00 97.66           H  
ATOM   3025  HD3 PRO B  32      11.822  16.269 -10.325  1.00 97.66           H  
ATOM   3026  N   ILE B  33      10.900  15.241  -4.905  1.00 98.87           N  
ATOM   3027  H   ILE B  33      11.459  14.400  -4.907  1.00 98.87           H  
ATOM   3028  CA  ILE B  33      10.106  15.531  -3.709  1.00 98.87           C  
ATOM   3029  HA  ILE B  33       9.387  16.320  -3.926  1.00 98.87           H  
ATOM   3030  C   ILE B  33      11.036  16.059  -2.617  1.00 98.87           C  
ATOM   3031  CB  ILE B  33       9.297  14.284  -3.296  1.00 98.87           C  
ATOM   3032  HB  ILE B  33       9.997  13.478  -3.077  1.00 98.87           H  
ATOM   3033  O   ILE B  33      12.006  15.409  -2.248  1.00 98.87           O  
ATOM   3034  CG1 ILE B  33       8.363  13.771  -4.420  1.00 98.87           C  
ATOM   3035 HG12 ILE B  33       7.796  12.920  -4.041  1.00 98.87           H  
ATOM   3036 HG13 ILE B  33       8.968  13.400  -5.247  1.00 98.87           H  
ATOM   3037  CG2 ILE B  33       8.495  14.549  -2.014  1.00 98.87           C  
ATOM   3038 HG21 ILE B  33       9.167  14.740  -1.178  1.00 98.87           H  
ATOM   3039 HG22 ILE B  33       7.836  15.408  -2.140  1.00 98.87           H  
ATOM   3040 HG23 ILE B  33       7.895  13.672  -1.772  1.00 98.87           H  
ATOM   3041  CD1 ILE B  33       7.362  14.794  -4.979  1.00 98.87           C  
ATOM   3042 HD11 ILE B  33       6.748  15.209  -4.181  1.00 98.87           H  
ATOM   3043 HD12 ILE B  33       6.709  14.298  -5.697  1.00 98.87           H  
ATOM   3044 HD13 ILE B  33       7.888  15.597  -5.495  1.00 98.87           H  
ATOM   3045  N   ALA B  34      10.767  17.257  -2.112  1.00 98.90           N  
ATOM   3046  H   ALA B  34       9.888  17.688  -2.360  1.00 98.90           H  
ATOM   3047  CA  ALA B  34      11.500  17.850  -1.004  1.00 98.90           C  
ATOM   3048  HA  ALA B  34      12.559  17.611  -1.101  1.00 98.90           H  
ATOM   3049  C   ALA B  34      10.999  17.293   0.333  1.00 98.90           C  
ATOM   3050  CB  ALA B  34      11.345  19.373  -1.066  1.00 98.90           C  
ATOM   3051  HB1 ALA B  34      11.817  19.756  -1.970  1.00 98.90           H  
ATOM   3052  HB2 ALA B  34      10.288  19.640  -1.061  1.00 98.90           H  
ATOM   3053  HB3 ALA B  34      11.818  19.821  -0.192  1.00 98.90           H  
ATOM   3054  O   ALA B  34       9.792  17.235   0.574  1.00 98.90           O  
ATOM   3055  N   ILE B  35      11.936  16.960   1.220  1.00 98.93           N  
ATOM   3056  H   ILE B  35      12.905  17.028   0.942  1.00 98.93           H  
ATOM   3057  CA  ILE B  35      11.659  16.806   2.649  1.00 98.93           C  
ATOM   3058  HA  ILE B  35      10.651  16.418   2.795  1.00 98.93           H  
ATOM   3059  C   ILE B  35      11.748  18.206   3.252  1.00 98.93           C  
ATOM   3060  CB  ILE B  35      12.658  15.826   3.299  1.00 98.93           C  
ATOM   3061  HB  ILE B  35      13.668  16.198   3.125  1.00 98.93           H  
ATOM   3062  O   ILE B  35      12.834  18.792   3.280  1.00 98.93           O  
ATOM   3063  CG1 ILE B  35      12.537  14.418   2.671  1.00 98.93           C  
ATOM   3064 HG12 ILE B  35      11.644  13.925   3.056  1.00 98.93           H  
ATOM   3065 HG13 ILE B  35      12.435  14.491   1.589  1.00 98.93           H  
ATOM   3066  CG2 ILE B  35      12.413  15.762   4.820  1.00 98.93           C  
ATOM   3067 HG21 ILE B  35      12.535  16.746   5.273  1.00 98.93           H  
ATOM   3068 HG22 ILE B  35      13.137  15.100   5.296  1.00 98.93           H  
ATOM   3069 HG23 ILE B  35      11.405  15.406   5.028  1.00 98.93           H  
ATOM   3070  CD1 ILE B  35      13.753  13.528   2.943  1.00 98.93           C  
ATOM   3071 HD11 ILE B  35      13.911  13.407   4.015  1.00 98.93           H  
ATOM   3072 HD12 ILE B  35      13.585  12.543   2.507  1.00 98.93           H  
ATOM   3073 HD13 ILE B  35      14.642  13.968   2.491  1.00 98.93           H  
ATOM   3074  N   VAL B  36      10.616  18.757   3.692  1.00 98.85           N  
ATOM   3075  H   VAL B  36       9.766  18.215   3.633  1.00 98.85           H  
ATOM   3076  CA  VAL B  36      10.541  20.136   4.213  1.00 98.85           C  
ATOM   3077  HA  VAL B  36      11.467  20.640   3.936  1.00 98.85           H  
ATOM   3078  C   VAL B  36      10.498  20.216   5.737  1.00 98.85           C  
ATOM   3079  CB  VAL B  36       9.405  20.952   3.570  1.00 98.85           C  
ATOM   3080  HB  VAL B  36       9.412  21.952   4.006  1.00 98.85           H  
ATOM   3081  O   VAL B  36      10.723  21.273   6.312  1.00 98.85           O  
ATOM   3082  CG1 VAL B  36       9.622  21.106   2.060  1.00 98.85           C  
ATOM   3083 HG11 VAL B  36       8.844  21.749   1.648  1.00 98.85           H  
ATOM   3084 HG12 VAL B  36      10.595  21.562   1.878  1.00 98.85           H  
ATOM   3085 HG13 VAL B  36       9.576  20.134   1.569  1.00 98.85           H  
ATOM   3086  CG2 VAL B  36       8.019  20.346   3.802  1.00 98.85           C  
ATOM   3087 HG21 VAL B  36       7.255  21.024   3.420  1.00 98.85           H  
ATOM   3088 HG22 VAL B  36       7.927  19.392   3.283  1.00 98.85           H  
ATOM   3089 HG23 VAL B  36       7.849  20.199   4.869  1.00 98.85           H  
ATOM   3090  N   GLY B  37      10.248  19.096   6.404  1.00 98.87           N  
ATOM   3091  H   GLY B  37      10.057  18.257   5.875  1.00 98.87           H  
ATOM   3092  CA  GLY B  37      10.284  18.965   7.856  1.00 98.87           C  
ATOM   3093  HA2 GLY B  37      11.176  19.454   8.247  1.00 98.87           H  
ATOM   3094  HA3 GLY B  37       9.406  19.430   8.304  1.00 98.87           H  
ATOM   3095  C   GLY B  37      10.306  17.494   8.241  1.00 98.87           C  
ATOM   3096  O   GLY B  37       9.961  16.634   7.432  1.00 98.87           O  
ATOM   3097  N   MET B  38      10.741  17.193   9.458  1.00 98.83           N  
ATOM   3098  H   MET B  38      11.014  17.932  10.090  1.00 98.83           H  
ATOM   3099  CA  MET B  38      10.755  15.833   9.990  1.00 98.83           C  
ATOM   3100  HA  MET B  38       9.820  15.356   9.695  1.00 98.83           H  
ATOM   3101  C   MET B  38      10.789  15.854  11.519  1.00 98.83           C  
ATOM   3102  CB  MET B  38      11.921  15.022   9.387  1.00 98.83           C  
ATOM   3103  HB2 MET B  38      11.750  14.917   8.316  1.00 98.83           H  
ATOM   3104  HB3 MET B  38      11.917  14.019   9.811  1.00 98.83           H  
ATOM   3105  O   MET B  38      11.298  16.809  12.107  1.00 98.83           O  
ATOM   3106  CG  MET B  38      13.309  15.647   9.590  1.00 98.83           C  
ATOM   3107  HG2 MET B  38      13.584  15.540  10.640  1.00 98.83           H  
ATOM   3108  HG3 MET B  38      13.275  16.710   9.355  1.00 98.83           H  
ATOM   3109  SD  MET B  38      14.600  14.892   8.562  1.00 98.83           S  
ATOM   3110  CE  MET B  38      16.086  15.479   9.413  1.00 98.83           C  
ATOM   3111  HE1 MET B  38      16.941  15.403   8.741  1.00 98.83           H  
ATOM   3112  HE2 MET B  38      15.959  16.514   9.729  1.00 98.83           H  
ATOM   3113  HE3 MET B  38      16.272  14.837  10.274  1.00 98.83           H  
ATOM   3114  N   ALA B  39      10.249  14.819  12.153  1.00 98.87           N  
ATOM   3115  H   ALA B  39       9.853  14.072  11.600  1.00 98.87           H  
ATOM   3116  CA  ALA B  39      10.272  14.615  13.601  1.00 98.87           C  
ATOM   3117  HA  ALA B  39      11.172  15.069  14.018  1.00 98.87           H  
ATOM   3118  C   ALA B  39      10.310  13.115  13.916  1.00 98.87           C  
ATOM   3119  CB  ALA B  39       9.050  15.283  14.236  1.00 98.87           C  
ATOM   3120  HB1 ALA B  39       8.147  14.789  13.876  1.00 98.87           H  
ATOM   3121  HB2 ALA B  39       9.091  15.189  15.321  1.00 98.87           H  
ATOM   3122  HB3 ALA B  39       9.016  16.339  13.971  1.00 98.87           H  
ATOM   3123  O   ALA B  39       9.963  12.291  13.064  1.00 98.87           O  
ATOM   3124  N   CYS B  40      10.754  12.755  15.119  1.00 98.70           N  
ATOM   3125  H   CYS B  40      10.968  13.452  15.818  1.00 98.70           H  
ATOM   3126  CA  CYS B  40      10.956  11.360  15.490  1.00 98.70           C  
ATOM   3127  HA  CYS B  40      10.160  10.764  15.043  1.00 98.70           H  
ATOM   3128  C   CYS B  40      10.884  11.112  16.998  1.00 98.70           C  
ATOM   3129  CB  CYS B  40      12.301  10.874  14.924  1.00 98.70           C  
ATOM   3130  HB2 CYS B  40      12.467   9.845  15.244  1.00 98.70           H  
ATOM   3131  HB3 CYS B  40      12.248  10.878  13.835  1.00 98.70           H  
ATOM   3132  O   CYS B  40      11.030  12.021  17.815  1.00 98.70           O  
ATOM   3133  SG  CYS B  40      13.695  11.911  15.471  1.00 98.70           S  
ATOM   3134  HG  CYS B  40      13.515  11.770  16.788  1.00 98.70           H  
ATOM   3135  N   ARG B  41      10.714   9.837  17.342  1.00 98.68           N  
ATOM   3136  H   ARG B  41      10.563   9.179  16.591  1.00 98.68           H  
ATOM   3137  CA  ARG B  41      10.970   9.254  18.659  1.00 98.68           C  
ATOM   3138  HA  ARG B  41      11.582   9.927  19.258  1.00 98.68           H  
ATOM   3139  C   ARG B  41      11.761   7.968  18.439  1.00 98.68           C  
ATOM   3140  CB  ARG B  41       9.643   8.978  19.390  1.00 98.68           C  
ATOM   3141  HB2 ARG B  41       9.838   8.325  20.242  1.00 98.68           H  
ATOM   3142  HB3 ARG B  41       8.969   8.446  18.719  1.00 98.68           H  
ATOM   3143  O   ARG B  41      11.243   7.040  17.824  1.00 98.68           O  
ATOM   3144  CG  ARG B  41       8.930  10.232  19.916  1.00 98.68           C  
ATOM   3145  HG2 ARG B  41       7.944   9.937  20.276  1.00 98.68           H  
ATOM   3146  HG3 ARG B  41       8.792  10.945  19.103  1.00 98.68           H  
ATOM   3147  CD  ARG B  41       9.677  10.900  21.079  1.00 98.68           C  
ATOM   3148  HD2 ARG B  41       9.785  10.180  21.890  1.00 98.68           H  
ATOM   3149  HD3 ARG B  41      10.677  11.195  20.762  1.00 98.68           H  
ATOM   3150  NE  ARG B  41       8.942  12.077  21.583  1.00 98.68           N  
ATOM   3151  HE  ARG B  41       8.361  11.942  22.398  1.00 98.68           H  
ATOM   3152  NH1 ARG B  41       9.551  13.617  19.971  1.00 98.68           N  
ATOM   3153 HH11 ARG B  41       9.470  14.560  19.618  1.00 98.68           H  
ATOM   3154 HH12 ARG B  41      10.194  12.987  19.514  1.00 98.68           H  
ATOM   3155  NH2 ARG B  41       8.082  14.191  21.506  1.00 98.68           N  
ATOM   3156 HH21 ARG B  41       7.359  13.931  22.162  1.00 98.68           H  
ATOM   3157 HH22 ARG B  41       7.916  15.009  20.938  1.00 98.68           H  
ATOM   3158  CZ  ARG B  41       8.881  13.281  21.034  1.00 98.68           C  
ATOM   3159  N   PHE B  42      13.001   7.905  18.905  1.00 98.76           N  
ATOM   3160  H   PHE B  42      13.343   8.671  19.467  1.00 98.76           H  
ATOM   3161  CA  PHE B  42      13.858   6.723  18.787  1.00 98.76           C  
ATOM   3162  HA  PHE B  42      13.229   5.873  18.525  1.00 98.76           H  
ATOM   3163  C   PHE B  42      14.517   6.382  20.136  1.00 98.76           C  
ATOM   3164  CB  PHE B  42      14.897   6.920  17.661  1.00 98.76           C  
ATOM   3165  HB2 PHE B  42      15.432   7.854  17.833  1.00 98.76           H  
ATOM   3166  HB3 PHE B  42      15.639   6.123  17.708  1.00 98.76           H  
ATOM   3167  O   PHE B  42      14.556   7.226  21.033  1.00 98.76           O  
ATOM   3168  CG  PHE B  42      14.333   6.927  16.251  1.00 98.76           C  
ATOM   3169  CD1 PHE B  42      13.587   5.828  15.785  1.00 98.76           C  
ATOM   3170  HD1 PHE B  42      13.435   4.976  16.431  1.00 98.76           H  
ATOM   3171  CD2 PHE B  42      14.565   8.021  15.396  1.00 98.76           C  
ATOM   3172  HD2 PHE B  42      15.156   8.859  15.735  1.00 98.76           H  
ATOM   3173  CE1 PHE B  42      13.019   5.849  14.499  1.00 98.76           C  
ATOM   3174  HE1 PHE B  42      12.410   5.023  14.163  1.00 98.76           H  
ATOM   3175  CE2 PHE B  42      14.022   8.030  14.098  1.00 98.76           C  
ATOM   3176  HE2 PHE B  42      14.198   8.877  13.450  1.00 98.76           H  
ATOM   3177  CZ  PHE B  42      13.228   6.957  13.659  1.00 98.76           C  
ATOM   3178  HZ  PHE B  42      12.781   6.983  12.676  1.00 98.76           H  
ATOM   3179  N   PRO B  43      15.033   5.151  20.298  1.00 98.50           N  
ATOM   3180  CA  PRO B  43      15.782   4.748  21.484  1.00 98.50           C  
ATOM   3181  HA  PRO B  43      15.111   4.770  22.342  1.00 98.50           H  
ATOM   3182  C   PRO B  43      16.990   5.658  21.753  1.00 98.50           C  
ATOM   3183  CB  PRO B  43      16.207   3.300  21.215  1.00 98.50           C  
ATOM   3184  HB2 PRO B  43      16.254   2.714  22.133  1.00 98.50           H  
ATOM   3185  HB3 PRO B  43      17.163   3.282  20.692  1.00 98.50           H  
ATOM   3186  O   PRO B  43      17.580   6.205  20.822  1.00 98.50           O  
ATOM   3187  CG  PRO B  43      15.130   2.790  20.264  1.00 98.50           C  
ATOM   3188  HG2 PRO B  43      14.231   2.534  20.825  1.00 98.50           H  
ATOM   3189  HG3 PRO B  43      15.473   1.948  19.663  1.00 98.50           H  
ATOM   3190  CD  PRO B  43      14.852   4.016  19.408  1.00 98.50           C  
ATOM   3191  HD2 PRO B  43      15.566   4.066  18.585  1.00 98.50           H  
ATOM   3192  HD3 PRO B  43      13.832   3.968  19.027  1.00 98.50           H  
ATOM   3193  N   GLY B  44      17.376   5.781  23.026  1.00 98.20           N  
ATOM   3194  H   GLY B  44      16.868   5.271  23.734  1.00 98.20           H  
ATOM   3195  CA  GLY B  44      18.457   6.677  23.459  1.00 98.20           C  
ATOM   3196  HA2 GLY B  44      18.892   6.287  24.379  1.00 98.20           H  
ATOM   3197  HA3 GLY B  44      19.237   6.712  22.697  1.00 98.20           H  
ATOM   3198  C   GLY B  44      17.994   8.110  23.734  1.00 98.20           C  
ATOM   3199  O   GLY B  44      18.745   9.046  23.476  1.00 98.20           O  
ATOM   3200  N   ASP B  45      16.754   8.271  24.214  1.00 96.70           N  
ATOM   3201  H   ASP B  45      16.240   7.447  24.489  1.00 96.70           H  
ATOM   3202  CA  ASP B  45      16.103   9.562  24.496  1.00 96.70           C  
ATOM   3203  HA  ASP B  45      15.057   9.341  24.709  1.00 96.70           H  
ATOM   3204  C   ASP B  45      16.067  10.514  23.287  1.00 96.70           C  
ATOM   3205  CB  ASP B  45      16.673  10.197  25.777  1.00 96.70           C  
ATOM   3206  HB2 ASP B  45      17.714  10.474  25.609  1.00 96.70           H  
ATOM   3207  HB3 ASP B  45      16.114  11.105  26.002  1.00 96.70           H  
ATOM   3208  O   ASP B  45      16.071  11.738  23.419  1.00 96.70           O  
ATOM   3209  CG  ASP B  45      16.576   9.268  26.990  1.00 96.70           C  
ATOM   3210  OD1 ASP B  45      15.548   8.560  27.106  1.00 96.70           O  
ATOM   3211  OD2 ASP B  45      17.534   9.267  27.799  1.00 96.70           O  
ATOM   3212  N   VAL B  46      16.027   9.945  22.080  1.00 98.21           N  
ATOM   3213  H   VAL B  46      15.994   8.936  22.030  1.00 98.21           H  
ATOM   3214  CA  VAL B  46      15.976  10.704  20.834  1.00 98.21           C  
ATOM   3215  HA  VAL B  46      16.585  11.602  20.943  1.00 98.21           H  
ATOM   3216  C   VAL B  46      14.539  11.133  20.560  1.00 98.21           C  
ATOM   3217  CB  VAL B  46      16.559   9.878  19.681  1.00 98.21           C  
ATOM   3218  HB  VAL B  46      16.087   8.896  19.672  1.00 98.21           H  
ATOM   3219  O   VAL B  46      13.669  10.308  20.280  1.00 98.21           O  
ATOM   3220  CG1 VAL B  46      16.298  10.551  18.330  1.00 98.21           C  
ATOM   3221 HG11 VAL B  46      15.231  10.575  18.112  1.00 98.21           H  
ATOM   3222 HG12 VAL B  46      16.686  11.570  18.347  1.00 98.21           H  
ATOM   3223 HG13 VAL B  46      16.779   9.972  17.542  1.00 98.21           H  
ATOM   3224  CG2 VAL B  46      18.072   9.679  19.840  1.00 98.21           C  
ATOM   3225 HG21 VAL B  46      18.459   9.064  19.028  1.00 98.21           H  
ATOM   3226 HG22 VAL B  46      18.581  10.643  19.850  1.00 98.21           H  
ATOM   3227 HG23 VAL B  46      18.280   9.164  20.778  1.00 98.21           H  
ATOM   3228  N   ASP B  47      14.297  12.439  20.568  1.00 97.55           N  
ATOM   3229  H   ASP B  47      15.036  13.045  20.895  1.00 97.55           H  
ATOM   3230  CA  ASP B  47      12.973  13.048  20.385  1.00 97.55           C  
ATOM   3231  HA  ASP B  47      12.268  12.265  20.106  1.00 97.55           H  
ATOM   3232  C   ASP B  47      12.924  14.082  19.244  1.00 97.55           C  
ATOM   3233  CB  ASP B  47      12.528  13.629  21.737  1.00 97.55           C  
ATOM   3234  HB2 ASP B  47      12.703  12.892  22.520  1.00 97.55           H  
ATOM   3235  HB3 ASP B  47      11.455  13.817  21.708  1.00 97.55           H  
ATOM   3236  O   ASP B  47      11.924  14.761  19.007  1.00 97.55           O  
ATOM   3237  CG  ASP B  47      13.218  14.948  22.120  1.00 97.55           C  
ATOM   3238  OD1 ASP B  47      14.172  15.381  21.416  1.00 97.55           O  
ATOM   3239  OD2 ASP B  47      12.738  15.567  23.096  1.00 97.55           O  
ATOM   3240  N   SER B  48      14.033  14.241  18.529  1.00 97.99           N  
ATOM   3241  H   SER B  48      14.840  13.688  18.779  1.00 97.99           H  
ATOM   3242  CA  SER B  48      14.203  15.297  17.540  1.00 97.99           C  
ATOM   3243  HA  SER B  48      13.255  15.427  17.019  1.00 97.99           H  
ATOM   3244  C   SER B  48      15.281  14.928  16.522  1.00 97.99           C  
ATOM   3245  CB  SER B  48      14.550  16.618  18.244  1.00 97.99           C  
ATOM   3246  HB2 SER B  48      13.650  16.999  18.727  1.00 97.99           H  
ATOM   3247  HB3 SER B  48      14.893  17.347  17.510  1.00 97.99           H  
ATOM   3248  O   SER B  48      16.191  14.163  16.838  1.00 97.99           O  
ATOM   3249  OG  SER B  48      15.533  16.456  19.246  1.00 97.99           O  
ATOM   3250  HG  SER B  48      15.071  16.171  20.037  1.00 97.99           H  
ATOM   3251  N   PRO B  49      15.232  15.477  15.295  1.00 98.60           N  
ATOM   3252  CA  PRO B  49      16.295  15.269  14.313  1.00 98.60           C  
ATOM   3253  HA  PRO B  49      16.310  14.218  14.025  1.00 98.60           H  
ATOM   3254  C   PRO B  49      17.687  15.671  14.819  1.00 98.60           C  
ATOM   3255  CB  PRO B  49      15.888  16.131  13.118  1.00 98.60           C  
ATOM   3256  HB2 PRO B  49      16.219  15.681  12.182  1.00 98.60           H  
ATOM   3257  HB3 PRO B  49      16.294  17.137  13.219  1.00 98.60           H  
ATOM   3258  O   PRO B  49      18.677  15.020  14.493  1.00 98.60           O  
ATOM   3259  CG  PRO B  49      14.367  16.195  13.219  1.00 98.60           C  
ATOM   3260  HG2 PRO B  49      13.964  17.071  12.712  1.00 98.60           H  
ATOM   3261  HG3 PRO B  49      13.929  15.276  12.830  1.00 98.60           H  
ATOM   3262  CD  PRO B  49      14.145  16.260  14.724  1.00 98.60           C  
ATOM   3263  HD2 PRO B  49      14.220  17.292  15.066  1.00 98.60           H  
ATOM   3264  HD3 PRO B  49      13.167  15.845  14.967  1.00 98.60           H  
ATOM   3265  N   GLU B  50      17.765  16.733  15.621  1.00 97.88           N  
ATOM   3266  H   GLU B  50      16.931  17.275  15.794  1.00 97.88           H  
ATOM   3267  CA  GLU B  50      19.010  17.231  16.201  1.00 97.88           C  
ATOM   3268  HA  GLU B  50      19.761  17.318  15.416  1.00 97.88           H  
ATOM   3269  C   GLU B  50      19.579  16.263  17.248  1.00 97.88           C  
ATOM   3270  CB  GLU B  50      18.783  18.626  16.809  1.00 97.88           C  
ATOM   3271  HB2 GLU B  50      19.714  18.931  17.286  1.00 97.88           H  
ATOM   3272  HB3 GLU B  50      18.021  18.573  17.587  1.00 97.88           H  
ATOM   3273  O   GLU B  50      20.748  15.889  17.145  1.00 97.88           O  
ATOM   3274  CG  GLU B  50      18.411  19.721  15.788  1.00 97.88           C  
ATOM   3275  HG2 GLU B  50      19.113  19.670  14.956  1.00 97.88           H  
ATOM   3276  HG3 GLU B  50      18.554  20.686  16.274  1.00 97.88           H  
ATOM   3277  CD  GLU B  50      16.965  19.675  15.246  1.00 97.88           C  
ATOM   3278  OE1 GLU B  50      16.713  20.352  14.224  1.00 97.88           O  
ATOM   3279  OE2 GLU B  50      16.094  18.979  15.827  1.00 97.88           O  
ATOM   3280  N   SER B  51      18.758  15.793  18.199  1.00 97.83           N  
ATOM   3281  H   SER B  51      17.794  16.092  18.216  1.00 97.83           H  
ATOM   3282  CA  SER B  51      19.193  14.779  19.177  1.00 97.83           C  
ATOM   3283  HA  SER B  51      20.104  15.133  19.661  1.00 97.83           H  
ATOM   3284  C   SER B  51      19.532  13.448  18.506  1.00 97.83           C  
ATOM   3285  CB  SER B  51      18.147  14.550  20.276  1.00 97.83           C  
ATOM   3286  HB2 SER B  51      18.518  13.793  20.966  1.00 97.83           H  
ATOM   3287  HB3 SER B  51      17.989  15.475  20.830  1.00 97.83           H  
ATOM   3288  O   SER B  51      20.486  12.785  18.904  1.00 97.83           O  
ATOM   3289  OG  SER B  51      16.918  14.114  19.732  1.00 97.83           O  
ATOM   3290  HG  SER B  51      16.387  14.900  19.583  1.00 97.83           H  
ATOM   3291  N   PHE B  52      18.822  13.085  17.431  1.00 98.66           N  
ATOM   3292  H   PHE B  52      17.995  13.619  17.204  1.00 98.66           H  
ATOM   3293  CA  PHE B  52      19.137  11.897  16.643  1.00 98.66           C  
ATOM   3294  HA  PHE B  52      19.148  11.045  17.323  1.00 98.66           H  
ATOM   3295  C   PHE B  52      20.521  11.993  16.000  1.00 98.66           C  
ATOM   3296  CB  PHE B  52      18.071  11.682  15.559  1.00 98.66           C  
ATOM   3297  HB2 PHE B  52      17.078  11.711  16.007  1.00 98.66           H  
ATOM   3298  HB3 PHE B  52      18.119  12.513  14.855  1.00 98.66           H  
ATOM   3299  O   PHE B  52      21.294  11.035  16.055  1.00 98.66           O  
ATOM   3300  CG  PHE B  52      18.203  10.379  14.792  1.00 98.66           C  
ATOM   3301  CD1 PHE B  52      18.049  10.376  13.394  1.00 98.66           C  
ATOM   3302  HD1 PHE B  52      17.852  11.303  12.875  1.00 98.66           H  
ATOM   3303  CD2 PHE B  52      18.436   9.161  15.463  1.00 98.66           C  
ATOM   3304  HD2 PHE B  52      18.576   9.135  16.534  1.00 98.66           H  
ATOM   3305  CE1 PHE B  52      18.099   9.168  12.679  1.00 98.66           C  
ATOM   3306  HE1 PHE B  52      17.945   9.160  11.610  1.00 98.66           H  
ATOM   3307  CE2 PHE B  52      18.476   7.954  14.750  1.00 98.66           C  
ATOM   3308  HE2 PHE B  52      18.639   7.027  15.279  1.00 98.66           H  
ATOM   3309  CZ  PHE B  52      18.284   7.956  13.359  1.00 98.66           C  
ATOM   3310  HZ  PHE B  52      18.244   7.027  12.811  1.00 98.66           H  
ATOM   3311  N   TRP B  53      20.854  13.150  15.416  1.00 98.71           N  
ATOM   3312  H   TRP B  53      20.186  13.908  15.420  1.00 98.71           H  
ATOM   3313  CA  TRP B  53      22.184  13.380  14.861  1.00 98.71           C  
ATOM   3314  HA  TRP B  53      22.403  12.584  14.150  1.00 98.71           H  
ATOM   3315  C   TRP B  53      23.261  13.304  15.943  1.00 98.71           C  
ATOM   3316  CB  TRP B  53      22.259  14.718  14.122  1.00 98.71           C  
ATOM   3317  HB2 TRP B  53      21.985  15.524  14.802  1.00 98.71           H  
ATOM   3318  HB3 TRP B  53      21.546  14.721  13.298  1.00 98.71           H  
ATOM   3319  O   TRP B  53      24.198  12.526  15.775  1.00 98.71           O  
ATOM   3320  CG  TRP B  53      23.620  14.989  13.567  1.00 98.71           C  
ATOM   3321  CD1 TRP B  53      24.484  15.916  14.036  1.00 98.71           C  
ATOM   3322  HD1 TRP B  53      24.277  16.592  14.852  1.00 98.71           H  
ATOM   3323  CD2 TRP B  53      24.340  14.263  12.523  1.00 98.71           C  
ATOM   3324  CE2 TRP B  53      25.649  14.819  12.411  1.00 98.71           C  
ATOM   3325  CE3 TRP B  53      24.027  13.175  11.679  1.00 98.71           C  
ATOM   3326  HE3 TRP B  53      23.060  12.703  11.769  1.00 98.71           H  
ATOM   3327  NE1 TRP B  53      25.681  15.820  13.355  1.00 98.71           N  
ATOM   3328  HE1 TRP B  53      26.494  16.373  13.585  1.00 98.71           H  
ATOM   3329  CH2 TRP B  53      26.240  13.269  10.653  1.00 98.71           C  
ATOM   3330  HH2 TRP B  53      26.958  12.876   9.948  1.00 98.71           H  
ATOM   3331  CZ2 TRP B  53      26.596  14.330  11.502  1.00 98.71           C  
ATOM   3332  HZ2 TRP B  53      27.588  14.755  11.468  1.00 98.71           H  
ATOM   3333  CZ3 TRP B  53      24.960  12.694  10.742  1.00 98.71           C  
ATOM   3334  HZ3 TRP B  53      24.699  11.866  10.100  1.00 98.71           H  
ATOM   3335  N   GLU B  54      23.104  14.034  17.056  1.00 98.45           N  
ATOM   3336  H   GLU B  54      22.292  14.628  17.144  1.00 98.45           H  
ATOM   3337  CA  GLU B  54      24.071  14.004  18.165  1.00 98.45           C  
ATOM   3338  HA  GLU B  54      25.037  14.355  17.801  1.00 98.45           H  
ATOM   3339  C   GLU B  54      24.297  12.582  18.693  1.00 98.45           C  
ATOM   3340  CB  GLU B  54      23.625  14.902  19.335  1.00 98.45           C  
ATOM   3341  HB2 GLU B  54      22.571  14.732  19.555  1.00 98.45           H  
ATOM   3342  HB3 GLU B  54      24.207  14.607  20.208  1.00 98.45           H  
ATOM   3343  O   GLU B  54      25.441  12.183  18.926  1.00 98.45           O  
ATOM   3344  CG  GLU B  54      23.875  16.401  19.094  1.00 98.45           C  
ATOM   3345  HG2 GLU B  54      23.162  16.767  18.355  1.00 98.45           H  
ATOM   3346  HG3 GLU B  54      24.875  16.517  18.676  1.00 98.45           H  
ATOM   3347  CD  GLU B  54      23.781  17.255  20.377  1.00 98.45           C  
ATOM   3348  OE1 GLU B  54      24.189  18.439  20.310  1.00 98.45           O  
ATOM   3349  OE2 GLU B  54      23.339  16.742  21.430  1.00 98.45           O  
ATOM   3350  N   PHE B  55      23.227  11.795  18.825  1.00 98.62           N  
ATOM   3351  H   PHE B  55      22.312  12.191  18.663  1.00 98.62           H  
ATOM   3352  CA  PHE B  55      23.309  10.413  19.284  1.00 98.62           C  
ATOM   3353  HA  PHE B  55      23.847  10.397  20.231  1.00 98.62           H  
ATOM   3354  C   PHE B  55      24.083   9.525  18.299  1.00 98.62           C  
ATOM   3355  CB  PHE B  55      21.889   9.885  19.526  1.00 98.62           C  
ATOM   3356  HB2 PHE B  55      21.353  10.588  20.165  1.00 98.62           H  
ATOM   3357  HB3 PHE B  55      21.348   9.822  18.582  1.00 98.62           H  
ATOM   3358  O   PHE B  55      25.025   8.825  18.682  1.00 98.62           O  
ATOM   3359  CG  PHE B  55      21.883   8.537  20.209  1.00 98.62           C  
ATOM   3360  CD1 PHE B  55      21.768   7.350  19.461  1.00 98.62           C  
ATOM   3361  HD1 PHE B  55      21.639   7.393  18.389  1.00 98.62           H  
ATOM   3362  CD2 PHE B  55      22.038   8.478  21.605  1.00 98.62           C  
ATOM   3363  HD2 PHE B  55      22.093   9.389  22.182  1.00 98.62           H  
ATOM   3364  CE1 PHE B  55      21.828   6.105  20.113  1.00 98.62           C  
ATOM   3365  HE1 PHE B  55      21.742   5.186  19.551  1.00 98.62           H  
ATOM   3366  CE2 PHE B  55      22.101   7.236  22.254  1.00 98.62           C  
ATOM   3367  HE2 PHE B  55      22.200   7.193  23.329  1.00 98.62           H  
ATOM   3368  CZ  PHE B  55      22.007   6.053  21.506  1.00 98.62           C  
ATOM   3369  HZ  PHE B  55      22.062   5.101  22.014  1.00 98.62           H  
ATOM   3370  N   VAL B  56      23.723   9.568  17.011  1.00 98.76           N  
ATOM   3371  H   VAL B  56      22.974  10.193  16.752  1.00 98.76           H  
ATOM   3372  CA  VAL B  56      24.309   8.697  15.981  1.00 98.76           C  
ATOM   3373  HA  VAL B  56      24.342   7.680  16.373  1.00 98.76           H  
ATOM   3374  C   VAL B  56      25.756   9.088  15.666  1.00 98.76           C  
ATOM   3375  CB  VAL B  56      23.427   8.683  14.718  1.00 98.76           C  
ATOM   3376  HB  VAL B  56      23.253   9.707  14.386  1.00 98.76           H  
ATOM   3377  O   VAL B  56      26.626   8.214  15.647  1.00 98.76           O  
ATOM   3378  CG1 VAL B  56      24.068   7.905  13.561  1.00 98.76           C  
ATOM   3379 HG11 VAL B  56      23.380   7.877  12.716  1.00 98.76           H  
ATOM   3380 HG12 VAL B  56      24.983   8.407  13.246  1.00 98.76           H  
ATOM   3381 HG13 VAL B  56      24.302   6.889  13.879  1.00 98.76           H  
ATOM   3382  CG2 VAL B  56      22.076   8.010  14.998  1.00 98.76           C  
ATOM   3383 HG21 VAL B  56      21.563   8.513  15.818  1.00 98.76           H  
ATOM   3384 HG22 VAL B  56      21.438   8.073  14.116  1.00 98.76           H  
ATOM   3385 HG23 VAL B  56      22.223   6.965  15.271  1.00 98.76           H  
ATOM   3386  N   SER B  57      26.052  10.376  15.454  1.00 98.53           N  
ATOM   3387  H   SER B  57      25.330  11.075  15.555  1.00 98.53           H  
ATOM   3388  CA  SER B  57      27.422  10.843  15.182  1.00 98.53           C  
ATOM   3389  HA  SER B  57      27.860  10.202  14.417  1.00 98.53           H  
ATOM   3390  C   SER B  57      28.320  10.732  16.417  1.00 98.53           C  
ATOM   3391  CB  SER B  57      27.423  12.273  14.622  1.00 98.53           C  
ATOM   3392  HB2 SER B  57      28.406  12.497  14.210  1.00 98.53           H  
ATOM   3393  HB3 SER B  57      26.690  12.341  13.819  1.00 98.53           H  
ATOM   3394  O   SER B  57      29.515  10.467  16.290  1.00 98.53           O  
ATOM   3395  OG  SER B  57      27.112  13.227  15.618  1.00 98.53           O  
ATOM   3396  HG  SER B  57      27.894  13.399  16.147  1.00 98.53           H  
ATOM   3397  N   GLY B  58      27.743  10.849  17.619  1.00 98.43           N  
ATOM   3398  H   GLY B  58      26.777  11.140  17.667  1.00 98.43           H  
ATOM   3399  CA  GLY B  58      28.417  10.557  18.886  1.00 98.43           C  
ATOM   3400  HA2 GLY B  58      27.760  10.864  19.700  1.00 98.43           H  
ATOM   3401  HA3 GLY B  58      29.341  11.133  18.945  1.00 98.43           H  
ATOM   3402  C   GLY B  58      28.754   9.075  19.086  1.00 98.43           C  
ATOM   3403  O   GLY B  58      29.541   8.741  19.973  1.00 98.43           O  
ATOM   3404  N   GLY B  59      28.206   8.182  18.254  1.00 98.27           N  
ATOM   3405  H   GLY B  59      27.571   8.521  17.545  1.00 98.27           H  
ATOM   3406  CA  GLY B  59      28.410   6.739  18.352  1.00 98.27           C  
ATOM   3407  HA2 GLY B  59      29.472   6.526  18.469  1.00 98.27           H  
ATOM   3408  HA3 GLY B  59      28.053   6.285  17.428  1.00 98.27           H  
ATOM   3409  C   GLY B  59      27.651   6.097  19.514  1.00 98.27           C  
ATOM   3410  O   GLY B  59      28.163   5.150  20.111  1.00 98.27           O  
ATOM   3411  N   GLY B  60      26.467   6.621  19.846  1.00 98.61           N  
ATOM   3412  H   GLY B  60      26.117   7.409  19.322  1.00 98.61           H  
ATOM   3413  CA  GLY B  60      25.595   6.083  20.888  1.00 98.61           C  
ATOM   3414  HA2 GLY B  60      24.741   6.749  21.020  1.00 98.61           H  
ATOM   3415  HA3 GLY B  60      26.145   6.044  21.828  1.00 98.61           H  
ATOM   3416  C   GLY B  60      25.062   4.685  20.558  1.00 98.61           C  
ATOM   3417  O   GLY B  60      24.731   4.400  19.406  1.00 98.61           O  
ATOM   3418  N   ASP B  61      24.986   3.832  21.582  1.00 98.69           N  
ATOM   3419  H   ASP B  61      25.251   4.172  22.495  1.00 98.69           H  
ATOM   3420  CA  ASP B  61      24.349   2.507  21.579  1.00 98.69           C  
ATOM   3421  HA  ASP B  61      23.967   2.267  20.587  1.00 98.69           H  
ATOM   3422  C   ASP B  61      23.171   2.561  22.562  1.00 98.69           C  
ATOM   3423  CB  ASP B  61      25.383   1.426  21.970  1.00 98.69           C  
ATOM   3424  HB2 ASP B  61      26.146   1.378  21.192  1.00 98.69           H  
ATOM   3425  HB3 ASP B  61      25.873   1.727  22.896  1.00 98.69           H  
ATOM   3426  O   ASP B  61      23.374   2.772  23.759  1.00 98.69           O  
ATOM   3427  CG  ASP B  61      24.798   0.015  22.169  1.00 98.69           C  
ATOM   3428  OD1 ASP B  61      23.637  -0.212  21.775  1.00 98.69           O  
ATOM   3429  OD2 ASP B  61      25.519  -0.854  22.734  1.00 98.69           O  
ATOM   3430  N   ALA B  62      21.948   2.444  22.046  1.00 98.67           N  
ATOM   3431  H   ALA B  62      21.871   2.247  21.058  1.00 98.67           H  
ATOM   3432  CA  ALA B  62      20.712   2.555  22.817  1.00 98.67           C  
ATOM   3433  HA  ALA B  62      20.900   3.168  23.699  1.00 98.67           H  
ATOM   3434  C   ALA B  62      20.188   1.202  23.320  1.00 98.67           C  
ATOM   3435  CB  ALA B  62      19.657   3.264  21.963  1.00 98.67           C  
ATOM   3436  HB1 ALA B  62      19.400   2.635  21.111  1.00 98.67           H  
ATOM   3437  HB2 ALA B  62      18.765   3.422  22.570  1.00 98.67           H  
ATOM   3438  HB3 ALA B  62      20.014   4.231  21.609  1.00 98.67           H  
ATOM   3439  O   ALA B  62      19.113   1.159  23.920  1.00 98.67           O  
ATOM   3440  N   ILE B  63      20.894   0.097  23.049  1.00 98.58           N  
ATOM   3441  H   ILE B  63      21.786   0.176  22.582  1.00 98.58           H  
ATOM   3442  CA  ILE B  63      20.445  -1.232  23.460  1.00 98.58           C  
ATOM   3443  HA  ILE B  63      19.394  -1.327  23.187  1.00 98.58           H  
ATOM   3444  C   ILE B  63      20.536  -1.365  24.982  1.00 98.58           C  
ATOM   3445  CB  ILE B  63      21.221  -2.340  22.722  1.00 98.58           C  
ATOM   3446  HB  ILE B  63      22.276  -2.248  22.977  1.00 98.58           H  
ATOM   3447  O   ILE B  63      21.610  -1.252  25.579  1.00 98.58           O  
ATOM   3448  CG1 ILE B  63      21.099  -2.227  21.182  1.00 98.58           C  
ATOM   3449 HG12 ILE B  63      21.599  -1.320  20.844  1.00 98.58           H  
ATOM   3450 HG13 ILE B  63      21.630  -3.066  20.733  1.00 98.58           H  
ATOM   3451  CG2 ILE B  63      20.754  -3.732  23.191  1.00 98.58           C  
ATOM   3452 HG21 ILE B  63      20.985  -3.876  24.246  1.00 98.58           H  
ATOM   3453 HG22 ILE B  63      21.282  -4.504  22.631  1.00 98.58           H  
ATOM   3454 HG23 ILE B  63      19.681  -3.849  23.040  1.00 98.58           H  
ATOM   3455  CD1 ILE B  63      19.675  -2.201  20.612  1.00 98.58           C  
ATOM   3456 HD11 ILE B  63      19.732  -2.204  19.523  1.00 98.58           H  
ATOM   3457 HD12 ILE B  63      19.115  -3.080  20.931  1.00 98.58           H  
ATOM   3458 HD13 ILE B  63      19.155  -1.297  20.929  1.00 98.58           H  
ATOM   3459  N   ALA B  64      19.394  -1.643  25.603  1.00 97.42           N  
ATOM   3460  H   ALA B  64      18.555  -1.717  25.046  1.00 97.42           H  
ATOM   3461  CA  ALA B  64      19.245  -1.799  27.042  1.00 97.42           C  
ATOM   3462  HA  ALA B  64      20.197  -2.106  27.475  1.00 97.42           H  
ATOM   3463  C   ALA B  64      18.213  -2.887  27.369  1.00 97.42           C  
ATOM   3464  CB  ALA B  64      18.854  -0.438  27.634  1.00 97.42           C  
ATOM   3465  HB1 ALA B  64      17.888  -0.127  27.234  1.00 97.42           H  
ATOM   3466  HB2 ALA B  64      19.603   0.309  27.370  1.00 97.42           H  
ATOM   3467  HB3 ALA B  64      18.784  -0.501  28.720  1.00 97.42           H  
ATOM   3468  O   ALA B  64      17.583  -3.464  26.483  1.00 97.42           O  
ATOM   3469  N   GLU B  65      18.057  -3.185  28.655  1.00 96.85           N  
ATOM   3470  H   GLU B  65      18.552  -2.634  29.342  1.00 96.85           H  
ATOM   3471  CA  GLU B  65      16.972  -4.034  29.141  1.00 96.85           C  
ATOM   3472  HA  GLU B  65      16.963  -4.958  28.562  1.00 96.85           H  
ATOM   3473  C   GLU B  65      15.617  -3.353  28.927  1.00 96.85           C  
ATOM   3474  CB  GLU B  65      17.211  -4.366  30.624  1.00 96.85           C  
ATOM   3475  HB2 GLU B  65      16.558  -3.755  31.246  1.00 96.85           H  
ATOM   3476  HB3 GLU B  65      18.243  -4.129  30.884  1.00 96.85           H  
ATOM   3477  O   GLU B  65      15.491  -2.135  29.079  1.00 96.85           O  
ATOM   3478  CG  GLU B  65      16.982  -5.850  30.928  1.00 96.85           C  
ATOM   3479  HG2 GLU B  65      17.639  -6.422  30.272  1.00 96.85           H  
ATOM   3480  HG3 GLU B  65      15.951  -6.110  30.690  1.00 96.85           H  
ATOM   3481  CD  GLU B  65      17.290  -6.218  32.393  1.00 96.85           C  
ATOM   3482  OE1 GLU B  65      17.299  -7.431  32.692  1.00 96.85           O  
ATOM   3483  OE2 GLU B  65      17.556  -5.306  33.209  1.00 96.85           O  
ATOM   3484  N   ALA B  66      14.600  -4.136  28.570  1.00 96.18           N  
ATOM   3485  H   ALA B  66      14.773  -5.110  28.370  1.00 96.18           H  
ATOM   3486  CA  ALA B  66      13.260  -3.616  28.369  1.00 96.18           C  
ATOM   3487  HA  ALA B  66      13.365  -2.802  27.651  1.00 96.18           H  
ATOM   3488  C   ALA B  66      12.663  -3.017  29.657  1.00 96.18           C  
ATOM   3489  CB  ALA B  66      12.377  -4.706  27.758  1.00 96.18           C  
ATOM   3490  HB1 ALA B  66      12.302  -5.546  28.449  1.00 96.18           H  
ATOM   3491  HB2 ALA B  66      11.378  -4.310  27.573  1.00 96.18           H  
ATOM   3492  HB3 ALA B  66      12.807  -5.045  26.816  1.00 96.18           H  
ATOM   3493  O   ALA B  66      12.930  -3.515  30.754  1.00 96.18           O  
ATOM   3494  N   PRO B  67      11.837  -1.960  29.547  1.00 94.01           N  
ATOM   3495  CA  PRO B  67      11.236  -1.320  30.707  1.00 94.01           C  
ATOM   3496  HA  PRO B  67      12.024  -1.034  31.404  1.00 94.01           H  
ATOM   3497  C   PRO B  67      10.261  -2.262  31.427  1.00 94.01           C  
ATOM   3498  CB  PRO B  67      10.570  -0.050  30.172  1.00 94.01           C  
ATOM   3499  HB2 PRO B  67       9.678   0.219  30.738  1.00 94.01           H  
ATOM   3500  HB3 PRO B  67      11.286   0.772  30.195  1.00 94.01           H  
ATOM   3501  O   PRO B  67       9.492  -2.996  30.810  1.00 94.01           O  
ATOM   3502  CG  PRO B  67      10.251  -0.397  28.720  1.00 94.01           C  
ATOM   3503  HG2 PRO B  67       9.323  -0.967  28.681  1.00 94.01           H  
ATOM   3504  HG3 PRO B  67      10.189   0.491  28.092  1.00 94.01           H  
ATOM   3505  CD  PRO B  67      11.415  -1.298  28.322  1.00 94.01           C  
ATOM   3506  HD2 PRO B  67      12.236  -0.690  27.941  1.00 94.01           H  
ATOM   3507  HD3 PRO B  67      11.087  -2.014  27.569  1.00 94.01           H  
ATOM   3508  N   ALA B  68      10.288  -2.227  32.760  1.00 93.68           N  
ATOM   3509  H   ALA B  68      10.955  -1.612  33.203  1.00 93.68           H  
ATOM   3510  CA  ALA B  68       9.492  -3.112  33.614  1.00 93.68           C  
ATOM   3511  HA  ALA B  68       9.436  -4.091  33.138  1.00 93.68           H  
ATOM   3512  C   ALA B  68       8.037  -2.640  33.829  1.00 93.68           C  
ATOM   3513  CB  ALA B  68      10.240  -3.272  34.944  1.00 93.68           C  
ATOM   3514  HB1 ALA B  68      11.242  -3.660  34.758  1.00 93.68           H  
ATOM   3515  HB2 ALA B  68      10.308  -2.310  35.452  1.00 93.68           H  
ATOM   3516  HB3 ALA B  68       9.703  -3.976  35.579  1.00 93.68           H  
ATOM   3517  O   ALA B  68       7.256  -3.320  34.490  1.00 93.68           O  
ATOM   3518  N   ASP B  69       7.667  -1.468  33.313  1.00 93.23           N  
ATOM   3519  H   ASP B  69       8.294  -0.991  32.681  1.00 93.23           H  
ATOM   3520  CA  ASP B  69       6.385  -0.798  33.567  1.00 93.23           C  
ATOM   3521  HA  ASP B  69       6.024  -1.106  34.548  1.00 93.23           H  
ATOM   3522  C   ASP B  69       5.266  -1.161  32.575  1.00 93.23           C  
ATOM   3523  CB  ASP B  69       6.618   0.719  33.633  1.00 93.23           C  
ATOM   3524  HB2 ASP B  69       7.283   0.925  34.471  1.00 93.23           H  
ATOM   3525  HB3 ASP B  69       5.670   1.218  33.836  1.00 93.23           H  
ATOM   3526  O   ASP B  69       4.117  -0.777  32.784  1.00 93.23           O  
ATOM   3527  CG  ASP B  69       7.233   1.314  32.361  1.00 93.23           C  
ATOM   3528  OD1 ASP B  69       7.315   0.595  31.336  1.00 93.23           O  
ATOM   3529  OD2 ASP B  69       7.694   2.467  32.461  1.00 93.23           O  
ATOM   3530  N   ARG B  70       5.562  -1.954  31.538  1.00 94.71           N  
ATOM   3531  H   ARG B  70       6.542  -2.147  31.388  1.00 94.71           H  
ATOM   3532  CA  ARG B  70       4.590  -2.377  30.511  1.00 94.71           C  
ATOM   3533  HA  ARG B  70       3.872  -1.568  30.375  1.00 94.71           H  
ATOM   3534  C   ARG B  70       3.744  -3.592  30.897  1.00 94.71           C  
ATOM   3535  CB  ARG B  70       5.306  -2.595  29.173  1.00 94.71           C  
ATOM   3536  HB2 ARG B  70       6.027  -3.407  29.269  1.00 94.71           H  
ATOM   3537  HB3 ARG B  70       4.569  -2.869  28.418  1.00 94.71           H  
ATOM   3538  O   ARG B  70       2.975  -4.088  30.082  1.00 94.71           O  
ATOM   3539  CG  ARG B  70       6.028  -1.324  28.719  1.00 94.71           C  
ATOM   3540  HG2 ARG B  70       5.347  -0.474  28.768  1.00 94.71           H  
ATOM   3541  HG3 ARG B  70       6.885  -1.136  29.366  1.00 94.71           H  
ATOM   3542  CD  ARG B  70       6.514  -1.496  27.288  1.00 94.71           C  
ATOM   3543  HD2 ARG B  70       5.650  -1.647  26.641  1.00 94.71           H  
ATOM   3544  HD3 ARG B  70       7.153  -2.377  27.232  1.00 94.71           H  
ATOM   3545  NE  ARG B  70       7.271  -0.311  26.851  1.00 94.71           N  
ATOM   3546  HE  ARG B  70       7.528   0.369  27.552  1.00 94.71           H  
ATOM   3547  NH1 ARG B  70       7.367  -0.950  24.684  1.00 94.71           N  
ATOM   3548 HH11 ARG B  70       6.773  -1.756  24.819  1.00 94.71           H  
ATOM   3549 HH12 ARG B  70       7.764  -0.860  23.759  1.00 94.71           H  
ATOM   3550  NH2 ARG B  70       8.460   0.866  25.280  1.00 94.71           N  
ATOM   3551 HH21 ARG B  70       8.781   0.894  24.323  1.00 94.71           H  
ATOM   3552 HH22 ARG B  70       8.769   1.583  25.922  1.00 94.71           H  
ATOM   3553  CZ  ARG B  70       7.693  -0.126  25.619  1.00 94.71           C  
ATOM   3554  N   GLY B  71       3.903  -4.099  32.121  1.00 94.12           N  
ATOM   3555  H   GLY B  71       4.530  -3.613  32.746  1.00 94.12           H  
ATOM   3556  CA  GLY B  71       3.188  -5.286  32.602  1.00 94.12           C  
ATOM   3557  HA2 GLY B  71       3.333  -5.375  33.678  1.00 94.12           H  
ATOM   3558  HA3 GLY B  71       2.123  -5.171  32.403  1.00 94.12           H  
ATOM   3559  C   GLY B  71       3.649  -6.596  31.957  1.00 94.12           C  
ATOM   3560  O   GLY B  71       2.902  -7.566  31.955  1.00 94.12           O  
ATOM   3561  N   TRP B  72       4.859  -6.630  31.393  1.00 93.83           N  
ATOM   3562  H   TRP B  72       5.433  -5.800  31.421  1.00 93.83           H  
ATOM   3563  CA  TRP B  72       5.420  -7.837  30.789  1.00 93.83           C  
ATOM   3564  HA  TRP B  72       4.679  -8.280  30.124  1.00 93.83           H  
ATOM   3565  C   TRP B  72       5.782  -8.873  31.851  1.00 93.83           C  
ATOM   3566  CB  TRP B  72       6.667  -7.480  29.974  1.00 93.83           C  
ATOM   3567  HB2 TRP B  72       7.381  -6.973  30.622  1.00 93.83           H  
ATOM   3568  HB3 TRP B  72       7.126  -8.412  29.644  1.00 93.83           H  
ATOM   3569  O   TRP B  72       6.392  -8.534  32.867  1.00 93.83           O  
ATOM   3570  CG  TRP B  72       6.462  -6.642  28.753  1.00 93.83           C  
ATOM   3571  CD1 TRP B  72       5.296  -6.099  28.326  1.00 93.83           C  
ATOM   3572  HD1 TRP B  72       4.340  -6.172  28.822  1.00 93.83           H  
ATOM   3573  CD2 TRP B  72       7.457  -6.292  27.745  1.00 93.83           C  
ATOM   3574  CE2 TRP B  72       6.799  -5.588  26.698  1.00 93.83           C  
ATOM   3575  CE3 TRP B  72       8.841  -6.533  27.591  1.00 93.83           C  
ATOM   3576  HE3 TRP B  72       9.373  -7.029  28.389  1.00 93.83           H  
ATOM   3577  NE1 TRP B  72       5.496  -5.464  27.121  1.00 93.83           N  
ATOM   3578  HE1 TRP B  72       4.749  -5.018  26.609  1.00 93.83           H  
ATOM   3579  CH2 TRP B  72       8.837  -5.472  25.394  1.00 93.83           C  
ATOM   3580  HH2 TRP B  72       9.344  -5.193  24.482  1.00 93.83           H  
ATOM   3581  CZ2 TRP B  72       7.469  -5.208  25.534  1.00 93.83           C  
ATOM   3582  HZ2 TRP B  72       6.913  -4.778  24.714  1.00 93.83           H  
ATOM   3583  CZ3 TRP B  72       9.525  -6.131  26.426  1.00 93.83           C  
ATOM   3584  HZ3 TRP B  72      10.578  -6.340  26.311  1.00 93.83           H  
ATOM   3585  N   GLU B  73       5.496 -10.145  31.573  1.00 91.38           N  
ATOM   3586  H   GLU B  73       4.904 -10.365  30.784  1.00 91.38           H  
ATOM   3587  CA  GLU B  73       5.916 -11.247  32.436  1.00 91.38           C  
ATOM   3588  HA  GLU B  73       5.445 -11.084  33.406  1.00 91.38           H  
ATOM   3589  C   GLU B  73       7.457 -11.247  32.553  1.00 91.38           C  
ATOM   3590  CB  GLU B  73       5.403 -12.594  31.893  1.00 91.38           C  
ATOM   3591  HB2 GLU B  73       6.173 -13.039  31.264  1.00 91.38           H  
ATOM   3592  HB3 GLU B  73       4.533 -12.437  31.256  1.00 91.38           H  
ATOM   3593  O   GLU B  73       8.147 -11.204  31.516  1.00 91.38           O  
ATOM   3594  CG  GLU B  73       5.041 -13.590  33.012  1.00 91.38           C  
ATOM   3595  HG2 GLU B  73       4.960 -14.581  32.566  1.00 91.38           H  
ATOM   3596  HG3 GLU B  73       5.861 -13.622  33.730  1.00 91.38           H  
ATOM   3597  CD  GLU B  73       3.717 -13.277  33.737  1.00 91.38           C  
ATOM   3598  OE1 GLU B  73       3.552 -13.780  34.875  1.00 91.38           O  
ATOM   3599  OE2 GLU B  73       2.897 -12.516  33.181  1.00 91.38           O  
ATOM   3600  N   PRO B  74       8.025 -11.263  33.775  1.00 92.73           N  
ATOM   3601  CA  PRO B  74       9.466 -11.345  33.970  1.00 92.73           C  
ATOM   3602  HA  PRO B  74       9.927 -10.464  33.524  1.00 92.73           H  
ATOM   3603  C   PRO B  74      10.034 -12.611  33.331  1.00 92.73           C  
ATOM   3604  CB  PRO B  74       9.695 -11.330  35.485  1.00 92.73           C  
ATOM   3605  HB2 PRO B  74      10.596 -10.777  35.750  1.00 92.73           H  
ATOM   3606  HB3 PRO B  74       9.747 -12.349  35.870  1.00 92.73           H  
ATOM   3607  O   PRO B  74       9.500 -13.703  33.513  1.00 92.73           O  
ATOM   3608  CG  PRO B  74       8.437 -10.656  36.027  1.00 92.73           C  
ATOM   3609  HG2 PRO B  74       8.549  -9.574  35.969  1.00 92.73           H  
ATOM   3610  HG3 PRO B  74       8.217 -10.966  37.049  1.00 92.73           H  
ATOM   3611  CD  PRO B  74       7.352 -11.106  35.054  1.00 92.73           C  
ATOM   3612  HD2 PRO B  74       6.938 -12.065  35.367  1.00 92.73           H  
ATOM   3613  HD3 PRO B  74       6.569 -10.349  35.010  1.00 92.73           H  
ATOM   3614  N   ASP B  75      11.145 -12.469  32.617  1.00 91.76           N  
ATOM   3615  H   ASP B  75      11.584 -11.561  32.558  1.00 91.76           H  
ATOM   3616  CA  ASP B  75      11.779 -13.559  31.879  1.00 91.76           C  
ATOM   3617  HA  ASP B  75      11.147 -14.444  31.944  1.00 91.76           H  
ATOM   3618  C   ASP B  75      13.165 -13.862  32.473  1.00 91.76           C  
ATOM   3619  CB  ASP B  75      11.853 -13.158  30.405  1.00 91.76           C  
ATOM   3620  HB2 ASP B  75      12.636 -12.413  30.265  1.00 91.76           H  
ATOM   3621  HB3 ASP B  75      10.906 -12.692  30.135  1.00 91.76           H  
ATOM   3622  O   ASP B  75      13.887 -12.918  32.811  1.00 91.76           O  
ATOM   3623  CG  ASP B  75      12.095 -14.341  29.473  1.00 91.76           C  
ATOM   3624  OD1 ASP B  75      13.187 -14.946  29.556  1.00 91.76           O  
ATOM   3625  OD2 ASP B  75      11.237 -14.572  28.595  1.00 91.76           O  
ATOM   3626  N   PRO B  76      13.555 -15.141  32.641  1.00 90.20           N  
ATOM   3627  CA  PRO B  76      14.890 -15.499  33.121  1.00 90.20           C  
ATOM   3628  HA  PRO B  76      15.052 -15.067  34.109  1.00 90.20           H  
ATOM   3629  C   PRO B  76      16.010 -15.000  32.201  1.00 90.20           C  
ATOM   3630  CB  PRO B  76      14.890 -17.029  33.222  1.00 90.20           C  
ATOM   3631  HB2 PRO B  76      15.854 -17.460  32.954  1.00 90.20           H  
ATOM   3632  HB3 PRO B  76      14.614 -17.321  34.235  1.00 90.20           H  
ATOM   3633  O   PRO B  76      17.082 -14.649  32.698  1.00 90.20           O  
ATOM   3634  CG  PRO B  76      13.790 -17.465  32.255  1.00 90.20           C  
ATOM   3635  HG2 PRO B  76      13.358 -18.426  32.533  1.00 90.20           H  
ATOM   3636  HG3 PRO B  76      14.186 -17.502  31.240  1.00 90.20           H  
ATOM   3637  CD  PRO B  76      12.774 -16.336  32.361  1.00 90.20           C  
ATOM   3638  HD2 PRO B  76      12.093 -16.524  33.191  1.00 90.20           H  
ATOM   3639  HD3 PRO B  76      12.211 -16.262  31.430  1.00 90.20           H  
ATOM   3640  N   ASP B  77      15.756 -14.933  30.892  1.00 92.64           N  
ATOM   3641  H   ASP B  77      14.830 -15.162  30.559  1.00 92.64           H  
ATOM   3642  CA  ASP B  77      16.636 -14.270  29.943  1.00 92.64           C  
ATOM   3643  HA  ASP B  77      17.641 -14.199  30.358  1.00 92.64           H  
ATOM   3644  C   ASP B  77      16.112 -12.851  29.720  1.00 92.64           C  
ATOM   3645  CB  ASP B  77      16.735 -15.072  28.635  1.00 92.64           C  
ATOM   3646  HB2 ASP B  77      17.203 -14.441  27.879  1.00 92.64           H  
ATOM   3647  HB3 ASP B  77      15.732 -15.324  28.288  1.00 92.64           H  
ATOM   3648  O   ASP B  77      15.093 -12.630  29.060  1.00 92.64           O  
ATOM   3649  CG  ASP B  77      17.568 -16.356  28.753  1.00 92.64           C  
ATOM   3650  OD1 ASP B  77      18.493 -16.404  29.598  1.00 92.64           O  
ATOM   3651  OD2 ASP B  77      17.333 -17.273  27.934  1.00 92.64           O  
ATOM   3652  N   ALA B  78      16.830 -11.867  30.251  1.00 92.14           N  
ATOM   3653  H   ALA B  78      17.613 -12.112  30.840  1.00 92.14           H  
ATOM   3654  CA  ALA B  78      16.509 -10.457  30.082  1.00 92.14           C  
ATOM   3655  HA  ALA B  78      15.611 -10.232  30.657  1.00 92.14           H  
ATOM   3656  C   ALA B  78      16.263 -10.087  28.606  1.00 92.14           C  
ATOM   3657  CB  ALA B  78      17.668  -9.651  30.655  1.00 92.14           C  
ATOM   3658  HB1 ALA B  78      17.484  -8.592  30.476  1.00 92.14           H  
ATOM   3659  HB2 ALA B  78      18.601  -9.929  30.165  1.00 92.14           H  
ATOM   3660  HB3 ALA B  78      17.750  -9.826  31.728  1.00 92.14           H  
ATOM   3661  O   ALA B  78      17.007 -10.485  27.703  1.00 92.14           O  
ATOM   3662  N   ARG B  79      15.204  -9.316  28.339  1.00 96.12           N  
ATOM   3663  H   ARG B  79      14.651  -8.987  29.118  1.00 96.12           H  
ATOM   3664  CA  ARG B  79      14.858  -8.864  26.983  1.00 96.12           C  
ATOM   3665  HA  ARG B  79      15.163  -9.620  26.259  1.00 96.12           H  
ATOM   3666  C   ARG B  79      15.643  -7.592  26.668  1.00 96.12           C  
ATOM   3667  CB  ARG B  79      13.336  -8.678  26.843  1.00 96.12           C  
ATOM   3668  HB2 ARG B  79      13.121  -8.300  25.843  1.00 96.12           H  
ATOM   3669  HB3 ARG B  79      12.994  -7.937  27.566  1.00 96.12           H  
ATOM   3670  O   ARG B  79      15.294  -6.522  27.156  1.00 96.12           O  
ATOM   3671  CG  ARG B  79      12.556  -9.988  27.057  1.00 96.12           C  
ATOM   3672  HG2 ARG B  79      12.919 -10.751  26.369  1.00 96.12           H  
ATOM   3673  HG3 ARG B  79      12.708 -10.335  28.079  1.00 96.12           H  
ATOM   3674  CD  ARG B  79      11.053  -9.780  26.822  1.00 96.12           C  
ATOM   3675  HD2 ARG B  79      10.736  -8.859  27.312  1.00 96.12           H  
ATOM   3676  HD3 ARG B  79      10.872  -9.656  25.754  1.00 96.12           H  
ATOM   3677  NE  ARG B  79      10.258 -10.922  27.318  1.00 96.12           N  
ATOM   3678  HE  ARG B  79      10.235 -11.760  26.754  1.00 96.12           H  
ATOM   3679  NH1 ARG B  79       9.430  -9.981  29.260  1.00 96.12           N  
ATOM   3680 HH11 ARG B  79       9.911  -9.110  29.085  1.00 96.12           H  
ATOM   3681 HH12 ARG B  79       8.912 -10.151  30.110  1.00 96.12           H  
ATOM   3682  NH2 ARG B  79       8.868 -12.043  28.742  1.00 96.12           N  
ATOM   3683 HH21 ARG B  79       8.383 -12.069  29.628  1.00 96.12           H  
ATOM   3684 HH22 ARG B  79       8.989 -12.904  28.227  1.00 96.12           H  
ATOM   3685  CZ  ARG B  79       9.527 -10.972  28.421  1.00 96.12           C  
ATOM   3686  N   LEU B  80      16.720  -7.726  25.894  1.00 97.71           N  
ATOM   3687  H   LEU B  80      16.965  -8.654  25.579  1.00 97.71           H  
ATOM   3688  CA  LEU B  80      17.574  -6.612  25.471  1.00 97.71           C  
ATOM   3689  HA  LEU B  80      17.477  -5.805  26.196  1.00 97.71           H  
ATOM   3690  C   LEU B  80      17.133  -6.071  24.105  1.00 97.71           C  
ATOM   3691  CB  LEU B  80      19.050  -7.050  25.430  1.00 97.71           C  
ATOM   3692  HB2 LEU B  80      19.148  -7.842  24.688  1.00 97.71           H  
ATOM   3693  HB3 LEU B  80      19.649  -6.206  25.089  1.00 97.71           H  
ATOM   3694  O   LEU B  80      16.921  -6.849  23.174  1.00 97.71           O  
ATOM   3695  CG  LEU B  80      19.632  -7.559  26.761  1.00 97.71           C  
ATOM   3696  HG  LEU B  80      19.043  -8.402  27.124  1.00 97.71           H  
ATOM   3697  CD1 LEU B  80      21.065  -8.041  26.534  1.00 97.71           C  
ATOM   3698 HD11 LEU B  80      21.062  -8.855  25.809  1.00 97.71           H  
ATOM   3699 HD12 LEU B  80      21.679  -7.224  26.155  1.00 97.71           H  
ATOM   3700 HD13 LEU B  80      21.480  -8.413  27.471  1.00 97.71           H  
ATOM   3701  CD2 LEU B  80      19.658  -6.476  27.839  1.00 97.71           C  
ATOM   3702 HD21 LEU B  80      20.195  -5.598  27.481  1.00 97.71           H  
ATOM   3703 HD22 LEU B  80      20.135  -6.860  28.741  1.00 97.71           H  
ATOM   3704 HD23 LEU B  80      18.635  -6.199  28.091  1.00 97.71           H  
ATOM   3705  N   GLY B  81      17.041  -4.750  23.967  1.00 98.22           N  
ATOM   3706  H   GLY B  81      17.206  -4.162  24.771  1.00 98.22           H  
ATOM   3707  CA  GLY B  81      16.634  -4.102  22.723  1.00 98.22           C  
ATOM   3708  HA2 GLY B  81      17.269  -4.447  21.907  1.00 98.22           H  
ATOM   3709  HA3 GLY B  81      15.608  -4.392  22.497  1.00 98.22           H  
ATOM   3710  C   GLY B  81      16.697  -2.578  22.777  1.00 98.22           C  
ATOM   3711  O   GLY B  81      17.076  -1.988  23.788  1.00 98.22           O  
ATOM   3712  N   GLY B  82      16.330  -1.932  21.672  1.00 98.73           N  
ATOM   3713  H   GLY B  82      15.993  -2.487  20.899  1.00 98.73           H  
ATOM   3714  CA  GLY B  82      16.187  -0.478  21.606  1.00 98.73           C  
ATOM   3715  HA2 GLY B  82      16.892   0.007  22.280  1.00 98.73           H  
ATOM   3716  HA3 GLY B  82      16.399  -0.137  20.592  1.00 98.73           H  
ATOM   3717  C   GLY B  82      14.764  -0.065  21.971  1.00 98.73           C  
ATOM   3718  O   GLY B  82      13.874  -0.141  21.130  1.00 98.73           O  
ATOM   3719  N   MET B  83      14.538   0.377  23.205  1.00 98.22           N  
ATOM   3720  H   MET B  83      15.314   0.435  23.849  1.00 98.22           H  
ATOM   3721  CA  MET B  83      13.190   0.665  23.713  1.00 98.22           C  
ATOM   3722  HA  MET B  83      12.449   0.261  23.023  1.00 98.22           H  
ATOM   3723  C   MET B  83      12.917   2.165  23.828  1.00 98.22           C  
ATOM   3724  CB  MET B  83      12.975  -0.034  25.061  1.00 98.22           C  
ATOM   3725  HB2 MET B  83      11.952   0.144  25.395  1.00 98.22           H  
ATOM   3726  HB3 MET B  83      13.652   0.395  25.800  1.00 98.22           H  
ATOM   3727  O   MET B  83      13.818   2.955  24.119  1.00 98.22           O  
ATOM   3728  CG  MET B  83      13.223  -1.546  24.989  1.00 98.22           C  
ATOM   3729  HG2 MET B  83      14.278  -1.723  24.780  1.00 98.22           H  
ATOM   3730  HG3 MET B  83      13.008  -1.956  25.976  1.00 98.22           H  
ATOM   3731  SD  MET B  83      12.237  -2.489  23.797  1.00 98.22           S  
ATOM   3732  CE  MET B  83      10.597  -2.382  24.566  1.00 98.22           C  
ATOM   3733  HE1 MET B  83      10.312  -1.337  24.693  1.00 98.22           H  
ATOM   3734  HE2 MET B  83       9.861  -2.864  23.923  1.00 98.22           H  
ATOM   3735  HE3 MET B  83      10.605  -2.883  25.534  1.00 98.22           H  
ATOM   3736  N   LEU B  84      11.655   2.557  23.658  1.00 97.12           N  
ATOM   3737  H   LEU B  84      10.964   1.873  23.385  1.00 97.12           H  
ATOM   3738  CA  LEU B  84      11.182   3.899  23.992  1.00 97.12           C  
ATOM   3739  HA  LEU B  84      11.967   4.627  23.784  1.00 97.12           H  
ATOM   3740  C   LEU B  84      10.857   3.963  25.491  1.00 97.12           C  
ATOM   3741  CB  LEU B  84       9.963   4.222  23.114  1.00 97.12           C  
ATOM   3742  HB2 LEU B  84       9.419   5.066  23.539  1.00 97.12           H  
ATOM   3743  HB3 LEU B  84       9.299   3.357  23.129  1.00 97.12           H  
ATOM   3744  O   LEU B  84       9.905   3.327  25.953  1.00 97.12           O  
ATOM   3745  CG  LEU B  84      10.323   4.541  21.654  1.00 97.12           C  
ATOM   3746  HG  LEU B  84      11.077   3.843  21.288  1.00 97.12           H  
ATOM   3747  CD1 LEU B  84       9.080   4.404  20.778  1.00 97.12           C  
ATOM   3748 HD11 LEU B  84       8.735   3.370  20.808  1.00 97.12           H  
ATOM   3749 HD12 LEU B  84       8.288   5.054  21.149  1.00 97.12           H  
ATOM   3750 HD13 LEU B  84       9.314   4.665  19.746  1.00 97.12           H  
ATOM   3751  CD2 LEU B  84      10.856   5.967  21.514  1.00 97.12           C  
ATOM   3752 HD21 LEU B  84      11.788   6.077  22.068  1.00 97.12           H  
ATOM   3753 HD22 LEU B  84      10.123   6.679  21.894  1.00 97.12           H  
ATOM   3754 HD23 LEU B  84      11.057   6.170  20.462  1.00 97.12           H  
ATOM   3755  N   ALA B  85      11.647   4.732  26.247  1.00 78.59           N  
ATOM   3756  H   ALA B  85      12.444   5.177  25.815  1.00 78.59           H  
ATOM   3757  CA  ALA B  85      11.530   4.827  27.705  1.00 78.59           C  
ATOM   3758  HA  ALA B  85      11.676   3.835  28.134  1.00 78.59           H  
ATOM   3759  C   ALA B  85      10.148   5.320  28.168  1.00 78.59           C  
ATOM   3760  CB  ALA B  85      12.645   5.747  28.220  1.00 78.59           C  
ATOM   3761  HB1 ALA B  85      12.595   5.808  29.307  1.00 78.59           H  
ATOM   3762  HB2 ALA B  85      13.620   5.349  27.937  1.00 78.59           H  
ATOM   3763  HB3 ALA B  85      12.537   6.749  27.806  1.00 78.59           H  
ATOM   3764  O   ALA B  85       9.611   4.810  29.142  1.00 78.59           O  
ATOM   3765  N   ALA B  86       9.553   6.266  27.441  1.00 84.70           N  
ATOM   3766  H   ALA B  86      10.067   6.656  26.664  1.00 84.70           H  
ATOM   3767  CA  ALA B  86       8.267   6.872  27.772  1.00 84.70           C  
ATOM   3768  HA  ALA B  86       7.861   6.397  28.666  1.00 84.70           H  
ATOM   3769  C   ALA B  86       7.223   6.652  26.663  1.00 84.70           C  
ATOM   3770  CB  ALA B  86       8.512   8.341  28.122  1.00 84.70           C  
ATOM   3771  HB1 ALA B  86       9.203   8.416  28.962  1.00 84.70           H  
ATOM   3772  HB2 ALA B  86       8.916   8.875  27.262  1.00 84.70           H  
ATOM   3773  HB3 ALA B  86       7.568   8.803  28.409  1.00 84.70           H  
ATOM   3774  O   ALA B  86       6.489   7.562  26.297  1.00 84.70           O  
ATOM   3775  N   ALA B  87       7.154   5.440  26.096  1.00 93.20           N  
ATOM   3776  H   ALA B  87       7.797   4.724  26.404  1.00 93.20           H  
ATOM   3777  CA  ALA B  87       6.196   5.124  25.026  1.00 93.20           C  
ATOM   3778  HA  ALA B  87       6.402   5.772  24.173  1.00 93.20           H  
ATOM   3779  C   ALA B  87       4.723   5.357  25.428  1.00 93.20           C  
ATOM   3780  CB  ALA B  87       6.402   3.666  24.600  1.00 93.20           C  
ATOM   3781  HB1 ALA B  87       7.444   3.497  24.328  1.00 93.20           H  
ATOM   3782  HB2 ALA B  87       6.132   2.995  25.415  1.00 93.20           H  
ATOM   3783  HB3 ALA B  87       5.772   3.449  23.737  1.00 93.20           H  
ATOM   3784  O   ALA B  87       3.875   5.571  24.567  1.00 93.20           O  
ATOM   3785  N   GLY B  88       4.415   5.297  26.729  1.00 95.31           N  
ATOM   3786  H   GLY B  88       5.166   5.145  27.386  1.00 95.31           H  
ATOM   3787  CA  GLY B  88       3.076   5.544  27.264  1.00 95.31           C  
ATOM   3788  HA2 GLY B  88       3.000   5.061  28.238  1.00 95.31           H  
ATOM   3789  HA3 GLY B  88       2.337   5.100  26.597  1.00 95.31           H  
ATOM   3790  C   GLY B  88       2.714   7.022  27.454  1.00 95.31           C  
ATOM   3791  O   GLY B  88       1.531   7.308  27.655  1.00 95.31           O  
ATOM   3792  N   ASP B  89       3.680   7.943  27.389  1.00 96.05           N  
ATOM   3793  H   ASP B  89       4.616   7.673  27.122  1.00 96.05           H  
ATOM   3794  CA  ASP B  89       3.442   9.373  27.599  1.00 96.05           C  
ATOM   3795  HA  ASP B  89       2.771   9.487  28.450  1.00 96.05           H  
ATOM   3796  C   ASP B  89       2.755   9.995  26.378  1.00 96.05           C  
ATOM   3797  CB  ASP B  89       4.747  10.119  27.938  1.00 96.05           C  
ATOM   3798  HB2 ASP B  89       5.517   9.858  27.213  1.00 96.05           H  
ATOM   3799  HB3 ASP B  89       4.558  11.188  27.842  1.00 96.05           H  
ATOM   3800  O   ASP B  89       3.086   9.683  25.234  1.00 96.05           O  
ATOM   3801  CG  ASP B  89       5.269   9.874  29.361  1.00 96.05           C  
ATOM   3802  OD1 ASP B  89       4.634   9.102  30.116  1.00 96.05           O  
ATOM   3803  OD2 ASP B  89       6.290  10.509  29.710  1.00 96.05           O  
ATOM   3804  N   PHE B  90       1.760  10.855  26.622  1.00 96.78           N  
ATOM   3805  H   PHE B  90       1.531  11.076  27.580  1.00 96.78           H  
ATOM   3806  CA  PHE B  90       0.992  11.510  25.563  1.00 96.78           C  
ATOM   3807  HA  PHE B  90       1.680  11.834  24.782  1.00 96.78           H  
ATOM   3808  C   PHE B  90       0.216  12.729  26.075  1.00 96.78           C  
ATOM   3809  CB  PHE B  90       0.006  10.486  24.982  1.00 96.78           C  
ATOM   3810  HB2 PHE B  90      -0.606  10.090  25.791  1.00 96.78           H  
ATOM   3811  HB3 PHE B  90       0.585   9.661  24.566  1.00 96.78           H  
ATOM   3812  O   PHE B  90      -0.506  12.631  27.074  1.00 96.78           O  
ATOM   3813  CG  PHE B  90      -0.896  11.012  23.884  1.00 96.78           C  
ATOM   3814  CD1 PHE B  90      -2.293  10.868  23.976  1.00 96.78           C  
ATOM   3815  HD1 PHE B  90      -2.729  10.399  24.846  1.00 96.78           H  
ATOM   3816  CD2 PHE B  90      -0.330  11.615  22.747  1.00 96.78           C  
ATOM   3817  HD2 PHE B  90       0.742  11.717  22.664  1.00 96.78           H  
ATOM   3818  CE1 PHE B  90      -3.119  11.324  22.934  1.00 96.78           C  
ATOM   3819  HE1 PHE B  90      -4.190  11.207  23.003  1.00 96.78           H  
ATOM   3820  CE2 PHE B  90      -1.153  12.083  21.713  1.00 96.78           C  
ATOM   3821  HE2 PHE B  90      -0.708  12.550  20.847  1.00 96.78           H  
ATOM   3822  CZ  PHE B  90      -2.546  11.942  21.808  1.00 96.78           C  
ATOM   3823  HZ  PHE B  90      -3.170  12.313  21.008  1.00 96.78           H  
ATOM   3824  N   ASP B  91       0.270  13.853  25.354  1.00 96.04           N  
ATOM   3825  H   ASP B  91       0.913  13.890  24.575  1.00 96.04           H  
ATOM   3826  CA  ASP B  91      -0.586  15.016  25.635  1.00 96.04           C  
ATOM   3827  HA  ASP B  91      -0.724  15.069  26.715  1.00 96.04           H  
ATOM   3828  C   ASP B  91      -1.992  14.855  25.022  1.00 96.04           C  
ATOM   3829  CB  ASP B  91       0.101  16.333  25.249  1.00 96.04           C  
ATOM   3830  HB2 ASP B  91       1.122  16.317  25.630  1.00 96.04           H  
ATOM   3831  HB3 ASP B  91       0.145  16.424  24.164  1.00 96.04           H  
ATOM   3832  O   ASP B  91      -2.366  15.469  24.018  1.00 96.04           O  
ATOM   3833  CG  ASP B  91      -0.617  17.559  25.842  1.00 96.04           C  
ATOM   3834  OD1 ASP B  91      -1.812  17.450  26.230  1.00 96.04           O  
ATOM   3835  OD2 ASP B  91       0.022  18.634  25.881  1.00 96.04           O  
ATOM   3836  N   ALA B  92      -2.811  14.012  25.656  1.00 95.16           N  
ATOM   3837  H   ALA B  92      -2.417  13.466  26.409  1.00 95.16           H  
ATOM   3838  CA  ALA B  92      -4.183  13.761  25.212  1.00 95.16           C  
ATOM   3839  HA  ALA B  92      -4.146  13.366  24.197  1.00 95.16           H  
ATOM   3840  C   ALA B  92      -5.038  15.046  25.163  1.00 95.16           C  
ATOM   3841  CB  ALA B  92      -4.800  12.702  26.136  1.00 95.16           C  
ATOM   3842  HB1 ALA B  92      -4.163  11.819  26.165  1.00 95.16           H  
ATOM   3843  HB2 ALA B  92      -4.907  13.101  27.145  1.00 95.16           H  
ATOM   3844  HB3 ALA B  92      -5.781  12.414  25.758  1.00 95.16           H  
ATOM   3845  O   ALA B  92      -5.841  15.232  24.242  1.00 95.16           O  
ATOM   3846  N   GLY B  93      -4.837  15.962  26.120  1.00 91.43           N  
ATOM   3847  H   GLY B  93      -4.040  15.832  26.726  1.00 91.43           H  
ATOM   3848  CA  GLY B  93      -5.583  17.220  26.220  1.00 91.43           C  
ATOM   3849  HA2 GLY B  93      -6.652  17.007  26.252  1.00 91.43           H  
ATOM   3850  HA3 GLY B  93      -5.291  17.723  27.142  1.00 91.43           H  
ATOM   3851  C   GLY B  93      -5.306  18.174  25.057  1.00 91.43           C  
ATOM   3852  O   GLY B  93      -6.222  18.853  24.572  1.00 91.43           O  
ATOM   3853  N   PHE B  94      -4.076  18.179  24.543  1.00 95.02           N  
ATOM   3854  H   PHE B  94      -3.344  17.671  25.018  1.00 95.02           H  
ATOM   3855  CA  PHE B  94      -3.706  18.949  23.361  1.00 95.02           C  
ATOM   3856  HA  PHE B  94      -3.931  19.999  23.550  1.00 95.02           H  
ATOM   3857  C   PHE B  94      -4.489  18.538  22.111  1.00 95.02           C  
ATOM   3858  CB  PHE B  94      -2.201  18.838  23.151  1.00 95.02           C  
ATOM   3859  HB2 PHE B  94      -1.926  17.806  22.932  1.00 95.02           H  
ATOM   3860  HB3 PHE B  94      -1.708  19.138  24.075  1.00 95.02           H  
ATOM   3861  O   PHE B  94      -4.929  19.400  21.347  1.00 95.02           O  
ATOM   3862  CG  PHE B  94      -1.690  19.739  22.058  1.00 95.02           C  
ATOM   3863  CD1 PHE B  94      -1.604  19.264  20.740  1.00 95.02           C  
ATOM   3864  HD1 PHE B  94      -1.886  18.248  20.508  1.00 95.02           H  
ATOM   3865  CD2 PHE B  94      -1.298  21.053  22.367  1.00 95.02           C  
ATOM   3866  HD2 PHE B  94      -1.329  21.391  23.393  1.00 95.02           H  
ATOM   3867  CE1 PHE B  94      -1.113  20.104  19.730  1.00 95.02           C  
ATOM   3868  HE1 PHE B  94      -1.012  19.722  18.725  1.00 95.02           H  
ATOM   3869  CE2 PHE B  94      -0.811  21.896  21.355  1.00 95.02           C  
ATOM   3870  HE2 PHE B  94      -0.471  22.892  21.594  1.00 95.02           H  
ATOM   3871  CZ  PHE B  94      -0.709  21.414  20.040  1.00 95.02           C  
ATOM   3872  HZ  PHE B  94      -0.281  22.039  19.269  1.00 95.02           H  
ATOM   3873  N   PHE B  95      -4.755  17.243  21.935  1.00 94.92           N  
ATOM   3874  H   PHE B  95      -4.343  16.585  22.581  1.00 94.92           H  
ATOM   3875  CA  PHE B  95      -5.520  16.725  20.794  1.00 94.92           C  
ATOM   3876  HA  PHE B  95      -5.425  17.430  19.968  1.00 94.92           H  
ATOM   3877  C   PHE B  95      -7.029  16.605  21.055  1.00 94.92           C  
ATOM   3878  CB  PHE B  95      -4.887  15.415  20.320  1.00 94.92           C  
ATOM   3879  HB2 PHE B  95      -4.882  14.701  21.144  1.00 94.92           H  
ATOM   3880  HB3 PHE B  95      -5.487  14.992  19.515  1.00 94.92           H  
ATOM   3881  O   PHE B  95      -7.777  16.233  20.153  1.00 94.92           O  
ATOM   3882  CG  PHE B  95      -3.475  15.614  19.807  1.00 94.92           C  
ATOM   3883  CD1 PHE B  95      -3.258  16.184  18.537  1.00 94.92           C  
ATOM   3884  HD1 PHE B  95      -4.099  16.448  17.913  1.00 94.92           H  
ATOM   3885  CD2 PHE B  95      -2.375  15.276  20.615  1.00 94.92           C  
ATOM   3886  HD2 PHE B  95      -2.524  14.851  21.596  1.00 94.92           H  
ATOM   3887  CE1 PHE B  95      -1.947  16.405  18.077  1.00 94.92           C  
ATOM   3888  HE1 PHE B  95      -1.776  16.828  17.097  1.00 94.92           H  
ATOM   3889  CE2 PHE B  95      -1.067  15.503  20.158  1.00 94.92           C  
ATOM   3890  HE2 PHE B  95      -0.231  15.250  20.792  1.00 94.92           H  
ATOM   3891  CZ  PHE B  95      -0.852  16.068  18.889  1.00 94.92           C  
ATOM   3892  HZ  PHE B  95       0.156  16.239  18.539  1.00 94.92           H  
ATOM   3893  N   GLY B  96      -7.497  16.959  22.258  1.00 90.67           N  
ATOM   3894  H   GLY B  96      -6.826  17.216  22.968  1.00 90.67           H  
ATOM   3895  CA  GLY B  96      -8.907  16.838  22.640  1.00 90.67           C  
ATOM   3896  HA2 GLY B  96      -9.063  17.383  23.571  1.00 90.67           H  
ATOM   3897  HA3 GLY B  96      -9.535  17.275  21.864  1.00 90.67           H  
ATOM   3898  C   GLY B  96      -9.364  15.392  22.863  1.00 90.67           C  
ATOM   3899  O   GLY B  96     -10.551  15.105  22.726  1.00 90.67           O  
ATOM   3900  N   ILE B  97      -8.436  14.492  23.195  1.00 92.02           N  
ATOM   3901  H   ILE B  97      -7.496  14.822  23.364  1.00 92.02           H  
ATOM   3902  CA  ILE B  97      -8.689  13.072  23.456  1.00 92.02           C  
ATOM   3903  HA  ILE B  97      -9.597  12.767  22.937  1.00 92.02           H  
ATOM   3904  C   ILE B  97      -8.918  12.884  24.958  1.00 92.02           C  
ATOM   3905  CB  ILE B  97      -7.525  12.224  22.898  1.00 92.02           C  
ATOM   3906  HB  ILE B  97      -6.588  12.624  23.286  1.00 92.02           H  
ATOM   3907  O   ILE B  97      -8.188  13.421  25.792  1.00 92.02           O  
ATOM   3908  CG1 ILE B  97      -7.515  12.326  21.353  1.00 92.02           C  
ATOM   3909 HG12 ILE B  97      -8.370  11.784  20.948  1.00 92.02           H  
ATOM   3910 HG13 ILE B  97      -7.610  13.368  21.048  1.00 92.02           H  
ATOM   3911  CG2 ILE B  97      -7.633  10.751  23.326  1.00 92.02           C  
ATOM   3912 HG21 ILE B  97      -6.775  10.186  22.963  1.00 92.02           H  
ATOM   3913 HG22 ILE B  97      -8.544  10.310  22.923  1.00 92.02           H  
ATOM   3914 HG23 ILE B  97      -7.634  10.665  24.413  1.00 92.02           H  
ATOM   3915  CD1 ILE B  97      -6.236  11.798  20.702  1.00 92.02           C  
ATOM   3916 HD11 ILE B  97      -6.283  11.969  19.627  1.00 92.02           H  
ATOM   3917 HD12 ILE B  97      -5.379  12.334  21.110  1.00 92.02           H  
ATOM   3918 HD13 ILE B  97      -6.123  10.729  20.883  1.00 92.02           H  
ATOM   3919  N   SER B  98      -9.955  12.128  25.324  1.00 88.32           N  
ATOM   3920  H   SER B  98     -10.481  11.658  24.602  1.00 88.32           H  
ATOM   3921  CA  SER B  98     -10.241  11.872  26.740  1.00 88.32           C  
ATOM   3922  HA  SER B  98     -10.192  12.833  27.251  1.00 88.32           H  
ATOM   3923  C   SER B  98      -9.196  10.931  27.359  1.00 88.32           C  
ATOM   3924  CB  SER B  98     -11.659  11.324  26.934  1.00 88.32           C  
ATOM   3925  HB2 SER B  98     -11.934  11.436  27.983  1.00 88.32           H  
ATOM   3926  HB3 SER B  98     -12.362  11.899  26.332  1.00 88.32           H  
ATOM   3927  O   SER B  98      -8.678  10.064  26.657  1.00 88.32           O  
ATOM   3928  OG  SER B  98     -11.746   9.953  26.599  1.00 88.32           O  
ATOM   3929  HG  SER B  98     -11.713   9.869  25.643  1.00 88.32           H  
ATOM   3930  N   PRO B  99      -8.939  10.993  28.680  1.00 90.67           N  
ATOM   3931  CA  PRO B  99      -8.057  10.028  29.344  1.00 90.67           C  
ATOM   3932  HA  PRO B  99      -7.044  10.151  28.961  1.00 90.67           H  
ATOM   3933  C   PRO B  99      -8.498   8.571  29.135  1.00 90.67           C  
ATOM   3934  CB  PRO B  99      -8.092  10.402  30.830  1.00 90.67           C  
ATOM   3935  HB2 PRO B  99      -8.864   9.831  31.346  1.00 90.67           H  
ATOM   3936  HB3 PRO B  99      -7.124  10.242  31.305  1.00 90.67           H  
ATOM   3937  O   PRO B  99      -7.665   7.679  29.029  1.00 90.67           O  
ATOM   3938  CG  PRO B  99      -8.482  11.880  30.827  1.00 90.67           C  
ATOM   3939  HG2 PRO B  99      -7.592  12.489  30.668  1.00 90.67           H  
ATOM   3940  HG3 PRO B  99      -8.984  12.170  31.750  1.00 90.67           H  
ATOM   3941  CD  PRO B  99      -9.403  12.003  29.617  1.00 90.67           C  
ATOM   3942  HD2 PRO B  99      -9.325  13.006  29.199  1.00 90.67           H  
ATOM   3943  HD3 PRO B  99     -10.431  11.787  29.909  1.00 90.67           H  
ATOM   3944  N   ARG B 100      -9.816   8.340  29.039  1.00 88.35           N  
ATOM   3945  H   ARG B 100     -10.427   9.143  29.066  1.00 88.35           H  
ATOM   3946  CA  ARG B 100     -10.426   7.018  28.836  1.00 88.35           C  
ATOM   3947  HA  ARG B 100      -9.992   6.317  29.549  1.00 88.35           H  
ATOM   3948  C   ARG B 100     -10.120   6.456  27.446  1.00 88.35           C  
ATOM   3949  CB  ARG B 100     -11.940   7.143  29.085  1.00 88.35           C  
ATOM   3950  HB2 ARG B 100     -12.103   7.858  29.891  1.00 88.35           H  
ATOM   3951  HB3 ARG B 100     -12.427   7.528  28.190  1.00 88.35           H  
ATOM   3952  O   ARG B 100      -9.782   5.288  27.320  1.00 88.35           O  
ATOM   3953  CG  ARG B 100     -12.599   5.822  29.509  1.00 88.35           C  
ATOM   3954  HG2 ARG B 100     -12.450   5.059  28.745  1.00 88.35           H  
ATOM   3955  HG3 ARG B 100     -12.135   5.481  30.434  1.00 88.35           H  
ATOM   3956  CD  ARG B 100     -14.104   6.033  29.761  1.00 88.35           C  
ATOM   3957  HD2 ARG B 100     -14.441   5.292  30.486  1.00 88.35           H  
ATOM   3958  HD3 ARG B 100     -14.259   7.007  30.226  1.00 88.35           H  
ATOM   3959  NE  ARG B 100     -14.897   5.950  28.512  1.00 88.35           N  
ATOM   3960  HE  ARG B 100     -14.600   6.547  27.753  1.00 88.35           H  
ATOM   3961  NH1 ARG B 100     -16.329   4.240  29.103  1.00 88.35           N  
ATOM   3962 HH11 ARG B 100     -16.965   3.518  28.797  1.00 88.35           H  
ATOM   3963 HH12 ARG B 100     -15.638   3.949  29.780  1.00 88.35           H  
ATOM   3964  NH2 ARG B 100     -16.488   5.098  27.085  1.00 88.35           N  
ATOM   3965 HH21 ARG B 100     -16.110   5.607  26.298  1.00 88.35           H  
ATOM   3966 HH22 ARG B 100     -17.102   4.324  26.874  1.00 88.35           H  
ATOM   3967  CZ  ARG B 100     -15.896   5.113  28.246  1.00 88.35           C  
ATOM   3968  N   GLU B 101     -10.205   7.301  26.421  1.00 90.55           N  
ATOM   3969  H   GLU B 101     -10.449   8.262  26.613  1.00 90.55           H  
ATOM   3970  CA  GLU B 101      -9.839   6.940  25.047  1.00 90.55           C  
ATOM   3971  HA  GLU B 101     -10.284   5.978  24.794  1.00 90.55           H  
ATOM   3972  C   GLU B 101      -8.320   6.788  24.904  1.00 90.55           C  
ATOM   3973  CB  GLU B 101     -10.400   7.997  24.086  1.00 90.55           C  
ATOM   3974  HB2 GLU B 101     -11.479   8.056  24.228  1.00 90.55           H  
ATOM   3975  HB3 GLU B 101      -9.967   8.964  24.340  1.00 90.55           H  
ATOM   3976  O   GLU B 101      -7.865   5.795  24.352  1.00 90.55           O  
ATOM   3977  CG  GLU B 101     -10.111   7.676  22.609  1.00 90.55           C  
ATOM   3978  HG2 GLU B 101      -9.034   7.601  22.466  1.00 90.55           H  
ATOM   3979  HG3 GLU B 101     -10.552   6.709  22.368  1.00 90.55           H  
ATOM   3980  CD  GLU B 101     -10.651   8.740  21.642  1.00 90.55           C  
ATOM   3981  OE1 GLU B 101     -10.532   8.512  20.412  1.00 90.55           O  
ATOM   3982  OE2 GLU B 101     -11.137   9.793  22.124  1.00 90.55           O  
ATOM   3983  N   ALA B 102      -7.526   7.707  25.469  1.00 95.64           N  
ATOM   3984  H   ALA B 102      -7.951   8.509  25.912  1.00 95.64           H  
ATOM   3985  CA  ALA B 102      -6.063   7.637  25.431  1.00 95.64           C  
ATOM   3986  HA  ALA B 102      -5.743   7.645  24.390  1.00 95.64           H  
ATOM   3987  C   ALA B 102      -5.512   6.351  26.074  1.00 95.64           C  
ATOM   3988  CB  ALA B 102      -5.492   8.877  26.128  1.00 95.64           C  
ATOM   3989  HB1 ALA B 102      -4.403   8.845  26.090  1.00 95.64           H  
ATOM   3990  HB2 ALA B 102      -5.835   9.780  25.623  1.00 95.64           H  
ATOM   3991  HB3 ALA B 102      -5.810   8.901  27.170  1.00 95.64           H  
ATOM   3992  O   ALA B 102      -4.504   5.825  25.609  1.00 95.64           O  
ATOM   3993  N   LEU B 103      -6.185   5.833  27.108  1.00 93.86           N  
ATOM   3994  H   LEU B 103      -6.964   6.356  27.483  1.00 93.86           H  
ATOM   3995  CA  LEU B 103      -5.851   4.555  27.740  1.00 93.86           C  
ATOM   3996  HA  LEU B 103      -4.776   4.537  27.919  1.00 93.86           H  
ATOM   3997  C   LEU B 103      -6.183   3.345  26.853  1.00 93.86           C  
ATOM   3998  CB  LEU B 103      -6.599   4.470  29.083  1.00 93.86           C  
ATOM   3999  HB2 LEU B 103      -6.432   5.390  29.642  1.00 93.86           H  
ATOM   4000  HB3 LEU B 103      -7.666   4.392  28.875  1.00 93.86           H  
ATOM   4001  O   LEU B 103      -5.518   2.327  26.953  1.00 93.86           O  
ATOM   4002  CG  LEU B 103      -6.177   3.282  29.970  1.00 93.86           C  
ATOM   4003  HG  LEU B 103      -6.246   2.347  29.415  1.00 93.86           H  
ATOM   4004  CD1 LEU B 103      -4.752   3.455  30.503  1.00 93.86           C  
ATOM   4005 HD11 LEU B 103      -4.515   2.638  31.184  1.00 93.86           H  
ATOM   4006 HD12 LEU B 103      -4.654   4.407  31.026  1.00 93.86           H  
ATOM   4007 HD13 LEU B 103      -4.044   3.416  29.675  1.00 93.86           H  
ATOM   4008  CD2 LEU B 103      -7.122   3.175  31.166  1.00 93.86           C  
ATOM   4009 HD21 LEU B 103      -7.070   4.082  31.769  1.00 93.86           H  
ATOM   4010 HD22 LEU B 103      -6.843   2.315  31.776  1.00 93.86           H  
ATOM   4011 HD23 LEU B 103      -8.143   3.031  30.814  1.00 93.86           H  
ATOM   4012  N   ALA B 104      -7.200   3.434  25.995  1.00 94.51           N  
ATOM   4013  H   ALA B 104      -7.719   4.298  25.941  1.00 94.51           H  
ATOM   4014  CA  ALA B 104      -7.528   2.382  25.029  1.00 94.51           C  
ATOM   4015  HA  ALA B 104      -7.307   1.408  25.467  1.00 94.51           H  
ATOM   4016  C   ALA B 104      -6.712   2.498  23.727  1.00 94.51           C  
ATOM   4017  CB  ALA B 104      -9.029   2.452  24.746  1.00 94.51           C  
ATOM   4018  HB1 ALA B 104      -9.333   1.581  24.166  1.00 94.51           H  
ATOM   4019  HB2 ALA B 104      -9.252   3.355  24.178  1.00 94.51           H  
ATOM   4020  HB3 ALA B 104      -9.584   2.477  25.684  1.00 94.51           H  
ATOM   4021  O   ALA B 104      -6.669   1.560  22.935  1.00 94.51           O  
ATOM   4022  N   MET B 105      -6.078   3.650  23.493  1.00 96.06           N  
ATOM   4023  H   MET B 105      -6.187   4.392  24.169  1.00 96.06           H  
ATOM   4024  CA  MET B 105      -5.288   3.920  22.299  1.00 96.06           C  
ATOM   4025  HA  MET B 105      -5.804   3.496  21.437  1.00 96.06           H  
ATOM   4026  C   MET B 105      -3.903   3.281  22.360  1.00 96.06           C  
ATOM   4027  CB  MET B 105      -5.142   5.427  22.066  1.00 96.06           C  
ATOM   4028  HB2 MET B 105      -4.300   5.585  21.393  1.00 96.06           H  
ATOM   4029  HB3 MET B 105      -4.921   5.927  23.009  1.00 96.06           H  
ATOM   4030  O   MET B 105      -3.101   3.556  23.261  1.00 96.06           O  
ATOM   4031  CG  MET B 105      -6.382   6.053  21.422  1.00 96.06           C  
ATOM   4032  HG2 MET B 105      -7.267   5.782  21.998  1.00 96.06           H  
ATOM   4033  HG3 MET B 105      -6.499   5.636  20.421  1.00 96.06           H  
ATOM   4034  SD  MET B 105      -6.313   7.862  21.286  1.00 96.06           S  
ATOM   4035  CE  MET B 105      -4.832   8.049  20.259  1.00 96.06           C  
ATOM   4036  HE1 MET B 105      -4.710   9.093  19.968  1.00 96.06           H  
ATOM   4037  HE2 MET B 105      -4.917   7.421  19.372  1.00 96.06           H  
ATOM   4038  HE3 MET B 105      -3.953   7.739  20.824  1.00 96.06           H  
ATOM   4039  N   ASP B 106      -3.587   2.541  21.303  1.00 97.91           N  
ATOM   4040  H   ASP B 106      -4.300   2.344  20.615  1.00 97.91           H  
ATOM   4041  CA  ASP B 106      -2.241   2.094  20.985  1.00 97.91           C  
ATOM   4042  HA  ASP B 106      -1.952   1.327  21.704  1.00 97.91           H  
ATOM   4043  C   ASP B 106      -1.253   3.281  21.050  1.00 97.91           C  
ATOM   4044  CB  ASP B 106      -2.269   1.421  19.603  1.00 97.91           C  
ATOM   4045  HB2 ASP B 106      -2.713   2.111  18.886  1.00 97.91           H  
ATOM   4046  HB3 ASP B 106      -2.901   0.534  19.655  1.00 97.91           H  
ATOM   4047  O   ASP B 106      -1.486   4.319  20.407  1.00 97.91           O  
ATOM   4048  CG  ASP B 106      -0.892   1.010  19.084  1.00 97.91           C  
ATOM   4049  OD1 ASP B 106       0.082   1.029  19.863  1.00 97.91           O  
ATOM   4050  OD2 ASP B 106      -0.784   0.767  17.867  1.00 97.91           O  
ATOM   4051  N   PRO B 107      -0.155   3.168  21.826  1.00 98.53           N  
ATOM   4052  CA  PRO B 107       0.954   4.118  21.819  1.00 98.53           C  
ATOM   4053  HA  PRO B 107       0.687   4.991  22.414  1.00 98.53           H  
ATOM   4054  C   PRO B 107       1.396   4.568  20.424  1.00 98.53           C  
ATOM   4055  CB  PRO B 107       2.096   3.367  22.501  1.00 98.53           C  
ATOM   4056  HB2 PRO B 107       2.809   4.046  22.968  1.00 98.53           H  
ATOM   4057  HB3 PRO B 107       2.604   2.729  21.777  1.00 98.53           H  
ATOM   4058  O   PRO B 107       1.740   5.735  20.243  1.00 98.53           O  
ATOM   4059  CG  PRO B 107       1.386   2.483  23.517  1.00 98.53           C  
ATOM   4060  HG2 PRO B 107       1.985   1.613  23.787  1.00 98.53           H  
ATOM   4061  HG3 PRO B 107       1.132   3.069  24.400  1.00 98.53           H  
ATOM   4062  CD  PRO B 107       0.122   2.084  22.766  1.00 98.53           C  
ATOM   4063  HD2 PRO B 107       0.305   1.150  22.236  1.00 98.53           H  
ATOM   4064  HD3 PRO B 107      -0.702   1.956  23.467  1.00 98.53           H  
ATOM   4065  N   GLN B 108       1.338   3.692  19.415  1.00 98.62           N  
ATOM   4066  H   GLN B 108       1.023   2.751  19.600  1.00 98.62           H  
ATOM   4067  CA  GLN B 108       1.726   4.053  18.050  1.00 98.62           C  
ATOM   4068  HA  GLN B 108       2.753   4.415  18.077  1.00 98.62           H  
ATOM   4069  C   GLN B 108       0.853   5.181  17.476  1.00 98.62           C  
ATOM   4070  CB  GLN B 108       1.671   2.825  17.134  1.00 98.62           C  
ATOM   4071  HB2 GLN B 108       0.632   2.521  17.009  1.00 98.62           H  
ATOM   4072  HB3 GLN B 108       2.039   3.112  16.149  1.00 98.62           H  
ATOM   4073  O   GLN B 108       1.379   6.086  16.828  1.00 98.62           O  
ATOM   4074  CG  GLN B 108       2.515   1.649  17.646  1.00 98.62           C  
ATOM   4075  HG2 GLN B 108       3.542   1.978  17.801  1.00 98.62           H  
ATOM   4076  HG3 GLN B 108       2.139   1.295  18.606  1.00 98.62           H  
ATOM   4077  CD  GLN B 108       2.517   0.468  16.690  1.00 98.62           C  
ATOM   4078  NE2 GLN B 108       1.410  -0.186  16.462  1.00 98.62           N  
ATOM   4079 HE21 GLN B 108       1.489  -1.059  15.961  1.00 98.62           H  
ATOM   4080 HE22 GLN B 108       0.573   0.068  16.968  1.00 98.62           H  
ATOM   4081  OE1 GLN B 108       3.543   0.125  16.134  1.00 98.62           O  
ATOM   4082  N   GLN B 109      -0.457   5.192  17.763  1.00 98.54           N  
ATOM   4083  H   GLN B 109      -0.817   4.465  18.365  1.00 98.54           H  
ATOM   4084  CA  GLN B 109      -1.357   6.281  17.354  1.00 98.54           C  
ATOM   4085  HA  GLN B 109      -1.228   6.462  16.287  1.00 98.54           H  
ATOM   4086  C   GLN B 109      -1.037   7.590  18.093  1.00 98.54           C  
ATOM   4087  CB  GLN B 109      -2.829   5.915  17.618  1.00 98.54           C  
ATOM   4088  HB2 GLN B 109      -2.988   5.796  18.690  1.00 98.54           H  
ATOM   4089  HB3 GLN B 109      -3.433   6.758  17.282  1.00 98.54           H  
ATOM   4090  O   GLN B 109      -1.065   8.668  17.495  1.00 98.54           O  
ATOM   4091  CG  GLN B 109      -3.331   4.648  16.905  1.00 98.54           C  
ATOM   4092  HG2 GLN B 109      -2.844   3.773  17.335  1.00 98.54           H  
ATOM   4093  HG3 GLN B 109      -3.066   4.693  15.849  1.00 98.54           H  
ATOM   4094  CD  GLN B 109      -4.848   4.471  17.014  1.00 98.54           C  
ATOM   4095  NE2 GLN B 109      -5.399   3.395  16.503  1.00 98.54           N  
ATOM   4096 HE21 GLN B 109      -6.393   3.274  16.629  1.00 98.54           H  
ATOM   4097 HE22 GLN B 109      -4.839   2.650  16.114  1.00 98.54           H  
ATOM   4098  OE1 GLN B 109      -5.583   5.325  17.502  1.00 98.54           O  
ATOM   4099  N   ARG B 110      -0.727   7.495  19.394  1.00 98.61           N  
ATOM   4100  H   ARG B 110      -0.682   6.565  19.787  1.00 98.61           H  
ATOM   4101  CA  ARG B 110      -0.391   8.637  20.261  1.00 98.61           C  
ATOM   4102  HA  ARG B 110      -1.172   9.395  20.200  1.00 98.61           H  
ATOM   4103  C   ARG B 110       0.892   9.328  19.804  1.00 98.61           C  
ATOM   4104  CB  ARG B 110      -0.269   8.159  21.719  1.00 98.61           C  
ATOM   4105  HB2 ARG B 110       0.414   7.312  21.785  1.00 98.61           H  
ATOM   4106  HB3 ARG B 110       0.154   8.969  22.314  1.00 98.61           H  
ATOM   4107  O   ARG B 110       0.880  10.521  19.508  1.00 98.61           O  
ATOM   4108  CG  ARG B 110      -1.631   7.761  22.300  1.00 98.61           C  
ATOM   4109  HG2 ARG B 110      -2.036   6.908  21.756  1.00 98.61           H  
ATOM   4110  HG3 ARG B 110      -2.310   8.605  22.179  1.00 98.61           H  
ATOM   4111  CD  ARG B 110      -1.553   7.428  23.793  1.00 98.61           C  
ATOM   4112  HD2 ARG B 110      -2.488   7.736  24.261  1.00 98.61           H  
ATOM   4113  HD3 ARG B 110      -0.739   7.992  24.249  1.00 98.61           H  
ATOM   4114  NE  ARG B 110      -1.373   5.992  24.051  1.00 98.61           N  
ATOM   4115  HE  ARG B 110      -1.734   5.340  23.369  1.00 98.61           H  
ATOM   4116  NH1 ARG B 110      -0.664   6.175  26.232  1.00 98.61           N  
ATOM   4117 HH11 ARG B 110      -0.375   7.130  26.077  1.00 98.61           H  
ATOM   4118 HH12 ARG B 110      -0.332   5.738  27.080  1.00 98.61           H  
ATOM   4119  NH2 ARG B 110      -1.221   4.184  25.384  1.00 98.61           N  
ATOM   4120 HH21 ARG B 110      -1.164   3.777  26.307  1.00 98.61           H  
ATOM   4121 HH22 ARG B 110      -1.757   3.695  24.681  1.00 98.61           H  
ATOM   4122  CZ  ARG B 110      -1.077   5.463  25.221  1.00 98.61           C  
ATOM   4123  N   ILE B 111       1.964   8.554  19.643  1.00 98.70           N  
ATOM   4124  H   ILE B 111       1.888   7.581  19.902  1.00 98.70           H  
ATOM   4125  CA  ILE B 111       3.263   9.056  19.184  1.00 98.70           C  
ATOM   4126  HA  ILE B 111       3.576   9.865  19.845  1.00 98.70           H  
ATOM   4127  C   ILE B 111       3.141   9.647  17.775  1.00 98.70           C  
ATOM   4128  CB  ILE B 111       4.324   7.934  19.255  1.00 98.70           C  
ATOM   4129  HB  ILE B 111       3.964   7.079  18.681  1.00 98.70           H  
ATOM   4130  O   ILE B 111       3.689  10.718  17.513  1.00 98.70           O  
ATOM   4131  CG1 ILE B 111       4.549   7.491  20.721  1.00 98.70           C  
ATOM   4132 HG12 ILE B 111       5.006   8.305  21.284  1.00 98.70           H  
ATOM   4133 HG13 ILE B 111       3.593   7.267  21.194  1.00 98.70           H  
ATOM   4134  CG2 ILE B 111       5.651   8.412  18.636  1.00 98.70           C  
ATOM   4135 HG21 ILE B 111       5.980   9.323  19.137  1.00 98.70           H  
ATOM   4136 HG22 ILE B 111       6.419   7.646  18.736  1.00 98.70           H  
ATOM   4137 HG23 ILE B 111       5.524   8.617  17.573  1.00 98.70           H  
ATOM   4138  CD1 ILE B 111       5.422   6.239  20.855  1.00 98.70           C  
ATOM   4139 HD11 ILE B 111       6.461   6.472  20.621  1.00 98.70           H  
ATOM   4140 HD12 ILE B 111       5.371   5.872  21.880  1.00 98.70           H  
ATOM   4141 HD13 ILE B 111       5.057   5.465  20.180  1.00 98.70           H  
ATOM   4142  N   MET B 112       2.383   9.000  16.877  1.00 98.62           N  
ATOM   4143  H   MET B 112       1.972   8.114  17.133  1.00 98.62           H  
ATOM   4144  CA  MET B 112       2.158   9.509  15.520  1.00 98.62           C  
ATOM   4145  HA  MET B 112       3.130   9.644  15.045  1.00 98.62           H  
ATOM   4146  C   MET B 112       1.479  10.883  15.495  1.00 98.62           C  
ATOM   4147  CB  MET B 112       1.345   8.503  14.691  1.00 98.62           C  
ATOM   4148  HB2 MET B 112       0.582   8.036  15.313  1.00 98.62           H  
ATOM   4149  HB3 MET B 112       0.821   9.027  13.892  1.00 98.62           H  
ATOM   4150  O   MET B 112       1.849  11.706  14.654  1.00 98.62           O  
ATOM   4151  CG  MET B 112       2.238   7.424  14.061  1.00 98.62           C  
ATOM   4152  HG2 MET B 112       2.740   6.876  14.858  1.00 98.62           H  
ATOM   4153  HG3 MET B 112       1.593   6.721  13.534  1.00 98.62           H  
ATOM   4154  SD  MET B 112       3.513   8.008  12.898  1.00 98.62           S  
ATOM   4155  CE  MET B 112       2.503   9.013  11.778  1.00 98.62           C  
ATOM   4156  HE1 MET B 112       3.069   9.238  10.874  1.00 98.62           H  
ATOM   4157  HE2 MET B 112       2.222   9.945  12.268  1.00 98.62           H  
ATOM   4158  HE3 MET B 112       1.602   8.463  11.504  1.00 98.62           H  
ATOM   4159  N   LEU B 113       0.531  11.165  16.396  1.00 98.60           N  
ATOM   4160  H   LEU B 113       0.275  10.454  17.067  1.00 98.60           H  
ATOM   4161  CA  LEU B 113      -0.092  12.490  16.507  1.00 98.60           C  
ATOM   4162  HA  LEU B 113      -0.487  12.773  15.531  1.00 98.60           H  
ATOM   4163  C   LEU B 113       0.926  13.571  16.885  1.00 98.60           C  
ATOM   4164  CB  LEU B 113      -1.232  12.456  17.542  1.00 98.60           C  
ATOM   4165  HB2 LEU B 113      -0.938  11.819  18.376  1.00 98.60           H  
ATOM   4166  HB3 LEU B 113      -1.373  13.459  17.945  1.00 98.60           H  
ATOM   4167  O   LEU B 113       1.002  14.601  16.209  1.00 98.60           O  
ATOM   4168  CG  LEU B 113      -2.584  11.979  16.998  1.00 98.60           C  
ATOM   4169  HG  LEU B 113      -2.465  11.034  16.467  1.00 98.60           H  
ATOM   4170  CD1 LEU B 113      -3.544  11.780  18.171  1.00 98.60           C  
ATOM   4171 HD11 LEU B 113      -3.622  12.704  18.742  1.00 98.60           H  
ATOM   4172 HD12 LEU B 113      -4.534  11.509  17.803  1.00 98.60           H  
ATOM   4173 HD13 LEU B 113      -3.167  10.985  18.814  1.00 98.60           H  
ATOM   4174  CD2 LEU B 113      -3.211  13.015  16.060  1.00 98.60           C  
ATOM   4175 HD21 LEU B 113      -3.366  13.952  16.596  1.00 98.60           H  
ATOM   4176 HD22 LEU B 113      -4.169  12.646  15.696  1.00 98.60           H  
ATOM   4177 HD23 LEU B 113      -2.558  13.198  15.206  1.00 98.60           H  
ATOM   4178  N   GLU B 114       1.726  13.322  17.923  1.00 98.70           N  
ATOM   4179  H   GLU B 114       1.618  12.451  18.422  1.00 98.70           H  
ATOM   4180  CA  GLU B 114       2.727  14.278  18.407  1.00 98.70           C  
ATOM   4181  HA  GLU B 114       2.238  15.223  18.648  1.00 98.70           H  
ATOM   4182  C   GLU B 114       3.774  14.586  17.336  1.00 98.70           C  
ATOM   4183  CB  GLU B 114       3.408  13.759  19.681  1.00 98.70           C  
ATOM   4184  HB2 GLU B 114       3.808  12.761  19.504  1.00 98.70           H  
ATOM   4185  HB3 GLU B 114       4.234  14.430  19.918  1.00 98.70           H  
ATOM   4186  O   GLU B 114       3.945  15.743  16.946  1.00 98.70           O  
ATOM   4187  CG  GLU B 114       2.444  13.730  20.874  1.00 98.70           C  
ATOM   4188  HG2 GLU B 114       1.976  14.711  20.954  1.00 98.70           H  
ATOM   4189  HG3 GLU B 114       1.663  12.994  20.682  1.00 98.70           H  
ATOM   4190  CD  GLU B 114       3.134  13.407  22.209  1.00 98.70           C  
ATOM   4191  OE1 GLU B 114       2.443  13.580  23.243  1.00 98.70           O  
ATOM   4192  OE2 GLU B 114       4.329  13.023  22.189  1.00 98.70           O  
ATOM   4193  N   ILE B 115       4.427  13.561  16.779  1.00 98.61           N  
ATOM   4194  H   ILE B 115       4.241  12.625  17.111  1.00 98.61           H  
ATOM   4195  CA  ILE B 115       5.503  13.791  15.807  1.00 98.61           C  
ATOM   4196  HA  ILE B 115       6.146  14.567  16.224  1.00 98.61           H  
ATOM   4197  C   ILE B 115       4.975  14.348  14.478  1.00 98.61           C  
ATOM   4198  CB  ILE B 115       6.394  12.550  15.609  1.00 98.61           C  
ATOM   4199  HB  ILE B 115       7.239  12.857  14.992  1.00 98.61           H  
ATOM   4200  O   ILE B 115       5.691  15.085  13.802  1.00 98.61           O  
ATOM   4201  CG1 ILE B 115       5.660  11.430  14.843  1.00 98.61           C  
ATOM   4202 HG12 ILE B 115       4.746  11.155  15.369  1.00 98.61           H  
ATOM   4203 HG13 ILE B 115       5.374  11.800  13.859  1.00 98.61           H  
ATOM   4204  CG2 ILE B 115       6.977  12.097  16.962  1.00 98.61           C  
ATOM   4205 HG21 ILE B 115       6.202  11.643  17.580  1.00 98.61           H  
ATOM   4206 HG22 ILE B 115       7.391  12.953  17.495  1.00 98.61           H  
ATOM   4207 HG23 ILE B 115       7.777  11.373  16.809  1.00 98.61           H  
ATOM   4208  CD1 ILE B 115       6.506  10.175  14.629  1.00 98.61           C  
ATOM   4209 HD11 ILE B 115       5.945   9.452  14.038  1.00 98.61           H  
ATOM   4210 HD12 ILE B 115       6.746   9.721  15.591  1.00 98.61           H  
ATOM   4211 HD13 ILE B 115       7.427  10.434  14.107  1.00 98.61           H  
ATOM   4212  N   SER B 116       3.719  14.069  14.109  1.00 98.87           N  
ATOM   4213  H   SER B 116       3.164  13.461  14.693  1.00 98.87           H  
ATOM   4214  CA  SER B 116       3.092  14.710  12.944  1.00 98.87           C  
ATOM   4215  HA  SER B 116       3.739  14.580  12.077  1.00 98.87           H  
ATOM   4216  C   SER B 116       2.912  16.212  13.164  1.00 98.87           C  
ATOM   4217  CB  SER B 116       1.735  14.084  12.621  1.00 98.87           C  
ATOM   4218  HB2 SER B 116       1.272  14.642  11.807  1.00 98.87           H  
ATOM   4219  HB3 SER B 116       1.083  14.132  13.493  1.00 98.87           H  
ATOM   4220  O   SER B 116       3.219  17.001  12.267  1.00 98.87           O  
ATOM   4221  OG  SER B 116       1.903  12.741  12.225  1.00 98.87           O  
ATOM   4222  HG  SER B 116       1.937  12.233  13.039  1.00 98.87           H  
ATOM   4223  N   TRP B 117       2.470  16.623  14.359  1.00 98.82           N  
ATOM   4224  H   TRP B 117       2.273  15.934  15.071  1.00 98.82           H  
ATOM   4225  CA  TRP B 117       2.377  18.037  14.731  1.00 98.82           C  
ATOM   4226  HA  TRP B 117       1.739  18.554  14.014  1.00 98.82           H  
ATOM   4227  C   TRP B 117       3.751  18.711  14.697  1.00 98.82           C  
ATOM   4228  CB  TRP B 117       1.750  18.169  16.126  1.00 98.82           C  
ATOM   4229  HB2 TRP B 117       2.411  17.743  16.882  1.00 98.82           H  
ATOM   4230  HB3 TRP B 117       0.819  17.604  16.150  1.00 98.82           H  
ATOM   4231  O   TRP B 117       3.946  19.723  14.018  1.00 98.82           O  
ATOM   4232  CG  TRP B 117       1.456  19.584  16.501  1.00 98.82           C  
ATOM   4233  CD1 TRP B 117       2.349  20.501  16.945  1.00 98.82           C  
ATOM   4234  HD1 TRP B 117       3.398  20.315  17.121  1.00 98.82           H  
ATOM   4235  CD2 TRP B 117       0.186  20.281  16.391  1.00 98.82           C  
ATOM   4236  CE2 TRP B 117       0.404  21.653  16.708  1.00 98.82           C  
ATOM   4237  CE3 TRP B 117      -1.121  19.891  16.031  1.00 98.82           C  
ATOM   4238  HE3 TRP B 117      -1.313  18.851  15.812  1.00 98.82           H  
ATOM   4239  NE1 TRP B 117       1.736  21.733  17.058  1.00 98.82           N  
ATOM   4240  HE1 TRP B 117       2.246  22.575  17.283  1.00 98.82           H  
ATOM   4241  CH2 TRP B 117      -1.914  22.180  16.262  1.00 98.82           C  
ATOM   4242  HH2 TRP B 117      -2.715  22.901  16.194  1.00 98.82           H  
ATOM   4243  CZ2 TRP B 117      -0.615  22.601  16.595  1.00 98.82           C  
ATOM   4244  HZ2 TRP B 117      -0.386  23.644  16.756  1.00 98.82           H  
ATOM   4245  CZ3 TRP B 117      -2.170  20.826  15.990  1.00 98.82           C  
ATOM   4246  HZ3 TRP B 117      -3.168  20.504  15.730  1.00 98.82           H  
ATOM   4247  N   GLU B 118       4.727  18.110  15.377  1.00 98.78           N  
ATOM   4248  H   GLU B 118       4.493  17.291  15.920  1.00 98.78           H  
ATOM   4249  CA  GLU B 118       6.087  18.634  15.464  1.00 98.78           C  
ATOM   4250  HA  GLU B 118       6.072  19.620  15.928  1.00 98.78           H  
ATOM   4251  C   GLU B 118       6.763  18.763  14.085  1.00 98.78           C  
ATOM   4252  CB  GLU B 118       6.940  17.691  16.311  1.00 98.78           C  
ATOM   4253  HB2 GLU B 118       6.888  16.687  15.891  1.00 98.78           H  
ATOM   4254  HB3 GLU B 118       7.958  18.060  16.183  1.00 98.78           H  
ATOM   4255  O   GLU B 118       7.464  19.744  13.814  1.00 98.78           O  
ATOM   4256  CG  GLU B 118       6.676  17.622  17.826  1.00 98.78           C  
ATOM   4257  HG2 GLU B 118       5.668  17.252  18.013  1.00 98.78           H  
ATOM   4258  HG3 GLU B 118       6.751  18.629  18.236  1.00 98.78           H  
ATOM   4259  CD  GLU B 118       7.716  16.714  18.521  1.00 98.78           C  
ATOM   4260  OE1 GLU B 118       7.497  16.281  19.676  1.00 98.78           O  
ATOM   4261  OE2 GLU B 118       8.797  16.492  17.913  1.00 98.78           O  
ATOM   4262  N   ALA B 119       6.573  17.785  13.192  1.00 98.89           N  
ATOM   4263  H   ALA B 119       6.029  16.979  13.465  1.00 98.89           H  
ATOM   4264  CA  ALA B 119       7.166  17.803  11.857  1.00 98.89           C  
ATOM   4265  HA  ALA B 119       8.239  17.962  11.961  1.00 98.89           H  
ATOM   4266  C   ALA B 119       6.607  18.957  11.004  1.00 98.89           C  
ATOM   4267  CB  ALA B 119       6.949  16.436  11.198  1.00 98.89           C  
ATOM   4268  HB1 ALA B 119       7.509  16.380  10.265  1.00 98.89           H  
ATOM   4269  HB2 ALA B 119       5.888  16.273  11.005  1.00 98.89           H  
ATOM   4270  HB3 ALA B 119       7.315  15.642  11.850  1.00 98.89           H  
ATOM   4271  O   ALA B 119       7.366  19.620  10.291  1.00 98.89           O  
ATOM   4272  N   LEU B 120       5.303  19.245  11.116  1.00 98.88           N  
ATOM   4273  H   LEU B 120       4.745  18.675  11.736  1.00 98.88           H  
ATOM   4274  CA  LEU B 120       4.656  20.380  10.450  1.00 98.88           C  
ATOM   4275  HA  LEU B 120       4.904  20.360   9.389  1.00 98.88           H  
ATOM   4276  C   LEU B 120       5.159  21.726  10.992  1.00 98.88           C  
ATOM   4277  CB  LEU B 120       3.131  20.260  10.615  1.00 98.88           C  
ATOM   4278  HB2 LEU B 120       2.910  20.108  11.671  1.00 98.88           H  
ATOM   4279  HB3 LEU B 120       2.667  21.198  10.312  1.00 98.88           H  
ATOM   4280  O   LEU B 120       5.452  22.636  10.209  1.00 98.88           O  
ATOM   4281  CG  LEU B 120       2.488  19.116   9.813  1.00 98.88           C  
ATOM   4282  HG  LEU B 120       3.008  18.181  10.020  1.00 98.88           H  
ATOM   4283  CD1 LEU B 120       1.026  18.959  10.235  1.00 98.88           C  
ATOM   4284 HD11 LEU B 120       0.553  18.172   9.648  1.00 98.88           H  
ATOM   4285 HD12 LEU B 120       0.483  19.895  10.100  1.00 98.88           H  
ATOM   4286 HD13 LEU B 120       0.987  18.671  11.285  1.00 98.88           H  
ATOM   4287  CD2 LEU B 120       2.559  19.374   8.305  1.00 98.88           C  
ATOM   4288 HD21 LEU B 120       2.212  20.383   8.078  1.00 98.88           H  
ATOM   4289 HD22 LEU B 120       1.944  18.647   7.775  1.00 98.88           H  
ATOM   4290 HD23 LEU B 120       3.587  19.265   7.962  1.00 98.88           H  
ATOM   4291  N   GLU B 121       5.339  21.846  12.311  1.00 98.60           N  
ATOM   4292  H   GLU B 121       5.043  21.092  12.913  1.00 98.60           H  
ATOM   4293  CA  GLU B 121       5.922  23.048  12.919  1.00 98.60           C  
ATOM   4294  HA  GLU B 121       5.336  23.916  12.616  1.00 98.60           H  
ATOM   4295  C   GLU B 121       7.367  23.294  12.465  1.00 98.60           C  
ATOM   4296  CB  GLU B 121       5.894  22.957  14.448  1.00 98.60           C  
ATOM   4297  HB2 GLU B 121       6.532  23.747  14.843  1.00 98.60           H  
ATOM   4298  HB3 GLU B 121       6.299  21.997  14.769  1.00 98.60           H  
ATOM   4299  O   GLU B 121       7.743  24.451  12.221  1.00 98.60           O  
ATOM   4300  CG  GLU B 121       4.488  23.153  15.023  1.00 98.60           C  
ATOM   4301  HG2 GLU B 121       3.867  22.291  14.779  1.00 98.60           H  
ATOM   4302  HG3 GLU B 121       4.047  24.034  14.558  1.00 98.60           H  
ATOM   4303  CD  GLU B 121       4.524  23.360  16.542  1.00 98.60           C  
ATOM   4304  OE1 GLU B 121       3.636  24.091  17.039  1.00 98.60           O  
ATOM   4305  OE2 GLU B 121       5.461  22.851  17.193  1.00 98.60           O  
ATOM   4306  N   ARG B 122       8.163  22.223  12.315  1.00 98.48           N  
ATOM   4307  H   ARG B 122       7.788  21.331  12.605  1.00 98.48           H  
ATOM   4308  CA  ARG B 122       9.537  22.263  11.776  1.00 98.48           C  
ATOM   4309  HA  ARG B 122      10.084  23.073  12.257  1.00 98.48           H  
ATOM   4310  C   ARG B 122       9.577  22.588  10.278  1.00 98.48           C  
ATOM   4311  CB  ARG B 122      10.268  20.941  12.081  1.00 98.48           C  
ATOM   4312  HB2 ARG B 122       9.632  20.098  11.812  1.00 98.48           H  
ATOM   4313  HB3 ARG B 122      11.168  20.894  11.469  1.00 98.48           H  
ATOM   4314  O   ARG B 122      10.497  23.272   9.844  1.00 98.48           O  
ATOM   4315  CG  ARG B 122      10.692  20.819  13.558  1.00 98.48           C  
ATOM   4316  HG2 ARG B 122       9.814  20.843  14.204  1.00 98.48           H  
ATOM   4317  HG3 ARG B 122      11.336  21.661  13.812  1.00 98.48           H  
ATOM   4318  CD  ARG B 122      11.464  19.512  13.795  1.00 98.48           C  
ATOM   4319  HD2 ARG B 122      10.796  18.677  13.585  1.00 98.48           H  
ATOM   4320  HD3 ARG B 122      12.296  19.457  13.093  1.00 98.48           H  
ATOM   4321  NE  ARG B 122      12.003  19.401  15.169  1.00 98.48           N  
ATOM   4322  HE  ARG B 122      12.920  19.793  15.330  1.00 98.48           H  
ATOM   4323  NH1 ARG B 122      10.378  18.030  16.066  1.00 98.48           N  
ATOM   4324 HH11 ARG B 122       9.843  18.074  15.211  1.00 98.48           H  
ATOM   4325 HH12 ARG B 122       9.993  17.498  16.834  1.00 98.48           H  
ATOM   4326  NH2 ARG B 122      12.086  18.640  17.321  1.00 98.48           N  
ATOM   4327 HH21 ARG B 122      11.680  18.053  18.036  1.00 98.48           H  
ATOM   4328 HH22 ARG B 122      12.999  19.051  17.450  1.00 98.48           H  
ATOM   4329  CZ  ARG B 122      11.485  18.702  16.172  1.00 98.48           C  
ATOM   4330  N   ALA B 123       8.550  22.214   9.513  1.00 98.63           N  
ATOM   4331  H   ALA B 123       7.861  21.593   9.914  1.00 98.63           H  
ATOM   4332  CA  ALA B 123       8.355  22.666   8.128  1.00 98.63           C  
ATOM   4333  HA  ALA B 123       9.319  22.620   7.621  1.00 98.63           H  
ATOM   4334  C   ALA B 123       7.894  24.138   8.011  1.00 98.63           C  
ATOM   4335  CB  ALA B 123       7.393  21.696   7.429  1.00 98.63           C  
ATOM   4336  HB1 ALA B 123       6.433  21.679   7.944  1.00 98.63           H  
ATOM   4337  HB2 ALA B 123       7.810  20.688   7.434  1.00 98.63           H  
ATOM   4338  HB3 ALA B 123       7.243  22.007   6.395  1.00 98.63           H  
ATOM   4339  O   ALA B 123       7.674  24.661   6.910  1.00 98.63           O  
ATOM   4340  N   GLY B 124       7.723  24.828   9.144  1.00 98.22           N  
ATOM   4341  H   GLY B 124       7.900  24.354  10.018  1.00 98.22           H  
ATOM   4342  CA  GLY B 124       7.304  26.225   9.203  1.00 98.22           C  
ATOM   4343  HA2 GLY B 124       7.865  26.806   8.470  1.00 98.22           H  
ATOM   4344  HA3 GLY B 124       7.532  26.609  10.197  1.00 98.22           H  
ATOM   4345  C   GLY B 124       5.809  26.423   8.952  1.00 98.22           C  
ATOM   4346  O   GLY B 124       5.415  27.466   8.427  1.00 98.22           O  
ATOM   4347  N   HIS B 125       4.969  25.431   9.247  1.00 98.21           N  
ATOM   4348  H   HIS B 125       5.334  24.583   9.657  1.00 98.21           H  
ATOM   4349  CA  HIS B 125       3.514  25.585   9.247  1.00 98.21           C  
ATOM   4350  HA  HIS B 125       3.231  26.450   8.647  1.00 98.21           H  
ATOM   4351  C   HIS B 125       2.996  25.828  10.668  1.00 98.21           C  
ATOM   4352  CB  HIS B 125       2.847  24.355   8.619  1.00 98.21           C  
ATOM   4353  HB2 HIS B 125       1.771  24.417   8.785  1.00 98.21           H  
ATOM   4354  HB3 HIS B 125       3.198  23.452   9.120  1.00 98.21           H  
ATOM   4355  O   HIS B 125       3.516  25.261  11.622  1.00 98.21           O  
ATOM   4356  CG  HIS B 125       3.082  24.222   7.136  1.00 98.21           C  
ATOM   4357  CD2 HIS B 125       4.162  23.642   6.528  1.00 98.21           C  
ATOM   4358  HD2 HIS B 125       5.029  23.237   7.029  1.00 98.21           H  
ATOM   4359  ND1 HIS B 125       2.182  24.550   6.147  1.00 98.21           N  
ATOM   4360  HD1 HIS B 125       1.223  24.827   6.299  1.00 98.21           H  
ATOM   4361  CE1 HIS B 125       2.693  24.138   4.973  1.00 98.21           C  
ATOM   4362  HE1 HIS B 125       2.183  24.174   4.022  1.00 98.21           H  
ATOM   4363  NE2 HIS B 125       3.913  23.614   5.153  1.00 98.21           N  
ATOM   4364  N   ASP B 126       1.931  26.626  10.790  1.00 98.07           N  
ATOM   4365  H   ASP B 126       1.563  27.065   9.959  1.00 98.07           H  
ATOM   4366  CA  ASP B 126       0.971  26.456  11.884  1.00 98.07           C  
ATOM   4367  HA  ASP B 126       1.489  26.263  12.824  1.00 98.07           H  
ATOM   4368  C   ASP B 126       0.079  25.262  11.506  1.00 98.07           C  
ATOM   4369  CB  ASP B 126       0.139  27.742  12.055  1.00 98.07           C  
ATOM   4370  HB2 ASP B 126      -0.228  28.059  11.079  1.00 98.07           H  
ATOM   4371  HB3 ASP B 126       0.785  28.531  12.442  1.00 98.07           H  
ATOM   4372  O   ASP B 126      -0.646  25.372  10.509  1.00 98.07           O  
ATOM   4373  CG  ASP B 126      -1.065  27.579  12.995  1.00 98.07           C  
ATOM   4374  OD1 ASP B 126      -1.173  26.529  13.665  1.00 98.07           O  
ATOM   4375  OD2 ASP B 126      -1.907  28.496  13.035  1.00 98.07           O  
ATOM   4376  N   PRO B 127       0.097  24.133  12.232  1.00 98.48           N  
ATOM   4377  CA  PRO B 127      -0.705  22.971  11.857  1.00 98.48           C  
ATOM   4378  HA  PRO B 127      -0.391  22.644  10.866  1.00 98.48           H  
ATOM   4379  C   PRO B 127      -2.214  23.262  11.814  1.00 98.48           C  
ATOM   4380  CB  PRO B 127      -0.335  21.884  12.869  1.00 98.48           C  
ATOM   4381  HB2 PRO B 127      -0.340  20.893  12.416  1.00 98.48           H  
ATOM   4382  HB3 PRO B 127      -1.010  21.922  13.724  1.00 98.48           H  
ATOM   4383  O   PRO B 127      -2.918  22.700  10.977  1.00 98.48           O  
ATOM   4384  CG  PRO B 127       1.075  22.282  13.303  1.00 98.48           C  
ATOM   4385  HG2 PRO B 127       1.795  21.989  12.539  1.00 98.48           H  
ATOM   4386  HG3 PRO B 127       1.357  21.854  14.265  1.00 98.48           H  
ATOM   4387  CD  PRO B 127       0.979  23.800  13.345  1.00 98.48           C  
ATOM   4388  HD2 PRO B 127       0.525  24.120  14.282  1.00 98.48           H  
ATOM   4389  HD3 PRO B 127       1.974  24.231  13.240  1.00 98.48           H  
ATOM   4390  N   VAL B 128      -2.716  24.219  12.609  1.00 97.10           N  
ATOM   4391  H   VAL B 128      -2.082  24.731  13.206  1.00 97.10           H  
ATOM   4392  CA  VAL B 128      -4.130  24.645  12.564  1.00 97.10           C  
ATOM   4393  HA  VAL B 128      -4.756  23.761  12.683  1.00 97.10           H  
ATOM   4394  C   VAL B 128      -4.488  25.272  11.213  1.00 97.10           C  
ATOM   4395  CB  VAL B 128      -4.454  25.630  13.708  1.00 97.10           C  
ATOM   4396  HB  VAL B 128      -3.828  26.517  13.613  1.00 97.10           H  
ATOM   4397  O   VAL B 128      -5.618  25.127  10.747  1.00 97.10           O  
ATOM   4398  CG1 VAL B 128      -5.920  26.086  13.704  1.00 97.10           C  
ATOM   4399 HG11 VAL B 128      -6.581  25.219  13.732  1.00 97.10           H  
ATOM   4400 HG12 VAL B 128      -6.110  26.717  14.572  1.00 97.10           H  
ATOM   4401 HG13 VAL B 128      -6.127  26.677  12.812  1.00 97.10           H  
ATOM   4402  CG2 VAL B 128      -4.195  24.986  15.073  1.00 97.10           C  
ATOM   4403 HG21 VAL B 128      -4.766  24.062  15.175  1.00 97.10           H  
ATOM   4404 HG22 VAL B 128      -3.131  24.769  15.165  1.00 97.10           H  
ATOM   4405 HG23 VAL B 128      -4.464  25.675  15.874  1.00 97.10           H  
ATOM   4406  N   SER B 129      -3.529  25.917  10.541  1.00 97.50           N  
ATOM   4407  H   SER B 129      -2.609  25.961  10.956  1.00 97.50           H  
ATOM   4408  CA  SER B 129      -3.739  26.505   9.210  1.00 97.50           C  
ATOM   4409  HA  SER B 129      -4.667  27.075   9.245  1.00 97.50           H  
ATOM   4410  C   SER B 129      -3.907  25.468   8.091  1.00 97.50           C  
ATOM   4411  CB  SER B 129      -2.615  27.491   8.865  1.00 97.50           C  
ATOM   4412  HB2 SER B 129      -2.941  28.107   8.026  1.00 97.50           H  
ATOM   4413  HB3 SER B 129      -2.430  28.142   9.719  1.00 97.50           H  
ATOM   4414  O   SER B 129      -4.350  25.823   7.001  1.00 97.50           O  
ATOM   4415  OG  SER B 129      -1.413  26.835   8.495  1.00 97.50           O  
ATOM   4416  HG  SER B 129      -1.155  26.266   9.224  1.00 97.50           H  
ATOM   4417  N   LEU B 130      -3.580  24.194   8.347  1.00 98.40           N  
ATOM   4418  H   LEU B 130      -3.248  23.958   9.271  1.00 98.40           H  
ATOM   4419  CA  LEU B 130      -3.719  23.096   7.383  1.00 98.40           C  
ATOM   4420  HA  LEU B 130      -3.656  23.507   6.376  1.00 98.40           H  
ATOM   4421  C   LEU B 130      -5.087  22.401   7.442  1.00 98.40           C  
ATOM   4422  CB  LEU B 130      -2.566  22.095   7.574  1.00 98.40           C  
ATOM   4423  HB2 LEU B 130      -2.544  21.777   8.617  1.00 98.40           H  
ATOM   4424  HB3 LEU B 130      -2.758  21.206   6.973  1.00 98.40           H  
ATOM   4425  O   LEU B 130      -5.351  21.518   6.621  1.00 98.40           O  
ATOM   4426  CG  LEU B 130      -1.190  22.652   7.178  1.00 98.40           C  
ATOM   4427  HG  LEU B 130      -0.999  23.593   7.695  1.00 98.40           H  
ATOM   4428  CD1 LEU B 130      -0.106  21.663   7.581  1.00 98.40           C  
ATOM   4429 HD11 LEU B 130      -0.128  21.531   8.663  1.00 98.40           H  
ATOM   4430 HD12 LEU B 130      -0.272  20.701   7.096  1.00 98.40           H  
ATOM   4431 HD13 LEU B 130       0.871  22.051   7.293  1.00 98.40           H  
ATOM   4432  CD2 LEU B 130      -1.079  22.881   5.667  1.00 98.40           C  
ATOM   4433 HD21 LEU B 130      -0.051  23.115   5.394  1.00 98.40           H  
ATOM   4434 HD22 LEU B 130      -1.379  21.977   5.136  1.00 98.40           H  
ATOM   4435 HD23 LEU B 130      -1.724  23.707   5.365  1.00 98.40           H  
ATOM   4436  N   ARG B 131      -5.976  22.806   8.355  1.00 96.58           N  
ATOM   4437  H   ARG B 131      -5.704  23.542   8.991  1.00 96.58           H  
ATOM   4438  CA  ARG B 131      -7.352  22.293   8.408  1.00 96.58           C  
ATOM   4439  HA  ARG B 131      -7.305  21.211   8.531  1.00 96.58           H  
ATOM   4440  C   ARG B 131      -8.077  22.586   7.089  1.00 96.58           C  
ATOM   4441  CB  ARG B 131      -8.103  22.898   9.603  1.00 96.58           C  
ATOM   4442  HB2 ARG B 131      -9.145  22.581   9.555  1.00 96.58           H  
ATOM   4443  HB3 ARG B 131      -8.069  23.986   9.540  1.00 96.58           H  
ATOM   4444  O   ARG B 131      -8.106  23.726   6.632  1.00 96.58           O  
ATOM   4445  CG  ARG B 131      -7.508  22.442  10.943  1.00 96.58           C  
ATOM   4446  HG2 ARG B 131      -6.467  22.757  11.018  1.00 96.58           H  
ATOM   4447  HG3 ARG B 131      -7.540  21.354  10.992  1.00 96.58           H  
ATOM   4448  CD  ARG B 131      -8.286  22.984  12.143  1.00 96.58           C  
ATOM   4449  HD2 ARG B 131      -8.534  24.030  11.968  1.00 96.58           H  
ATOM   4450  HD3 ARG B 131      -7.634  22.931  13.015  1.00 96.58           H  
ATOM   4451  NE  ARG B 131      -9.479  22.151  12.405  1.00 96.58           N  
ATOM   4452  HE  ARG B 131      -9.300  21.160  12.490  1.00 96.58           H  
ATOM   4453  NH1 ARG B 131     -11.085  23.789  12.492  1.00 96.58           N  
ATOM   4454 HH11 ARG B 131     -12.056  24.051  12.593  1.00 96.58           H  
ATOM   4455 HH12 ARG B 131     -10.369  24.474  12.297  1.00 96.58           H  
ATOM   4456  NH2 ARG B 131     -11.661  21.653  12.781  1.00 96.58           N  
ATOM   4457 HH21 ARG B 131     -11.419  20.674  12.838  1.00 96.58           H  
ATOM   4458 HH22 ARG B 131     -12.633  21.916  12.868  1.00 96.58           H  
ATOM   4459  CZ  ARG B 131     -10.731  22.536  12.557  1.00 96.58           C  
ATOM   4460  N   GLY B 132      -8.669  21.559   6.487  1.00 97.11           N  
ATOM   4461  H   GLY B 132      -8.577  20.648   6.913  1.00 97.11           H  
ATOM   4462  CA  GLY B 132      -9.313  21.613   5.171  1.00 97.11           C  
ATOM   4463  HA2 GLY B 132      -9.873  22.544   5.079  1.00 97.11           H  
ATOM   4464  HA3 GLY B 132     -10.018  20.785   5.093  1.00 97.11           H  
ATOM   4465  C   GLY B 132      -8.345  21.524   3.984  1.00 97.11           C  
ATOM   4466  O   GLY B 132      -8.763  21.708   2.844  1.00 97.11           O  
ATOM   4467  N   SER B 133      -7.048  21.280   4.213  1.00 98.17           N  
ATOM   4468  H   SER B 133      -6.742  21.133   5.164  1.00 98.17           H  
ATOM   4469  CA  SER B 133      -6.071  21.128   3.129  1.00 98.17           C  
ATOM   4470  HA  SER B 133      -6.377  21.778   2.310  1.00 98.17           H  
ATOM   4471  C   SER B 133      -6.031  19.698   2.587  1.00 98.17           C  
ATOM   4472  CB  SER B 133      -4.670  21.591   3.550  1.00 98.17           C  
ATOM   4473  HB2 SER B 133      -4.041  21.659   2.662  1.00 98.17           H  
ATOM   4474  HB3 SER B 133      -4.732  22.579   4.006  1.00 98.17           H  
ATOM   4475  O   SER B 133      -6.176  18.727   3.330  1.00 98.17           O  
ATOM   4476  OG  SER B 133      -4.068  20.687   4.454  1.00 98.17           O  
ATOM   4477  HG  SER B 133      -4.510  20.806   5.298  1.00 98.17           H  
ATOM   4478  N   ALA B 134      -5.741  19.556   1.291  1.00 98.45           N  
ATOM   4479  H   ALA B 134      -5.671  20.384   0.718  1.00 98.45           H  
ATOM   4480  CA  ALA B 134      -5.440  18.268   0.668  1.00 98.45           C  
ATOM   4481  HA  ALA B 134      -6.135  17.522   1.055  1.00 98.45           H  
ATOM   4482  C   ALA B 134      -4.017  17.807   1.041  1.00 98.45           C  
ATOM   4483  CB  ALA B 134      -5.675  18.375  -0.845  1.00 98.45           C  
ATOM   4484  HB1 ALA B 134      -6.708  18.665  -1.036  1.00 98.45           H  
ATOM   4485  HB2 ALA B 134      -5.494  17.406  -1.309  1.00 98.45           H  
ATOM   4486  HB3 ALA B 134      -5.002  19.112  -1.282  1.00 98.45           H  
ATOM   4487  O   ALA B 134      -3.114  17.795   0.202  1.00 98.45           O  
ATOM   4488  N   THR B 135      -3.817  17.477   2.317  1.00 98.90           N  
ATOM   4489  H   THR B 135      -4.597  17.576   2.951  1.00 98.90           H  
ATOM   4490  CA  THR B 135      -2.590  16.870   2.842  1.00 98.90           C  
ATOM   4491  HA  THR B 135      -1.793  17.008   2.112  1.00 98.90           H  
ATOM   4492  C   THR B 135      -2.831  15.378   3.058  1.00 98.90           C  
ATOM   4493  CB  THR B 135      -2.137  17.549   4.140  1.00 98.90           C  
ATOM   4494  HB  THR B 135      -2.923  17.440   4.887  1.00 98.90           H  
ATOM   4495  O   THR B 135      -3.770  15.018   3.762  1.00 98.90           O  
ATOM   4496  CG2 THR B 135      -0.837  16.964   4.698  1.00 98.90           C  
ATOM   4497 HG21 THR B 135      -0.041  17.025   3.957  1.00 98.90           H  
ATOM   4498 HG22 THR B 135      -0.982  15.920   4.976  1.00 98.90           H  
ATOM   4499 HG23 THR B 135      -0.543  17.520   5.588  1.00 98.90           H  
ATOM   4500  OG1 THR B 135      -1.906  18.924   3.912  1.00 98.90           O  
ATOM   4501  HG1 THR B 135      -2.717  19.403   4.097  1.00 98.90           H  
ATOM   4502  N   GLY B 136      -2.030  14.516   2.428  1.00 98.91           N  
ATOM   4503  H   GLY B 136      -1.238  14.888   1.923  1.00 98.91           H  
ATOM   4504  CA  GLY B 136      -2.141  13.059   2.587  1.00 98.91           C  
ATOM   4505  HA2 GLY B 136      -3.191  12.782   2.680  1.00 98.91           H  
ATOM   4506  HA3 GLY B 136      -1.744  12.555   1.706  1.00 98.91           H  
ATOM   4507  C   GLY B 136      -1.397  12.543   3.821  1.00 98.91           C  
ATOM   4508  O   GLY B 136      -0.438  13.173   4.271  1.00 98.91           O  
ATOM   4509  N   VAL B 137      -1.811  11.391   4.350  1.00 98.95           N  
ATOM   4510  H   VAL B 137      -2.572  10.907   3.896  1.00 98.95           H  
ATOM   4511  CA  VAL B 137      -1.173  10.731   5.502  1.00 98.95           C  
ATOM   4512  HA  VAL B 137      -0.222  11.218   5.714  1.00 98.95           H  
ATOM   4513  C   VAL B 137      -0.881   9.273   5.153  1.00 98.95           C  
ATOM   4514  CB  VAL B 137      -2.034  10.829   6.780  1.00 98.95           C  
ATOM   4515  HB  VAL B 137      -2.946  10.246   6.652  1.00 98.95           H  
ATOM   4516  O   VAL B 137      -1.793   8.472   4.977  1.00 98.95           O  
ATOM   4517  CG1 VAL B 137      -1.261  10.274   7.983  1.00 98.95           C  
ATOM   4518 HG11 VAL B 137      -0.350  10.848   8.149  1.00 98.95           H  
ATOM   4519 HG12 VAL B 137      -1.003   9.227   7.824  1.00 98.95           H  
ATOM   4520 HG13 VAL B 137      -1.886  10.329   8.875  1.00 98.95           H  
ATOM   4521  CG2 VAL B 137      -2.433  12.275   7.105  1.00 98.95           C  
ATOM   4522 HG21 VAL B 137      -1.544  12.903   7.165  1.00 98.95           H  
ATOM   4523 HG22 VAL B 137      -3.097  12.663   6.333  1.00 98.95           H  
ATOM   4524 HG23 VAL B 137      -2.964  12.304   8.057  1.00 98.95           H  
ATOM   4525  N   PHE B 138       0.397   8.924   5.061  1.00 98.91           N  
ATOM   4526  H   PHE B 138       1.104   9.621   5.249  1.00 98.91           H  
ATOM   4527  CA  PHE B 138       0.864   7.589   4.698  1.00 98.91           C  
ATOM   4528  HA  PHE B 138       0.017   6.918   4.558  1.00 98.91           H  
ATOM   4529  C   PHE B 138       1.725   7.051   5.836  1.00 98.91           C  
ATOM   4530  CB  PHE B 138       1.642   7.652   3.377  1.00 98.91           C  
ATOM   4531  HB2 PHE B 138       2.529   8.270   3.515  1.00 98.91           H  
ATOM   4532  HB3 PHE B 138       1.981   6.647   3.126  1.00 98.91           H  
ATOM   4533  O   PHE B 138       2.793   7.596   6.130  1.00 98.91           O  
ATOM   4534  CG  PHE B 138       0.842   8.204   2.213  1.00 98.91           C  
ATOM   4535  CD1 PHE B 138       0.189   7.328   1.327  1.00 98.91           C  
ATOM   4536  HD1 PHE B 138       0.260   6.260   1.468  1.00 98.91           H  
ATOM   4537  CD2 PHE B 138       0.746   9.597   2.019  1.00 98.91           C  
ATOM   4538  HD2 PHE B 138       1.249  10.268   2.699  1.00 98.91           H  
ATOM   4539  CE1 PHE B 138      -0.564   7.843   0.260  1.00 98.91           C  
ATOM   4540  HE1 PHE B 138      -1.057   7.170  -0.427  1.00 98.91           H  
ATOM   4541  CE2 PHE B 138      -0.017  10.111   0.957  1.00 98.91           C  
ATOM   4542  HE2 PHE B 138      -0.097  11.178   0.809  1.00 98.91           H  
ATOM   4543  CZ  PHE B 138      -0.684   9.231   0.088  1.00 98.91           C  
ATOM   4544  HZ  PHE B 138      -1.295   9.617  -0.715  1.00 98.91           H  
ATOM   4545  N   THR B 139       1.262   5.991   6.493  1.00 98.88           N  
ATOM   4546  H   THR B 139       0.369   5.600   6.229  1.00 98.88           H  
ATOM   4547  CA  THR B 139       1.898   5.490   7.718  1.00 98.88           C  
ATOM   4548  HA  THR B 139       2.836   6.019   7.885  1.00 98.88           H  
ATOM   4549  C   THR B 139       2.238   4.013   7.581  1.00 98.88           C  
ATOM   4550  CB  THR B 139       1.009   5.758   8.944  1.00 98.88           C  
ATOM   4551  HB  THR B 139       0.134   5.108   8.918  1.00 98.88           H  
ATOM   4552  O   THR B 139       1.378   3.195   7.277  1.00 98.88           O  
ATOM   4553  CG2 THR B 139       1.771   5.548  10.252  1.00 98.88           C  
ATOM   4554 HG21 THR B 139       2.118   4.517  10.326  1.00 98.88           H  
ATOM   4555 HG22 THR B 139       1.106   5.746  11.092  1.00 98.88           H  
ATOM   4556 HG23 THR B 139       2.630   6.216  10.307  1.00 98.88           H  
ATOM   4557  OG1 THR B 139       0.585   7.107   8.946  1.00 98.88           O  
ATOM   4558  HG1 THR B 139       1.371   7.657   8.913  1.00 98.88           H  
ATOM   4559  N   GLY B 140       3.505   3.666   7.796  1.00 98.85           N  
ATOM   4560  H   GLY B 140       4.189   4.393   7.950  1.00 98.85           H  
ATOM   4561  CA  GLY B 140       3.947   2.283   7.906  1.00 98.85           C  
ATOM   4562  HA2 GLY B 140       5.014   2.231   7.691  1.00 98.85           H  
ATOM   4563  HA3 GLY B 140       3.416   1.669   7.178  1.00 98.85           H  
ATOM   4564  C   GLY B 140       3.715   1.744   9.315  1.00 98.85           C  
ATOM   4565  O   GLY B 140       4.386   2.190  10.246  1.00 98.85           O  
ATOM   4566  N   VAL B 141       2.811   0.780   9.467  1.00 98.15           N  
ATOM   4567  H   VAL B 141       2.335   0.424   8.651  1.00 98.15           H  
ATOM   4568  CA  VAL B 141       2.557   0.081  10.738  1.00 98.15           C  
ATOM   4569  HA  VAL B 141       3.310   0.361  11.474  1.00 98.15           H  
ATOM   4570  C   VAL B 141       2.674  -1.411  10.472  1.00 98.15           C  
ATOM   4571  CB  VAL B 141       1.176   0.420  11.332  1.00 98.15           C  
ATOM   4572  HB  VAL B 141       0.407   0.083  10.636  1.00 98.15           H  
ATOM   4573  O   VAL B 141       2.111  -1.906   9.502  1.00 98.15           O  
ATOM   4574  CG1 VAL B 141       0.945  -0.276  12.680  1.00 98.15           C  
ATOM   4575 HG11 VAL B 141       0.940  -1.359  12.556  1.00 98.15           H  
ATOM   4576 HG12 VAL B 141       1.720   0.001  13.394  1.00 98.15           H  
ATOM   4577 HG13 VAL B 141      -0.026   0.012  13.083  1.00 98.15           H  
ATOM   4578  CG2 VAL B 141       1.017   1.928  11.564  1.00 98.15           C  
ATOM   4579 HG21 VAL B 141       1.091   2.465  10.618  1.00 98.15           H  
ATOM   4580 HG22 VAL B 141       1.789   2.278  12.248  1.00 98.15           H  
ATOM   4581 HG23 VAL B 141       0.036   2.126  11.997  1.00 98.15           H  
ATOM   4582  N   GLY B 142       3.459  -2.101  11.296  1.00 92.94           N  
ATOM   4583  H   GLY B 142       3.834  -1.621  12.101  1.00 92.94           H  
ATOM   4584  CA  GLY B 142       3.572  -3.556  11.250  1.00 92.94           C  
ATOM   4585  HA2 GLY B 142       3.388  -3.924  10.241  1.00 92.94           H  
ATOM   4586  HA3 GLY B 142       4.577  -3.858  11.546  1.00 92.94           H  
ATOM   4587  C   GLY B 142       2.546  -4.192  12.178  1.00 92.94           C  
ATOM   4588  O   GLY B 142       1.353  -4.214  11.897  1.00 92.94           O  
ATOM   4589  N   THR B 143       3.030  -4.675  13.319  1.00 85.51           N  
ATOM   4590  H   THR B 143       4.012  -4.556  13.523  1.00 85.51           H  
ATOM   4591  CA  THR B 143       2.177  -5.226  14.374  1.00 85.51           C  
ATOM   4592  HA  THR B 143       1.407  -5.834  13.900  1.00 85.51           H  
ATOM   4593  C   THR B 143       1.462  -4.131  15.174  1.00 85.51           C  
ATOM   4594  CB  THR B 143       2.985  -6.163  15.282  1.00 85.51           C  
ATOM   4595  HB  THR B 143       3.520  -6.876  14.655  1.00 85.51           H  
ATOM   4596  O   THR B 143       1.979  -3.023  15.344  1.00 85.51           O  
ATOM   4597  CG2 THR B 143       4.002  -5.457  16.182  1.00 85.51           C  
ATOM   4598 HG21 THR B 143       4.679  -4.848  15.582  1.00 85.51           H  
ATOM   4599 HG22 THR B 143       3.493  -4.817  16.902  1.00 85.51           H  
ATOM   4600 HG23 THR B 143       4.588  -6.199  16.725  1.00 85.51           H  
ATOM   4601  OG1 THR B 143       2.100  -6.881  16.098  1.00 85.51           O  
ATOM   4602  HG1 THR B 143       2.577  -7.194  16.870  1.00 85.51           H  
ATOM   4603  N   VAL B 144       0.285  -4.468  15.700  1.00 81.68           N  
ATOM   4604  H   VAL B 144      -0.048  -5.407  15.532  1.00 81.68           H  
ATOM   4605  CA  VAL B 144      -0.401  -3.722  16.758  1.00 81.68           C  
ATOM   4606  HA  VAL B 144       0.274  -2.975  17.175  1.00 81.68           H  
ATOM   4607  C   VAL B 144      -0.749  -4.723  17.851  1.00 81.68           C  
ATOM   4608  CB  VAL B 144      -1.668  -2.999  16.259  1.00 81.68           C  
ATOM   4609  HB  VAL B 144      -2.394  -3.730  15.901  1.00 81.68           H  
ATOM   4610  O   VAL B 144      -1.661  -5.529  17.699  1.00 81.68           O  
ATOM   4611  CG1 VAL B 144      -2.281  -2.220  17.432  1.00 81.68           C  
ATOM   4612 HG11 VAL B 144      -1.502  -1.690  17.980  1.00 81.68           H  
ATOM   4613 HG12 VAL B 144      -2.796  -2.905  18.106  1.00 81.68           H  
ATOM   4614 HG13 VAL B 144      -2.999  -1.485  17.066  1.00 81.68           H  
ATOM   4615  CG2 VAL B 144      -1.389  -2.026  15.106  1.00 81.68           C  
ATOM   4616 HG21 VAL B 144      -0.730  -1.225  15.442  1.00 81.68           H  
ATOM   4617 HG22 VAL B 144      -0.933  -2.552  14.267  1.00 81.68           H  
ATOM   4618 HG23 VAL B 144      -2.329  -1.589  14.770  1.00 81.68           H  
ATOM   4619  N   ASP B 145       0.003  -4.694  18.944  1.00 89.13           N  
ATOM   4620  H   ASP B 145       0.782  -4.053  18.995  1.00 89.13           H  
ATOM   4621  CA  ASP B 145      -0.092  -5.659  20.044  1.00 89.13           C  
ATOM   4622  HA  ASP B 145      -0.883  -6.374  19.819  1.00 89.13           H  
ATOM   4623  C   ASP B 145      -0.492  -4.996  21.374  1.00 89.13           C  
ATOM   4624  CB  ASP B 145       1.222  -6.452  20.120  1.00 89.13           C  
ATOM   4625  HB2 ASP B 145       1.086  -7.276  20.821  1.00 89.13           H  
ATOM   4626  HB3 ASP B 145       1.434  -6.885  19.143  1.00 89.13           H  
ATOM   4627  O   ASP B 145      -0.230  -5.523  22.458  1.00 89.13           O  
ATOM   4628  CG  ASP B 145       2.429  -5.616  20.562  1.00 89.13           C  
ATOM   4629  OD1 ASP B 145       2.408  -4.369  20.453  1.00 89.13           O  
ATOM   4630  OD2 ASP B 145       3.406  -6.230  21.046  1.00 89.13           O  
ATOM   4631  N   TYR B 146      -1.118  -3.817  21.294  1.00 95.48           N  
ATOM   4632  H   TYR B 146      -1.325  -3.465  20.370  1.00 95.48           H  
ATOM   4633  CA  TYR B 146      -1.617  -3.076  22.447  1.00 95.48           C  
ATOM   4634  HA  TYR B 146      -0.933  -3.252  23.276  1.00 95.48           H  
ATOM   4635  C   TYR B 146      -3.009  -3.544  22.882  1.00 95.48           C  
ATOM   4636  CB  TYR B 146      -1.630  -1.569  22.159  1.00 95.48           C  
ATOM   4637  HB2 TYR B 146      -0.644  -1.261  21.812  1.00 95.48           H  
ATOM   4638  HB3 TYR B 146      -2.340  -1.364  21.359  1.00 95.48           H  
ATOM   4639  O   TYR B 146      -3.881  -3.805  22.058  1.00 95.48           O  
ATOM   4640  CG  TYR B 146      -1.991  -0.748  23.385  1.00 95.48           C  
ATOM   4641  CD1 TYR B 146      -3.241  -0.105  23.493  1.00 95.48           C  
ATOM   4642  HD1 TYR B 146      -3.963  -0.180  22.693  1.00 95.48           H  
ATOM   4643  CD2 TYR B 146      -1.070  -0.665  24.444  1.00 95.48           C  
ATOM   4644  HD2 TYR B 146      -0.107  -1.146  24.353  1.00 95.48           H  
ATOM   4645  CE1 TYR B 146      -3.543   0.651  24.643  1.00 95.48           C  
ATOM   4646  HE1 TYR B 146      -4.489   1.164  24.735  1.00 95.48           H  
ATOM   4647  CE2 TYR B 146      -1.380   0.058  25.606  1.00 95.48           C  
ATOM   4648  HE2 TYR B 146      -0.659   0.116  26.408  1.00 95.48           H  
ATOM   4649  OH  TYR B 146      -2.857   1.466  26.811  1.00 95.48           O  
ATOM   4650  HH  TYR B 146      -2.244   1.249  27.517  1.00 95.48           H  
ATOM   4651  CZ  TYR B 146      -2.610   0.734  25.698  1.00 95.48           C  
ATOM   4652  N   GLY B 147      -3.237  -3.535  24.195  1.00 90.66           N  
ATOM   4653  H   GLY B 147      -2.463  -3.300  24.800  1.00 90.66           H  
ATOM   4654  CA  GLY B 147      -4.546  -3.754  24.802  1.00 90.66           C  
ATOM   4655  HA2 GLY B 147      -4.528  -3.299  25.793  1.00 90.66           H  
ATOM   4656  HA3 GLY B 147      -5.305  -3.240  24.213  1.00 90.66           H  
ATOM   4657  C   GLY B 147      -4.970  -5.228  24.929  1.00 90.66           C  
ATOM   4658  O   GLY B 147      -4.407  -6.130  24.297  1.00 90.66           O  
ATOM   4659  N   PRO B 148      -5.961  -5.502  25.794  1.00 90.27           N  
ATOM   4660  CA  PRO B 148      -6.683  -6.771  25.792  1.00 90.27           C  
ATOM   4661  HA  PRO B 148      -5.987  -7.611  25.790  1.00 90.27           H  
ATOM   4662  C   PRO B 148      -7.598  -6.865  24.560  1.00 90.27           C  
ATOM   4663  CB  PRO B 148      -7.468  -6.778  27.104  1.00 90.27           C  
ATOM   4664  HB2 PRO B 148      -6.831  -7.141  27.910  1.00 90.27           H  
ATOM   4665  HB3 PRO B 148      -8.379  -7.373  27.044  1.00 90.27           H  
ATOM   4666  O   PRO B 148      -7.947  -5.844  23.962  1.00 90.27           O  
ATOM   4667  CG  PRO B 148      -7.776  -5.298  27.321  1.00 90.27           C  
ATOM   4668  HG2 PRO B 148      -7.921  -5.065  28.376  1.00 90.27           H  
ATOM   4669  HG3 PRO B 148      -8.654  -5.022  26.737  1.00 90.27           H  
ATOM   4670  CD  PRO B 148      -6.561  -4.577  26.748  1.00 90.27           C  
ATOM   4671  HD2 PRO B 148      -5.849  -4.366  27.545  1.00 90.27           H  
ATOM   4672  HD3 PRO B 148      -6.875  -3.653  26.262  1.00 90.27           H  
ATOM   4673  N   ARG B 149      -8.036  -8.078  24.193  1.00 90.94           N  
ATOM   4674  H   ARG B 149      -7.796  -8.890  24.745  1.00 90.94           H  
ATOM   4675  CA  ARG B 149      -9.131  -8.214  23.220  1.00 90.94           C  
ATOM   4676  HA  ARG B 149      -8.844  -7.677  22.316  1.00 90.94           H  
ATOM   4677  C   ARG B 149     -10.408  -7.565  23.781  1.00 90.94           C  
ATOM   4678  CB  ARG B 149      -9.398  -9.685  22.866  1.00 90.94           C  
ATOM   4679  HB2 ARG B 149     -10.245  -9.733  22.182  1.00 90.94           H  
ATOM   4680  HB3 ARG B 149      -9.684 -10.229  23.767  1.00 90.94           H  
ATOM   4681  O   ARG B 149     -10.559  -7.496  25.002  1.00 90.94           O  
ATOM   4682  CG  ARG B 149      -8.212 -10.397  22.203  1.00 90.94           C  
ATOM   4683  HG2 ARG B 149      -7.943  -9.881  21.281  1.00 90.94           H  
ATOM   4684  HG3 ARG B 149      -7.353 -10.400  22.874  1.00 90.94           H  
ATOM   4685  CD  ARG B 149      -8.624 -11.839  21.882  1.00 90.94           C  
ATOM   4686  HD2 ARG B 149      -9.438 -11.818  21.158  1.00 90.94           H  
ATOM   4687  HD3 ARG B 149      -9.005 -12.310  22.789  1.00 90.94           H  
ATOM   4688  NE  ARG B 149      -7.508 -12.631  21.332  1.00 90.94           N  
ATOM   4689  HE  ARG B 149      -7.415 -12.665  20.327  1.00 90.94           H  
ATOM   4690  NH1 ARG B 149      -6.681 -13.404  23.342  1.00 90.94           N  
ATOM   4691 HH11 ARG B 149      -7.267 -12.769  23.865  1.00 90.94           H  
ATOM   4692 HH12 ARG B 149      -6.004 -13.936  23.870  1.00 90.94           H  
ATOM   4693  NH2 ARG B 149      -5.766 -14.094  21.433  1.00 90.94           N  
ATOM   4694 HH21 ARG B 149      -5.725 -14.185  20.428  1.00 90.94           H  
ATOM   4695 HH22 ARG B 149      -5.117 -14.611  22.009  1.00 90.94           H  
ATOM   4696  CZ  ARG B 149      -6.667 -13.370  22.034  1.00 90.94           C  
ATOM   4697  N   PRO B 150     -11.357  -7.129  22.933  1.00 88.69           N  
ATOM   4698  CA  PRO B 150     -12.618  -6.543  23.395  1.00 88.69           C  
ATOM   4699  HA  PRO B 150     -12.414  -5.565  23.832  1.00 88.69           H  
ATOM   4700  C   PRO B 150     -13.373  -7.398  24.420  1.00 88.69           C  
ATOM   4701  CB  PRO B 150     -13.453  -6.372  22.126  1.00 88.69           C  
ATOM   4702  HB2 PRO B 150     -13.993  -7.292  21.906  1.00 88.69           H  
ATOM   4703  HB3 PRO B 150     -14.152  -5.541  22.221  1.00 88.69           H  
ATOM   4704  O   PRO B 150     -13.969  -6.856  25.342  1.00 88.69           O  
ATOM   4705  CG  PRO B 150     -12.398  -6.142  21.046  1.00 88.69           C  
ATOM   4706  HG2 PRO B 150     -12.773  -6.384  20.052  1.00 88.69           H  
ATOM   4707  HG3 PRO B 150     -12.047  -5.111  21.087  1.00 88.69           H  
ATOM   4708  CD  PRO B 150     -11.281  -7.088  21.479  1.00 88.69           C  
ATOM   4709  HD2 PRO B 150     -10.321  -6.706  21.131  1.00 88.69           H  
ATOM   4710  HD3 PRO B 150     -11.466  -8.083  21.075  1.00 88.69           H  
ATOM   4711  N   ASP B 151     -13.309  -8.722  24.278  1.00 87.38           N  
ATOM   4712  H   ASP B 151     -12.863  -9.093  23.452  1.00 87.38           H  
ATOM   4713  CA  ASP B 151     -13.998  -9.707  25.125  1.00 87.38           C  
ATOM   4714  HA  ASP B 151     -15.047  -9.426  25.225  1.00 87.38           H  
ATOM   4715  C   ASP B 151     -13.426  -9.813  26.550  1.00 87.38           C  
ATOM   4716  CB  ASP B 151     -13.933 -11.065  24.408  1.00 87.38           C  
ATOM   4717  HB2 ASP B 151     -12.922 -11.464  24.487  1.00 87.38           H  
ATOM   4718  HB3 ASP B 151     -14.616 -11.763  24.892  1.00 87.38           H  
ATOM   4719  O   ASP B 151     -14.082 -10.321  27.455  1.00 87.38           O  
ATOM   4720  CG  ASP B 151     -14.301 -10.920  22.929  1.00 87.38           C  
ATOM   4721  OD1 ASP B 151     -15.513 -10.885  22.619  1.00 87.38           O  
ATOM   4722  OD2 ASP B 151     -13.366 -10.717  22.120  1.00 87.38           O  
ATOM   4723  N   GLU B 152     -12.204  -9.320  26.752  1.00 89.87           N  
ATOM   4724  H   GLU B 152     -11.743  -8.899  25.957  1.00 89.87           H  
ATOM   4725  CA  GLU B 152     -11.452  -9.345  28.014  1.00 89.87           C  
ATOM   4726  HA  GLU B 152     -12.101  -9.738  28.797  1.00 89.87           H  
ATOM   4727  C   GLU B 152     -11.079  -7.925  28.487  1.00 89.87           C  
ATOM   4728  CB  GLU B 152     -10.245 -10.314  27.903  1.00 89.87           C  
ATOM   4729  HB2 GLU B 152     -10.601 -11.315  28.146  1.00 89.87           H  
ATOM   4730  HB3 GLU B 152      -9.495 -10.042  28.646  1.00 89.87           H  
ATOM   4731  O   GLU B 152     -10.399  -7.743  29.501  1.00 89.87           O  
ATOM   4732  CG  GLU B 152      -9.590 -10.379  26.507  1.00 89.87           C  
ATOM   4733  HG2 GLU B 152      -9.310  -9.366  26.219  1.00 89.87           H  
ATOM   4734  HG3 GLU B 152     -10.326 -10.757  25.797  1.00 89.87           H  
ATOM   4735  CD  GLU B 152      -8.338 -11.266  26.390  1.00 89.87           C  
ATOM   4736  OE1 GLU B 152      -7.795 -11.365  25.256  1.00 89.87           O  
ATOM   4737  OE2 GLU B 152      -7.864 -11.783  27.420  1.00 89.87           O  
ATOM   4738  N   ALA B 153     -11.538  -6.896  27.771  1.00 90.10           N  
ATOM   4739  H   ALA B 153     -12.144  -7.095  26.988  1.00 90.10           H  
ATOM   4740  CA  ALA B 153     -11.290  -5.507  28.109  1.00 90.10           C  
ATOM   4741  HA  ALA B 153     -10.238  -5.431  28.381  1.00 90.10           H  
ATOM   4742  C   ALA B 153     -12.147  -5.047  29.301  1.00 90.10           C  
ATOM   4743  CB  ALA B 153     -11.531  -4.634  26.874  1.00 90.10           C  
ATOM   4744  HB1 ALA B 153     -11.286  -3.597  27.103  1.00 90.10           H  
ATOM   4745  HB2 ALA B 153     -10.912  -4.980  26.046  1.00 90.10           H  
ATOM   4746  HB3 ALA B 153     -12.579  -4.698  26.583  1.00 90.10           H  
ATOM   4747  O   ALA B 153     -13.296  -5.465  29.439  1.00 90.10           O  
ATOM   4748  N   PRO B 154     -11.644  -4.126  30.143  1.00 90.58           N  
ATOM   4749  CA  PRO B 154     -12.475  -3.484  31.152  1.00 90.58           C  
ATOM   4750  HA  PRO B 154     -12.850  -4.248  31.833  1.00 90.58           H  
ATOM   4751  C   PRO B 154     -13.650  -2.737  30.508  1.00 90.58           C  
ATOM   4752  CB  PRO B 154     -11.551  -2.521  31.911  1.00 90.58           C  
ATOM   4753  HB2 PRO B 154     -11.654  -1.507  31.524  1.00 90.58           H  
ATOM   4754  HB3 PRO B 154     -11.756  -2.533  32.981  1.00 90.58           H  
ATOM   4755  O   PRO B 154     -13.450  -1.921  29.604  1.00 90.58           O  
ATOM   4756  CG  PRO B 154     -10.142  -3.029  31.604  1.00 90.58           C  
ATOM   4757  HG2 PRO B 154      -9.409  -2.222  31.612  1.00 90.58           H  
ATOM   4758  HG3 PRO B 154      -9.870  -3.799  32.325  1.00 90.58           H  
ATOM   4759  CD  PRO B 154     -10.271  -3.658  30.221  1.00 90.58           C  
ATOM   4760  HD2 PRO B 154     -10.095  -2.912  29.446  1.00 90.58           H  
ATOM   4761  HD3 PRO B 154      -9.561  -4.480  30.130  1.00 90.58           H  
ATOM   4762  N   ASP B 155     -14.855  -2.917  31.052  1.00 88.19           N  
ATOM   4763  H   ASP B 155     -15.002  -3.769  31.575  1.00 88.19           H  
ATOM   4764  CA  ASP B 155     -16.079  -2.221  30.619  1.00 88.19           C  
ATOM   4765  HA  ASP B 155     -16.374  -2.590  29.637  1.00 88.19           H  
ATOM   4766  C   ASP B 155     -15.905  -0.691  30.545  1.00 88.19           C  
ATOM   4767  CB  ASP B 155     -17.219  -2.529  31.607  1.00 88.19           C  
ATOM   4768  HB2 ASP B 155     -16.942  -2.146  32.589  1.00 88.19           H  
ATOM   4769  HB3 ASP B 155     -18.108  -1.988  31.282  1.00 88.19           H  
ATOM   4770  O   ASP B 155     -16.531  -0.001  29.740  1.00 88.19           O  
ATOM   4771  CG  ASP B 155     -17.594  -4.009  31.750  1.00 88.19           C  
ATOM   4772  OD1 ASP B 155     -17.057  -4.839  30.991  1.00 88.19           O  
ATOM   4773  OD2 ASP B 155     -18.405  -4.290  32.662  1.00 88.19           O  
ATOM   4774  N   GLU B 156     -15.017  -0.139  31.375  1.00 89.68           N  
ATOM   4775  H   GLU B 156     -14.525  -0.762  32.000  1.00 89.68           H  
ATOM   4776  CA  GLU B 156     -14.705   1.288  31.414  1.00 89.68           C  
ATOM   4777  HA  GLU B 156     -15.643   1.838  31.493  1.00 89.68           H  
ATOM   4778  C   GLU B 156     -14.006   1.812  30.155  1.00 89.68           C  
ATOM   4779  CB  GLU B 156     -13.854   1.602  32.652  1.00 89.68           C  
ATOM   4780  HB2 GLU B 156     -13.382   2.578  32.537  1.00 89.68           H  
ATOM   4781  HB3 GLU B 156     -13.075   0.846  32.747  1.00 89.68           H  
ATOM   4782  O   GLU B 156     -14.081   3.015  29.914  1.00 89.68           O  
ATOM   4783  CG  GLU B 156     -14.735   1.644  33.910  1.00 89.68           C  
ATOM   4784  HG2 GLU B 156     -15.432   2.476  33.813  1.00 89.68           H  
ATOM   4785  HG3 GLU B 156     -15.320   0.726  33.967  1.00 89.68           H  
ATOM   4786  CD  GLU B 156     -13.939   1.787  35.215  1.00 89.68           C  
ATOM   4787  OE1 GLU B 156     -14.524   2.331  36.181  1.00 89.68           O  
ATOM   4788  OE2 GLU B 156     -12.768   1.352  35.253  1.00 89.68           O  
ATOM   4789  N   VAL B 157     -13.364   0.971  29.341  1.00 92.39           N  
ATOM   4790  H   VAL B 157     -13.360  -0.011  29.578  1.00 92.39           H  
ATOM   4791  CA  VAL B 157     -12.729   1.374  28.068  1.00 92.39           C  
ATOM   4792  HA  VAL B 157     -12.846   2.450  27.938  1.00 92.39           H  
ATOM   4793  C   VAL B 157     -13.395   0.757  26.836  1.00 92.39           C  
ATOM   4794  CB  VAL B 157     -11.214   1.105  28.068  1.00 92.39           C  
ATOM   4795  HB  VAL B 157     -10.821   1.422  27.102  1.00 92.39           H  
ATOM   4796  O   VAL B 157     -13.091   1.163  25.713  1.00 92.39           O  
ATOM   4797  CG1 VAL B 157     -10.502   1.931  29.147  1.00 92.39           C  
ATOM   4798 HG11 VAL B 157     -10.722   2.989  29.003  1.00 92.39           H  
ATOM   4799 HG12 VAL B 157      -9.426   1.784  29.058  1.00 92.39           H  
ATOM   4800 HG13 VAL B 157     -10.824   1.621  30.141  1.00 92.39           H  
ATOM   4801  CG2 VAL B 157     -10.858  -0.373  28.246  1.00 92.39           C  
ATOM   4802 HG21 VAL B 157     -11.365  -0.979  27.496  1.00 92.39           H  
ATOM   4803 HG22 VAL B 157     -11.150  -0.716  29.239  1.00 92.39           H  
ATOM   4804 HG23 VAL B 157      -9.783  -0.507  28.128  1.00 92.39           H  
ATOM   4805  N   LEU B 158     -14.335  -0.173  27.035  1.00 88.74           N  
ATOM   4806  H   LEU B 158     -14.520  -0.478  27.980  1.00 88.74           H  
ATOM   4807  CA  LEU B 158     -15.134  -0.769  25.964  1.00 88.74           C  
ATOM   4808  HA  LEU B 158     -14.443  -1.287  25.299  1.00 88.74           H  
ATOM   4809  C   LEU B 158     -15.837   0.309  25.124  1.00 88.74           C  
ATOM   4810  CB  LEU B 158     -16.116  -1.804  26.560  1.00 88.74           C  
ATOM   4811  HB2 LEU B 158     -16.123  -1.707  27.645  1.00 88.74           H  
ATOM   4812  HB3 LEU B 158     -17.131  -1.611  26.215  1.00 88.74           H  
ATOM   4813  O   LEU B 158     -16.352   1.310  25.639  1.00 88.74           O  
ATOM   4814  CG  LEU B 158     -15.722  -3.247  26.190  1.00 88.74           C  
ATOM   4815  HG  LEU B 158     -14.635  -3.321  26.167  1.00 88.74           H  
ATOM   4816  CD1 LEU B 158     -16.231  -4.258  27.213  1.00 88.74           C  
ATOM   4817 HD11 LEU B 158     -15.722  -4.114  28.166  1.00 88.74           H  
ATOM   4818 HD12 LEU B 158     -15.997  -5.268  26.876  1.00 88.74           H  
ATOM   4819 HD13 LEU B 158     -17.308  -4.163  27.353  1.00 88.74           H  
ATOM   4820  CD2 LEU B 158     -16.268  -3.633  24.815  1.00 88.74           C  
ATOM   4821 HD21 LEU B 158     -15.720  -4.508  24.467  1.00 88.74           H  
ATOM   4822 HD22 LEU B 158     -16.128  -2.825  24.096  1.00 88.74           H  
ATOM   4823 HD23 LEU B 158     -17.322  -3.899  24.893  1.00 88.74           H  
ATOM   4824  N   GLY B 159     -15.810   0.113  23.806  1.00 87.49           N  
ATOM   4825  H   GLY B 159     -15.341  -0.707  23.447  1.00 87.49           H  
ATOM   4826  CA  GLY B 159     -16.234   1.097  22.812  1.00 87.49           C  
ATOM   4827  HA2 GLY B 159     -16.638   0.560  21.954  1.00 87.49           H  
ATOM   4828  HA3 GLY B 159     -17.021   1.728  23.225  1.00 87.49           H  
ATOM   4829  C   GLY B 159     -15.107   2.005  22.303  1.00 87.49           C  
ATOM   4830  O   GLY B 159     -15.340   2.774  21.374  1.00 87.49           O  
ATOM   4831  N   TYR B 160     -13.904   1.937  22.889  1.00 91.32           N  
ATOM   4832  H   TYR B 160     -13.802   1.353  23.706  1.00 91.32           H  
ATOM   4833  CA  TYR B 160     -12.703   2.604  22.370  1.00 91.32           C  
ATOM   4834  HA  TYR B 160     -12.954   3.113  21.440  1.00 91.32           H  
ATOM   4835  C   TYR B 160     -11.565   1.639  22.013  1.00 91.32           C  
ATOM   4836  CB  TYR B 160     -12.202   3.661  23.368  1.00 91.32           C  
ATOM   4837  HB2 TYR B 160     -11.238   4.034  23.021  1.00 91.32           H  
ATOM   4838  HB3 TYR B 160     -12.034   3.188  24.335  1.00 91.32           H  
ATOM   4839  O   TYR B 160     -10.611   2.079  21.372  1.00 91.32           O  
ATOM   4840  CG  TYR B 160     -13.100   4.870  23.530  1.00 91.32           C  
ATOM   4841  CD1 TYR B 160     -13.327   5.715  22.427  1.00 91.32           C  
ATOM   4842  HD1 TYR B 160     -12.892   5.475  21.468  1.00 91.32           H  
ATOM   4843  CD2 TYR B 160     -13.649   5.187  24.788  1.00 91.32           C  
ATOM   4844  HD2 TYR B 160     -13.438   4.547  25.631  1.00 91.32           H  
ATOM   4845  CE1 TYR B 160     -14.128   6.862  22.562  1.00 91.32           C  
ATOM   4846  HE1 TYR B 160     -14.297   7.497  21.705  1.00 91.32           H  
ATOM   4847  CE2 TYR B 160     -14.424   6.356  24.931  1.00 91.32           C  
ATOM   4848  HE2 TYR B 160     -14.781   6.688  25.894  1.00 91.32           H  
ATOM   4849  OH  TYR B 160     -15.466   8.275  23.971  1.00 91.32           O  
ATOM   4850  HH  TYR B 160     -15.520   8.752  23.140  1.00 91.32           H  
ATOM   4851  CZ  TYR B 160     -14.689   7.173  23.816  1.00 91.32           C  
ATOM   4852  N   VAL B 161     -11.650   0.352  22.374  1.00 93.60           N  
ATOM   4853  H   VAL B 161     -12.546  -0.002  22.678  1.00 93.60           H  
ATOM   4854  CA  VAL B 161     -10.591  -0.649  22.135  1.00 93.60           C  
ATOM   4855  HA  VAL B 161      -9.655  -0.279  22.552  1.00 93.60           H  
ATOM   4856  C   VAL B 161     -10.379  -0.831  20.635  1.00 93.60           C  
ATOM   4857  CB  VAL B 161     -10.919  -2.004  22.810  1.00 93.60           C  
ATOM   4858  HB  VAL B 161     -11.827  -2.429  22.383  1.00 93.60           H  
ATOM   4859  O   VAL B 161      -9.251  -0.733  20.156  1.00 93.60           O  
ATOM   4860  CG1 VAL B 161      -9.808  -3.039  22.597  1.00 93.60           C  
ATOM   4861 HG11 VAL B 161      -9.697  -3.272  21.539  1.00 93.60           H  
ATOM   4862 HG12 VAL B 161      -8.860  -2.661  22.979  1.00 93.60           H  
ATOM   4863 HG13 VAL B 161     -10.053  -3.963  23.120  1.00 93.60           H  
ATOM   4864  CG2 VAL B 161     -11.134  -1.836  24.321  1.00 93.60           C  
ATOM   4865 HG21 VAL B 161     -11.361  -2.808  24.760  1.00 93.60           H  
ATOM   4866 HG22 VAL B 161     -11.976  -1.172  24.513  1.00 93.60           H  
ATOM   4867 HG23 VAL B 161     -10.235  -1.430  24.785  1.00 93.60           H  
ATOM   4868  N   GLY B 162     -11.465  -0.985  19.873  1.00 93.12           N  
ATOM   4869  H   GLY B 162     -12.353  -1.045  20.351  1.00 93.12           H  
ATOM   4870  CA  GLY B 162     -11.414  -1.162  18.419  1.00 93.12           C  
ATOM   4871  HA2 GLY B 162     -12.427  -1.306  18.042  1.00 93.12           H  
ATOM   4872  HA3 GLY B 162     -10.825  -2.049  18.185  1.00 93.12           H  
ATOM   4873  C   GLY B 162     -10.789   0.037  17.699  1.00 93.12           C  
ATOM   4874  O   GLY B 162      -9.794  -0.099  16.992  1.00 93.12           O  
ATOM   4875  N   THR B 163     -11.303   1.251  17.925  1.00 93.17           N  
ATOM   4876  H   THR B 163     -12.099   1.338  18.539  1.00 93.17           H  
ATOM   4877  CA  THR B 163     -10.716   2.475  17.336  1.00 93.17           C  
ATOM   4878  HA  THR B 163     -10.621   2.335  16.259  1.00 93.17           H  
ATOM   4879  C   THR B 163      -9.314   2.783  17.865  1.00 93.17           C  
ATOM   4880  CB  THR B 163     -11.602   3.700  17.592  1.00 93.17           C  
ATOM   4881  HB  THR B 163     -11.052   4.600  17.315  1.00 93.17           H  
ATOM   4882  O   THR B 163      -8.517   3.431  17.186  1.00 93.17           O  
ATOM   4883  CG2 THR B 163     -12.888   3.653  16.767  1.00 93.17           C  
ATOM   4884 HG21 THR B 163     -13.477   4.548  16.968  1.00 93.17           H  
ATOM   4885 HG22 THR B 163     -12.645   3.618  15.704  1.00 93.17           H  
ATOM   4886 HG23 THR B 163     -13.476   2.775  17.035  1.00 93.17           H  
ATOM   4887  OG1 THR B 163     -11.974   3.790  18.952  1.00 93.17           O  
ATOM   4888  HG1 THR B 163     -11.249   3.510  19.515  1.00 93.17           H  
ATOM   4889  N   GLY B 164      -9.007   2.344  19.085  1.00 96.24           N  
ATOM   4890  H   GLY B 164      -9.691   1.819  19.611  1.00 96.24           H  
ATOM   4891  CA  GLY B 164      -7.713   2.532  19.727  1.00 96.24           C  
ATOM   4892  HA2 GLY B 164      -7.395   3.569  19.623  1.00 96.24           H  
ATOM   4893  HA3 GLY B 164      -7.824   2.302  20.787  1.00 96.24           H  
ATOM   4894  C   GLY B 164      -6.616   1.629  19.168  1.00 96.24           C  
ATOM   4895  O   GLY B 164      -5.453   2.002  19.259  1.00 96.24           O  
ATOM   4896  N   THR B 165      -6.970   0.501  18.546  1.00 96.46           N  
ATOM   4897  H   THR B 165      -7.943   0.233  18.570  1.00 96.46           H  
ATOM   4898  CA  THR B 165      -6.015  -0.518  18.063  1.00 96.46           C  
ATOM   4899  HA  THR B 165      -4.995  -0.175  18.240  1.00 96.46           H  
ATOM   4900  C   THR B 165      -6.101  -0.794  16.558  1.00 96.46           C  
ATOM   4901  CB  THR B 165      -6.185  -1.829  18.842  1.00 96.46           C  
ATOM   4902  HB  THR B 165      -5.532  -2.589  18.411  1.00 96.46           H  
ATOM   4903  O   THR B 165      -5.209  -1.422  15.998  1.00 96.46           O  
ATOM   4904  CG2 THR B 165      -5.834  -1.668  20.321  1.00 96.46           C  
ATOM   4905 HG21 THR B 165      -6.478  -0.931  20.801  1.00 96.46           H  
ATOM   4906 HG22 THR B 165      -5.956  -2.628  20.822  1.00 96.46           H  
ATOM   4907 HG23 THR B 165      -4.793  -1.358  20.417  1.00 96.46           H  
ATOM   4908  OG1 THR B 165      -7.522  -2.266  18.754  1.00 96.46           O  
ATOM   4909  HG1 THR B 165      -8.038  -1.771  19.394  1.00 96.46           H  
ATOM   4910  N   ALA B 166      -7.115  -0.285  15.854  1.00 96.37           N  
ATOM   4911  H   ALA B 166      -7.905   0.104  16.349  1.00 96.37           H  
ATOM   4912  CA  ALA B 166      -7.187  -0.407  14.399  1.00 96.37           C  
ATOM   4913  HA  ALA B 166      -7.144  -1.467  14.147  1.00 96.37           H  
ATOM   4914  C   ALA B 166      -6.001   0.296  13.708  1.00 96.37           C  
ATOM   4915  CB  ALA B 166      -8.535   0.138  13.917  1.00 96.37           C  
ATOM   4916  HB1 ALA B 166      -8.579   0.104  12.828  1.00 96.37           H  
ATOM   4917  HB2 ALA B 166      -8.659   1.166  14.257  1.00 96.37           H  
ATOM   4918  HB3 ALA B 166      -9.341  -0.473  14.323  1.00 96.37           H  
ATOM   4919  O   ALA B 166      -5.769   1.494  13.902  1.00 96.37           O  
ATOM   4920  N   SER B 167      -5.284  -0.432  12.847  1.00 97.44           N  
ATOM   4921  H   SER B 167      -5.535  -1.402  12.716  1.00 97.44           H  
ATOM   4922  CA  SER B 167      -4.089   0.065  12.151  1.00 97.44           C  
ATOM   4923  HA  SER B 167      -3.370   0.403  12.897  1.00 97.44           H  
ATOM   4924  C   SER B 167      -4.411   1.255  11.234  1.00 97.44           C  
ATOM   4925  CB  SER B 167      -3.455  -1.101  11.385  1.00 97.44           C  
ATOM   4926  HB2 SER B 167      -3.355  -1.953  12.058  1.00 97.44           H  
ATOM   4927  HB3 SER B 167      -4.085  -1.392  10.543  1.00 97.44           H  
ATOM   4928  O   SER B 167      -3.707   2.268  11.234  1.00 97.44           O  
ATOM   4929  OG  SER B 167      -2.176  -0.749  10.917  1.00 97.44           O  
ATOM   4930  HG  SER B 167      -1.695  -1.557  10.725  1.00 97.44           H  
ATOM   4931  N   SER B 168      -5.553   1.222  10.541  1.00 97.00           N  
ATOM   4932  H   SER B 168      -6.028   0.331  10.498  1.00 97.00           H  
ATOM   4933  CA  SER B 168      -6.098   2.334   9.737  1.00 97.00           C  
ATOM   4934  HA  SER B 168      -5.402   2.556   8.928  1.00 97.00           H  
ATOM   4935  C   SER B 168      -6.336   3.635  10.508  1.00 97.00           C  
ATOM   4936  CB  SER B 168      -7.437   1.928   9.119  1.00 97.00           C  
ATOM   4937  HB2 SER B 168      -7.257   1.197   8.331  1.00 97.00           H
[truncated: 1,800,802 more chars]
