# Supplementary material for: Module-Based Polyketide Synthase Engineering for de Novo Polyketide Biosynthesis
Source: ACS Synth Biol. 2023 Oct 23;12(11):3148–55. doi: 10.1021/acssynbio.3c00282 (PMC10661043; doi:10.1021/acssynbio.3c00282)
Supplement: Supplementary file 2 — sb3c00282_si_002.zip [file sb3c00282_si_002.zip › Final_PKS_Structures/menzella_pdbs/eryM6_ACP_rapM3_KSAT_dimer.pdb]

ATOM      1  N   LEU A   1       9.420  24.302 -15.966  1.00 28.17           N  
ATOM      2  H   LEU A   1      10.255  23.962 -15.510  1.00 28.17           H  
ATOM      3  H2  LEU A   1       9.084  25.114 -15.468  1.00 28.17           H  
ATOM      4  H3  LEU A   1       8.723  23.573 -15.914  1.00 28.17           H  
ATOM      5  CA  LEU A   1       9.714  24.626 -17.384  1.00 28.17           C  
ATOM      6  HA  LEU A   1      10.501  25.381 -17.400  1.00 28.17           H  
ATOM      7  C   LEU A   1       8.515  25.286 -18.086  1.00 28.17           C  
ATOM      8  CB  LEU A   1      10.275  23.394 -18.112  1.00 28.17           C  
ATOM      9  HB2 LEU A   1       9.620  22.543 -17.924  1.00 28.17           H  
ATOM     10  HB3 LEU A   1      10.310  23.610 -19.180  1.00 28.17           H  
ATOM     11  O   LEU A   1       8.729  26.237 -18.831  1.00 28.17           O  
ATOM     12  CG  LEU A   1      11.720  23.056 -17.692  1.00 28.17           C  
ATOM     13  HG  LEU A   1      11.841  23.314 -16.640  1.00 28.17           H  
ATOM     14  CD1 LEU A   1      12.098  21.589 -17.844  1.00 28.17           C  
ATOM     15 HD11 LEU A   1      12.212  21.321 -18.895  1.00 28.17           H  
ATOM     16 HD12 LEU A   1      11.354  20.942 -17.380  1.00 28.17           H  
ATOM     17 HD13 LEU A   1      13.058  21.403 -17.362  1.00 28.17           H  
ATOM     18  CD2 LEU A   1      12.702  23.890 -18.517  1.00 28.17           C  
ATOM     19 HD21 LEU A   1      12.649  23.601 -19.566  1.00 28.17           H  
ATOM     20 HD22 LEU A   1      13.717  23.695 -18.170  1.00 28.17           H  
ATOM     21 HD23 LEU A   1      12.500  24.956 -18.414  1.00 28.17           H  
ATOM     22  N   THR A   2       7.271  24.889 -17.789  1.00 32.81           N  
ATOM     23  H   THR A   2       7.135  23.987 -17.356  1.00 32.81           H  
ATOM     24  CA  THR A   2       6.012  25.617 -18.107  1.00 32.81           C  
ATOM     25  HA  THR A   2       5.625  25.279 -19.069  1.00 32.81           H  
ATOM     26  C   THR A   2       6.111  27.139 -18.152  1.00 32.81           C  
ATOM     27  CB  THR A   2       4.950  25.375 -17.022  1.00 32.81           C  
ATOM     28  HB  THR A   2       4.192  26.157 -17.058  1.00 32.81           H  
ATOM     29  O   THR A   2       5.699  27.761 -19.129  1.00 32.81           O  
ATOM     30  CG2 THR A   2       4.256  24.067 -17.173  1.00 32.81           C  
ATOM     31 HG21 THR A   2       3.878  23.995 -18.193  1.00 32.81           H  
ATOM     32 HG22 THR A   2       4.958  23.277 -16.908  1.00 32.81           H  
ATOM     33 HG23 THR A   2       3.404  24.030 -16.494  1.00 32.81           H  
ATOM     34  OG1 THR A   2       5.536  25.333 -15.740  1.00 32.81           O  
ATOM     35  HG1 THR A   2       4.913  24.878 -15.169  1.00 32.81           H  
ATOM     36  N   ALA A   3       6.652  27.746 -17.093  1.00 35.39           N  
ATOM     37  H   ALA A   3       6.833  27.175 -16.279  1.00 35.39           H  
ATOM     38  CA  ALA A   3       6.683  29.195 -16.929  1.00 35.39           C  
ATOM     39  HA  ALA A   3       5.659  29.568 -16.949  1.00 35.39           H  
ATOM     40  C   ALA A   3       7.448  29.919 -18.054  1.00 35.39           C  
ATOM     41  CB  ALA A   3       7.274  29.502 -15.550  1.00 35.39           C  
ATOM     42  HB1 ALA A   3       8.300  29.140 -15.485  1.00 35.39           H  
ATOM     43  HB2 ALA A   3       6.673  29.032 -14.771  1.00 35.39           H  
ATOM     44  HB3 ALA A   3       7.272  30.580 -15.385  1.00 35.39           H  
ATOM     45  O   ALA A   3       7.024  30.989 -18.484  1.00 35.39           O  
ATOM     46  N   LEU A   4       8.519  29.324 -18.596  1.00 36.26           N  
ATOM     47  H   LEU A   4       8.778  28.403 -18.271  1.00 36.26           H  
ATOM     48  CA  LEU A   4       9.294  29.921 -19.691  1.00 36.26           C  
ATOM     49  HA  LEU A   4       9.624  30.912 -19.379  1.00 36.26           H  
ATOM     50  C   LEU A   4       8.439  30.099 -20.955  1.00 36.26           C  
ATOM     51  CB  LEU A   4      10.532  29.042 -19.955  1.00 36.26           C  
ATOM     52  HB2 LEU A   4      10.197  28.035 -20.201  1.00 36.26           H  
ATOM     53  HB3 LEU A   4      11.122  28.988 -19.040  1.00 36.26           H  
ATOM     54  O   LEU A   4       8.482  31.146 -21.596  1.00 36.26           O  
ATOM     55  CG  LEU A   4      11.441  29.539 -21.097  1.00 36.26           C  
ATOM     56  HG  LEU A   4      10.872  29.572 -22.026  1.00 36.26           H  
ATOM     57  CD1 LEU A   4      12.025  30.923 -20.822  1.00 36.26           C  
ATOM     58 HD11 LEU A   4      12.723  31.193 -21.614  1.00 36.26           H  
ATOM     59 HD12 LEU A   4      11.234  31.673 -20.807  1.00 36.26           H  
ATOM     60 HD13 LEU A   4      12.554  30.932 -19.869  1.00 36.26           H  
ATOM     61  CD2 LEU A   4      12.600  28.560 -21.290  1.00 36.26           C  
ATOM     62 HD21 LEU A   4      13.254  28.585 -20.418  1.00 36.26           H  
ATOM     63 HD22 LEU A   4      13.185  28.850 -22.163  1.00 36.26           H  
ATOM     64 HD23 LEU A   4      12.238  27.541 -21.421  1.00 36.26           H  
ATOM     65  N   GLY A   5       7.609  29.104 -21.281  1.00 37.07           N  
ATOM     66  H   GLY A   5       7.542  28.311 -20.659  1.00 37.07           H  
ATOM     67  CA  GLY A   5       6.680  29.200 -22.409  1.00 37.07           C  
ATOM     68  HA2 GLY A   5       6.191  28.236 -22.552  1.00 37.07           H  
ATOM     69  HA3 GLY A   5       7.231  29.462 -23.313  1.00 37.07           H  
ATOM     70  C   GLY A   5       5.593  30.258 -22.208  1.00 37.07           C  
ATOM     71  O   GLY A   5       5.116  30.843 -23.178  1.00 37.07           O  
ATOM     72  N   ALA A   6       5.222  30.549 -20.959  1.00 42.27           N  
ATOM     73  H   ALA A   6       5.663  30.068 -20.187  1.00 42.27           H  
ATOM     74  CA  ALA A   6       4.276  31.618 -20.672  1.00 42.27           C  
ATOM     75  HA  ALA A   6       3.411  31.486 -21.321  1.00 42.27           H  
ATOM     76  C   ALA A   6       4.876  32.995 -21.001  1.00 42.27           C  
ATOM     77  CB  ALA A   6       3.793  31.507 -19.221  1.00 42.27           C  
ATOM     78  HB1 ALA A   6       2.999  32.233 -19.047  1.00 42.27           H  
ATOM     79  HB2 ALA A   6       4.608  31.717 -18.529  1.00 42.27           H  
ATOM     80  HB3 ALA A   6       3.408  30.505 -19.032  1.00 42.27           H  
ATOM     81  O   ALA A   6       4.239  33.767 -21.718  1.00 42.27           O  
ATOM     82  N   TYR A   7       6.098  33.285 -20.536  1.00 41.87           N  
ATOM     83  H   TYR A   7       6.578  32.602 -19.968  1.00 41.87           H  
ATOM     84  CA  TYR A   7       6.743  34.583 -20.763  1.00 41.87           C  
ATOM     85  HA  TYR A   7       6.025  35.363 -20.512  1.00 41.87           H  
ATOM     86  C   TYR A   7       7.127  34.832 -22.225  1.00 41.87           C  
ATOM     87  CB  TYR A   7       7.947  34.763 -19.833  1.00 41.87           C  
ATOM     88  HB2 TYR A   7       8.518  33.835 -19.783  1.00 41.87           H  
ATOM     89  HB3 TYR A   7       8.605  35.524 -20.251  1.00 41.87           H  
ATOM     90  O   TYR A   7       6.947  35.954 -22.686  1.00 41.87           O  
ATOM     91  CG  TYR A   7       7.551  35.216 -18.442  1.00 41.87           C  
ATOM     92  CD1 TYR A   7       7.224  36.569 -18.216  1.00 41.87           C  
ATOM     93  HD1 TYR A   7       7.276  37.277 -19.030  1.00 41.87           H  
ATOM     94  CD2 TYR A   7       7.501  34.294 -17.380  1.00 41.87           C  
ATOM     95  HD2 TYR A   7       7.761  33.259 -17.547  1.00 41.87           H  
ATOM     96  CE1 TYR A   7       6.854  37.003 -16.929  1.00 41.87           C  
ATOM     97  HE1 TYR A   7       6.620  38.043 -16.752  1.00 41.87           H  
ATOM     98  CE2 TYR A   7       7.128  34.724 -16.093  1.00 41.87           C  
ATOM     99  HE2 TYR A   7       7.098  34.030 -15.266  1.00 41.87           H  
ATOM    100  OH  TYR A   7       6.459  36.479 -14.615  1.00 41.87           O  
ATOM    101  HH  TYR A   7       6.335  37.429 -14.550  1.00 41.87           H  
ATOM    102  CZ  TYR A   7       6.808  36.077 -15.863  1.00 41.87           C  
ATOM    103  N   ASP A   8       7.551  33.811 -22.974  1.00 44.14           N  
ATOM    104  H   ASP A   8       7.736  32.921 -22.532  1.00 44.14           H  
ATOM    105  CA  ASP A   8       7.842  33.940 -24.411  1.00 44.14           C  
ATOM    106  HA  ASP A   8       8.635  34.674 -24.559  1.00 44.14           H  
ATOM    107  C   ASP A   8       6.617  34.419 -25.209  1.00 44.14           C  
ATOM    108  CB  ASP A   8       8.338  32.588 -24.931  1.00 44.14           C  
ATOM    109  HB2 ASP A   8       9.245  32.309 -24.396  1.00 44.14           H  
ATOM    110  HB3 ASP A   8       7.583  31.826 -24.733  1.00 44.14           H  
ATOM    111  O   ASP A   8       6.696  35.352 -26.007  1.00 44.14           O  
ATOM    112  CG  ASP A   8       8.635  32.641 -26.430  1.00 44.14           C  
ATOM    113  OD1 ASP A   8       9.642  33.284 -26.790  1.00 44.14           O  
ATOM    114  OD2 ASP A   8       7.848  32.024 -27.181  1.00 44.14           O  
ATOM    115  N   ARG A   9       5.428  33.876 -24.915  1.00 46.34           N  
ATOM    116  H   ARG A   9       5.410  33.102 -24.266  1.00 46.34           H  
ATOM    117  CA  ARG A   9       4.186  34.351 -25.540  1.00 46.34           C  
ATOM    118  HA  ARG A   9       4.351  34.380 -26.617  1.00 46.34           H  
ATOM    119  C   ARG A   9       3.835  35.776 -25.113  1.00 46.34           C  
ATOM    120  CB  ARG A   9       3.053  33.371 -25.228  1.00 46.34           C  
ATOM    121  HB2 ARG A   9       3.387  32.363 -25.473  1.00 46.34           H  
ATOM    122  HB3 ARG A   9       2.836  33.413 -24.161  1.00 46.34           H  
ATOM    123  O   ARG A   9       3.303  36.535 -25.922  1.00 46.34           O  
ATOM    124  CG  ARG A   9       1.789  33.685 -26.045  1.00 46.34           C  
ATOM    125  HG2 ARG A   9       1.421  34.683 -25.810  1.00 46.34           H  
ATOM    126  HG3 ARG A   9       2.032  33.644 -27.107  1.00 46.34           H  
ATOM    127  CD  ARG A   9       0.680  32.670 -25.753  1.00 46.34           C  
ATOM    128  HD2 ARG A   9      -0.148  32.846 -26.439  1.00 46.34           H  
ATOM    129  HD3 ARG A   9       1.063  31.669 -25.952  1.00 46.34           H  
ATOM    130  NE  ARG A   9       0.239  32.751 -24.345  1.00 46.34           N  
ATOM    131  HE  ARG A   9       0.889  32.379 -23.667  1.00 46.34           H  
ATOM    132  NH1 ARG A   9      -1.773  33.819 -24.658  1.00 46.34           N  
ATOM    133 HH11 ARG A   9      -2.624  34.210 -24.280  1.00 46.34           H  
ATOM    134 HH12 ARG A   9      -1.610  33.796 -25.655  1.00 46.34           H  
ATOM    135  NH2 ARG A   9      -1.081  33.337 -22.591  1.00 46.34           N  
ATOM    136 HH21 ARG A   9      -1.918  33.765 -22.222  1.00 46.34           H  
ATOM    137 HH22 ARG A   9      -0.382  32.973 -21.959  1.00 46.34           H  
ATOM    138  CZ  ARG A   9      -0.867  33.299 -23.876  1.00 46.34           C  
ATOM    139  N   LEU A  10       4.093  36.135 -23.853  1.00 53.62           N  
ATOM    140  H   LEU A  10       4.577  35.475 -23.261  1.00 53.62           H  
ATOM    141  CA  LEU A  10       3.832  37.486 -23.355  1.00 53.62           C  
ATOM    142  HA  LEU A  10       2.815  37.766 -23.629  1.00 53.62           H  
ATOM    143  C   LEU A  10       4.743  38.517 -24.037  1.00 53.62           C  
ATOM    144  CB  LEU A  10       3.960  37.544 -21.820  1.00 53.62           C  
ATOM    145  HB2 LEU A  10       4.948  37.178 -21.539  1.00 53.62           H  
ATOM    146  HB3 LEU A  10       3.905  38.588 -21.512  1.00 53.62           H  
ATOM    147  O   LEU A  10       4.234  39.546 -24.472  1.00 53.62           O  
ATOM    148  CG  LEU A  10       2.893  36.757 -21.035  1.00 53.62           C  
ATOM    149  HG  LEU A  10       2.886  35.715 -21.355  1.00 53.62           H  
ATOM    150  CD1 LEU A  10       3.211  36.805 -19.539  1.00 53.62           C  
ATOM    151 HD11 LEU A  10       3.215  37.836 -19.186  1.00 53.62           H  
ATOM    152 HD12 LEU A  10       4.192  36.365 -19.358  1.00 53.62           H  
ATOM    153 HD13 LEU A  10       2.472  36.233 -18.979  1.00 53.62           H  
ATOM    154  CD2 LEU A  10       1.477  37.298 -21.244  1.00 53.62           C  
ATOM    155 HD21 LEU A  10       1.446  38.356 -20.983  1.00 53.62           H  
ATOM    156 HD22 LEU A  10       1.178  37.169 -22.285  1.00 53.62           H  
ATOM    157 HD23 LEU A  10       0.780  36.752 -20.609  1.00 53.62           H  
ATOM    158  N   THR A  11       6.044  38.249 -24.181  1.00 58.50           N  
ATOM    159  H   THR A  11       6.412  37.379 -23.823  1.00 58.50           H  
ATOM    160  CA  THR A  11       7.015  39.196 -24.759  1.00 58.50           C  
ATOM    161  HA  THR A  11       6.698  40.208 -24.508  1.00 58.50           H  
ATOM    162  C   THR A  11       7.101  39.129 -26.288  1.00 58.50           C  
ATOM    163  CB  THR A  11       8.413  39.014 -24.149  1.00 58.50           C  
ATOM    164  HB  THR A  11       9.095  39.732 -24.604  1.00 58.50           H  
ATOM    165  O   THR A  11       7.342  40.152 -26.925  1.00 58.50           O  
ATOM    166  CG2 THR A  11       8.422  39.222 -22.633  1.00 58.50           C  
ATOM    167 HG21 THR A  11       9.444  39.148 -22.261  1.00 58.50           H  
ATOM    168 HG22 THR A  11       8.034  40.213 -22.397  1.00 58.50           H  
ATOM    169 HG23 THR A  11       7.810  38.467 -22.139  1.00 58.50           H  
ATOM    170  OG1 THR A  11       8.875  37.715 -24.411  1.00 58.50           O  
ATOM    171  HG1 THR A  11       9.741  37.602 -24.012  1.00 58.50           H  
ATOM    172  N   GLY A  12       6.826  37.980 -26.912  1.00 59.20           N  
ATOM    173  H   GLY A  12       6.739  37.150 -26.343  1.00 59.20           H  
ATOM    174  CA  GLY A  12       6.965  37.776 -28.359  1.00 59.20           C  
ATOM    175  HA2 GLY A  12       7.979  38.041 -28.659  1.00 59.20           H  
ATOM    176  HA3 GLY A  12       6.816  36.718 -28.571  1.00 59.20           H  
ATOM    177  C   GLY A  12       5.976  38.584 -29.207  1.00 59.20           C  
ATOM    178  O   GLY A  12       6.352  39.165 -30.232  1.00 59.20           O  
ATOM    179  N   GLN A  13       4.717  38.687 -28.761  1.00 58.09           N  
ATOM    180  H   GLN A  13       4.476  38.179 -27.922  1.00 58.09           H  
ATOM    181  CA  GLN A  13       3.702  39.546 -29.395  1.00 58.09           C  
ATOM    182  HA  GLN A  13       3.975  39.674 -30.442  1.00 58.09           H  
ATOM    183  C   GLN A  13       3.649  40.959 -28.797  1.00 58.09           C  
ATOM    184  CB  GLN A  13       2.332  38.851 -29.392  1.00 58.09           C  
ATOM    185  HB2 GLN A  13       1.663  39.386 -30.067  1.00 58.09           H  
ATOM    186  HB3 GLN A  13       2.457  37.838 -29.775  1.00 58.09           H  
ATOM    187  O   GLN A  13       2.925  41.820 -29.302  1.00 58.09           O  
ATOM    188  CG  GLN A  13       1.681  38.795 -28.003  1.00 58.09           C  
ATOM    189  HG2 GLN A  13       1.452  39.808 -27.674  1.00 58.09           H  
ATOM    190  HG3 GLN A  13       2.380  38.363 -27.286  1.00 58.09           H  
ATOM    191  CD  GLN A  13       0.390  37.984 -27.972  1.00 58.09           C  
ATOM    192  NE2 GLN A  13      -0.353  38.054 -26.890  1.00 58.09           N  
ATOM    193 HE21 GLN A  13      -0.031  38.591 -26.097  1.00 58.09           H  
ATOM    194 HE22 GLN A  13      -1.230  37.554 -26.925  1.00 58.09           H  
ATOM    195  OE1 GLN A  13      -0.005  37.296 -28.899  1.00 58.09           O  
ATOM    196  N   TRP A  14       4.411  41.216 -27.732  1.00 67.68           N  
ATOM    197  H   TRP A  14       5.044  40.506 -27.393  1.00 67.68           H  
ATOM    198  CA  TRP A  14       4.528  42.548 -27.162  1.00 67.68           C  
ATOM    199  HA  TRP A  14       3.536  43.001 -27.149  1.00 67.68           H  
ATOM    200  C   TRP A  14       5.428  43.411 -28.045  1.00 67.68           C  
ATOM    201  CB  TRP A  14       4.999  42.466 -25.712  1.00 67.68           C  
ATOM    202  HB2 TRP A  14       5.957  41.947 -25.679  1.00 67.68           H  
ATOM    203  HB3 TRP A  14       4.269  41.882 -25.151  1.00 67.68           H  
ATOM    204  O   TRP A  14       6.480  42.995 -28.538  1.00 67.68           O  
ATOM    205  CG  TRP A  14       5.156  43.769 -25.002  1.00 67.68           C  
ATOM    206  CD1 TRP A  14       4.162  44.484 -24.430  1.00 67.68           C  
ATOM    207  HD1 TRP A  14       3.122  44.194 -24.423  1.00 67.68           H  
ATOM    208  CD2 TRP A  14       6.391  44.489 -24.712  1.00 67.68           C  
ATOM    209  CE2 TRP A  14       6.065  45.639 -23.934  1.00 67.68           C  
ATOM    210  CE3 TRP A  14       7.753  44.267 -25.003  1.00 67.68           C  
ATOM    211  HE3 TRP A  14       8.036  43.403 -25.586  1.00 67.68           H  
ATOM    212  NE1 TRP A  14       4.693  45.599 -23.812  1.00 67.68           N  
ATOM    213  HE1 TRP A  14       4.149  46.248 -23.262  1.00 67.68           H  
ATOM    214  CH2 TRP A  14       8.394  46.245 -23.720  1.00 67.68           C  
ATOM    215  HH2 TRP A  14       9.166  46.886 -23.321  1.00 67.68           H  
ATOM    216  CZ2 TRP A  14       7.043  46.513 -23.441  1.00 67.68           C  
ATOM    217  HZ2 TRP A  14       6.770  47.357 -22.825  1.00 67.68           H  
ATOM    218  CZ3 TRP A  14       8.745  45.137 -24.512  1.00 67.68           C  
ATOM    219  HZ3 TRP A  14       9.786  44.938 -24.720  1.00 67.68           H  
ATOM    220  N   ARG A  15       4.979  44.637 -28.291  1.00 73.40           N  
ATOM    221  H   ARG A  15       4.123  44.925 -27.840  1.00 73.40           H  
ATOM    222  CA  ARG A  15       5.780  45.678 -28.924  1.00 73.40           C  
ATOM    223  HA  ARG A  15       6.790  45.300 -29.080  1.00 73.40           H  
ATOM    224  C   ARG A  15       5.860  46.818 -27.925  1.00 73.40           C  
ATOM    225  CB  ARG A  15       5.180  46.104 -30.274  1.00 73.40           C  
ATOM    226  HB2 ARG A  15       4.152  46.431 -30.118  1.00 73.40           H  
ATOM    227  HB3 ARG A  15       5.746  46.951 -30.663  1.00 73.40           H  
ATOM    228  O   ARG A  15       4.804  47.253 -27.452  1.00 73.40           O  
ATOM    229  CG  ARG A  15       5.187  44.977 -31.321  1.00 73.40           C  
ATOM    230  HG2 ARG A  15       4.643  45.318 -32.202  1.00 73.40           H  
ATOM    231  HG3 ARG A  15       4.669  44.104 -30.923  1.00 73.40           H  
ATOM    232  CD  ARG A  15       6.610  44.581 -31.745  1.00 73.40           C  
ATOM    233  HD2 ARG A  15       7.079  45.432 -32.238  1.00 73.40           H  
ATOM    234  HD3 ARG A  15       7.210  44.341 -30.866  1.00 73.40           H  
ATOM    235  NE  ARG A  15       6.608  43.428 -32.664  1.00 73.40           N  
ATOM    236  HE  ARG A  15       6.484  43.625 -33.647  1.00 73.40           H  
ATOM    237  NH1 ARG A  15       7.010  41.768 -31.102  1.00 73.40           N  
ATOM    238 HH11 ARG A  15       7.029  40.787 -30.861  1.00 73.40           H  
ATOM    239 HH12 ARG A  15       6.979  42.409 -30.322  1.00 73.40           H  
ATOM    240  NH2 ARG A  15       6.794  41.230 -33.237  1.00 73.40           N  
ATOM    241 HH21 ARG A  15       6.959  40.282 -32.930  1.00 73.40           H  
ATOM    242 HH22 ARG A  15       6.676  41.447 -34.217  1.00 73.40           H  
ATOM    243  CZ  ARG A  15       6.807  42.161 -32.327  1.00 73.40           C  
ATOM    244  N   PRO A  16       7.070  47.272 -27.571  1.00 74.77           N  
ATOM    245  CA  PRO A  16       7.200  48.364 -26.629  1.00 74.77           C  
ATOM    246  HA  PRO A  16       6.740  48.096 -25.677  1.00 74.77           H  
ATOM    247  C   PRO A  16       6.496  49.595 -27.204  1.00 74.77           C  
ATOM    248  CB  PRO A  16       8.704  48.544 -26.434  1.00 74.77           C  
ATOM    249  HB2 PRO A  16       8.975  49.565 -26.167  1.00 74.77           H  
ATOM    250  HB3 PRO A  16       9.050  47.863 -25.656  1.00 74.77           H  
ATOM    251  O   PRO A  16       6.490  49.818 -28.417  1.00 74.77           O  
ATOM    252  CG  PRO A  16       9.294  48.095 -27.770  1.00 74.77           C  
ATOM    253  HG2 PRO A  16      10.328  47.766 -27.672  1.00 74.77           H  
ATOM    254  HG3 PRO A  16       9.212  48.899 -28.501  1.00 74.77           H  
ATOM    255  CD  PRO A  16       8.366  46.943 -28.154  1.00 74.77           C  
ATOM    256  HD2 PRO A  16       8.734  46.013 -27.719  1.00 74.77           H  
ATOM    257  HD3 PRO A  16       8.314  46.864 -29.240  1.00 74.77           H  
ATOM    258  N   ARG A  17       5.856  50.375 -26.337  1.00 76.37           N  
ATOM    259  H   ARG A  17       5.973  50.175 -25.354  1.00 76.37           H  
ATOM    260  CA  ARG A  17       5.321  51.686 -26.705  1.00 76.37           C  
ATOM    261  HA  ARG A  17       5.070  51.695 -27.766  1.00 76.37           H  
ATOM    262  C   ARG A  17       6.404  52.732 -26.512  1.00 76.37           C  
ATOM    263  CB  ARG A  17       4.073  52.017 -25.882  1.00 76.37           C  
ATOM    264  HB2 ARG A  17       4.192  51.650 -24.862  1.00 76.37           H  
ATOM    265  HB3 ARG A  17       3.956  53.100 -25.839  1.00 76.37           H  
ATOM    266  O   ARG A  17       7.201  52.618 -25.584  1.00 76.37           O  
ATOM    267  CG  ARG A  17       2.814  51.425 -26.523  1.00 76.37           C  
ATOM    268  HG2 ARG A  17       2.683  51.875 -27.507  1.00 76.37           H  
ATOM    269  HG3 ARG A  17       2.916  50.345 -26.633  1.00 76.37           H  
ATOM    270  CD  ARG A  17       1.600  51.742 -25.645  1.00 76.37           C  
ATOM    271  HD2 ARG A  17       1.586  51.048 -24.805  1.00 76.37           H  
ATOM    272  HD3 ARG A  17       1.707  52.755 -25.257  1.00 76.37           H  
ATOM    273  NE  ARG A  17       0.339  51.664 -26.405  1.00 76.37           N  
ATOM    274  HE  ARG A  17       0.421  51.490 -27.396  1.00 76.37           H  
ATOM    275  NH1 ARG A  17      -1.065  52.094 -24.642  1.00 76.37           N  
ATOM    276 HH11 ARG A  17      -1.987  52.272 -24.271  1.00 76.37           H  
ATOM    277 HH12 ARG A  17      -0.263  52.103 -24.027  1.00 76.37           H  
ATOM    278  NH2 ARG A  17      -1.906  51.906 -26.702  1.00 76.37           N  
ATOM    279 HH21 ARG A  17      -2.823  52.085 -26.318  1.00 76.37           H  
ATOM    280 HH22 ARG A  17      -1.784  51.775 -27.696  1.00 76.37           H  
ATOM    281  CZ  ARG A  17      -0.867  51.886 -25.915  1.00 76.37           C  
ATOM    282  N   GLU A  18       6.390  53.741 -27.373  1.00 73.32           N  
ATOM    283  H   GLU A  18       5.708  53.767 -28.118  1.00 73.32           H  
ATOM    284  CA  GLU A  18       7.235  54.914 -27.195  1.00 73.32           C  
ATOM    285  HA  GLU A  18       8.280  54.604 -27.192  1.00 73.32           H  
ATOM    286  C   GLU A  18       6.909  55.567 -25.854  1.00 73.32           C  
ATOM    287  CB  GLU A  18       7.022  55.893 -28.352  1.00 73.32           C  
ATOM    288  HB2 GLU A  18       6.011  56.296 -28.291  1.00 73.32           H  
ATOM    289  HB3 GLU A  18       7.112  55.347 -29.291  1.00 73.32           H  
ATOM    290  O   GLU A  18       5.746  55.667 -25.450  1.00 73.32           O  
ATOM    291  CG  GLU A  18       8.036  57.048 -28.343  1.00 73.32           C  
ATOM    292  HG2 GLU A  18       9.044  56.634 -28.360  1.00 73.32           H  
ATOM    293  HG3 GLU A  18       7.916  57.617 -27.422  1.00 73.32           H  
ATOM    294  CD  GLU A  18       7.849  57.995 -29.538  1.00 73.32           C  
ATOM    295  OE1 GLU A  18       8.570  59.012 -29.582  1.00 73.32           O  
ATOM    296  OE2 GLU A  18       6.978  57.707 -30.395  1.00 73.32           O  
ATOM    297  N   THR A  19       7.952  55.999 -25.166  1.00 78.71           N  
ATOM    298  H   THR A  19       8.871  55.942 -25.583  1.00 78.71           H  
ATOM    299  CA  THR A  19       7.860  56.772 -23.939  1.00 78.71           C  
ATOM    300  HA  THR A  19       6.858  57.191 -23.847  1.00 78.71           H  
ATOM    301  C   THR A  19       8.842  57.927 -24.056  1.00 78.71           C  
ATOM    302  CB  THR A  19       8.108  55.875 -22.719  1.00 78.71           C  
ATOM    303  HB  THR A  19       7.343  55.098 -22.706  1.00 78.71           H  
ATOM    304  O   THR A  19       9.918  57.754 -24.619  1.00 78.71           O  
ATOM    305  CG2 THR A  19       9.475  55.187 -22.673  1.00 78.71           C  
ATOM    306 HG21 THR A  19      10.280  55.916 -22.758  1.00 78.71           H  
ATOM    307 HG22 THR A  19       9.587  54.636 -21.739  1.00 78.71           H  
ATOM    308 HG23 THR A  19       9.557  54.482 -23.500  1.00 78.71           H  
ATOM    309  OG1 THR A  19       7.957  56.645 -21.556  1.00 78.71           O  
ATOM    310  HG1 THR A  19       8.262  56.111 -20.819  1.00 78.71           H  
ATOM    311  N   GLY A  20       8.499  59.102 -23.526  1.00 75.00           N  
ATOM    312  H   GLY A  20       7.614  59.172 -23.043  1.00 75.00           H  
ATOM    313  CA  GLY A  20       9.417  60.249 -23.477  1.00 75.00           C  
ATOM    314  HA2 GLY A  20       9.898  60.367 -24.448  1.00 75.00           H  
ATOM    315  HA3 GLY A  20       8.858  61.159 -23.256  1.00 75.00           H  
ATOM    316  C   GLY A  20      10.521  60.094 -22.426  1.00 75.00           C  
ATOM    317  O   GLY A  20      11.140  61.080 -22.039  1.00 75.00           O  
ATOM    318  N   LEU A  21      10.707  58.881 -21.899  1.00 79.33           N  
ATOM    319  H   LEU A  21      10.268  58.101 -22.367  1.00 79.33           H  
ATOM    320  CA  LEU A  21      11.727  58.579 -20.912  1.00 79.33           C  
ATOM    321  HA  LEU A  21      11.842  59.447 -20.263  1.00 79.33           H  
ATOM    322  C   LEU A  21      13.044  58.299 -21.636  1.00 79.33           C  
ATOM    323  CB  LEU A  21      11.315  57.387 -20.034  1.00 79.33           C  
ATOM    324  HB2 LEU A  21      11.152  56.521 -20.675  1.00 79.33           H  
ATOM    325  HB3 LEU A  21      12.144  57.147 -19.368  1.00 79.33           H  
ATOM    326  O   LEU A  21      13.073  57.414 -22.500  1.00 79.33           O  
ATOM    327  CG  LEU A  21      10.058  57.638 -19.186  1.00 79.33           C  
ATOM    328  HG  LEU A  21       9.229  57.930 -19.831  1.00 79.33           H  
ATOM    329  CD1 LEU A  21       9.670  56.348 -18.459  1.00 79.33           C  
ATOM    330 HD11 LEU A  21       8.735  56.497 -17.919  1.00 79.33           H  
ATOM    331 HD12 LEU A  21      10.453  56.078 -17.751  1.00 79.33           H  
ATOM    332 HD13 LEU A  21       9.548  55.535 -19.174  1.00 79.33           H  
ATOM    333  CD2 LEU A  21      10.246  58.745 -18.150  1.00 79.33           C  
ATOM    334 HD21 LEU A  21      10.399  59.702 -18.649  1.00 79.33           H  
ATOM    335 HD22 LEU A  21      11.107  58.525 -17.518  1.00 79.33           H  
ATOM    336 HD23 LEU A  21       9.353  58.825 -17.530  1.00 79.33           H  
ATOM    337  N   PRO A  22      14.131  58.992 -21.253  1.00 80.55           N  
ATOM    338  CA  PRO A  22      15.463  58.626 -21.688  1.00 80.55           C  
ATOM    339  HA  PRO A  22      15.566  58.859 -22.748  1.00 80.55           H  
ATOM    340  C   PRO A  22      15.675  57.129 -21.449  1.00 80.55           C  
ATOM    341  CB  PRO A  22      16.410  59.513 -20.870  1.00 80.55           C  
ATOM    342  HB2 PRO A  22      17.308  59.777 -21.429  1.00 80.55           H  
ATOM    343  HB3 PRO A  22      16.663  59.026 -19.928  1.00 80.55           H  
ATOM    344  O   PRO A  22      15.332  56.600 -20.391  1.00 80.55           O  
ATOM    345  CG  PRO A  22      15.568  60.739 -20.546  1.00 80.55           C  
ATOM    346  HG2 PRO A  22      15.924  61.254 -19.654  1.00 80.55           H  
ATOM    347  HG3 PRO A  22      15.550  61.411 -21.404  1.00 80.55           H  
ATOM    348  CD  PRO A  22      14.189  60.125 -20.339  1.00 80.55           C  
ATOM    349  HD2 PRO A  22      13.424  60.866 -20.568  1.00 80.55           H  
ATOM    350  HD3 PRO A  22      14.090  59.773 -19.313  1.00 80.55           H  
ATOM    351  N   THR A  23      16.199  56.433 -22.450  1.00 89.26           N  
ATOM    352  H   THR A  23      16.443  56.918 -23.302  1.00 89.26           H  
ATOM    353  CA  THR A  23      16.543  55.016 -22.346  1.00 89.26           C  
ATOM    354  HA  THR A  23      16.278  54.633 -21.361  1.00 89.26           H  
ATOM    355  C   THR A  23      18.046  54.887 -22.515  1.00 89.26           C  
ATOM    356  CB  THR A  23      15.768  54.193 -23.384  1.00 89.26           C  
ATOM    357  HB  THR A  23      15.949  54.603 -24.378  1.00 89.26           H  
ATOM    358  O   THR A  23      18.602  55.419 -23.473  1.00 89.26           O  
ATOM    359  CG2 THR A  23      16.152  52.711 -23.375  1.00 89.26           C  
ATOM    360 HG21 THR A  23      15.501  52.162 -24.055  1.00 89.26           H  
ATOM    361 HG22 THR A  23      17.181  52.588 -23.711  1.00 89.26           H  
ATOM    362 HG23 THR A  23      16.044  52.305 -22.369  1.00 89.26           H  
ATOM    363  OG1 THR A  23      14.384  54.262 -23.111  1.00 89.26           O  
ATOM    364  HG1 THR A  23      14.159  55.192 -23.032  1.00 89.26           H  
ATOM    365  N   LEU A  24      18.698  54.173 -21.599  1.00 85.36           N  
ATOM    366  H   LEU A  24      18.191  53.814 -20.802  1.00 85.36           H  
ATOM    367  CA  LEU A  24      20.090  53.768 -21.749  1.00 85.36           C  
ATOM    368  HA  LEU A  24      20.557  54.370 -22.529  1.00 85.36           H  
ATOM    369  C   LEU A  24      20.121  52.302 -22.178  1.00 85.36           C  
ATOM    370  CB  LEU A  24      20.846  54.027 -20.438  1.00 85.36           C  
ATOM    371  HB2 LEU A  24      20.401  53.423 -19.648  1.00 85.36           H  
ATOM    372  HB3 LEU A  24      20.729  55.076 -20.167  1.00 85.36           H  
ATOM    373  O   LEU A  24      19.858  51.405 -21.376  1.00 85.36           O  
ATOM    374  CG  LEU A  24      22.349  53.706 -20.530  1.00 85.36           C  
ATOM    375  HG  LEU A  24      22.489  52.675 -20.856  1.00 85.36           H  
ATOM    376  CD1 LEU A  24      23.087  54.632 -21.497  1.00 85.36           C  
ATOM    377 HD11 LEU A  24      24.162  54.474 -21.417  1.00 85.36           H  
ATOM    378 HD12 LEU A  24      22.781  54.429 -22.523  1.00 85.36           H  
ATOM    379 HD13 LEU A  24      22.865  55.672 -21.257  1.00 85.36           H  
ATOM    380  CD2 LEU A  24      22.986  53.853 -19.151  1.00 85.36           C  
ATOM    381 HD21 LEU A  24      22.500  53.165 -18.460  1.00 85.36           H  
ATOM    382 HD22 LEU A  24      24.048  53.613 -19.202  1.00 85.36           H  
ATOM    383 HD23 LEU A  24      22.864  54.876 -18.795  1.00 85.36           H  
ATOM    384  N   LEU A  25      20.424  52.053 -23.449  1.00 91.29           N  
ATOM    385  H   LEU A  25      20.668  52.834 -24.041  1.00 91.29           H  
ATOM    386  CA  LEU A  25      20.605  50.702 -23.959  1.00 91.29           C  
ATOM    387  HA  LEU A  25      19.926  50.044 -23.416  1.00 91.29           H  
ATOM    388  C   LEU A  25      22.038  50.246 -23.707  1.00 91.29           C  
ATOM    389  CB  LEU A  25      20.248  50.624 -25.447  1.00 91.29           C  
ATOM    390  HB2 LEU A  25      20.993  51.194 -26.003  1.00 91.29           H  
ATOM    391  HB3 LEU A  25      19.271  51.077 -25.613  1.00 91.29           H  
ATOM    392  O   LEU A  25      22.995  50.757 -24.291  1.00 91.29           O  
ATOM    393  CG  LEU A  25      20.236  49.180 -25.980  1.00 91.29           C  
ATOM    394  HG  LEU A  25      21.152  48.664 -25.693  1.00 91.29           H  
ATOM    395  CD1 LEU A  25      19.035  48.385 -25.457  1.00 91.29           C  
ATOM    396 HD11 LEU A  25      19.001  47.407 -25.936  1.00 91.29           H  
ATOM    397 HD12 LEU A  25      19.124  48.234 -24.381  1.00 91.29           H  
ATOM    398 HD13 LEU A  25      18.110  48.922 -25.668  1.00 91.29           H  
ATOM    399  CD2 LEU A  25      20.172  49.201 -27.502  1.00 91.29           C  
ATOM    400 HD21 LEU A  25      21.057  49.696 -27.903  1.00 91.29           H  
ATOM    401 HD22 LEU A  25      20.141  48.180 -27.881  1.00 91.29           H  
ATOM    402 HD23 LEU A  25      19.287  49.743 -27.834  1.00 91.29           H  
ATOM    403  N   VAL A  26      22.164  49.228 -22.872  1.00 90.11           N  
ATOM    404  H   VAL A  26      21.333  48.874 -22.419  1.00 90.11           H  
ATOM    405  CA  VAL A  26      23.442  48.622 -22.527  1.00 90.11           C  
ATOM    406  HA  VAL A  26      24.248  49.330 -22.718  1.00 90.11           H  
ATOM    407  C   VAL A  26      23.648  47.396 -23.420  1.00 90.11           C  
ATOM    408  CB  VAL A  26      23.442  48.304 -21.023  1.00 90.11           C  
ATOM    409  HB  VAL A  26      22.702  47.532 -20.811  1.00 90.11           H  
ATOM    410  O   VAL A  26      22.927  46.409 -23.293  1.00 90.11           O  
ATOM    411  CG1 VAL A  26      24.808  47.811 -20.592  1.00 90.11           C  
ATOM    412 HG11 VAL A  26      25.537  48.613 -20.705  1.00 90.11           H  
ATOM    413 HG12 VAL A  26      24.764  47.495 -19.549  1.00 90.11           H  
ATOM    414 HG13 VAL A  26      25.083  46.950 -21.202  1.00 90.11           H  
ATOM    415  CG2 VAL A  26      23.126  49.537 -20.161  1.00 90.11           C  
ATOM    416 HG21 VAL A  26      23.182  49.277 -19.103  1.00 90.11           H  
ATOM    417 HG22 VAL A  26      23.831  50.341 -20.373  1.00 90.11           H  
ATOM    418 HG23 VAL A  26      22.114  49.893 -20.357  1.00 90.11           H  
ATOM    419  N   SER A  27      24.594  47.457 -24.359  1.00 89.31           N  
ATOM    420  H   SER A  27      25.143  48.301 -24.425  1.00 89.31           H  
ATOM    421  CA  SER A  27      24.907  46.357 -25.283  1.00 89.31           C  
ATOM    422  HA  SER A  27      24.078  45.650 -25.284  1.00 89.31           H  
ATOM    423  C   SER A  27      26.163  45.596 -24.861  1.00 89.31           C  
ATOM    424  CB  SER A  27      25.068  46.873 -26.720  1.00 89.31           C  
ATOM    425  HB2 SER A  27      24.188  47.448 -27.008  1.00 89.31           H  
ATOM    426  HB3 SER A  27      25.165  46.018 -27.389  1.00 89.31           H  
ATOM    427  O   SER A  27      27.117  46.206 -24.381  1.00 89.31           O  
ATOM    428  OG  SER A  27      26.226  47.671 -26.865  1.00 89.31           O  
ATOM    429  HG  SER A  27      26.858  47.386 -26.201  1.00 89.31           H  
ATOM    430  N   ALA A  28      26.220  44.297 -25.144  1.00 86.03           N  
ATOM    431  H   ALA A  28      25.399  43.825 -25.497  1.00 86.03           H  
ATOM    432  CA  ALA A  28      27.457  43.523 -25.064  1.00 86.03           C  
ATOM    433  HA  ALA A  28      27.836  43.566 -24.043  1.00 86.03           H  
ATOM    434  C   ALA A  28      28.551  44.103 -25.989  1.00 86.03           C  
ATOM    435  CB  ALA A  28      27.118  42.059 -25.375  1.00 86.03           C  
ATOM    436  HB1 ALA A  28      26.480  41.990 -26.256  1.00 86.03           H  
ATOM    437  HB2 ALA A  28      26.602  41.614 -24.524  1.00 86.03           H  
ATOM    438  HB3 ALA A  28      28.031  41.494 -25.562  1.00 86.03           H  
ATOM    439  O   ALA A  28      28.270  44.701 -27.034  1.00 86.03           O  
ATOM    440  N   GLY A  29      29.805  43.968 -25.574  1.00 89.49           N  
ATOM    441  H   GLY A  29      29.939  43.529 -24.674  1.00 89.49           H  
ATOM    442  CA  GLY A  29      31.000  44.490 -26.238  1.00 89.49           C  
ATOM    443  HA2 GLY A  29      30.746  45.363 -26.840  1.00 89.49           H  
ATOM    444  HA3 GLY A  29      31.723  44.781 -25.476  1.00 89.49           H  
ATOM    445  C   GLY A  29      31.652  43.446 -27.132  1.00 89.49           C  
ATOM    446  O   GLY A  29      32.308  43.806 -28.112  1.00 89.49           O  
ATOM    447  N   GLU A  30      31.378  42.173 -26.851  1.00 83.84           N  
ATOM    448  H   GLU A  30      30.812  41.957 -26.042  1.00 83.84           H  
ATOM    449  CA  GLU A  30      31.792  41.028 -27.649  1.00 83.84           C  
ATOM    450  HA  GLU A  30      32.382  41.394 -28.490  1.00 83.84           H  
ATOM    451  C   GLU A  30      30.553  40.277 -28.181  1.00 83.84           C  
ATOM    452  CB  GLU A  30      32.729  40.131 -26.827  1.00 83.84           C  
ATOM    453  HB2 GLU A  30      32.221  39.798 -25.922  1.00 83.84           H  
ATOM    454  HB3 GLU A  30      32.990  39.261 -27.430  1.00 83.84           H  
ATOM    455  O   GLU A  30      29.591  40.064 -27.439  1.00 83.84           O  
ATOM    456  CG  GLU A  30      34.014  40.898 -26.455  1.00 83.84           C  
ATOM    457  HG2 GLU A  30      33.751  41.770 -25.857  1.00 83.84           H  
ATOM    458  HG3 GLU A  30      34.480  41.255 -27.373  1.00 83.84           H  
ATOM    459  CD  GLU A  30      35.045  40.080 -25.668  1.00 83.84           C  
ATOM    460  OE1 GLU A  30      36.007  40.722 -25.183  1.00 83.84           O  
ATOM    461  OE2 GLU A  30      34.909  38.841 -25.598  1.00 83.84           O  
ATOM    462  N   PRO A  31      30.520  39.901 -29.474  1.00 74.89           N  
ATOM    463  CA  PRO A  31      29.453  39.067 -30.015  1.00 74.89           C  
ATOM    464  HA  PRO A  31      28.488  39.515 -29.775  1.00 74.89           H  
ATOM    465  C   PRO A  31      29.480  37.645 -29.441  1.00 74.89           C  
ATOM    466  CB  PRO A  31      29.642  39.042 -31.536  1.00 74.89           C  
ATOM    467  HB2 PRO A  31      29.800  38.022 -31.887  1.00 74.89           H  
ATOM    468  HB3 PRO A  31      28.766  39.451 -32.040  1.00 74.89           H  
ATOM    469  O   PRO A  31      30.502  37.177 -28.942  1.00 74.89           O  
ATOM    470  CG  PRO A  31      30.880  39.886 -31.837  1.00 74.89           C  
ATOM    471  HG2 PRO A  31      31.585  39.326 -32.452  1.00 74.89           H  
ATOM    472  HG3 PRO A  31      30.593  40.801 -32.354  1.00 74.89           H  
ATOM    473  CD  PRO A  31      31.504  40.227 -30.489  1.00 74.89           C  
ATOM    474  HD2 PRO A  31      31.753  41.288 -30.470  1.00 74.89           H  
ATOM    475  HD3 PRO A  31      32.397  39.623 -30.330  1.00 74.89           H  
ATOM    476  N   MET A  32      28.375  36.910 -29.614  1.00 68.37           N  
ATOM    477  H   MET A  32      27.573  37.348 -30.044  1.00 68.37           H  
ATOM    478  CA  MET A  32      28.301  35.474 -29.312  1.00 68.37           C  
ATOM    479  HA  MET A  32      28.785  35.323 -28.348  1.00 68.37           H  
ATOM    480  C   MET A  32      29.095  34.669 -30.365  1.00 68.37           C  
ATOM    481  CB  MET A  32      26.823  35.037 -29.187  1.00 68.37           C  
ATOM    482  HB2 MET A  32      26.183  35.919 -29.163  1.00 68.37           H  
ATOM    483  HB3 MET A  32      26.510  34.458 -30.056  1.00 68.37           H  
ATOM    484  O   MET A  32      28.538  34.114 -31.312  1.00 68.37           O  
ATOM    485  CG  MET A  32      26.556  34.201 -27.928  1.00 68.37           C  
ATOM    486  HG2 MET A  32      27.487  33.758 -27.572  1.00 68.37           H  
ATOM    487  HG3 MET A  32      25.888  33.382 -28.192  1.00 68.37           H  
ATOM    488  SD  MET A  32      25.788  35.128 -26.572  1.00 68.37           S  
ATOM    489  CE  MET A  32      24.160  35.442 -27.314  1.00 68.37           C  
ATOM    490  HE1 MET A  32      23.823  34.551 -27.843  1.00 68.37           H  
ATOM    491  HE2 MET A  32      24.223  36.279 -28.009  1.00 68.37           H  
ATOM    492  HE3 MET A  32      23.431  35.671 -26.537  1.00 68.37           H  
ATOM    493  N   GLY A  33      30.424  34.659 -30.249  1.00 65.05           N  
ATOM    494  H   GLY A  33      30.819  35.260 -29.539  1.00 65.05           H  
ATOM    495  CA  GLY A  33      31.327  34.035 -31.220  1.00 65.05           C  
ATOM    496  HA2 GLY A  33      32.294  33.867 -30.747  1.00 65.05           H  
ATOM    497  HA3 GLY A  33      30.912  33.067 -31.502  1.00 65.05           H  
ATOM    498  C   GLY A  33      31.551  34.869 -32.497  1.00 65.05           C  
ATOM    499  O   GLY A  33      31.330  36.080 -32.507  1.00 65.05           O  
ATOM    500  N   PRO A  34      32.044  34.262 -33.594  1.00 66.85           N  
ATOM    501  CA  PRO A  34      32.344  34.986 -34.831  1.00 66.85           C  
ATOM    502  HA  PRO A  34      33.024  35.804 -34.594  1.00 66.85           H  
ATOM    503  C   PRO A  34      31.082  35.552 -35.504  1.00 66.85           C  
ATOM    504  CB  PRO A  34      33.070  33.976 -35.735  1.00 66.85           C  
ATOM    505  HB2 PRO A  34      32.373  33.515 -36.436  1.00 66.85           H  
ATOM    506  HB3 PRO A  34      33.890  34.445 -36.278  1.00 66.85           H  
ATOM    507  O   PRO A  34      30.210  34.788 -35.915  1.00 66.85           O  
ATOM    508  CG  PRO A  34      33.576  32.905 -34.769  1.00 66.85           C  
ATOM    509  HG2 PRO A  34      33.672  31.933 -35.253  1.00 66.85           H  
ATOM    510  HG3 PRO A  34      34.528  33.218 -34.341  1.00 66.85           H  
ATOM    511  CD  PRO A  34      32.509  32.889 -33.679  1.00 66.85           C  
ATOM    512  HD2 PRO A  34      32.940  32.542 -32.740  1.00 66.85           H  
ATOM    513  HD3 PRO A  34      31.680  32.247 -33.976  1.00 66.85           H  
ATOM    514  N   TRP A  35      31.019  36.875 -35.694  1.00 67.24           N  
ATOM    515  H   TRP A  35      31.745  37.457 -35.302  1.00 67.24           H  
ATOM    516  CA  TRP A  35      29.917  37.557 -36.388  1.00 67.24           C  
ATOM    517  HA  TRP A  35      29.215  36.795 -36.726  1.00 67.24           H  
ATOM    518  C   TRP A  35      30.436  38.352 -37.606  1.00 67.24           C  
ATOM    519  CB  TRP A  35      29.146  38.446 -35.405  1.00 67.24           C  
ATOM    520  HB2 TRP A  35      29.303  38.078 -34.391  1.00 67.24           H  
ATOM    521  HB3 TRP A  35      29.529  39.466 -35.442  1.00 67.24           H  
ATOM    522  O   TRP A  35      31.444  39.047 -37.473  1.00 67.24           O  
ATOM    523  CG  TRP A  35      27.669  38.456 -35.639  1.00 67.24           C  
ATOM    524  CD1 TRP A  35      26.994  39.279 -36.471  1.00 67.24           C  
ATOM    525  HD1 TRP A  35      27.439  40.039 -37.097  1.00 67.24           H  
ATOM    526  CD2 TRP A  35      26.659  37.589 -35.037  1.00 67.24           C  
ATOM    527  CE2 TRP A  35      25.376  37.985 -35.525  1.00 67.24           C  
ATOM    528  CE3 TRP A  35      26.696  36.531 -34.103  1.00 67.24           C  
ATOM    529  HE3 TRP A  35      27.647  36.199 -33.713  1.00 67.24           H  
ATOM    530  NE1 TRP A  35      25.644  39.008 -36.407  1.00 67.24           N  
ATOM    531  HE1 TRP A  35      24.958  39.522 -36.941  1.00 67.24           H  
ATOM    532  CH2 TRP A  35      24.258  36.345 -34.147  1.00 67.24           C  
ATOM    533  HH2 TRP A  35      23.354  35.874 -33.791  1.00 67.24           H  
ATOM    534  CZ2 TRP A  35      24.188  37.389 -35.085  1.00 67.24           C  
ATOM    535  HZ2 TRP A  35      23.236  37.738 -35.458  1.00 67.24           H  
ATOM    536  CZ3 TRP A  35      25.509  35.914 -33.666  1.00 67.24           C  
ATOM    537  HZ3 TRP A  35      25.562  35.110 -32.947  1.00 67.24           H  
ATOM    538  N   PRO A  36      29.825  38.239 -38.804  1.00 73.39           N  
ATOM    539  CA  PRO A  36      30.398  38.788 -40.042  1.00 73.39           C  
ATOM    540  HA  PRO A  36      31.465  38.564 -40.070  1.00 73.39           H  
ATOM    541  C   PRO A  36      30.255  40.310 -40.216  1.00 73.39           C  
ATOM    542  CB  PRO A  36      29.709  38.021 -41.178  1.00 73.39           C  
ATOM    543  HB2 PRO A  36      30.323  37.163 -41.451  1.00 73.39           H  
ATOM    544  HB3 PRO A  36      29.535  38.648 -42.053  1.00 73.39           H  
ATOM    545  O   PRO A  36      31.076  40.923 -40.897  1.00 73.39           O  
ATOM    546  CG  PRO A  36      28.395  37.527 -40.576  1.00 73.39           C  
ATOM    547  HG2 PRO A  36      28.075  36.587 -41.024  1.00 73.39           H  
ATOM    548  HG3 PRO A  36      27.627  38.290 -40.704  1.00 73.39           H  
ATOM    549  CD  PRO A  36      28.700  37.363 -39.092  1.00 73.39           C  
ATOM    550  HD2 PRO A  36      27.825  37.632 -38.500  1.00 73.39           H  
ATOM    551  HD3 PRO A  36      28.983  36.329 -38.892  1.00 73.39           H  
ATOM    552  N   ASP A  37      29.223  40.912 -39.632  1.00 71.71           N  
ATOM    553  H   ASP A  37      28.588  40.350 -39.085  1.00 71.71           H  
ATOM    554  CA  ASP A  37      28.908  42.344 -39.668  1.00 71.71           C  
ATOM    555  HA  ASP A  37      29.815  42.906 -39.890  1.00 71.71           H  
ATOM    556  C   ASP A  37      28.421  42.826 -38.280  1.00 71.71           C  
ATOM    557  CB  ASP A  37      27.898  42.608 -40.809  1.00 71.71           C  
ATOM    558  HB2 ASP A  37      27.615  43.661 -40.802  1.00 71.71           H  
ATOM    559  HB3 ASP A  37      28.405  42.419 -41.755  1.00 71.71           H  
ATOM    560  O   ASP A  37      28.456  42.078 -37.306  1.00 71.71           O  
ATOM    561  CG  ASP A  37      26.627  41.751 -40.765  1.00 71.71           C  
ATOM    562  OD1 ASP A  37      26.298  41.226 -39.677  1.00 71.71           O  
ATOM    563  OD2 ASP A  37      25.971  41.637 -41.823  1.00 71.71           O  
ATOM    564  N   ASP A  38      27.983  44.079 -38.138  1.00 69.34           N  
ATOM    565  H   ASP A  38      28.007  44.696 -38.938  1.00 69.34           H  
ATOM    566  CA  ASP A  38      27.547  44.650 -36.847  1.00 69.34           C  
ATOM    567  HA  ASP A  38      28.194  44.247 -36.068  1.00 69.34           H  
ATOM    568  C   ASP A  38      26.111  44.246 -36.424  1.00 69.34           C  
ATOM    569  CB  ASP A  38      27.760  46.177 -36.857  1.00 69.34           C  
ATOM    570  HB2 ASP A  38      27.217  46.632 -36.028  1.00 69.34           H  
ATOM    571  HB3 ASP A  38      27.358  46.592 -37.781  1.00 69.34           H  
ATOM    572  O   ASP A  38      25.494  44.897 -35.581  1.00 69.34           O  
ATOM    573  CG  ASP A  38      29.229  46.573 -36.686  1.00 69.34           C  
ATOM    574  OD1 ASP A  38      29.839  46.127 -35.686  1.00 69.34           O  
ATOM    575  OD2 ASP A  38      29.715  47.365 -37.526  1.00 69.34           O  
ATOM    576  N   SER A  39      25.545  43.170 -36.987  1.00 71.83           N  
ATOM    577  H   SER A  39      26.101  42.621 -37.625  1.00 71.83           H  
ATOM    578  CA  SER A  39      24.125  42.801 -36.817  1.00 71.83           C  
ATOM    579  HA  SER A  39      23.555  43.729 -36.779  1.00 71.83           H  
ATOM    580  C   SER A  39      23.762  42.052 -35.520  1.00 71.83           C  
ATOM    581  CB  SER A  39      23.628  42.037 -38.051  1.00 71.83           C  
ATOM    582  HB2 SER A  39      23.798  42.639 -38.944  1.00 71.83           H  
ATOM    583  HB3 SER A  39      22.556  41.860 -37.956  1.00 71.83           H  
ATOM    584  O   SER A  39      22.644  41.558 -35.392  1.00 71.83           O  
ATOM    585  OG  SER A  39      24.291  40.799 -38.194  1.00 71.83           O  
ATOM    586  HG  SER A  39      25.028  40.929 -38.794  1.00 71.83           H  
ATOM    587  N   TRP A  40      24.674  41.950 -34.550  1.00 72.95           N  
ATOM    588  H   TRP A  40      25.571  42.387 -34.707  1.00 72.95           H  
ATOM    589  CA  TRP A  40      24.516  41.114 -33.347  1.00 72.95           C  
ATOM    590  HA  TRP A  40      23.786  40.328 -33.540  1.00 72.95           H  
ATOM    591  C   TRP A  40      24.054  41.851 -32.086  1.00 72.95           C  
ATOM    592  CB  TRP A  40      25.859  40.449 -33.062  1.00 72.95           C  
ATOM    593  HB2 TRP A  40      25.762  39.791 -32.199  1.00 72.95           H  
ATOM    594  HB3 TRP A  40      26.124  39.823 -33.915  1.00 72.95           H  
ATOM    595  O   TRP A  40      23.632  41.217 -31.118  1.00 72.95           O  
ATOM    596  CG  TRP A  40      26.999  41.384 -32.840  1.00 72.95           C  
ATOM    597  CD1 TRP A  40      27.802  41.906 -33.795  1.00 72.95           C  
ATOM    598  HD1 TRP A  40      27.720  41.705 -34.852  1.00 72.95           H  
ATOM    599  CD2 TRP A  40      27.508  41.867 -31.570  1.00 72.95           C  
ATOM    600  CE2 TRP A  40      28.665  42.660 -31.829  1.00 72.95           C  
ATOM    601  CE3 TRP A  40      27.127  41.669 -30.229  1.00 72.95           C  
ATOM    602  HE3 TRP A  40      26.262  41.064 -30.002  1.00 72.95           H  
ATOM    603  NE1 TRP A  40      28.765  42.698 -33.204  1.00 72.95           N  
ATOM    604  HE1 TRP A  40      29.485  43.167 -33.735  1.00 72.95           H  
ATOM    605  CH2 TRP A  40      29.041  42.973 -29.473  1.00 72.95           C  
ATOM    606  HH2 TRP A  40      29.631  43.365 -28.657  1.00 72.95           H  
ATOM    607  CZ2 TRP A  40      29.443  43.195 -30.797  1.00 72.95           C  
ATOM    608  HZ2 TRP A  40      30.352  43.738 -31.010  1.00 72.95           H  
ATOM    609  CZ3 TRP A  40      27.893  42.218 -29.189  1.00 72.95           C  
ATOM    610  HZ3 TRP A  40      27.629  42.024 -28.160  1.00 72.95           H  
ATOM    611  N   LYS A  41      24.179  43.180 -32.050  1.00 78.35           N  
ATOM    612  H   LYS A  41      24.476  43.649 -32.894  1.00 78.35           H  
ATOM    613  CA  LYS A  41      23.912  43.974 -30.842  1.00 78.35           C  
ATOM    614  HA  LYS A  41      24.304  43.417 -29.991  1.00 78.35           H  
ATOM    615  C   LYS A  41      22.405  44.148 -30.616  1.00 78.35           C  
ATOM    616  CB  LYS A  41      24.646  45.320 -30.922  1.00 78.35           C  
ATOM    617  HB2 LYS A  41      24.368  45.830 -31.844  1.00 78.35           H  
ATOM    618  HB3 LYS A  41      24.354  45.948 -30.080  1.00 78.35           H  
ATOM    619  O   LYS A  41      21.655  44.221 -31.593  1.00 78.35           O  
ATOM    620  CG  LYS A  41      26.163  45.104 -30.877  1.00 78.35           C  
ATOM    621  HG2 LYS A  41      26.466  44.495 -31.729  1.00 78.35           H  
ATOM    622  HG3 LYS A  41      26.423  44.587 -29.953  1.00 78.35           H  
ATOM    623  CD  LYS A  41      26.924  46.427 -30.936  1.00 78.35           C  
ATOM    624  HD2 LYS A  41      26.653  47.044 -30.079  1.00 78.35           H  
ATOM    625  HD3 LYS A  41      26.672  46.942 -31.862  1.00 78.35           H  
ATOM    626  CE  LYS A  41      28.417  46.106 -30.901  1.00 78.35           C  
ATOM    627  HE2 LYS A  41      28.641  45.625 -29.949  1.00 78.35           H  
ATOM    628  HE3 LYS A  41      28.627  45.388 -31.693  1.00 78.35           H  
ATOM    629  NZ  LYS A  41      29.244  47.316 -31.083  1.00 78.35           N  
ATOM    630  HZ1 LYS A  41      29.080  47.701 -32.002  1.00 78.35           H  
ATOM    631  HZ2 LYS A  41      29.010  47.999 -30.378  1.00 78.35           H  
ATOM    632  HZ3 LYS A  41      30.221  47.071 -31.003  1.00 78.35           H  
ATOM    633  N   PRO A  42      21.936  44.252 -29.354  1.00 86.01           N  
ATOM    634  CA  PRO A  42      20.549  44.612 -29.089  1.00 86.01           C  
ATOM    635  HA  PRO A  42      19.883  43.852 -29.496  1.00 86.01           H  
ATOM    636  C   PRO A  42      20.236  45.961 -29.740  1.00 86.01           C  
ATOM    637  CB  PRO A  42      20.407  44.661 -27.564  1.00 86.01           C  
ATOM    638  HB2 PRO A  42      19.677  45.402 -27.239  1.00 86.01           H  
ATOM    639  HB3 PRO A  42      20.137  43.673 -27.193  1.00 86.01           H  
ATOM    640  O   PRO A  42      21.091  46.842 -29.822  1.00 86.01           O  
ATOM    641  CG  PRO A  42      21.819  45.011 -27.099  1.00 86.01           C  
ATOM    642  HG2 PRO A  42      22.004  44.675 -26.079  1.00 86.01           H  
ATOM    643  HG3 PRO A  42      21.982  46.085 -27.186  1.00 86.01           H  
ATOM    644  CD  PRO A  42      22.696  44.270 -28.111  1.00 86.01           C  
ATOM    645  HD2 PRO A  42      22.861  43.245 -27.777  1.00 86.01           H  
ATOM    646  HD3 PRO A  42      23.651  44.783 -28.227  1.00 86.01           H  
ATOM    647  N   THR A  43      19.001  46.121 -30.197  1.00 81.77           N  
ATOM    648  H   THR A  43      18.318  45.394 -30.033  1.00 81.77           H  
ATOM    649  CA  THR A  43      18.514  47.372 -30.779  1.00 81.77           C  
ATOM    650  HA  THR A  43      19.260  48.154 -30.640  1.00 81.77           H  
ATOM    651  C   THR A  43      17.265  47.816 -30.044  1.00 81.77           C  
ATOM    652  CB  THR A  43      18.244  47.256 -32.288  1.00 81.77           C  
ATOM    653  HB  THR A  43      17.772  48.177 -32.632  1.00 81.77           H  
ATOM    654  O   THR A  43      16.508  47.002 -29.513  1.00 81.77           O  
ATOM    655  CG2 THR A  43      19.525  47.043 -33.089  1.00 81.77           C  
ATOM    656 HG21 THR A  43      19.292  47.013 -34.154  1.00 81.77           H  
ATOM    657 HG22 THR A  43      20.010  46.110 -32.800  1.00 81.77           H  
ATOM    658 HG23 THR A  43      20.214  47.866 -32.901  1.00 81.77           H  
ATOM    659  OG1 THR A  43      17.394  46.173 -32.580  1.00 81.77           O  
ATOM    660  HG1 THR A  43      17.929  45.381 -32.494  1.00 81.77           H  
ATOM    661  N   TRP A  44      17.047  49.123 -30.018  1.00 84.46           N  
ATOM    662  H   TRP A  44      17.721  49.753 -30.428  1.00 84.46           H  
ATOM    663  CA  TRP A  44      15.846  49.720 -29.461  1.00 84.46           C  
ATOM    664  HA  TRP A  44      15.103  48.937 -29.315  1.00 84.46           H  
ATOM    665  C   TRP A  44      15.300  50.759 -30.446  1.00 84.46           C  
ATOM    666  CB  TRP A  44      16.174  50.310 -28.092  1.00 84.46           C  
ATOM    667  HB2 TRP A  44      16.779  51.209 -28.212  1.00 84.46           H  
ATOM    668  HB3 TRP A  44      16.765  49.586 -27.532  1.00 84.46           H  
ATOM    669  O   TRP A  44      16.092  51.491 -31.039  1.00 84.46           O  
ATOM    670  CG  TRP A  44      14.971  50.620 -27.274  1.00 84.46           C  
ATOM    671  CD1 TRP A  44      14.567  51.850 -26.892  1.00 84.46           C  
ATOM    672  HD1 TRP A  44      15.085  52.769 -27.122  1.00 84.46           H  
ATOM    673  CD2 TRP A  44      14.022  49.676 -26.693  1.00 84.46           C  
ATOM    674  CE2 TRP A  44      13.052  50.417 -25.956  1.00 84.46           C  
ATOM    675  CE3 TRP A  44      13.894  48.269 -26.709  1.00 84.46           C  
ATOM    676  HE3 TRP A  44      14.626  47.681 -27.242  1.00 84.46           H  
ATOM    677  NE1 TRP A  44      13.453  51.733 -26.086  1.00 84.46           N  
ATOM    678  HE1 TRP A  44      13.087  52.510 -25.556  1.00 84.46           H  
ATOM    679  CH2 TRP A  44      11.921  48.388 -25.276  1.00 84.46           C  
ATOM    680  HH2 TRP A  44      11.156  47.886 -24.702  1.00 84.46           H  
ATOM    681  CZ2 TRP A  44      12.008  49.792 -25.260  1.00 84.46           C  
ATOM    682  HZ2 TRP A  44      11.313  50.384 -24.682  1.00 84.46           H  
ATOM    683  CZ3 TRP A  44      12.854  47.631 -26.006  1.00 84.46           C  
ATOM    684  HZ3 TRP A  44      12.795  46.552 -26.002  1.00 84.46           H  
ATOM    685  N   PRO A  45      13.979  50.812 -30.693  1.00 81.05           N  
ATOM    686  CA  PRO A  45      13.430  51.633 -31.773  1.00 81.05           C  
ATOM    687  HA  PRO A  45      14.076  51.577 -32.649  1.00 81.05           H  
ATOM    688  C   PRO A  45      13.261  53.118 -31.418  1.00 81.05           C  
ATOM    689  CB  PRO A  45      12.085  50.979 -32.103  1.00 81.05           C  
ATOM    690  HB2 PRO A  45      12.242  50.166 -32.812  1.00 81.05           H  
ATOM    691  HB3 PRO A  45      11.362  51.693 -32.498  1.00 81.05           H  
ATOM    692  O   PRO A  45      13.104  53.928 -32.328  1.00 81.05           O  
ATOM    693  CG  PRO A  45      11.637  50.404 -30.760  1.00 81.05           C  
ATOM    694  HG2 PRO A  45      10.940  49.575 -30.883  1.00 81.05           H  
ATOM    695  HG3 PRO A  45      11.191  51.194 -30.155  1.00 81.05           H  
ATOM    696  CD  PRO A  45      12.948  49.953 -30.125  1.00 81.05           C  
ATOM    697  HD2 PRO A  45      13.146  48.915 -30.393  1.00 81.05           H  
ATOM    698  HD3 PRO A  45      12.890  50.063 -29.042  1.00 81.05           H  
ATOM    699  N   PHE A  46      13.244  53.474 -30.130  1.00 85.49           N  
ATOM    700  H   PHE A  46      13.443  52.769 -29.434  1.00 85.49           H  
ATOM    701  CA  PHE A  46      13.040  54.852 -29.658  1.00 85.49           C  
ATOM    702  HA  PHE A  46      12.521  55.420 -30.430  1.00 85.49           H  
ATOM    703  C   PHE A  46      14.372  55.561 -29.420  1.00 85.49           C  
ATOM    704  CB  PHE A  46      12.156  54.846 -28.402  1.00 85.49           C  
ATOM    705  HB2 PHE A  46      12.733  54.444 -27.569  1.00 85.49           H  
ATOM    706  HB3 PHE A  46      11.881  55.871 -28.152  1.00 85.49           H  
ATOM    707  O   PHE A  46      15.403  54.897 -29.359  1.00 85.49           O  
ATOM    708  CG  PHE A  46      10.889  54.033 -28.580  1.00 85.49           C  
ATOM    709  CD1 PHE A  46      10.035  54.291 -29.668  1.00 85.49           C  
ATOM    710  HD1 PHE A  46      10.237  55.119 -30.332  1.00 85.49           H  
ATOM    711  CD2 PHE A  46      10.598  52.972 -27.706  1.00 85.49           C  
ATOM    712  HD2 PHE A  46      11.226  52.787 -26.847  1.00 85.49           H  
ATOM    713  CE1 PHE A  46       8.928  53.463 -29.910  1.00 85.49           C  
ATOM    714  HE1 PHE A  46       8.286  53.665 -30.754  1.00 85.49           H  
ATOM    715  CE2 PHE A  46       9.486  52.151 -27.943  1.00 85.49           C  
ATOM    716  HE2 PHE A  46       9.261  51.347 -27.258  1.00 85.49           H  
ATOM    717  CZ  PHE A  46       8.661  52.382 -29.056  1.00 85.49           C  
ATOM    718  HZ  PHE A  46       7.810  51.746 -29.246  1.00 85.49           H  
ATOM    719  N   GLU A  47      14.362  56.888 -29.288  1.00 85.12           N  
ATOM    720  H   GLU A  47      13.484  57.387 -29.282  1.00 85.12           H  
ATOM    721  CA  GLU A  47      15.567  57.651 -28.945  1.00 85.12           C  
ATOM    722  HA  GLU A  47      16.301  57.512 -29.739  1.00 85.12           H  
ATOM    723  C   GLU A  47      16.172  57.123 -27.637  1.00 85.12           C  
ATOM    724  CB  GLU A  47      15.236  59.147 -28.873  1.00 85.12           C  
ATOM    725  HB2 GLU A  47      14.764  59.436 -29.812  1.00 85.12           H  
ATOM    726  HB3 GLU A  47      14.527  59.317 -28.062  1.00 85.12           H  
ATOM    727  O   GLU A  47      15.485  56.967 -26.625  1.00 85.12           O  
ATOM    728  CG  GLU A  47      16.483  60.022 -28.664  1.00 85.12           C  
ATOM    729  HG2 GLU A  47      16.902  59.820 -27.678  1.00 85.12           H  
ATOM    730  HG3 GLU A  47      17.225  59.745 -29.412  1.00 85.12           H  
ATOM    731  CD  GLU A  47      16.164  61.522 -28.786  1.00 85.12           C  
ATOM    732  OE1 GLU A  47      17.051  62.262 -29.267  1.00 85.12           O  
ATOM    733  OE2 GLU A  47      15.017  61.913 -28.472  1.00 85.12           O  
ATOM    734  N   HIS A  48      17.447  56.756 -27.695  1.00 89.68           N  
ATOM    735  H   HIS A  48      17.984  56.924 -28.533  1.00 89.68           H  
ATOM    736  CA  HIS A  48      18.168  56.161 -26.583  1.00 89.68           C  
ATOM    737  HA  HIS A  48      17.822  56.620 -25.656  1.00 89.68           H  
ATOM    738  C   HIS A  48      19.658  56.452 -26.722  1.00 89.68           C  
ATOM    739  CB  HIS A  48      17.897  54.645 -26.515  1.00 89.68           C  
ATOM    740  HB2 HIS A  48      18.356  54.240 -25.613  1.00 89.68           H  
ATOM    741  HB3 HIS A  48      16.821  54.485 -26.437  1.00 89.68           H  
ATOM    742  O   HIS A  48      20.189  56.500 -27.835  1.00 89.68           O  
ATOM    743  CG  HIS A  48      18.410  53.836 -27.677  1.00 89.68           C  
ATOM    744  CD2 HIS A  48      19.554  53.090 -27.717  1.00 89.68           C  
ATOM    745  HD2 HIS A  48      20.281  53.025 -26.921  1.00 89.68           H  
ATOM    746  ND1 HIS A  48      17.802  53.689 -28.895  1.00 89.68           N  
ATOM    747  HD1 HIS A  48      16.951  54.152 -29.182  1.00 89.68           H  
ATOM    748  CE1 HIS A  48      18.547  52.873 -29.650  1.00 89.68           C  
ATOM    749  HE1 HIS A  48      18.314  52.592 -30.666  1.00 89.68           H  
ATOM    750  NE2 HIS A  48      19.621  52.453 -28.964  1.00 89.68           N  
ATOM    751  N   ASP A  49      20.335  56.570 -25.587  1.00 86.59           N  
ATOM    752  H   ASP A  49      19.838  56.462 -24.715  1.00 86.59           H  
ATOM    753  CA  ASP A  49      21.787  56.488 -25.552  1.00 86.59           C  
ATOM    754  HA  ASP A  49      22.198  56.952 -26.449  1.00 86.59           H  
ATOM    755  C   ASP A  49      22.177  55.014 -25.550  1.00 86.59           C  
ATOM    756  CB  ASP A  49      22.347  57.230 -24.337  1.00 86.59           C  
ATOM    757  HB2 ASP A  49      21.853  56.870 -23.434  1.00 86.59           H  
ATOM    758  HB3 ASP A  49      23.412  57.013 -24.251  1.00 86.59           H  
ATOM    759  O   ASP A  49      21.546  54.191 -24.882  1.00 86.59           O  
ATOM    760  CG  ASP A  49      22.171  58.742 -24.468  1.00 86.59           C  
ATOM    761  OD1 ASP A  49      22.395  59.254 -25.585  1.00 86.59           O  
ATOM    762  OD2 ASP A  49      21.855  59.365 -23.432  1.00 86.59           O  
ATOM    763  N   THR A  50      23.216  54.656 -26.299  1.00 88.56           N  
ATOM    764  H   THR A  50      23.720  55.371 -26.804  1.00 88.56           H  
ATOM    765  CA  THR A  50      23.754  53.296 -26.281  1.00 88.56           C  
ATOM    766  HA  THR A  50      23.176  52.724 -25.555  1.00 88.56           H  
ATOM    767  C   THR A  50      25.183  53.294 -25.781  1.00 88.56           C  
ATOM    768  CB  THR A  50      23.576  52.557 -27.611  1.00 88.56           C  
ATOM    769  HB  THR A  50      22.536  52.652 -27.923  1.00 88.56           H  
ATOM    770  O   THR A  50      26.018  54.105 -26.186  1.00 88.56           O  
ATOM    771  CG2 THR A  50      24.478  53.067 -28.734  1.00 88.56           C  
ATOM    772 HG21 THR A  50      24.213  52.556 -29.660  1.00 88.56           H  
ATOM    773 HG22 THR A  50      24.330  54.139 -28.867  1.00 88.56           H  
ATOM    774 HG23 THR A  50      25.524  52.867 -28.503  1.00 88.56           H  
ATOM    775  OG1 THR A  50      23.860  51.188 -27.421  1.00 88.56           O  
ATOM    776  HG1 THR A  50      23.378  50.888 -26.646  1.00 88.56           H  
ATOM    777  N   VAL A  51      25.461  52.361 -24.884  1.00 91.63           N  
ATOM    778  H   VAL A  51      24.722  51.728 -24.611  1.00 91.63           H  
ATOM    779  CA  VAL A  51      26.781  52.131 -24.312  1.00 91.63           C  
ATOM    780  HA  VAL A  51      27.524  52.689 -24.881  1.00 91.63           H  
ATOM    781  C   VAL A  51      27.110  50.656 -24.446  1.00 91.63           C  
ATOM    782  CB  VAL A  51      26.860  52.606 -22.851  1.00 91.63           C  
ATOM    783  HB  VAL A  51      27.831  52.310 -22.453  1.00 91.63           H  
ATOM    784  O   VAL A  51      26.248  49.795 -24.274  1.00 91.63           O  
ATOM    785  CG1 VAL A  51      26.767  54.136 -22.775  1.00 91.63           C  
ATOM    786 HG11 VAL A  51      25.815  54.480 -23.177  1.00 91.63           H  
ATOM    787 HG12 VAL A  51      27.576  54.584 -23.352  1.00 91.63           H  
ATOM    788 HG13 VAL A  51      26.846  54.464 -21.738  1.00 91.63           H  
ATOM    789  CG2 VAL A  51      25.770  51.968 -21.977  1.00 91.63           C  
ATOM    790 HG21 VAL A  51      24.778  52.179 -22.376  1.00 91.63           H  
ATOM    791 HG22 VAL A  51      25.917  50.889 -21.926  1.00 91.63           H  
ATOM    792 HG23 VAL A  51      25.814  52.362 -20.962  1.00 91.63           H  
ATOM    793  N   ALA A  52      28.367  50.357 -24.757  1.00 91.39           N  
ATOM    794  H   ALA A  52      29.046  51.104 -24.808  1.00 91.39           H  
ATOM    795  CA  ALA A  52      28.854  48.989 -24.808  1.00 91.39           C  
ATOM    796  HA  ALA A  52      27.998  48.318 -24.878  1.00 91.39           H  
ATOM    797  C   ALA A  52      29.606  48.644 -23.522  1.00 91.39           C  
ATOM    798  CB  ALA A  52      29.688  48.775 -26.074  1.00 91.39           C  
ATOM    799  HB1 ALA A  52      29.997  47.731 -26.128  1.00 91.39           H  
ATOM    800  HB2 ALA A  52      29.087  49.014 -26.951  1.00 91.39           H  
ATOM    801  HB3 ALA A  52      30.572  49.412 -26.048  1.00 91.39           H  
ATOM    802  O   ALA A  52      30.358  49.460 -22.987  1.00 91.39           O  
ATOM    803  N   VAL A  53      29.435  47.415 -23.056  1.00 91.02           N  
ATOM    804  H   VAL A  53      28.791  46.804 -23.537  1.00 91.02           H  
ATOM    805  CA  VAL A  53      30.120  46.860 -21.884  1.00 91.02           C  
ATOM    806  HA  VAL A  53      30.870  47.581 -21.558  1.00 91.02           H  
ATOM    807  C   VAL A  53      30.822  45.574 -22.276  1.00 91.02           C  
ATOM    808  CB  VAL A  53      29.172  46.550 -20.711  1.00 91.02           C  
ATOM    809  HB  VAL A  53      29.264  45.503 -20.424  1.00 91.02           H  
ATOM    810  O   VAL A  53      30.300  44.877 -23.135  1.00 91.02           O  
ATOM    811  CG1 VAL A  53      29.560  47.397 -19.510  1.00 91.02           C  
ATOM    812 HG11 VAL A  53      29.351  48.450 -19.699  1.00 91.02           H  
ATOM    813 HG12 VAL A  53      29.009  47.051 -18.635  1.00 91.02           H  
ATOM    814 HG13 VAL A  53      30.629  47.259 -19.349  1.00 91.02           H  
ATOM    815  CG2 VAL A  53      27.710  46.826 -21.004  1.00 91.02           C  
ATOM    816 HG21 VAL A  53      27.118  46.486 -20.154  1.00 91.02           H  
ATOM    817 HG22 VAL A  53      27.561  47.890 -21.188  1.00 91.02           H  
ATOM    818 HG23 VAL A  53      27.395  46.249 -21.873  1.00 91.02           H  
ATOM    819  N   PRO A  54      31.973  45.226 -21.682  1.00 87.64           N  
ATOM    820  CA  PRO A  54      32.642  43.963 -21.987  1.00 87.64           C  
ATOM    821  HA  PRO A  54      32.968  43.985 -23.027  1.00 87.64           H  
ATOM    822  C   PRO A  54      31.729  42.740 -21.783  1.00 87.64           C  
ATOM    823  CB  PRO A  54      33.875  43.934 -21.077  1.00 87.64           C  
ATOM    824  HB2 PRO A  54      34.726  43.460 -21.565  1.00 87.64           H  
ATOM    825  HB3 PRO A  54      33.642  43.423 -20.143  1.00 87.64           H  
ATOM    826  O   PRO A  54      30.724  42.825 -21.074  1.00 87.64           O  
ATOM    827  CG  PRO A  54      34.138  45.407 -20.771  1.00 87.64           C  
ATOM    828  HG2 PRO A  54      34.681  45.864 -21.598  1.00 87.64           H  
ATOM    829  HG3 PRO A  54      34.677  45.536 -19.832  1.00 87.64           H  
ATOM    830  CD  PRO A  54      32.729  45.981 -20.698  1.00 87.64           C  
ATOM    831  HD2 PRO A  54      32.313  45.798 -19.707  1.00 87.64           H  
ATOM    832  HD3 PRO A  54      32.757  47.048 -20.920  1.00 87.64           H  
ATOM    833  N   GLY A  55      32.109  41.606 -22.377  1.00 86.12           N  
ATOM    834  H   GLY A  55      32.962  41.599 -22.917  1.00 86.12           H  
ATOM    835  CA  GLY A  55      31.362  40.345 -22.324  1.00 86.12           C  
ATOM    836  HA2 GLY A  55      32.068  39.515 -22.358  1.00 86.12           H  
ATOM    837  HA3 GLY A  55      30.814  40.266 -21.386  1.00 86.12           H  
ATOM    838  C   GLY A  55      30.362  40.165 -23.468  1.00 86.12           C  
ATOM    839  O   GLY A  55      30.104  41.088 -24.248  1.00 86.12           O  
ATOM    840  N   ASP A  56      29.816  38.954 -23.545  1.00 73.83           N  
ATOM    841  H   ASP A  56      30.098  38.284 -22.844  1.00 73.83           H  
ATOM    842  CA  ASP A  56      28.715  38.549 -24.422  1.00 73.83           C  
ATOM    843  HA  ASP A  56      28.694  39.208 -25.290  1.00 73.83           H  
ATOM    844  C   ASP A  56      27.352  38.686 -23.705  1.00 73.83           C  
ATOM    845  CB  ASP A  56      28.985  37.123 -24.937  1.00 73.83           C  
ATOM    846  HB2 ASP A  56      28.237  36.864 -25.686  1.00 73.83           H  
ATOM    847  HB3 ASP A  56      29.960  37.095 -25.424  1.00 73.83           H  
ATOM    848  O   ASP A  56      27.276  39.159 -22.570  1.00 73.83           O  
ATOM    849  CG  ASP A  56      28.942  36.095 -23.804  1.00 73.83           C  
ATOM    850  OD1 ASP A  56      27.824  35.839 -23.305  1.00 73.83           O  
ATOM    851  OD2 ASP A  56      30.015  35.625 -23.378  1.00 73.83           O  
ATOM    852  N   HIS A  57      26.249  38.283 -24.347  1.00 68.41           N  
ATOM    853  H   HIS A  57      26.367  37.782 -25.216  1.00 68.41           H  
ATOM    854  CA  HIS A  57      24.895  38.415 -23.784  1.00 68.41           C  
ATOM    855  HA  HIS A  57      24.680  39.475 -23.647  1.00 68.41           H  
ATOM    856  C   HIS A  57      24.710  37.732 -22.413  1.00 68.41           C  
ATOM    857  CB  HIS A  57      23.895  37.824 -24.785  1.00 68.41           C  
ATOM    858  HB2 HIS A  57      24.082  38.242 -25.774  1.00 68.41           H  
ATOM    859  HB3 HIS A  57      24.073  36.749 -24.819  1.00 68.41           H  
ATOM    860  O   HIS A  57      23.895  38.193 -21.616  1.00 68.41           O  
ATOM    861  CG  HIS A  57      22.443  38.048 -24.437  1.00 68.41           C  
ATOM    862  CD2 HIS A  57      21.573  37.128 -23.914  1.00 68.41           C  
ATOM    863  HD2 HIS A  57      21.810  36.104 -23.664  1.00 68.41           H  
ATOM    864  ND1 HIS A  57      21.747  39.225 -24.583  1.00 68.41           N  
ATOM    865  HD1 HIS A  57      22.143  40.113 -24.856  1.00 68.41           H  
ATOM    866  CE1 HIS A  57      20.489  39.019 -24.159  1.00 68.41           C  
ATOM    867  HE1 HIS A  57      19.716  39.773 -24.120  1.00 68.41           H  
ATOM    868  NE2 HIS A  57      20.327  37.750 -23.759  1.00 68.41           N  
ATOM    869  N   PHE A  58      25.443  36.651 -22.126  1.00 62.25           N  
ATOM    870  H   PHE A  58      26.158  36.359 -22.778  1.00 62.25           H  
ATOM    871  CA  PHE A  58      25.341  35.893 -20.878  1.00 62.25           C  
ATOM    872  HA  PHE A  58      24.336  36.011 -20.472  1.00 62.25           H  
ATOM    873  C   PHE A  58      26.312  36.386 -19.794  1.00 62.25           C  
ATOM    874  CB  PHE A  58      25.558  34.401 -21.176  1.00 62.25           C  
ATOM    875  HB2 PHE A  58      25.483  33.849 -20.239  1.00 62.25           H  
ATOM    876  HB3 PHE A  58      26.571  34.259 -21.552  1.00 62.25           H  
ATOM    877  O   PHE A  58      25.983  36.322 -18.609  1.00 62.25           O  
ATOM    878  CG  PHE A  58      24.564  33.801 -22.156  1.00 62.25           C  
ATOM    879  CD1 PHE A  58      23.210  33.676 -21.795  1.00 62.25           C  
ATOM    880  HD1 PHE A  58      22.881  34.012 -20.822  1.00 62.25           H  
ATOM    881  CD2 PHE A  58      24.988  33.366 -23.426  1.00 62.25           C  
ATOM    882  HD2 PHE A  58      26.023  33.479 -23.713  1.00 62.25           H  
ATOM    883  CE1 PHE A  58      22.284  33.116 -22.693  1.00 62.25           C  
ATOM    884  HE1 PHE A  58      21.246  33.024 -22.409  1.00 62.25           H  
ATOM    885  CE2 PHE A  58      24.064  32.797 -24.323  1.00 62.25           C  
ATOM    886  HE2 PHE A  58      24.399  32.465 -25.294  1.00 62.25           H  
ATOM    887  CZ  PHE A  58      22.712  32.672 -23.957  1.00 62.25           C  
ATOM    888  HZ  PHE A  58      22.004  32.237 -24.646  1.00 62.25           H  
ATOM    889  N   THR A  59      27.482  36.909 -20.174  1.00 68.67           N  
ATOM    890  H   THR A  59      27.710  36.893 -21.158  1.00 68.67           H  
ATOM    891  CA  THR A  59      28.544  37.326 -19.233  1.00 68.67           C  
ATOM    892  HA  THR A  59      28.386  36.824 -18.279  1.00 68.67           H  
ATOM    893  C   THR A  59      28.552  38.825 -18.923  1.00 68.67           C  
ATOM    894  CB  THR A  59      29.928  36.880 -19.732  1.00 68.67           C  
ATOM    895  HB  THR A  59      30.697  37.307 -19.088  1.00 68.67           H  
ATOM    896  O   THR A  59      29.017  39.215 -17.850  1.00 68.67           O  
ATOM    897  CG2 THR A  59      30.065  35.360 -19.713  1.00 68.67           C  
ATOM    898 HG21 THR A  59      29.346  34.899 -20.391  1.00 68.67           H  
ATOM    899 HG22 THR A  59      31.074  35.088 -20.021  1.00 68.67           H  
ATOM    900 HG23 THR A  59      29.908  34.988 -18.700  1.00 68.67           H  
ATOM    901  OG1 THR A  59      30.130  37.317 -21.058  1.00 68.67           O  
ATOM    902  HG1 THR A  59      30.212  36.538 -21.613  1.00 68.67           H  
ATOM    903  N   MET A  60      27.966  39.677 -19.780  1.00 83.18           N  
ATOM    904  H   MET A  60      27.658  39.310 -20.669  1.00 83.18           H  
ATOM    905  CA  MET A  60      27.982  41.143 -19.610  1.00 83.18           C  
ATOM    906  HA  MET A  60      29.025  41.459 -19.617  1.00 83.18           H  
ATOM    907  C   MET A  60      27.383  41.639 -18.281  1.00 83.18           C  
ATOM    908  CB  MET A  60      27.288  41.841 -20.795  1.00 83.18           C  
ATOM    909  HB2 MET A  60      27.452  42.913 -20.688  1.00 83.18           H  
ATOM    910  HB3 MET A  60      27.762  41.533 -21.727  1.00 83.18           H  
ATOM    911  O   MET A  60      27.732  42.723 -17.818  1.00 83.18           O  
ATOM    912  CG  MET A  60      25.774  41.570 -20.872  1.00 83.18           C  
ATOM    913  HG2 MET A  60      25.321  41.844 -19.919  1.00 83.18           H  
ATOM    914  HG3 MET A  60      25.617  40.502 -21.025  1.00 83.18           H  
ATOM    915  SD  MET A  60      24.869  42.466 -22.167  1.00 83.18           S  
ATOM    916  CE  MET A  60      25.047  44.157 -21.550  1.00 83.18           C  
ATOM    917  HE1 MET A  60      24.680  44.218 -20.525  1.00 83.18           H  
ATOM    918  HE2 MET A  60      26.096  44.449 -21.582  1.00 83.18           H  
ATOM    919  HE3 MET A  60      24.468  44.830 -22.183  1.00 83.18           H  
ATOM    920  N   VAL A  61      26.490  40.857 -17.659  1.00 74.75           N  
ATOM    921  H   VAL A  61      26.263  39.980 -18.105  1.00 74.75           H  
ATOM    922  CA  VAL A  61      25.939  41.143 -16.322  1.00 74.75           C  
ATOM    923  HA  VAL A  61      26.139  42.187 -16.077  1.00 74.75           H  
ATOM    924  C   VAL A  61      26.642  40.313 -15.244  1.00 74.75           C  
ATOM    925  CB  VAL A  61      24.408  40.962 -16.273  1.00 74.75           C  
ATOM    926  HB  VAL A  61      24.164  39.918 -16.469  1.00 74.75           H  
ATOM    927  O   VAL A  61      27.170  40.896 -14.301  1.00 74.75           O  
ATOM    928  CG1 VAL A  61      23.846  41.346 -14.898  1.00 74.75           C  
ATOM    929 HG11 VAL A  61      22.761  41.237 -14.895  1.00 74.75           H  
ATOM    930 HG12 VAL A  61      24.106  42.377 -14.660  1.00 74.75           H  
ATOM    931 HG13 VAL A  61      24.250  40.690 -14.126  1.00 74.75           H  
ATOM    932  CG2 VAL A  61      23.688  41.830 -17.316  1.00 74.75           C  
ATOM    933 HG21 VAL A  61      22.608  41.738 -17.194  1.00 74.75           H  
ATOM    934 HG22 VAL A  61      23.937  41.486 -18.320  1.00 74.75           H  
ATOM    935 HG23 VAL A  61      23.975  42.875 -17.201  1.00 74.75           H  
ATOM    936  N   GLN A  62      26.684  38.979 -15.383  1.00 61.39           N  
ATOM    937  H   GLN A  62      26.285  38.567 -16.214  1.00 61.39           H  
ATOM    938  CA  GLN A  62      27.223  38.059 -14.364  1.00 61.39           C  
ATOM    939  HA  GLN A  62      26.673  38.203 -13.434  1.00 61.39           H  
ATOM    940  C   GLN A  62      28.700  38.310 -14.020  1.00 61.39           C  
ATOM    941  CB  GLN A  62      27.033  36.601 -14.837  1.00 61.39           C  
ATOM    942  HB2 GLN A  62      27.029  36.572 -15.927  1.00 61.39           H  
ATOM    943  HB3 GLN A  62      27.875  35.993 -14.506  1.00 61.39           H  
ATOM    944  O   GLN A  62      29.082  38.152 -12.864  1.00 61.39           O  
ATOM    945  CG  GLN A  62      25.742  35.956 -14.313  1.00 61.39           C  
ATOM    946  HG2 GLN A  62      24.921  36.672 -14.358  1.00 61.39           H  
ATOM    947  HG3 GLN A  62      25.490  35.115 -14.959  1.00 61.39           H  
ATOM    948  CD  GLN A  62      25.892  35.440 -12.882  1.00 61.39           C  
ATOM    949  NE2 GLN A  62      26.211  34.178 -12.689  1.00 61.39           N  
ATOM    950 HE21 GLN A  62      26.355  33.911 -11.726  1.00 61.39           H  
ATOM    951 HE22 GLN A  62      26.428  33.576 -13.470  1.00 61.39           H  
ATOM    952  OE1 GLN A  62      25.727  36.157 -11.912  1.00 61.39           O  
ATOM    953  N   GLU A  63      29.525  38.720 -14.990  1.00 72.25           N  
ATOM    954  H   GLU A  63      29.173  38.791 -15.934  1.00 72.25           H  
ATOM    955  CA  GLU A  63      30.966  38.942 -14.788  1.00 72.25           C  
ATOM    956  HA  GLU A  63      31.256  38.590 -13.798  1.00 72.25           H  
ATOM    957  C   GLU A  63      31.376  40.426 -14.848  1.00 72.25           C  
ATOM    958  CB  GLU A  63      31.770  38.121 -15.811  1.00 72.25           C  
ATOM    959  HB2 GLU A  63      31.506  38.435 -16.821  1.00 72.25           H  
ATOM    960  HB3 GLU A  63      32.826  38.335 -15.648  1.00 72.25           H  
ATOM    961  O   GLU A  63      32.474  40.787 -14.416  1.00 72.25           O  
ATOM    962  CG  GLU A  63      31.543  36.604 -15.667  1.00 72.25           C  
ATOM    963  HG2 GLU A  63      30.512  36.376 -15.936  1.00 72.25           H  
ATOM    964  HG3 GLU A  63      31.686  36.331 -14.622  1.00 72.25           H  
ATOM    965  CD  GLU A  63      32.489  35.752 -16.532  1.00 72.25           C  
ATOM    966  OE1 GLU A  63      32.200  34.541 -16.658  1.00 72.25           O  
ATOM    967  OE2 GLU A  63      33.502  36.292 -17.031  1.00 72.25           O  
ATOM    968  N   HIS A  64      30.521  41.310 -15.381  1.00 81.01           N  
ATOM    969  H   HIS A  64      29.643  40.949 -15.726  1.00 81.01           H  
ATOM    970  CA  HIS A  64      30.881  42.700 -15.712  1.00 81.01           C  
ATOM    971  HA  HIS A  64      31.814  42.940 -15.202  1.00 81.01           H  
ATOM    972  C   HIS A  64      29.904  43.771 -15.190  1.00 81.01           C  
ATOM    973  CB  HIS A  64      31.163  42.802 -17.219  1.00 81.01           C  
ATOM    974  HB2 HIS A  64      31.338  43.844 -17.488  1.00 81.01           H  
ATOM    975  HB3 HIS A  64      30.291  42.455 -17.774  1.00 81.01           H  
ATOM    976  O   HIS A  64      29.868  44.896 -15.702  1.00 81.01           O  
ATOM    977  CG  HIS A  64      32.370  42.017 -17.668  1.00 81.01           C  
ATOM    978  CD2 HIS A  64      32.523  41.395 -18.872  1.00 81.01           C  
ATOM    979  HD2 HIS A  64      31.765  41.314 -19.637  1.00 81.01           H  
ATOM    980  ND1 HIS A  64      33.491  41.719 -16.923  1.00 81.01           N  
ATOM    981  HD1 HIS A  64      33.503  41.689 -15.914  1.00 81.01           H  
ATOM    982  CE1 HIS A  64      34.308  40.978 -17.689  1.00 81.01           C  
ATOM    983  HE1 HIS A  64      35.208  40.490 -17.347  1.00 81.01           H  
ATOM    984  NE2 HIS A  64      33.785  40.805 -18.909  1.00 81.01           N  
ATOM    985  N   ALA A  65      29.170  43.473 -14.114  1.00 81.63           N  
ATOM    986  H   ALA A  65      29.204  42.524 -13.771  1.00 81.63           H  
ATOM    987  CA  ALA A  65      28.200  44.381 -13.493  1.00 81.63           C  
ATOM    988  HA  ALA A  65      27.359  44.492 -14.177  1.00 81.63           H  
ATOM    989  C   ALA A  65      28.741  45.802 -13.195  1.00 81.63           C  
ATOM    990  CB  ALA A  65      27.687  43.711 -12.212  1.00 81.63           C  
ATOM    991  HB1 ALA A  65      28.509  43.557 -11.512  1.00 81.63           H  
ATOM    992  HB2 ALA A  65      26.935  44.345 -11.743  1.00 81.63           H  
ATOM    993  HB3 ALA A  65      27.234  42.748 -12.447  1.00 81.63           H  
ATOM    994  O   ALA A  65      28.063  46.790 -13.489  1.00 81.63           O  
ATOM    995  N   ASP A  66      29.976  45.946 -12.690  1.00 82.26           N  
ATOM    996  H   ASP A  66      30.468  45.117 -12.388  1.00 82.26           H  
ATOM    997  CA  ASP A  66      30.597  47.254 -12.387  1.00 82.26           C  
ATOM    998  HA  ASP A  66      30.027  47.763 -11.609  1.00 82.26           H  
ATOM    999  C   ASP A  66      30.697  48.185 -13.602  1.00 82.26           C  
ATOM   1000  CB  ASP A  66      32.034  47.040 -11.898  1.00 82.26           C  
ATOM   1001  HB2 ASP A  66      32.559  46.374 -12.583  1.00 82.26           H  
ATOM   1002  HB3 ASP A  66      32.560  47.995 -11.904  1.00 82.26           H  
ATOM   1003  O   ASP A  66      30.649  49.417 -13.493  1.00 82.26           O  
ATOM   1004  CG  ASP A  66      32.080  46.486 -10.484  1.00 82.26           C  
ATOM   1005  OD1 ASP A  66      31.910  47.307  -9.558  1.00 82.26           O  
ATOM   1006  OD2 ASP A  66      32.315  45.267 -10.369  1.00 82.26           O  
ATOM   1007  N   ALA A  67      30.892  47.608 -14.786  1.00 85.39           N  
ATOM   1008  H   ALA A  67      30.826  46.602 -14.849  1.00 85.39           H  
ATOM   1009  CA  ALA A  67      31.005  48.382 -16.007  1.00 85.39           C  
ATOM   1010  HA  ALA A  67      31.617  49.261 -15.806  1.00 85.39           H  
ATOM   1011  C   ALA A  67      29.632  48.912 -16.460  1.00 85.39           C  
ATOM   1012  CB  ALA A  67      31.754  47.529 -17.029  1.00 85.39           C  
ATOM   1013  HB1 ALA A  67      32.702  47.196 -16.606  1.00 85.39           H  
ATOM   1014  HB2 ALA A  67      31.966  48.130 -17.913  1.00 85.39           H  
ATOM   1015  HB3 ALA A  67      31.166  46.648 -17.282  1.00 85.39           H  
ATOM   1016  O   ALA A  67      29.570  49.995 -17.039  1.00 85.39           O  
ATOM   1017  N   ILE A  68      28.534  48.228 -16.123  1.00 86.91           N  
ATOM   1018  H   ILE A  68      28.647  47.362 -15.615  1.00 86.91           H  
ATOM   1019  CA  ILE A  68      27.167  48.725 -16.334  1.00 86.91           C  
ATOM   1020  HA  ILE A  68      27.089  49.118 -17.348  1.00 86.91           H  
ATOM   1021  C   ILE A  68      26.871  49.883 -15.374  1.00 86.91           C  
ATOM   1022  CB  ILE A  68      26.132  47.583 -16.185  1.00 86.91           C  
ATOM   1023  HB  ILE A  68      26.174  47.185 -15.171  1.00 86.91           H  
ATOM   1024  O   ILE A  68      26.412  50.940 -15.808  1.00 86.91           O  
ATOM   1025  CG1 ILE A  68      26.462  46.441 -17.170  1.00 86.91           C  
ATOM   1026 HG12 ILE A  68      27.452  46.042 -16.948  1.00 86.91           H  
ATOM   1027 HG13 ILE A  68      26.480  46.857 -18.177  1.00 86.91           H  
ATOM   1028  CG2 ILE A  68      24.713  48.137 -16.416  1.00 86.91           C  
ATOM   1029 HG21 ILE A  68      23.968  47.350 -16.300  1.00 86.91           H  
ATOM   1030 HG22 ILE A  68      24.636  48.569 -17.414  1.00 86.91           H  
ATOM   1031 HG23 ILE A  68      24.477  48.904 -15.679  1.00 86.91           H  
ATOM   1032  CD1 ILE A  68      25.497  45.252 -17.148  1.00 86.91           C  
ATOM   1033 HD11 ILE A  68      25.438  44.840 -16.140  1.00 86.91           H  
ATOM   1034 HD12 ILE A  68      25.861  44.484 -17.829  1.00 86.91           H  
ATOM   1035 HD13 ILE A  68      24.505  45.552 -17.486  1.00 86.91           H  
ATOM   1036  N   ALA A  69      27.197  49.724 -14.087  1.00 82.16           N  
ATOM   1037  H   ALA A  69      27.557  48.827 -13.794  1.00 82.16           H  
ATOM   1038  CA  ALA A  69      26.924  50.728 -13.056  1.00 82.16           C  
ATOM   1039  HA  ALA A  69      25.846  50.864 -12.978  1.00 82.16           H  
ATOM   1040  C   ALA A  69      27.537  52.102 -13.385  1.00 82.16           C  
ATOM   1041  CB  ALA A  69      27.443  50.190 -11.718  1.00 82.16           C  
ATOM   1042  HB1 ALA A  69      26.960  49.240 -11.488  1.00 82.16           H  
ATOM   1043  HB2 ALA A  69      27.214  50.901 -10.924  1.00 82.16           H  
ATOM   1044  HB3 ALA A  69      28.522  50.038 -11.760  1.00 82.16           H  
ATOM   1045  O   ALA A  69      26.861  53.125 -13.289  1.00 82.16           O  
ATOM   1046  N   ARG A  70      28.793  52.128 -13.856  1.00 85.04           N  
ATOM   1047  H   ARG A  70      29.293  51.251 -13.897  1.00 85.04           H  
ATOM   1048  CA  ARG A  70      29.465  53.376 -14.264  1.00 85.04           C  
ATOM   1049  HA  ARG A  70      29.415  54.089 -13.441  1.00 85.04           H  
ATOM   1050  C   ARG A  70      28.781  54.086 -15.430  1.00 85.04           C  
ATOM   1051  CB  ARG A  70      30.929  53.101 -14.623  1.00 85.04           C  
ATOM   1052  HB2 ARG A  70      31.001  52.183 -15.206  1.00 85.04           H  
ATOM   1053  HB3 ARG A  70      31.302  53.925 -15.232  1.00 85.04           H  
ATOM   1054  O   ARG A  70      28.771  55.313 -15.460  1.00 85.04           O  
ATOM   1055  CG  ARG A  70      31.796  53.013 -13.363  1.00 85.04           C  
ATOM   1056  HG2 ARG A  70      31.471  52.179 -12.740  1.00 85.04           H  
ATOM   1057  HG3 ARG A  70      31.682  53.936 -12.793  1.00 85.04           H  
ATOM   1058  CD  ARG A  70      33.273  52.848 -13.728  1.00 85.04           C  
ATOM   1059  HD2 ARG A  70      33.864  53.006 -12.826  1.00 85.04           H  
ATOM   1060  HD3 ARG A  70      33.539  53.611 -14.460  1.00 85.04           H  
ATOM   1061  NE  ARG A  70      33.547  51.498 -14.249  1.00 85.04           N  
ATOM   1062  HE  ARG A  70      32.865  50.791 -14.012  1.00 85.04           H  
ATOM   1063  NH1 ARG A  70      35.541  51.960 -15.288  1.00 85.04           N  
ATOM   1064 HH11 ARG A  70      36.336  51.648 -15.828  1.00 85.04           H  
ATOM   1065 HH12 ARG A  70      35.411  52.931 -15.043  1.00 85.04           H  
ATOM   1066  NH2 ARG A  70      34.756  49.865 -15.264  1.00 85.04           N  
ATOM   1067 HH21 ARG A  70      35.563  49.547 -15.782  1.00 85.04           H  
ATOM   1068 HH22 ARG A  70      34.067  49.194 -14.954  1.00 85.04           H  
ATOM   1069  CZ  ARG A  70      34.610  51.116 -14.932  1.00 85.04           C  
ATOM   1070  N   HIS A  71      28.236  53.342 -16.390  1.00 86.10           N  
ATOM   1071  H   HIS A  71      28.224  52.336 -16.294  1.00 86.10           H  
ATOM   1072  CA  HIS A  71      27.525  53.958 -17.507  1.00 86.10           C  
ATOM   1073  HA  HIS A  71      28.125  54.777 -17.904  1.00 86.10           H  
ATOM   1074  C   HIS A  71      26.192  54.567 -17.070  1.00 86.10           C  
ATOM   1075  CB  HIS A  71      27.300  52.947 -18.627  1.00 86.10           C  
ATOM   1076  HB2 HIS A  71      26.599  53.409 -19.322  1.00 86.10           H  
ATOM   1077  HB3 HIS A  71      26.842  52.040 -18.233  1.00 86.10           H  
ATOM   1078  O   HIS A  71      25.857  55.656 -17.525  1.00 86.10           O  
ATOM   1079  CG  HIS A  71      28.543  52.600 -19.403  1.00 86.10           C  
ATOM   1080  CD2 HIS A  71      29.219  53.420 -20.265  1.00 86.10           C  
ATOM   1081  HD2 HIS A  71      28.968  54.445 -20.491  1.00 86.10           H  
ATOM   1082  ND1 HIS A  71      29.174  51.382 -19.428  1.00 86.10           N  
ATOM   1083  HD1 HIS A  71      29.000  50.618 -18.790  1.00 86.10           H  
ATOM   1084  CE1 HIS A  71      30.190  51.453 -20.302  1.00 86.10           C  
ATOM   1085  HE1 HIS A  71      30.864  50.643 -20.537  1.00 86.10           H  
ATOM   1086  NE2 HIS A  71      30.272  52.687 -20.824  1.00 86.10           N  
ATOM   1087  N   ILE A  72      25.466  53.900 -16.167  1.00 80.67           N  
ATOM   1088  H   ILE A  72      25.797  53.005 -15.838  1.00 80.67           H  
ATOM   1089  CA  ILE A  72      24.222  54.441 -15.607  1.00 80.67           C  
ATOM   1090  HA  ILE A  72      23.562  54.714 -16.430  1.00 80.67           H  
ATOM   1091  C   ILE A  72      24.506  55.740 -14.834  1.00 80.67           C  
ATOM   1092  CB  ILE A  72      23.499  53.369 -14.755  1.00 80.67           C  
ATOM   1093  HB  ILE A  72      24.194  52.992 -14.006  1.00 80.67           H  
ATOM   1094  O   ILE A  72      23.809  56.727 -15.042  1.00 80.67           O  
ATOM   1095  CG1 ILE A  72      23.038  52.192 -15.651  1.00 80.67           C  
ATOM   1096 HG12 ILE A  72      22.253  52.543 -16.321  1.00 80.67           H  
ATOM   1097 HG13 ILE A  72      23.872  51.845 -16.261  1.00 80.67           H  
ATOM   1098  CG2 ILE A  72      22.285  53.980 -14.028  1.00 80.67           C  
ATOM   1099 HG21 ILE A  72      21.777  53.227 -13.425  1.00 80.67           H  
ATOM   1100 HG22 ILE A  72      22.606  54.768 -13.347  1.00 80.67           H  
ATOM   1101 HG23 ILE A  72      21.585  54.400 -14.750  1.00 80.67           H  
ATOM   1102  CD1 ILE A  72      22.501  50.978 -14.882  1.00 80.67           C  
ATOM   1103 HD11 ILE A  72      21.568  51.224 -14.376  1.00 80.67           H  
ATOM   1104 HD12 ILE A  72      22.305  50.169 -15.585  1.00 80.67           H  
ATOM   1105 HD13 ILE A  72      23.239  50.646 -14.153  1.00 80.67           H  
ATOM   1106  N   ASP A  73      25.557  55.778 -14.008  1.00 74.77           N  
ATOM   1107  H   ASP A  73      26.076  54.927 -13.846  1.00 74.77           H  
ATOM   1108  CA  ASP A  73      25.937  56.972 -13.233  1.00 74.77           C  
ATOM   1109  HA  ASP A  73      25.104  57.263 -12.595  1.00 74.77           H  
ATOM   1110  C   ASP A  73      26.273  58.181 -14.126  1.00 74.77           C  
ATOM   1111  CB  ASP A  73      27.123  56.610 -12.329  1.00 74.77           C  
ATOM   1112  HB2 ASP A  73      26.849  55.752 -11.714  1.00 74.77           H  
ATOM   1113  HB3 ASP A  73      27.975  56.319 -12.942  1.00 74.77           H  
ATOM   1114  O   ASP A  73      25.700  59.260 -13.972  1.00 74.77           O  
ATOM   1115  CG  ASP A  73      27.519  57.769 -11.411  1.00 74.77           C  
ATOM   1116  OD1 ASP A  73      26.798  57.978 -10.411  1.00 74.77           O  
ATOM   1117  OD2 ASP A  73      28.561  58.403 -11.697  1.00 74.77           O  
ATOM   1118  N   ALA A  74      27.139  57.985 -15.127  1.00 79.78           N  
ATOM   1119  H   ALA A  74      27.581  57.080 -15.208  1.00 79.78           H  
ATOM   1120  CA  ALA A  74      27.524  59.050 -16.053  1.00 79.78           C  
ATOM   1121  HA  ALA A  74      27.941  59.875 -15.477  1.00 79.78           H  
ATOM   1122  C   ALA A  74      26.326  59.596 -16.848  1.00 79.78           C  
ATOM   1123  CB  ALA A  74      28.601  58.500 -16.995  1.00 79.78           C  
ATOM   1124  HB1 ALA A  74      28.918  59.283 -17.683  1.00 79.78           H  
ATOM   1125  HB2 ALA A  74      29.458  58.163 -16.411  1.00 79.78           H  
ATOM   1126  HB3 ALA A  74      28.203  57.660 -17.564  1.00 79.78           H  
ATOM   1127  O   ALA A  74      26.229  60.801 -17.095  1.00 79.78           O  
ATOM   1128  N   TRP A  75      25.407  58.712 -17.234  1.00 79.32           N  
ATOM   1129  H   TRP A  75      25.537  57.741 -16.990  1.00 79.32           H  
ATOM   1130  CA  TRP A  75      24.212  59.070 -17.985  1.00 79.32           C  
ATOM   1131  HA  TRP A  75      24.498  59.643 -18.867  1.00 79.32           H  
ATOM   1132  C   TRP A  75      23.252  59.946 -17.171  1.00 79.32           C  
ATOM   1133  CB  TRP A  75      23.561  57.774 -18.447  1.00 79.32           C  
ATOM   1134  HB2 TRP A  75      23.323  57.159 -17.579  1.00 79.32           H  
ATOM   1135  HB3 TRP A  75      24.272  57.222 -19.061  1.00 79.32           H  
ATOM   1136  O   TRP A  75      22.781  60.971 -17.666  1.00 79.32           O  
ATOM   1137  CG  TRP A  75      22.326  57.964 -19.244  1.00 79.32           C  
ATOM   1138  CD1 TRP A  75      22.258  58.563 -20.450  1.00 79.32           C  
ATOM   1139  HD1 TRP A  75      23.083  58.994 -20.998  1.00 79.32           H  
ATOM   1140  CD2 TRP A  75      20.973  57.542 -18.922  1.00 79.32           C  
ATOM   1141  CE2 TRP A  75      20.142  57.850 -20.037  1.00 79.32           C  
ATOM   1142  CE3 TRP A  75      20.384  56.885 -17.819  1.00 79.32           C  
ATOM   1143  HE3 TRP A  75      20.995  56.651 -16.960  1.00 79.32           H  
ATOM   1144  NE1 TRP A  75      20.971  58.503 -20.923  1.00 79.32           N  
ATOM   1145  HE1 TRP A  75      20.758  58.852 -21.847  1.00 79.32           H  
ATOM   1146  CH2 TRP A  75      18.237  56.814 -18.963  1.00 79.32           C  
ATOM   1147  HH2 TRP A  75      17.200  56.513 -18.962  1.00 79.32           H  
ATOM   1148  CZ2 TRP A  75      18.804  57.456 -20.080  1.00 79.32           C  
ATOM   1149  HZ2 TRP A  75      18.243  57.634 -20.985  1.00 79.32           H  
ATOM   1150  CZ3 TRP A  75      19.023  56.538 -17.833  1.00 79.32           C  
ATOM   1151  HZ3 TRP A  75      18.583  56.042 -16.980  1.00 79.32           H  
ATOM   1152  N   LEU A  76      23.054  59.632 -15.889  1.00 67.91           N  
ATOM   1153  H   LEU A  76      23.504  58.804 -15.524  1.00 67.91           H  
ATOM   1154  CA  LEU A  76      22.200  60.415 -14.991  1.00 67.91           C  
ATOM   1155  HA  LEU A  76      21.225  60.532 -15.465  1.00 67.91           H  
ATOM   1156  C   LEU A  76      22.712  61.852 -14.738  1.00 67.91           C  
ATOM   1157  CB  LEU A  76      22.026  59.633 -13.674  1.00 67.91           C  
ATOM   1158  HB2 LEU A  76      21.539  60.279 -12.944  1.00 67.91           H  
ATOM   1159  HB3 LEU A  76      23.015  59.388 -13.288  1.00 67.91           H  
ATOM   1160  O   LEU A  76      21.940  62.699 -14.290  1.00 67.91           O  
ATOM   1161  CG  LEU A  76      21.200  58.336 -13.801  1.00 67.91           C  
ATOM   1162  HG  LEU A  76      21.598  57.710 -14.600  1.00 67.91           H  
ATOM   1163  CD1 LEU A  76      21.266  57.553 -12.489  1.00 67.91           C  
ATOM   1164 HD11 LEU A  76      22.306  57.307 -12.272  1.00 67.91           H  
ATOM   1165 HD12 LEU A  76      20.859  58.149 -11.673  1.00 67.91           H  
ATOM   1166 HD13 LEU A  76      20.703  56.624 -12.584  1.00 67.91           H  
ATOM   1167  CD2 LEU A  76      19.728  58.608 -14.122  1.00 67.91           C  
ATOM   1168 HD21 LEU A  76      19.299  59.278 -13.376  1.00 67.91           H  
ATOM   1169 HD22 LEU A  76      19.176  57.669 -14.130  1.00 67.91           H  
ATOM   1170 HD23 LEU A  76      19.641  59.058 -15.111  1.00 67.91           H  
ATOM   1171  N   GLY A  77      23.980  62.160 -15.037  1.00 64.92           N  
ATOM   1172  H   GLY A  77      24.570  61.414 -15.378  1.00 64.92           H  
ATOM   1173  CA  GLY A  77      24.590  63.470 -14.776  1.00 64.92           C  
ATOM   1174  HA2 GLY A  77      25.659  63.313 -14.631  1.00 64.92           H  
ATOM   1175  HA3 GLY A  77      24.186  63.868 -13.845  1.00 64.92           H  
ATOM   1176  C   GLY A  77      24.431  64.557 -15.856  1.00 64.92           C  
ATOM   1177  O   GLY A  77      24.793  65.703 -15.588  1.00 64.92           O  
ATOM   1178  N   THR A  78      23.948  64.250 -17.067  1.00 45.64           N  
ATOM   1179  H   THR A  78      23.594  63.315 -17.212  1.00 45.64           H  
ATOM   1180  CA  THR A  78      24.039  65.164 -18.235  1.00 45.64           C  
ATOM   1181  HA  THR A  78      24.896  65.814 -18.055  1.00 45.64           H  
ATOM   1182  C   THR A  78      22.876  66.157 -18.442  1.00 45.64           C  
ATOM   1183  CB  THR A  78      24.370  64.428 -19.546  1.00 45.64           C  
ATOM   1184  HB  THR A  78      24.164  65.098 -20.380  1.00 45.64           H  
ATOM   1185  O   THR A  78      22.982  67.316 -18.044  1.00 45.64           O  
ATOM   1186  CG2 THR A  78      25.836  64.019 -19.656  1.00 45.64           C  
ATOM   1187 HG21 THR A  78      26.100  63.356 -18.832  1.00 45.64           H  
ATOM   1188 HG22 THR A  78      25.991  63.496 -20.600  1.00 45.64           H  
ATOM   1189 HG23 THR A  78      26.469  64.905 -19.630  1.00 45.64           H  
ATOM   1190  OG1 THR A  78      23.563  63.285 -19.687  1.00 45.64           O  
ATOM   1191  HG1 THR A  78      23.858  62.574 -19.113  1.00 45.64           H  
ATOM   1192  N   GLU A  79      21.827  65.805 -19.194  1.00 39.61           N  
ATOM   1193  H   GLU A  79      21.798  64.842 -19.498  1.00 39.61           H  
ATOM   1194  CA  GLU A  79      21.150  66.786 -20.072  1.00 39.61           C  
ATOM   1195  HA  GLU A  79      21.818  67.640 -20.185  1.00 39.61           H  
ATOM   1196  C   GLU A  79      19.811  67.380 -19.593  1.00 39.61           C  
ATOM   1197  CB  GLU A  79      20.975  66.169 -21.474  1.00 39.61           C  
ATOM   1198  HB2 GLU A  79      21.615  65.293 -21.578  1.00 39.61           H  
ATOM   1199  HB3 GLU A  79      19.940  65.848 -21.593  1.00 39.61           H  
ATOM   1200  O   GLU A  79      19.309  68.306 -20.226  1.00 39.61           O  
ATOM   1201  CG  GLU A  79      21.362  67.169 -22.575  1.00 39.61           C  
ATOM   1202  HG2 GLU A  79      20.817  68.100 -22.423  1.00 39.61           H  
ATOM   1203  HG3 GLU A  79      22.424  67.392 -22.474  1.00 39.61           H  
ATOM   1204  CD  GLU A  79      21.078  66.662 -23.997  1.00 39.61           C  
ATOM   1205  OE1 GLU A  79      21.726  67.207 -24.923  1.00 39.61           O  
ATOM   1206  OE2 GLU A  79      20.191  65.799 -24.148  1.00 39.61           O  
ATOM   1207  N   VAL A  80      19.191  66.902 -18.509  1.00 36.96           N  
ATOM   1208  H   VAL A  80      19.653  66.151 -18.016  1.00 36.96           H  
ATOM   1209  CA  VAL A  80      17.743  67.130 -18.244  1.00 36.96           C  
ATOM   1210  HA  VAL A  80      17.254  67.034 -19.213  1.00 36.96           H  
ATOM   1211  C   VAL A  80      17.386  68.557 -17.749  1.00 36.96           C  
ATOM   1212  CB  VAL A  80      17.128  66.024 -17.349  1.00 36.96           C  
ATOM   1213  HB  VAL A  80      17.321  66.258 -16.302  1.00 36.96           H  
ATOM   1214  O   VAL A  80      16.554  68.745 -16.869  1.00 36.96           O  
ATOM   1215  CG1 VAL A  80      15.609  65.905 -17.568  1.00 36.96           C  
ATOM   1216 HG11 VAL A  80      15.099  66.840 -17.337  1.00 36.96           H  
ATOM   1217 HG12 VAL A  80      15.401  65.634 -18.603  1.00 36.96           H  
ATOM   1218 HG13 VAL A  80      15.203  65.134 -16.913  1.00 36.96           H  
ATOM   1219  CG2 VAL A  80      17.707  64.628 -17.627  1.00 36.96           C  
ATOM   1220 HG21 VAL A  80      17.175  63.877 -17.044  1.00 36.96           H  
ATOM   1221 HG22 VAL A  80      17.616  64.384 -18.685  1.00 36.96           H  
ATOM   1222 HG23 VAL A  80      18.756  64.581 -17.335  1.00 36.96           H  
ATOM   1223  N   ARG A  81      18.024  69.609 -18.273  1.00 30.87           N  
ATOM   1224  H   ARG A  81      18.684  69.395 -19.008  1.00 30.87           H  
ATOM   1225  CA  ARG A  81      17.774  71.024 -17.944  1.00 30.87           C  
ATOM   1226  HA  ARG A  81      17.279  71.075 -16.974  1.00 30.87           H  
ATOM   1227  C   ARG A  81      16.802  71.743 -18.885  1.00 30.87           C  
ATOM   1228  CB  ARG A  81      19.112  71.780 -17.856  1.00 30.87           C  
ATOM   1229  HB2 ARG A  81      18.958  72.839 -18.065  1.00 30.87           H  
ATOM   1230  HB3 ARG A  81      19.803  71.399 -18.608  1.00 30.87           H  
ATOM   1231  O   ARG A  81      16.655  72.953 -18.741  1.00 30.87           O  
ATOM   1232  CG  ARG A  81      19.741  71.678 -16.466  1.00 30.87           C  
ATOM   1233  HG2 ARG A  81      19.006  71.958 -15.711  1.00 30.87           H  
ATOM   1234  HG3 ARG A  81      20.079  70.658 -16.286  1.00 30.87           H  
ATOM   1235  CD  ARG A  81      20.921  72.650 -16.402  1.00 30.87           C  
ATOM   1236  HD2 ARG A  81      20.560  73.648 -16.648  1.00 30.87           H  
ATOM   1237  HD3 ARG A  81      21.661  72.347 -17.143  1.00 30.87           H  
ATOM   1238  NE  ARG A  81      21.537  72.667 -15.066  1.00 30.87           N  
ATOM   1239  HE  ARG A  81      21.238  71.943 -14.428  1.00 30.87           H  
ATOM   1240  NH1 ARG A  81      22.945  74.437 -15.438  1.00 30.87           N  
ATOM   1241 HH11 ARG A  81      22.569  74.499 -16.374  1.00 30.87           H  
ATOM   1242 HH12 ARG A  81      23.667  75.069 -15.121  1.00 30.87           H  
ATOM   1243  NH2 ARG A  81      22.959  73.406 -13.453  1.00 30.87           N  
ATOM   1244 HH21 ARG A  81      23.695  74.025 -13.144  1.00 30.87           H  
ATOM   1245 HH22 ARG A  81      22.634  72.664 -12.850  1.00 30.87           H  
ATOM   1246  CZ  ARG A  81      22.474  73.502 -14.659  1.00 30.87           C  
ATOM   1247  N   GLY A  82      16.181  71.063 -19.852  1.00 28.46           N  
ATOM   1248  H   GLY A  82      16.341  70.067 -19.909  1.00 28.46           H  
ATOM   1249  CA  GLY A  82      15.343  71.705 -20.876  1.00 28.46           C  
ATOM   1250  HA2 GLY A  82      15.984  72.242 -21.575  1.00 28.46           H  
ATOM   1251  HA3 GLY A  82      14.804  70.938 -21.431  1.00 28.46           H  
ATOM   1252  C   GLY A  82      14.308  72.680 -20.291  1.00 28.46           C  
ATOM   1253  O   GLY A  82      13.392  72.265 -19.585  1.00 28.46           O  
ATOM   1254  N   GLU A  83      14.468  73.980 -20.569  1.00 27.38           N  
ATOM   1255  H   GLU A  83      15.272  74.260 -21.112  1.00 27.38           H  
ATOM   1256  CA  GLU A  83      13.579  75.043 -20.082  1.00 27.38           C  
ATOM   1257  HA  GLU A  83      13.472  74.933 -19.002  1.00 27.38           H  
ATOM   1258  C   GLU A  83      12.183  74.921 -20.711  1.00 27.38           C  
ATOM   1259  CB  GLU A  83      14.165  76.442 -20.368  1.00 27.38           C  
ATOM   1260  HB2 GLU A  83      14.519  76.474 -21.398  1.00 27.38           H  
ATOM   1261  HB3 GLU A  83      13.366  77.175 -20.259  1.00 27.38           H  
ATOM   1262  O   GLU A  83      12.032  74.859 -21.934  1.00 27.38           O  
ATOM   1263  CG  GLU A  83      15.301  76.846 -19.411  1.00 27.38           C  
ATOM   1264  HG2 GLU A  83      14.929  76.777 -18.389  1.00 27.38           H  
ATOM   1265  HG3 GLU A  83      16.121  76.136 -19.519  1.00 27.38           H  
ATOM   1266  CD  GLU A  83      15.836  78.272 -19.663  1.00 27.38           C  
ATOM   1267  OE1 GLU A  83      16.411  78.852 -18.712  1.00 27.38           O  
ATOM   1268  OE2 GLU A  83      15.689  78.781 -20.799  1.00 27.38           O  
ATOM   1269  N   ALA A  84      11.142  74.899 -19.875  1.00 29.57           N  
ATOM   1270  H   ALA A  84      11.318  74.937 -18.881  1.00 29.57           H  
ATOM   1271  CA  ALA A  84       9.765  74.752 -20.333  1.00 29.57           C  
ATOM   1272  HA  ALA A  84       9.767  73.873 -20.977  1.00 29.57           H  
ATOM   1273  C   ALA A  84       9.278  75.993 -21.137  1.00 29.57           C  
ATOM   1274  CB  ALA A  84       8.869  74.433 -19.131  1.00 29.57           C  
ATOM   1275  HB1 ALA A  84       7.848  74.260 -19.471  1.00 29.57           H  
ATOM   1276  HB2 ALA A  84       8.875  75.271 -18.433  1.00 29.57           H  
ATOM   1277  HB3 ALA A  84       9.232  73.538 -18.627  1.00 29.57           H  
ATOM   1278  O   ALA A  84       9.598  77.126 -20.765  1.00 29.57           O  
ATOM   1279  N   PRO A  85       8.484  75.823 -22.217  1.00 27.30           N  
ATOM   1280  CA  PRO A  85       8.111  76.900 -23.148  1.00 27.30           C  
ATOM   1281  HA  PRO A  85       9.034  77.313 -23.555  1.00 27.30           H  
ATOM   1282  C   PRO A  85       7.285  78.041 -22.519  1.00 27.30           C  
ATOM   1283  CB  PRO A  85       7.327  76.228 -24.283  1.00 27.30           C  
ATOM   1284  HB2 PRO A  85       7.617  76.626 -25.256  1.00 27.30           H  
ATOM   1285  HB3 PRO A  85       6.257  76.363 -24.130  1.00 27.30           H  
ATOM   1286  O   PRO A  85       6.378  77.809 -21.723  1.00 27.30           O  
ATOM   1287  CG  PRO A  85       7.658  74.743 -24.170  1.00 27.30           C  
ATOM   1288  HG2 PRO A  85       8.540  74.520 -24.771  1.00 27.30           H  
ATOM   1289  HG3 PRO A  85       6.819  74.120 -24.479  1.00 27.30           H  
ATOM   1290  CD  PRO A  85       7.987  74.544 -22.699  1.00 27.30           C  
ATOM   1291  HD2 PRO A  85       7.087  74.275 -22.147  1.00 27.30           H  
ATOM   1292  HD3 PRO A  85       8.726  73.746 -22.630  1.00 27.30           H  
ATOM   1293  N   SER A  86       7.561  79.287 -22.926  1.00 25.92           N  
ATOM   1294  H   SER A  86       8.285  79.387 -23.623  1.00 25.92           H  
ATOM   1295  CA  SER A  86       6.958  80.522 -22.381  1.00 25.92           C  
ATOM   1296  HA  SER A  86       6.845  80.366 -21.308  1.00 25.92           H  
ATOM   1297  C   SER A  86       5.545  80.846 -22.922  1.00 25.92           C  
ATOM   1298  CB  SER A  86       7.955  81.684 -22.557  1.00 25.92           C  
ATOM   1299  HB2 SER A  86       8.752  81.375 -23.233  1.00 25.92           H  
ATOM   1300  HB3 SER A  86       8.409  81.903 -21.590  1.00 25.92           H  
ATOM   1301  O   SER A  86       5.179  80.464 -24.031  1.00 25.92           O  
ATOM   1302  OG  SER A  86       7.377  82.870 -23.078  1.00 25.92           O  
ATOM   1303  HG  SER A  86       8.096  83.453 -23.333  1.00 25.92           H  
ATOM   1304  N   ALA A  87       4.756  81.591 -22.132  1.00 24.30           N  
ATOM   1305  H   ALA A  87       5.153  81.878 -21.248  1.00 24.30           H  
ATOM   1306  CA  ALA A  87       3.312  81.806 -22.307  1.00 24.30           C  
ATOM   1307  HA  ALA A  87       2.863  80.868 -22.632  1.00 24.30           H  
ATOM   1308  C   ALA A  87       2.870  82.892 -23.322  1.00 24.30           C  
ATOM   1309  CB  ALA A  87       2.756  82.154 -20.916  1.00 24.30           C  
ATOM   1310  HB1 ALA A  87       1.672  82.251 -20.974  1.00 24.30           H  
ATOM   1311  HB2 ALA A  87       2.995  81.357 -20.211  1.00 24.30           H  
ATOM   1312  HB3 ALA A  87       3.179  83.093 -20.562  1.00 24.30           H  
ATOM   1313  O   ALA A  87       1.787  82.789 -23.890  1.00 24.30           O  
ATOM   1314  N   LEU A  88       3.638  83.975 -23.505  1.00 24.86           N  
ATOM   1315  H   LEU A  88       4.554  83.964 -23.079  1.00 24.86           H  
ATOM   1316  CA  LEU A  88       3.120  85.263 -24.027  1.00 24.86           C  
ATOM   1317  HA  LEU A  88       2.114  85.403 -23.631  1.00 24.86           H  
ATOM   1318  C   LEU A  88       2.959  85.372 -25.559  1.00 24.86           C  
ATOM   1319  CB  LEU A  88       4.018  86.408 -23.497  1.00 24.86           C  
ATOM   1320  HB2 LEU A  88       5.009  86.007 -23.281  1.00 24.86           H  
ATOM   1321  HB3 LEU A  88       4.155  87.162 -24.271  1.00 24.86           H  
ATOM   1322  O   LEU A  88       2.340  86.322 -26.030  1.00 24.86           O  
ATOM   1323  CG  LEU A  88       3.463  87.108 -22.241  1.00 24.86           C  
ATOM   1324  HG  LEU A  88       3.030  86.364 -21.573  1.00 24.86           H  
ATOM   1325  CD1 LEU A  88       4.589  87.824 -21.494  1.00 24.86           C  
ATOM   1326 HD11 LEU A  88       4.187  88.316 -20.608  1.00 24.86           H  
ATOM   1327 HD12 LEU A  88       5.054  88.568 -22.141  1.00 24.86           H  
ATOM   1328 HD13 LEU A  88       5.340  87.100 -21.178  1.00 24.86           H  
ATOM   1329  CD2 LEU A  88       2.400  88.148 -22.603  1.00 24.86           C  
ATOM   1330 HD21 LEU A  88       1.582  87.666 -23.139  1.00 24.86           H  
ATOM   1331 HD22 LEU A  88       2.004  88.604 -21.696  1.00 24.86           H  
ATOM   1332 HD23 LEU A  88       2.828  88.920 -23.242  1.00 24.86           H  
ATOM   1333  N   ALA A  89       3.530  84.465 -26.355  1.00 26.15           N  
ATOM   1334  H   ALA A  89       3.954  83.657 -25.921  1.00 26.15           H  
ATOM   1335  CA  ALA A  89       3.800  84.711 -27.781  1.00 26.15           C  
ATOM   1336  HA  ALA A  89       4.253  85.699 -27.859  1.00 26.15           H  
ATOM   1337  C   ALA A  89       2.572  84.743 -28.730  1.00 26.15           C  
ATOM   1338  CB  ALA A  89       4.851  83.689 -28.239  1.00 26.15           C  
ATOM   1339  HB1 ALA A  89       5.143  83.900 -29.268  1.00 26.15           H  
ATOM   1340  HB2 ALA A  89       4.436  82.682 -28.189  1.00 26.15           H  
ATOM   1341  HB3 ALA A  89       5.734  83.749 -27.603  1.00 26.15           H  
ATOM   1342  O   ALA A  89       2.735  85.041 -29.912  1.00 26.15           O  
ATOM   1343  N   GLY A  90       1.354  84.451 -28.259  1.00 28.76           N  
ATOM   1344  H   GLY A  90       1.268  84.299 -27.264  1.00 28.76           H  
ATOM   1345  CA  GLY A  90       0.127  84.336 -29.075  1.00 28.76           C  
ATOM   1346  HA2 GLY A  90      -0.607  83.745 -28.527  1.00 28.76           H  
ATOM   1347  HA3 GLY A  90       0.368  83.801 -29.994  1.00 28.76           H  
ATOM   1348  C   GLY A  90      -0.546  85.660 -29.480  1.00 28.76           C  
ATOM   1349  O   GLY A  90      -1.767  85.725 -29.489  1.00 28.76           O  
ATOM   1350  N   LEU A  91       0.238  86.712 -29.729  1.00 24.60           N  
ATOM   1351  H   LEU A  91       1.229  86.519 -29.767  1.00 24.60           H  
ATOM   1352  CA  LEU A  91      -0.161  88.132 -29.660  1.00 24.60           C  
ATOM   1353  HA  LEU A  91      -0.887  88.252 -28.856  1.00 24.60           H  
ATOM   1354  C   LEU A  91      -0.785  88.713 -30.937  1.00 24.60           C  
ATOM   1355  CB  LEU A  91       1.141  88.894 -29.312  1.00 24.60           C  
ATOM   1356  HB2 LEU A  91       1.740  88.237 -28.682  1.00 24.60           H  
ATOM   1357  HB3 LEU A  91       1.734  89.081 -30.208  1.00 24.60           H  
ATOM   1358  O   LEU A  91      -1.744  89.472 -30.895  1.00 24.60           O  
ATOM   1359  CG  LEU A  91       0.955  90.210 -28.539  1.00 24.60           C  
ATOM   1360  HG  LEU A  91       0.042  90.158 -27.946  1.00 24.60           H  
ATOM   1361  CD1 LEU A  91       2.134  90.381 -27.577  1.00 24.60           C  
ATOM   1362 HD11 LEU A  91       3.068  90.399 -28.138  1.00 24.60           H  
ATOM   1363 HD12 LEU A  91       2.025  91.313 -27.023  1.00 24.60           H  
ATOM   1364 HD13 LEU A  91       2.151  89.554 -26.866  1.00 24.60           H  
ATOM   1365  CD2 LEU A  91       0.923  91.469 -29.397  1.00 24.60           C  
ATOM   1366 HD21 LEU A  91       0.699  92.340 -28.781  1.00 24.60           H  
ATOM   1367 HD22 LEU A  91       1.884  91.612 -29.891  1.00 24.60           H  
ATOM   1368 HD23 LEU A  91       0.144  91.372 -30.154  1.00 24.60           H  
ATOM   1369  N   ASP A  92      -0.104  88.411 -32.030  1.00 27.10           N  
ATOM   1370  H   ASP A  92       0.576  87.674 -31.910  1.00 27.10           H  
ATOM   1371  CA  ASP A  92      -0.022  89.167 -33.268  1.00 27.10           C  
ATOM   1372  HA  ASP A  92      -0.476  90.151 -33.153  1.00 27.10           H  
ATOM   1373  C   ASP A  92      -0.756  88.361 -34.363  1.00 27.10           C  
ATOM   1374  CB  ASP A  92       1.487  89.344 -33.516  1.00 27.10           C  
ATOM   1375  HB2 ASP A  92       2.018  88.494 -33.088  1.00 27.10           H  
ATOM   1376  HB3 ASP A  92       1.704  89.248 -34.580  1.00 27.10           H  
ATOM   1377  O   ASP A  92      -1.660  87.612 -34.102  1.00 27.10           O  
ATOM   1378  CG  ASP A  92       2.147  90.621 -32.959  1.00 27.10           C  
ATOM   1379  OD1 ASP A  92       1.491  91.449 -32.302  1.00 27.10           O  
ATOM   1380  OD2 ASP A  92       3.365  90.734 -33.220  1.00 27.10           O  
ATOM   1381  N   ALA A  93      -0.399  88.419 -35.642  1.00 29.46           N  
ATOM   1382  H   ALA A  93       0.420  88.981 -35.824  1.00 29.46           H  
ATOM   1383  CA  ALA A  93      -1.066  87.730 -36.764  1.00 29.46           C  
ATOM   1384  HA  ALA A  93      -0.577  88.148 -37.644  1.00 29.46           H  
ATOM   1385  C   ALA A  93      -2.607  87.956 -37.036  1.00 29.46           C  
ATOM   1386  CB  ALA A  93      -0.604  86.265 -36.721  1.00 29.46           C  
ATOM   1387  HB1 ALA A  93       0.301  86.159 -36.123  1.00 29.46           H  
ATOM   1388  HB2 ALA A  93      -1.377  85.643 -36.271  1.00 29.46           H  
ATOM   1389  HB3 ALA A  93      -0.364  85.908 -37.723  1.00 29.46           H  
ATOM   1390  O   ALA A  93      -2.951  88.643 -38.005  1.00 29.46           O  
ATOM   1391  N   LEU A  94      -3.549  87.497 -36.221  1.00 28.15           N  
ATOM   1392  H   LEU A  94      -3.286  87.356 -35.256  1.00 28.15           H  
ATOM   1393  CA  LEU A  94      -4.979  87.314 -36.517  1.00 28.15           C  
ATOM   1394  HA  LEU A  94      -4.987  87.064 -37.578  1.00 28.15           H  
ATOM   1395  C   LEU A  94      -5.908  88.556 -36.520  1.00 28.15           C  
ATOM   1396  CB  LEU A  94      -5.488  86.064 -35.714  1.00 28.15           C  
ATOM   1397  HB2 LEU A  94      -5.893  86.423 -34.767  1.00 28.15           H  
ATOM   1398  HB3 LEU A  94      -4.597  85.507 -35.428  1.00 28.15           H  
ATOM   1399  O   LEU A  94      -7.056  88.385 -36.192  1.00 28.15           O  
ATOM   1400  CG  LEU A  94      -6.479  85.007 -36.305  1.00 28.15           C  
ATOM   1401  HG  LEU A  94      -6.435  84.952 -37.392  1.00 28.15           H  
ATOM   1402  CD1 LEU A  94      -6.053  83.583 -35.973  1.00 28.15           C  
ATOM   1403 HD11 LEU A  94      -5.029  83.412 -36.307  1.00 28.15           H  
ATOM   1404 HD12 LEU A  94      -6.722  82.870 -36.456  1.00 28.15           H  
ATOM   1405 HD13 LEU A  94      -6.093  83.441 -34.893  1.00 28.15           H  
ATOM   1406  CD2 LEU A  94      -7.935  85.149 -35.860  1.00 28.15           C  
ATOM   1407 HD21 LEU A  94      -8.290  86.147 -36.115  1.00 28.15           H  
ATOM   1408 HD22 LEU A  94      -8.007  85.024 -34.779  1.00 28.15           H  
ATOM   1409 HD23 LEU A  94      -8.560  84.416 -36.371  1.00 28.15           H  
ATOM   1410  N   GLU A  95      -5.522  89.767 -36.972  1.00 33.69           N  
ATOM   1411  H   GLU A  95      -4.521  89.893 -37.033  1.00 33.69           H  
ATOM   1412  CA  GLU A  95      -6.418  90.974 -36.933  1.00 33.69           C  
ATOM   1413  HA  GLU A  95      -7.312  90.720 -36.365  1.00 33.69           H  
ATOM   1414  C   GLU A  95      -6.846  91.549 -38.310  1.00 33.69           C  
ATOM   1415  CB  GLU A  95      -5.810  92.132 -36.126  1.00 33.69           C  
ATOM   1416  HB2 GLU A  95      -5.337  92.841 -36.806  1.00 33.69           H  
ATOM   1417  HB3 GLU A  95      -5.041  91.749 -35.457  1.00 33.69           H  
ATOM   1418  O   GLU A  95      -7.890  92.181 -38.439  1.00 33.69           O  
ATOM   1419  CG  GLU A  95      -6.791  92.855 -35.190  1.00 33.69           C  
ATOM   1420  HG2 GLU A  95      -7.598  93.284 -35.784  1.00 33.69           H  
ATOM   1421  HG3 GLU A  95      -7.232  92.133 -34.503  1.00 33.69           H  
ATOM   1422  CD  GLU A  95      -6.101  93.974 -34.383  1.00 33.69           C  
ATOM   1423  OE1 GLU A  95      -6.767  94.537 -33.481  1.00 33.69           O  
ATOM   1424  OE2 GLU A  95      -4.973  94.386 -34.759  1.00 33.69           O  
ATOM   1425  N   ALA A  96      -6.019  91.398 -39.357  1.00 32.04           N  
ATOM   1426  H   ALA A  96      -5.187  90.858 -39.165  1.00 32.04           H  
ATOM   1427  CA  ALA A  96      -6.068  92.214 -40.592  1.00 32.04           C  
ATOM   1428  HA  ALA A  96      -6.019  93.254 -40.269  1.00 32.04           H  
ATOM   1429  C   ALA A  96      -7.298  92.153 -41.514  1.00 32.04           C  
ATOM   1430  CB  ALA A  96      -4.829  91.936 -41.447  1.00 32.04           C  
ATOM   1431  HB1 ALA A  96      -5.049  91.930 -42.515  1.00 32.04           H  
ATOM   1432  HB2 ALA A  96      -4.161  92.785 -41.303  1.00 32.04           H  
ATOM   1433  HB3 ALA A  96      -4.378  90.982 -41.172  1.00 32.04           H  
ATOM   1434  O   ALA A  96      -8.074  93.099 -41.622  1.00 32.04           O  
ATOM   1435  N   ALA A  97      -7.405  91.095 -42.319  1.00 29.10           N  
ATOM   1436  H   ALA A  97      -6.800  90.301 -42.168  1.00 29.10           H  
ATOM   1437  CA  ALA A  97      -8.387  91.032 -43.383  1.00 29.10           C  
ATOM   1438  HA  ALA A  97      -8.615  92.041 -43.725  1.00 29.10           H  
ATOM   1439  C   ALA A  97      -9.705  90.433 -42.911  1.00 29.10           C  
ATOM   1440  CB  ALA A  97      -7.764  90.321 -44.557  1.00 29.10           C  
ATOM   1441  HB1 ALA A  97      -7.029  90.975 -45.026  1.00 29.10           H  
ATOM   1442  HB2 ALA A  97      -8.519  90.041 -45.292  1.00 29.10           H  
ATOM   1443  HB3 ALA A  97      -7.258  89.443 -44.155  1.00 29.10           H  
ATOM   1444  O   ALA A  97     -10.043  89.301 -43.246  1.00 29.10           O  
ATOM   1445  N   LEU A  98     -10.494  91.268 -42.233  1.00 32.91           N  
ATOM   1446  H   LEU A  98     -10.085  92.139 -41.926  1.00 32.91           H  
ATOM   1447  CA  LEU A  98     -11.900  91.020 -41.895  1.00 32.91           C  
ATOM   1448  HA  LEU A  98     -12.130  89.960 -42.002  1.00 32.91           H  
ATOM   1449  C   LEU A  98     -12.711  91.803 -42.953  1.00 32.91           C  
ATOM   1450  CB  LEU A  98     -12.166  91.465 -40.406  1.00 32.91           C  
ATOM   1451  HB2 LEU A  98     -13.033  92.122 -40.347  1.00 32.91           H  
ATOM   1452  HB3 LEU A  98     -11.333  92.102 -40.108  1.00 32.91           H  
ATOM   1453  O   LEU A  98     -13.520  92.638 -42.554  1.00 32.91           O  
ATOM   1454  CG  LEU A  98     -12.383  90.414 -39.277  1.00 32.91           C  
ATOM   1455  HG  LEU A  98     -11.781  89.518 -39.426  1.00 32.91           H  
ATOM   1456  CD1 LEU A  98     -12.081  91.042 -37.905  1.00 32.91           C  
ATOM   1457 HD11 LEU A  98     -12.797  91.834 -37.684  1.00 32.91           H  
ATOM   1458 HD12 LEU A  98     -12.145  90.279 -37.130  1.00 32.91           H  
ATOM   1459 HD13 LEU A  98     -11.084  91.480 -37.859  1.00 32.91           H  
ATOM   1460  CD2 LEU A  98     -13.823  89.934 -39.165  1.00 32.91           C  
ATOM   1461 HD21 LEU A  98     -14.491  90.771 -38.962  1.00 32.91           H  
ATOM   1462 HD22 LEU A  98     -13.895  89.200 -38.363  1.00 32.91           H  
ATOM   1463 HD23 LEU A  98     -14.102  89.429 -40.090  1.00 32.91           H  
ATOM   1464  N   PRO A  99     -12.460  91.716 -44.290  1.00 33.91           N  
ATOM   1465  CA  PRO A  99     -12.940  92.760 -45.181  1.00 33.91           C  
ATOM   1466  HA  PRO A  99     -12.742  93.740 -44.747  1.00 33.91           H  
ATOM   1467  C   PRO A  99     -14.444  92.647 -45.415  1.00 33.91           C  
ATOM   1468  CB  PRO A  99     -12.125  92.619 -46.477  1.00 33.91           C  
ATOM   1469  HB2 PRO A  99     -11.202  93.191 -46.378  1.00 33.91           H  
ATOM   1470  HB3 PRO A  99     -12.670  92.961 -47.357  1.00 33.91           H  
ATOM   1471  O   PRO A  99     -15.246  93.437 -44.923  1.00 33.91           O  
ATOM   1472  CG  PRO A  99     -11.781  91.132 -46.550  1.00 33.91           C  
ATOM   1473  HG2 PRO A  99     -10.855  90.960 -47.098  1.00 33.91           H  
ATOM   1474  HG3 PRO A  99     -12.583  90.535 -46.983  1.00 33.91           H  
ATOM   1475  CD  PRO A  99     -11.624  90.804 -45.078  1.00 33.91           C  
ATOM   1476  HD2 PRO A  99     -11.844  89.755 -44.882  1.00 33.91           H  
ATOM   1477  HD3 PRO A  99     -10.575  91.056 -44.921  1.00 33.91           H  
ATOM   1478  N   GLU A 100     -14.813  91.668 -46.230  1.00 31.58           N  
ATOM   1479  H   GLU A 100     -14.088  91.058 -46.578  1.00 31.58           H  
ATOM   1480  CA  GLU A 100     -16.068  91.651 -46.973  1.00 31.58           C  
ATOM   1481  HA  GLU A 100     -16.435  92.661 -47.155  1.00 31.58           H  
ATOM   1482  C   GLU A 100     -17.146  90.853 -46.278  1.00 31.58           C  
ATOM   1483  CB  GLU A 100     -15.835  90.932 -48.309  1.00 31.58           C  
ATOM   1484  HB2 GLU A 100     -16.778  90.962 -48.854  1.00 31.58           H  
ATOM   1485  HB3 GLU A 100     -15.577  89.888 -48.129  1.00 31.58           H  
ATOM   1486  O   GLU A 100     -18.340  91.111 -46.406  1.00 31.58           O  
ATOM   1487  CG  GLU A 100     -14.745  91.543 -49.188  1.00 31.58           C  
ATOM   1488  HG2 GLU A 100     -13.764  91.296 -48.781  1.00 31.58           H  
ATOM   1489  HG3 GLU A 100     -14.856  92.628 -49.175  1.00 31.58           H  
ATOM   1490  CD  GLU A 100     -14.840  91.041 -50.635  1.00 31.58           C  
ATOM   1491  OE1 GLU A 100     -14.301  91.758 -51.508  1.00 31.58           O  
ATOM   1492  OE2 GLU A 100     -15.484  89.995 -50.871  1.00 31.58           O  
ATOM   1493  N   VAL A 101     -16.672  89.783 -45.669  1.00 31.93           N  
ATOM   1494  H   VAL A 101     -15.668  89.750 -45.565  1.00 31.93           H  
ATOM   1495  CA  VAL A 101     -17.310  88.497 -45.844  1.00 31.93           C  
ATOM   1496  HA  VAL A 101     -17.601  88.414 -46.891  1.00 31.93           H  
ATOM   1497  C   VAL A 101     -18.593  88.444 -44.977  1.00 31.93           C  
ATOM   1498  CB  VAL A 101     -16.241  87.424 -45.588  1.00 31.93           C  
ATOM   1499  HB  VAL A 101     -16.199  87.384 -44.499  1.00 31.93           H  
ATOM   1500  O   VAL A 101     -18.728  89.235 -44.033  1.00 31.93           O  
ATOM   1501  CG1 VAL A 101     -16.623  86.048 -46.050  1.00 31.93           C  
ATOM   1502 HG11 VAL A 101     -15.794  85.348 -45.940  1.00 31.93           H  
ATOM   1503 HG12 VAL A 101     -17.437  85.738 -45.394  1.00 31.93           H  
ATOM   1504 HG13 VAL A 101     -16.927  86.056 -47.097  1.00 31.93           H  
ATOM   1505  CG2 VAL A 101     -14.811  87.667 -46.114  1.00 31.93           C  
ATOM   1506 HG21 VAL A 101     -14.148  86.879 -45.758  1.00 31.93           H  
ATOM   1507 HG22 VAL A 101     -14.815  87.638 -47.203  1.00 31.93           H  
ATOM   1508 HG23 VAL A 101     -14.385  88.618 -45.792  1.00 31.93           H  
ATOM   1509  N   PRO A 102     -19.605  87.624 -45.321  1.00 42.41           N  
ATOM   1510  CA  PRO A 102     -20.882  87.584 -44.607  1.00 42.41           C  
ATOM   1511  HA  PRO A 102     -21.442  88.484 -44.857  1.00 42.41           H  
ATOM   1512  C   PRO A 102     -20.765  87.476 -43.080  1.00 42.41           C  
ATOM   1513  CB  PRO A 102     -21.601  86.361 -45.177  1.00 42.41           C  
ATOM   1514  HB2 PRO A 102     -22.685  86.445 -45.096  1.00 42.41           H  
ATOM   1515  HB3 PRO A 102     -21.249  85.457 -44.679  1.00 42.41           H  
ATOM   1516  O   PRO A 102     -19.715  87.132 -42.546  1.00 42.41           O  
ATOM   1517  CG  PRO A 102     -21.139  86.341 -46.628  1.00 42.41           C  
ATOM   1518  HG2 PRO A 102     -21.204  85.343 -47.060  1.00 42.41           H  
ATOM   1519  HG3 PRO A 102     -21.725  87.052 -47.210  1.00 42.41           H  
ATOM   1520  CD  PRO A 102     -19.699  86.817 -46.536  1.00 42.41           C  
ATOM   1521  HD2 PRO A 102     -19.091  85.915 -46.484  1.00 42.41           H  
ATOM   1522  HD3 PRO A 102     -19.443  87.393 -47.425  1.00 42.41           H  
ATOM   1523  N   ALA A 103     -21.882  87.682 -42.370  1.00 36.89           N  
ATOM   1524  H   ALA A 103     -22.726  87.940 -42.861  1.00 36.89           H  
ATOM   1525  CA  ALA A 103     -21.942  87.521 -40.910  1.00 36.89           C  
ATOM   1526  HA  ALA A 103     -21.405  88.348 -40.446  1.00 36.89           H  
ATOM   1527  C   ALA A 103     -21.286  86.217 -40.402  1.00 36.89           C  
ATOM   1528  CB  ALA A 103     -23.415  87.575 -40.481  1.00 36.89           C  
ATOM   1529  HB1 ALA A 103     -23.476  87.488 -39.396  1.00 36.89           H  
ATOM   1530  HB2 ALA A 103     -23.858  88.523 -40.786  1.00 36.89           H  
ATOM   1531  HB3 ALA A 103     -23.966  86.749 -40.932  1.00 36.89           H  
ATOM   1532  O   ALA A 103     -20.727  86.214 -39.312  1.00 36.89           O  
ATOM   1533  N   THR A 104     -21.363  85.143 -41.196  1.00 35.94           N  
ATOM   1534  H   THR A 104     -21.856  85.232 -42.073  1.00 35.94           H  
ATOM   1535  CA  THR A 104     -20.672  83.861 -41.005  1.00 35.94           C  
ATOM   1536  HA  THR A 104     -20.678  83.599 -39.947  1.00 35.94           H  
ATOM   1537  C   THR A 104     -19.206  83.879 -41.435  1.00 35.94           C  
ATOM   1538  CB  THR A 104     -21.374  82.745 -41.806  1.00 35.94           C  
ATOM   1539  HB  THR A 104     -20.647  81.982 -42.083  1.00 35.94           H  
ATOM   1540  O   THR A 104     -18.324  83.700 -40.609  1.00 35.94           O  
ATOM   1541  CG2 THR A 104     -22.466  82.063 -40.994  1.00 35.94           C  
ATOM   1542 HG21 THR A 104     -23.214  82.795 -40.689  1.00 35.94           H  
ATOM   1543 HG22 THR A 104     -22.937  81.285 -41.594  1.00 35.94           H  
ATOM   1544 HG23 THR A 104     -22.025  81.606 -40.108  1.00 35.94           H  
ATOM   1545  OG1 THR A 104     -21.981  83.259 -42.985  1.00 35.94           O  
ATOM   1546  HG1 THR A 104     -21.836  82.602 -43.670  1.00 35.94           H  
ATOM   1547  N   GLU A 105     -18.957  84.024 -42.738  1.00 35.17           N  
ATOM   1548  H   GLU A 105     -19.741  84.216 -43.344  1.00 35.17           H  
ATOM   1549  CA  GLU A 105     -17.718  83.575 -43.397  1.00 35.17           C  
ATOM   1550  HA  GLU A 105     -17.384  82.633 -42.961  1.00 35.17           H  
ATOM   1551  C   GLU A 105     -16.534  84.546 -43.240  1.00 35.17           C  
ATOM   1552  CB  GLU A 105     -18.020  83.334 -44.889  1.00 35.17           C  
ATOM   1553  HB2 GLU A 105     -18.716  84.110 -45.207  1.00 35.17           H  
ATOM   1554  HB3 GLU A 105     -17.098  83.413 -45.464  1.00 35.17           H  
ATOM   1555  O   GLU A 105     -15.442  84.254 -43.720  1.00 35.17           O  
ATOM   1556  CG  GLU A 105     -18.644  81.995 -45.275  1.00 35.17           C  
ATOM   1557  HG2 GLU A 105     -17.955  81.192 -45.014  1.00 35.17           H  
ATOM   1558  HG3 GLU A 105     -19.563  81.862 -44.706  1.00 35.17           H  
ATOM   1559  CD  GLU A 105     -18.971  81.943 -46.784  1.00 35.17           C  
ATOM   1560  OE1 GLU A 105     -19.248  80.827 -47.276  1.00 35.17           O  
ATOM   1561  OE2 GLU A 105     -19.065  83.021 -47.424  1.00 35.17           O  
ATOM   1562  N   ARG A 106     -16.698  85.715 -42.592  1.00 34.54           N  
ATOM   1563  H   ARG A 106     -17.610  85.895 -42.197  1.00 34.54           H  
ATOM   1564  CA  ARG A 106     -15.596  86.678 -42.326  1.00 34.54           C  
ATOM   1565  HA  ARG A 106     -14.945  86.669 -43.200  1.00 34.54           H  
ATOM   1566  C   ARG A 106     -14.616  86.202 -41.267  1.00 34.54           C  
ATOM   1567  CB  ARG A 106     -16.146  88.108 -42.121  1.00 34.54           C  
ATOM   1568  HB2 ARG A 106     -17.130  88.168 -42.586  1.00 34.54           H  
ATOM   1569  HB3 ARG A 106     -16.303  88.286 -41.057  1.00 34.54           H  
ATOM   1570  O   ARG A 106     -14.205  86.972 -40.414  1.00 34.54           O  
ATOM   1571  CG  ARG A 106     -15.244  89.212 -42.719  1.00 34.54           C  
ATOM   1572  HG2 ARG A 106     -14.953  88.967 -43.740  1.00 34.54           H  
ATOM   1573  HG3 ARG A 106     -14.313  89.281 -42.157  1.00 34.54           H  
ATOM   1574  CD  ARG A 106     -15.958  90.564 -42.735  1.00 34.54           C  
ATOM   1575  HD2 ARG A 106     -15.338  91.307 -43.239  1.00 34.54           H  
ATOM   1576  HD3 ARG A 106     -16.884  90.468 -43.301  1.00 34.54           H  
ATOM   1577  NE  ARG A 106     -16.286  91.001 -41.380  1.00 34.54           N  
ATOM   1578  HE  ARG A 106     -15.800  90.531 -40.629  1.00 34.54           H  
ATOM   1579  NH1 ARG A 106     -17.879  92.530 -41.984  1.00 34.54           N  
ATOM   1580 HH11 ARG A 106     -17.589  92.385 -42.940  1.00 34.54           H  
ATOM   1581 HH12 ARG A 106     -18.631  93.163 -41.754  1.00 34.54           H  
ATOM   1582  NH2 ARG A 106     -17.583  91.994 -39.823  1.00 34.54           N  
ATOM   1583 HH21 ARG A 106     -17.116  91.430 -39.128  1.00 34.54           H  
ATOM   1584 HH22 ARG A 106     -18.333  92.621 -39.567  1.00 34.54           H  
ATOM   1585  CZ  ARG A 106     -17.245  91.843 -41.072  1.00 34.54           C  
ATOM   1586  N   GLU A 107     -14.251  84.934 -41.385  1.00 37.53           N  
ATOM   1587  H   GLU A 107     -14.723  84.423 -42.117  1.00 37.53           H  
ATOM   1588  CA  GLU A 107     -13.177  84.174 -40.750  1.00 37.53           C  
ATOM   1589  HA  GLU A 107     -13.224  84.245 -39.664  1.00 37.53           H  
ATOM   1590  C   GLU A 107     -11.787  84.614 -41.216  1.00 37.53           C  
ATOM   1591  CB  GLU A 107     -13.344  82.704 -41.204  1.00 37.53           C  
ATOM   1592  HB2 GLU A 107     -13.485  82.678 -42.284  1.00 37.53           H  
ATOM   1593  HB3 GLU A 107     -12.434  82.150 -40.973  1.00 37.53           H  
ATOM   1594  O   GLU A 107     -10.811  84.453 -40.497  1.00 37.53           O  
ATOM   1595  CG  GLU A 107     -14.507  81.991 -40.509  1.00 37.53           C  
ATOM   1596  HG2 GLU A 107     -15.397  82.617 -40.575  1.00 37.53           H  
ATOM   1597  HG3 GLU A 107     -14.264  81.880 -39.453  1.00 37.53           H  
ATOM   1598  CD  GLU A 107     -14.837  80.625 -41.130  1.00 37.53           C  
ATOM   1599  OE1 GLU A 107     -14.819  79.622 -40.379  1.00 37.53           O  
ATOM   1600  OE2 GLU A 107     -15.166  80.600 -42.337  1.00 37.53           O  
ATOM   1601  N   GLU A 108     -11.707  85.113 -42.449  1.00 37.84           N  
ATOM   1602  H   GLU A 108     -12.603  85.247 -42.897  1.00 37.84           H  
ATOM   1603  CA  GLU A 108     -10.616  84.804 -43.372  1.00 37.84           C  
ATOM   1604  HA  GLU A 108     -10.592  83.718 -43.472  1.00 37.84           H  
ATOM   1605  C   GLU A 108      -9.192  85.211 -42.939  1.00 37.84           C  
ATOM   1606  CB  GLU A 108     -11.013  85.381 -44.745  1.00 37.84           C  
ATOM   1607  HB2 GLU A 108     -10.869  86.461 -44.729  1.00 37.84           H  
ATOM   1608  HB3 GLU A 108     -12.075  85.203 -44.913  1.00 37.84           H  
ATOM   1609  O   GLU A 108      -8.400  84.393 -42.478  1.00 37.84           O  
ATOM   1610  CG  GLU A 108     -10.255  84.739 -45.914  1.00 37.84           C  
ATOM   1611  HG2 GLU A 108     -10.611  83.716 -46.034  1.00 37.84           H  
ATOM   1612  HG3 GLU A 108      -9.194  84.685 -45.673  1.00 37.84           H  
ATOM   1613  CD  GLU A 108     -10.422  85.509 -47.235  1.00 37.84           C  
ATOM   1614  OE1 GLU A 108     -10.195  84.884 -48.296  1.00 37.84           O  
ATOM   1615  OE2 GLU A 108     -10.682  86.737 -47.187  1.00 37.84           O  
ATOM   1616  N   LEU A 109      -8.781  86.443 -43.246  1.00 33.41           N  
ATOM   1617  H   LEU A 109      -9.473  87.081 -43.611  1.00 33.41           H  
ATOM   1618  CA  LEU A 109      -7.362  86.767 -43.451  1.00 33.41           C  
ATOM   1619  HA  LEU A 109      -6.780  85.863 -43.274  1.00 33.41           H  
ATOM   1620  C   LEU A 109      -6.827  87.752 -42.400  1.00 33.41           C  
ATOM   1621  CB  LEU A 109      -7.198  87.062 -44.957  1.00 33.41           C  
ATOM   1622  HB2 LEU A 109      -7.883  87.830 -45.316  1.00 33.41           H  
ATOM   1623  HB3 LEU A 109      -7.581  86.161 -45.436  1.00 33.41           H  
ATOM   1624  O   LEU A 109      -5.639  88.100 -42.378  1.00 33.41           O  
ATOM   1625  CG  LEU A 109      -5.772  87.265 -45.509  1.00 33.41           C  
ATOM   1626  HG  LEU A 109      -5.051  86.778 -44.852  1.00 33.41           H  
ATOM   1627  CD1 LEU A 109      -5.692  86.582 -46.875  1.00 33.41           C  
ATOM   1628 HD11 LEU A 109      -4.693  86.679 -47.300  1.00 33.41           H  
ATOM   1629 HD12 LEU A 109      -5.914  85.520 -46.769  1.00 33.41           H  
ATOM   1630 HD13 LEU A 109      -6.426  87.017 -47.553  1.00 33.41           H  
ATOM   1631  CD2 LEU A 109      -5.319  88.712 -45.754  1.00 33.41           C  
ATOM   1632 HD21 LEU A 109      -4.351  88.720 -46.255  1.00 33.41           H  
ATOM   1633 HD22 LEU A 109      -6.048  89.221 -46.385  1.00 33.41           H  
ATOM   1634 HD23 LEU A 109      -5.203  89.224 -44.799  1.00 33.41           H  
ATOM   1635  N   VAL A 110      -7.698  88.114 -41.457  1.00 32.96           N  
ATOM   1636  H   VAL A 110      -8.642  87.803 -41.634  1.00 32.96           H  
ATOM   1637  CA  VAL A 110      -7.433  88.411 -40.038  1.00 32.96           C  
ATOM   1638  HA  VAL A 110      -6.765  89.267 -39.938  1.00 32.96           H  
ATOM   1639  C   VAL A 110      -6.737  87.229 -39.413  1.00 32.96           C  
ATOM   1640  CB  VAL A 110      -8.803  88.679 -39.352  1.00 32.96           C  
ATOM   1641  HB  VAL A 110      -9.458  87.866 -39.668  1.00 32.96           H  
ATOM   1642  O   VAL A 110      -7.256  86.658 -38.500  1.00 32.96           O  
ATOM   1643  CG1 VAL A 110      -9.125  88.862 -37.883  1.00 32.96           C  
ATOM   1644 HG11 VAL A 110     -10.197  89.011 -37.756  1.00 32.96           H  
ATOM   1645 HG12 VAL A 110      -8.620  89.723 -37.445  1.00 32.96           H  
ATOM   1646 HG13 VAL A 110      -8.958  87.925 -37.352  1.00 32.96           H  
ATOM   1647  CG2 VAL A 110      -9.344  89.941 -39.929  1.00 32.96           C  
ATOM   1648 HG21 VAL A 110      -9.782  90.625 -39.203  1.00 32.96           H  
ATOM   1649 HG22 VAL A 110      -8.532  90.526 -40.361  1.00 32.96           H  
ATOM   1650 HG23 VAL A 110     -10.083  89.570 -40.639  1.00 32.96           H  
ATOM   1651  N   GLN A 111      -5.610  86.795 -39.965  1.00 39.25           N  
ATOM   1652  H   GLN A 111      -5.375  87.241 -40.840  1.00 39.25           H  
ATOM   1653  CA  GLN A 111      -4.719  85.727 -39.504  1.00 39.25           C  
ATOM   1654  HA  GLN A 111      -4.912  85.432 -38.472  1.00 39.25           H  
ATOM   1655  C   GLN A 111      -3.275  86.186 -39.509  1.00 39.25           C  
ATOM   1656  CB  GLN A 111      -4.874  84.467 -40.354  1.00 39.25           C  
ATOM   1657  HB2 GLN A 111      -3.897  84.163 -40.727  1.00 39.25           H  
ATOM   1658  HB3 GLN A 111      -5.522  84.652 -41.211  1.00 39.25           H  
ATOM   1659  O   GLN A 111      -2.445  85.609 -38.829  1.00 39.25           O  
ATOM   1660  CG  GLN A 111      -5.462  83.334 -39.506  1.00 39.25           C  
ATOM   1661  HG2 GLN A 111      -6.507  83.555 -39.287  1.00 39.25           H  
ATOM   1662  HG3 GLN A 111      -4.908  83.250 -38.571  1.00 39.25           H  
ATOM   1663  CD  GLN A 111      -5.367  81.983 -40.190  1.00 39.25           C  
ATOM   1664  NE2 GLN A 111      -6.144  81.018 -39.755  1.00 39.25           N  
ATOM   1665 HE21 GLN A 111      -6.849  81.216 -39.059  1.00 39.25           H  
ATOM   1666 HE22 GLN A 111      -6.097  80.139 -40.251  1.00 39.25           H  
ATOM   1667  OE1 GLN A 111      -4.571  81.759 -41.091  1.00 39.25           O  
ATOM   1668  N   ARG A 112      -2.935  87.184 -40.328  1.00 36.59           N  
ATOM   1669  H   ARG A 112      -3.690  87.645 -40.815  1.00 36.59           H  
ATOM   1670  CA  ARG A 112      -1.559  87.396 -40.774  1.00 36.59           C  
ATOM   1671  HA  ARG A 112      -0.987  86.496 -40.550  1.00 36.59           H  
ATOM   1672  C   ARG A 112      -0.788  88.566 -40.162  1.00 36.59           C  
ATOM   1673  CB  ARG A 112      -1.674  87.561 -42.284  1.00 36.59           C  
ATOM   1674  HB2 ARG A 112      -2.112  88.531 -42.519  1.00 36.59           H  
ATOM   1675  HB3 ARG A 112      -2.327  86.784 -42.680  1.00 36.59           H  
ATOM   1676  O   ARG A 112       0.439  88.487 -40.030  1.00 36.59           O  
ATOM   1677  CG  ARG A 112      -0.315  87.424 -42.951  1.00 36.59           C  
ATOM   1678  HG2 ARG A 112       0.104  86.443 -42.732  1.00 36.59           H  
ATOM   1679  HG3 ARG A 112       0.364  88.204 -42.607  1.00 36.59           H  
ATOM   1680  CD  ARG A 112      -0.517  87.575 -44.449  1.00 36.59           C  
ATOM   1681  HD2 ARG A 112      -1.237  86.830 -44.788  1.00 36.59           H  
ATOM   1682  HD3 ARG A 112      -0.911  88.570 -44.652  1.00 36.59           H  
ATOM   1683  NE  ARG A 112       0.757  87.381 -45.150  1.00 36.59           N  
ATOM   1684  HE  ARG A 112       1.524  87.002 -44.612  1.00 36.59           H  
ATOM   1685  NH1 ARG A 112       0.012  88.034 -47.213  1.00 36.59           N  
ATOM   1686 HH11 ARG A 112       0.157  88.145 -48.206  1.00 36.59           H  
ATOM   1687 HH12 ARG A 112      -0.904  88.190 -46.816  1.00 36.59           H  
ATOM   1688  NH2 ARG A 112       2.123  87.337 -46.959  1.00 36.59           N  
ATOM   1689 HH21 ARG A 112       2.265  87.471 -47.950  1.00 36.59           H  
ATOM   1690 HH22 ARG A 112       2.866  86.956 -46.391  1.00 36.59           H  
ATOM   1691  CZ  ARG A 112       0.958  87.586 -46.434  1.00 36.59           C  
ATOM   1692  N   LEU A 113      -1.463  89.691 -39.970  1.00 30.17           N  
ATOM   1693  H   LEU A 113      -2.462  89.590 -39.858  1.00 30.17           H  
ATOM   1694  CA  LEU A 113      -0.892  91.033 -39.916  1.00 30.17           C  
ATOM   1695  HA  LEU A 113       0.140  90.999 -40.265  1.00 30.17           H  
ATOM   1696  C   LEU A 113      -0.893  91.662 -38.523  1.00 30.17           C  
ATOM   1697  CB  LEU A 113      -1.715  91.903 -40.859  1.00 30.17           C  
ATOM   1698  HB2 LEU A 113      -2.199  91.258 -41.592  1.00 30.17           H  
ATOM   1699  HB3 LEU A 113      -2.483  92.354 -40.230  1.00 30.17           H  
ATOM   1700  O   LEU A 113      -0.269  92.697 -38.368  1.00 30.17           O  
ATOM   1701  CG  LEU A 113      -0.969  93.004 -41.624  1.00 30.17           C  
ATOM   1702  HG  LEU A 113       0.101  92.920 -41.434  1.00 30.17           H  
ATOM   1703  CD1 LEU A 113      -1.194  92.837 -43.130  1.00 30.17           C  
ATOM   1704 HD11 LEU A 113      -0.635  93.604 -43.664  1.00 30.17           H  
ATOM   1705 HD12 LEU A 113      -0.836  91.857 -43.446  1.00 30.17           H  
ATOM   1706 HD13 LEU A 113      -2.255  92.934 -43.361  1.00 30.17           H  
ATOM   1707  CD2 LEU A 113      -1.492  94.386 -41.224  1.00 30.17           C  
ATOM   1708 HD21 LEU A 113      -2.582  94.402 -41.236  1.00 30.17           H  
ATOM   1709 HD22 LEU A 113      -1.160  95.152 -41.925  1.00 30.17           H  
ATOM   1710 HD23 LEU A 113      -1.155  94.626 -40.216  1.00 30.17           H  
ATOM   1711  N   GLU A 114      -1.528  91.052 -37.525  1.00 32.37           N  
ATOM   1712  H   GLU A 114      -2.079  90.228 -37.719  1.00 32.37           H  
ATOM   1713  CA  GLU A 114      -1.486  91.492 -36.114  1.00 32.37           C  
ATOM   1714  HA  GLU A 114      -1.796  92.536 -36.057  1.00 32.37           H  
ATOM   1715  C   GLU A 114      -0.017  91.461 -35.619  1.00 32.37           C  
ATOM   1716  CB  GLU A 114      -2.602  90.692 -35.391  1.00 32.37           C  
ATOM   1717  HB2 GLU A 114      -2.383  89.626 -35.453  1.00 32.37           H  
ATOM   1718  HB3 GLU A 114      -3.434  90.774 -36.090  1.00 32.37           H  
ATOM   1719  O   GLU A 114       0.318  92.182 -34.708  1.00 32.37           O  
ATOM   1720  CG  GLU A 114      -3.187  90.839 -33.979  1.00 32.37           C  
ATOM   1721  HG2 GLU A 114      -2.402  90.712 -33.234  1.00 32.37           H  
ATOM   1722  HG3 GLU A 114      -3.561  91.855 -33.856  1.00 32.37           H  
ATOM   1723  CD  GLU A 114      -4.319  89.791 -33.719  1.00 32.37           C  
ATOM   1724  OE1 GLU A 114      -5.483  90.200 -33.542  1.00 32.37           O  
ATOM   1725  OE2 GLU A 114      -4.071  88.572 -33.802  1.00 32.37           O  
ATOM   1726  N   ARG A 115       0.914  90.853 -36.396  1.00 37.03           N  
ATOM   1727  H   ARG A 115       0.529  90.332 -37.170  1.00 37.03           H  
ATOM   1728  CA  ARG A 115       2.385  91.056 -36.369  1.00 37.03           C  
ATOM   1729  HA  ARG A 115       2.834  90.679 -35.450  1.00 37.03           H  
ATOM   1730  C   ARG A 115       2.827  92.510 -36.388  1.00 37.03           C  
ATOM   1731  CB  ARG A 115       3.035  90.366 -37.583  1.00 37.03           C  
ATOM   1732  HB2 ARG A 115       3.728  91.055 -38.066  1.00 37.03           H  
ATOM   1733  HB3 ARG A 115       2.269  90.112 -38.316  1.00 37.03           H  
ATOM   1734  O   ARG A 115       3.965  92.810 -36.053  1.00 37.03           O  
ATOM   1735  CG  ARG A 115       3.830  89.111 -37.199  1.00 37.03           C  
ATOM   1736  HG2 ARG A 115       3.143  88.317 -36.908  1.00 37.03           H  
ATOM   1737  HG3 ARG A 115       4.477  89.338 -36.351  1.00 37.03           H  
ATOM   1738  CD  ARG A 115       4.710  88.647 -38.370  1.00 37.03           C  
ATOM   1739  HD2 ARG A 115       5.424  89.435 -38.610  1.00 37.03           H  
ATOM   1740  HD3 ARG A 115       5.267  87.772 -38.035  1.00 37.03           H  
ATOM   1741  NE  ARG A 115       3.882  88.339 -39.553  1.00 37.03           N  
ATOM   1742  HE  ARG A 115       3.078  88.936 -39.682  1.00 37.03           H  
ATOM   1743  NH1 ARG A 115       4.866  86.360 -40.180  1.00 37.03           N  
ATOM   1744 HH11 ARG A 115       5.585  86.523 -39.490  1.00 37.03           H  
ATOM   1745 HH12 ARG A 115       4.826  85.472 -40.661  1.00 37.03           H  
ATOM   1746  NH2 ARG A 115       2.918  87.001 -41.086  1.00 37.03           N  
ATOM   1747 HH21 ARG A 115       2.081  87.536 -40.903  1.00 37.03           H  
ATOM   1748 HH22 ARG A 115       2.828  86.064 -41.452  1.00 37.03           H  
ATOM   1749  CZ  ARG A 115       3.910  87.241 -40.278  1.00 37.03           C  
ATOM   1750  N   MET A 116       2.046  93.356 -37.051  1.00 26.62           N  
ATOM   1751  H   MET A 116       1.104  93.065 -37.269  1.00 26.62           H  
ATOM   1752  CA  MET A 116       2.570  94.590 -37.612  1.00 26.62           C  
ATOM   1753  HA  MET A 116       3.585  94.410 -37.966  1.00 26.62           H  
ATOM   1754  C   MET A 116       2.683  95.708 -36.595  1.00 26.62           C  
ATOM   1755  CB  MET A 116       1.736  95.120 -38.787  1.00 26.62           C  
ATOM   1756  HB2 MET A 116       0.667  95.065 -38.580  1.00 26.62           H  
ATOM   1757  HB3 MET A 116       2.023  96.166 -38.898  1.00 26.62           H  
ATOM   1758  O   MET A 116       3.745  96.304 -36.460  1.00 26.62           O  
ATOM   1759  CG  MET A 116       2.070  94.471 -40.121  1.00 26.62           C  
ATOM   1760  HG2 MET A 116       1.723  93.438 -40.104  1.00 26.62           H  
ATOM   1761  HG3 MET A 116       3.157  94.438 -40.198  1.00 26.62           H  
ATOM   1762  SD  MET A 116       1.471  95.300 -41.636  1.00 26.62           S  
ATOM   1763  CE  MET A 116       0.979  96.977 -41.144  1.00 26.62           C  
ATOM   1764  HE1 MET A 116       1.815  97.489 -40.668  1.00 26.62           H  
ATOM   1765  HE2 MET A 116       0.131  96.919 -40.461  1.00 26.62           H  
ATOM   1766  HE3 MET A 116       0.678  97.538 -42.029  1.00 26.62           H  
ATOM   1767  N   LEU A 117       1.529  96.162 -36.112  1.00 26.07           N  
ATOM   1768  H   LEU A 117       0.714  95.571 -36.189  1.00 26.07           H  
ATOM   1769  CA  LEU A 117       1.352  97.575 -35.769  1.00 26.07           C  
ATOM   1770  HA  LEU A 117       2.177  98.162 -36.174  1.00 26.07           H  
ATOM   1771  C   LEU A 117       1.368  97.828 -34.270  1.00 26.07           C  
ATOM   1772  CB  LEU A 117       0.023  98.083 -36.362  1.00 26.07           C  
ATOM   1773  HB2 LEU A 117      -0.747  97.336 -36.169  1.00 26.07           H  
ATOM   1774  HB3 LEU A 117      -0.276  98.990 -35.836  1.00 26.07           H  
ATOM   1775  O   LEU A 117       1.640  98.958 -33.855  1.00 26.07           O  
ATOM   1776  CG  LEU A 117       0.059  98.402 -37.862  1.00 26.07           C  
ATOM   1777  HG  LEU A 117       0.493  97.556 -38.395  1.00 26.07           H  
ATOM   1778  CD1 LEU A 117      -1.357  98.606 -38.395  1.00 26.07           C  
ATOM   1779 HD11 LEU A 117      -1.831  99.444 -37.883  1.00 26.07           H  
ATOM   1780 HD12 LEU A 117      -1.331  98.798 -39.467  1.00 26.07           H  
ATOM   1781 HD13 LEU A 117      -1.946  97.706 -38.215  1.00 26.07           H  
ATOM   1782  CD2 LEU A 117       0.873  99.661 -38.179  1.00 26.07           C  
ATOM   1783 HD21 LEU A 117       0.835  99.866 -39.249  1.00 26.07           H  
ATOM   1784 HD22 LEU A 117       0.470 100.511 -37.629  1.00 26.07           H  
ATOM   1785 HD23 LEU A 117       1.914  99.509 -37.892  1.00 26.07           H  
ATOM   1786  N   ALA A 118       0.996  96.826 -33.474  1.00 27.31           N  
ATOM   1787  H   ALA A 118       0.871  95.900 -33.859  1.00 27.31           H  
ATOM   1788  CA  ALA A 118       0.937  96.970 -32.031  1.00 27.31           C  
ATOM   1789  HA  ALA A 118       0.355  97.861 -31.800  1.00 27.31           H  
ATOM   1790  C   ALA A 118       2.362  97.128 -31.456  1.00 27.31           C  
ATOM   1791  CB  ALA A 118       0.204  95.755 -31.452  1.00 27.31           C  
ATOM   1792  HB1 ALA A 118      -0.795  95.676 -31.880  1.00 27.31           H  
ATOM   1793  HB2 ALA A 118       0.754  94.842 -31.680  1.00 27.31           H  
ATOM   1794  HB3 ALA A 118       0.120  95.847 -30.369  1.00 27.31           H  
ATOM   1795  O   ALA A 118       3.350  96.815 -32.101  1.00 27.31           O  
ATOM   1796  N   ALA A 119       2.579  97.597 -30.234  1.00 24.12           N  
ATOM   1797  H   ALA A 119       3.541  97.475 -29.950  1.00 24.12           H  
ATOM   1798  CA  ALA A 119       1.895  98.697 -29.584  1.00 24.12           C  
ATOM   1799  HA  ALA A 119       1.017  98.975 -30.167  1.00 24.12           H  
ATOM   1800  C   ALA A 119       2.843  99.913 -29.539  1.00 24.12           C  
ATOM   1801  CB  ALA A 119       1.425  98.259 -28.192  1.00 24.12           C  
ATOM   1802  HB1 ALA A 119       2.284  97.973 -27.585  1.00 24.12           H  
ATOM   1803  HB2 ALA A 119       0.760  97.401 -28.284  1.00 24.12           H  
ATOM   1804  HB3 ALA A 119       0.892  99.073 -27.701  1.00 24.12           H  
ATOM   1805  O   ALA A 119       4.059  99.794 -29.429  1.00 24.12           O  
ATOM   1806  N   LEU A 120       2.234 101.098 -29.599  1.00 24.32           N  
ATOM   1807  H   LEU A 120       1.229 101.043 -29.691  1.00 24.32           H  
ATOM   1808  CA  LEU A 120       2.829 102.426 -29.805  1.00 24.32           C  
ATOM   1809  HA  LEU A 120       3.456 102.417 -30.697  1.00 24.32           H  
ATOM   1810  C   LEU A 120       3.652 103.037 -28.654  1.00 24.32           C  
ATOM   1811  CB  LEU A 120       1.625 103.378 -29.994  1.00 24.32           C  
ATOM   1812  HB2 LEU A 120       0.894 103.149 -29.219  1.00 24.32           H  
ATOM   1813  HB3 LEU A 120       1.949 104.404 -29.820  1.00 24.32           H  
ATOM   1814  O   LEU A 120       4.514 103.878 -28.904  1.00 24.32           O  
ATOM   1815  CG  LEU A 120       0.934 103.332 -31.362  1.00 24.32           C  
ATOM   1816  HG  LEU A 120       1.015 102.335 -31.796  1.00 24.32           H  
ATOM   1817  CD1 LEU A 120      -0.549 103.680 -31.198  1.00 24.32           C  
ATOM   1818 HD11 LEU A 120      -0.659 104.672 -30.760  1.00 24.32           H  
ATOM   1819 HD12 LEU A 120      -1.032 102.932 -30.568  1.00 24.32           H  
ATOM   1820 HD13 LEU A 120      -1.029 103.657 -32.176  1.00 24.32           H  
ATOM   1821  CD2 LEU A 120       1.567 104.363 -32.295  1.00 24.32           C  
ATOM   1822 HD21 LEU A 120       1.445 105.373 -31.905  1.00 24.32           H  
ATOM   1823 HD22 LEU A 120       2.629 104.144 -32.406  1.00 24.32           H  
ATOM   1824 HD23 LEU A 120       1.103 104.294 -33.279  1.00 24.32           H  
ATOM   1825  N   ARG A 121       3.118 102.953 -27.426  1.00 24.94           N  
ATOM   1826  H   ARG A 121       2.609 102.109 -27.205  1.00 24.94           H  
ATOM   1827  CA  ARG A 121       2.712 104.207 -26.746  1.00 24.94           C  
ATOM   1828  HA  ARG A 121       2.771 104.946 -27.544  1.00 24.94           H  
ATOM   1829  C   ARG A 121       3.672 104.688 -25.636  1.00 24.94           C  
ATOM   1830  CB  ARG A 121       1.244 104.131 -26.275  1.00 24.94           C  
ATOM   1831  HB2 ARG A 121       1.204 104.193 -25.187  1.00 24.94           H  
ATOM   1832  HB3 ARG A 121       0.833 103.161 -26.557  1.00 24.94           H  
ATOM   1833  O   ARG A 121       4.099 103.883 -24.822  1.00 24.94           O  
ATOM   1834  CG  ARG A 121       0.349 105.230 -26.878  1.00 24.94           C  
ATOM   1835  HG2 ARG A 121       0.629 106.208 -26.488  1.00 24.94           H  
ATOM   1836  HG3 ARG A 121       0.464 105.224 -27.962  1.00 24.94           H  
ATOM   1837  CD  ARG A 121      -1.121 104.991 -26.524  1.00 24.94           C  
ATOM   1838  HD2 ARG A 121      -1.314 103.918 -26.544  1.00 24.94           H  
ATOM   1839  HD3 ARG A 121      -1.305 105.355 -25.513  1.00 24.94           H  
ATOM   1840  NE  ARG A 121      -2.030 105.645 -27.484  1.00 24.94           N  
ATOM   1841  HE  ARG A 121      -1.607 106.137 -28.258  1.00 24.94           H  
ATOM   1842  NH1 ARG A 121      -3.986 104.916 -26.528  1.00 24.94           N  
ATOM   1843 HH11 ARG A 121      -4.984 104.766 -26.576  1.00 24.94           H  
ATOM   1844 HH12 ARG A 121      -3.458 104.508 -25.770  1.00 24.94           H  
ATOM   1845  NH2 ARG A 121      -4.050 105.984 -28.486  1.00 24.94           N  
ATOM   1846 HH21 ARG A 121      -5.049 105.833 -28.504  1.00 24.94           H  
ATOM   1847 HH22 ARG A 121      -3.593 106.397 -29.287  1.00 24.94           H  
ATOM   1848  CZ  ARG A 121      -3.346 105.518 -27.493  1.00 24.94           C  
ATOM   1849  N   PRO A 122       3.929 106.010 -25.526  1.00 29.20           N  
ATOM   1850  CA  PRO A 122       5.197 106.557 -25.012  1.00 29.20           C  
ATOM   1851  HA  PRO A 122       5.938 105.760 -24.943  1.00 29.20           H  
ATOM   1852  C   PRO A 122       5.134 107.271 -23.635  1.00 29.20           C  
ATOM   1853  CB  PRO A 122       5.628 107.560 -26.112  1.00 29.20           C  
ATOM   1854  HB2 PRO A 122       5.749 108.567 -25.713  1.00 29.20           H  
ATOM   1855  HB3 PRO A 122       6.564 107.242 -26.571  1.00 29.20           H  
ATOM   1856  O   PRO A 122       6.054 108.009 -23.306  1.00 29.20           O  
ATOM   1857  CG  PRO A 122       4.511 107.575 -27.155  1.00 29.20           C  
ATOM   1858  HG2 PRO A 122       4.326 108.576 -27.545  1.00 29.20           H  
ATOM   1859  HG3 PRO A 122       4.740 106.875 -27.959  1.00 29.20           H  
ATOM   1860  CD  PRO A 122       3.350 107.061 -26.345  1.00 29.20           C  
ATOM   1861  HD2 PRO A 122       2.999 107.866 -25.700  1.00 29.20           H  
ATOM   1862  HD3 PRO A 122       2.542 106.771 -27.016  1.00 29.20           H  
ATOM   1863  N   VAL A 123       3.998 107.216 -22.921  1.00 24.60           N  
ATOM   1864  H   VAL A 123       3.405 106.418 -23.100  1.00 24.60           H  
ATOM   1865  CA  VAL A 123       3.359 108.396 -22.268  1.00 24.60           C  
ATOM   1866  HA  VAL A 123       3.550 109.236 -22.936  1.00 24.60           H  
ATOM   1867  C   VAL A 123       3.941 108.847 -20.899  1.00 24.60           C  
ATOM   1868  CB  VAL A 123       1.810 108.217 -22.219  1.00 24.60           C  
ATOM   1869  HB  VAL A 123       1.565 107.485 -21.450  1.00 24.60           H  
ATOM   1870  O   VAL A 123       4.776 108.206 -20.280  1.00 24.60           O  
ATOM   1871  CG1 VAL A 123       1.005 109.510 -21.944  1.00 24.60           C  
ATOM   1872 HG11 VAL A 123       1.422 110.346 -22.506  1.00 24.60           H  
ATOM   1873 HG12 VAL A 123      -0.037 109.388 -22.239  1.00 24.60           H  
ATOM   1874 HG13 VAL A 123       0.977 109.730 -20.877  1.00 24.60           H  
ATOM   1875  CG2 VAL A 123       1.230 107.708 -23.551  1.00 24.60           C  
ATOM   1876 HG21 VAL A 123       1.660 106.743 -23.820  1.00 24.60           H  
ATOM   1877 HG22 VAL A 123       0.156 107.553 -23.453  1.00 24.60           H  
ATOM   1878 HG23 VAL A 123       1.414 108.439 -24.339  1.00 24.60           H  
ATOM   1879  N   ALA A 124       3.418 109.988 -20.438  1.00 21.18           N  
ATOM   1880  H   ALA A 124       2.625 110.309 -20.975  1.00 21.18           H  
ATOM   1881  CA  ALA A 124       3.968 111.058 -19.612  1.00 21.18           C  
ATOM   1882  HA  ALA A 124       5.049 110.940 -19.539  1.00 21.18           H  
ATOM   1883  C   ALA A 124       3.401 111.196 -18.173  1.00 21.18           C  
ATOM   1884  CB  ALA A 124       3.629 112.323 -20.426  1.00 21.18           C  
ATOM   1885  HB1 ALA A 124       4.100 113.191 -19.965  1.00 21.18           H  
ATOM   1886  HB2 ALA A 124       4.013 112.232 -21.442  1.00 21.18           H  
ATOM   1887  HB3 ALA A 124       2.551 112.481 -20.453  1.00 21.18           H  
ATOM   1888  O   ALA A 124       3.260 112.320 -17.693  1.00 21.18           O  
ATOM   1889  N   GLN A 125       2.925 110.124 -17.528  1.00 25.67           N  
ATOM   1890  H   GLN A 125       3.157 109.202 -17.868  1.00 25.67           H  
ATOM   1891  CA  GLN A 125       2.043 110.267 -16.352  1.00 25.67           C  
ATOM   1892  HA  GLN A 125       1.224 110.917 -16.659  1.00 25.67           H  
ATOM   1893  C   GLN A 125       2.689 110.977 -15.146  1.00 25.67           C  
ATOM   1894  CB  GLN A 125       1.423 108.926 -15.948  1.00 25.67           C  
ATOM   1895  HB2 GLN A 125       2.178 108.140 -15.988  1.00 25.67           H  
ATOM   1896  HB3 GLN A 125       1.058 108.998 -14.924  1.00 25.67           H  
ATOM   1897  O   GLN A 125       3.854 110.769 -14.830  1.00 25.67           O  
ATOM   1898  CG  GLN A 125       0.229 108.576 -16.851  1.00 25.67           C  
ATOM   1899  HG2 GLN A 125       0.568 108.458 -17.880  1.00 25.67           H  
ATOM   1900  HG3 GLN A 125      -0.496 109.389 -16.814  1.00 25.67           H  
ATOM   1901  CD  GLN A 125      -0.471 107.292 -16.420  1.00 25.67           C  
ATOM   1902  NE2 GLN A 125      -1.685 107.052 -16.863  1.00 25.67           N  
ATOM   1903 HE21 GLN A 125      -2.181 107.716 -17.441  1.00 25.67           H  
ATOM   1904 HE22 GLN A 125      -2.089 106.189 -16.527  1.00 25.67           H  
ATOM   1905  OE1 GLN A 125       0.046 106.474 -15.686  1.00 25.67           O  
ATOM   1906  N   ALA A 126       1.893 111.838 -14.500  1.00 23.97           N  
ATOM   1907  H   ALA A 126       0.922 111.856 -14.778  1.00 23.97           H  
ATOM   1908  CA  ALA A 126       2.390 113.081 -13.907  1.00 23.97           C  
ATOM   1909  HA  ALA A 126       3.431 113.229 -14.194  1.00 23.97           H  
ATOM   1910  C   ALA A 126       2.318 113.228 -12.376  1.00 23.97           C  
ATOM   1911  CB  ALA A 126       1.542 114.200 -14.536  1.00 23.97           C  
ATOM   1912  HB1 ALA A 126       1.630 114.167 -15.621  1.00 23.97           H  
ATOM   1913  HB2 ALA A 126       0.497 114.095 -14.246  1.00 23.97           H  
ATOM   1914  HB3 ALA A 126       1.909 115.166 -14.188  1.00 23.97           H  
ATOM   1915  O   ALA A 126       3.076 114.018 -11.826  1.00 23.97           O  
ATOM   1916  N   ALA A 127       1.311 112.634 -11.731  1.00 23.81           N  
ATOM   1917  H   ALA A 127       0.829 111.879 -12.199  1.00 23.81           H  
ATOM   1918  CA  ALA A 127       0.592 113.297 -10.631  1.00 23.81           C  
ATOM   1919  HA  ALA A 127       0.480 114.328 -10.966  1.00 23.81           H  
ATOM   1920  C   ALA A 127       1.330 113.365  -9.260  1.00 23.81           C  
ATOM   1921  CB  ALA A 127      -0.790 112.628 -10.544  1.00 23.81           C  
ATOM   1922  HB1 ALA A 127      -0.736 111.589 -10.867  1.00 23.81           H  
ATOM   1923  HB2 ALA A 127      -1.506 113.167 -11.166  1.00 23.81           H  
ATOM   1924  HB3 ALA A 127      -1.139 112.607  -9.512  1.00 23.81           H  
ATOM   1925  O   ALA A 127       2.260 112.596  -9.056  1.00 23.81           O  
ATOM   1926  N   ASP A 128       1.043 114.210  -8.247  1.00 26.09           N  
ATOM   1927  H   ASP A 128       1.759 114.110  -7.541  1.00 26.09           H  
ATOM   1928  CA  ASP A 128      -0.115 115.029  -7.761  1.00 26.09           C  
ATOM   1929  HA  ASP A 128       0.288 116.012  -7.517  1.00 26.09           H  
ATOM   1930  C   ASP A 128      -0.660 114.400  -6.443  1.00 26.09           C  
ATOM   1931  CB  ASP A 128      -1.229 115.228  -8.824  1.00 26.09           C  
ATOM   1932  HB2 ASP A 128      -0.784 115.225  -9.820  1.00 26.09           H  
ATOM   1933  HB3 ASP A 128      -1.969 114.432  -8.746  1.00 26.09           H  
ATOM   1934  O   ASP A 128      -1.116 113.265  -6.458  1.00 26.09           O  
ATOM   1935  CG  ASP A 128      -1.959 116.558  -8.857  1.00 26.09           C  
ATOM   1936  OD1 ASP A 128      -1.493 117.508  -8.191  1.00 26.09           O  
ATOM   1937  OD2 ASP A 128      -2.946 116.630  -9.625  1.00 26.09           O  
ATOM   1938  N   ALA A 129      -0.635 114.964  -5.227  1.00 23.84           N  
ATOM   1939  H   ALA A 129      -0.951 114.319  -4.517  1.00 23.84           H  
ATOM   1940  CA  ALA A 129      -0.446 116.344  -4.775  1.00 23.84           C  
ATOM   1941  HA  ALA A 129      -0.737 116.999  -5.596  1.00 23.84           H  
ATOM   1942  C   ALA A 129       1.024 116.726  -4.426  1.00 23.84           C  
ATOM   1943  CB  ALA A 129      -1.455 116.569  -3.639  1.00 23.84           C  
ATOM   1944  HB1 ALA A 129      -1.238 115.899  -2.807  1.00 23.84           H  
ATOM   1945  HB2 ALA A 129      -1.426 117.609  -3.314  1.00 23.84           H  
ATOM   1946  HB3 ALA A 129      -2.461 116.358  -4.003  1.00 23.84           H  
ATOM   1947  O   ALA A 129       1.760 117.144  -5.303  1.00 23.84           O  
ATOM   1948  N   SER A 130       1.506 116.740  -3.173  1.00 23.46           N  
ATOM   1949  H   SER A 130       2.453 116.393  -3.120  1.00 23.46           H  
ATOM   1950  CA  SER A 130       1.297 117.918  -2.305  1.00 23.46           C  
ATOM   1951  HA  SER A 130       0.660 118.623  -2.840  1.00 23.46           H  
ATOM   1952  C   SER A 130       2.593 118.671  -1.944  1.00 23.46           C  
ATOM   1953  CB  SER A 130       0.548 117.551  -1.015  1.00 23.46           C  
ATOM   1954  HB2 SER A 130       0.448 118.445  -0.398  1.00 23.46           H  
ATOM   1955  HB3 SER A 130      -0.455 117.187  -1.239  1.00 23.46           H  
ATOM   1956  O   SER A 130       3.291 118.322  -0.993  1.00 23.46           O  
ATOM   1957  OG  SER A 130       1.238 116.568  -0.279  1.00 23.46           O  
ATOM   1958  HG  SER A 130       2.158 116.838  -0.230  1.00 23.46           H  
ATOM   1959  N   GLY A 131       2.844 119.776  -2.648  1.00 27.57           N  
ATOM   1960  H   GLY A 131       2.315 119.906  -3.498  1.00 27.57           H  
ATOM   1961  CA  GLY A 131       3.809 120.818  -2.299  1.00 27.57           C  
ATOM   1962  HA2 GLY A 131       3.480 121.288  -1.373  1.00 27.57           H  
ATOM   1963  HA3 GLY A 131       3.766 121.579  -3.079  1.00 27.57           H  
ATOM   1964  C   GLY A 131       5.286 120.421  -2.147  1.00 27.57           C  
ATOM   1965  O   GLY A 131       5.815 119.562  -2.844  1.00 27.57           O  
ATOM   1966  N   THR A 132       5.974 121.206  -1.310  1.00 23.47           N  
ATOM   1967  H   THR A 132       5.415 121.798  -0.713  1.00 23.47           H  
ATOM   1968  CA  THR A 132       7.286 121.793  -1.638  1.00 23.47           C  
ATOM   1969  HA  THR A 132       7.718 121.277  -2.496  1.00 23.47           H  
ATOM   1970  C   THR A 132       8.309 121.710  -0.499  1.00 23.47           C  
ATOM   1971  CB  THR A 132       7.103 123.283  -2.002  1.00 23.47           C  
ATOM   1972  HB  THR A 132       8.078 123.766  -2.071  1.00 23.47           H  
ATOM   1973  O   THR A 132       8.783 122.736  -0.002  1.00 23.47           O  
ATOM   1974  CG2 THR A 132       6.403 123.536  -3.333  1.00 23.47           C  
ATOM   1975 HG21 THR A 132       7.020 123.143  -4.142  1.00 23.47           H  
ATOM   1976 HG22 THR A 132       6.277 124.609  -3.476  1.00 23.47           H  
ATOM   1977 HG23 THR A 132       5.426 123.054  -3.356  1.00 23.47           H  
ATOM   1978  OG1 THR A 132       6.349 123.911  -0.981  1.00 23.47           O  
ATOM   1979  HG1 THR A 132       6.951 123.979  -0.237  1.00 23.47           H  
ATOM   1980  N   GLY A 133       8.739 120.519  -0.090  1.00 21.47           N  
ATOM   1981  H   GLY A 133       8.349 119.696  -0.525  1.00 21.47           H  
ATOM   1982  CA  GLY A 133      10.128 120.456   0.389  1.00 21.47           C  
ATOM   1983  HA2 GLY A 133      10.407 119.424   0.601  1.00 21.47           H  
ATOM   1984  HA3 GLY A 133      10.242 121.053   1.294  1.00 21.47           H  
ATOM   1985  C   GLY A 133      11.045 121.002  -0.724  1.00 21.47           C  
ATOM   1986  O   GLY A 133      10.859 120.643  -1.878  1.00 21.47           O  
ATOM   1987  N   ALA A 134      11.949 121.932  -0.415  1.00 28.11           N  
ATOM   1988  H   ALA A 134      12.110 122.076   0.572  1.00 28.11           H  
ATOM   1989  CA  ALA A 134      12.147 123.124  -1.249  1.00 28.11           C  
ATOM   1990  HA  ALA A 134      11.163 123.588  -1.319  1.00 28.11           H  
ATOM   1991  C   ALA A 134      12.604 122.989  -2.735  1.00 28.11           C  
ATOM   1992  CB  ALA A 134      13.010 124.097  -0.430  1.00 28.11           C  
ATOM   1993  HB1 ALA A 134      14.056 123.790  -0.435  1.00 28.11           H  
ATOM   1994  HB2 ALA A 134      12.897 125.106  -0.826  1.00 28.11           H  
ATOM   1995  HB3 ALA A 134      12.658 124.124   0.602  1.00 28.11           H  
ATOM   1996  O   ALA A 134      11.829 123.305  -3.631  1.00 28.11           O  
ATOM   1997  N   ASN A 135      13.905 122.788  -2.993  1.00 19.87           N  
ATOM   1998  H   ASN A 135      14.454 122.367  -2.257  1.00 19.87           H  
ATOM   1999  CA  ASN A 135      14.642 123.670  -3.926  1.00 19.87           C  
ATOM   2000  HA  ASN A 135      13.965 124.054  -4.689  1.00 19.87           H  
ATOM   2001  C   ASN A 135      15.896 123.123  -4.666  1.00 19.87           C  
ATOM   2002  CB  ASN A 135      15.112 124.835  -3.019  1.00 19.87           C  
ATOM   2003  HB2 ASN A 135      14.266 125.183  -2.426  1.00 19.87           H  
ATOM   2004  HB3 ASN A 135      15.890 124.476  -2.345  1.00 19.87           H  
ATOM   2005  O   ASN A 135      16.321 123.788  -5.604  1.00 19.87           O  
ATOM   2006  CG  ASN A 135      15.586 126.111  -3.683  1.00 19.87           C  
ATOM   2007  ND2 ASN A 135      16.361 126.895  -2.968  1.00 19.87           N  
ATOM   2008 HD21 ASN A 135      16.724 126.593  -2.076  1.00 19.87           H  
ATOM   2009 HD22 ASN A 135      16.667 127.732  -3.444  1.00 19.87           H  
ATOM   2010  OD1 ASN A 135      15.185 126.502  -4.759  1.00 19.87           O  
ATOM   2011  N   PRO A 136      16.641 122.117  -4.162  1.00 22.51           N  
ATOM   2012  CA  PRO A 136      18.074 122.320  -3.909  1.00 22.51           C  
ATOM   2013  HA  PRO A 136      18.189 123.324  -3.499  1.00 22.51           H  
ATOM   2014  C   PRO A 136      19.033 122.257  -5.124  1.00 22.51           C  
ATOM   2015  CB  PRO A 136      18.447 121.335  -2.795  1.00 22.51           C  
ATOM   2016  HB2 PRO A 136      18.538 121.872  -1.851  1.00 22.51           H  
ATOM   2017  HB3 PRO A 136      19.381 120.818  -3.012  1.00 22.51           H  
ATOM   2018  O   PRO A 136      18.653 121.857  -6.218  1.00 22.51           O  
ATOM   2019  CG  PRO A 136      17.295 120.332  -2.700  1.00 22.51           C  
ATOM   2020  HG2 PRO A 136      16.906 120.303  -1.682  1.00 22.51           H  
ATOM   2021  HG3 PRO A 136      17.634 119.339  -2.994  1.00 22.51           H  
ATOM   2022  CD  PRO A 136      16.215 120.815  -3.666  1.00 22.51           C  
ATOM   2023  HD2 PRO A 136      16.158 120.126  -4.509  1.00 22.51           H  
ATOM   2024  HD3 PRO A 136      15.250 120.826  -3.160  1.00 22.51           H  
ATOM   2025  N   SER A 137      20.279 122.694  -4.859  1.00 21.09           N  
ATOM   2026  H   SER A 137      20.472 122.862  -3.882  1.00 21.09           H  
ATOM   2027  CA  SER A 137      21.485 122.875  -5.713  1.00 21.09           C  
ATOM   2028  HA  SER A 137      21.246 123.536  -6.546  1.00 21.09           H  
ATOM   2029  C   SER A 137      22.045 121.553  -6.301  1.00 21.09           C  
ATOM   2030  CB  SER A 137      22.510 123.565  -4.801  1.00 21.09           C  
ATOM   2031  HB2 SER A 137      22.077 124.498  -4.439  1.00 21.09           H  
ATOM   2032  HB3 SER A 137      23.415 123.826  -5.350  1.00 21.09           H  
ATOM   2033  O   SER A 137      21.354 120.551  -6.261  1.00 21.09           O  
ATOM   2034  OG  SER A 137      22.816 122.750  -3.682  1.00 21.09           O  
ATOM   2035  HG  SER A 137      23.467 122.089  -3.927  1.00 21.09           H  
ATOM   2036  N   GLY A 138      23.260 121.371  -6.840  1.00 19.87           N  
ATOM   2037  H   GLY A 138      23.361 120.424  -7.175  1.00 19.87           H  
ATOM   2038  CA  GLY A 138      24.473 122.173  -7.043  1.00 19.87           C  
ATOM   2039  HA2 GLY A 138      24.268 123.007  -7.714  1.00 19.87           H  
ATOM   2040  HA3 GLY A 138      24.853 122.545  -6.091  1.00 19.87           H  
ATOM   2041  C   GLY A 138      25.575 121.295  -7.667  1.00 19.87           C  
ATOM   2042  O   GLY A 138      25.767 121.338  -8.879  1.00 19.87           O  
ATOM   2043  N   ASP A 139      26.264 120.526  -6.818  1.00 20.65           N  
ATOM   2044  H   ASP A 139      26.030 120.576  -5.837  1.00 20.65           H  
ATOM   2045  CA  ASP A 139      27.486 119.747  -7.106  1.00 20.65           C  
ATOM   2046  HA  ASP A 139      28.031 120.227  -7.919  1.00 20.65           H  
ATOM   2047  C   ASP A 139      27.140 118.294  -7.578  1.00 20.65           C  
ATOM   2048  CB  ASP A 139      28.371 119.843  -5.849  1.00 20.65           C  
ATOM   2049  HB2 ASP A 139      27.882 119.320  -5.027  1.00 20.65           H  
ATOM   2050  HB3 ASP A 139      29.337 119.403  -6.093  1.00 20.65           H  
ATOM   2051  O   ASP A 139      26.141 118.126  -8.272  1.00 20.65           O  
ATOM   2052  CG  ASP A 139      28.728 121.250  -5.382  1.00 20.65           C  
ATOM   2053  OD1 ASP A 139      29.103 122.076  -6.246  1.00 20.65           O  
ATOM   2054  OD2 ASP A 139      28.549 121.524  -4.174  1.00 20.65           O  
ATOM   2055  N   ASP A 140      27.815 117.165  -7.299  1.00 22.43           N  
ATOM   2056  H   ASP A 140      27.374 116.341  -7.682  1.00 22.43           H  
ATOM   2057  CA  ASP A 140      29.157 116.905  -6.763  1.00 22.43           C  
ATOM   2058  HA  ASP A 140      29.803 117.697  -7.141  1.00 22.43           H  
ATOM   2059  C   ASP A 140      29.753 115.590  -7.288  1.00 22.43           C  
ATOM   2060  CB  ASP A 140      29.198 116.856  -5.212  1.00 22.43           C  
ATOM   2061  HB2 ASP A 140      29.252 115.819  -4.879  1.00 22.43           H  
ATOM   2062  HB3 ASP A 140      28.271 117.248  -4.793  1.00 22.43           H  
ATOM   2063  O   ASP A 140      29.077 114.717  -7.832  1.00 22.43           O  
ATOM   2064  CG  ASP A 140      30.399 117.621  -4.629  1.00 22.43           C  
ATOM   2065  OD1 ASP A 140      31.328 117.905  -5.419  1.00 22.43           O  
ATOM   2066  OD2 ASP A 140      30.378 117.880  -3.408  1.00 22.43           O  
ATOM   2067  N   LEU A 141      31.052 115.478  -7.050  1.00 19.21           N  
ATOM   2068  H   LEU A 141      31.430 116.247  -6.515  1.00 19.21           H  
ATOM   2069  CA  LEU A 141      32.056 114.589  -7.620  1.00 19.21           C  
ATOM   2070  HA  LEU A 141      32.078 114.713  -8.703  1.00 19.21           H  
ATOM   2071  C   LEU A 141      31.926 113.079  -7.347  1.00 19.21           C  
ATOM   2072  CB  LEU A 141      33.361 115.125  -7.018  1.00 19.21           C  
ATOM   2073  HB2 LEU A 141      33.186 115.331  -5.962  1.00 19.21           H  
ATOM   2074  HB3 LEU A 141      34.120 114.348  -7.111  1.00 19.21           H  
ATOM   2075  O   LEU A 141      32.754 112.320  -7.848  1.00 19.21           O  
ATOM   2076  CG  LEU A 141      33.902 116.407  -7.670  1.00 19.21           C  
ATOM   2077  HG  LEU A 141      33.109 116.888  -8.242  1.00 19.21           H  
ATOM   2078  CD1 LEU A 141      34.411 117.426  -6.646  1.00 19.21           C  
ATOM   2079 HD11 LEU A 141      33.602 118.105  -6.378  1.00 19.21           H  
ATOM   2080 HD12 LEU A 141      34.737 116.940  -5.726  1.00 19.21           H  
ATOM   2081 HD13 LEU A 141      35.241 118.006  -7.048  1.00 19.21           H  
ATOM   2082  CD2 LEU A 141      35.013 116.042  -8.656  1.00 19.21           C  
ATOM   2083 HD21 LEU A 141      35.320 116.933  -9.203  1.00 19.21           H  
ATOM   2084 HD22 LEU A 141      34.654 115.288  -9.357  1.00 19.21           H  
ATOM   2085 HD23 LEU A 141      35.871 115.651  -8.109  1.00 19.21           H  
ATOM   2086  N   GLY A 142      30.965 112.635  -6.527  1.00 21.53           N  
ATOM   2087  H   GLY A 142      30.271 113.305  -6.228  1.00 21.53           H  
ATOM   2088  CA  GLY A 142      30.924 111.260  -6.001  1.00 21.53           C  
ATOM   2089  HA2 GLY A 142      30.252 111.220  -5.144  1.00 21.53           H  
ATOM   2090  HA3 GLY A 142      30.550 110.593  -6.778  1.00 21.53           H  
ATOM   2091  C   GLY A 142      32.310 110.751  -5.560  1.00 21.53           C  
ATOM   2092  O   GLY A 142      32.663 109.616  -5.853  1.00 21.53           O  
ATOM   2093  N   GLU A 143      33.112 111.648  -4.973  1.00 22.27           N  
ATOM   2094  H   GLU A 143      32.671 112.524  -4.733  1.00 22.27           H  
ATOM   2095  CA  GLU A 143      34.556 111.775  -5.247  1.00 22.27           C  
ATOM   2096  HA  GLU A 143      34.734 111.691  -6.319  1.00 22.27           H  
ATOM   2097  C   GLU A 143      35.446 110.759  -4.533  1.00 22.27           C  
ATOM   2098  CB  GLU A 143      34.970 113.185  -4.763  1.00 22.27           C  
ATOM   2099  HB2 GLU A 143      34.123 113.862  -4.875  1.00 22.27           H  
ATOM   2100  HB3 GLU A 143      35.153 113.161  -3.689  1.00 22.27           H  
ATOM   2101  O   GLU A 143      36.437 110.286  -5.082  1.00 22.27           O  
ATOM   2102  CG  GLU A 143      36.202 113.789  -5.452  1.00 22.27           C  
ATOM   2103  HG2 GLU A 143      37.061 113.160  -5.219  1.00 22.27           H  
ATOM   2104  HG3 GLU A 143      36.079 113.761  -6.535  1.00 22.27           H  
ATOM   2105  CD  GLU A 143      36.507 115.223  -4.979  1.00 22.27           C  
ATOM   2106  OE1 GLU A 143      37.040 116.008  -5.799  1.00 22.27           O  
ATOM   2107  OE2 GLU A 143      36.245 115.517  -3.791  1.00 22.27           O  
ATOM   2108  N   ALA A 144      35.159 110.568  -3.242  1.00 19.31           N  
ATOM   2109  H   ALA A 144      34.223 110.849  -2.987  1.00 19.31           H  
ATOM   2110  CA  ALA A 144      36.182 110.950  -2.271  1.00 19.31           C  
ATOM   2111  HA  ALA A 144      36.895 111.613  -2.761  1.00 19.31           H  
ATOM   2112  C   ALA A 144      36.999 109.805  -1.695  1.00 19.31           C  
ATOM   2113  CB  ALA A 144      35.527 111.748  -1.134  1.00 19.31           C  
ATOM   2114  HB1 ALA A 144      36.296 112.069  -0.432  1.00 19.31           H  
ATOM   2115  HB2 ALA A 144      35.033 112.637  -1.527  1.00 19.31           H  
ATOM   2116  HB3 ALA A 144      34.796 111.134  -0.609  1.00 19.31           H  
ATOM   2117  O   ALA A 144      38.215 109.902  -1.708  1.00 19.31           O  
ATOM   2118  N   GLY A 145      36.352 108.813  -1.074  1.00 22.30           N  
ATOM   2119  H   GLY A 145      35.350 108.756  -1.184  1.00 22.30           H  
ATOM   2120  CA  GLY A 145      37.028 107.868  -0.176  1.00 22.30           C  
ATOM   2121  HA2 GLY A 145      36.350 107.052   0.074  1.00 22.30           H  
ATOM   2122  HA3 GLY A 145      37.312 108.382   0.742  1.00 22.30           H  
ATOM   2123  C   GLY A 145      38.275 107.264  -0.827  1.00 22.30           C  
ATOM   2124  O   GLY A 145      38.155 106.524  -1.796  1.00 22.30           O  
ATOM   2125  N   VAL A 146      39.442 107.639  -0.297  1.00 23.53           N  
ATOM   2126  H   VAL A 146      39.381 108.096   0.602  1.00 23.53           H  
ATOM   2127  CA  VAL A 146      40.611 108.093  -1.081  1.00 23.53           C  
ATOM   2128  HA  VAL A 146      40.286 108.533  -2.024  1.00 23.53           H  
ATOM   2129  C   VAL A 146      41.633 106.999  -1.401  1.00 23.53           C  
ATOM   2130  CB  VAL A 146      41.333 109.175  -0.234  1.00 23.53           C  
ATOM   2131  HB  VAL A 146      41.605 108.687   0.702  1.00 23.53           H  
ATOM   2132  O   VAL A 146      42.228 106.996  -2.476  1.00 23.53           O  
ATOM   2133  CG1 VAL A 146      42.605 109.763  -0.866  1.00 23.53           C  
ATOM   2134 HG11 VAL A 146      43.302 108.990  -1.190  1.00 23.53           H  
ATOM   2135 HG12 VAL A 146      43.117 110.385  -0.132  1.00 23.53           H  
ATOM   2136 HG13 VAL A 146      42.337 110.363  -1.735  1.00 23.53           H  
ATOM   2137  CG2 VAL A 146      40.484 110.382   0.192  1.00 23.53           C  
ATOM   2138 HG21 VAL A 146      40.232 110.985  -0.680  1.00 23.53           H  
ATOM   2139 HG22 VAL A 146      41.054 110.992   0.893  1.00 23.53           H  
ATOM   2140 HG23 VAL A 146      39.569 110.060   0.691  1.00 23.53           H  
ATOM   2141  N   ASP A 147      41.950 106.187  -0.393  1.00 21.66           N  
ATOM   2142  H   ASP A 147      41.204 106.044   0.273  1.00 21.66           H  
ATOM   2143  CA  ASP A 147      43.258 106.348   0.269  1.00 21.66           C  
ATOM   2144  HA  ASP A 147      43.588 107.372   0.093  1.00 21.66           H  
ATOM   2145  C   ASP A 147      44.441 105.496  -0.217  1.00 21.66           C  
ATOM   2146  CB  ASP A 147      43.091 106.192   1.801  1.00 21.66           C  
ATOM   2147  HB2 ASP A 147      42.255 105.522   2.003  1.00 21.66           H  
ATOM   2148  HB3 ASP A 147      43.972 105.716   2.231  1.00 21.66           H  
ATOM   2149  O   ASP A 147      44.319 104.442  -0.834  1.00 21.66           O  
ATOM   2150  CG  ASP A 147      42.886 107.513   2.555  1.00 21.66           C  
ATOM   2151  OD1 ASP A 147      43.511 108.524   2.163  1.00 21.66           O  
ATOM   2152  OD2 ASP A 147      42.072 107.503   3.503  1.00 21.66           O  
ATOM   2153  N   GLU A 148      45.598 105.996   0.223  1.00 26.69           N  
ATOM   2154  H   GLU A 148      45.480 106.880   0.697  1.00 26.69           H  
ATOM   2155  CA  GLU A 148      46.934 105.425   0.419  1.00 26.69           C  
ATOM   2156  HA  GLU A 148      47.623 105.989  -0.208  1.00 26.69           H  
ATOM   2157  C   GLU A 148      47.213 103.934   0.096  1.00 26.69           C  
ATOM   2158  CB  GLU A 148      47.332 105.677   1.887  1.00 26.69           C  
ATOM   2159  HB2 GLU A 148      46.623 105.124   2.502  1.00 26.69           H  
ATOM   2160  HB3 GLU A 148      48.345 105.294   2.011  1.00 26.69           H  
ATOM   2161  O   GLU A 148      47.813 103.612  -0.927  1.00 26.69           O  
ATOM   2162  CG  GLU A 148      47.385 107.087   2.459  1.00 26.69           C  
ATOM   2163  HG2 GLU A 148      46.408 107.558   2.352  1.00 26.69           H  
ATOM   2164  HG3 GLU A 148      48.112 107.668   1.891  1.00 26.69           H  
ATOM   2165  CD  GLU A 148      47.777 107.045   3.953  1.00 26.69           C  
ATOM   2166  OE1 GLU A 148      48.523 107.956   4.379  1.00 26.69           O  
ATOM   2167  OE2 GLU A 148      47.373 106.090   4.661  1.00 26.69           O  
ATOM   2168  N   LEU A 149      47.123 103.074   1.121  1.00 22.05           N  
ATOM   2169  H   LEU A 149      46.453 103.353   1.824  1.00 22.05           H  
ATOM   2170  CA  LEU A 149      48.409 102.625   1.685  1.00 22.05           C  
ATOM   2171  HA  LEU A 149      49.219 103.181   1.214  1.00 22.05           H  
ATOM   2172  C   LEU A 149      48.714 101.167   1.502  1.00 22.05           C  
ATOM   2173  CB  LEU A 149      48.478 102.849   3.217  1.00 22.05           C  
ATOM   2174  HB2 LEU A 149      47.953 103.752   3.529  1.00 22.05           H  
ATOM   2175  HB3 LEU A 149      47.943 102.032   3.701  1.00 22.05           H  
ATOM   2176  O   LEU A 149      49.881 100.825   1.613  1.00 22.05           O  
ATOM   2177  CG  LEU A 149      49.916 102.918   3.792  1.00 22.05           C  
ATOM   2178  HG  LEU A 149      50.575 102.168   3.354  1.00 22.05           H  
ATOM   2179  CD1 LEU A 149      50.577 104.274   3.566  1.00 22.05           C  
ATOM   2180 HD11 LEU A 149      49.980 105.059   4.030  1.00 22.05           H  
ATOM   2181 HD12 LEU A 149      51.577 104.278   3.999  1.00 22.05           H  
ATOM   2182 HD13 LEU A 149      50.659 104.472   2.497  1.00 22.05           H  
ATOM   2183  CD2 LEU A 149      49.880 102.616   5.287  1.00 22.05           C  
ATOM   2184 HD21 LEU A 149      50.892 102.639   5.689  1.00 22.05           H  
ATOM   2185 HD22 LEU A 149      49.276 103.373   5.788  1.00 22.05           H  
ATOM   2186 HD23 LEU A 149      49.445 101.632   5.459  1.00 22.05           H  
ATOM   2187  N   LEU A 150      47.722 100.279   1.411  1.00 22.85           N  
ATOM   2188  H   LEU A 150      46.782 100.625   1.283  1.00 22.85           H  
ATOM   2189  CA  LEU A 150      47.952  98.883   1.816  1.00 22.85           C  
ATOM   2190  HA  LEU A 150      48.532  98.927   2.737  1.00 22.85           H  
ATOM   2191  C   LEU A 150      48.899  98.093   0.860  1.00 22.85           C  
ATOM   2192  CB  LEU A 150      46.623  98.186   2.192  1.00 22.85           C  
ATOM   2193  HB2 LEU A 150      46.829  97.135   2.393  1.00 22.85           H  
ATOM   2194  HB3 LEU A 150      45.965  98.228   1.324  1.00 22.85           H  
ATOM   2195  O   LEU A 150      48.896  96.874   0.853  1.00 22.85           O  
ATOM   2196  CG  LEU A 150      45.872  98.762   3.419  1.00 22.85           C  
ATOM   2197  HG  LEU A 150      45.672  99.821   3.252  1.00 22.85           H  
ATOM   2198  CD1 LEU A 150      44.533  98.040   3.589  1.00 22.85           C  
ATOM   2199 HD11 LEU A 150      44.697  96.979   3.776  1.00 22.85           H  
ATOM   2200 HD12 LEU A 150      43.982  98.476   4.422  1.00 22.85           H  
ATOM   2201 HD13 LEU A 150      43.937  98.159   2.684  1.00 22.85           H  
ATOM   2202  CD2 LEU A 150      46.642  98.606   4.736  1.00 22.85           C  
ATOM   2203 HD21 LEU A 150      46.889  97.557   4.904  1.00 22.85           H  
ATOM   2204 HD22 LEU A 150      47.558  99.197   4.701  1.00 22.85           H  
ATOM   2205 HD23 LEU A 150      46.035  98.975   5.562  1.00 22.85           H  
ATOM   2206  N   GLU A 151      49.745  98.779   0.083  1.00 27.10           N  
ATOM   2207  H   GLU A 151      49.548  99.769   0.058  1.00 27.10           H  
ATOM   2208  CA  GLU A 151      51.181  98.528  -0.163  1.00 27.10           C  
ATOM   2209  HA  GLU A 151      51.290  97.782  -0.950  1.00 27.10           H  
ATOM   2210  C   GLU A 151      51.981  98.064   1.080  1.00 27.10           C  
ATOM   2211  CB  GLU A 151      51.780  99.885  -0.637  1.00 27.10           C  
ATOM   2212  HB2 GLU A 151      52.114 100.455   0.229  1.00 27.10           H  
ATOM   2213  HB3 GLU A 151      50.998 100.466  -1.127  1.00 27.10           H  
ATOM   2214  O   GLU A 151      52.879  97.238   0.957  1.00 27.10           O  
ATOM   2215  CG  GLU A 151      52.934  99.772  -1.640  1.00 27.10           C  
ATOM   2216  HG2 GLU A 151      53.747  99.209  -1.180  1.00 27.10           H  
ATOM   2217  HG3 GLU A 151      52.580  99.201  -2.498  1.00 27.10           H  
ATOM   2218  CD  GLU A 151      53.466 101.142  -2.114  1.00 27.10           C  
ATOM   2219  OE1 GLU A 151      53.807 101.242  -3.317  1.00 27.10           O  
ATOM   2220  OE2 GLU A 151      53.577 102.069  -1.279  1.00 27.10           O  
ATOM   2221  N   ALA A 152      51.646  98.595   2.264  1.00 22.99           N  
ATOM   2222  H   ALA A 152      50.921  99.296   2.207  1.00 22.99           H  
ATOM   2223  CA  ALA A 152      52.517  98.684   3.438  1.00 22.99           C  
ATOM   2224  HA  ALA A 152      53.267  99.438   3.200  1.00 22.99           H  
ATOM   2225  C   ALA A 152      53.328  97.435   3.851  1.00 22.99           C  
ATOM   2226  CB  ALA A 152      51.686  99.239   4.611  1.00 22.99           C  
ATOM   2227  HB1 ALA A 152      50.851  98.578   4.840  1.00 22.99           H  
ATOM   2228  HB2 ALA A 152      51.292 100.218   4.336  1.00 22.99           H  
ATOM   2229  HB3 ALA A 152      52.319  99.358   5.491  1.00 22.99           H  
ATOM   2230  O   ALA A 152      54.524  97.347   3.601  1.00 22.99           O  
ATOM   2231  N   LEU A 153      52.753  96.600   4.720  1.00 20.52           N  
ATOM   2232  H   LEU A 153      51.755  96.705   4.837  1.00 20.52           H  
ATOM   2233  CA  LEU A 153      53.525  96.177   5.896  1.00 20.52           C  
ATOM   2234  HA  LEU A 153      54.366  96.859   6.020  1.00 20.52           H  
ATOM   2235  C   LEU A 153      54.130  94.781   5.763  1.00 20.52           C  
ATOM   2236  CB  LEU A 153      52.605  96.337   7.129  1.00 20.52           C  
ATOM   2237  HB2 LEU A 153      51.967  95.463   7.256  1.00 20.52           H  
ATOM   2238  HB3 LEU A 153      51.941  97.176   6.921  1.00 20.52           H  
ATOM   2239  O   LEU A 153      55.327  94.582   5.922  1.00 20.52           O  
ATOM   2240  CG  LEU A 153      53.321  96.661   8.454  1.00 20.52           C  
ATOM   2241  HG  LEU A 153      54.182  97.300   8.260  1.00 20.52           H  
ATOM   2242  CD1 LEU A 153      52.351  97.434   9.350  1.00 20.52           C  
ATOM   2243 HD11 LEU A 153      52.070  98.373   8.873  1.00 20.52           H  
ATOM   2244 HD12 LEU A 153      51.458  96.838   9.542  1.00 20.52           H  
ATOM   2245 HD13 LEU A 153      52.838  97.664  10.298  1.00 20.52           H  
ATOM   2246  CD2 LEU A 153      53.776  95.416   9.213  1.00 20.52           C  
ATOM   2247 HD21 LEU A 153      54.507  94.869   8.618  1.00 20.52           H  
ATOM   2248 HD22 LEU A 153      54.257  95.705  10.147  1.00 20.52           H  
ATOM   2249 HD23 LEU A 153      52.929  94.765   9.431  1.00 20.52           H  
ATOM   2250  N   GLY A 154      53.248  93.798   5.593  1.00 19.66           N  
ATOM   2251  H   GLY A 154      52.301  94.081   5.386  1.00 19.66           H  
ATOM   2252  CA  GLY A 154      53.425  92.551   6.331  1.00 19.66           C  
ATOM   2253  HA2 GLY A 154      53.957  92.749   7.261  1.00 19.66           H  
ATOM   2254  HA3 GLY A 154      52.439  92.167   6.595  1.00 19.66           H  
ATOM   2255  C   GLY A 154      54.162  91.430   5.620  1.00 19.66           C  
ATOM   2256  O   GLY A 154      54.567  90.491   6.290  1.00 19.66           O  
ATOM   2257  N   ARG A 155      54.292  91.433   4.287  1.00 24.34           N  
ATOM   2258  H   ARG A 155      54.063  92.278   3.784  1.00 24.34           H  
ATOM   2259  CA  ARG A 155      55.021  90.343   3.613  1.00 24.34           C  
ATOM   2260  HA  ARG A 155      54.822  89.416   4.151  1.00 24.34           H  
ATOM   2261  C   ARG A 155      56.527  90.562   3.813  1.00 24.34           C  
ATOM   2262  CB  ARG A 155      54.530  90.117   2.172  1.00 24.34           C  
ATOM   2263  HB2 ARG A 155      54.338  91.068   1.675  1.00 24.34           H  
ATOM   2264  HB3 ARG A 155      55.304  89.584   1.621  1.00 24.34           H  
ATOM   2265  O   ARG A 155      57.194  91.141   2.969  1.00 24.34           O  
ATOM   2266  CG  ARG A 155      53.262  89.241   2.204  1.00 24.34           C  
ATOM   2267  HG2 ARG A 155      53.484  88.343   2.781  1.00 24.34           H  
ATOM   2268  HG3 ARG A 155      52.452  89.769   2.707  1.00 24.34           H  
ATOM   2269  CD  ARG A 155      52.804  88.776   0.817  1.00 24.34           C  
ATOM   2270  HD2 ARG A 155      53.678  88.582   0.194  1.00 24.34           H  
ATOM   2271  HD3 ARG A 155      52.265  87.839   0.954  1.00 24.34           H  
ATOM   2272  NE  ARG A 155      51.917  89.756   0.161  1.00 24.34           N  
ATOM   2273  HE  ARG A 155      51.977  90.710   0.489  1.00 24.34           H  
ATOM   2274  NH1 ARG A 155      50.936  88.309  -1.329  1.00 24.34           N  
ATOM   2275 HH11 ARG A 155      51.549  87.579  -0.994  1.00 24.34           H  
ATOM   2276 HH12 ARG A 155      50.257  88.124  -2.053  1.00 24.34           H  
ATOM   2277  NH2 ARG A 155      50.264  90.437  -1.253  1.00 24.34           N  
ATOM   2278 HH21 ARG A 155      50.331  91.372  -0.878  1.00 24.34           H  
ATOM   2279 HH22 ARG A 155      49.594  90.243  -1.984  1.00 24.34           H  
ATOM   2280  CZ  ARG A 155      51.046  89.498  -0.800  1.00 24.34           C  
ATOM   2281  N   GLU A 156      56.948  90.130   5.003  1.00 21.57           N  
ATOM   2282  H   GLU A 156      56.204  89.766   5.581  1.00 21.57           H  
ATOM   2283  CA  GLU A 156      58.143  90.443   5.797  1.00 21.57           C  
ATOM   2284  HA  GLU A 156      58.417  91.494   5.697  1.00 21.57           H  
ATOM   2285  C   GLU A 156      59.387  89.593   5.498  1.00 21.57           C  
ATOM   2286  CB  GLU A 156      57.820  90.121   7.280  1.00 21.57           C  
ATOM   2287  HB2 GLU A 156      58.755  89.866   7.779  1.00 21.57           H  
ATOM   2288  HB3 GLU A 156      57.198  89.226   7.293  1.00 21.57           H  
ATOM   2289  O   GLU A 156      60.444  90.148   5.229  1.00 21.57           O  
ATOM   2290  CG  GLU A 156      57.215  91.155   8.221  1.00 21.57           C  
ATOM   2291  HG2 GLU A 156      57.840  92.048   8.212  1.00 21.57           H  
ATOM   2292  HG3 GLU A 156      56.217  91.439   7.887  1.00 21.57           H  
ATOM   2293  CD  GLU A 156      57.147  90.556   9.644  1.00 21.57           C  
ATOM   2294  OE1 GLU A 156      57.384  91.318  10.608  1.00 21.57           O  
ATOM   2295  OE2 GLU A 156      56.835  89.346   9.768  1.00 21.57           O  
ATOM   2296  N   LEU A 157      59.299  88.281   5.778  1.00 20.22           N  
ATOM   2297  H   LEU A 157      58.361  87.915   5.855  1.00 20.22           H  
ATOM   2298  CA  LEU A 157      60.254  87.700   6.740  1.00 20.22           C  
ATOM   2299  HA  LEU A 157      60.401  88.456   7.511  1.00 20.22           H  
ATOM   2300  C   LEU A 157      61.680  87.436   6.239  1.00 20.22           C  
ATOM   2301  CB  LEU A 157      59.658  86.446   7.428  1.00 20.22           C  
ATOM   2302  HB2 LEU A 157      60.453  85.735   7.653  1.00 20.22           H  
ATOM   2303  HB3 LEU A 157      58.996  85.948   6.720  1.00 20.22           H  
ATOM   2304  O   LEU A 157      61.969  87.335   5.051  1.00 20.22           O  
ATOM   2305  CG  LEU A 157      58.889  86.698   8.741  1.00 20.22           C  
ATOM   2306  HG  LEU A 157      58.049  87.361   8.534  1.00 20.22           H  
ATOM   2307  CD1 LEU A 157      58.337  85.359   9.241  1.00 20.22           C  
ATOM   2308 HD11 LEU A 157      59.156  84.683   9.484  1.00 20.22           H  
ATOM   2309 HD12 LEU A 157      57.701  84.914   8.476  1.00 20.22           H  
ATOM   2310 HD13 LEU A 157      57.737  85.536  10.134  1.00 20.22           H  
ATOM   2311  CD2 LEU A 157      59.747  87.287   9.867  1.00 20.22           C  
ATOM   2312 HD21 LEU A 157      60.075  88.295   9.613  1.00 20.22           H  
ATOM   2313 HD22 LEU A 157      59.145  87.375  10.772  1.00 20.22           H  
ATOM   2314 HD23 LEU A 157      60.618  86.664  10.068  1.00 20.22           H  
ATOM   2315  N   ASP A 158      62.512  87.230   7.262  1.00 22.10           N  
ATOM   2316  H   ASP A 158      62.061  87.281   8.164  1.00 22.10           H  
ATOM   2317  CA  ASP A 158      63.963  87.364   7.380  1.00 22.10           C  
ATOM   2318  HA  ASP A 158      64.238  88.410   7.242  1.00 22.10           H  
ATOM   2319  C   ASP A 158      64.885  86.539   6.488  1.00 22.10           C  
ATOM   2320  CB  ASP A 158      64.323  86.937   8.820  1.00 22.10           C  
ATOM   2321  HB2 ASP A 158      63.867  85.970   9.032  1.00 22.10           H  
ATOM   2322  HB3 ASP A 158      65.402  86.806   8.902  1.00 22.10           H  
ATOM   2323  O   ASP A 158      66.024  86.956   6.358  1.00 22.10           O  
ATOM   2324  CG  ASP A 158      63.928  87.944   9.895  1.00 22.10           C  
ATOM   2325  OD1 ASP A 158      64.052  89.160   9.638  1.00 22.10           O  
ATOM   2326  OD2 ASP A 158      63.515  87.479  10.982  1.00 22.10           O  
ATOM   2327  N   GLY A 159      64.482  85.356   6.011  1.00 24.40           N  
ATOM   2328  H   GLY A 159      63.493  85.163   6.068  1.00 24.40           H  
ATOM   2329  CA  GLY A 159      65.406  84.224   5.801  1.00 24.40           C  
ATOM   2330  HA2 GLY A 159      64.876  83.439   5.262  1.00 24.40           H  
ATOM   2331  HA3 GLY A 159      65.686  83.822   6.775  1.00 24.40           H  
ATOM   2332  C   GLY A 159      66.714  84.496   5.031  1.00 24.40           C  
ATOM   2333  O   GLY A 159      66.777  84.211   3.834  1.00 24.40           O  
ATOM   2334  N   ASP A 160      67.728  84.988   5.757  1.00 21.75           N  
ATOM   2335  H   ASP A 160      67.450  85.429   6.623  1.00 21.75           H  
ATOM   2336  CA  ASP A 160      69.185  84.870   5.553  1.00 21.75           C  
ATOM   2337  HA  ASP A 160      69.455  85.252   4.568  1.00 21.75           H  
ATOM   2338  C   ASP A 160      69.650  83.395   5.611  1.00 21.75           C  
ATOM   2339  CB  ASP A 160      69.909  85.710   6.654  1.00 21.75           C  
ATOM   2340  HB2 ASP A 160      69.259  85.793   7.525  1.00 21.75           H  
ATOM   2341  HB3 ASP A 160      70.780  85.147   6.992  1.00 21.75           H  
ATOM   2342  O   ASP A 160      70.806  83.122   5.202  1.00 21.75           O  
ATOM   2343  CG  ASP A 160      70.433  87.121   6.286  1.00 21.75           C  
ATOM   2344  OD1 ASP A 160      70.573  87.458   5.085  1.00 21.75           O  
ATOM   2345  OD2 ASP A 160      70.816  87.852   7.238  1.00 21.75           O  
ATOM   2346  OXT ASP A 160      68.866  82.539   6.090  1.00 21.75           O  
TER    2347      ASP A 160                                                       
ATOM   2347  N   MET B   1      19.694 -34.709  41.773  1.00 70.27           N  
ATOM   2348  H   MET B   1      19.553 -35.394  41.043  1.00 70.27           H  
ATOM   2349  H2  MET B   1      18.880 -34.664  42.369  1.00 70.27           H  
ATOM   2350  H3  MET B   1      20.503 -34.968  42.319  1.00 70.27           H  
ATOM   2351  CA  MET B   1      19.921 -33.393  41.167  1.00 70.27           C  
ATOM   2352  HA  MET B   1      20.840 -33.451  40.584  1.00 70.27           H  
ATOM   2353  C   MET B   1      20.105 -32.385  42.293  1.00 70.27           C  
ATOM   2354  CB  MET B   1      18.788 -33.043  40.194  1.00 70.27           C  
ATOM   2355  HB2 MET B   1      17.979 -32.527  40.711  1.00 70.27           H  
ATOM   2356  HB3 MET B   1      18.391 -33.960  39.760  1.00 70.27           H  
ATOM   2357  O   MET B   1      19.188 -32.216  43.095  1.00 70.27           O  
ATOM   2358  CG  MET B   1      19.314 -32.185  39.049  1.00 70.27           C  
ATOM   2359  HG2 MET B   1      20.145 -32.690  38.556  1.00 70.27           H  
ATOM   2360  HG3 MET B   1      19.669 -31.253  39.489  1.00 70.27           H  
ATOM   2361  SD  MET B   1      18.082 -31.729  37.812  1.00 70.27           S  
ATOM   2362  CE  MET B   1      17.774 -33.287  36.936  1.00 70.27           C  
ATOM   2363  HE1 MET B   1      17.317 -34.017  37.604  1.00 70.27           H  
ATOM   2364  HE2 MET B   1      18.711 -33.673  36.535  1.00 70.27           H  
ATOM   2365  HE3 MET B   1      17.101 -33.089  36.102  1.00 70.27           H  
ATOM   2366  N   THR B   2      21.304 -31.828  42.447  1.00 81.04           N  
ATOM   2367  H   THR B   2      21.997 -32.005  41.734  1.00 81.04           H  
ATOM   2368  CA  THR B   2      21.573 -30.748  43.408  1.00 81.04           C  
ATOM   2369  HA  THR B   2      21.292 -31.088  44.405  1.00 81.04           H  
ATOM   2370  C   THR B   2      20.715 -29.529  43.077  1.00 81.04           C  
ATOM   2371  CB  THR B   2      23.059 -30.348  43.445  1.00 81.04           C  
ATOM   2372  HB  THR B   2      23.191 -29.597  44.224  1.00 81.04           H  
ATOM   2373  O   THR B   2      20.146 -29.432  41.986  1.00 81.04           O  
ATOM   2374  CG2 THR B   2      23.987 -31.521  43.751  1.00 81.04           C  
ATOM   2375 HG21 THR B   2      23.699 -31.984  44.695  1.00 81.04           H  
ATOM   2376 HG22 THR B   2      25.011 -31.157  43.836  1.00 81.04           H  
ATOM   2377 HG23 THR B   2      23.944 -32.264  42.954  1.00 81.04           H  
ATOM   2378  OG1 THR B   2      23.454 -29.787  42.223  1.00 81.04           O  
ATOM   2379  HG1 THR B   2      23.913 -30.463  41.719  1.00 81.04           H  
ATOM   2380  N   ASP B   3      20.587 -28.591  44.015  1.00 69.38           N  
ATOM   2381  H   ASP B   3      21.051 -28.680  44.907  1.00 69.38           H  
ATOM   2382  CA  ASP B   3      19.839 -27.365  43.731  1.00 69.38           C  
ATOM   2383  HA  ASP B   3      18.847 -27.664  43.394  1.00 69.38           H  
ATOM   2384  C   ASP B   3      20.463 -26.583  42.565  1.00 69.38           C  
ATOM   2385  CB  ASP B   3      19.682 -26.538  45.010  1.00 69.38           C  
ATOM   2386  HB2 ASP B   3      19.641 -27.206  45.871  1.00 69.38           H  
ATOM   2387  HB3 ASP B   3      20.539 -25.877  45.133  1.00 69.38           H  
ATOM   2388  O   ASP B   3      19.755 -26.169  41.651  1.00 69.38           O  
ATOM   2389  CG  ASP B   3      18.377 -25.743  44.980  1.00 69.38           C  
ATOM   2390  OD1 ASP B   3      17.328 -26.398  44.727  1.00 69.38           O  
ATOM   2391  OD2 ASP B   3      18.439 -24.530  45.255  1.00 69.38           O  
ATOM   2392  N   SER B   4      21.799 -26.536  42.514  1.00 72.27           N  
ATOM   2393  H   SER B   4      22.329 -26.873  43.305  1.00 72.27           H  
ATOM   2394  CA  SER B   4      22.563 -25.967  41.402  1.00 72.27           C  
ATOM   2395  HA  SER B   4      22.286 -24.919  41.288  1.00 72.27           H  
ATOM   2396  C   SER B   4      22.295 -26.662  40.062  1.00 72.27           C  
ATOM   2397  CB  SER B   4      24.061 -26.042  41.717  1.00 72.27           C  
ATOM   2398  HB2 SER B   4      24.365 -27.088  41.766  1.00 72.27           H  
ATOM   2399  HB3 SER B   4      24.627 -25.550  40.926  1.00 72.27           H  
ATOM   2400  O   SER B   4      22.144 -25.979  39.055  1.00 72.27           O  
ATOM   2401  OG  SER B   4      24.342 -25.424  42.961  1.00 72.27           O  
ATOM   2402  HG  SER B   4      24.493 -24.488  42.808  1.00 72.27           H  
ATOM   2403  N   GLU B   5      22.193 -27.996  40.026  1.00 75.62           N  
ATOM   2404  H   GLU B   5      22.329 -28.519  40.879  1.00 75.62           H  
ATOM   2405  CA  GLU B   5      21.892 -28.739  38.789  1.00 75.62           C  
ATOM   2406  HA  GLU B   5      22.580 -28.432  38.001  1.00 75.62           H  
ATOM   2407  C   GLU B   5      20.473 -28.448  38.272  1.00 75.62           C  
ATOM   2408  CB  GLU B   5      22.063 -30.246  39.023  1.00 75.62           C  
ATOM   2409  HB2 GLU B   5      21.575 -30.483  39.968  1.00 75.62           H  
ATOM   2410  HB3 GLU B   5      21.565 -30.784  38.217  1.00 75.62           H  
ATOM   2411  O   GLU B   5      20.301 -28.202  37.080  1.00 75.62           O  
ATOM   2412  CG  GLU B   5      23.516 -30.738  39.069  1.00 75.62           C  
ATOM   2413  HG2 GLU B   5      23.940 -30.657  38.069  1.00 75.62           H  
ATOM   2414  HG3 GLU B   5      24.097 -30.092  39.728  1.00 75.62           H  
ATOM   2415  CD  GLU B   5      23.633 -32.191  39.570  1.00 75.62           C  
ATOM   2416  OE1 GLU B   5      24.702 -32.796  39.374  1.00 75.62           O  
ATOM   2417  OE2 GLU B   5      22.701 -32.677  40.260  1.00 75.62           O  
ATOM   2418  N   LYS B   6      19.467 -28.388  39.159  1.00 74.16           N  
ATOM   2419  H   LYS B   6      19.680 -28.559  40.131  1.00 74.16           H  
ATOM   2420  CA  LYS B   6      18.092 -28.017  38.767  1.00 74.16           C  
ATOM   2421  HA  LYS B   6      17.759 -28.666  37.957  1.00 74.16           H  
ATOM   2422  C   LYS B   6      18.042 -26.588  38.222  1.00 74.16           C  
ATOM   2423  CB  LYS B   6      17.128 -28.135  39.954  1.00 74.16           C  
ATOM   2424  HB2 LYS B   6      16.169 -27.711  39.656  1.00 74.16           H  
ATOM   2425  HB3 LYS B   6      17.522 -27.525  40.767  1.00 74.16           H  
ATOM   2426  O   LYS B   6      17.432 -26.332  37.188  1.00 74.16           O  
ATOM   2427  CG  LYS B   6      16.878 -29.579  40.428  1.00 74.16           C  
ATOM   2428  HG2 LYS B   6      17.826 -30.059  40.671  1.00 74.16           H  
ATOM   2429  HG3 LYS B   6      16.404 -30.132  39.617  1.00 74.16           H  
ATOM   2430  CD  LYS B   6      15.955 -29.629  41.658  1.00 74.16           C  
ATOM   2431  HD2 LYS B   6      15.664 -30.661  41.853  1.00 74.16           H  
ATOM   2432  HD3 LYS B   6      15.060 -29.042  41.448  1.00 74.16           H  
ATOM   2433  CE  LYS B   6      16.699 -29.065  42.876  1.00 74.16           C  
ATOM   2434  HE2 LYS B   6      17.406 -29.803  43.254  1.00 74.16           H  
ATOM   2435  HE3 LYS B   6      17.287 -28.215  42.529  1.00 74.16           H  
ATOM   2436  NZ  LYS B   6      15.813 -28.559  43.949  1.00 74.16           N  
ATOM   2437  HZ1 LYS B   6      15.457 -29.289  44.550  1.00 74.16           H  
ATOM   2438  HZ2 LYS B   6      16.336 -27.885  44.490  1.00 74.16           H  
ATOM   2439  HZ3 LYS B   6      15.061 -28.008  43.561  1.00 74.16           H  
ATOM   2440  N   VAL B   7      18.692 -25.646  38.910  1.00 76.57           N  
ATOM   2441  H   VAL B   7      19.166 -25.911  39.762  1.00 76.57           H  
ATOM   2442  CA  VAL B   7      18.736 -24.240  38.482  1.00 76.57           C  
ATOM   2443  HA  VAL B   7      17.717 -23.900  38.299  1.00 76.57           H  
ATOM   2444  C   VAL B   7      19.480 -24.086  37.151  1.00 76.57           C  
ATOM   2445  CB  VAL B   7      19.327 -23.350  39.590  1.00 76.57           C  
ATOM   2446  HB  VAL B   7      20.293 -23.746  39.901  1.00 76.57           H  
ATOM   2447  O   VAL B   7      19.062 -23.281  36.321  1.00 76.57           O  
ATOM   2448  CG1 VAL B   7      19.510 -21.904  39.124  1.00 76.57           C  
ATOM   2449 HG11 VAL B   7      20.296 -21.846  38.372  1.00 76.57           H  
ATOM   2450 HG12 VAL B   7      19.792 -21.285  39.976  1.00 76.57           H  
ATOM   2451 HG13 VAL B   7      18.580 -21.522  38.701  1.00 76.57           H  
ATOM   2452  CG2 VAL B   7      18.387 -23.297  40.804  1.00 76.57           C  
ATOM   2453 HG21 VAL B   7      18.160 -24.299  41.167  1.00 76.57           H  
ATOM   2454 HG22 VAL B   7      17.451 -22.806  40.535  1.00 76.57           H  
ATOM   2455 HG23 VAL B   7      18.860 -22.744  41.615  1.00 76.57           H  
ATOM   2456  N   ALA B   8      20.522 -24.884  36.896  1.00 74.96           N  
ATOM   2457  H   ALA B   8      20.852 -25.509  37.618  1.00 74.96           H  
ATOM   2458  CA  ALA B   8      21.224 -24.885  35.615  1.00 74.96           C  
ATOM   2459  HA  ALA B   8      21.562 -23.869  35.411  1.00 74.96           H  
ATOM   2460  C   ALA B   8      20.317 -25.304  34.441  1.00 74.96           C  
ATOM   2461  CB  ALA B   8      22.461 -25.785  35.725  1.00 74.96           C  
ATOM   2462  HB1 ALA B   8      23.023 -25.746  34.792  1.00 74.96           H  
ATOM   2463  HB2 ALA B   8      22.162 -26.815  35.918  1.00 74.96           H  
ATOM   2464  HB3 ALA B   8      23.100 -25.437  36.537  1.00 74.96           H  
ATOM   2465  O   ALA B   8      20.406 -24.707  33.366  1.00 74.96           O  
ATOM   2466  N   GLU B   9      19.415 -26.275  34.630  1.00 78.71           N  
ATOM   2467  H   GLU B   9      19.399 -26.768  35.511  1.00 78.71           H  
ATOM   2468  CA  GLU B   9      18.421 -26.645  33.608  1.00 78.71           C  
ATOM   2469  HA  GLU B   9      18.935 -26.811  32.661  1.00 78.71           H  
ATOM   2470  C   GLU B   9      17.404 -25.526  33.355  1.00 78.71           C  
ATOM   2471  CB  GLU B   9      17.691 -27.943  33.981  1.00 78.71           C  
ATOM   2472  HB2 GLU B   9      17.314 -27.878  35.002  1.00 78.71           H  
ATOM   2473  HB3 GLU B   9      16.844 -28.055  33.304  1.00 78.71           H  
ATOM   2474  O   GLU B   9      17.146 -25.187  32.196  1.00 78.71           O  
ATOM   2475  CG  GLU B   9      18.593 -29.175  33.831  1.00 78.71           C  
ATOM   2476  HG2 GLU B   9      19.400 -29.115  34.561  1.00 78.71           H  
ATOM   2477  HG3 GLU B   9      19.042 -29.153  32.838  1.00 78.71           H  
ATOM   2478  CD  GLU B   9      17.843 -30.507  34.007  1.00 78.71           C  
ATOM   2479  OE1 GLU B   9      18.494 -31.547  33.759  1.00 78.71           O  
ATOM   2480  OE2 GLU B   9      16.642 -30.486  34.358  1.00 78.71           O  
ATOM   2481  N   TYR B  10      16.885 -24.889  34.411  1.00 77.62           N  
ATOM   2482  H   TYR B  10      17.095 -25.237  35.335  1.00 77.62           H  
ATOM   2483  CA  TYR B  10      15.975 -23.747  34.264  1.00 77.62           C  
ATOM   2484  HA  TYR B  10      15.138 -24.055  33.637  1.00 77.62           H  
ATOM   2485  C   TYR B  10      16.637 -22.558  33.556  1.00 77.62           C  
ATOM   2486  CB  TYR B  10      15.429 -23.311  35.630  1.00 77.62           C  
ATOM   2487  HB2 TYR B  10      16.261 -23.163  36.318  1.00 77.62           H  
ATOM   2488  HB3 TYR B  10      14.932 -22.348  35.511  1.00 77.62           H  
ATOM   2489  O   TYR B  10      16.031 -21.957  32.668  1.00 77.62           O  
ATOM   2490  CG  TYR B  10      14.419 -24.265  36.236  1.00 77.62           C  
ATOM   2491  CD1 TYR B  10      13.221 -24.543  35.549  1.00 77.62           C  
ATOM   2492  HD1 TYR B  10      13.023 -24.085  34.591  1.00 77.62           H  
ATOM   2493  CD2 TYR B  10      14.658 -24.852  37.493  1.00 77.62           C  
ATOM   2494  HD2 TYR B  10      15.576 -24.639  38.020  1.00 77.62           H  
ATOM   2495  CE1 TYR B  10      12.274 -25.421  36.107  1.00 77.62           C  
ATOM   2496  HE1 TYR B  10      11.356 -25.647  35.585  1.00 77.62           H  
ATOM   2497  CE2 TYR B  10      13.714 -25.731  38.056  1.00 77.62           C  
ATOM   2498  HE2 TYR B  10      13.908 -26.189  39.015  1.00 77.62           H  
ATOM   2499  OH  TYR B  10      11.601 -26.862  37.896  1.00 77.62           O  
ATOM   2500  HH  TYR B  10      11.897 -27.233  38.731  1.00 77.62           H  
ATOM   2501  CZ  TYR B  10      12.520 -26.019  37.359  1.00 77.62           C  
ATOM   2502  N   LEU B  11      17.892 -22.240  33.893  1.00 73.64           N  
ATOM   2503  H   LEU B  11      18.330 -22.751  34.647  1.00 73.64           H  
ATOM   2504  CA  LEU B  11      18.642 -21.163  33.245  1.00 73.64           C  
ATOM   2505  HA  LEU B  11      18.029 -20.263  33.287  1.00 73.64           H  
ATOM   2506  C   LEU B  11      18.903 -21.478  31.764  1.00 73.64           C  
ATOM   2507  CB  LEU B  11      19.951 -20.924  34.020  1.00 73.64           C  
ATOM   2508  HB2 LEU B  11      19.730 -20.873  35.086  1.00 73.64           H  
ATOM   2509  HB3 LEU B  11      20.609 -21.778  33.859  1.00 73.64           H  
ATOM   2510  O   LEU B  11      18.774 -20.596  30.911  1.00 73.64           O  
ATOM   2511  CG  LEU B  11      20.687 -19.632  33.615  1.00 73.64           C  
ATOM   2512  HG  LEU B  11      20.823 -19.608  32.533  1.00 73.64           H  
ATOM   2513  CD1 LEU B  11      19.926 -18.377  34.055  1.00 73.64           C  
ATOM   2514 HD11 LEU B  11      19.752 -18.401  35.131  1.00 73.64           H  
ATOM   2515 HD12 LEU B  11      18.973 -18.309  33.531  1.00 73.64           H  
ATOM   2516 HD13 LEU B  11      20.508 -17.489  33.810  1.00 73.64           H  
ATOM   2517  CD2 LEU B  11      22.067 -19.596  34.269  1.00 73.64           C  
ATOM   2518 HD21 LEU B  11      22.594 -18.691  33.967  1.00 73.64           H  
ATOM   2519 HD22 LEU B  11      21.968 -19.607  35.355  1.00 73.64           H  
ATOM   2520 HD23 LEU B  11      22.650 -20.460  33.951  1.00 73.64           H  
ATOM   2521  N   ARG B  12      19.208 -22.742  31.438  1.00 76.60           N  
ATOM   2522  H   ARG B  12      19.316 -23.414  32.185  1.00 76.60           H  
ATOM   2523  CA  ARG B  12      19.348 -23.200  30.049  1.00 76.60           C  
ATOM   2524  HA  ARG B  12      20.079 -22.567  29.544  1.00 76.60           H  
ATOM   2525  C   ARG B  12      18.038 -23.039  29.280  1.00 76.60           C  
ATOM   2526  CB  ARG B  12      19.854 -24.650  30.024  1.00 76.60           C  
ATOM   2527  HB2 ARG B  12      19.094 -25.309  30.445  1.00 76.60           H  
ATOM   2528  HB3 ARG B  12      20.749 -24.718  30.642  1.00 76.60           H  
ATOM   2529  O   ARG B  12      18.058 -22.521  28.170  1.00 76.60           O  
ATOM   2530  CG  ARG B  12      20.195 -25.112  28.597  1.00 76.60           C  
ATOM   2531  HG2 ARG B  12      21.016 -24.513  28.203  1.00 76.60           H  
ATOM   2532  HG3 ARG B  12      19.329 -24.975  27.950  1.00 76.60           H  
ATOM   2533  CD  ARG B  12      20.574 -26.597  28.556  1.00 76.60           C  
ATOM   2534  HD2 ARG B  12      19.736 -27.169  28.954  1.00 76.60           H  
ATOM   2535  HD3 ARG B  12      20.719 -26.889  27.515  1.00 76.60           H  
ATOM   2536  NE  ARG B  12      21.812 -26.878  29.311  1.00 76.60           N  
ATOM   2537  HE  ARG B  12      22.526 -26.164  29.285  1.00 76.60           H  
ATOM   2538  NH1 ARG B  12      21.228 -28.948  30.139  1.00 76.60           N  
ATOM   2539 HH11 ARG B  12      21.412 -29.735  30.745  1.00 76.60           H  
ATOM   2540 HH12 ARG B  12      20.333 -28.889  29.675  1.00 76.60           H  
ATOM   2541  NH2 ARG B  12      23.209 -28.069  30.657  1.00 76.60           N  
ATOM   2542 HH21 ARG B  12      23.389 -28.895  31.210  1.00 76.60           H  
ATOM   2543 HH22 ARG B  12      23.893 -27.327  30.611  1.00 76.60           H  
ATOM   2544  CZ  ARG B  12      22.074 -27.960  30.027  1.00 76.60           C  
ATOM   2545  N   ARG B  13      16.897 -23.425  29.861  1.00 79.45           N  
ATOM   2546  H   ARG B  13      16.945 -23.872  30.766  1.00 79.45           H  
ATOM   2547  CA  ARG B  13      15.590 -23.250  29.211  1.00 79.45           C  
ATOM   2548  HA  ARG B  13      15.657 -23.693  28.217  1.00 79.45           H  
ATOM   2549  C   ARG B  13      15.265 -21.774  28.975  1.00 79.45           C  
ATOM   2550  CB  ARG B  13      14.491 -23.966  30.019  1.00 79.45           C  
ATOM   2551  HB2 ARG B  13      14.769 -25.010  30.162  1.00 79.45           H  
ATOM   2552  HB3 ARG B  13      14.413 -23.502  31.002  1.00 79.45           H  
ATOM   2553  O   ARG B  13      14.927 -21.415  27.854  1.00 79.45           O  
ATOM   2554  CG  ARG B  13      13.112 -23.903  29.338  1.00 79.45           C  
ATOM   2555  HG2 ARG B  13      12.360 -24.296  30.023  1.00 79.45           H  
ATOM   2556  HG3 ARG B  13      12.857 -22.863  29.134  1.00 79.45           H  
ATOM   2557  CD  ARG B  13      13.059 -24.718  28.039  1.00 79.45           C  
ATOM   2558  HD2 ARG B  13      13.988 -24.602  27.481  1.00 79.45           H  
ATOM   2559  HD3 ARG B  13      12.936 -25.770  28.294  1.00 79.45           H  
ATOM   2560  NE  ARG B  13      11.971 -24.264  27.166  1.00 79.45           N  
ATOM   2561  HE  ARG B  13      11.727 -23.285  27.213  1.00 79.45           H  
ATOM   2562  NH1 ARG B  13      11.751 -26.152  25.859  1.00 79.45           N  
ATOM   2563 HH11 ARG B  13      11.333 -26.592  25.052  1.00 79.45           H  
ATOM   2564 HH12 ARG B  13      12.380 -26.656  26.468  1.00 79.45           H  
ATOM   2565  NH2 ARG B  13      10.647 -24.283  25.348  1.00 79.45           N  
ATOM   2566 HH21 ARG B  13      10.275 -24.711  24.512  1.00 79.45           H  
ATOM   2567 HH22 ARG B  13      10.752 -23.279  25.369  1.00 79.45           H  
ATOM   2568  CZ  ARG B  13      11.456 -24.911  26.139  1.00 79.45           C  
ATOM   2569  N   ALA B  14      15.441 -20.920  29.984  1.00 78.03           N  
ATOM   2570  H   ALA B  14      15.707 -21.291  30.886  1.00 78.03           H  
ATOM   2571  CA  ALA B  14      15.163 -19.488  29.871  1.00 78.03           C  
ATOM   2572  HA  ALA B  14      14.123 -19.356  29.573  1.00 78.03           H  
ATOM   2573  C   ALA B  14      16.032 -18.798  28.805  1.00 78.03           C  
ATOM   2574  CB  ALA B  14      15.363 -18.846  31.250  1.00 78.03           C  
ATOM   2575  HB1 ALA B  14      15.136 -17.782  31.194  1.00 78.03           H  
ATOM   2576  HB2 ALA B  14      16.394 -18.976  31.581  1.00 78.03           H  
ATOM   2577  HB3 ALA B  14      14.694 -19.313  31.973  1.00 78.03           H  
ATOM   2578  O   ALA B  14      15.538 -17.972  28.042  1.00 78.03           O  
ATOM   2579  N   THR B  15      17.317 -19.154  28.719  1.00 83.60           N  
ATOM   2580  H   THR B  15      17.673 -19.836  29.372  1.00 83.60           H  
ATOM   2581  CA  THR B  15      18.229 -18.598  27.704  1.00 83.60           C  
ATOM   2582  HA  THR B  15      18.073 -17.520  27.658  1.00 83.60           H  
ATOM   2583  C   THR B  15      17.940 -19.121  26.297  1.00 83.60           C  
ATOM   2584  CB  THR B  15      19.704 -18.830  28.062  1.00 83.60           C  
ATOM   2585  HB  THR B  15      20.320 -18.597  27.194  1.00 83.60           H  
ATOM   2586  O   THR B  15      18.043 -18.351  25.342  1.00 83.60           O  
ATOM   2587  CG2 THR B  15      20.149 -17.939  29.220  1.00 83.60           C  
ATOM   2588 HG21 THR B  15      20.057 -16.892  28.930  1.00 83.60           H  
ATOM   2589 HG22 THR B  15      19.533 -18.118  30.102  1.00 83.60           H  
ATOM   2590 HG23 THR B  15      21.192 -18.147  29.458  1.00 83.60           H  
ATOM   2591  OG1 THR B  15      19.949 -20.159  28.455  1.00 83.60           O  
ATOM   2592  HG1 THR B  15      19.577 -20.272  29.332  1.00 83.60           H  
ATOM   2593  N   LEU B  16      17.519 -20.383  26.151  1.00 83.49           N  
ATOM   2594  H   LEU B  16      17.499 -20.984  26.963  1.00 83.49           H  
ATOM   2595  CA  LEU B  16      17.052 -20.926  24.871  1.00 83.49           C  
ATOM   2596  HA  LEU B  16      17.793 -20.698  24.104  1.00 83.49           H  
ATOM   2597  C   LEU B  16      15.752 -20.259  24.407  1.00 83.49           C  
ATOM   2598  CB  LEU B  16      16.876 -22.452  24.973  1.00 83.49           C  
ATOM   2599  HB2 LEU B  16      16.307 -22.676  25.875  1.00 83.49           H  
ATOM   2600  HB3 LEU B  16      16.283 -22.791  24.124  1.00 83.49           H  
ATOM   2601  O   LEU B  16      15.678 -19.830  23.258  1.00 83.49           O  
ATOM   2602  CG  LEU B  16      18.192 -23.248  24.989  1.00 83.49           C  
ATOM   2603  HG  LEU B  16      18.856 -22.865  25.764  1.00 83.49           H  
ATOM   2604  CD1 LEU B  16      17.893 -24.719  25.284  1.00 83.49           C  
ATOM   2605 HD11 LEU B  16      18.823 -25.288  25.313  1.00 83.49           H  
ATOM   2606 HD12 LEU B  16      17.244 -25.130  24.511  1.00 83.49           H  
ATOM   2607 HD13 LEU B  16      17.396 -24.801  26.251  1.00 83.49           H  
ATOM   2608  CD2 LEU B  16      18.928 -23.177  23.648  1.00 83.49           C  
ATOM   2609 HD21 LEU B  16      18.267 -23.511  22.848  1.00 83.49           H  
ATOM   2610 HD22 LEU B  16      19.253 -22.155  23.455  1.00 83.49           H  
ATOM   2611 HD23 LEU B  16      19.809 -23.818  23.679  1.00 83.49           H  
ATOM   2612  N   ASP B  17      14.770 -20.105  25.299  1.00 83.91           N  
ATOM   2613  H   ASP B  17      14.876 -20.520  26.214  1.00 83.91           H  
ATOM   2614  CA  ASP B  17      13.504 -19.432  24.989  1.00 83.91           C  
ATOM   2615  HA  ASP B  17      13.060 -19.902  24.111  1.00 83.91           H  
ATOM   2616  C   ASP B  17      13.732 -17.947  24.640  1.00 83.91           C  
ATOM   2617  CB  ASP B  17      12.518 -19.575  26.166  1.00 83.91           C  
ATOM   2618  HB2 ASP B  17      11.675 -18.908  25.987  1.00 83.91           H  
ATOM   2619  HB3 ASP B  17      13.007 -19.245  27.083  1.00 83.91           H  
ATOM   2620  O   ASP B  17      13.110 -17.429  23.715  1.00 83.91           O  
ATOM   2621  CG  ASP B  17      11.946 -20.989  26.373  1.00 83.91           C  
ATOM   2622  OD1 ASP B  17      11.895 -21.803  25.426  1.00 83.91           O  
ATOM   2623  OD2 ASP B  17      11.468 -21.290  27.489  1.00 83.91           O  
ATOM   2624  N   LEU B  18      14.662 -17.261  25.323  1.00 84.43           N  
ATOM   2625  H   LEU B  18      15.094 -17.708  26.119  1.00 84.43           H  
ATOM   2626  CA  LEU B  18      15.049 -15.881  24.995  1.00 84.43           C  
ATOM   2627  HA  LEU B  18      14.151 -15.265  24.954  1.00 84.43           H  
ATOM   2628  C   LEU B  18      15.712 -15.790  23.619  1.00 84.43           C  
ATOM   2629  CB  LEU B  18      15.980 -15.336  26.095  1.00 84.43           C  
ATOM   2630  HB2 LEU B  18      16.810 -16.031  26.222  1.00 84.43           H  
ATOM   2631  HB3 LEU B  18      15.425 -15.303  27.033  1.00 84.43           H  
ATOM   2632  O   LEU B  18      15.435 -14.861  22.860  1.00 84.43           O  
ATOM   2633  CG  LEU B  18      16.567 -13.937  25.810  1.00 84.43           C  
ATOM   2634  HG  LEU B  18      17.174 -13.968  24.905  1.00 84.43           H  
ATOM   2635  CD1 LEU B  18      15.490 -12.868  25.647  1.00 84.43           C  
ATOM   2636 HD11 LEU B  18      14.878 -12.838  26.548  1.00 84.43           H  
ATOM   2637 HD12 LEU B  18      14.857 -13.083  24.787  1.00 84.43           H  
ATOM   2638 HD13 LEU B  18      15.947 -11.889  25.503  1.00 84.43           H  
ATOM   2639  CD2 LEU B  18      17.476 -13.518  26.965  1.00 84.43           C  
ATOM   2640 HD21 LEU B  18      17.907 -12.537  26.764  1.00 84.43           H  
ATOM   2641 HD22 LEU B  18      18.281 -14.242  27.084  1.00 84.43           H  
ATOM   2642 HD23 LEU B  18      16.900 -13.466  27.890  1.00 84.43           H  
ATOM   2643  N   ARG B  19      16.589 -16.743  23.287  1.00 85.51           N  
ATOM   2644  H   ARG B  19      16.781 -17.474  23.957  1.00 85.51           H  
ATOM   2645  CA  ARG B  19      17.235 -16.790  21.972  1.00 85.51           C  
ATOM   2646  HA  ARG B  19      17.701 -15.823  21.782  1.00 85.51           H  
ATOM   2647  C   ARG B  19      16.204 -16.986  20.862  1.00 85.51           C  
ATOM   2648  CB  ARG B  19      18.316 -17.877  21.963  1.00 85.51           C  
ATOM   2649  HB2 ARG B  19      18.989 -17.713  22.805  1.00 85.51           H  
ATOM   2650  HB3 ARG B  19      17.850 -18.855  22.078  1.00 85.51           H  
ATOM   2651  O   ARG B  19      16.272 -16.260  19.877  1.00 85.51           O  
ATOM   2652  CG  ARG B  19      19.133 -17.837  20.662  1.00 85.51           C  
ATOM   2653  HG2 ARG B  19      18.487 -18.017  19.802  1.00 85.51           H  
ATOM   2654  HG3 ARG B  19      19.581 -16.850  20.555  1.00 85.51           H  
ATOM   2655  CD  ARG B  19      20.249 -18.884  20.671  1.00 85.51           C  
ATOM   2656  HD2 ARG B  19      20.845 -18.760  21.575  1.00 85.51           H  
ATOM   2657  HD3 ARG B  19      20.886 -18.706  19.804  1.00 85.51           H  
ATOM   2658  NE  ARG B  19      19.708 -20.253  20.599  1.00 85.51           N  
ATOM   2659  HE  ARG B  19      18.723 -20.336  20.390  1.00 85.51           H  
ATOM   2660  NH1 ARG B  19      21.698 -21.375  20.811  1.00 85.51           N  
ATOM   2661 HH11 ARG B  19      22.223 -22.233  20.715  1.00 85.51           H  
ATOM   2662 HH12 ARG B  19      22.174 -20.485  20.864  1.00 85.51           H  
ATOM   2663  NH2 ARG B  19      19.812 -22.520  20.464  1.00 85.51           N  
ATOM   2664 HH21 ARG B  19      20.351 -23.370  20.386  1.00 85.51           H  
ATOM   2665 HH22 ARG B  19      18.830 -22.542  20.229  1.00 85.51           H  
ATOM   2666  CZ  ARG B  19      20.406 -21.373  20.631  1.00 85.51           C  
ATOM   2667  N   ALA B  20      15.251 -17.900  21.053  1.00 89.17           N  
ATOM   2668  H   ALA B  20      15.274 -18.456  21.896  1.00 89.17           H  
ATOM   2669  CA  ALA B  20      14.158 -18.130  20.112  1.00 89.17           C  
ATOM   2670  HA  ALA B  20      14.574 -18.360  19.131  1.00 89.17           H  
ATOM   2671  C   ALA B  20      13.275 -16.881  19.949  1.00 89.17           C  
ATOM   2672  CB  ALA B  20      13.351 -19.344  20.587  1.00 89.17           C  
ATOM   2673  HB1 ALA B  20      12.556 -19.550  19.870  1.00 89.17           H  
ATOM   2674  HB2 ALA B  20      12.906 -19.148  21.563  1.00 89.17           H  
ATOM   2675  HB3 ALA B  20      13.998 -20.219  20.653  1.00 89.17           H  
ATOM   2676  O   ALA B  20      13.009 -16.465  18.828  1.00 89.17           O  
ATOM   2677  N   ALA B  21      12.906 -16.211  21.047  1.00 89.04           N  
ATOM   2678  H   ALA B  21      13.105 -16.609  21.954  1.00 89.04           H  
ATOM   2679  CA  ALA B  21      12.114 -14.982  20.981  1.00 89.04           C  
ATOM   2680  HA  ALA B  21      11.202 -15.193  20.423  1.00 89.04           H  
ATOM   2681  C   ALA B  21      12.847 -13.849  20.237  1.00 89.04           C  
ATOM   2682  CB  ALA B  21      11.728 -14.569  22.407  1.00 89.04           C  
ATOM   2683  HB1 ALA B  21      11.179 -15.379  22.888  1.00 89.04           H  
ATOM   2684  HB2 ALA B  21      12.621 -14.342  22.989  1.00 89.04           H  
ATOM   2685  HB3 ALA B  21      11.090 -13.686  22.366  1.00 89.04           H  
ATOM   2686  O   ALA B  21      12.272 -13.190  19.380  1.00 89.04           O  
ATOM   2687  N   ARG B  22      14.143 -13.642  20.506  1.00 88.30           N  
ATOM   2688  H   ARG B  22      14.575 -14.210  21.221  1.00 88.30           H  
ATOM   2689  CA  ARG B  22      14.950 -12.641  19.782  1.00 88.30           C  
ATOM   2690  HA  ARG B  22      14.430 -11.683  19.788  1.00 88.30           H  
ATOM   2691  C   ARG B  22      15.136 -12.974  18.307  1.00 88.30           C  
ATOM   2692  CB  ARG B  22      16.324 -12.492  20.436  1.00 88.30           C  
ATOM   2693  HB2 ARG B  22      16.748 -13.478  20.626  1.00 88.30           H  
ATOM   2694  HB3 ARG B  22      16.981 -11.959  19.749  1.00 88.30           H  
ATOM   2695  O   ARG B  22      15.338 -12.067  17.511  1.00 88.30           O  
ATOM   2696  CG  ARG B  22      16.248 -11.689  21.734  1.00 88.30           C  
ATOM   2697  HG2 ARG B  22      15.849 -10.698  21.518  1.00 88.30           H  
ATOM   2698  HG3 ARG B  22      15.596 -12.189  22.451  1.00 88.30           H  
ATOM   2699  CD  ARG B  22      17.656 -11.559  22.317  1.00 88.30           C  
ATOM   2700  HD2 ARG B  22      18.316 -11.146  21.554  1.00 88.30           H  
ATOM   2701  HD3 ARG B  22      18.007 -12.552  22.598  1.00 88.30           H  
ATOM   2702  NE  ARG B  22      17.666 -10.671  23.489  1.00 88.30           N  
ATOM   2703  HE  ARG B  22      16.823 -10.142  23.658  1.00 88.30           H  
ATOM   2704  NH1 ARG B  22      19.830 -11.059  24.150  1.00 88.30           N  
ATOM   2705 HH11 ARG B  22      19.965 -11.623  23.323  1.00 88.30           H  
ATOM   2706 HH12 ARG B  22      20.605 -10.826  24.755  1.00 88.30           H  
ATOM   2707  NH2 ARG B  22      18.540  -9.668  25.332  1.00 88.30           N  
ATOM   2708 HH21 ARG B  22      17.673  -9.167  25.468  1.00 88.30           H  
ATOM   2709 HH22 ARG B  22      19.291  -9.520  25.991  1.00 88.30           H  
ATOM   2710  CZ  ARG B  22      18.676 -10.470  24.315  1.00 88.30           C  
ATOM   2711  N   GLN B  23      15.145 -14.257  17.961  1.00 88.83           N  
ATOM   2712  H   GLN B  23      14.984 -14.960  18.668  1.00 88.83           H  
ATOM   2713  CA  GLN B  23      15.187 -14.681  16.572  1.00 88.83           C  
ATOM   2714  HA  GLN B  23      15.943 -14.099  16.046  1.00 88.83           H  
ATOM   2715  C   GLN B  23      13.862 -14.369  15.870  1.00 88.83           C  
ATOM   2716  CB  GLN B  23      15.603 -16.152  16.514  1.00 88.83           C  
ATOM   2717  HB2 GLN B  23      14.893 -16.772  17.060  1.00 88.83           H  
ATOM   2718  HB3 GLN B  23      16.589 -16.256  16.966  1.00 88.83           H  
ATOM   2719  O   GLN B  23      13.905 -13.717  14.834  1.00 88.83           O  
ATOM   2720  CG  GLN B  23      15.655 -16.616  15.061  1.00 88.83           C  
ATOM   2721  HG2 GLN B  23      14.634 -16.611  14.680  1.00 88.83           H  
ATOM   2722  HG3 GLN B  23      16.248 -15.925  14.461  1.00 88.83           H  
ATOM   2723  CD  GLN B  23      16.220 -18.013  14.880  1.00 88.83           C  
ATOM   2724  NE2 GLN B  23      15.971 -18.585  13.728  1.00 88.83           N  
ATOM   2725 HE21 GLN B  23      15.273 -18.156  13.138  1.00 88.83           H  
ATOM   2726 HE22 GLN B  23      16.270 -19.533  13.550  1.00 88.83           H  
ATOM   2727  OE1 GLN B  23      16.899 -18.564  15.746  1.00 88.83           O  
ATOM   2728  N   ARG B  24      12.720 -14.688  16.493  1.00 91.86           N  
ATOM   2729  H   ARG B  24      12.762 -15.269  17.318  1.00 91.86           H  
ATOM   2730  CA  ARG B  24      11.396 -14.346  15.953  1.00 91.86           C  
ATOM   2731  HA  ARG B  24      11.313 -14.820  14.976  1.00 91.86           H  
ATOM   2732  C   ARG B  24      11.227 -12.844  15.706  1.00 91.86           C  
ATOM   2733  CB  ARG B  24      10.296 -14.902  16.877  1.00 91.86           C  
ATOM   2734  HB2 ARG B  24      10.436 -15.978  16.975  1.00 91.86           H  
ATOM   2735  HB3 ARG B  24      10.402 -14.457  17.866  1.00 91.86           H  
ATOM   2736  O   ARG B  24      10.706 -12.466  14.671  1.00 91.86           O  
ATOM   2737  CG  ARG B  24       8.860 -14.642  16.379  1.00 91.86           C  
ATOM   2738  HG2 ARG B  24       8.661 -13.571  16.365  1.00 91.86           H  
ATOM   2739  HG3 ARG B  24       8.159 -15.105  17.074  1.00 91.86           H  
ATOM   2740  CD  ARG B  24       8.620 -15.218  14.978  1.00 91.86           C  
ATOM   2741  HD2 ARG B  24       9.287 -14.723  14.273  1.00 91.86           H  
ATOM   2742  HD3 ARG B  24       8.854 -16.282  14.979  1.00 91.86           H  
ATOM   2743  NE  ARG B  24       7.235 -15.024  14.511  1.00 91.86           N  
ATOM   2744  HE  ARG B  24       6.546 -14.576  15.097  1.00 91.86           H  
ATOM   2745  NH1 ARG B  24       7.611 -15.656  12.328  1.00 91.86           N  
ATOM   2746 HH11 ARG B  24       7.282 -15.651  11.373  1.00 91.86           H  
ATOM   2747 HH12 ARG B  24       8.593 -15.797  12.515  1.00 91.86           H  
ATOM   2748  NH2 ARG B  24       5.588 -14.950  12.974  1.00 91.86           N  
ATOM   2749 HH21 ARG B  24       5.252 -14.940  12.022  1.00 91.86           H  
ATOM   2750 HH22 ARG B  24       5.045 -14.474  13.681  1.00 91.86           H  
ATOM   2751  CZ  ARG B  24       6.822 -15.217  13.272  1.00 91.86           C  
ATOM   2752  N   ILE B  25      11.715 -11.984  16.606  1.00 91.75           N  
ATOM   2753  H   ILE B  25      12.064 -12.358  17.476  1.00 91.75           H  
ATOM   2754  CA  ILE B  25      11.691 -10.520  16.396  1.00 91.75           C  
ATOM   2755  HA  ILE B  25      10.660 -10.201  16.244  1.00 91.75           H  
ATOM   2756  C   ILE B  25      12.455 -10.129  15.124  1.00 91.75           C  
ATOM   2757  CB  ILE B  25      12.254  -9.775  17.627  1.00 91.75           C  
ATOM   2758  HB  ILE B  25      13.232 -10.195  17.862  1.00 91.75           H  
ATOM   2759  O   ILE B  25      11.943  -9.366  14.315  1.00 91.75           O  
ATOM   2760  CG1 ILE B  25      11.323  -9.970  18.841  1.00 91.75           C  
ATOM   2761 HG12 ILE B  25      11.060 -11.024  18.931  1.00 91.75           H  
ATOM   2762 HG13 ILE B  25      10.400  -9.411  18.688  1.00 91.75           H  
ATOM   2763  CG2 ILE B  25      12.432  -8.270  17.357  1.00 91.75           C  
ATOM   2764 HG21 ILE B  25      11.488  -7.826  17.041  1.00 91.75           H  
ATOM   2765 HG22 ILE B  25      13.157  -8.093  16.562  1.00 91.75           H  
ATOM   2766 HG23 ILE B  25      12.793  -7.736  18.236  1.00 91.75           H  
ATOM   2767  CD1 ILE B  25      11.959  -9.545  20.169  1.00 91.75           C  
ATOM   2768 HD11 ILE B  25      12.073  -8.462  20.215  1.00 91.75           H  
ATOM   2769 HD12 ILE B  25      11.309  -9.862  20.985  1.00 91.75           H  
ATOM   2770 HD13 ILE B  25      12.931 -10.023  20.291  1.00 91.75           H  
ATOM   2771  N   ARG B  26      13.660 -10.678  14.916  1.00 90.22           N  
ATOM   2772  H   ARG B  26      13.993 -11.378  15.564  1.00 90.22           H  
ATOM   2773  CA  ARG B  26      14.444 -10.379  13.709  1.00 90.22           C  
ATOM   2774  HA  ARG B  26      14.511  -9.297  13.593  1.00 90.22           H  
ATOM   2775  C   ARG B  26      13.757 -10.866  12.438  1.00 90.22           C  
ATOM   2776  CB  ARG B  26      15.852 -10.968  13.787  1.00 90.22           C  
ATOM   2777  HB2 ARG B  26      16.304 -10.897  12.798  1.00 90.22           H  
ATOM   2778  HB3 ARG B  26      15.792 -12.022  14.061  1.00 90.22           H  
ATOM   2779  O   ARG B  26      13.805 -10.150  11.451  1.00 90.22           O  
ATOM   2780  CG  ARG B  26      16.740 -10.203  14.774  1.00 90.22           C  
ATOM   2781  HG2 ARG B  26      16.717  -9.143  14.522  1.00 90.22           H  
ATOM   2782  HG3 ARG B  26      16.368 -10.328  15.791  1.00 90.22           H  
ATOM   2783  CD  ARG B  26      18.189 -10.695  14.673  1.00 90.22           C  
ATOM   2784  HD2 ARG B  26      18.524 -10.558  13.645  1.00 90.22           H  
ATOM   2785  HD3 ARG B  26      18.824 -10.070  15.302  1.00 90.22           H  
ATOM   2786  NE  ARG B  26      18.317 -12.121  15.036  1.00 90.22           N  
ATOM   2787  HE  ARG B  26      18.149 -12.769  14.279  1.00 90.22           H  
ATOM   2788  NH1 ARG B  26      18.694 -11.835  17.272  1.00 90.22           N  
ATOM   2789 HH11 ARG B  26      18.532 -10.852  17.106  1.00 90.22           H  
ATOM   2790 HH12 ARG B  26      18.808 -12.214  18.201  1.00 90.22           H  
ATOM   2791  NH2 ARG B  26      18.581 -13.906  16.420  1.00 90.22           N  
ATOM   2792 HH21 ARG B  26      18.427 -14.501  15.619  1.00 90.22           H  
ATOM   2793 HH22 ARG B  26      18.637 -14.306  17.346  1.00 90.22           H  
ATOM   2794  CZ  ARG B  26      18.530 -12.614  16.238  1.00 90.22           C  
ATOM   2795  N   GLU B  27      13.121 -12.034  12.475  1.00 91.69           N  
ATOM   2796  H   GLU B  27      13.151 -12.581  13.324  1.00 91.69           H  
ATOM   2797  CA  GLU B  27      12.332 -12.555  11.350  1.00 91.69           C  
ATOM   2798  HA  GLU B  27      12.964 -12.609  10.463  1.00 91.69           H  
ATOM   2799  C   GLU B  27      11.148 -11.618  11.021  1.00 91.69           C  
ATOM   2800  CB  GLU B  27      11.856 -13.985  11.683  1.00 91.69           C  
ATOM   2801  HB2 GLU B  27      11.352 -13.958  12.649  1.00 91.69           H  
ATOM   2802  HB3 GLU B  27      11.132 -14.306  10.934  1.00 91.69           H  
ATOM   2803  O   GLU B  27      10.896 -11.289   9.867  1.00 91.69           O  
ATOM   2804  CG  GLU B  27      13.009 -15.015  11.725  1.00 91.69           C  
ATOM   2805  HG2 GLU B  27      13.861 -14.575  12.244  1.00 91.69           H  
ATOM   2806  HG3 GLU B  27      13.326 -15.225  10.704  1.00 91.69           H  
ATOM   2807  CD  GLU B  27      12.663 -16.339  12.440  1.00 91.69           C  
ATOM   2808  OE1 GLU B  27      13.599 -17.172  12.596  1.00 91.69           O  
ATOM   2809  OE2 GLU B  27      11.528 -16.480  12.959  1.00 91.69           O  
ATOM   2810  N   LEU B  28      10.465 -11.085  12.034  1.00 93.11           N  
ATOM   2811  H   LEU B  28      10.685 -11.378  12.975  1.00 93.11           H  
ATOM   2812  CA  LEU B  28       9.343 -10.162  11.832  1.00 93.11           C  
ATOM   2813  HA  LEU B  28       8.670 -10.578  11.083  1.00 93.11           H  
ATOM   2814  C   LEU B  28       9.770  -8.779  11.304  1.00 93.11           C  
ATOM   2815  CB  LEU B  28       8.596 -10.032  13.166  1.00 93.11           C  
ATOM   2816  HB2 LEU B  28       9.317  -9.774  13.942  1.00 93.11           H  
ATOM   2817  HB3 LEU B  28       7.885  -9.208  13.094  1.00 93.11           H  
ATOM   2818  O   LEU B  28       9.087  -8.191  10.467  1.00 93.11           O  
ATOM   2819  CG  LEU B  28       7.838 -11.306  13.577  1.00 93.11           C  
ATOM   2820  HG  LEU B  28       8.479 -12.184  13.504  1.00 93.11           H  
ATOM   2821  CD1 LEU B  28       7.384 -11.161  15.029  1.00 93.11           C  
ATOM   2822 HD11 LEU B  28       8.253 -11.030  15.675  1.00 93.11           H  
ATOM   2823 HD12 LEU B  28       6.727 -10.296  15.117  1.00 93.11           H  
ATOM   2824 HD13 LEU B  28       6.837 -12.055  15.328  1.00 93.11           H  
ATOM   2825  CD2 LEU B  28       6.621 -11.524  12.692  1.00 93.11           C  
ATOM   2826 HD21 LEU B  28       5.973 -12.296  13.108  1.00 93.11           H  
ATOM   2827 HD22 LEU B  28       6.054 -10.595  12.642  1.00 93.11           H  
ATOM   2828 HD23 LEU B  28       6.923 -11.815  11.686  1.00 93.11           H  
ATOM   2829  N   GLU B  29      10.895  -8.243  11.782  1.00 90.94           N  
ATOM   2830  H   GLU B  29      11.361  -8.730  12.534  1.00 90.94           H  
ATOM   2831  CA  GLU B  29      11.335  -6.876  11.453  1.00 90.94           C  
ATOM   2832  HA  GLU B  29      10.472  -6.247  11.238  1.00 90.94           H  
ATOM   2833  C   GLU B  29      12.245  -6.819  10.215  1.00 90.94           C  
ATOM   2834  CB  GLU B  29      12.062  -6.265  12.668  1.00 90.94           C  
ATOM   2835  HB2 GLU B  29      12.852  -6.948  12.981  1.00 90.94           H  
ATOM   2836  HB3 GLU B  29      12.524  -5.325  12.366  1.00 90.94           H  
ATOM   2837  O   GLU B  29      12.173  -5.882   9.424  1.00 90.94           O  
ATOM   2838  CG  GLU B  29      11.117  -5.978  13.850  1.00 90.94           C  
ATOM   2839  HG2 GLU B  29      10.366  -5.256  13.527  1.00 90.94           H  
ATOM   2840  HG3 GLU B  29      10.604  -6.903  14.114  1.00 90.94           H  
ATOM   2841  CD  GLU B  29      11.825  -5.445  15.112  1.00 90.94           C  
ATOM   2842  OE1 GLU B  29      11.141  -4.831  15.976  1.00 90.94           O  
ATOM   2843  OE2 GLU B  29      13.033  -5.718  15.304  1.00 90.94           O  
ATOM   2844  N   SER B  30      13.132  -7.802  10.045  1.00 87.93           N  
ATOM   2845  H   SER B  30      13.072  -8.611  10.647  1.00 87.93           H  
ATOM   2846  CA  SER B  30      14.314  -7.673   9.180  1.00 87.93           C  
ATOM   2847  HA  SER B  30      14.073  -6.984   8.371  1.00 87.93           H  
ATOM   2848  C   SER B  30      14.735  -8.973   8.485  1.00 87.93           C  
ATOM   2849  CB  SER B  30      15.476  -7.044   9.970  1.00 87.93           C  
ATOM   2850  HB2 SER B  30      15.185  -6.038  10.274  1.00 87.93           H  
ATOM   2851  HB3 SER B  30      16.361  -6.960   9.339  1.00 87.93           H  
ATOM   2852  O   SER B  30      15.889  -9.084   8.065  1.00 87.93           O  
ATOM   2853  OG  SER B  30      15.778  -7.803  11.132  1.00 87.93           O  
ATOM   2854  HG  SER B  30      14.930  -7.985  11.543  1.00 87.93           H  
ATOM   2855  N   ASP B  31      13.830  -9.953   8.327  1.00 92.21           N  
ATOM   2856  H   ASP B  31      12.912  -9.871   8.740  1.00 92.21           H  
ATOM   2857  CA  ASP B  31      14.162 -11.161   7.558  1.00 92.21           C  
ATOM   2858  HA  ASP B  31      15.000 -11.625   8.079  1.00 92.21           H  
ATOM   2859  C   ASP B  31      14.557 -10.768   6.123  1.00 92.21           C  
ATOM   2860  CB  ASP B  31      13.026 -12.200   7.528  1.00 92.21           C  
ATOM   2861  HB2 ASP B  31      12.490 -12.147   8.475  1.00 92.21           H  
ATOM   2862  HB3 ASP B  31      12.326 -11.968   6.725  1.00 92.21           H  
ATOM   2863  O   ASP B  31      13.798 -10.033   5.462  1.00 92.21           O  
ATOM   2864  CG  ASP B  31      13.494 -13.657   7.403  1.00 92.21           C  
ATOM   2865  OD1 ASP B  31      14.722 -13.897   7.355  1.00 92.21           O  
ATOM   2866  OD2 ASP B  31      12.618 -14.548   7.417  1.00 92.21           O  
ATOM   2867  N   PRO B  32      15.739 -11.194   5.637  1.00 96.67           N  
ATOM   2868  CA  PRO B  32      16.137 -10.968   4.260  1.00 96.67           C  
ATOM   2869  HA  PRO B  32      16.055  -9.903   4.040  1.00 96.67           H  
ATOM   2870  C   PRO B  32      15.247 -11.765   3.307  1.00 96.67           C  
ATOM   2871  CB  PRO B  32      17.604 -11.397   4.165  1.00 96.67           C  
ATOM   2872  HB2 PRO B  32      17.684 -12.386   3.713  1.00 96.67           H  
ATOM   2873  HB3 PRO B  32      18.183 -10.665   3.602  1.00 96.67           H  
ATOM   2874  O   PRO B  32      14.938 -12.933   3.550  1.00 96.67           O  
ATOM   2875  CG  PRO B  32      18.086 -11.462   5.611  1.00 96.67           C  
ATOM   2876  HG2 PRO B  32      18.873 -12.204   5.746  1.00 96.67           H  
ATOM   2877  HG3 PRO B  32      18.423 -10.475   5.930  1.00 96.67           H  
ATOM   2878  CD  PRO B  32      16.823 -11.834   6.368  1.00 96.67           C  
ATOM   2879  HD2 PRO B  32      16.693 -12.916   6.341  1.00 96.67           H  
ATOM   2880  HD3 PRO B  32      16.903 -11.479   7.396  1.00 96.67           H  
ATOM   2881  N   LEU B  33      14.874 -11.156   2.186  1.00 98.67           N  
ATOM   2882  H   LEU B  33      15.186 -10.211   2.016  1.00 98.67           H  
ATOM   2883  CA  LEU B  33      14.016 -11.795   1.188  1.00 98.67           C  
ATOM   2884  HA  LEU B  33      13.579 -12.703   1.604  1.00 98.67           H  
ATOM   2885  C   LEU B  33      14.855 -12.204  -0.021  1.00 98.67           C  
ATOM   2886  CB  LEU B  33      12.851 -10.870   0.811  1.00 98.67           C  
ATOM   2887  HB2 LEU B  33      12.151 -11.439   0.199  1.00 98.67           H  
ATOM   2888  HB3 LEU B  33      13.237 -10.056   0.198  1.00 98.67           H  
ATOM   2889  O   LEU B  33      15.641 -11.407  -0.526  1.00 98.67           O  
ATOM   2890  CG  LEU B  33      12.085 -10.274   2.005  1.00 98.67           C  
ATOM   2891  HG  LEU B  33      12.774  -9.747   2.664  1.00 98.67           H  
ATOM   2892  CD1 LEU B  33      11.084  -9.240   1.504  1.00 98.67           C  
ATOM   2893 HD11 LEU B  33      10.651  -8.736   2.368  1.00 98.67           H  
ATOM   2894 HD12 LEU B  33      10.302  -9.723   0.918  1.00 98.67           H  
ATOM   2895 HD13 LEU B  33      11.589  -8.496   0.887  1.00 98.67           H  
ATOM   2896  CD2 LEU B  33      11.351 -11.345   2.814  1.00 98.67           C  
ATOM   2897 HD21 LEU B  33      10.733 -10.873   3.579  1.00 98.67           H  
ATOM   2898 HD22 LEU B  33      12.075 -11.990   3.311  1.00 98.67           H  
ATOM   2899 HD23 LEU B  33      10.719 -11.946   2.161  1.00 98.67           H  
ATOM   2900  N   ALA B  34      14.712 -13.437  -0.487  1.00 98.77           N  
ATOM   2901  H   ALA B  34      13.953 -13.993  -0.120  1.00 98.77           H  
ATOM   2902  CA  ALA B  34      15.371 -13.930  -1.684  1.00 98.77           C  
ATOM   2903  HA  ALA B  34      16.345 -13.453  -1.792  1.00 98.77           H  
ATOM   2904  C   ALA B  34      14.536 -13.606  -2.924  1.00 98.77           C  
ATOM   2905  CB  ALA B  34      15.596 -15.437  -1.542  1.00 98.77           C  
ATOM   2906  HB1 ALA B  34      16.353 -15.628  -0.781  1.00 98.77           H  
ATOM   2907  HB2 ALA B  34      14.664 -15.930  -1.268  1.00 98.77           H  
ATOM   2908  HB3 ALA B  34      15.934 -15.847  -2.494  1.00 98.77           H  
ATOM   2909  O   ALA B  34      13.354 -13.936  -2.987  1.00 98.77           O  
ATOM   2910  N   ILE B  35      15.172 -13.016  -3.935  1.00 98.87           N  
ATOM   2911  H   ILE B  35      16.147 -12.783  -3.812  1.00 98.87           H  
ATOM   2912  CA  ILE B  35      14.639 -12.996  -5.297  1.00 98.87           C  
ATOM   2913  HA  ILE B  35      13.552 -12.930  -5.269  1.00 98.87           H  
ATOM   2914  C   ILE B  35      15.037 -14.328  -5.932  1.00 98.87           C  
ATOM   2915  CB  ILE B  35      15.178 -11.784  -6.089  1.00 98.87           C  
ATOM   2916  HB  ILE B  35      16.266 -11.849  -6.129  1.00 98.87           H  
ATOM   2917  O   ILE B  35      16.230 -14.580  -6.113  1.00 98.87           O  
ATOM   2918  CG1 ILE B  35      14.792 -10.455  -5.397  1.00 98.87           C  
ATOM   2919 HG12 ILE B  35      15.094 -10.489  -4.350  1.00 98.87           H  
ATOM   2920 HG13 ILE B  35      13.709 -10.332  -5.428  1.00 98.87           H  
ATOM   2921  CG2 ILE B  35      14.633 -11.821  -7.528  1.00 98.87           C  
ATOM   2922 HG21 ILE B  35      13.545 -11.751  -7.522  1.00 98.87           H  
ATOM   2923 HG22 ILE B  35      14.918 -12.748  -8.026  1.00 98.87           H  
ATOM   2924 HG23 ILE B  35      15.044 -10.999  -8.114  1.00 98.87           H  
ATOM   2925  CD1 ILE B  35      15.453  -9.213  -6.009  1.00 98.87           C  
ATOM   2926 HD11 ILE B  35      15.100  -9.049  -7.027  1.00 98.87           H  
ATOM   2927 HD12 ILE B  35      16.536  -9.330  -6.009  1.00 98.87           H  
ATOM   2928 HD13 ILE B  35      15.193  -8.338  -5.412  1.00 98.87           H  
ATOM   2929  N   VAL B  36      14.058 -15.177  -6.241  1.00 98.66           N  
ATOM   2930  H   VAL B  36      13.108 -14.901  -6.037  1.00 98.66           H  
ATOM   2931  CA  VAL B  36      14.282 -16.527  -6.794  1.00 98.66           C  
ATOM   2932  HA  VAL B  36      15.345 -16.762  -6.732  1.00 98.66           H  
ATOM   2933  C   VAL B  36      13.940 -16.626  -8.278  1.00 98.66           C  
ATOM   2934  CB  VAL B  36      13.550 -17.610  -5.979  1.00 98.66           C  
ATOM   2935  HB  VAL B  36      13.728 -18.573  -6.456  1.00 98.66           H  
ATOM   2936  O   VAL B  36      14.487 -17.465  -8.982  1.00 98.66           O  
ATOM   2937  CG1 VAL B  36      14.112 -17.682  -4.554  1.00 98.66           C  
ATOM   2938 HG11 VAL B  36      13.645 -18.513  -4.025  1.00 98.66           H  
ATOM   2939 HG12 VAL B  36      13.903 -16.761  -4.010  1.00 98.66           H  
ATOM   2940 HG13 VAL B  36      15.187 -17.854  -4.591  1.00 98.66           H  
ATOM   2941  CG2 VAL B  36      12.034 -17.389  -5.900  1.00 98.66           C  
ATOM   2942 HG21 VAL B  36      11.804 -16.491  -5.326  1.00 98.66           H  
ATOM   2943 HG22 VAL B  36      11.615 -17.305  -6.902  1.00 98.66           H  
ATOM   2944 HG23 VAL B  36      11.574 -18.242  -5.401  1.00 98.66           H  
ATOM   2945  N   GLY B  37      13.097 -15.727  -8.784  1.00 98.73           N  
ATOM   2946  H   GLY B  37      12.685 -15.055  -8.152  1.00 98.73           H  
ATOM   2947  CA  GLY B  37      12.752 -15.627 -10.200  1.00 98.73           C  
ATOM   2948  HA2 GLY B  37      11.814 -16.148 -10.394  1.00 98.73           H  
ATOM   2949  HA3 GLY B  37      13.530 -16.086 -10.809  1.00 98.73           H  
ATOM   2950  C   GLY B  37      12.578 -14.177 -10.624  1.00 98.73           C  
ATOM   2951  O   GLY B  37      12.254 -13.317  -9.807  1.00 98.73           O  
ATOM   2952  N   MET B  38      12.815 -13.892 -11.902  1.00 98.75           N  
ATOM   2953  H   MET B  38      13.051 -14.649 -12.527  1.00 98.75           H  
ATOM   2954  CA  MET B  38      12.591 -12.572 -12.495  1.00 98.75           C  
ATOM   2955  HA  MET B  38      11.762 -12.090 -11.977  1.00 98.75           H  
ATOM   2956  C   MET B  38      12.247 -12.725 -13.971  1.00 98.75           C  
ATOM   2957  CB  MET B  38      13.831 -11.663 -12.414  1.00 98.75           C  
ATOM   2958  HB2 MET B  38      13.511 -10.635 -12.584  1.00 98.75           H  
ATOM   2959  HB3 MET B  38      14.512 -11.936 -13.220  1.00 98.75           H  
ATOM   2960  O   MET B  38      12.887 -13.524 -14.660  1.00 98.75           O  
ATOM   2961  CG  MET B  38      14.627 -11.724 -11.112  1.00 98.75           C  
ATOM   2962  HG2 MET B  38      13.948 -11.511 -10.286  1.00 98.75           H  
ATOM   2963  HG3 MET B  38      15.018 -12.734 -10.984  1.00 98.75           H  
ATOM   2964  SD  MET B  38      16.009 -10.556 -11.012  1.00 98.75           S  
ATOM   2965  CE  MET B  38      17.100 -11.140 -12.342  1.00 98.75           C  
ATOM   2966  HE1 MET B  38      16.581 -11.094 -13.299  1.00 98.75           H  
ATOM   2967  HE2 MET B  38      17.983 -10.503 -12.395  1.00 98.75           H  
ATOM   2968  HE3 MET B  38      17.412 -12.166 -12.145  1.00 98.75           H  
ATOM   2969  N   ALA B  39      11.332 -11.903 -14.468  1.00 98.84           N  
ATOM   2970  H   ALA B  39      10.834 -11.294 -13.834  1.00 98.84           H  
ATOM   2971  CA  ALA B  39      11.042 -11.752 -15.887  1.00 98.84           C  
ATOM   2972  HA  ALA B  39      11.925 -12.019 -16.468  1.00 98.84           H  
ATOM   2973  C   ALA B  39      10.702 -10.288 -16.203  1.00 98.84           C  
ATOM   2974  CB  ALA B  39       9.920 -12.719 -16.267  1.00 98.84           C  
ATOM   2975  HB1 ALA B  39      10.228 -13.747 -16.073  1.00 98.84           H  
ATOM   2976  HB2 ALA B  39       9.034 -12.501 -15.670  1.00 98.84           H  
ATOM   2977  HB3 ALA B  39       9.678 -12.625 -17.325  1.00 98.84           H  
ATOM   2978  O   ALA B  39      10.292  -9.525 -15.322  1.00 98.84           O  
ATOM   2979  N   CYS B  40      10.906  -9.874 -17.451  1.00 98.78           N  
ATOM   2980  H   CYS B  40      11.173 -10.534 -18.168  1.00 98.78           H  
ATOM   2981  CA  CYS B  40      10.590  -8.522 -17.888  1.00 98.78           C  
ATOM   2982  HA  CYS B  40       9.644  -8.236 -17.428  1.00 98.78           H  
ATOM   2983  C   CYS B  40      10.391  -8.433 -19.400  1.00 98.78           C  
ATOM   2984  CB  CYS B  40      11.681  -7.536 -17.425  1.00 98.78           C  
ATOM   2985  HB2 CYS B  40      11.429  -6.540 -17.788  1.00 98.78           H  
ATOM   2986  HB3 CYS B  40      11.681  -7.502 -16.335  1.00 98.78           H  
ATOM   2987  O   CYS B  40      10.984  -9.191 -20.165  1.00 98.78           O  
ATOM   2988  SG  CYS B  40      13.342  -7.993 -18.018  1.00 98.78           S  
ATOM   2989  HG  CYS B  40      13.961  -6.871 -17.641  1.00 98.78           H  
ATOM   2990  N   ARG B  41       9.623  -7.423 -19.816  1.00 98.73           N  
ATOM   2991  H   ARG B  41       9.192  -6.851 -19.105  1.00 98.73           H  
ATOM   2992  CA  ARG B  41       9.699  -6.857 -21.163  1.00 98.73           C  
ATOM   2993  HA  ARG B  41      10.554  -7.309 -21.666  1.00 98.73           H  
ATOM   2994  C   ARG B  41       9.975  -5.370 -21.066  1.00 98.73           C  
ATOM   2995  CB  ARG B  41       8.456  -7.144 -22.011  1.00 98.73           C  
ATOM   2996  HB2 ARG B  41       7.556  -6.775 -21.520  1.00 98.73           H  
ATOM   2997  HB3 ARG B  41       8.574  -6.603 -22.950  1.00 98.73           H  
ATOM   2998  O   ARG B  41       9.280  -4.661 -20.339  1.00 98.73           O  
ATOM   2999  CG  ARG B  41       8.307  -8.636 -22.324  1.00 98.73           C  
ATOM   3000  HG2 ARG B  41       7.843  -9.148 -21.481  1.00 98.73           H  
ATOM   3001  HG3 ARG B  41       9.291  -9.072 -22.497  1.00 98.73           H  
ATOM   3002  CD  ARG B  41       7.465  -8.829 -23.589  1.00 98.73           C  
ATOM   3003  HD2 ARG B  41       7.893  -8.247 -24.405  1.00 98.73           H  
ATOM   3004  HD3 ARG B  41       6.457  -8.461 -23.402  1.00 98.73           H  
ATOM   3005  NE  ARG B  41       7.391 -10.253 -23.951  1.00 98.73           N  
ATOM   3006  HE  ARG B  41       6.780 -10.828 -23.388  1.00 98.73           H  
ATOM   3007  NH1 ARG B  41       8.869 -10.283 -25.723  1.00 98.73           N  
ATOM   3008 HH11 ARG B  41       9.364 -10.810 -26.428  1.00 98.73           H  
ATOM   3009 HH12 ARG B  41       8.986  -9.283 -25.646  1.00 98.73           H  
ATOM   3010  NH2 ARG B  41       7.942 -12.183 -24.986  1.00 98.73           N  
ATOM   3011 HH21 ARG B  41       8.489 -12.717 -25.646  1.00 98.73           H  
ATOM   3012 HH22 ARG B  41       7.426 -12.679 -24.273  1.00 98.73           H  
ATOM   3013  CZ  ARG B  41       8.066 -10.892 -24.888  1.00 98.73           C  
ATOM   3014  N   LEU B  42      10.996  -4.909 -21.777  1.00 98.80           N  
ATOM   3015  H   LEU B  42      11.445  -5.541 -22.423  1.00 98.80           H  
ATOM   3016  CA  LEU B  42      11.442  -3.515 -21.779  1.00 98.80           C  
ATOM   3017  HA  LEU B  42      10.622  -2.888 -21.431  1.00 98.80           H  
ATOM   3018  C   LEU B  42      11.761  -3.070 -23.218  1.00 98.80           C  
ATOM   3019  CB  LEU B  42      12.648  -3.343 -20.824  1.00 98.80           C  
ATOM   3020  HB2 LEU B  42      13.020  -2.320 -20.883  1.00 98.80           H  
ATOM   3021  HB3 LEU B  42      13.457  -3.991 -21.160  1.00 98.80           H  
ATOM   3022  O   LEU B  42      11.904  -3.920 -24.100  1.00 98.80           O  
ATOM   3023  CG  LEU B  42      12.357  -3.662 -19.347  1.00 98.80           C  
ATOM   3024  HG  LEU B  42      11.904  -4.651 -19.265  1.00 98.80           H  
ATOM   3025  CD1 LEU B  42      13.655  -3.694 -18.543  1.00 98.80           C  
ATOM   3026 HD11 LEU B  42      13.429  -3.892 -17.496  1.00 98.80           H  
ATOM   3027 HD12 LEU B  42      14.283  -4.498 -18.927  1.00 98.80           H  
ATOM   3028 HD13 LEU B  42      14.179  -2.742 -18.632  1.00 98.80           H  
ATOM   3029  CD2 LEU B  42      11.423  -2.638 -18.708  1.00 98.80           C  
ATOM   3030 HD21 LEU B  42      11.921  -1.676 -18.587  1.00 98.80           H  
ATOM   3031 HD22 LEU B  42      10.531  -2.506 -19.321  1.00 98.80           H  
ATOM   3032 HD23 LEU B  42      11.102  -3.013 -17.736  1.00 98.80           H  
ATOM   3033  N   PRO B  43      11.860  -1.755 -23.479  1.00 98.38           N  
ATOM   3034  CA  PRO B  43      12.189  -1.240 -24.803  1.00 98.38           C  
ATOM   3035  HA  PRO B  43      11.381  -1.511 -25.483  1.00 98.38           H  
ATOM   3036  C   PRO B  43      13.507  -1.790 -25.354  1.00 98.38           C  
ATOM   3037  CB  PRO B  43      12.240   0.282 -24.654  1.00 98.38           C  
ATOM   3038  HB2 PRO B  43      13.247   0.603 -24.390  1.00 98.38           H  
ATOM   3039  HB3 PRO B  43      11.906   0.787 -25.560  1.00 98.38           H  
ATOM   3040  O   PRO B  43      14.425  -2.123 -24.602  1.00 98.38           O  
ATOM   3041  CG  PRO B  43      11.305   0.544 -23.476  1.00 98.38           C  
ATOM   3042  HG2 PRO B  43      10.268   0.535 -23.813  1.00 98.38           H  
ATOM   3043  HG3 PRO B  43      11.544   1.479 -22.969  1.00 98.38           H  
ATOM   3044  CD  PRO B  43      11.553  -0.659 -22.575  1.00 98.38           C  
ATOM   3045  HD2 PRO B  43      12.411  -0.465 -21.931  1.00 98.38           H  
ATOM   3046  HD3 PRO B  43      10.665  -0.862 -21.977  1.00 98.38           H  
ATOM   3047  N   GLY B  44      13.617  -1.824 -26.682  1.00 97.55           N  
ATOM   3048  H   GLY B  44      12.811  -1.564 -27.232  1.00 97.55           H  
ATOM   3049  CA  GLY B  44      14.821  -2.286 -27.375  1.00 97.55           C  
ATOM   3050  HA2 GLY B  44      14.851  -1.829 -28.365  1.00 97.55           H  
ATOM   3051  HA3 GLY B  44      15.708  -1.973 -26.825  1.00 97.55           H  
ATOM   3052  C   GLY B  44      14.887  -3.802 -27.557  1.00 97.55           C  
ATOM   3053  O   GLY B  44      15.987  -4.352 -27.598  1.00 97.55           O  
ATOM   3054  N   GLY B  45      13.740  -4.485 -27.658  1.00 96.40           N  
ATOM   3055  H   GLY B  45      12.853  -4.002 -27.659  1.00 96.40           H  
ATOM   3056  CA  GLY B  45      13.697  -5.936 -27.850  1.00 96.40           C  
ATOM   3057  HA2 GLY B  45      12.692  -6.222 -28.158  1.00 96.40           H  
ATOM   3058  HA3 GLY B  45      14.391  -6.222 -28.640  1.00 96.40           H  
ATOM   3059  C   GLY B  45      14.028  -6.749 -26.602  1.00 96.40           C  
ATOM   3060  O   GLY B  45      14.370  -7.925 -26.715  1.00 96.40           O  
ATOM   3061  N   VAL B  46      13.964  -6.146 -25.411  1.00 98.23           N  
ATOM   3062  H   VAL B  46      13.610  -5.202 -25.365  1.00 98.23           H  
ATOM   3063  CA  VAL B  46      14.245  -6.855 -24.161  1.00 98.23           C  
ATOM   3064  HA  VAL B  46      15.111  -7.499 -24.315  1.00 98.23           H  
ATOM   3065  C   VAL B  46      13.055  -7.738 -23.813  1.00 98.23           C  
ATOM   3066  CB  VAL B  46      14.583  -5.878 -23.028  1.00 98.23           C  
ATOM   3067  HB  VAL B  46      13.798  -5.125 -22.971  1.00 98.23           H  
ATOM   3068  O   VAL B  46      11.989  -7.236 -23.458  1.00 98.23           O  
ATOM   3069  CG1 VAL B  46      14.690  -6.564 -21.662  1.00 98.23           C  
ATOM   3070 HG11 VAL B  46      13.726  -6.972 -21.360  1.00 98.23           H  
ATOM   3071 HG12 VAL B  46      14.990  -5.828 -20.915  1.00 98.23           H  
ATOM   3072 HG13 VAL B  46      15.424  -7.370 -21.701  1.00 98.23           H  
ATOM   3073  CG2 VAL B  46      15.910  -5.168 -23.307  1.00 98.23           C  
ATOM   3074 HG21 VAL B  46      16.722  -5.892 -23.371  1.00 98.23           H  
ATOM   3075 HG22 VAL B  46      16.118  -4.449 -22.514  1.00 98.23           H  
ATOM   3076 HG23 VAL B  46      15.837  -4.629 -24.251  1.00 98.23           H  
ATOM   3077  N   SER B  47      13.256  -9.053 -23.889  1.00 96.50           N  
ATOM   3078  H   SER B  47      14.124  -9.383 -24.287  1.00 96.50           H  
ATOM   3079  CA  SER B  47      12.250 -10.069 -23.555  1.00 96.50           C  
ATOM   3080  HA  SER B  47      11.325  -9.569 -23.268  1.00 96.50           H  
ATOM   3081  C   SER B  47      12.626 -10.948 -22.361  1.00 96.50           C  
ATOM   3082  CB  SER B  47      11.948 -10.904 -24.797  1.00 96.50           C  
ATOM   3083  HB2 SER B  47      11.665 -10.231 -25.606  1.00 96.50           H  
ATOM   3084  HB3 SER B  47      11.102 -11.557 -24.580  1.00 96.50           H  
ATOM   3085  O   SER B  47      11.870 -11.836 -21.980  1.00 96.50           O  
ATOM   3086  OG  SER B  47      13.029 -11.706 -25.242  1.00 96.50           O  
ATOM   3087  HG  SER B  47      13.884 -11.329 -25.024  1.00 96.50           H  
ATOM   3088  N   SER B  48      13.800 -10.719 -21.771  1.00 97.15           N  
ATOM   3089  H   SER B  48      14.406 -10.015 -22.167  1.00 97.15           H  
ATOM   3090  CA  SER B  48      14.257 -11.405 -20.566  1.00 97.15           C  
ATOM   3091  HA  SER B  48      13.381 -11.570 -19.939  1.00 97.15           H  
ATOM   3092  C   SER B  48      15.274 -10.559 -19.780  1.00 97.15           C  
ATOM   3093  CB  SER B  48      14.855 -12.774 -20.939  1.00 97.15           C  
ATOM   3094  HB2 SER B  48      14.335 -13.185 -21.805  1.00 97.15           H  
ATOM   3095  HB3 SER B  48      14.694 -13.455 -20.104  1.00 97.15           H  
ATOM   3096  O   SER B  48      15.854  -9.612 -20.323  1.00 97.15           O  
ATOM   3097  OG  SER B  48      16.248 -12.717 -21.203  1.00 97.15           O  
ATOM   3098  HG  SER B  48      16.678 -13.404 -20.688  1.00 97.15           H  
ATOM   3099  N   PRO B  49      15.577 -10.921 -18.518  1.00 98.64           N  
ATOM   3100  CA  PRO B  49      16.675 -10.318 -17.763  1.00 98.64           C  
ATOM   3101  HA  PRO B  49      16.440  -9.267 -17.593  1.00 98.64           H  
ATOM   3102  C   PRO B  49      18.043 -10.411 -18.463  1.00 98.64           C  
ATOM   3103  CB  PRO B  49      16.685 -11.054 -16.419  1.00 98.64           C  
ATOM   3104  HB2 PRO B  49      17.329 -11.932 -16.474  1.00 98.64           H  
ATOM   3105  HB3 PRO B  49      17.006 -10.401 -15.607  1.00 98.64           H  
ATOM   3106  O   PRO B  49      18.838  -9.476 -18.378  1.00 98.64           O  
ATOM   3107  CG  PRO B  49      15.236 -11.505 -16.248  1.00 98.64           C  
ATOM   3108  HG2 PRO B  49      14.632 -10.681 -15.869  1.00 98.64           H  
ATOM   3109  HG3 PRO B  49      15.160 -12.375 -15.595  1.00 98.64           H  
ATOM   3110  CD  PRO B  49      14.820 -11.835 -17.679  1.00 98.64           C  
ATOM   3111  HD2 PRO B  49      15.104 -12.859 -17.925  1.00 98.64           H  
ATOM   3112  HD3 PRO B  49      13.746 -11.697 -17.796  1.00 98.64           H  
ATOM   3113  N   GLU B  50      18.333 -11.501 -19.185  1.00 96.76           N  
ATOM   3114  H   GLU B  50      17.662 -12.255 -19.222  1.00 96.76           H  
ATOM   3115  CA  GLU B  50      19.563 -11.631 -19.985  1.00 96.76           C  
ATOM   3116  HA  GLU B  50      20.425 -11.391 -19.363  1.00 96.76           H  
ATOM   3117  C   GLU B  50      19.595 -10.670 -21.174  1.00 96.76           C  
ATOM   3118  CB  GLU B  50      19.754 -13.051 -20.540  1.00 96.76           C  
ATOM   3119  HB2 GLU B  50      20.653 -13.041 -21.158  1.00 96.76           H  
ATOM   3120  HB3 GLU B  50      18.925 -13.316 -21.195  1.00 96.76           H  
ATOM   3121  O   GLU B  50      20.658 -10.133 -21.492  1.00 96.76           O  
ATOM   3122  CG  GLU B  50      19.958 -14.133 -19.479  1.00 96.76           C  
ATOM   3123  HG2 GLU B  50      20.362 -15.016 -19.974  1.00 96.76           H  
ATOM   3124  HG3 GLU B  50      20.701 -13.785 -18.761  1.00 96.76           H  
ATOM   3125  CD  GLU B  50      18.673 -14.535 -18.755  1.00 96.76           C  
ATOM   3126  OE1 GLU B  50      18.792 -15.105 -17.656  1.00 96.76           O  
ATOM   3127  OE2 GLU B  50      17.544 -14.309 -19.268  1.00 96.76           O  
ATOM   3128  N   ASP B  51      18.455 -10.427 -21.825  1.00 97.65           N  
ATOM   3129  H   ASP B  51      17.611 -10.906 -21.545  1.00 97.65           H  
ATOM   3130  CA  ASP B  51      18.366  -9.410 -22.875  1.00 97.65           C  
ATOM   3131  HA  ASP B  51      19.138  -9.597 -23.622  1.00 97.65           H  
ATOM   3132  C   ASP B  51      18.622  -8.014 -22.304  1.00 97.65           C  
ATOM   3133  CB  ASP B  51      17.006  -9.437 -23.581  1.00 97.65           C  
ATOM   3134  HB2 ASP B  51      16.981  -8.598 -24.277  1.00 97.65           H  
ATOM   3135  HB3 ASP B  51      16.209  -9.294 -22.851  1.00 97.65           H  
ATOM   3136  O   ASP B  51      19.389  -7.249 -22.889  1.00 97.65           O  
ATOM   3137  CG  ASP B  51      16.737 -10.703 -24.385  1.00 97.65           C  
ATOM   3138  OD1 ASP B  51      17.729 -11.365 -24.786  1.00 97.65           O  
ATOM   3139  OD2 ASP B  51      15.535 -10.971 -24.607  1.00 97.65           O  
ATOM   3140  N   LEU B  52      18.063  -7.710 -21.124  1.00 98.68           N  
ATOM   3141  H   LEU B  52      17.429  -8.379 -20.712  1.00 98.68           H  
ATOM   3142  CA  LEU B  52      18.336  -6.456 -20.419  1.00 98.68           C  
ATOM   3143  HA  LEU B  52      18.052  -5.633 -21.075  1.00 98.68           H  
ATOM   3144  C   LEU B  52      19.830  -6.314 -20.113  1.00 98.68           C  
ATOM   3145  CB  LEU B  52      17.502  -6.384 -19.125  1.00 98.68           C  
ATOM   3146  HB2 LEU B  52      17.751  -7.235 -18.491  1.00 98.68           H  
ATOM   3147  HB3 LEU B  52      16.443  -6.463 -19.372  1.00 98.68           H  
ATOM   3148  O   LEU B  52      20.407  -5.251 -20.338  1.00 98.68           O  
ATOM   3149  CG  LEU B  52      17.739  -5.099 -18.308  1.00 98.68           C  
ATOM   3150  HG  LEU B  52      18.782  -5.060 -17.992  1.00 98.68           H  
ATOM   3151  CD1 LEU B  52      17.427  -3.830 -19.101  1.00 98.68           C  
ATOM   3152 HD11 LEU B  52      16.431  -3.890 -19.540  1.00 98.68           H  
ATOM   3153 HD12 LEU B  52      18.159  -3.696 -19.898  1.00 98.68           H  
ATOM   3154 HD13 LEU B  52      17.482  -2.964 -18.441  1.00 98.68           H  
ATOM   3155  CD2 LEU B  52      16.888  -5.124 -17.040  1.00 98.68           C  
ATOM   3156 HD21 LEU B  52      17.192  -5.973 -16.427  1.00 98.68           H  
ATOM   3157 HD22 LEU B  52      15.832  -5.222 -17.293  1.00 98.68           H  
ATOM   3158 HD23 LEU B  52      17.036  -4.209 -16.467  1.00 98.68           H  
ATOM   3159  N   TRP B  53      20.475  -7.381 -19.632  1.00 98.38           N  
ATOM   3160  H   TRP B  53      19.946  -8.221 -19.444  1.00 98.38           H  
ATOM   3161  CA  TRP B  53      21.912  -7.361 -19.377  1.00 98.38           C  
ATOM   3162  HA  TRP B  53      22.129  -6.540 -18.694  1.00 98.38           H  
ATOM   3163  C   TRP B  53      22.716  -7.084 -20.651  1.00 98.38           C  
ATOM   3164  CB  TRP B  53      22.376  -8.660 -18.715  1.00 98.38           C  
ATOM   3165  HB2 TRP B  53      22.131  -9.509 -19.353  1.00 98.38           H  
ATOM   3166  HB3 TRP B  53      21.850  -8.778 -17.768  1.00 98.38           H  
ATOM   3167  O   TRP B  53      23.573  -6.205 -20.642  1.00 98.38           O  
ATOM   3168  CG  TRP B  53      23.850  -8.647 -18.458  1.00 98.38           C  
ATOM   3169  CD1 TRP B  53      24.784  -9.330 -19.157  1.00 98.38           C  
ATOM   3170  HD1 TRP B  53      24.576 -10.023 -19.959  1.00 98.38           H  
ATOM   3171  CD2 TRP B  53      24.590  -7.769 -17.560  1.00 98.38           C  
ATOM   3172  CE2 TRP B  53      25.985  -7.959 -17.788  1.00 98.38           C  
ATOM   3173  CE3 TRP B  53      24.212  -6.783 -16.621  1.00 98.38           C  
ATOM   3174  HE3 TRP B  53      23.163  -6.592 -16.450  1.00 98.38           H  
ATOM   3175  NE1 TRP B  53      26.046  -8.915 -18.779  1.00 98.38           N  
ATOM   3176  HE1 TRP B  53      26.883  -9.175 -19.281  1.00 98.38           H  
ATOM   3177  CH2 TRP B  53      26.548  -6.242 -16.180  1.00 98.38           C  
ATOM   3178  HH2 TRP B  53      27.274  -5.625 -15.672  1.00 98.38           H  
ATOM   3179  CZ2 TRP B  53      26.959  -7.209 -17.115  1.00 98.38           C  
ATOM   3180  HZ2 TRP B  53      28.004  -7.356 -17.346  1.00 98.38           H  
ATOM   3181  CZ3 TRP B  53      25.181  -6.031 -15.936  1.00 98.38           C  
ATOM   3182  HZ3 TRP B  53      24.873  -5.271 -15.233  1.00 98.38           H  
ATOM   3183  N   ARG B  54      22.404  -7.758 -21.767  1.00 97.96           N  
ATOM   3184  H   ARG B  54      21.672  -8.451 -21.711  1.00 97.96           H  
ATOM   3185  CA  ARG B  54      23.057  -7.501 -23.064  1.00 97.96           C  
ATOM   3186  HA  ARG B  54      24.133  -7.634 -22.952  1.00 97.96           H  
ATOM   3187  C   ARG B  54      22.864  -6.059 -23.537  1.00 97.96           C  
ATOM   3188  CB  ARG B  54      22.522  -8.473 -24.124  1.00 97.96           C  
ATOM   3189  HB2 ARG B  54      21.437  -8.547 -24.048  1.00 97.96           H  
ATOM   3190  HB3 ARG B  54      22.766  -8.075 -25.109  1.00 97.96           H  
ATOM   3191  O   ARG B  54      23.809  -5.446 -24.044  1.00 97.96           O  
ATOM   3192  CG  ARG B  54      23.156  -9.862 -24.003  1.00 97.96           C  
ATOM   3193  HG2 ARG B  54      24.240  -9.752 -24.047  1.00 97.96           H  
ATOM   3194  HG3 ARG B  54      22.895 -10.321 -23.049  1.00 97.96           H  
ATOM   3195  CD  ARG B  54      22.718 -10.767 -25.160  1.00 97.96           C  
ATOM   3196  HD2 ARG B  54      22.723 -10.195 -26.088  1.00 97.96           H  
ATOM   3197  HD3 ARG B  54      23.465 -11.554 -25.260  1.00 97.96           H  
ATOM   3198  NE  ARG B  54      21.374 -11.349 -24.951  1.00 97.96           N  
ATOM   3199  HE  ARG B  54      20.596 -10.718 -24.822  1.00 97.96           H  
ATOM   3200  NH1 ARG B  54      21.963 -13.573 -24.983  1.00 97.96           N  
ATOM   3201 HH11 ARG B  54      22.935 -13.303 -25.044  1.00 97.96           H  
ATOM   3202 HH12 ARG B  54      21.682 -14.534 -24.851  1.00 97.96           H  
ATOM   3203  NH2 ARG B  54      19.835 -13.018 -24.740  1.00 97.96           N  
ATOM   3204 HH21 ARG B  54      19.086 -12.340 -24.729  1.00 97.96           H  
ATOM   3205 HH22 ARG B  54      19.558 -13.988 -24.695  1.00 97.96           H  
ATOM   3206  CZ  ARG B  54      21.063 -12.632 -24.892  1.00 97.96           C  
ATOM   3207  N   LEU B  55      21.667  -5.503 -23.359  1.00 98.44           N  
ATOM   3208  H   LEU B  55      20.927  -6.079 -22.983  1.00 98.44           H  
ATOM   3209  CA  LEU B  55      21.352  -4.115 -23.701  1.00 98.44           C  
ATOM   3210  HA  LEU B  55      21.581  -3.957 -24.755  1.00 98.44           H  
ATOM   3211  C   LEU B  55      22.211  -3.130 -22.891  1.00 98.44           C  
ATOM   3212  CB  LEU B  55      19.836  -3.915 -23.503  1.00 98.44           C  
ATOM   3213  HB2 LEU B  55      19.564  -4.048 -22.456  1.00 98.44           H  
ATOM   3214  HB3 LEU B  55      19.330  -4.697 -24.069  1.00 98.44           H  
ATOM   3215  O   LEU B  55      22.780  -2.188 -23.447  1.00 98.44           O  
ATOM   3216  CG  LEU B  55      19.338  -2.545 -23.997  1.00 98.44           C  
ATOM   3217  HG  LEU B  55      20.026  -2.181 -24.759  1.00 98.44           H  
ATOM   3218  CD1 LEU B  55      17.975  -2.652 -24.669  1.00 98.44           C  
ATOM   3219 HD11 LEU B  55      17.949  -3.487 -25.368  1.00 98.44           H  
ATOM   3220 HD12 LEU B  55      17.782  -1.743 -25.239  1.00 98.44           H  
ATOM   3221 HD13 LEU B  55      17.188  -2.771 -23.924  1.00 98.44           H  
ATOM   3222  CD2 LEU B  55      19.246  -1.510 -22.872  1.00 98.44           C  
ATOM   3223 HD21 LEU B  55      18.890  -0.567 -23.287  1.00 98.44           H  
ATOM   3224 HD22 LEU B  55      20.226  -1.343 -22.425  1.00 98.44           H  
ATOM   3225 HD23 LEU B  55      18.547  -1.850 -22.107  1.00 98.44           H  
ATOM   3226  N   LEU B  56      22.369  -3.390 -21.593  1.00 98.36           N  
ATOM   3227  H   LEU B  56      21.863  -4.177 -21.212  1.00 98.36           H  
ATOM   3228  CA  LEU B  56      23.175  -2.582 -20.678  1.00 98.36           C  
ATOM   3229  HA  LEU B  56      22.923  -1.530 -20.813  1.00 98.36           H  
ATOM   3230  C   LEU B  56      24.680  -2.712 -20.927  1.00 98.36           C  
ATOM   3231  CB  LEU B  56      22.847  -3.013 -19.243  1.00 98.36           C  
ATOM   3232  HB2 LEU B  56      23.583  -2.581 -18.565  1.00 98.36           H  
ATOM   3233  HB3 LEU B  56      22.942  -4.097 -19.177  1.00 98.36           H  
ATOM   3234  O   LEU B  56      25.379  -1.704 -20.997  1.00 98.36           O  
ATOM   3235  CG  LEU B  56      21.446  -2.601 -18.772  1.00 98.36           C  
ATOM   3236  HG  LEU B  56      20.690  -2.853 -19.516  1.00 98.36           H  
ATOM   3237  CD1 LEU B  56      21.143  -3.352 -17.480  1.00 98.36           C  
ATOM   3238 HD11 LEU B  56      21.088  -4.420 -17.693  1.00 98.36           H  
ATOM   3239 HD12 LEU B  56      20.181  -3.028 -17.081  1.00 98.36           H  
ATOM   3240 HD13 LEU B  56      21.945  -3.177 -16.763  1.00 98.36           H  
ATOM   3241  CD2 LEU B  56      21.382  -1.099 -18.501  1.00 98.36           C  
ATOM   3242 HD21 LEU B  56      20.399  -0.835 -18.112  1.00 98.36           H  
ATOM   3243 HD22 LEU B  56      22.152  -0.804 -17.788  1.00 98.36           H  
ATOM   3244 HD23 LEU B  56      21.530  -0.551 -19.431  1.00 98.36           H  
ATOM   3245  N   GLU B  57      25.185  -3.936 -21.086  1.00 97.45           N  
ATOM   3246  H   GLU B  57      24.561  -4.724 -20.988  1.00 97.45           H  
ATOM   3247  CA  GLU B  57      26.608  -4.217 -21.300  1.00 97.45           C  
ATOM   3248  HA  GLU B  57      27.181  -3.778 -20.484  1.00 97.45           H  
ATOM   3249  C   GLU B  57      27.109  -3.597 -22.610  1.00 97.45           C  
ATOM   3250  CB  GLU B  57      26.826  -5.738 -21.282  1.00 97.45           C  
ATOM   3251  HB2 GLU B  57      26.245  -6.190 -22.086  1.00 97.45           H  
ATOM   3252  HB3 GLU B  57      26.468  -6.131 -20.330  1.00 97.45           H  
ATOM   3253  O   GLU B  57      28.179  -2.984 -22.640  1.00 97.45           O  
ATOM   3254  CG  GLU B  57      28.307  -6.115 -21.443  1.00 97.45           C  
ATOM   3255  HG2 GLU B  57      28.667  -5.770 -22.411  1.00 97.45           H  
ATOM   3256  HG3 GLU B  57      28.881  -5.606 -20.669  1.00 97.45           H  
ATOM   3257  CD  GLU B  57      28.531  -7.630 -21.351  1.00 97.45           C  
ATOM   3258  OE1 GLU B  57      29.469  -8.033 -20.626  1.00 97.45           O  
ATOM   3259  OE2 GLU B  57      27.785  -8.382 -22.018  1.00 97.45           O  
ATOM   3260  N   SER B  58      26.304  -3.678 -23.675  1.00 97.74           N  
ATOM   3261  H   SER B  58      25.442  -4.195 -23.576  1.00 97.74           H  
ATOM   3262  CA  SER B  58      26.579  -2.999 -24.949  1.00 97.74           C  
ATOM   3263  HA  SER B  58      27.617  -3.191 -25.220  1.00 97.74           H  
ATOM   3264  C   SER B  58      26.416  -1.474 -24.875  1.00 97.74           C  
ATOM   3265  CB  SER B  58      25.692  -3.571 -26.059  1.00 97.74           C  
ATOM   3266  HB2 SER B  58      25.922  -3.064 -26.996  1.00 97.74           H  
ATOM   3267  HB3 SER B  58      25.903  -4.634 -26.178  1.00 97.74           H  
ATOM   3268  O   SER B  58      26.876  -0.758 -25.768  1.00 97.74           O  
ATOM   3269  OG  SER B  58      24.320  -3.399 -25.766  1.00 97.74           O  
ATOM   3270  HG  SER B  58      24.068  -4.081 -25.138  1.00 97.74           H  
ATOM   3271  N   GLY B  59      25.792  -0.965 -23.808  1.00 97.90           N  
ATOM   3272  H   GLY B  59      25.487  -1.602 -23.087  1.00 97.90           H  
ATOM   3273  CA  GLY B  59      25.508   0.449 -23.612  1.00 97.90           C  
ATOM   3274  HA2 GLY B  59      26.448   0.999 -23.639  1.00 97.90           H  
ATOM   3275  HA3 GLY B  59      25.049   0.574 -22.631  1.00 97.90           H  
ATOM   3276  C   GLY B  59      24.550   1.010 -24.663  1.00 97.90           C  
ATOM   3277  O   GLY B  59      24.773   2.124 -25.142  1.00 97.90           O  
ATOM   3278  N   THR B  60      23.540   0.225 -25.038  1.00 98.19           N  
ATOM   3279  H   THR B  60      23.424  -0.655 -24.558  1.00 98.19           H  
ATOM   3280  CA  THR B  60      22.549   0.563 -26.066  1.00 98.19           C  
ATOM   3281  HA  THR B  60      23.061   1.030 -26.907  1.00 98.19           H  
ATOM   3282  C   THR B  60      21.509   1.558 -25.527  1.00 98.19           C  
ATOM   3283  CB  THR B  60      21.898  -0.730 -26.585  1.00 98.19           C  
ATOM   3284  HB  THR B  60      21.512  -1.290 -25.733  1.00 98.19           H  
ATOM   3285  O   THR B  60      21.024   1.401 -24.404  1.00 98.19           O  
ATOM   3286  CG2 THR B  60      20.776  -0.507 -27.599  1.00 98.19           C  
ATOM   3287 HG21 THR B  60      20.443  -1.469 -27.989  1.00 98.19           H  
ATOM   3288 HG22 THR B  60      19.927  -0.023 -27.118  1.00 98.19           H  
ATOM   3289 HG23 THR B  60      21.130   0.114 -28.421  1.00 98.19           H  
ATOM   3290  OG1 THR B  60      22.865  -1.527 -27.234  1.00 98.19           O  
ATOM   3291  HG1 THR B  60      23.289  -2.092 -26.584  1.00 98.19           H  
ATOM   3292  N   ASP B  61      21.190   2.575 -26.336  1.00 98.14           N  
ATOM   3293  H   ASP B  61      21.626   2.606 -27.247  1.00 98.14           H  
ATOM   3294  CA  ASP B  61      20.049   3.493 -26.171  1.00 98.14           C  
ATOM   3295  HA  ASP B  61      19.792   3.587 -25.116  1.00 98.14           H  
ATOM   3296  C   ASP B  61      18.845   2.891 -26.917  1.00 98.14           C  
ATOM   3297  CB  ASP B  61      20.430   4.900 -26.695  1.00 98.14           C  
ATOM   3298  HB2 ASP B  61      20.785   4.806 -27.721  1.00 98.14           H  
ATOM   3299  HB3 ASP B  61      21.259   5.277 -26.095  1.00 98.14           H  
ATOM   3300  O   ASP B  61      18.913   2.655 -28.125  1.00 98.14           O  
ATOM   3301  CG  ASP B  61      19.299   5.951 -26.670  1.00 98.14           C  
ATOM   3302  OD1 ASP B  61      18.191   5.613 -26.200  1.00 98.14           O  
ATOM   3303  OD2 ASP B  61      19.539   7.083 -27.175  1.00 98.14           O  
ATOM   3304  N   ALA B  62      17.781   2.584 -26.180  1.00 98.06           N  
ATOM   3305  H   ALA B  62      17.795   2.868 -25.211  1.00 98.06           H  
ATOM   3306  CA  ALA B  62      16.566   1.929 -26.655  1.00 98.06           C  
ATOM   3307  HA  ALA B  62      16.783   1.434 -27.602  1.00 98.06           H  
ATOM   3308  C   ALA B  62      15.409   2.908 -26.915  1.00 98.06           C  
ATOM   3309  CB  ALA B  62      16.179   0.858 -25.634  1.00 98.06           C  
ATOM   3310  HB1 ALA B  62      15.377   0.242 -26.039  1.00 98.06           H  
ATOM   3311  HB2 ALA B  62      17.047   0.239 -25.407  1.00 98.06           H  
ATOM   3312  HB3 ALA B  62      15.831   1.334 -24.717  1.00 98.06           H  
ATOM   3313  O   ALA B  62      14.292   2.477 -27.216  1.00 98.06           O  
ATOM   3314  N   VAL B  63      15.646   4.218 -26.791  1.00 96.53           N  
ATOM   3315  H   VAL B  63      16.577   4.529 -26.551  1.00 96.53           H  
ATOM   3316  CA  VAL B  63      14.672   5.241 -27.179  1.00 96.53           C  
ATOM   3317  HA  VAL B  63      13.715   4.993 -26.721  1.00 96.53           H  
ATOM   3318  C   VAL B  63      14.494   5.211 -28.700  1.00 96.53           C  
ATOM   3319  CB  VAL B  63      15.095   6.631 -26.666  1.00 96.53           C  
ATOM   3320  HB  VAL B  63      16.092   6.871 -27.036  1.00 96.53           H  
ATOM   3321  O   VAL B  63      15.456   5.206 -29.467  1.00 96.53           O  
ATOM   3322  CG1 VAL B  63      14.146   7.734 -27.147  1.00 96.53           C  
ATOM   3323 HG11 VAL B  63      14.449   8.690 -26.719  1.00 96.53           H  
ATOM   3324 HG12 VAL B  63      13.125   7.509 -26.837  1.00 96.53           H  
ATOM   3325 HG13 VAL B  63      14.198   7.817 -28.233  1.00 96.53           H  
ATOM   3326  CG2 VAL B  63      15.099   6.658 -25.130  1.00 96.53           C  
ATOM   3327 HG21 VAL B  63      14.118   6.387 -24.741  1.00 96.53           H  
ATOM   3328 HG22 VAL B  63      15.368   7.655 -24.779  1.00 96.53           H  
ATOM   3329 HG23 VAL B  63      15.844   5.958 -24.752  1.00 96.53           H  
ATOM   3330  N   SER B  64      13.242   5.195 -29.154  1.00 94.12           N  
ATOM   3331  H   SER B  64      12.490   5.261 -28.483  1.00 94.12           H  
ATOM   3332  CA  SER B  64      12.874   5.108 -30.570  1.00 94.12           C  
ATOM   3333  HA  SER B  64      13.719   5.426 -31.181  1.00 94.12           H  
ATOM   3334  C   SER B  64      11.705   6.036 -30.899  1.00 94.12           C  
ATOM   3335  CB  SER B  64      12.563   3.650 -30.927  1.00 94.12           C  
ATOM   3336  HB2 SER B  64      13.398   3.019 -30.626  1.00 94.12           H  
ATOM   3337  HB3 SER B  64      12.433   3.559 -32.006  1.00 94.12           H  
ATOM   3338  O   SER B  64      11.181   6.722 -30.021  1.00 94.12           O  
ATOM   3339  OG  SER B  64      11.387   3.212 -30.286  1.00 94.12           O  
ATOM   3340  HG  SER B  64      11.522   3.279 -29.337  1.00 94.12           H  
ATOM   3341  N   GLY B  65      11.308   6.089 -32.172  1.00 90.89           N  
ATOM   3342  H   GLY B  65      11.741   5.460 -32.833  1.00 90.89           H  
ATOM   3343  CA  GLY B  65      10.122   6.833 -32.596  1.00 90.89           C  
ATOM   3344  HA2 GLY B  65      10.230   7.868 -32.272  1.00 90.89           H  
ATOM   3345  HA3 GLY B  65      10.049   6.820 -33.683  1.00 90.89           H  
ATOM   3346  C   GLY B  65       8.822   6.260 -32.018  1.00 90.89           C  
ATOM   3347  O   GLY B  65       8.772   5.110 -31.587  1.00 90.89           O  
ATOM   3348  N   PHE B  66       7.751   7.054 -32.032  1.00 91.15           N  
ATOM   3349  H   PHE B  66       7.865   8.016 -32.317  1.00 91.15           H  
ATOM   3350  CA  PHE B  66       6.434   6.595 -31.578  1.00 91.15           C  
ATOM   3351  HA  PHE B  66       6.545   6.290 -30.537  1.00 91.15           H  
ATOM   3352  C   PHE B  66       5.911   5.375 -32.368  1.00 91.15           C  
ATOM   3353  CB  PHE B  66       5.423   7.750 -31.643  1.00 91.15           C  
ATOM   3354  HB2 PHE B  66       4.424   7.331 -31.518  1.00 91.15           H  
ATOM   3355  HB3 PHE B  66       5.469   8.186 -32.641  1.00 91.15           H  
ATOM   3356  O   PHE B  66       6.156   5.276 -33.576  1.00 91.15           O  
ATOM   3357  CG  PHE B  66       5.570   8.865 -30.617  1.00 91.15           C  
ATOM   3358  CD1 PHE B  66       6.557   8.836 -29.610  1.00 91.15           C  
ATOM   3359  HD1 PHE B  66       7.289   8.043 -29.569  1.00 91.15           H  
ATOM   3360  CD2 PHE B  66       4.668   9.944 -30.656  1.00 91.15           C  
ATOM   3361  HD2 PHE B  66       3.899   9.981 -31.413  1.00 91.15           H  
ATOM   3362  CE1 PHE B  66       6.620   9.847 -28.638  1.00 91.15           C  
ATOM   3363  HE1 PHE B  66       7.365   9.804 -27.857  1.00 91.15           H  
ATOM   3364  CE2 PHE B  66       4.751  10.973 -29.702  1.00 91.15           C  
ATOM   3365  HE2 PHE B  66       4.067  11.808 -29.741  1.00 91.15           H  
ATOM   3366  CZ  PHE B  66       5.716  10.917 -28.684  1.00 91.15           C  
ATOM   3367  HZ  PHE B  66       5.772  11.706 -27.948  1.00 91.15           H  
ATOM   3368  N   PRO B  67       5.136   4.475 -31.726  1.00 91.72           N  
ATOM   3369  CA  PRO B  67       4.479   3.360 -32.399  1.00 91.72           C  
ATOM   3370  HA  PRO B  67       5.243   2.718 -32.839  1.00 91.72           H  
ATOM   3371  C   PRO B  67       3.516   3.859 -33.480  1.00 91.72           C  
ATOM   3372  CB  PRO B  67       3.723   2.581 -31.315  1.00 91.72           C  
ATOM   3373  HB2 PRO B  67       2.676   2.883 -31.302  1.00 91.72           H  
ATOM   3374  HB3 PRO B  67       3.804   1.504 -31.460  1.00 91.72           H  
ATOM   3375  O   PRO B  67       2.762   4.809 -33.268  1.00 91.72           O  
ATOM   3376  CG  PRO B  67       4.381   3.025 -30.013  1.00 91.72           C  
ATOM   3377  HG2 PRO B  67       3.696   2.986 -29.166  1.00 91.72           H  
ATOM   3378  HG3 PRO B  67       5.264   2.415 -29.824  1.00 91.72           H  
ATOM   3379  CD  PRO B  67       4.807   4.453 -30.311  1.00 91.72           C  
ATOM   3380  HD2 PRO B  67       3.979   5.136 -30.121  1.00 91.72           H  
ATOM   3381  HD3 PRO B  67       5.664   4.701 -29.684  1.00 91.72           H  
ATOM   3382  N   THR B  68       3.501   3.191 -34.632  1.00 89.61           N  
ATOM   3383  H   THR B  68       4.087   2.372 -34.712  1.00 89.61           H  
ATOM   3384  CA  THR B  68       2.658   3.574 -35.785  1.00 89.61           C  
ATOM   3385  HA  THR B  68       2.289   4.588 -35.633  1.00 89.61           H  
ATOM   3386  C   THR B  68       1.408   2.704 -35.938  1.00 89.61           C  
ATOM   3387  CB  THR B  68       3.467   3.588 -37.089  1.00 89.61           C  
ATOM   3388  HB  THR B  68       2.797   3.795 -37.923  1.00 89.61           H  
ATOM   3389  O   THR B  68       0.541   2.987 -36.760  1.00 89.61           O  
ATOM   3390  CG2 THR B  68       4.559   4.658 -37.069  1.00 89.61           C  
ATOM   3391 HG21 THR B  68       5.269   4.473 -36.263  1.00 89.61           H  
ATOM   3392 HG22 THR B  68       4.105   5.637 -36.919  1.00 89.61           H  
ATOM   3393 HG23 THR B  68       5.088   4.659 -38.023  1.00 89.61           H  
ATOM   3394  OG1 THR B  68       4.108   2.353 -37.312  1.00 89.61           O  
ATOM   3395  HG1 THR B  68       4.891   2.333 -36.757  1.00 89.61           H  
ATOM   3396  N   ASP B  69       1.283   1.663 -35.121  1.00 90.47           N  
ATOM   3397  H   ASP B  69       2.012   1.485 -34.446  1.00 90.47           H  
ATOM   3398  CA  ASP B  69       0.255   0.622 -35.172  1.00 90.47           C  
ATOM   3399  HA  ASP B  69      -0.287   0.706 -36.114  1.00 90.47           H  
ATOM   3400  C   ASP B  69      -0.797   0.740 -34.052  1.00 90.47           C  
ATOM   3401  CB  ASP B  69       0.960  -0.744 -35.172  1.00 90.47           C  
ATOM   3402  HB2 ASP B  69       1.606  -0.800 -36.049  1.00 90.47           H  
ATOM   3403  HB3 ASP B  69       0.209  -1.528 -35.271  1.00 90.47           H  
ATOM   3404  O   ASP B  69      -1.724  -0.065 -33.986  1.00 90.47           O  
ATOM   3405  CG  ASP B  69       1.812  -1.018 -33.922  1.00 90.47           C  
ATOM   3406  OD1 ASP B  69       2.112  -0.056 -33.170  1.00 90.47           O  
ATOM   3407  OD2 ASP B  69       2.185  -2.195 -33.754  1.00 90.47           O  
ATOM   3408  N   ARG B  70      -0.708   1.774 -33.203  1.00 90.17           N  
ATOM   3409  H   ARG B  70       0.121   2.345 -33.285  1.00 90.17           H  
ATOM   3410  CA  ARG B  70      -1.632   2.022 -32.073  1.00 90.17           C  
ATOM   3411  HA  ARG B  70      -2.135   1.085 -31.832  1.00 90.17           H  
ATOM   3412  C   ARG B  70      -2.764   3.006 -32.376  1.00 90.17           C  
ATOM   3413  CB  ARG B  70      -0.837   2.450 -30.833  1.00 90.17           C  
ATOM   3414  HB2 ARG B  70      -0.302   3.377 -31.041  1.00 90.17           H  
ATOM   3415  HB3 ARG B  70      -1.526   2.625 -30.007  1.00 90.17           H  
ATOM   3416  O   ARG B  70      -3.509   3.389 -31.480  1.00 90.17           O  
ATOM   3417  CG  ARG B  70       0.155   1.362 -30.416  1.00 90.17           C  
ATOM   3418  HG2 ARG B  70       0.923   1.246 -31.181  1.00 90.17           H  
ATOM   3419  HG3 ARG B  70      -0.364   0.413 -30.285  1.00 90.17           H  
ATOM   3420  CD  ARG B  70       0.813   1.761 -29.104  1.00 90.17           C  
ATOM   3421  HD2 ARG B  70       1.216   2.770 -29.196  1.00 90.17           H  
ATOM   3422  HD3 ARG B  70       0.060   1.756 -28.316  1.00 90.17           H  
ATOM   3423  NE  ARG B  70       1.900   0.832 -28.768  1.00 90.17           N  
ATOM   3424  HE  ARG B  70       2.195   0.172 -29.474  1.00 90.17           H  
ATOM   3425  NH1 ARG B  70       2.258   1.701 -26.705  1.00 90.17           N  
ATOM   3426 HH11 ARG B  70       1.477   2.339 -26.759  1.00 90.17           H  
ATOM   3427 HH12 ARG B  70       2.714   1.619 -25.808  1.00 90.17           H  
ATOM   3428  NH2 ARG B  70       3.573   0.065 -27.422  1.00 90.17           N  
ATOM   3429 HH21 ARG B  70       4.083   0.174 -26.558  1.00 90.17           H  
ATOM   3430 HH22 ARG B  70       3.952  -0.548 -28.130  1.00 90.17           H  
ATOM   3431  CZ  ARG B  70       2.569   0.861 -27.637  1.00 90.17           C  
ATOM   3432  N   GLY B  71      -2.881   3.453 -33.626  1.00 87.97           N  
ATOM   3433  H   GLY B  71      -2.247   3.077 -34.316  1.00 87.97           H  
ATOM   3434  CA  GLY B  71      -3.887   4.442 -34.038  1.00 87.97           C  
ATOM   3435  HA2 GLY B  71      -4.861   4.147 -33.649  1.00 87.97           H  
ATOM   3436  HA3 GLY B  71      -3.939   4.458 -35.126  1.00 87.97           H  
ATOM   3437  C   GLY B  71      -3.603   5.872 -33.564  1.00 87.97           C  
ATOM   3438  O   GLY B  71      -4.491   6.718 -33.618  1.00 87.97           O  
ATOM   3439  N   TRP B  72      -2.382   6.154 -33.101  1.00 85.05           N  
ATOM   3440  H   TRP B  72      -1.687   5.422 -33.077  1.00 85.05           H  
ATOM   3441  CA  TRP B  72      -1.952   7.509 -32.764  1.00 85.05           C  
ATOM   3442  HA  TRP B  72      -2.709   7.980 -32.136  1.00 85.05           H  
ATOM   3443  C   TRP B  72      -1.801   8.328 -34.045  1.00 85.05           C  
ATOM   3444  CB  TRP B  72      -0.629   7.459 -31.990  1.00 85.05           C  
ATOM   3445  HB2 TRP B  72       0.123   6.979 -32.616  1.00 85.05           H  
ATOM   3446  HB3 TRP B  72      -0.299   8.483 -31.813  1.00 85.05           H  
ATOM   3447  O   TRP B  72      -1.194   7.864 -35.009  1.00 85.05           O  
ATOM   3448  CG  TRP B  72      -0.644   6.753 -30.668  1.00 85.05           C  
ATOM   3449  CD1 TRP B  72      -1.691   6.100 -30.106  1.00 85.05           C  
ATOM   3450  HD1 TRP B  72      -2.674   5.981 -30.538  1.00 85.05           H  
ATOM   3451  CD2 TRP B  72       0.453   6.637 -29.710  1.00 85.05           C  
ATOM   3452  CE2 TRP B  72      -0.032   5.943 -28.566  1.00 85.05           C  
ATOM   3453  CE3 TRP B  72       1.796   7.079 -29.671  1.00 85.05           C  
ATOM   3454  HE3 TRP B  72       2.202   7.599 -30.526  1.00 85.05           H  
ATOM   3455  NE1 TRP B  72      -1.323   5.601 -28.880  1.00 85.05           N  
ATOM   3456  HE1 TRP B  72      -1.943   5.066 -28.288  1.00 85.05           H  
ATOM   3457  CH2 TRP B  72       2.066   6.219 -27.403  1.00 85.05           C  
ATOM   3458  HH2 TRP B  72       2.654   6.103 -26.504  1.00 85.05           H  
ATOM   3459  CZ2 TRP B  72       0.744   5.760 -27.423  1.00 85.05           C  
ATOM   3460  HZ2 TRP B  72       0.300   5.323 -26.541  1.00 85.05           H  
ATOM   3461  CZ3 TRP B  72       2.598   6.867 -28.532  1.00 85.05           C  
ATOM   3462  HZ3 TRP B  72       3.616   7.228 -28.513  1.00 85.05           H  
ATOM   3463  N   ASP B  73      -2.309   9.559 -34.060  1.00 81.71           N  
ATOM   3464  H   ASP B  73      -2.832   9.892 -33.263  1.00 81.71           H  
ATOM   3465  CA  ASP B  73      -2.088  10.480 -35.178  1.00 81.71           C  
ATOM   3466  HA  ASP B  73      -2.135   9.919 -36.111  1.00 81.71           H  
ATOM   3467  C   ASP B  73      -0.681  11.084 -35.084  1.00 81.71           C  
ATOM   3468  CB  ASP B  73      -3.204  11.533 -35.234  1.00 81.71           C  
ATOM   3469  HB2 ASP B  73      -4.165  11.020 -35.224  1.00 81.71           H  
ATOM   3470  HB3 ASP B  73      -3.153  12.172 -34.352  1.00 81.71           H  
ATOM   3471  O   ASP B  73      -0.510  12.242 -34.718  1.00 81.71           O  
ATOM   3472  CG  ASP B  73      -3.132  12.400 -36.499  1.00 81.71           C  
ATOM   3473  OD1 ASP B  73      -2.137  12.333 -37.256  1.00 81.71           O  
ATOM   3474  OD2 ASP B  73      -4.089  13.171 -36.731  1.00 81.71           O  
ATOM   3475  N   VAL B  74       0.345  10.268 -35.343  1.00 79.99           N  
ATOM   3476  H   VAL B  74       0.119   9.307 -35.555  1.00 79.99           H  
ATOM   3477  CA  VAL B  74       1.757  10.630 -35.131  1.00 79.99           C  
ATOM   3478  HA  VAL B  74       1.874  10.896 -34.081  1.00 79.99           H  
ATOM   3479  C   VAL B  74       2.165  11.858 -35.959  1.00 79.99           C  
ATOM   3480  CB  VAL B  74       2.703   9.444 -35.439  1.00 79.99           C  
ATOM   3481  HB  VAL B  74       2.866   9.387 -36.515  1.00 79.99           H  
ATOM   3482  O   VAL B  74       2.958  12.670 -35.487  1.00 79.99           O  
ATOM   3483  CG1 VAL B  74       4.057   9.645 -34.749  1.00 79.99           C  
ATOM   3484 HG11 VAL B  74       4.525  10.565 -35.098  1.00 79.99           H  
ATOM   3485 HG12 VAL B  74       3.917   9.703 -33.669  1.00 79.99           H  
ATOM   3486 HG13 VAL B  74       4.722   8.813 -34.982  1.00 79.99           H  
ATOM   3487  CG2 VAL B  74       2.161   8.083 -34.976  1.00 79.99           C  
ATOM   3488 HG21 VAL B  74       1.861   8.132 -33.930  1.00 79.99           H  
ATOM   3489 HG22 VAL B  74       2.927   7.315 -35.083  1.00 79.99           H  
ATOM   3490 HG23 VAL B  74       1.312   7.785 -35.590  1.00 79.99           H  
ATOM   3491  N   GLU B  75       1.592  12.037 -37.158  1.00 73.39           N  
ATOM   3492  H   GLU B  75       0.869  11.393 -37.445  1.00 73.39           H  
ATOM   3493  CA  GLU B  75       1.866  13.198 -38.018  1.00 73.39           C  
ATOM   3494  HA  GLU B  75       2.944  13.338 -38.097  1.00 73.39           H  
ATOM   3495  C   GLU B  75       1.297  14.489 -37.431  1.00 73.39           C  
ATOM   3496  CB  GLU B  75       1.292  13.016 -39.434  1.00 73.39           C  
ATOM   3497  HB2 GLU B  75       1.392  13.974 -39.944  1.00 73.39           H  
ATOM   3498  HB3 GLU B  75       0.232  12.768 -39.377  1.00 73.39           H  
ATOM   3499  O   GLU B  75       1.995  15.504 -37.370  1.00 73.39           O  
ATOM   3500  CG  GLU B  75       2.027  11.954 -40.267  1.00 73.39           C  
ATOM   3501  HG2 GLU B  75       1.735  10.965 -39.915  1.00 73.39           H  
ATOM   3502  HG3 GLU B  75       3.098  12.067 -40.098  1.00 73.39           H  
ATOM   3503  CD  GLU B  75       1.760  12.068 -41.783  1.00 73.39           C  
ATOM   3504  OE1 GLU B  75       2.480  11.381 -42.545  1.00 73.39           O  
ATOM   3505  OE2 GLU B  75       0.868  12.845 -42.201  1.00 73.39           O  
ATOM   3506  N   ASN B  76       0.044  14.464 -36.965  1.00 70.50           N  
ATOM   3507  H   ASN B  76      -0.503  13.619 -37.037  1.00 70.50           H  
ATOM   3508  CA  ASN B  76      -0.554  15.643 -36.359  1.00 70.50           C  
ATOM   3509  HA  ASN B  76      -0.066  16.520 -36.786  1.00 70.50           H  
ATOM   3510  C   ASN B  76      -0.327  15.722 -34.861  1.00 70.50           C  
ATOM   3511  CB  ASN B  76      -2.042  15.781 -36.681  1.00 70.50           C  
ATOM   3512  HB2 ASN B  76      -2.442  16.694 -36.239  1.00 70.50           H  
ATOM   3513  HB3 ASN B  76      -2.580  14.947 -36.230  1.00 70.50           H  
ATOM   3514  O   ASN B  76      -0.795  16.697 -34.298  1.00 70.50           O  
ATOM   3515  CG  ASN B  76      -2.305  15.865 -38.162  1.00 70.50           C  
ATOM   3516  ND2 ASN B  76      -3.059  14.942 -38.697  1.00 70.50           N  
ATOM   3517 HD21 ASN B  76      -3.337  14.170 -38.108  1.00 70.50           H  
ATOM   3518 HD22 ASN B  76      -3.060  14.858 -39.704  1.00 70.50           H  
ATOM   3519  OD1 ASN B  76      -1.860  16.788 -38.828  1.00 70.50           O  
ATOM   3520  N   LEU B  77       0.375  14.807 -34.196  1.00 69.32           N  
ATOM   3521  H   LEU B  77       0.588  13.932 -34.654  1.00 69.32           H  
ATOM   3522  CA  LEU B  77       0.688  14.966 -32.776  1.00 69.32           C  
ATOM   3523  HA  LEU B  77      -0.214  15.340 -32.291  1.00 69.32           H  
ATOM   3524  C   LEU B  77       1.791  16.008 -32.545  1.00 69.32           C  
ATOM   3525  CB  LEU B  77       1.066  13.622 -32.127  1.00 69.32           C  
ATOM   3526  HB2 LEU B  77       2.152  13.566 -32.049  1.00 69.32           H  
ATOM   3527  HB3 LEU B  77       0.756  12.776 -32.739  1.00 69.32           H  
ATOM   3528  O   LEU B  77       1.923  16.496 -31.430  1.00 69.32           O  
ATOM   3529  CG  LEU B  77       0.423  13.496 -30.734  1.00 69.32           C  
ATOM   3530  HG  LEU B  77       0.234  14.488 -30.323  1.00 69.32           H  
ATOM   3531  CD1 LEU B  77      -0.903  12.736 -30.812  1.00 69.32           C  
ATOM   3532 HD11 LEU B  77      -1.567  13.236 -31.518  1.00 69.32           H  
ATOM   3533 HD12 LEU B  77      -0.731  11.715 -31.152  1.00 69.32           H  
ATOM   3534 HD13 LEU B  77      -1.377  12.725 -29.831  1.00 69.32           H  
ATOM   3535  CD2 LEU B  77       1.359  12.791 -29.763  1.00 69.32           C  
ATOM   3536 HD21 LEU B  77       2.318  13.309 -29.743  1.00 69.32           H  
ATOM   3537 HD22 LEU B  77       0.927  12.848 -28.764  1.00 69.32           H  
ATOM   3538 HD23 LEU B  77       1.505  11.752 -30.058  1.00 69.32           H  
ATOM   3539  N   TYR B  78       2.556  16.372 -33.581  1.00 55.64           N  
ATOM   3540  H   TYR B  78       2.403  15.902 -34.462  1.00 55.64           H  
ATOM   3541  CA  TYR B  78       3.681  17.308 -33.502  1.00 55.64           C  
ATOM   3542  HA  TYR B  78       4.076  17.282 -32.486  1.00 55.64           H  
ATOM   3543  C   TYR B  78       3.242  18.745 -33.816  1.00 55.64           C  
ATOM   3544  CB  TYR B  78       4.801  16.832 -34.444  1.00 55.64           C  
ATOM   3545  HB2 TYR B  78       4.818  17.429 -35.356  1.00 55.64           H  
ATOM   3546  HB3 TYR B  78       4.601  15.808 -34.759  1.00 55.64           H  
ATOM   3547  O   TYR B  78       2.931  19.045 -34.964  1.00 55.64           O  
ATOM   3548  CG  TYR B  78       6.175  16.861 -33.813  1.00 55.64           C  
ATOM   3549  CD1 TYR B  78       6.961  18.032 -33.808  1.00 55.64           C  
ATOM   3550  HD1 TYR B  78       6.567  18.938 -34.243  1.00 55.64           H  
ATOM   3551  CD2 TYR B  78       6.675  15.681 -33.245  1.00 55.64           C  
ATOM   3552  HD2 TYR B  78       6.064  14.791 -33.246  1.00 55.64           H  
ATOM   3553  CE1 TYR B  78       8.251  18.018 -33.235  1.00 55.64           C  
ATOM   3554  HE1 TYR B  78       8.854  18.914 -33.223  1.00 55.64           H  
ATOM   3555  CE2 TYR B  78       7.979  15.658 -32.729  1.00 55.64           C  
ATOM   3556  HE2 TYR B  78       8.418  14.744 -32.358  1.00 55.64           H  
ATOM   3557  OH  TYR B  78      10.011  16.742 -32.167  1.00 55.64           O  
ATOM   3558  HH  TYR B  78      10.333  17.611 -31.917  1.00 55.64           H  
ATOM   3559  CZ  TYR B  78       8.767  16.815 -32.707  1.00 55.64           C  
ATOM   3560  N   ASP B  79       3.134  19.613 -32.803  1.00 52.60           N  
ATOM   3561  H   ASP B  79       3.374  19.257 -31.889  1.00 52.60           H  
ATOM   3562  CA  ASP B  79       2.896  21.077 -32.866  1.00 52.60           C  
ATOM   3563  HA  ASP B  79       3.764  21.550 -33.325  1.00 52.60           H  
ATOM   3564  C   ASP B  79       2.753  21.626 -31.415  1.00 52.60           C  
ATOM   3565  CB  ASP B  79       1.644  21.447 -33.709  1.00 52.60           C  
ATOM   3566  HB2 ASP B  79       0.753  21.383 -33.085  1.00 52.60           H  
ATOM   3567  HB3 ASP B  79       1.495  20.769 -34.550  1.00 52.60           H  
ATOM   3568  O   ASP B  79       3.283  21.031 -30.479  1.00 52.60           O  
ATOM   3569  CG  ASP B  79       1.662  22.848 -34.313  1.00 52.60           C  
ATOM   3570  OD1 ASP B  79       2.374  23.716 -33.762  1.00 52.60           O  
ATOM   3571  OD2 ASP B  79       0.862  23.056 -35.248  1.00 52.60           O  
ATOM   3572  N   MET B  80       2.038  22.741 -31.204  1.00 45.44           N  
ATOM   3573  H   MET B  80       1.797  23.249 -32.044  1.00 45.44           H  
ATOM   3574  CA  MET B  80       1.858  23.443 -29.923  1.00 45.44           C  
ATOM   3575  HA  MET B  80       2.769  23.309 -29.340  1.00 45.44           H  
ATOM   3576  C   MET B  80       0.730  22.933 -29.000  1.00 45.44           C  
ATOM   3577  CB  MET B  80       1.710  24.949 -30.207  1.00 45.44           C  
ATOM   3578  HB2 MET B  80       1.012  25.087 -31.033  1.00 45.44           H  
ATOM   3579  HB3 MET B  80       1.297  25.450 -29.331  1.00 45.44           H  
ATOM   3580  O   MET B  80       1.003  22.378 -27.940  1.00 45.44           O  
ATOM   3581  CG  MET B  80       3.045  25.612 -30.568  1.00 45.44           C  
ATOM   3582  HG2 MET B  80       3.679  24.889 -31.082  1.00 45.44           H  
ATOM   3583  HG3 MET B  80       2.852  26.425 -31.267  1.00 45.44           H  
ATOM   3584  SD  MET B  80       3.947  26.288 -29.144  1.00 45.44           S  
ATOM   3585  CE  MET B  80       3.065  27.858 -28.932  1.00 45.44           C  
ATOM   3586  HE1 MET B  80       3.511  28.412 -28.106  1.00 45.44           H  
ATOM   3587  HE2 MET B  80       2.014  27.666 -28.716  1.00 45.44           H  
ATOM   3588  HE3 MET B  80       3.150  28.447 -29.845  1.00 45.44           H  
ATOM   3589  N   ALA B  81      -0.547  23.203 -29.296  1.00 41.40           N  
ATOM   3590  H   ALA B  81      -0.768  23.577 -30.207  1.00 41.40           H  
ATOM   3591  CA  ALA B  81      -1.647  22.951 -28.350  1.00 41.40           C  
ATOM   3592  HA  ALA B  81      -1.248  22.953 -27.336  1.00 41.40           H  
ATOM   3593  C   ALA B  81      -2.302  21.579 -28.588  1.00 41.40           C  
ATOM   3594  CB  ALA B  81      -2.661  24.100 -28.435  1.00 41.40           C  
ATOM   3595  HB1 ALA B  81      -3.460  23.939 -27.712  1.00 41.40           H  
ATOM   3596  HB2 ALA B  81      -3.093  24.135 -29.435  1.00 41.40           H  
ATOM   3597  HB3 ALA B  81      -2.166  25.047 -28.221  1.00 41.40           H  
ATOM   3598  O   ALA B  81      -2.737  21.311 -29.702  1.00 41.40           O  
ATOM   3599  N   GLY B  82      -2.403  20.739 -27.546  1.00 46.17           N  
ATOM   3600  H   GLY B  82      -1.994  21.009 -26.663  1.00 46.17           H  
ATOM   3601  CA  GLY B  82      -2.913  19.356 -27.662  1.00 46.17           C  
ATOM   3602  HA2 GLY B  82      -3.118  18.961 -26.667  1.00 46.17           H  
ATOM   3603  HA3 GLY B  82      -3.842  19.353 -28.232  1.00 46.17           H  
ATOM   3604  C   GLY B  82      -1.931  18.402 -28.352  1.00 46.17           C  
ATOM   3605  O   GLY B  82      -2.323  17.383 -28.907  1.00 46.17           O  
ATOM   3606  N   LYS B  83      -0.656  18.786 -28.375  1.00 60.29           N  
ATOM   3607  H   LYS B  83      -0.393  19.585 -27.816  1.00 60.29           H  
ATOM   3608  CA  LYS B  83       0.401  18.224 -29.207  1.00 60.29           C  
ATOM   3609  HA  LYS B  83       0.082  17.293 -29.674  1.00 60.29           H  
ATOM   3610  C   LYS B  83       1.625  17.941 -28.333  1.00 60.29           C  
ATOM   3611  CB  LYS B  83       0.729  19.265 -30.282  1.00 60.29           C  
ATOM   3612  HB2 LYS B  83       1.012  20.174 -29.750  1.00 60.29           H  
ATOM   3613  HB3 LYS B  83       1.606  18.935 -30.838  1.00 60.29           H  
ATOM   3614  O   LYS B  83       1.748  18.496 -27.240  1.00 60.29           O  
ATOM   3615  CG  LYS B  83      -0.411  19.647 -31.250  1.00 60.29           C  
ATOM   3616  HG2 LYS B  83      -0.362  20.723 -31.418  1.00 60.29           H  
ATOM   3617  HG3 LYS B  83      -1.386  19.440 -30.809  1.00 60.29           H  
ATOM   3618  CD  LYS B  83      -0.329  18.910 -32.580  1.00 60.29           C  
ATOM   3619  HD2 LYS B  83      -0.710  17.913 -32.359  1.00 60.29           H  
ATOM   3620  HD3 LYS B  83       0.711  18.818 -32.894  1.00 60.29           H  
ATOM   3621  CE  LYS B  83      -1.144  19.572 -33.710  1.00 60.29           C  
ATOM   3622  HE2 LYS B  83      -1.135  20.652 -33.562  1.00 60.29           H  
ATOM   3623  HE3 LYS B  83      -2.175  19.224 -33.639  1.00 60.29           H  
ATOM   3624  NZ  LYS B  83      -0.576  19.255 -35.048  1.00 60.29           N  
ATOM   3625  HZ1 LYS B  83      -0.610  18.252 -35.164  1.00 60.29           H  
ATOM   3626  HZ2 LYS B  83       0.398  19.519 -35.099  1.00 60.29           H  
ATOM   3627  HZ3 LYS B  83      -1.082  19.702 -35.800  1.00 60.29           H  
ATOM   3628  N   SER B  84       2.533  17.097 -28.805  1.00 64.29           N  
ATOM   3629  H   SER B  84       2.387  16.728 -29.734  1.00 64.29           H  
ATOM   3630  CA  SER B  84       3.852  16.919 -28.211  1.00 64.29           C  
ATOM   3631  HA  SER B  84       3.855  17.390 -27.228  1.00 64.29           H  
ATOM   3632  C   SER B  84       4.915  17.611 -29.056  1.00 64.29           C  
ATOM   3633  CB  SER B  84       4.175  15.439 -28.004  1.00 64.29           C  
ATOM   3634  HB2 SER B  84       3.375  14.963 -27.437  1.00 64.29           H  
ATOM   3635  HB3 SER B  84       4.281  14.941 -28.967  1.00 64.29           H  
ATOM   3636  O   SER B  84       4.875  17.591 -30.282  1.00 64.29           O  
ATOM   3637  OG  SER B  84       5.385  15.349 -27.278  1.00 64.29           O  
ATOM   3638  HG  SER B  84       5.294  15.824 -26.448  1.00 64.29           H  
ATOM   3639  N   HIS B  85       5.908  18.204 -28.398  1.00 61.03           N  
ATOM   3640  H   HIS B  85       5.895  18.181 -27.389  1.00 61.03           H  
ATOM   3641  CA  HIS B  85       7.098  18.736 -29.070  1.00 61.03           C  
ATOM   3642  HA  HIS B  85       6.803  19.154 -30.033  1.00 61.03           H  
ATOM   3643  C   HIS B  85       8.145  17.648 -29.366  1.00 61.03           C  
ATOM   3644  CB  HIS B  85       7.687  19.864 -28.216  1.00 61.03           C  
ATOM   3645  HB2 HIS B  85       8.556  20.280 -28.727  1.00 61.03           H  
ATOM   3646  HB3 HIS B  85       8.025  19.450 -27.266  1.00 61.03           H  
ATOM   3647  O   HIS B  85       9.272  17.969 -29.743  1.00 61.03           O  
ATOM   3648  CG  HIS B  85       6.726  20.992 -27.950  1.00 61.03           C  
ATOM   3649  CD2 HIS B  85       6.439  21.545 -26.731  1.00 61.03           C  
ATOM   3650  HD2 HIS B  85       6.848  21.231 -25.782  1.00 61.03           H  
ATOM   3651  ND1 HIS B  85       6.007  21.692 -28.891  1.00 61.03           N  
ATOM   3652  HD1 HIS B  85       5.868  21.431 -29.857  1.00 61.03           H  
ATOM   3653  CE1 HIS B  85       5.331  22.659 -28.255  1.00 61.03           C  
ATOM   3654  HE1 HIS B  85       4.682  23.375 -28.738  1.00 61.03           H  
ATOM   3655  NE2 HIS B  85       5.564  22.617 -26.934  1.00 61.03           N  
ATOM   3656  N   ARG B  86       7.793  16.379 -29.127  1.00 61.80           N  
ATOM   3657  H   ARG B  86       6.832  16.202 -28.874  1.00 61.80           H  
ATOM   3658  CA  ARG B  86       8.662  15.204 -29.098  1.00 61.80           C  
ATOM   3659  HA  ARG B  86       9.558  15.391 -29.691  1.00 61.80           H  
ATOM   3660  C   ARG B  86       7.928  14.009 -29.701  1.00 61.80           C  
ATOM   3661  CB  ARG B  86       9.028  14.937 -27.625  1.00 61.80           C  
ATOM   3662  HB2 ARG B  86       8.230  15.302 -26.979  1.00 61.80           H  
ATOM   3663  HB3 ARG B  86       9.103  13.866 -27.438  1.00 61.80           H  
ATOM   3664  O   ARG B  86       6.748  13.816 -29.447  1.00 61.80           O  
ATOM   3665  CG  ARG B  86      10.337  15.626 -27.228  1.00 61.80           C  
ATOM   3666  HG2 ARG B  86      10.421  16.598 -27.714  1.00 61.80           H  
ATOM   3667  HG3 ARG B  86      10.339  15.782 -26.149  1.00 61.80           H  
ATOM   3668  CD  ARG B  86      11.506  14.712 -27.594  1.00 61.80           C  
ATOM   3669  HD2 ARG B  86      11.139  13.864 -28.172  1.00 61.80           H  
ATOM   3670  HD3 ARG B  86      11.928  14.310 -26.673  1.00 61.80           H  
ATOM   3671  NE  ARG B  86      12.531  15.406 -28.366  1.00 61.80           N  
ATOM   3672  HE  ARG B  86      12.631  16.405 -28.256  1.00 61.80           H  
ATOM   3673  NH1 ARG B  86      13.412  13.555 -29.352  1.00 61.80           N  
ATOM   3674 HH11 ARG B  86      12.959  12.971 -28.664  1.00 61.80           H  
ATOM   3675 HH12 ARG B  86      14.056  13.050 -29.943  1.00 61.80           H  
ATOM   3676  NH2 ARG B  86      14.111  15.527 -30.015  1.00 61.80           N  
ATOM   3677 HH21 ARG B  86      14.716  15.033 -30.656  1.00 61.80           H  
ATOM   3678 HH22 ARG B  86      14.284  16.486 -29.751  1.00 61.80           H  
ATOM   3679  CZ  ARG B  86      13.340  14.839 -29.236  1.00 61.80           C  
ATOM   3680  N   ALA B  87       8.644  13.205 -30.483  1.00 70.85           N  
ATOM   3681  H   ALA B  87       9.610  13.441 -30.658  1.00 70.85           H  
ATOM   3682  CA  ALA B  87       8.117  12.001 -31.138  1.00 70.85           C  
ATOM   3683  HA  ALA B  87       7.137  11.767 -30.722  1.00 70.85           H  
ATOM   3684  C   ALA B  87       8.992  10.777 -30.850  1.00 70.85           C  
ATOM   3685  CB  ALA B  87       7.920  12.233 -32.643  1.00 70.85           C  
ATOM   3686  HB1 ALA B  87       8.851  12.558 -33.107  1.00 70.85           H  
ATOM   3687  HB2 ALA B  87       7.591  11.310 -33.120  1.00 70.85           H  
ATOM   3688  HB3 ALA B  87       7.127  12.966 -32.798  1.00 70.85           H  
ATOM   3689  O   ALA B  87       9.036   9.848 -31.653  1.00 70.85           O  
ATOM   3690  N   GLU B  88       9.716  10.797 -29.727  1.00 90.10           N  
ATOM   3691  H   GLU B  88       9.522  11.511 -29.039  1.00 90.10           H  
ATOM   3692  CA  GLU B  88      10.601   9.711 -29.308  1.00 90.10           C  
ATOM   3693  HA  GLU B  88      10.378   8.843 -29.928  1.00 90.10           H  
ATOM   3694  C   GLU B  88      10.315   9.311 -27.851  1.00 90.10           C  
ATOM   3695  CB  GLU B  88      12.086  10.079 -29.520  1.00 90.10           C  
ATOM   3696  HB2 GLU B  88      12.697   9.248 -29.166  1.00 90.10           H  
ATOM   3697  HB3 GLU B  88      12.322  10.958 -28.920  1.00 90.10           H  
ATOM   3698  O   GLU B  88       9.974  10.164 -27.027  1.00 90.10           O  
ATOM   3699  CG  GLU B  88      12.458  10.350 -30.992  1.00 90.10           C  
ATOM   3700  HG2 GLU B  88      11.908  11.225 -31.339  1.00 90.10           H  
ATOM   3701  HG3 GLU B  88      12.138   9.496 -31.589  1.00 90.10           H  
ATOM   3702  CD  GLU B  88      13.965  10.602 -31.224  1.00 90.10           C  
ATOM   3703  OE1 GLU B  88      14.511  10.100 -32.228  1.00 90.10           O  
ATOM   3704  OE2 GLU B  88      14.591  11.388 -30.469  1.00 90.10           O  
ATOM   3705  N   GLY B  89      10.451   8.020 -27.550  1.00 94.33           N  
ATOM   3706  H   GLY B  89      10.738   7.393 -28.289  1.00 94.33           H  
ATOM   3707  CA  GLY B  89      10.258   7.413 -26.231  1.00 94.33           C  
ATOM   3708  HA2 GLY B  89      10.847   7.952 -25.490  1.00 94.33           H  
ATOM   3709  HA3 GLY B  89       9.207   7.475 -25.947  1.00 94.33           H  
ATOM   3710  C   GLY B  89      10.682   5.938 -26.216  1.00 94.33           C  
ATOM   3711  O   GLY B  89      11.081   5.386 -27.243  1.00 94.33           O  
ATOM   3712  N   GLY B  90      10.615   5.293 -25.054  1.00 97.79           N  
ATOM   3713  H   GLY B  90      10.277   5.792 -24.245  1.00 97.79           H  
ATOM   3714  CA  GLY B  90      10.855   3.853 -24.927  1.00 97.79           C  
ATOM   3715  HA2 GLY B  90      11.249   3.645 -23.932  1.00 97.79           H  
ATOM   3716  HA3 GLY B  90      11.593   3.519 -25.656  1.00 97.79           H  
ATOM   3717  C   GLY B  90       9.560   3.059 -25.097  1.00 97.79           C  
ATOM   3718  O   GLY B  90       8.670   3.161 -24.261  1.00 97.79           O  
ATOM   3719  N   PHE B  91       9.439   2.238 -26.136  1.00 97.59           N  
ATOM   3720  H   PHE B  91      10.209   2.135 -26.782  1.00 97.59           H  
ATOM   3721  CA  PHE B  91       8.219   1.464 -26.398  1.00 97.59           C  
ATOM   3722  HA  PHE B  91       7.502   1.613 -25.590  1.00 97.59           H  
ATOM   3723  C   PHE B  91       8.503  -0.029 -26.453  1.00 97.59           C  
ATOM   3724  CB  PHE B  91       7.547   1.952 -27.684  1.00 97.59           C  
ATOM   3725  HB2 PHE B  91       8.229   1.812 -28.523  1.00 97.59           H  
ATOM   3726  HB3 PHE B  91       6.662   1.344 -27.872  1.00 97.59           H  
ATOM   3727  O   PHE B  91       9.574  -0.442 -26.898  1.00 97.59           O  
ATOM   3728  CG  PHE B  91       7.128   3.402 -27.607  1.00 97.59           C  
ATOM   3729  CD1 PHE B  91       5.944   3.758 -26.935  1.00 97.59           C  
ATOM   3730  HD1 PHE B  91       5.322   2.991 -26.497  1.00 97.59           H  
ATOM   3731  CD2 PHE B  91       7.950   4.402 -28.156  1.00 97.59           C  
ATOM   3732  HD2 PHE B  91       8.865   4.138 -28.666  1.00 97.59           H  
ATOM   3733  CE1 PHE B  91       5.581   5.110 -26.821  1.00 97.59           C  
ATOM   3734  HE1 PHE B  91       4.680   5.377 -26.290  1.00 97.59           H  
ATOM   3735  CE2 PHE B  91       7.594   5.753 -28.026  1.00 97.59           C  
ATOM   3736  HE2 PHE B  91       8.255   6.505 -28.430  1.00 97.59           H  
ATOM   3737  CZ  PHE B  91       6.402   6.110 -27.371  1.00 97.59           C  
ATOM   3738  HZ  PHE B  91       6.125   7.150 -27.280  1.00 97.59           H  
ATOM   3739  N   LEU B  92       7.528  -0.831 -26.027  1.00 97.62           N  
ATOM   3740  H   LEU B  92       6.667  -0.414 -25.703  1.00 97.62           H  
ATOM   3741  CA  LEU B  92       7.567  -2.275 -26.227  1.00 97.62           C  
ATOM   3742  HA  LEU B  92       8.578  -2.636 -26.037  1.00 97.62           H  
ATOM   3743  C   LEU B  92       7.224  -2.600 -27.680  1.00 97.62           C  
ATOM   3744  CB  LEU B  92       6.594  -2.982 -25.270  1.00 97.62           C  
ATOM   3745  HB2 LEU B  92       5.593  -2.596 -25.462  1.00 97.62           H  
ATOM   3746  HB3 LEU B  92       6.598  -4.048 -25.497  1.00 97.62           H  
ATOM   3747  O   LEU B  92       6.170  -2.205 -28.186  1.00 97.62           O  
ATOM   3748  CG  LEU B  92       6.885  -2.793 -23.776  1.00 97.62           C  
ATOM   3749  HG  LEU B  92       6.814  -1.735 -23.522  1.00 97.62           H  
ATOM   3750  CD1 LEU B  92       5.844  -3.551 -22.954  1.00 97.62           C  
ATOM   3751 HD11 LEU B  92       5.890  -4.617 -23.177  1.00 97.62           H  
ATOM   3752 HD12 LEU B  92       4.850  -3.170 -23.189  1.00 97.62           H  
ATOM   3753 HD13 LEU B  92       6.032  -3.396 -21.892  1.00 97.62           H  
ATOM   3754  CD2 LEU B  92       8.275  -3.290 -23.398  1.00 97.62           C  
ATOM   3755 HD21 LEU B  92       9.030  -2.664 -23.874  1.00 97.62           H  
ATOM   3756 HD22 LEU B  92       8.402  -3.215 -22.318  1.00 97.62           H  
ATOM   3757 HD23 LEU B  92       8.410  -4.324 -23.715  1.00 97.62           H  
ATOM   3758  N   ASP B  93       8.087  -3.381 -28.319  1.00 86.35           N  
ATOM   3759  H   ASP B  93       8.983  -3.549 -27.885  1.00 86.35           H  
ATOM   3760  CA  ASP B  93       7.976  -3.771 -29.726  1.00 86.35           C  
ATOM   3761  HA  ASP B  93       7.864  -2.858 -30.310  1.00 86.35           H  
ATOM   3762  C   ASP B  93       6.723  -4.611 -30.029  1.00 86.35           C  
ATOM   3763  CB  ASP B  93       9.276  -4.461 -30.211  1.00 86.35           C  
ATOM   3764  HB2 ASP B  93       9.793  -3.761 -30.867  1.00 86.35           H  
ATOM   3765  HB3 ASP B  93       9.015  -5.324 -30.824  1.00 86.35           H  
ATOM   3766  O   ASP B  93       6.193  -4.544 -31.136  1.00 86.35           O  
ATOM   3767  CG  ASP B  93      10.276  -4.892 -29.124  1.00 86.35           C  
ATOM   3768  OD1 ASP B  93      10.757  -4.018 -28.362  1.00 86.35           O  
ATOM   3769  OD2 ASP B  93      10.560  -6.104 -29.062  1.00 86.35           O  
ATOM   3770  N   ALA B  94       6.205  -5.356 -29.048  1.00 88.52           N  
ATOM   3771  H   ALA B  94       6.712  -5.380 -28.174  1.00 88.52           H  
ATOM   3772  CA  ALA B  94       5.024  -6.206 -29.204  1.00 88.52           C  
ATOM   3773  HA  ALA B  94       4.516  -5.921 -30.125  1.00 88.52           H  
ATOM   3774  C   ALA B  94       3.981  -6.013 -28.086  1.00 88.52           C  
ATOM   3775  CB  ALA B  94       5.481  -7.662 -29.379  1.00 88.52           C  
ATOM   3776  HB1 ALA B  94       4.623  -8.296 -29.602  1.00 88.52           H  
ATOM   3777  HB2 ALA B  94       5.958  -8.015 -28.465  1.00 88.52           H  
ATOM   3778  HB3 ALA B  94       6.191  -7.728 -30.203  1.00 88.52           H  
ATOM   3779  O   ALA B  94       3.383  -6.983 -27.633  1.00 88.52           O  
ATOM   3780  N   ALA B  95       3.714  -4.771 -27.655  1.00 93.54           N  
ATOM   3781  H   ALA B  95       4.261  -4.010 -28.030  1.00 93.54           H  
ATOM   3782  CA  ALA B  95       2.734  -4.485 -26.588  1.00 93.54           C  
ATOM   3783  HA  ALA B  95       3.096  -4.922 -25.658  1.00 93.54           H  
ATOM   3784  C   ALA B  95       1.320  -5.053 -26.845  1.00 93.54           C  
ATOM   3785  CB  ALA B  95       2.630  -2.965 -26.412  1.00 93.54           C  
ATOM   3786  HB1 ALA B  95       3.614  -2.530 -26.242  1.00 93.54           H  
ATOM   3787  HB2 ALA B  95       1.997  -2.740 -25.554  1.00 93.54           H  
ATOM   3788  HB3 ALA B  95       2.192  -2.515 -27.303  1.00 93.54           H  
ATOM   3789  O   ALA B  95       0.561  -5.289 -25.909  1.00 93.54           O  
ATOM   3790  N   ALA B  96       0.944  -5.239 -28.115  1.00 93.84           N  
ATOM   3791  H   ALA B  96       1.607  -5.008 -28.841  1.00 93.84           H  
ATOM   3792  CA  ALA B  96      -0.347  -5.800 -28.507  1.00 93.84           C  
ATOM   3793  HA  ALA B  96      -1.084  -5.532 -27.750  1.00 93.84           H  
ATOM   3794  C   ALA B  96      -0.354  -7.338 -28.613  1.00 93.84           C  
ATOM   3795  CB  ALA B  96      -0.765  -5.144 -29.828  1.00 93.84           C  
ATOM   3796  HB1 ALA B  96      -0.048  -5.391 -30.611  1.00 93.84           H  
ATOM   3797  HB2 ALA B  96      -0.803  -4.061 -29.709  1.00 93.84           H  
ATOM   3798  HB3 ALA B  96      -1.750  -5.502 -30.124  1.00 93.84           H  
ATOM   3799  O   ALA B  96      -1.441  -7.917 -28.689  1.00 93.84           O  
ATOM   3800  N   GLY B  97       0.817  -7.985 -28.645  1.00 95.35           N  
ATOM   3801  H   GLY B  97       1.652  -7.471 -28.405  1.00 95.35           H  
ATOM   3802  CA  GLY B  97       0.954  -9.441 -28.716  1.00 95.35           C  
ATOM   3803  HA2 GLY B  97       1.993  -9.700 -28.921  1.00 95.35           H  
ATOM   3804  HA3 GLY B  97       0.330  -9.827 -29.522  1.00 95.35           H  
ATOM   3805  C   GLY B  97       0.554 -10.103 -27.399  1.00 95.35           C  
ATOM   3806  O   GLY B  97       0.839  -9.565 -26.335  1.00 95.35           O  
ATOM   3807  N   PHE B  98      -0.162 -11.227 -27.480  1.00 97.04           N  
ATOM   3808  H   PHE B  98      -0.372 -11.618 -28.387  1.00 97.04           H  
ATOM   3809  CA  PHE B  98      -0.579 -12.007 -26.313  1.00 97.04           C  
ATOM   3810  HA  PHE B  98       0.267 -12.102 -25.632  1.00 97.04           H  
ATOM   3811  C   PHE B  98      -1.059 -13.406 -26.723  1.00 97.04           C  
ATOM   3812  CB  PHE B  98      -1.725 -11.266 -25.605  1.00 97.04           C  
ATOM   3813  HB2 PHE B  98      -2.541 -11.121 -26.313  1.00 97.04           H  
ATOM   3814  HB3 PHE B  98      -1.370 -10.282 -25.301  1.00 97.04           H  
ATOM   3815  O   PHE B  98      -1.901 -13.513 -27.624  1.00 97.04           O  
ATOM   3816  CG  PHE B  98      -2.252 -11.957 -24.366  1.00 97.04           C  
ATOM   3817  CD1 PHE B  98      -3.617 -12.280 -24.251  1.00 97.04           C  
ATOM   3818  HD1 PHE B  98      -4.294 -12.063 -25.064  1.00 97.04           H  
ATOM   3819  CD2 PHE B  98      -1.373 -12.250 -23.308  1.00 97.04           C  
ATOM   3820  HD2 PHE B  98      -0.325 -12.001 -23.383  1.00 97.04           H  
ATOM   3821  CE1 PHE B  98      -4.100 -12.891 -23.080  1.00 97.04           C  
ATOM   3822  HE1 PHE B  98      -5.146 -13.142 -22.989  1.00 97.04           H  
ATOM   3823  CE2 PHE B  98      -1.852 -12.872 -22.147  1.00 97.04           C  
ATOM   3824  HE2 PHE B  98      -1.167 -13.109 -21.346  1.00 97.04           H  
ATOM   3825  CZ  PHE B  98      -3.211 -13.194 -22.033  1.00 97.04           C  
ATOM   3826  HZ  PHE B  98      -3.556 -13.686 -21.135  1.00 97.04           H  
ATOM   3827  N   ASP B  99      -0.610 -14.465 -26.045  1.00 97.13           N  
ATOM   3828  H   ASP B  99       0.110 -14.323 -25.351  1.00 97.13           H  
ATOM   3829  CA  ASP B  99      -1.156 -15.817 -26.244  1.00 97.13           C  
ATOM   3830  HA  ASP B  99      -1.426 -15.907 -27.297  1.00 97.13           H  
ATOM   3831  C   ASP B  99      -2.454 -16.031 -25.446  1.00 97.13           C  
ATOM   3832  CB  ASP B  99      -0.118 -16.922 -26.009  1.00 97.13           C  
ATOM   3833  HB2 ASP B  99       0.103 -17.006 -24.945  1.00 97.13           H  
ATOM   3834  HB3 ASP B  99       0.802 -16.652 -26.529  1.00 97.13           H  
ATOM   3835  O   ASP B  99      -2.509 -16.700 -24.413  1.00 97.13           O  
ATOM   3836  CG  ASP B  99      -0.606 -18.281 -26.554  1.00 97.13           C  
ATOM   3837  OD1 ASP B  99      -1.835 -18.456 -26.777  1.00 97.13           O  
ATOM   3838  OD2 ASP B  99       0.248 -19.169 -26.762  1.00 97.13           O  
ATOM   3839  N   ALA B 100      -3.548 -15.462 -25.955  1.00 96.37           N  
ATOM   3840  H   ALA B 100      -3.422 -14.858 -26.754  1.00 96.37           H  
ATOM   3841  CA  ALA B 100      -4.858 -15.573 -25.317  1.00 96.37           C  
ATOM   3842  HA  ALA B 100      -4.796 -15.115 -24.330  1.00 96.37           H  
ATOM   3843  C   ALA B 100      -5.300 -17.037 -25.104  1.00 96.37           C  
ATOM   3844  CB  ALA B 100      -5.864 -14.790 -26.169  1.00 96.37           C  
ATOM   3845  HB1 ALA B 100      -6.015 -15.292 -27.125  1.00 96.37           H  
ATOM   3846  HB2 ALA B 100      -5.491 -13.781 -26.346  1.00 96.37           H  
ATOM   3847  HB3 ALA B 100      -6.815 -14.725 -25.640  1.00 96.37           H  
ATOM   3848  O   ALA B 100      -5.873 -17.365 -24.064  1.00 96.37           O  
ATOM   3849  N   GLY B 101      -5.001 -17.926 -26.061  1.00 93.23           N  
ATOM   3850  H   GLY B 101      -4.333 -17.643 -26.764  1.00 93.23           H  
ATOM   3851  CA  GLY B 101      -5.375 -19.340 -25.997  1.00 93.23           C  
ATOM   3852  HA2 GLY B 101      -5.108 -19.816 -26.940  1.00 93.23           H  
ATOM   3853  HA3 GLY B 101      -6.450 -19.427 -25.839  1.00 93.23           H  
ATOM   3854  C   GLY B 101      -4.655 -20.083 -24.874  1.00 93.23           C  
ATOM   3855  O   GLY B 101      -5.274 -20.889 -24.174  1.00 93.23           O  
ATOM   3856  N   PHE B 102      -3.381 -19.764 -24.643  1.00 96.43           N  
ATOM   3857  H   PHE B 102      -2.910 -19.126 -25.268  1.00 96.43           H  
ATOM   3858  CA  PHE B 102      -2.611 -20.322 -23.539  1.00 96.43           C  
ATOM   3859  HA  PHE B 102      -2.562 -21.403 -23.672  1.00 96.43           H  
ATOM   3860  C   PHE B 102      -3.258 -20.043 -22.178  1.00 96.43           C  
ATOM   3861  CB  PHE B 102      -1.184 -19.789 -23.607  1.00 96.43           C  
ATOM   3862  HB2 PHE B 102      -0.780 -20.021 -24.593  1.00 96.43           H  
ATOM   3863  HB3 PHE B 102      -1.179 -18.707 -23.478  1.00 96.43           H  
ATOM   3864  O   PHE B 102      -3.423 -20.967 -21.375  1.00 96.43           O  
ATOM   3865  CG  PHE B 102      -0.273 -20.415 -22.586  1.00 96.43           C  
ATOM   3866  CD1 PHE B 102      -0.114 -19.817 -21.324  1.00 96.43           C  
ATOM   3867  HD1 PHE B 102      -0.627 -18.897 -21.084  1.00 96.43           H  
ATOM   3868  CD2 PHE B 102       0.411 -21.601 -22.905  1.00 96.43           C  
ATOM   3869  HD2 PHE B 102       0.308 -22.037 -23.888  1.00 96.43           H  
ATOM   3870  CE1 PHE B 102       0.742 -20.404 -20.383  1.00 96.43           C  
ATOM   3871  HE1 PHE B 102       0.894 -19.929 -19.425  1.00 96.43           H  
ATOM   3872  CE2 PHE B 102       1.265 -22.190 -21.960  1.00 96.43           C  
ATOM   3873  HE2 PHE B 102       1.822 -23.083 -22.203  1.00 96.43           H  
ATOM   3874  CZ  PHE B 102       1.431 -21.584 -20.705  1.00 96.43           C  
ATOM   3875  HZ  PHE B 102       2.121 -22.018 -19.996  1.00 96.43           H  
ATOM   3876  N   PHE B 103      -3.726 -18.812 -21.958  1.00 95.91           N  
ATOM   3877  H   PHE B 103      -3.532 -18.108 -22.656  1.00 95.91           H  
ATOM   3878  CA  PHE B 103      -4.374 -18.395 -20.710  1.00 95.91           C  
ATOM   3879  HA  PHE B 103      -3.909 -18.964 -19.905  1.00 95.91           H  
ATOM   3880  C   PHE B 103      -5.881 -18.704 -20.637  1.00 95.91           C  
ATOM   3881  CB  PHE B 103      -4.062 -16.919 -20.432  1.00 95.91           C  
ATOM   3882  HB2 PHE B 103      -4.615 -16.590 -19.552  1.00 95.91           H  
ATOM   3883  HB3 PHE B 103      -4.393 -16.320 -21.281  1.00 95.91           H  
ATOM   3884  O   PHE B 103      -6.535 -18.363 -19.654  1.00 95.91           O  
ATOM   3885  CG  PHE B 103      -2.589 -16.677 -20.178  1.00 95.91           C  
ATOM   3886  CD1 PHE B 103      -2.032 -16.970 -18.921  1.00 95.91           C  
ATOM   3887  HD1 PHE B 103      -2.672 -17.295 -18.114  1.00 95.91           H  
ATOM   3888  CD2 PHE B 103      -1.760 -16.211 -21.210  1.00 95.91           C  
ATOM   3889  HD2 PHE B 103      -2.175 -15.958 -22.174  1.00 95.91           H  
ATOM   3890  CE1 PHE B 103      -0.647 -16.845 -18.710  1.00 95.91           C  
ATOM   3891  HE1 PHE B 103      -0.219 -17.080 -17.747  1.00 95.91           H  
ATOM   3892  CE2 PHE B 103      -0.378 -16.085 -21.005  1.00 95.91           C  
ATOM   3893  HE2 PHE B 103       0.251 -15.760 -21.820  1.00 95.91           H  
ATOM   3894  CZ  PHE B 103       0.181 -16.413 -19.758  1.00 95.91           C  
ATOM   3895  HZ  PHE B 103       1.248 -16.343 -19.605  1.00 95.91           H  
ATOM   3896  N   GLY B 104      -6.456 -19.353 -21.657  1.00 92.10           N  
ATOM   3897  H   GLY B 104      -5.883 -19.600 -22.452  1.00 92.10           H  
ATOM   3898  CA  GLY B 104      -7.894 -19.642 -21.710  1.00 92.10           C  
ATOM   3899  HA2 GLY B 104      -8.081 -20.322 -22.542  1.00 92.10           H  
ATOM   3900  HA3 GLY B 104      -8.198 -20.129 -20.784  1.00 92.10           H  
ATOM   3901  C   GLY B 104      -8.772 -18.399 -21.908  1.00 92.10           C  
ATOM   3902  O   GLY B 104      -9.958 -18.426 -21.589  1.00 92.10           O  
ATOM   3903  N   ILE B 105      -8.203 -17.312 -22.435  1.00 92.48           N  
ATOM   3904  H   ILE B 105      -7.248 -17.393 -22.753  1.00 92.48           H  
ATOM   3905  CA  ILE B 105      -8.878 -16.038 -22.684  1.00 92.48           C  
ATOM   3906  HA  ILE B 105      -9.741 -15.958 -22.022  1.00 92.48           H  
ATOM   3907  C   ILE B 105      -9.390 -16.018 -24.125  1.00 92.48           C  
ATOM   3908  CB  ILE B 105      -7.929 -14.866 -22.344  1.00 92.48           C  
ATOM   3909  HB  ILE B 105      -6.980 -15.030 -22.856  1.00 92.48           H  
ATOM   3910  O   ILE B 105      -8.680 -16.342 -25.078  1.00 92.48           O  
ATOM   3911  CG1 ILE B 105      -7.687 -14.834 -20.816  1.00 92.48           C  
ATOM   3912 HG12 ILE B 105      -7.473 -15.839 -20.452  1.00 92.48           H  
ATOM   3913 HG13 ILE B 105      -8.589 -14.488 -20.313  1.00 92.48           H  
ATOM   3914  CG2 ILE B 105      -8.503 -13.515 -22.804  1.00 92.48           C  
ATOM   3915 HG21 ILE B 105      -8.676 -13.519 -23.880  1.00 92.48           H  
ATOM   3916 HG22 ILE B 105      -7.798 -12.711 -22.591  1.00 92.48           H  
ATOM   3917 HG23 ILE B 105      -9.437 -13.315 -22.279  1.00 92.48           H  
ATOM   3918  CD1 ILE B 105      -6.509 -13.955 -20.389  1.00 92.48           C  
ATOM   3919 HD11 ILE B 105      -6.405 -13.997 -19.305  1.00 92.48           H  
ATOM   3920 HD12 ILE B 105      -6.661 -12.919 -20.691  1.00 92.48           H  
ATOM   3921 HD13 ILE B 105      -5.599 -14.342 -20.846  1.00 92.48           H  
ATOM   3922  N   SER B 106     -10.649 -15.621 -24.315  1.00 88.94           N  
ATOM   3923  H   SER B 106     -11.180 -15.327 -23.507  1.00 88.94           H  
ATOM   3924  CA  SER B 106     -11.212 -15.531 -25.666  1.00 88.94           C  
ATOM   3925  HA  SER B 106     -10.980 -16.472 -26.165  1.00 88.94           H  
ATOM   3926  C   SER B 106     -10.575 -14.376 -26.456  1.00 88.94           C  
ATOM   3927  CB  SER B 106     -12.737 -15.399 -25.629  1.00 88.94           C  
ATOM   3928  HB2 SER B 106     -13.129 -15.621 -26.622  1.00 88.94           H  
ATOM   3929  HB3 SER B 106     -13.149 -16.124 -24.927  1.00 88.94           H  
ATOM   3930  O   SER B 106     -10.275 -13.338 -25.868  1.00 88.94           O  
ATOM   3931  OG  SER B 106     -13.146 -14.092 -25.267  1.00 88.94           O  
ATOM   3932  HG  SER B 106     -12.919 -13.960 -24.344  1.00 88.94           H  
ATOM   3933  N   PRO B 107     -10.463 -14.450 -27.797  1.00 88.36           N  
ATOM   3934  CA  PRO B 107      -9.938 -13.336 -28.593  1.00 88.36           C  
ATOM   3935  HA  PRO B 107      -8.889 -13.186 -28.336  1.00 88.36           H  
ATOM   3936  C   PRO B 107     -10.696 -12.017 -28.384  1.00 88.36           C  
ATOM   3937  CB  PRO B 107     -10.044 -13.802 -30.049  1.00 88.36           C  
ATOM   3938  HB2 PRO B 107      -9.238 -13.394 -30.659  1.00 88.36           H  
ATOM   3939  HB3 PRO B 107     -11.013 -13.525 -30.465  1.00 88.36           H  
ATOM   3940  O   PRO B 107     -10.116 -10.939 -28.465  1.00 88.36           O  
ATOM   3941  CG  PRO B 107      -9.959 -15.323 -29.941  1.00 88.36           C  
ATOM   3942  HG2 PRO B 107      -8.914 -15.624 -29.860  1.00 88.36           H  
ATOM   3943  HG3 PRO B 107     -10.436 -15.818 -30.787  1.00 88.36           H  
ATOM   3944  CD  PRO B 107     -10.678 -15.624 -28.629  1.00 88.36           C  
ATOM   3945  HD2 PRO B 107     -10.252 -16.520 -28.177  1.00 88.36           H  
ATOM   3946  HD3 PRO B 107     -11.745 -15.757 -28.808  1.00 88.36           H  
ATOM   3947  N   ARG B 108     -12.004 -12.095 -28.096  1.00 86.79           N  
ATOM   3948  H   ARG B 108     -12.392 -13.016 -27.952  1.00 86.79           H  
ATOM   3949  CA  ARG B 108     -12.855 -10.921 -27.859  1.00 86.79           C  
ATOM   3950  HA  ARG B 108     -12.606 -10.169 -28.608  1.00 86.79           H  
ATOM   3951  C   ARG B 108     -12.566 -10.264 -26.511  1.00 86.79           C  
ATOM   3952  CB  ARG B 108     -14.335 -11.323 -27.982  1.00 86.79           C  
ATOM   3953  HB2 ARG B 108     -14.418 -12.278 -28.500  1.00 86.79           H  
ATOM   3954  HB3 ARG B 108     -14.770 -11.441 -26.990  1.00 86.79           H  
ATOM   3955  O   ARG B 108     -12.592  -9.043 -26.424  1.00 86.79           O  
ATOM   3956  CG  ARG B 108     -15.118 -10.280 -28.788  1.00 86.79           C  
ATOM   3957  HG2 ARG B 108     -14.720 -10.256 -29.802  1.00 86.79           H  
ATOM   3958  HG3 ARG B 108     -14.990  -9.292 -28.346  1.00 86.79           H  
ATOM   3959  CD  ARG B 108     -16.610 -10.626 -28.857  1.00 86.79           C  
ATOM   3960  HD2 ARG B 108     -17.053 -10.048 -29.667  1.00 86.79           H  
ATOM   3961  HD3 ARG B 108     -16.721 -11.687 -29.081  1.00 86.79           H  
ATOM   3962  NE  ARG B 108     -17.304 -10.287 -27.599  1.00 86.79           N  
ATOM   3963  HE  ARG B 108     -16.765  -9.787 -26.906  1.00 86.79           H  
ATOM   3964  NH1 ARG B 108     -19.371 -11.118 -28.138  1.00 86.79           N  
ATOM   3965 HH11 ARG B 108     -20.333 -11.285 -27.881  1.00 86.79           H  
ATOM   3966 HH12 ARG B 108     -18.981 -11.471 -29.001  1.00 86.79           H  
ATOM   3967  NH2 ARG B 108     -19.081 -10.058 -26.190  1.00 86.79           N  
ATOM   3968 HH21 ARG B 108     -18.529  -9.511 -25.544  1.00 86.79           H  
ATOM   3969 HH22 ARG B 108     -20.049 -10.211 -25.946  1.00 86.79           H  
ATOM   3970  CZ  ARG B 108     -18.576 -10.491 -27.312  1.00 86.79           C  
ATOM   3971  N   GLU B 109     -12.295 -11.070 -25.490  1.00 88.21           N  
ATOM   3972  H   GLU B 109     -12.250 -12.066 -25.652  1.00 88.21           H  
ATOM   3973  CA  GLU B 109     -11.848 -10.583 -24.185  1.00 88.21           C  
ATOM   3974  HA  GLU B 109     -12.486  -9.760 -23.863  1.00 88.21           H  
ATOM   3975  C   GLU B 109     -10.416 -10.049 -24.274  1.00 88.21           C  
ATOM   3976  CB  GLU B 109     -11.969 -11.709 -23.156  1.00 88.21           C  
ATOM   3977  HB2 GLU B 109     -11.317 -12.529 -23.455  1.00 88.21           H  
ATOM   3978  HB3 GLU B 109     -12.997 -12.071 -23.156  1.00 88.21           H  
ATOM   3979  O   GLU B 109     -10.171  -8.943 -23.818  1.00 88.21           O  
ATOM   3980  CG  GLU B 109     -11.605 -11.245 -21.736  1.00 88.21           C  
ATOM   3981  HG2 GLU B 109     -12.279 -10.438 -21.446  1.00 88.21           H  
ATOM   3982  HG3 GLU B 109     -10.588 -10.853 -21.740  1.00 88.21           H  
ATOM   3983  CD  GLU B 109     -11.682 -12.375 -20.701  1.00 88.21           C  
ATOM   3984  OE1 GLU B 109     -11.423 -12.079 -19.507  1.00 88.21           O  
ATOM   3985  OE2 GLU B 109     -11.978 -13.522 -21.117  1.00 88.21           O  
ATOM   3986  N   ALA B 110      -9.500 -10.753 -24.948  1.00 94.31           N  
ATOM   3987  H   ALA B 110      -9.746 -11.676 -25.275  1.00 94.31           H  
ATOM   3988  CA  ALA B 110      -8.119 -10.304 -25.137  1.00 94.31           C  
ATOM   3989  HA  ALA B 110      -7.655 -10.183 -24.158  1.00 94.31           H  
ATOM   3990  C   ALA B 110      -8.026  -8.952 -25.863  1.00 94.31           C  
ATOM   3991  CB  ALA B 110      -7.354 -11.381 -25.913  1.00 94.31           C  
ATOM   3992  HB1 ALA B 110      -6.322 -11.061 -26.055  1.00 94.31           H  
ATOM   3993  HB2 ALA B 110      -7.814 -11.542 -26.888  1.00 94.31           H  
ATOM   3994  HB3 ALA B 110      -7.357 -12.314 -25.350  1.00 94.31           H  
ATOM   3995  O   ALA B 110      -7.183  -8.129 -25.518  1.00 94.31           O  
ATOM   3996  N   LEU B 111      -8.904  -8.705 -26.844  1.00 92.11           N  
ATOM   3997  H   LEU B 111      -9.514  -9.454 -27.142  1.00 92.11           H  
ATOM   3998  CA  LEU B 111      -9.003  -7.406 -27.512  1.00 92.11           C  
ATOM   3999  HA  LEU B 111      -8.000  -7.100 -27.807  1.00 92.11           H  
ATOM   4000  C   LEU B 111      -9.558  -6.324 -26.577  1.00 92.11           C  
ATOM   4001  CB  LEU B 111      -9.890  -7.551 -28.762  1.00 92.11           C  
ATOM   4002  HB2 LEU B 111      -9.563  -8.419 -29.334  1.00 92.11           H  
ATOM   4003  HB3 LEU B 111     -10.914  -7.731 -28.435  1.00 92.11           H  
ATOM   4004  O   LEU B 111      -9.154  -5.171 -26.672  1.00 92.11           O  
ATOM   4005  CG  LEU B 111      -9.863  -6.317 -29.686  1.00 92.11           C  
ATOM   4006  HG  LEU B 111     -10.033  -5.407 -29.112  1.00 92.11           H  
ATOM   4007  CD1 LEU B 111      -8.531  -6.204 -30.432  1.00 92.11           C  
ATOM   4008 HD11 LEU B 111      -7.723  -6.029 -29.722  1.00 92.11           H  
ATOM   4009 HD12 LEU B 111      -8.563  -5.354 -31.114  1.00 92.11           H  
ATOM   4010 HD13 LEU B 111      -8.329  -7.116 -30.994  1.00 92.11           H  
ATOM   4011  CD2 LEU B 111     -10.983  -6.421 -30.723  1.00 92.11           C  
ATOM   4012 HD21 LEU B 111     -10.847  -7.317 -31.329  1.00 92.11           H  
ATOM   4013 HD22 LEU B 111     -10.966  -5.539 -31.363  1.00 92.11           H  
ATOM   4014 HD23 LEU B 111     -11.945  -6.463 -30.212  1.00 92.11           H  
ATOM   4015  N   ALA B 112     -10.487  -6.673 -25.690  1.00 90.01           N  
ATOM   4016  H   ALA B 112     -10.765  -7.642 -25.619  1.00 90.01           H  
ATOM   4017  CA  ALA B 112     -11.028  -5.727 -24.726  1.00 90.01           C  
ATOM   4018  HA  ALA B 112     -11.215  -4.782 -25.236  1.00 90.01           H  
ATOM   4019  C   ALA B 112     -10.051  -5.431 -23.578  1.00 90.01           C  
ATOM   4020  CB  ALA B 112     -12.365  -6.262 -24.212  1.00 90.01           C  
ATOM   4021  HB1 ALA B 112     -12.222  -7.221 -23.714  1.00 90.01           H  
ATOM   4022  HB2 ALA B 112     -12.769  -5.548 -23.493  1.00 90.01           H  
ATOM   4023  HB3 ALA B 112     -13.064  -6.378 -25.040  1.00 90.01           H  
ATOM   4024  O   ALA B 112     -10.042  -4.309 -23.088  1.00 90.01           O  
ATOM   4025  N   MET B 113      -9.239  -6.410 -23.169  1.00 93.75           N  
ATOM   4026  H   MET B 113      -9.334  -7.309 -23.620  1.00 93.75           H  
ATOM   4027  CA  MET B 113      -8.288  -6.323 -22.061  1.00 93.75           C  
ATOM   4028  HA  MET B 113      -8.822  -6.038 -21.154  1.00 93.75           H  
ATOM   4029  C   MET B 113      -7.196  -5.281 -22.299  1.00 93.75           C  
ATOM   4030  CB  MET B 113      -7.620  -7.686 -21.819  1.00 93.75           C  
ATOM   4031  HB2 MET B 113      -6.692  -7.523 -21.272  1.00 93.75           H  
ATOM   4032  HB3 MET B 113      -7.371  -8.147 -22.775  1.00 93.75           H  
ATOM   4033  O   MET B 113      -6.520  -5.288 -23.336  1.00 93.75           O  
ATOM   4034  CG  MET B 113      -8.486  -8.639 -20.992  1.00 93.75           C  
ATOM   4035  HG2 MET B 113      -9.474  -8.711 -21.447  1.00 93.75           H  
ATOM   4036  HG3 MET B 113      -8.609  -8.224 -19.992  1.00 93.75           H  
ATOM   4037  SD  MET B 113      -7.802 -10.314 -20.845  1.00 93.75           S  
ATOM   4038  CE  MET B 113      -6.267  -9.978 -19.938  1.00 93.75           C  
ATOM   4039  HE1 MET B 113      -5.586  -9.396 -20.558  1.00 93.75           H  
ATOM   4040  HE2 MET B 113      -6.491  -9.412 -19.034  1.00 93.75           H  
ATOM   4041  HE3 MET B 113      -5.783 -10.918 -19.670  1.00 93.75           H  
ATOM   4042  N   ASP B 114      -6.948  -4.473 -21.266  1.00 95.21           N  
ATOM   4043  H   ASP B 114      -7.541  -4.508 -20.449  1.00 95.21           H  
ATOM   4044  CA  ASP B 114      -5.772  -3.618 -21.183  1.00 95.21           C  
ATOM   4045  HA  ASP B 114      -5.878  -2.853 -21.951  1.00 95.21           H  
ATOM   4046  C   ASP B 114      -4.507  -4.472 -21.440  1.00 95.21           C  
ATOM   4047  CB  ASP B 114      -5.741  -2.900 -19.815  1.00 95.21           C  
ATOM   4048  HB2 ASP B 114      -5.695  -3.646 -19.022  1.00 95.21           H  
ATOM   4049  HB3 ASP B 114      -6.670  -2.341 -19.702  1.00 95.21           H  
ATOM   4050  O   ASP B 114      -4.318  -5.505 -20.779  1.00 95.21           O  
ATOM   4051  CG  ASP B 114      -4.571  -1.919 -19.633  1.00 95.21           C  
ATOM   4052  OD1 ASP B 114      -3.648  -1.932 -20.472  1.00 95.21           O  
ATOM   4053  OD2 ASP B 114      -4.549  -1.178 -18.626  1.00 95.21           O  
ATOM   4054  N   PRO B 115      -3.642  -4.097 -22.406  1.00 97.09           N  
ATOM   4055  CA  PRO B 115      -2.359  -4.763 -22.629  1.00 97.09           C  
ATOM   4056  HA  PRO B 115      -2.531  -5.765 -23.021  1.00 97.09           H  
ATOM   4057  C   PRO B 115      -1.511  -4.908 -21.357  1.00 97.09           C  
ATOM   4058  CB  PRO B 115      -1.640  -3.931 -23.698  1.00 97.09           C  
ATOM   4059  HB2 PRO B 115      -1.804  -4.383 -24.676  1.00 97.09           H  
ATOM   4060  HB3 PRO B 115      -0.571  -3.846 -23.506  1.00 97.09           H  
ATOM   4061  O   PRO B 115      -0.763  -5.877 -21.252  1.00 97.09           O  
ATOM   4062  CG  PRO B 115      -2.334  -2.572 -23.647  1.00 97.09           C  
ATOM   4063  HG2 PRO B 115      -2.278  -2.047 -24.601  1.00 97.09           H  
ATOM   4064  HG3 PRO B 115      -1.907  -1.969 -22.845  1.00 97.09           H  
ATOM   4065  CD  PRO B 115      -3.761  -2.941 -23.284  1.00 97.09           C  
ATOM   4066  HD2 PRO B 115      -4.318  -3.218 -24.179  1.00 97.09           H  
ATOM   4067  HD3 PRO B 115      -4.232  -2.080 -22.808  1.00 97.09           H  
ATOM   4068  N   GLN B 116      -1.670  -4.036 -20.356  1.00 98.00           N  
ATOM   4069  H   GLN B 116      -2.306  -3.261 -20.477  1.00 98.00           H  
ATOM   4070  CA  GLN B 116      -1.004  -4.193 -19.061  1.00 98.00           C  
ATOM   4071  HA  GLN B 116       0.073  -4.208 -19.229  1.00 98.00           H  
ATOM   4072  C   GLN B 116      -1.374  -5.515 -18.365  1.00 98.00           C  
ATOM   4073  CB  GLN B 116      -1.339  -3.004 -18.151  1.00 98.00           C  
ATOM   4074  HB2 GLN B 116      -0.851  -3.157 -17.188  1.00 98.00           H  
ATOM   4075  HB3 GLN B 116      -2.414  -2.962 -17.981  1.00 98.00           H  
ATOM   4076  O   GLN B 116      -0.489  -6.205 -17.863  1.00 98.00           O  
ATOM   4077  CG  GLN B 116      -0.856  -1.666 -18.727  1.00 98.00           C  
ATOM   4078  HG2 GLN B 116       0.191  -1.756 -19.018  1.00 98.00           H  
ATOM   4079  HG3 GLN B 116      -1.429  -1.403 -19.616  1.00 98.00           H  
ATOM   4080  CD  GLN B 116      -0.979  -0.531 -17.726  1.00 98.00           C  
ATOM   4081  NE2 GLN B 116      -2.173  -0.148 -17.331  1.00 98.00           N  
ATOM   4082 HE21 GLN B 116      -2.204   0.612 -16.666  1.00 98.00           H  
ATOM   4083 HE22 GLN B 116      -3.004  -0.550 -17.741  1.00 98.00           H  
ATOM   4084  OE1 GLN B 116       0.021   0.026 -17.302  1.00 98.00           O  
ATOM   4085  N   GLN B 117      -2.651  -5.922 -18.383  1.00 97.61           N  
ATOM   4086  H   GLN B 117      -3.323  -5.374 -18.901  1.00 97.61           H  
ATOM   4087  CA  GLN B 117      -3.078  -7.205 -17.804  1.00 97.61           C  
ATOM   4088  HA  GLN B 117      -2.692  -7.281 -16.788  1.00 97.61           H  
ATOM   4089  C   GLN B 117      -2.522  -8.397 -18.598  1.00 97.61           C  
ATOM   4090  CB  GLN B 117      -4.614  -7.313 -17.757  1.00 97.61           C  
ATOM   4091  HB2 GLN B 117      -4.856  -8.285 -17.327  1.00 97.61           H  
ATOM   4092  HB3 GLN B 117      -5.012  -7.284 -18.771  1.00 97.61           H  
ATOM   4093  O   GLN B 117      -2.135  -9.407 -18.014  1.00 97.61           O  
ATOM   4094  CG  GLN B 117      -5.314  -6.228 -16.922  1.00 97.61           C  
ATOM   4095  HG2 GLN B 117      -4.824  -6.144 -15.952  1.00 97.61           H  
ATOM   4096  HG3 GLN B 117      -5.215  -5.267 -17.427  1.00 97.61           H  
ATOM   4097  CD  GLN B 117      -6.805  -6.508 -16.696  1.00 97.61           C  
ATOM   4098  NE2 GLN B 117      -7.526  -5.604 -16.074  1.00 97.61           N  
ATOM   4099 HE21 GLN B 117      -8.519  -5.765 -15.992  1.00 97.61           H  
ATOM   4100 HE22 GLN B 117      -7.127  -4.743 -15.727  1.00 97.61           H  
ATOM   4101  OE1 GLN B 117      -7.349  -7.554 -17.044  1.00 97.61           O  
ATOM   4102  N   ARG B 118      -2.470  -8.273 -19.931  1.00 97.99           N  
ATOM   4103  H   ARG B 118      -2.765  -7.390 -20.323  1.00 97.99           H  
ATOM   4104  CA  ARG B 118      -1.950  -9.310 -20.838  1.00 97.99           C  
ATOM   4105  HA  ARG B 118      -2.441 -10.261 -20.632  1.00 97.99           H  
ATOM   4106  C   ARG B 118      -0.463  -9.571 -20.599  1.00 97.99           C  
ATOM   4107  CB  ARG B 118      -2.225  -8.908 -22.297  1.00 97.99           C  
ATOM   4108  HB2 ARG B 118      -1.848  -7.904 -22.491  1.00 97.99           H  
ATOM   4109  HB3 ARG B 118      -1.690  -9.594 -22.955  1.00 97.99           H  
ATOM   4110  O   ARG B 118      -0.070 -10.709 -20.361  1.00 97.99           O  
ATOM   4111  CG  ARG B 118      -3.726  -8.972 -22.613  1.00 97.99           C  
ATOM   4112  HG2 ARG B 118      -4.084  -9.966 -22.344  1.00 97.99           H  
ATOM   4113  HG3 ARG B 118      -4.268  -8.238 -22.016  1.00 97.99           H  
ATOM   4114  CD  ARG B 118      -4.037  -8.749 -24.095  1.00 97.99           C  
ATOM   4115  HD2 ARG B 118      -5.007  -9.201 -24.305  1.00 97.99           H  
ATOM   4116  HD3 ARG B 118      -3.287  -9.268 -24.690  1.00 97.99           H  
ATOM   4117  NE  ARG B 118      -4.112  -7.322 -24.461  1.00 97.99           N  
ATOM   4118  HE  ARG B 118      -4.561  -6.704 -23.801  1.00 97.99           H  
ATOM   4119  NH1 ARG B 118      -3.415  -7.548 -26.632  1.00 97.99           N  
ATOM   4120 HH11 ARG B 118      -3.106  -8.483 -26.408  1.00 97.99           H  
ATOM   4121 HH12 ARG B 118      -3.089  -7.156 -27.504  1.00 97.99           H  
ATOM   4122  NH2 ARG B 118      -4.138  -5.562 -25.887  1.00 97.99           N  
ATOM   4123 HH21 ARG B 118      -4.037  -5.185 -26.819  1.00 97.99           H  
ATOM   4124 HH22 ARG B 118      -4.659  -5.053 -25.187  1.00 97.99           H  
ATOM   4125  CZ  ARG B 118      -3.882  -6.817 -25.658  1.00 97.99           C  
ATOM   4126  N   LEU B 119       0.338  -8.508 -20.571  1.00 98.31           N  
ATOM   4127  H   LEU B 119      -0.063  -7.604 -20.773  1.00 98.31           H  
ATOM   4128  CA  LEU B 119       1.778  -8.592 -20.329  1.00 98.31           C  
ATOM   4129  HA  LEU B 119       2.225  -9.285 -21.043  1.00 98.31           H  
ATOM   4130  C   LEU B 119       2.106  -9.130 -18.933  1.00 98.31           C  
ATOM   4131  CB  LEU B 119       2.385  -7.194 -20.507  1.00 98.31           C  
ATOM   4132  HB2 LEU B 119       3.397  -7.203 -20.105  1.00 98.31           H  
ATOM   4133  HB3 LEU B 119       1.803  -6.487 -19.915  1.00 98.31           H  
ATOM   4134  O   LEU B 119       3.020  -9.935 -18.785  1.00 98.31           O  
ATOM   4135  CG  LEU B 119       2.454  -6.703 -21.963  1.00 98.31           C  
ATOM   4136  HG  LEU B 119       1.468  -6.750 -22.424  1.00 98.31           H  
ATOM   4137  CD1 LEU B 119       2.922  -5.251 -21.947  1.00 98.31           C  
ATOM   4138 HD11 LEU B 119       2.247  -4.671 -21.318  1.00 98.31           H  
ATOM   4139 HD12 LEU B 119       2.902  -4.848 -22.960  1.00 98.31           H  
ATOM   4140 HD13 LEU B 119       3.931  -5.186 -21.540  1.00 98.31           H  
ATOM   4141  CD2 LEU B 119       3.442  -7.508 -22.809  1.00 98.31           C  
ATOM   4142 HD21 LEU B 119       3.508  -7.077 -23.807  1.00 98.31           H  
ATOM   4143 HD22 LEU B 119       4.428  -7.510 -22.342  1.00 98.31           H  
ATOM   4144 HD23 LEU B 119       3.094  -8.536 -22.917  1.00 98.31           H  
ATOM   4145  N   VAL B 120       1.358  -8.719 -17.905  1.00 98.27           N  
ATOM   4146  H   VAL B 120       0.637  -8.030 -18.065  1.00 98.27           H  
ATOM   4147  CA  VAL B 120       1.585  -9.207 -16.538  1.00 98.27           C  
ATOM   4148  HA  VAL B 120       2.639  -9.073 -16.296  1.00 98.27           H  
ATOM   4149  C   VAL B 120       1.322 -10.711 -16.422  1.00 98.27           C  
ATOM   4150  CB  VAL B 120       0.768  -8.382 -15.526  1.00 98.27           C  
ATOM   4151  HB  VAL B 120      -0.254  -8.274 -15.888  1.00 98.27           H  
ATOM   4152  O   VAL B 120       2.053 -11.377 -15.692  1.00 98.27           O  
ATOM   4153  CG1 VAL B 120       0.723  -9.002 -14.128  1.00 98.27           C  
ATOM   4154 HG11 VAL B 120       0.182  -8.347 -13.446  1.00 98.27           H  
ATOM   4155 HG12 VAL B 120       1.732  -9.168 -13.752  1.00 98.27           H  
ATOM   4156 HG13 VAL B 120       0.193  -9.954 -14.177  1.00 98.27           H  
ATOM   4157  CG2 VAL B 120       1.402  -6.996 -15.370  1.00 98.27           C  
ATOM   4158 HG21 VAL B 120       1.518  -6.518 -16.342  1.00 98.27           H  
ATOM   4159 HG22 VAL B 120       0.760  -6.372 -14.747  1.00 98.27           H  
ATOM   4160 HG23 VAL B 120       2.383  -7.081 -14.903  1.00 98.27           H  
ATOM   4161  N   LEU B 121       0.348 -11.273 -17.148  1.00 98.29           N  
ATOM   4162  H   LEU B 121      -0.215 -10.685 -17.746  1.00 98.29           H  
ATOM   4163  CA  LEU B 121       0.114 -12.723 -17.165  1.00 98.29           C  
ATOM   4164  HA  LEU B 121      -0.003 -13.071 -16.139  1.00 98.29           H  
ATOM   4165  C   LEU B 121       1.307 -13.501 -17.736  1.00 98.29           C  
ATOM   4166  CB  LEU B 121      -1.158 -13.046 -17.968  1.00 98.29           C  
ATOM   4167  HB2 LEU B 121      -1.128 -14.098 -18.255  1.00 98.29           H  
ATOM   4168  HB3 LEU B 121      -1.153 -12.464 -18.889  1.00 98.29           H  
ATOM   4169  O   LEU B 121       1.801 -14.418 -17.080  1.00 98.29           O  
ATOM   4170  CG  LEU B 121      -2.479 -12.801 -17.226  1.00 98.29           C  
ATOM   4171  HG  LEU B 121      -2.521 -11.777 -16.854  1.00 98.29           H  
ATOM   4172  CD1 LEU B 121      -3.631 -13.021 -18.209  1.00 98.29           C  
ATOM   4173 HD11 LEU B 121      -3.560 -14.020 -18.639  1.00 98.29           H  
ATOM   4174 HD12 LEU B 121      -3.572 -12.277 -19.003  1.00 98.29           H  
ATOM   4175 HD13 LEU B 121      -4.583 -12.926 -17.687  1.00 98.29           H  
ATOM   4176  CD2 LEU B 121      -2.664 -13.763 -16.048  1.00 98.29           C  
ATOM   4177 HD21 LEU B 121      -3.640 -13.615 -15.587  1.00 98.29           H  
ATOM   4178 HD22 LEU B 121      -1.904 -13.581 -15.288  1.00 98.29           H  
ATOM   4179 HD23 LEU B 121      -2.584 -14.795 -16.392  1.00 98.29           H  
ATOM   4180  N   GLU B 122       1.789 -13.114 -18.919  1.00 98.55           N  
ATOM   4181  H   GLU B 122       1.340 -12.346 -19.399  1.00 98.55           H  
ATOM   4182  CA  GLU B 122       2.942 -13.757 -19.568  1.00 98.55           C  
ATOM   4183  HA  GLU B 122       2.753 -14.823 -19.693  1.00 98.55           H  
ATOM   4184  C   GLU B 122       4.201 -13.648 -18.707  1.00 98.55           C  
ATOM   4185  CB  GLU B 122       3.184 -13.143 -20.957  1.00 98.55           C  
ATOM   4186  HB2 GLU B 122       3.163 -12.055 -20.882  1.00 98.55           H  
ATOM   4187  HB3 GLU B 122       4.167 -13.451 -21.313  1.00 98.55           H  
ATOM   4188  O   GLU B 122       4.837 -14.652 -18.395  1.00 98.55           O  
ATOM   4189  CG  GLU B 122       2.130 -13.622 -21.965  1.00 98.55           C  
ATOM   4190  HG2 GLU B 122       2.192 -14.709 -22.017  1.00 98.55           H  
ATOM   4191  HG3 GLU B 122       1.141 -13.352 -21.596  1.00 98.55           H  
ATOM   4192  CD  GLU B 122       2.302 -13.055 -23.383  1.00 98.55           C  
ATOM   4193  OE1 GLU B 122       1.559 -13.535 -24.276  1.00 98.55           O  
ATOM   4194  OE2 GLU B 122       3.123 -12.128 -23.574  1.00 98.55           O  
ATOM   4195  N   VAL B 123       4.515 -12.443 -18.231  1.00 98.54           N  
ATOM   4196  H   VAL B 123       3.949 -11.654 -18.507  1.00 98.54           H  
ATOM   4197  CA  VAL B 123       5.733 -12.206 -17.449  1.00 98.54           C  
ATOM   4198  HA  VAL B 123       6.566 -12.678 -17.970  1.00 98.54           H  
ATOM   4199  C   VAL B 123       5.659 -12.872 -16.068  1.00 98.54           C  
ATOM   4200  CB  VAL B 123       6.019 -10.695 -17.393  1.00 98.54           C  
ATOM   4201  HB  VAL B 123       5.160 -10.170 -16.975  1.00 98.54           H  
ATOM   4202  O   VAL B 123       6.679 -13.320 -15.549  1.00 98.54           O  
ATOM   4203  CG1 VAL B 123       7.258 -10.338 -16.572  1.00 98.54           C  
ATOM   4204 HG11 VAL B 123       7.167 -10.725 -15.557  1.00 98.54           H  
ATOM   4205 HG12 VAL B 123       7.383  -9.256 -16.527  1.00 98.54           H  
ATOM   4206 HG13 VAL B 123       8.132 -10.781 -17.050  1.00 98.54           H  
ATOM   4207  CG2 VAL B 123       6.310 -10.178 -18.810  1.00 98.54           C  
ATOM   4208 HG21 VAL B 123       7.117 -10.761 -19.255  1.00 98.54           H  
ATOM   4209 HG22 VAL B 123       5.432 -10.270 -19.448  1.00 98.54           H  
ATOM   4210 HG23 VAL B 123       6.614  -9.132 -18.771  1.00 98.54           H  
ATOM   4211  N   SER B 124       4.467 -13.028 -15.481  1.00 98.74           N  
ATOM   4212  H   SER B 124       3.646 -12.662 -15.942  1.00 98.74           H  
ATOM   4213  CA  SER B 124       4.303 -13.818 -14.249  1.00 98.74           C  
ATOM   4214  HA  SER B 124       5.037 -13.483 -13.516  1.00 98.74           H  
ATOM   4215  C   SER B 124       4.548 -15.312 -14.486  1.00 98.74           C  
ATOM   4216  CB  SER B 124       2.914 -13.631 -13.635  1.00 98.74           C  
ATOM   4217  HB2 SER B 124       2.151 -13.953 -14.344  1.00 98.74           H  
ATOM   4218  HB3 SER B 124       2.838 -14.244 -12.737  1.00 98.74           H  
ATOM   4219  O   SER B 124       5.202 -15.952 -13.663  1.00 98.74           O  
ATOM   4220  OG  SER B 124       2.697 -12.277 -13.291  1.00 98.74           O  
ATOM   4221  HG  SER B 124       2.502 -11.825 -14.115  1.00 98.74           H  
ATOM   4222  N   TRP B 125       4.080 -15.866 -15.614  1.00 98.64           N  
ATOM   4223  H   TRP B 125       3.587 -15.283 -16.276  1.00 98.64           H  
ATOM   4224  CA  TRP B 125       4.363 -17.257 -15.998  1.00 98.64           C  
ATOM   4225  HA  TRP B 125       4.011 -17.927 -15.214  1.00 98.64           H  
ATOM   4226  C   TRP B 125       5.870 -17.488 -16.141  1.00 98.64           C  
ATOM   4227  CB  TRP B 125       3.641 -17.608 -17.312  1.00 98.64           C  
ATOM   4228  HB2 TRP B 125       2.576 -17.407 -17.203  1.00 98.64           H  
ATOM   4229  HB3 TRP B 125       4.009 -16.975 -18.119  1.00 98.64           H  
ATOM   4230  O   TRP B 125       6.436 -18.395 -15.529  1.00 98.64           O  
ATOM   4231  CG  TRP B 125       3.817 -19.034 -17.734  1.00 98.64           C  
ATOM   4232  CD1 TRP B 125       4.895 -19.547 -18.372  1.00 98.64           C  
ATOM   4233  HD1 TRP B 125       5.763 -18.983 -18.680  1.00 98.64           H  
ATOM   4234  CD2 TRP B 125       2.936 -20.165 -17.479  1.00 98.64           C  
ATOM   4235  CE2 TRP B 125       3.586 -21.353 -17.922  1.00 98.64           C  
ATOM   4236  CE3 TRP B 125       1.665 -20.307 -16.884  1.00 98.64           C  
ATOM   4237  HE3 TRP B 125       1.151 -19.416 -16.554  1.00 98.64           H  
ATOM   4238  NE1 TRP B 125       4.763 -20.917 -18.484  1.00 98.64           N  
ATOM   4239  HE1 TRP B 125       5.509 -21.517 -18.807  1.00 98.64           H  
ATOM   4240  CH2 TRP B 125       1.768 -22.734 -17.119  1.00 98.64           C  
ATOM   4241  HH2 TRP B 125       1.345 -23.711 -16.934  1.00 98.64           H  
ATOM   4242  CZ2 TRP B 125       3.035 -22.623 -17.717  1.00 98.64           C  
ATOM   4243  HZ2 TRP B 125       3.598 -23.503 -17.993  1.00 98.64           H  
ATOM   4244  CZ3 TRP B 125       1.079 -21.577 -16.713  1.00 98.64           C  
ATOM   4245  HZ3 TRP B 125       0.117 -21.669 -16.232  1.00 98.64           H  
ATOM   4246  N   GLU B 126       6.533 -16.614 -16.896  1.00 98.53           N  
ATOM   4247  H   GLU B 126       6.004 -15.906 -17.384  1.00 98.53           H  
ATOM   4248  CA  GLU B 126       7.978 -16.663 -17.111  1.00 98.53           C  
ATOM   4249  HA  GLU B 126       8.244 -17.618 -17.564  1.00 98.53           H  
ATOM   4250  C   GLU B 126       8.760 -16.535 -15.793  1.00 98.53           C  
ATOM   4251  CB  GLU B 126       8.380 -15.528 -18.063  1.00 98.53           C  
ATOM   4252  HB2 GLU B 126       9.468 -15.466 -18.089  1.00 98.53           H  
ATOM   4253  HB3 GLU B 126       7.994 -14.595 -17.654  1.00 98.53           H  
ATOM   4254  O   GLU B 126       9.764 -17.222 -15.606  1.00 98.53           O  
ATOM   4255  CG  GLU B 126       7.873 -15.704 -19.507  1.00 98.53           C  
ATOM   4256  HG2 GLU B 126       6.807 -15.933 -19.499  1.00 98.53           H  
ATOM   4257  HG3 GLU B 126       8.389 -16.557 -19.949  1.00 98.53           H  
ATOM   4258  CD  GLU B 126       8.114 -14.455 -20.378  1.00 98.53           C  
ATOM   4259  OE1 GLU B 126       7.746 -14.491 -21.577  1.00 98.53           O  
ATOM   4260  OE2 GLU B 126       8.703 -13.475 -19.862  1.00 98.53           O  
ATOM   4261  N   ALA B 127       8.310 -15.697 -14.852  1.00 98.65           N  
ATOM   4262  H   ALA B 127       7.505 -15.124 -15.060  1.00 98.65           H  
ATOM   4263  CA  ALA B 127       8.966 -15.537 -13.554  1.00 98.65           C  
ATOM   4264  HA  ALA B 127      10.011 -15.284 -13.736  1.00 98.65           H  
ATOM   4265  C   ALA B 127       8.955 -16.835 -12.722  1.00 98.65           C  
ATOM   4266  CB  ALA B 127       8.324 -14.367 -12.799  1.00 98.65           C  
ATOM   4267  HB1 ALA B 127       8.402 -13.455 -13.392  1.00 98.65           H  
ATOM   4268  HB2 ALA B 127       7.272 -14.577 -12.605  1.00 98.65           H  
ATOM   4269  HB3 ALA B 127       8.837 -14.216 -11.849  1.00 98.65           H  
ATOM   4270  O   ALA B 127       9.980 -17.164 -12.119  1.00 98.65           O  
ATOM   4271  N   PHE B 128       7.851 -17.595 -12.726  1.00 98.39           N  
ATOM   4272  H   PHE B 128       7.045 -17.274 -13.243  1.00 98.39           H  
ATOM   4273  CA  PHE B 128       7.789 -18.920 -12.092  1.00 98.39           C  
ATOM   4274  HA  PHE B 128       8.120 -18.839 -11.057  1.00 98.39           H  
ATOM   4275  C   PHE B 128       8.726 -19.922 -12.771  1.00 98.39           C  
ATOM   4276  CB  PHE B 128       6.354 -19.464 -12.108  1.00 98.39           C  
ATOM   4277  HB2 PHE B 128       5.934 -19.328 -13.105  1.00 98.39           H  
ATOM   4278  HB3 PHE B 128       6.392 -20.536 -11.915  1.00 98.39           H  
ATOM   4279  O   PHE B 128       9.557 -20.544 -12.104  1.00 98.39           O  
ATOM   4280  CG  PHE B 128       5.420 -18.868 -11.078  1.00 98.39           C  
ATOM   4281  CD1 PHE B 128       5.692 -19.032  -9.707  1.00 98.39           C  
ATOM   4282  HD1 PHE B 128       6.578 -19.564  -9.392  1.00 98.39           H  
ATOM   4283  CD2 PHE B 128       4.235 -18.228 -11.482  1.00 98.39           C  
ATOM   4284  HD2 PHE B 128       4.004 -18.123 -12.532  1.00 98.39           H  
ATOM   4285  CE1 PHE B 128       4.799 -18.529  -8.746  1.00 98.39           C  
ATOM   4286  HE1 PHE B 128       5.001 -18.661  -7.694  1.00 98.39           H  
ATOM   4287  CE2 PHE B 128       3.328 -17.754 -10.520  1.00 98.39           C  
ATOM   4288  HE2 PHE B 128       2.399 -17.306 -10.839  1.00 98.39           H  
ATOM   4289  CZ  PHE B 128       3.619 -17.883  -9.151  1.00 98.39           C  
ATOM   4290  HZ  PHE B 128       2.919 -17.518  -8.414  1.00 98.39           H  
ATOM   4291  N   GLU B 129       8.671 -20.025 -14.102  1.00 97.38           N  
ATOM   4292  H   GLU B 129       7.968 -19.499 -14.602  1.00 97.38           H  
ATOM   4293  CA  GLU B 129       9.524 -20.957 -14.847  1.00 97.38           C  
ATOM   4294  HA  GLU B 129       9.316 -21.972 -14.511  1.00 97.38           H  
ATOM   4295  C   GLU B 129      11.017 -20.683 -14.629  1.00 97.38           C  
ATOM   4296  CB  GLU B 129       9.248 -20.850 -16.350  1.00 97.38           C  
ATOM   4297  HB2 GLU B 129      10.056 -21.359 -16.877  1.00 97.38           H  
ATOM   4298  HB3 GLU B 129       9.258 -19.803 -16.650  1.00 97.38           H  
ATOM   4299  O   GLU B 129      11.826 -21.618 -14.554  1.00 97.38           O  
ATOM   4300  CG  GLU B 129       7.930 -21.502 -16.772  1.00 97.38           C  
ATOM   4301  HG2 GLU B 129       7.880 -22.497 -16.329  1.00 97.38           H  
ATOM   4302  HG3 GLU B 129       7.092 -20.916 -16.393  1.00 97.38           H  
ATOM   4303  CD  GLU B 129       7.832 -21.631 -18.299  1.00 97.38           C  
ATOM   4304  OE1 GLU B 129       7.110 -22.548 -18.753  1.00 97.38           O  
ATOM   4305  OE2 GLU B 129       8.496 -20.852 -19.021  1.00 97.38           O  
ATOM   4306  N   ARG B 130      11.390 -19.403 -14.526  1.00 97.80           N  
ATOM   4307  H   ARG B 130      10.670 -18.706 -14.649  1.00 97.80           H  
ATOM   4308  CA  ARG B 130      12.766 -18.952 -14.287  1.00 97.80           C  
ATOM   4309  HA  ARG B 130      13.448 -19.570 -14.873  1.00 97.80           H  
ATOM   4310  C   ARG B 130      13.218 -19.140 -12.839  1.00 97.80           C  
ATOM   4311  CB  ARG B 130      12.907 -17.497 -14.752  1.00 97.80           C  
ATOM   4312  HB2 ARG B 130      13.880 -17.118 -14.439  1.00 97.80           H  
ATOM   4313  HB3 ARG B 130      12.132 -16.889 -14.287  1.00 97.80           H  
ATOM   4314  O   ARG B 130      14.421 -19.212 -12.617  1.00 97.80           O  
ATOM   4315  CG  ARG B 130      12.803 -17.408 -16.288  1.00 97.80           C  
ATOM   4316  HG2 ARG B 130      13.642 -17.943 -16.734  1.00 97.80           H  
ATOM   4317  HG3 ARG B 130      11.892 -17.891 -16.641  1.00 97.80           H  
ATOM   4318  CD  ARG B 130      12.805 -15.963 -16.787  1.00 97.80           C  
ATOM   4319  HD2 ARG B 130      12.584 -15.950 -17.855  1.00 97.80           H  
ATOM   4320  HD3 ARG B 130      12.013 -15.412 -16.280  1.00 97.80           H  
ATOM   4321  NE  ARG B 130      14.104 -15.342 -16.517  1.00 97.80           N  
ATOM   4322  HE  ARG B 130      14.149 -14.828 -15.649  1.00 97.80           H  
ATOM   4323  NH1 ARG B 130      15.202 -15.743 -18.510  1.00 97.80           N  
ATOM   4324 HH11 ARG B 130      16.055 -15.512 -18.999  1.00 97.80           H  
ATOM   4325 HH12 ARG B 130      14.333 -15.937 -18.985  1.00 97.80           H  
ATOM   4326  NH2 ARG B 130      16.304 -15.055 -16.714  1.00 97.80           N  
ATOM   4327 HH21 ARG B 130      17.160 -15.098 -17.250  1.00 97.80           H  
ATOM   4328 HH22 ARG B 130      16.374 -14.873 -15.723  1.00 97.80           H  
ATOM   4329  CZ  ARG B 130      15.187 -15.397 -17.256  1.00 97.80           C  
ATOM   4330  N   ALA B 131      12.291 -19.291 -11.893  1.00 97.73           N  
ATOM   4331  H   ALA B 131      11.319 -19.184 -12.146  1.00 97.73           H  
ATOM   4332  CA  ALA B 131      12.588 -19.725 -10.526  1.00 97.73           C  
ATOM   4333  HA  ALA B 131      13.532 -19.278 -10.216  1.00 97.73           H  
ATOM   4334  C   ALA B 131      12.765 -21.249 -10.392  1.00 97.73           C  
ATOM   4335  CB  ALA B 131      11.480 -19.219  -9.596  1.00 97.73           C  
ATOM   4336  HB1 ALA B 131      11.357 -18.141  -9.704  1.00 97.73           H  
ATOM   4337  HB2 ALA B 131      10.537 -19.712  -9.831  1.00 97.73           H  
ATOM   4338  HB3 ALA B 131      11.745 -19.442  -8.563  1.00 97.73           H  
ATOM   4339  O   ALA B 131      13.110 -21.737  -9.319  1.00 97.73           O  
ATOM   4340  N   GLY B 132      12.519 -22.012 -11.465  1.00 97.17           N  
ATOM   4341  H   GLY B 132      12.221 -21.559 -12.317  1.00 97.17           H  
ATOM   4342  CA  GLY B 132      12.483 -23.473 -11.402  1.00 97.17           C  
ATOM   4343  HA2 GLY B 132      13.345 -23.837 -10.844  1.00 97.17           H  
ATOM   4344  HA3 GLY B 132      12.525 -23.868 -12.417  1.00 97.17           H  
ATOM   4345  C   GLY B 132      11.215 -24.013 -10.735  1.00 97.17           C  
ATOM   4346  O   GLY B 132      11.230 -25.137 -10.241  1.00 97.17           O  
ATOM   4347  N   ILE B 133      10.130 -23.236 -10.732  1.00 97.06           N  
ATOM   4348  H   ILE B 133      10.170 -22.337 -11.191  1.00 97.06           H  
ATOM   4349  CA  ILE B 133       8.834 -23.626 -10.174  1.00 97.06           C  
ATOM   4350  HA  ILE B 133       8.950 -24.537  -9.587  1.00 97.06           H  
ATOM   4351  C   ILE B 133       7.879 -23.935 -11.326  1.00 97.06           C  
ATOM   4352  CB  ILE B 133       8.316 -22.526  -9.223  1.00 97.06           C  
ATOM   4353  HB  ILE B 133       8.336 -21.575  -9.754  1.00 97.06           H  
ATOM   4354  O   ILE B 133       7.719 -23.130 -12.244  1.00 97.06           O  
ATOM   4355  CG1 ILE B 133       9.243 -22.430  -7.985  1.00 97.06           C  
ATOM   4356 HG12 ILE B 133      10.285 -22.402  -8.302  1.00 97.06           H  
ATOM   4357 HG13 ILE B 133       9.112 -23.313  -7.359  1.00 97.06           H  
ATOM   4358  CG2 ILE B 133       6.864 -22.802  -8.787  1.00 97.06           C  
ATOM   4359 HG21 ILE B 133       6.792 -23.774  -8.298  1.00 97.06           H  
ATOM   4360 HG22 ILE B 133       6.198 -22.791  -9.649  1.00 97.06           H  
ATOM   4361 HG23 ILE B 133       6.516 -22.028  -8.103  1.00 97.06           H  
ATOM   4362  CD1 ILE B 133       9.010 -21.176  -7.138  1.00 97.06           C  
ATOM   4363 HD11 ILE B 133       8.017 -21.180  -6.690  1.00 97.06           H  
ATOM   4364 HD12 ILE B 133       9.132 -20.301  -7.775  1.00 97.06           H  
ATOM   4365 HD13 ILE B 133       9.755 -21.131  -6.343  1.00 97.06           H  
ATOM   4366  N   GLU B 134       7.240 -25.103 -11.271  1.00 96.59           N  
ATOM   4367  H   GLU B 134       7.361 -25.686 -10.455  1.00 96.59           H  
ATOM   4368  CA  GLU B 134       6.192 -25.486 -12.214  1.00 96.59           C  
ATOM   4369  HA  GLU B 134       6.556 -25.288 -13.223  1.00 96.59           H  
ATOM   4370  C   GLU B 134       4.928 -24.655 -11.929  1.00 96.59           C  
ATOM   4371  CB  GLU B 134       5.950 -27.000 -12.112  1.00 96.59           C  
ATOM   4372  HB2 GLU B 134       5.566 -27.263 -11.127  1.00 96.59           H  
ATOM   4373  HB3 GLU B 134       6.919 -27.488 -12.224  1.00 96.59           H  
ATOM   4374  O   GLU B 134       4.392 -24.732 -10.826  1.00 96.59           O  
ATOM   4375  CG  GLU B 134       5.041 -27.542 -13.223  1.00 96.59           C  
ATOM   4376  HG2 GLU B 134       5.290 -28.590 -13.391  1.00 96.59           H  
ATOM   4377  HG3 GLU B 134       5.275 -26.988 -14.132  1.00 96.59           H  
ATOM   4378  CD  GLU B 134       3.540 -27.450 -12.943  1.00 96.59           C  
ATOM   4379  OE1 GLU B 134       2.799 -27.054 -13.874  1.00 96.59           O  
ATOM   4380  OE2 GLU B 134       3.110 -27.750 -11.816  1.00 96.59           O  
ATOM   4381  N   PRO B 135       4.423 -23.836 -12.867  1.00 95.83           N  
ATOM   4382  CA  PRO B 135       3.357 -22.891 -12.527  1.00 95.83           C  
ATOM   4383  HA  PRO B 135       3.709 -22.275 -11.700  1.00 95.83           H  
ATOM   4384  C   PRO B 135       2.018 -23.523 -12.109  1.00 95.83           C  
ATOM   4385  CB  PRO B 135       3.202 -22.005 -13.756  1.00 95.83           C  
ATOM   4386  HB2 PRO B 135       2.962 -20.987 -13.451  1.00 95.83           H  
ATOM   4387  HB3 PRO B 135       2.443 -22.416 -14.422  1.00 95.83           H  
ATOM   4388  O   PRO B 135       1.220 -22.876 -11.435  1.00 95.83           O  
ATOM   4389  CG  PRO B 135       4.571 -22.065 -14.426  1.00 95.83           C  
ATOM   4390  HG2 PRO B 135       4.524 -21.850 -15.494  1.00 95.83           H  
ATOM   4391  HG3 PRO B 135       5.256 -21.373 -13.935  1.00 95.83           H  
ATOM   4392  CD  PRO B 135       5.020 -23.491 -14.153  1.00 95.83           C  
ATOM   4393  HD2 PRO B 135       4.638 -24.156 -14.927  1.00 95.83           H  
ATOM   4394  HD3 PRO B 135       6.110 -23.518 -14.138  1.00 95.83           H  
ATOM   4395  N   GLY B 136       1.742 -24.776 -12.474  1.00 93.93           N  
ATOM   4396  H   GLY B 136       2.412 -25.299 -13.020  1.00 93.93           H  
ATOM   4397  CA  GLY B 136       0.590 -25.525 -11.969  1.00 93.93           C  
ATOM   4398  HA2 GLY B 136       0.504 -26.445 -12.546  1.00 93.93           H  
ATOM   4399  HA3 GLY B 136      -0.317 -24.935 -12.098  1.00 93.93           H  
ATOM   4400  C   GLY B 136       0.714 -25.917 -10.491  1.00 93.93           C  
ATOM   4401  O   GLY B 136      -0.306 -26.033  -9.807  1.00 93.93           O  
ATOM   4402  N   SER B 137       1.935 -26.058  -9.967  1.00 95.07           N  
ATOM   4403  H   SER B 137       2.720 -26.035 -10.602  1.00 95.07           H  
ATOM   4404  CA  SER B 137       2.207 -26.527  -8.606  1.00 95.07           C  
ATOM   4405  HA  SER B 137       1.543 -27.370  -8.412  1.00 95.07           H  
ATOM   4406  C   SER B 137       1.922 -25.479  -7.535  1.00 95.07           C  
ATOM   4407  CB  SER B 137       3.651 -27.043  -8.478  1.00 95.07           C  
ATOM   4408  HB2 SER B 137       3.927 -27.590  -9.380  1.00 95.07           H  
ATOM   4409  HB3 SER B 137       3.690 -27.739  -7.640  1.00 95.07           H  
ATOM   4410  O   SER B 137       1.852 -25.815  -6.356  1.00 95.07           O  
ATOM   4411  OG  SER B 137       4.598 -26.016  -8.236  1.00 95.07           O  
ATOM   4412  HG  SER B 137       4.323 -25.514  -7.465  1.00 95.07           H  
ATOM   4413  N   VAL B 138       1.778 -24.208  -7.920  1.00 96.46           N  
ATOM   4414  H   VAL B 138       1.901 -23.998  -8.900  1.00 96.46           H  
ATOM   4415  CA  VAL B 138       1.414 -23.113  -7.003  1.00 96.46           C  
ATOM   4416  HA  VAL B 138       1.764 -23.376  -6.005  1.00 96.46           H  
ATOM   4417  C   VAL B 138      -0.099 -22.941  -6.858  1.00 96.46           C  
ATOM   4418  CB  VAL B 138       2.104 -21.788  -7.373  1.00 96.46           C  
ATOM   4419  HB  VAL B 138       1.779 -21.018  -6.673  1.00 96.46           H  
ATOM   4420  O   VAL B 138      -0.553 -22.103  -6.085  1.00 96.46           O  
ATOM   4421  CG1 VAL B 138       3.626 -21.922  -7.238  1.00 96.46           C  
ATOM   4422 HG11 VAL B 138       3.881 -22.231  -6.225  1.00 96.46           H  
ATOM   4423 HG12 VAL B 138       4.007 -22.657  -7.947  1.00 96.46           H  
ATOM   4424 HG13 VAL B 138       4.095 -20.959  -7.440  1.00 96.46           H  
ATOM   4425  CG2 VAL B 138       1.790 -21.313  -8.791  1.00 96.46           C  
ATOM   4426 HG21 VAL B 138       0.719 -21.358  -8.989  1.00 96.46           H  
ATOM   4427 HG22 VAL B 138       2.329 -21.932  -9.508  1.00 96.46           H  
ATOM   4428 HG23 VAL B 138       2.129 -20.285  -8.915  1.00 96.46           H  
ATOM   4429  N   ARG B 139      -0.909 -23.741  -7.557  1.00 95.81           N  
ATOM   4430  H   ARG B 139      -0.500 -24.434  -8.167  1.00 95.81           H  
ATOM   4431  CA  ARG B 139      -2.365 -23.679  -7.426  1.00 95.81           C  
ATOM   4432  HA  ARG B 139      -2.668 -22.652  -7.631  1.00 95.81           H  
ATOM   4433  C   ARG B 139      -2.801 -24.032  -6.002  1.00 95.81           C  
ATOM   4434  CB  ARG B 139      -2.999 -24.601  -8.465  1.00 95.81           C  
ATOM   4435  HB2 ARG B 139      -2.814 -25.642  -8.197  1.00 95.81           H  
ATOM   4436  HB3 ARG B 139      -2.541 -24.402  -9.434  1.00 95.81           H  
ATOM   4437  O   ARG B 139      -2.469 -25.096  -5.489  1.00 95.81           O  
ATOM   4438  CG  ARG B 139      -4.504 -24.342  -8.573  1.00 95.81           C  
ATOM   4439  HG2 ARG B 139      -4.651 -23.308  -8.884  1.00 95.81           H  
ATOM   4440  HG3 ARG B 139      -4.994 -24.504  -7.613  1.00 95.81           H  
ATOM   4441  CD  ARG B 139      -5.112 -25.271  -9.621  1.00 95.81           C  
ATOM   4442  HD2 ARG B 139      -4.438 -25.292 -10.478  1.00 95.81           H  
ATOM   4443  HD3 ARG B 139      -5.172 -26.280  -9.213  1.00 95.81           H  
ATOM   4444  NE  ARG B 139      -6.455 -24.807 -10.021  1.00 95.81           N  
ATOM   4445  HE  ARG B 139      -7.071 -24.521  -9.274  1.00 95.81           H  
ATOM   4446  NH1 ARG B 139      -6.169 -24.967 -12.297  1.00 95.81           N  
ATOM   4447 HH11 ARG B 139      -6.481 -24.744 -13.231  1.00 95.81           H  
ATOM   4448 HH12 ARG B 139      -5.219 -25.272 -12.139  1.00 95.81           H  
ATOM   4449  NH2 ARG B 139      -8.091 -24.193 -11.480  1.00 95.81           N  
ATOM   4450 HH21 ARG B 139      -8.392 -24.001 -12.425  1.00 95.81           H  
ATOM   4451 HH22 ARG B 139      -8.665 -23.893 -10.705  1.00 95.81           H  
ATOM   4452  CZ  ARG B 139      -6.895 -24.659 -11.258  1.00 95.81           C  
ATOM   4453  N   GLY B 140      -3.596 -23.160  -5.388  1.00 95.28           N  
ATOM   4454  H   GLY B 140      -3.794 -22.285  -5.852  1.00 95.28           H  
ATOM   4455  CA  GLY B 140      -4.053 -23.294  -4.004  1.00 95.28           C  
ATOM   4456  HA2 GLY B 140      -4.918 -22.647  -3.857  1.00 95.28           H  
ATOM   4457  HA3 GLY B 140      -4.356 -24.324  -3.815  1.00 95.28           H  
ATOM   4458  C   GLY B 140      -3.001 -22.910  -2.958  1.00 95.28           C  
ATOM   4459  O   GLY B 140      -3.222 -23.155  -1.775  1.00 95.28           O  
ATOM   4460  N   SER B 141      -1.859 -22.344  -3.363  1.00 97.16           N  
ATOM   4461  H   SER B 141      -1.712 -22.149  -4.343  1.00 97.16           H  
ATOM   4462  CA  SER B 141      -0.864 -21.825  -2.424  1.00 97.16           C  
ATOM   4463  HA  SER B 141      -0.801 -22.507  -1.576  1.00 97.16           H  
ATOM   4464  C   SER B 141      -1.265 -20.447  -1.889  1.00 97.16           C  
ATOM   4465  CB  SER B 141       0.525 -21.765  -3.069  1.00 97.16           C  
ATOM   4466  HB2 SER B 141       0.716 -22.677  -3.635  1.00 97.16           H  
ATOM   4467  HB3 SER B 141       1.277 -21.664  -2.287  1.00 97.16           H  
ATOM   4468  O   SER B 141      -2.005 -19.693  -2.521  1.00 97.16           O  
ATOM   4469  OG  SER B 141       0.602 -20.638  -3.914  1.00 97.16           O  
ATOM   4470  HG  SER B 141       1.460 -20.584  -4.341  1.00 97.16           H  
ATOM   4471  N   ASP B 142      -0.684 -20.065  -0.758  1.00 97.87           N  
ATOM   4472  H   ASP B 142      -0.019 -20.684  -0.317  1.00 97.87           H  
ATOM   4473  CA  ASP B 142      -0.795 -18.728  -0.166  1.00 97.87           C  
ATOM   4474  HA  ASP B 142      -1.829 -18.398  -0.262  1.00 97.87           H  
ATOM   4475  C   ASP B 142       0.074 -17.671  -0.882  1.00 97.87           C  
ATOM   4476  CB  ASP B 142      -0.477 -18.827   1.338  1.00 97.87           C  
ATOM   4477  HB2 ASP B 142      -1.148 -19.557   1.789  1.00 97.87           H  
ATOM   4478  HB3 ASP B 142      -0.678 -17.863   1.807  1.00 97.87           H  
ATOM   4479  O   ASP B 142       0.460 -16.673  -0.280  1.00 97.87           O  
ATOM   4480  CG  ASP B 142       0.973 -19.235   1.642  1.00 97.87           C  
ATOM   4481  OD1 ASP B 142       1.772 -19.438   0.696  1.00 97.87           O  
ATOM   4482  OD2 ASP B 142       1.323 -19.374   2.830  1.00 97.87           O  
ATOM   4483  N   THR B 143       0.431 -17.871  -2.158  1.00 98.72           N  
ATOM   4484  H   THR B 143       0.033 -18.661  -2.646  1.00 98.72           H  
ATOM   4485  CA  THR B 143       1.284 -16.920  -2.889  1.00 98.72           C  
ATOM   4486  HA  THR B 143       2.164 -16.743  -2.270  1.00 98.72           H  
ATOM   4487  C   THR B 143       0.564 -15.586  -3.094  1.00 98.72           C  
ATOM   4488  CB  THR B 143       1.760 -17.501  -4.224  1.00 98.72           C  
ATOM   4489  HB  THR B 143       0.885 -17.767  -4.818  1.00 98.72           H  
ATOM   4490  O   THR B 143      -0.539 -15.551  -3.635  1.00 98.72           O  
ATOM   4491  CG2 THR B 143       2.670 -16.583  -5.040  1.00 98.72           C  
ATOM   4492 HG21 THR B 143       3.566 -16.338  -4.470  1.00 98.72           H  
ATOM   4493 HG22 THR B 143       2.961 -17.092  -5.959  1.00 98.72           H  
ATOM   4494 HG23 THR B 143       2.147 -15.662  -5.301  1.00 98.72           H  
ATOM   4495  OG1 THR B 143       2.517 -18.655  -3.950  1.00 98.72           O  
ATOM   4496  HG1 THR B 143       2.262 -18.921  -3.064  1.00 98.72           H  
ATOM   4497  N   GLY B 144       1.185 -14.483  -2.671  1.00 98.78           N  
ATOM   4498  H   GLY B 144       2.099 -14.585  -2.252  1.00 98.78           H  
ATOM   4499  CA  GLY B 144       0.637 -13.134  -2.843  1.00 98.78           C  
ATOM   4500  HA2 GLY B 144      -0.450 -13.181  -2.783  1.00 98.78           H  
ATOM   4501  HA3 GLY B 144       0.977 -12.494  -2.029  1.00 98.78           H  
ATOM   4502  C   GLY B 144       1.014 -12.491  -4.184  1.00 98.78           C  
ATOM   4503  O   GLY B 144       1.993 -12.883  -4.820  1.00 98.78           O  
ATOM   4504  N   VAL B 145       0.252 -11.481  -4.612  1.00 98.91           N  
ATOM   4505  H   VAL B 145      -0.516 -11.200  -4.020  1.00 98.91           H  
ATOM   4506  CA  VAL B 145       0.459 -10.727  -5.860  1.00 98.91           C  
ATOM   4507  HA  VAL B 145       1.447 -10.965  -6.255  1.00 98.91           H  
ATOM   4508  C   VAL B 145       0.409  -9.221  -5.587  1.00 98.91           C  
ATOM   4509  CB  VAL B 145      -0.570 -11.120  -6.941  1.00 98.91           C  
ATOM   4510  HB  VAL B 145      -1.572 -10.856  -6.602  1.00 98.91           H  
ATOM   4511  O   VAL B 145      -0.641  -8.660  -5.280  1.00 98.91           O  
ATOM   4512  CG1 VAL B 145      -0.289 -10.381  -8.257  1.00 98.91           C  
ATOM   4513 HG11 VAL B 145       0.703 -10.642  -8.625  1.00 98.91           H  
ATOM   4514 HG12 VAL B 145      -1.036 -10.665  -8.998  1.00 98.91           H  
ATOM   4515 HG13 VAL B 145      -0.356  -9.303  -8.110  1.00 98.91           H  
ATOM   4516  CG2 VAL B 145      -0.542 -12.623  -7.245  1.00 98.91           C  
ATOM   4517 HG21 VAL B 145       0.462 -12.933  -7.537  1.00 98.91           H  
ATOM   4518 HG22 VAL B 145      -1.242 -12.849  -8.049  1.00 98.91           H  
ATOM   4519 HG23 VAL B 145      -0.848 -13.187  -6.365  1.00 98.91           H  
ATOM   4520  N   PHE B 146       1.542  -8.544  -5.752  1.00 98.79           N  
ATOM   4521  H   PHE B 146       2.363  -9.061  -6.032  1.00 98.79           H  
ATOM   4522  CA  PHE B 146       1.719  -7.130  -5.421  1.00 98.79           C  
ATOM   4523  HA  PHE B 146       0.774  -6.698  -5.092  1.00 98.79           H  
ATOM   4524  C   PHE B 146       2.196  -6.378  -6.663  1.00 98.79           C  
ATOM   4525  CB  PHE B 146       2.727  -7.001  -4.266  1.00 98.79           C  
ATOM   4526  HB2 PHE B 146       2.834  -5.946  -4.016  1.00 98.79           H  
ATOM   4527  HB3 PHE B 146       3.702  -7.352  -4.603  1.00 98.79           H  
ATOM   4528  O   PHE B 146       3.333  -6.558  -7.102  1.00 98.79           O  
ATOM   4529  CG  PHE B 146       2.362  -7.772  -3.009  1.00 98.79           C  
ATOM   4530  CD1 PHE B 146       1.847  -7.098  -1.894  1.00 98.79           C  
ATOM   4531  HD1 PHE B 146       1.758  -6.022  -1.936  1.00 98.79           H  
ATOM   4532  CD2 PHE B 146       2.590  -9.158  -2.929  1.00 98.79           C  
ATOM   4533  HD2 PHE B 146       3.030  -9.683  -3.764  1.00 98.79           H  
ATOM   4534  CE1 PHE B 146       1.493  -7.813  -0.731  1.00 98.79           C  
ATOM   4535  HE1 PHE B 146       1.125  -7.314   0.153  1.00 98.79           H  
ATOM   4536  CE2 PHE B 146       2.239  -9.869  -1.770  1.00 98.79           C  
ATOM   4537  HE2 PHE B 146       2.423 -10.931  -1.710  1.00 98.79           H  
ATOM   4538  CZ  PHE B 146       1.655  -9.203  -0.685  1.00 98.79           C  
ATOM   4539  HZ  PHE B 146       1.369  -9.756   0.198  1.00 98.79           H  
ATOM   4540  N   MET B 147       1.341  -5.538  -7.250  1.00 98.68           N  
ATOM   4541  H   MET B 147       0.426  -5.408  -6.841  1.00 98.68           H  
ATOM   4542  CA  MET B 147       1.638  -4.891  -8.535  1.00 98.68           C  
ATOM   4543  HA  MET B 147       2.659  -5.128  -8.835  1.00 98.68           H  
ATOM   4544  C   MET B 147       1.559  -3.369  -8.449  1.00 98.68           C  
ATOM   4545  CB  MET B 147       0.712  -5.438  -9.633  1.00 98.68           C  
ATOM   4546  HB2 MET B 147      -0.326  -5.313  -9.325  1.00 98.68           H  
ATOM   4547  HB3 MET B 147       0.868  -4.868 -10.549  1.00 98.68           H  
ATOM   4548  O   MET B 147       0.579  -2.816  -7.961  1.00 98.68           O  
ATOM   4549  CG  MET B 147       0.976  -6.922  -9.931  1.00 98.68           C  
ATOM   4550  HG2 MET B 147       0.209  -7.277 -10.620  1.00 98.68           H  
ATOM   4551  HG3 MET B 147       0.880  -7.492  -9.008  1.00 98.68           H  
ATOM   4552  SD  MET B 147       2.598  -7.277 -10.668  1.00 98.68           S  
ATOM   4553  CE  MET B 147       2.537  -9.090 -10.681  1.00 98.68           C  
ATOM   4554  HE1 MET B 147       2.517  -9.461  -9.656  1.00 98.68           H  
ATOM   4555  HE2 MET B 147       1.644  -9.429 -11.207  1.00 98.68           H  
ATOM   4556  HE3 MET B 147       3.419  -9.485 -11.185  1.00 98.68           H  
ATOM   4557  N   GLY B 148       2.577  -2.684  -8.969  1.00 98.64           N  
ATOM   4558  H   GLY B 148       3.388  -3.199  -9.280  1.00 98.64           H  
ATOM   4559  CA  GLY B 148       2.532  -1.251  -9.230  1.00 98.64           C  
ATOM   4560  HA2 GLY B 148       1.922  -0.757  -8.473  1.00 98.64           H  
ATOM   4561  HA3 GLY B 148       3.545  -0.851  -9.178  1.00 98.64           H  
ATOM   4562  C   GLY B 148       1.977  -0.962 -10.623  1.00 98.64           C  
ATOM   4563  O   GLY B 148       2.629  -1.301 -11.611  1.00 98.64           O  
ATOM   4564  N   ALA B 149       0.804  -0.340 -10.720  1.00 97.74           N  
ATOM   4565  H   ALA B 149       0.328  -0.046  -9.879  1.00 97.74           H  
ATOM   4566  CA  ALA B 149       0.192   0.016 -12.002  1.00 97.74           C  
ATOM   4567  HA  ALA B 149       0.966   0.386 -12.676  1.00 97.74           H  
ATOM   4568  C   ALA B 149      -0.862   1.120 -11.843  1.00 97.74           C  
ATOM   4569  CB  ALA B 149      -0.444  -1.234 -12.633  1.00 97.74           C  
ATOM   4570  HB1 ALA B 149      -1.257  -1.598 -12.005  1.00 97.74           H  
ATOM   4571  HB2 ALA B 149       0.301  -2.021 -12.747  1.00 97.74           H  
ATOM   4572  HB3 ALA B 149      -0.837  -0.989 -13.620  1.00 97.74           H  
ATOM   4573  O   ALA B 149      -1.405   1.325 -10.761  1.00 97.74           O  
ATOM   4574  N   TYR B 150      -1.190   1.781 -12.949  1.00 92.99           N  
ATOM   4575  H   TYR B 150      -0.712   1.555 -13.810  1.00 92.99           H  
ATOM   4576  CA  TYR B 150      -2.296   2.731 -13.065  1.00 92.99           C  
ATOM   4577  HA  TYR B 150      -3.094   2.419 -12.392  1.00 92.99           H  
ATOM   4578  C   TYR B 150      -2.851   2.702 -14.503  1.00 92.99           C  
ATOM   4579  CB  TYR B 150      -1.829   4.122 -12.609  1.00 92.99           C  
ATOM   4580  HB2 TYR B 150      -2.589   4.876 -12.813  1.00 92.99           H  
ATOM   4581  HB3 TYR B 150      -1.719   4.091 -11.525  1.00 92.99           H  
ATOM   4582  O   TYR B 150      -2.242   2.080 -15.382  1.00 92.99           O  
ATOM   4583  CG  TYR B 150      -0.527   4.583 -13.213  1.00 92.99           C  
ATOM   4584  CD1 TYR B 150       0.637   4.563 -12.421  1.00 92.99           C  
ATOM   4585  HD1 TYR B 150       0.585   4.241 -11.392  1.00 92.99           H  
ATOM   4586  CD2 TYR B 150      -0.484   5.034 -14.547  1.00 92.99           C  
ATOM   4587  HD2 TYR B 150      -1.383   5.057 -15.146  1.00 92.99           H  
ATOM   4588  CE1 TYR B 150       1.848   5.015 -12.963  1.00 92.99           C  
ATOM   4589  HE1 TYR B 150       2.746   5.045 -12.363  1.00 92.99           H  
ATOM   4590  CE2 TYR B 150       0.731   5.470 -15.097  1.00 92.99           C  
ATOM   4591  HE2 TYR B 150       0.773   5.830 -16.114  1.00 92.99           H  
ATOM   4592  OH  TYR B 150       3.042   5.939 -14.776  1.00 92.99           O  
ATOM   4593  HH  TYR B 150       2.986   6.220 -15.692  1.00 92.99           H  
ATOM   4594  CZ  TYR B 150       1.884   5.465 -14.293  1.00 92.99           C  
ATOM   4595  N   PRO B 151      -4.021   3.307 -14.778  1.00 88.02           N  
ATOM   4596  CA  PRO B 151      -4.651   3.217 -16.092  1.00 88.02           C  
ATOM   4597  HA  PRO B 151      -4.805   2.164 -16.329  1.00 88.02           H  
ATOM   4598  C   PRO B 151      -3.805   3.876 -17.190  1.00 88.02           C  
ATOM   4599  CB  PRO B 151      -6.016   3.900 -15.962  1.00 88.02           C  
ATOM   4600  HB2 PRO B 151      -6.799   3.325 -16.456  1.00 88.02           H  
ATOM   4601  HB3 PRO B 151      -5.979   4.909 -16.373  1.00 88.02           H  
ATOM   4602  O   PRO B 151      -3.439   5.043 -17.082  1.00 88.02           O  
ATOM   4603  CG  PRO B 151      -6.262   3.993 -14.459  1.00 88.02           C  
ATOM   4604  HG2 PRO B 151      -6.788   4.918 -14.228  1.00 88.02           H  
ATOM   4605  HG3 PRO B 151      -6.802   3.114 -14.109  1.00 88.02           H  
ATOM   4606  CD  PRO B 151      -4.872   4.029 -13.848  1.00 88.02           C  
ATOM   4607  HD2 PRO B 151      -4.542   5.066 -13.789  1.00 88.02           H  
ATOM   4608  HD3 PRO B 151      -4.889   3.582 -12.854  1.00 88.02           H  
ATOM   4609  N   GLY B 152      -3.552   3.150 -18.282  1.00 83.35           N  
ATOM   4610  H   GLY B 152      -3.796   2.170 -18.268  1.00 83.35           H  
ATOM   4611  CA  GLY B 152      -2.855   3.665 -19.471  1.00 83.35           C  
ATOM   4612  HA2 GLY B 152      -2.131   4.421 -19.167  1.00 83.35           H  
ATOM   4613  HA3 GLY B 152      -2.306   2.845 -19.935  1.00 83.35           H  
ATOM   4614  C   GLY B 152      -3.771   4.288 -20.536  1.00 83.35           C  
ATOM   4615  O   GLY B 152      -3.325   4.521 -21.661  1.00 83.35           O  
ATOM   4616  N   GLY B 153      -5.060   4.480 -20.224  1.00 82.93           N  
ATOM   4617  H   GLY B 153      -5.324   4.332 -19.260  1.00 82.93           H  
ATOM   4618  CA  GLY B 153      -6.074   5.024 -21.141  1.00 82.93           C  
ATOM   4619  HA2 GLY B 153      -5.649   5.874 -21.674  1.00 82.93           H  
ATOM   4620  HA3 GLY B 153      -6.917   5.388 -20.553  1.00 82.93           H  
ATOM   4621  C   GLY B 153      -6.621   4.035 -22.183  1.00 82.93           C  
ATOM   4622  O   GLY B 153      -7.313   4.443 -23.117  1.00 82.93           O  
ATOM   4623  N   TYR B 154      -6.322   2.735 -22.065  1.00 88.72           N  
ATOM   4624  H   TYR B 154      -5.775   2.432 -21.272  1.00 88.72           H  
ATOM   4625  CA  TYR B 154      -6.757   1.735 -23.046  1.00 88.72           C  
ATOM   4626  HA  TYR B 154      -6.376   2.044 -24.019  1.00 88.72           H  
ATOM   4627  C   TYR B 154      -8.285   1.648 -23.144  1.00 88.72           C  
ATOM   4628  CB  TYR B 154      -6.170   0.354 -22.730  1.00 88.72           C  
ATOM   4629  HB2 TYR B 154      -6.569  -0.001 -21.779  1.00 88.72           H  
ATOM   4630  HB3 TYR B 154      -5.089   0.436 -22.621  1.00 88.72           H  
ATOM   4631  O   TYR B 154      -8.975   1.474 -22.143  1.00 88.72           O  
ATOM   4632  CG  TYR B 154      -6.476  -0.661 -23.817  1.00 88.72           C  
ATOM   4633  CD1 TYR B 154      -7.525  -1.589 -23.665  1.00 88.72           C  
ATOM   4634  HD1 TYR B 154      -8.119  -1.599 -22.764  1.00 88.72           H  
ATOM   4635  CD2 TYR B 154      -5.723  -0.648 -25.006  1.00 88.72           C  
ATOM   4636  HD2 TYR B 154      -4.917   0.060 -25.125  1.00 88.72           H  
ATOM   4637  CE1 TYR B 154      -7.795  -2.514 -24.693  1.00 88.72           C  
ATOM   4638  HE1 TYR B 154      -8.588  -3.239 -24.585  1.00 88.72           H  
ATOM   4639  CE2 TYR B 154      -5.996  -1.569 -26.033  1.00 88.72           C  
ATOM   4640  HE2 TYR B 154      -5.413  -1.567 -26.942  1.00 88.72           H  
ATOM   4641  OH  TYR B 154      -7.249  -3.407 -26.868  1.00 88.72           O  
ATOM   4642  HH  TYR B 154      -7.973  -4.005 -26.667  1.00 88.72           H  
ATOM   4643  CZ  TYR B 154      -7.027  -2.511 -25.873  1.00 88.72           C  
ATOM   4644  N   GLY B 155      -8.812   1.737 -24.369  1.00 78.52           N  
ATOM   4645  H   GLY B 155      -8.189   1.886 -25.150  1.00 78.52           H  
ATOM   4646  CA  GLY B 155     -10.245   1.593 -24.630  1.00 78.52           C  
ATOM   4647  HA2 GLY B 155     -10.596   0.682 -24.144  1.00 78.52           H  
ATOM   4648  HA3 GLY B 155     -10.402   1.496 -25.705  1.00 78.52           H  
ATOM   4649  C   GLY B 155     -11.117   2.747 -24.128  1.00 78.52           C  
ATOM   4650  O   GLY B 155     -12.338   2.605 -24.140  1.00 78.52           O  
ATOM   4651  N   ALA B 156     -10.534   3.875 -23.705  1.00 69.75           N  
ATOM   4652  H   ALA B 156      -9.526   3.932 -23.681  1.00 69.75           H  
ATOM   4653  CA  ALA B 156     -11.290   5.030 -23.226  1.00 69.75           C  
ATOM   4654  HA  ALA B 156     -11.797   4.742 -22.305  1.00 69.75           H  
ATOM   4655  C   ALA B 156     -12.358   5.470 -24.250  1.00 69.75           C  
ATOM   4656  CB  ALA B 156     -10.308   6.159 -22.893  1.00 69.75           C  
ATOM   4657  HB1 ALA B 156     -10.854   7.022 -22.512  1.00 69.75           H  
ATOM   4658  HB2 ALA B 156      -9.757   6.452 -23.787  1.00 69.75           H  
ATOM   4659  HB3 ALA B 156      -9.602   5.825 -22.132  1.00 69.75           H  
ATOM   4660  O   ALA B 156     -12.052   5.763 -25.407  1.00 69.75           O  
ATOM   4661  N   GLY B 157     -13.626   5.482 -23.825  1.00 66.54           N  
ATOM   4662  H   GLY B 157     -13.813   5.200 -22.873  1.00 66.54           H  
ATOM   4663  CA  GLY B 157     -14.780   5.835 -24.661  1.00 66.54           C  
ATOM   4664  HA2 GLY B 157     -14.556   6.757 -25.199  1.00 66.54           H  
ATOM   4665  HA3 GLY B 157     -15.632   6.021 -24.007  1.00 66.54           H  
ATOM   4666  C   GLY B 157     -15.212   4.782 -25.695  1.00 66.54           C  
ATOM   4667  O   GLY B 157     -16.139   5.041 -26.465  1.00 66.54           O  
ATOM   4668  N   ALA B 158     -14.578   3.605 -25.744  1.00 72.03           N  
ATOM   4669  H   ALA B 158     -13.857   3.416 -25.062  1.00 72.03           H  
ATOM   4670  CA  ALA B 158     -14.928   2.529 -26.671  1.00 72.03           C  
ATOM   4671  HA  ALA B 158     -15.421   2.969 -27.538  1.00 72.03           H  
ATOM   4672  C   ALA B 158     -15.905   1.514 -26.047  1.00 72.03           C  
ATOM   4673  CB  ALA B 158     -13.642   1.858 -27.171  1.00 72.03           C  
ATOM   4674  HB1 ALA B 158     -13.147   1.352 -26.342  1.00 72.03           H  
ATOM   4675  HB2 ALA B 158     -13.883   1.123 -27.939  1.00 72.03           H  
ATOM   4676  HB3 ALA B 158     -12.970   2.609 -27.585  1.00 72.03           H  
ATOM   4677  O   ALA B 158     -15.831   1.196 -24.863  1.00 72.03           O  
ATOM   4678  N   ASP B 159     -16.792   0.923 -26.860  1.00 72.20           N  
ATOM   4679  H   ASP B 159     -16.821   1.195 -27.832  1.00 72.20           H  
ATOM   4680  CA  ASP B 159     -17.607  -0.216 -26.413  1.00 72.20           C  
ATOM   4681  HA  ASP B 159     -17.967  -0.004 -25.407  1.00 72.20           H  
ATOM   4682  C   ASP B 159     -16.740  -1.483 -26.340  1.00 72.20           C  
ATOM   4683  CB  ASP B 159     -18.857  -0.420 -27.300  1.00 72.20           C  
ATOM   4684  HB2 ASP B 159     -19.431   0.508 -27.312  1.00 72.20           H  
ATOM   4685  HB3 ASP B 159     -18.546  -0.634 -28.322  1.00 72.20           H  
ATOM   4686  O   ASP B 159     -16.537  -2.177 -27.338  1.00 72.20           O  
ATOM   4687  CG  ASP B 159     -19.780  -1.557 -26.804  1.00 72.20           C  
ATOM   4688  OD1 ASP B 159     -19.504  -2.189 -25.758  1.00 72.20           O  
ATOM   4689  OD2 ASP B 159     -20.831  -1.845 -27.427  1.00 72.20           O  
ATOM   4690  N   LEU B 160     -16.268  -1.818 -25.138  1.00 76.32           N  
ATOM   4691  H   LEU B 160     -16.355  -1.127 -24.407  1.00 76.32           H  
ATOM   4692  CA  LEU B 160     -15.493  -3.034 -24.862  1.00 76.32           C  
ATOM   4693  HA  LEU B 160     -14.834  -3.206 -25.713  1.00 76.32           H  
ATOM   4694  C   LEU B 160     -16.364  -4.304 -24.771  1.00 76.32           C  
ATOM   4695  CB  LEU B 160     -14.607  -2.816 -23.620  1.00 76.32           C  
ATOM   4696  HB2 LEU B 160     -14.050  -3.731 -23.416  1.00 76.32           H  
ATOM   4697  HB3 LEU B 160     -15.263  -2.638 -22.768  1.00 76.32           H  
ATOM   4698  O   LEU B 160     -15.995  -5.291 -24.136  1.00 76.32           O  
ATOM   4699  CG  LEU B 160     -13.592  -1.659 -23.728  1.00 76.32           C  
ATOM   4700  HG  LEU B 160     -14.119  -0.721 -23.900  1.00 76.32           H  
ATOM   4701  CD1 LEU B 160     -12.796  -1.537 -22.430  1.00 76.32           C  
ATOM   4702 HD11 LEU B 160     -12.242  -2.454 -22.228  1.00 76.32           H  
ATOM   4703 HD12 LEU B 160     -13.462  -1.312 -21.597  1.00 76.32           H  
ATOM   4704 HD13 LEU B 160     -12.089  -0.711 -22.511  1.00 76.32           H  
ATOM   4705  CD2 LEU B 160     -12.591  -1.882 -24.864  1.00 76.32           C  
ATOM   4706 HD21 LEU B 160     -11.867  -1.067 -24.872  1.00 76.32           H  
ATOM   4707 HD22 LEU B 160     -13.099  -1.889 -25.828  1.00 76.32           H  
ATOM   4708 HD23 LEU B 160     -12.055  -2.819 -24.709  1.00 76.32           H  
ATOM   4709  N   GLY B 161     -17.559  -4.305 -25.369  1.00 67.37           N  
ATOM   4710  H   GLY B 161     -17.857  -3.447 -25.812  1.00 67.37           H  
ATOM   4711  CA  GLY B 161     -18.375  -5.505 -25.565  1.00 67.37           C  
ATOM   4712  HA2 GLY B 161     -19.251  -5.228 -26.151  1.00 67.37           H  
ATOM   4713  HA3 GLY B 161     -17.793  -6.235 -26.128  1.00 67.37           H  
ATOM   4714  C   GLY B 161     -18.859  -6.168 -24.272  1.00 67.37           C  
ATOM   4715  O   GLY B 161     -19.117  -7.374 -24.274  1.00 67.37           O  
ATOM   4716  N   GLY B 162     -18.970  -5.391 -23.189  1.00 69.98           N  
ATOM   4717  H   GLY B 162     -18.659  -4.435 -23.289  1.00 69.98           H  
ATOM   4718  CA  GLY B 162     -19.367  -5.851 -21.854  1.00 69.98           C  
ATOM   4719  HA2 GLY B 162     -20.021  -6.719 -21.945  1.00 69.98           H  
ATOM   4720  HA3 GLY B 162     -19.923  -5.056 -21.357  1.00 69.98           H  
ATOM   4721  C   GLY B 162     -18.209  -6.240 -20.930  1.00 69.98           C  
ATOM   4722  O   GLY B 162     -18.472  -6.599 -19.787  1.00 69.98           O  
ATOM   4723  N   PHE B 163     -16.954  -6.149 -21.386  1.00 79.47           N  
ATOM   4724  H   PHE B 163     -16.790  -5.892 -22.349  1.00 79.47           H  
ATOM   4725  CA  PHE B 163     -15.778  -6.488 -20.576  1.00 79.47           C  
ATOM   4726  HA  PHE B 163     -16.056  -7.244 -19.842  1.00 79.47           H  
ATOM   4727  C   PHE B 163     -15.200  -5.317 -19.777  1.00 79.47           C  
ATOM   4728  CB  PHE B 163     -14.695  -7.092 -21.475  1.00 79.47           C  
ATOM   4729  HB2 PHE B 163     -14.454  -6.379 -22.263  1.00 79.47           H  
ATOM   4730  HB3 PHE B 163     -13.792  -7.250 -20.885  1.00 79.47           H  
ATOM   4731  O   PHE B 163     -14.343  -5.556 -18.932  1.00 79.47           O  
ATOM   4732  CG  PHE B 163     -15.068  -8.427 -22.077  1.00 79.47           C  
ATOM   4733  CD1 PHE B 163     -15.158  -9.556 -21.245  1.00 79.47           C  
ATOM   4734  HD1 PHE B 163     -14.954  -9.469 -20.188  1.00 79.47           H  
ATOM   4735  CD2 PHE B 163     -15.286  -8.556 -23.461  1.00 79.47           C  
ATOM   4736  HD2 PHE B 163     -15.174  -7.696 -24.105  1.00 79.47           H  
ATOM   4737  CE1 PHE B 163     -15.478 -10.810 -21.790  1.00 79.47           C  
ATOM   4738  HE1 PHE B 163     -15.513 -11.677 -21.148  1.00 79.47           H  
ATOM   4739  CE2 PHE B 163     -15.598  -9.813 -24.008  1.00 79.47           C  
ATOM   4740  HE2 PHE B 163     -15.708  -9.920 -25.078  1.00 79.47           H  
ATOM   4741  CZ  PHE B 163     -15.701 -10.939 -23.172  1.00 79.47           C  
ATOM   4742  HZ  PHE B 163     -15.907 -11.914 -23.587  1.00 79.47           H  
ATOM   4743  N   ALA B 164     -15.644  -4.083 -20.015  1.00 75.02           N  
ATOM   4744  H   ALA B 164     -16.375  -3.952 -20.700  1.00 75.02           H  
ATOM   4745  CA  ALA B 164     -15.028  -2.875 -19.463  1.00 75.02           C  
ATOM   4746  HA  ALA B 164     -14.025  -2.773 -19.876  1.00 75.02           H  
ATOM   4747  C   ALA B 164     -14.851  -2.895 -17.928  1.00 75.02           C  
ATOM   4748  CB  ALA B 164     -15.845  -1.694 -19.958  1.00 75.02           C  
ATOM   4749  HB1 ALA B 164     -15.555  -0.805 -19.397  1.00 75.02           H  
ATOM   4750  HB2 ALA B 164     -16.906  -1.911 -19.837  1.00 75.02           H  
ATOM   4751  HB3 ALA B 164     -15.658  -1.489 -21.012  1.00 75.02           H  
ATOM   4752  O   ALA B 164     -13.742  -2.647 -17.465  1.00 75.02           O  
ATOM   4753  N   ALA B 165     -15.835  -3.395 -17.169  1.00 75.72           N  
ATOM   4754  H   ALA B 165     -16.767  -3.352 -17.555  1.00 75.72           H  
ATOM   4755  CA  ALA B 165     -15.746  -3.582 -15.713  1.00 75.72           C  
ATOM   4756  HA  ALA B 165     -15.632  -2.599 -15.256  1.00 75.72           H  
ATOM   4757  C   ALA B 165     -14.567  -4.456 -15.220  1.00 75.72           C  
ATOM   4758  CB  ALA B 165     -17.078  -4.184 -15.242  1.00 75.72           C  
ATOM   4759  HB1 ALA B 165     -17.066  -4.286 -14.156  1.00 75.72           H  
ATOM   4760  HB2 ALA B 165     -17.230  -5.164 -15.694  1.00 75.72           H  
ATOM   4761  HB3 ALA B 165     -17.897  -3.521 -15.517  1.00 75.72           H  
ATOM   4762  O   ALA B 165     -14.251  -4.457 -14.034  1.00 75.72           O  
ATOM   4763  N   THR B 166     -13.927  -5.228 -16.104  1.00 85.51           N  
ATOM   4764  H   THR B 166     -14.195  -5.115 -17.072  1.00 85.51           H  
ATOM   4765  CA  THR B 166     -12.763  -6.076 -15.778  1.00 85.51           C  
ATOM   4766  HA  THR B 166     -12.467  -5.891 -14.745  1.00 85.51           H  
ATOM   4767  C   THR B 166     -11.537  -5.772 -16.630  1.00 85.51           C  
ATOM   4768  CB  THR B 166     -13.095  -7.569 -15.922  1.00 85.51           C  
ATOM   4769  HB  THR B 166     -12.193  -8.150 -15.727  1.00 85.51           H  
ATOM   4770  O   THR B 166     -10.406  -5.909 -16.172  1.00 85.51           O  
ATOM   4771  CG2 THR B 166     -14.168  -8.032 -14.943  1.00 85.51           C  
ATOM   4772 HG21 THR B 166     -13.846  -7.827 -13.922  1.00 85.51           H  
ATOM   4773 HG22 THR B 166     -14.318  -9.106 -15.057  1.00 85.51           H  
ATOM   4774 HG23 THR B 166     -15.109  -7.515 -15.130  1.00 85.51           H  
ATOM   4775  OG1 THR B 166     -13.543  -7.866 -17.228  1.00 85.51           O  
ATOM   4776  HG1 THR B 166     -14.121  -7.151 -17.507  1.00 85.51           H  
ATOM   4777  N   ALA B 167     -11.749  -5.370 -17.878  1.00 85.84           N  
ATOM   4778  H   ALA B 167     -12.704  -5.248 -18.185  1.00 85.84           H  
ATOM   4779  CA  ALA B 167     -10.717  -5.238 -18.886  1.00 85.84           C  
ATOM   4780  HA  ALA B 167     -10.122  -6.151 -18.918  1.00 85.84           H  
ATOM   4781  C   ALA B 167      -9.756  -4.074 -18.628  1.00 85.84           C  
ATOM   4782  CB  ALA B 167     -11.433  -5.066 -20.219  1.00 85.84           C  
ATOM   4783  HB1 ALA B 167     -12.173  -4.268 -20.161  1.00 85.84           H  
ATOM   4784  HB2 ALA B 167     -11.901  -6.003 -20.522  1.00 85.84           H  
ATOM   4785  HB3 ALA B 167     -10.676  -4.778 -20.949  1.00 85.84           H  
ATOM   4786  O   ALA B 167      -8.570  -4.212 -18.913  1.00 85.84           O  
ATOM   4787  N   SER B 168     -10.256  -2.962 -18.087  1.00 85.13           N  
ATOM   4788  H   SER B 168     -11.254  -2.885 -17.957  1.00 85.13           H  
ATOM   4789  CA  SER B 168      -9.476  -1.756 -17.774  1.00 85.13           C  
ATOM   4790  HA  SER B 168      -8.465  -1.862 -18.166  1.00 85.13           H  
ATOM   4791  C   SER B 168      -9.325  -1.505 -16.268  1.00 85.13           C  
ATOM   4792  CB  SER B 168     -10.112  -0.548 -18.470  1.00 85.13           C  
ATOM   4793  HB2 SER B 168      -9.635   0.370 -18.127  1.00 85.13           H  
ATOM   4794  HB3 SER B 168      -9.967  -0.637 -19.547  1.00 85.13           H  
ATOM   4795  O   SER B 168      -8.646  -0.562 -15.869  1.00 85.13           O  
ATOM   4796  OG  SER B 168     -11.499  -0.512 -18.194  1.00 85.13           O  
ATOM   4797  HG  SER B 168     -11.856   0.342 -18.448  1.00 85.13           H  
ATOM   4798  N   ALA B 169      -9.921  -2.347 -15.417  1.00 88.65           N  
ATOM   4799  H   ALA B 169     -10.459  -3.113 -15.796  1.00 88.65           H  
ATOM   4800  CA  ALA B 169      -9.841  -2.203 -13.967  1.00 88.65           C  
ATOM   4801  HA  ALA B 169     -10.055  -1.164 -13.716  1.00 88.65           H  
ATOM   4802  C   ALA B 169      -8.433  -2.540 -13.444  1.00 88.65           C  
ATOM   4803  CB  ALA B 169     -10.928  -3.071 -13.323  1.00 88.65           C  
ATOM   4804  HB1 ALA B 169     -11.912  -2.743 -13.658  1.00 88.65           H  
ATOM   4805  HB2 ALA B 169     -10.879  -2.979 -12.238  1.00 88.65           H  
ATOM   4806  HB3 ALA B 169     -10.786  -4.115 -13.602  1.00 88.65           H  
ATOM   4807  O   ALA B 169      -7.918  -3.643 -13.657  1.00 88.65           O  
ATOM   4808  N   THR B 170      -7.822  -1.610 -12.707  1.00 92.17           N  
ATOM   4809  H   THR B 170      -8.271  -0.717 -12.566  1.00 92.17           H  
ATOM   4810  CA  THR B 170      -6.486  -1.770 -12.113  1.00 92.17           C  
ATOM   4811  HA  THR B 170      -5.800  -2.102 -12.891  1.00 92.17           H  
ATOM   4812  C   THR B 170      -6.441  -2.844 -11.028  1.00 92.17           C  
ATOM   4813  CB  THR B 170      -5.969  -0.427 -11.566  1.00 92.17           C  
ATOM   4814  HB  THR B 170      -5.250  -0.592 -10.764  1.00 92.17           H  
ATOM   4815  O   THR B 170      -5.455  -3.570 -10.940  1.00 92.17           O  
ATOM   4816  CG2 THR B 170      -5.292   0.364 -12.686  1.00 92.17           C  
ATOM   4817 HG21 THR B 170      -5.979   0.501 -13.522  1.00 92.17           H  
ATOM   4818 HG22 THR B 170      -5.003   1.340 -12.297  1.00 92.17           H  
ATOM   4819 HG23 THR B 170      -4.400  -0.162 -13.026  1.00 92.17           H  
ATOM   4820  OG1 THR B 170      -7.011   0.410 -11.115  1.00 92.17           O  
ATOM   4821  HG1 THR B 170      -7.460   0.027 -10.358  1.00 92.17           H  
ATOM   4822  N   SER B 171      -7.513  -3.044 -10.263  1.00 94.84           N  
ATOM   4823  H   SER B 171      -8.227  -2.330 -10.256  1.00 94.84           H  
ATOM   4824  CA  SER B 171      -7.659  -4.165  -9.318  1.00 94.84           C  
ATOM   4825  HA  SER B 171      -6.830  -4.147  -8.611  1.00 94.84           H  
ATOM   4826  C   SER B 171      -7.657  -5.537  -9.990  1.00 94.84           C  
ATOM   4827  CB  SER B 171      -8.961  -4.028  -8.528  1.00 94.84           C  
ATOM   4828  HB2 SER B 171      -9.230  -4.988  -8.087  1.00 94.84           H  
ATOM   4829  HB3 SER B 171      -8.790  -3.328  -7.710  1.00 94.84           H  
ATOM   4830  O   SER B 171      -7.111  -6.500  -9.450  1.00 94.84           O  
ATOM   4831  OG  SER B 171     -10.024  -3.551  -9.331  1.00 94.84           O  
ATOM   4832  HG  SER B 171     -10.082  -2.610  -9.152  1.00 94.84           H  
ATOM   4833  N   VAL B 172      -8.227  -5.645 -11.193  1.00 95.73           N  
ATOM   4834  H   VAL B 172      -8.642  -4.818 -11.599  1.00 95.73           H  
ATOM   4835  CA  VAL B 172      -8.250  -6.904 -11.952  1.00 95.73           C  
ATOM   4836  HA  VAL B 172      -8.515  -7.709 -11.267  1.00 95.73           H  
ATOM   4837  C   VAL B 172      -6.867  -7.261 -12.494  1.00 95.73           C  
ATOM   4838  CB  VAL B 172      -9.327  -6.863 -13.052  1.00 95.73           C  
ATOM   4839  HB  VAL B 172      -9.198  -5.971 -13.665  1.00 95.73           H  
ATOM   4840  O   VAL B 172      -6.607  -8.431 -12.747  1.00 95.73           O  
ATOM   4841  CG1 VAL B 172      -9.288  -8.091 -13.966  1.00 95.73           C  
ATOM   4842 HG11 VAL B 172      -8.398  -8.058 -14.595  1.00 95.73           H  
ATOM   4843 HG12 VAL B 172      -9.264  -8.993 -13.355  1.00 95.73           H  
ATOM   4844 HG13 VAL B 172     -10.162  -8.100 -14.616  1.00 95.73           H  
ATOM   4845  CG2 VAL B 172     -10.711  -6.824 -12.389  1.00 95.73           C  
ATOM   4846 HG21 VAL B 172     -10.827  -5.912 -11.803  1.00 95.73           H  
ATOM   4847 HG22 VAL B 172     -11.496  -6.850 -13.145  1.00 95.73           H  
ATOM   4848 HG23 VAL B 172     -10.837  -7.685 -11.732  1.00 95.73           H  
ATOM   4849  N   LEU B 173      -5.941  -6.307 -12.601  1.00 97.08           N  
ATOM   4850  H   LEU B 173      -6.189  -5.361 -12.352  1.00 97.08           H  
ATOM   4851  CA  LEU B 173      -4.569  -6.588 -13.021  1.00 97.08           C  
ATOM   4852  HA  LEU B 173      -4.601  -7.041 -14.012  1.00 97.08           H  
ATOM   4853  C   LEU B 173      -3.870  -7.602 -12.106  1.00 97.08           C  
ATOM   4854  CB  LEU B 173      -3.813  -5.258 -13.101  1.00 97.08           C  
ATOM   4855  HB2 LEU B 173      -4.405  -4.573 -13.708  1.00 97.08           H  
ATOM   4856  HB3 LEU B 173      -3.727  -4.825 -12.104  1.00 97.08           H  
ATOM   4857  O   LEU B 173      -3.335  -8.593 -12.595  1.00 97.08           O  
ATOM   4858  CG  LEU B 173      -2.405  -5.413 -13.694  1.00 97.08           C  
ATOM   4859  HG  LEU B 173      -2.335  -6.348 -14.249  1.00 97.08           H  
ATOM   4860  CD1 LEU B 173      -2.146  -4.276 -14.674  1.00 97.08           C  
ATOM   4861 HD11 LEU B 173      -2.013  -3.332 -14.146  1.00 97.08           H  
ATOM   4862 HD12 LEU B 173      -1.253  -4.523 -15.247  1.00 97.08           H  
ATOM   4863 HD13 LEU B 173      -2.969  -4.186 -15.382  1.00 97.08           H  
ATOM   4864  CD2 LEU B 173      -1.337  -5.393 -12.596  1.00 97.08           C  
ATOM   4865 HD21 LEU B 173      -1.462  -6.256 -11.941  1.00 97.08           H  
ATOM   4866 HD22 LEU B 173      -0.343  -5.436 -13.041  1.00 97.08           H  
ATOM   4867 HD23 LEU B 173      -1.416  -4.478 -12.008  1.00 97.08           H  
ATOM   4868  N   SER B 174      -3.914  -7.387 -10.791  1.00 97.76           N  
ATOM   4869  H   SER B 174      -4.409  -6.577 -10.445  1.00 97.76           H  
ATOM   4870  CA  SER B 174      -3.384  -8.339  -9.807  1.00 97.76           C  
ATOM   4871  HA  SER B 174      -2.453  -8.758 -10.189  1.00 97.76           H  
ATOM   4872  C   SER B 174      -4.340  -9.520  -9.592  1.00 97.76           C  
ATOM   4873  CB  SER B 174      -3.050  -7.616  -8.496  1.00 97.76           C  
ATOM   4874  HB2 SER B 174      -2.794  -8.347  -7.730  1.00 97.76           H  
ATOM   4875  HB3 SER B 174      -2.185  -6.971  -8.654  1.00 97.76           H  
ATOM   4876  O   SER B 174      -3.896 -10.667  -9.568  1.00 97.76           O  
ATOM   4877  OG  SER B 174      -4.139  -6.821  -8.064  1.00 97.76           O  
ATOM   4878  HG  SER B 174      -3.983  -5.915  -8.340  1.00 97.76           H  
ATOM   4879  N   GLY B 175      -5.656  -9.276  -9.543  1.00 97.96           N  
ATOM   4880  H   GLY B 175      -5.958  -8.313  -9.508  1.00 97.96           H  
ATOM   4881  CA  GLY B 175      -6.663 -10.331  -9.368  1.00 97.96           C  
ATOM   4882  HA2 GLY B 175      -7.651  -9.872  -9.352  1.00 97.96           H  
ATOM   4883  HA3 GLY B 175      -6.501 -10.829  -8.412  1.00 97.96           H  
ATOM   4884  C   GLY B 175      -6.664 -11.399 -10.469  1.00 97.96           C  
ATOM   4885  O   GLY B 175      -6.804 -12.584 -10.181  1.00 97.96           O  
ATOM   4886  N   ARG B 176      -6.435 -11.023 -11.735  1.00 97.75           N  
ATOM   4887  H   ARG B 176      -6.318 -10.037 -11.923  1.00 97.75           H  
ATOM   4888  CA  ARG B 176      -6.399 -11.961 -12.871  1.00 97.75           C  
ATOM   4889  HA  ARG B 176      -7.292 -12.583 -12.821  1.00 97.75           H  
ATOM   4890  C   ARG B 176      -5.210 -12.915 -12.800  1.00 97.75           C  
ATOM   4891  CB  ARG B 176      -6.419 -11.176 -14.191  1.00 97.75           C  
ATOM   4892  HB2 ARG B 176      -5.492 -10.612 -14.293  1.00 97.75           H  
ATOM   4893  HB3 ARG B 176      -7.254 -10.476 -14.159  1.00 97.75           H  
ATOM   4894  O   ARG B 176      -5.350 -14.068 -13.202  1.00 97.75           O  
ATOM   4895  CG  ARG B 176      -6.607 -12.088 -15.414  1.00 97.75           C  
ATOM   4896  HG2 ARG B 176      -5.796 -12.815 -15.460  1.00 97.75           H  
ATOM   4897  HG3 ARG B 176      -7.549 -12.628 -15.322  1.00 97.75           H  
ATOM   4898  CD  ARG B 176      -6.600 -11.293 -16.723  1.00 97.75           C  
ATOM   4899  HD2 ARG B 176      -6.640 -11.990 -17.560  1.00 97.75           H  
ATOM   4900  HD3 ARG B 176      -5.661 -10.743 -16.793  1.00 97.75           H  
ATOM   4901  NE  ARG B 176      -7.723 -10.345 -16.818  1.00 97.75           N  
ATOM   4902  HE  ARG B 176      -7.520  -9.378 -16.612  1.00 97.75           H  
ATOM   4903  NH1 ARG B 176      -9.330 -11.747 -17.700  1.00 97.75           N  
ATOM   4904 HH11 ARG B 176      -8.679 -12.520 -17.697  1.00 97.75           H  
ATOM   4905 HH12 ARG B 176     -10.180 -11.841 -18.237  1.00 97.75           H  
ATOM   4906  NH2 ARG B 176      -9.780  -9.591 -17.358  1.00 97.75           N  
ATOM   4907 HH21 ARG B 176      -9.465  -8.663 -17.113  1.00 97.75           H  
ATOM   4908 HH22 ARG B 176     -10.697  -9.770 -17.743  1.00 97.75           H  
ATOM   4909  CZ  ARG B 176      -8.937 -10.575 -17.284  1.00 97.75           C  
ATOM   4910  N   VAL B 177      -4.072 -12.460 -12.269  1.00 98.58           N  
ATOM   4911  H   VAL B 177      -4.054 -11.511 -11.925  1.00 98.58           H  
ATOM   4912  CA  VAL B 177      -2.914 -13.326 -12.000  1.00 98.58           C  
ATOM   4913  HA  VAL B 177      -2.634 -13.846 -12.915  1.00 98.58           H  
ATOM   4914  C   VAL B 177      -3.309 -14.386 -10.975  1.00 98.58           C  
ATOM   4915  CB  VAL B 177      -1.703 -12.508 -11.514  1.00 98.58           C  
ATOM   4916  HB  VAL B 177      -1.985 -11.952 -10.620  1.00 98.58           H  
ATOM   4917  O   VAL B 177      -3.212 -15.577 -11.266  1.00 98.58           O  
ATOM   4918  CG1 VAL B 177      -0.495 -13.381 -11.164  1.00 98.58           C  
ATOM   4919 HG11 VAL B 177       0.318 -12.743 -10.817  1.00 98.58           H  
ATOM   4920 HG12 VAL B 177      -0.739 -14.079 -10.363  1.00 98.58           H  
ATOM   4921 HG13 VAL B 177      -0.159 -13.934 -12.041  1.00 98.58           H  
ATOM   4922  CG2 VAL B 177      -1.245 -11.513 -12.581  1.00 98.58           C  
ATOM   4923 HG21 VAL B 177      -0.414 -10.929 -12.185  1.00 98.58           H  
ATOM   4924 HG22 VAL B 177      -0.920 -12.043 -13.477  1.00 98.58           H  
ATOM   4925 HG23 VAL B 177      -2.052 -10.828 -12.839  1.00 98.58           H  
ATOM   4926  N   SER B 178      -3.844 -13.975  -9.822  1.00 98.51           N  
ATOM   4927  H   SER B 178      -3.895 -12.987  -9.617  1.00 98.51           H  
ATOM   4928  CA  SER B 178      -4.299 -14.912  -8.787  1.00 98.51           C  
ATOM   4929  HA  SER B 178      -3.450 -15.516  -8.467  1.00 98.51           H  
ATOM   4930  C   SER B 178      -5.374 -15.869  -9.293  1.00 98.51           C  
ATOM   4931  CB  SER B 178      -4.830 -14.156  -7.573  1.00 98.51           C  
ATOM   4932  HB2 SER B 178      -5.607 -13.454  -7.877  1.00 98.51           H  
ATOM   4933  HB3 SER B 178      -5.248 -14.861  -6.854  1.00 98.51           H  
ATOM   4934  O   SER B 178      -5.292 -17.064  -9.027  1.00 98.51           O  
ATOM   4935  OG  SER B 178      -3.758 -13.458  -6.980  1.00 98.51           O  
ATOM   4936  HG  SER B 178      -3.634 -13.799  -6.090  1.00 98.51           H  
ATOM   4937  N   TYR B 179      -6.332 -15.386 -10.082  1.00 96.43           N
[truncated: 1,703,683 more chars]
