# Supplementary material for: Module-Based Polyketide Synthase Engineering for de Novo Polyketide Biosynthesis
Source: ACS Synth Biol. 2023 Oct 23;12(11):3148–55. doi: 10.1021/acssynbio.3c00282 (PMC10661043; doi:10.1021/acssynbio.3c00282)
Supplement: Supplementary file 2 — sb3c00282_si_002.zip [file sb3c00282_si_002.zip › Final_PKS_Structures/menzella_pdbs/eryM3_ACP_rifM5_KSAT_dimer.pdb]

ATOM      1  N   LEU A   1      18.390 -54.378  11.172  1.00 69.84           N  
ATOM      2  H   LEU A   1      17.969 -55.293  11.112  1.00 69.84           H  
ATOM      3  H2  LEU A   1      17.644 -53.704  11.267  1.00 69.84           H  
ATOM      4  H3  LEU A   1      18.984 -54.322  11.988  1.00 69.84           H  
ATOM      5  CA  LEU A   1      19.156 -54.094   9.934  1.00 69.84           C  
ATOM      6  HA  LEU A   1      18.451 -54.170   9.106  1.00 69.84           H  
ATOM      7  C   LEU A   1      20.191 -55.170   9.605  1.00 69.84           C  
ATOM      8  CB  LEU A   1      19.712 -52.663   9.881  1.00 69.84           C  
ATOM      9  HB2 LEU A   1      20.305 -52.471  10.775  1.00 69.84           H  
ATOM     10  HB3 LEU A   1      20.362 -52.566   9.011  1.00 69.84           H  
ATOM     11  O   LEU A   1      19.934 -55.895   8.666  1.00 69.84           O  
ATOM     12  CG  LEU A   1      18.583 -51.615   9.767  1.00 69.84           C  
ATOM     13  HG  LEU A   1      17.902 -51.743  10.609  1.00 69.84           H  
ATOM     14  CD1 LEU A   1      19.165 -50.211   9.836  1.00 69.84           C  
ATOM     15 HD11 LEU A   1      19.830 -50.035   8.991  1.00 69.84           H  
ATOM     16 HD12 LEU A   1      19.717 -50.073  10.766  1.00 69.84           H  
ATOM     17 HD13 LEU A   1      18.359 -49.478   9.804  1.00 69.84           H  
ATOM     18  CD2 LEU A   1      17.784 -51.745   8.469  1.00 69.84           C  
ATOM     19 HD21 LEU A   1      17.030 -50.959   8.426  1.00 69.84           H  
ATOM     20 HD22 LEU A   1      18.438 -51.627   7.605  1.00 69.84           H  
ATOM     21 HD23 LEU A   1      17.256 -52.696   8.406  1.00 69.84           H  
ATOM     22  N   ALA A   2      21.293 -55.357  10.346  1.00 67.63           N  
ATOM     23  H   ALA A   2      21.521 -54.703  11.080  1.00 67.63           H  
ATOM     24  CA  ALA A   2      22.391 -56.257   9.918  1.00 67.63           C  
ATOM     25  HA  ALA A   2      22.801 -55.861   8.989  1.00 67.63           H  
ATOM     26  C   ALA A   2      22.023 -57.736   9.622  1.00 67.63           C  
ATOM     27  CB  ALA A   2      23.495 -56.189  10.983  1.00 67.63           C  
ATOM     28  HB1 ALA A   2      23.132 -56.581  11.933  1.00 67.63           H  
ATOM     29  HB2 ALA A   2      23.827 -55.159  11.114  1.00 67.63           H  
ATOM     30  HB3 ALA A   2      24.347 -56.786  10.658  1.00 67.63           H  
ATOM     31  O   ALA A   2      22.745 -58.398   8.885  1.00 67.63           O  
ATOM     32  N   GLY A   3      20.926 -58.257  10.186  1.00 71.42           N  
ATOM     33  H   GLY A   3      20.381 -57.665  10.797  1.00 71.42           H  
ATOM     34  CA  GLY A   3      20.399 -59.602   9.893  1.00 71.42           C  
ATOM     35  HA2 GLY A   3      21.217 -60.254   9.583  1.00 71.42           H  
ATOM     36  HA3 GLY A   3      19.967 -60.021  10.802  1.00 71.42           H  
ATOM     37  C   GLY A   3      19.326 -59.667   8.795  1.00 71.42           C  
ATOM     38  O   GLY A   3      18.760 -60.733   8.591  1.00 71.42           O  
ATOM     39  N   LEU A   4      19.020 -58.544   8.142  1.00 76.41           N  
ATOM     40  H   LEU A   4      19.605 -57.735   8.293  1.00 76.41           H  
ATOM     41  CA  LEU A   4      18.055 -58.428   7.044  1.00 76.41           C  
ATOM     42  HA  LEU A   4      17.402 -59.300   7.017  1.00 76.41           H  
ATOM     43  C   LEU A   4      18.795 -58.363   5.703  1.00 76.41           C  
ATOM     44  CB  LEU A   4      17.197 -57.164   7.242  1.00 76.41           C  
ATOM     45  HB2 LEU A   4      16.540 -57.058   6.378  1.00 76.41           H  
ATOM     46  HB3 LEU A   4      17.859 -56.298   7.248  1.00 76.41           H  
ATOM     47  O   LEU A   4      19.913 -57.840   5.638  1.00 76.41           O  
ATOM     48  CG  LEU A   4      16.331 -57.120   8.509  1.00 76.41           C  
ATOM     49  HG  LEU A   4      16.965 -57.238   9.387  1.00 76.41           H  
ATOM     50  CD1 LEU A   4      15.651 -55.753   8.613  1.00 76.41           C  
ATOM     51 HD11 LEU A   4      16.384 -54.949   8.550  1.00 76.41           H  
ATOM     52 HD12 LEU A   4      14.950 -55.636   7.786  1.00 76.41           H  
ATOM     53 HD13 LEU A   4      15.087 -55.680   9.543  1.00 76.41           H  
ATOM     54  CD2 LEU A   4      15.259 -58.205   8.521  1.00 76.41           C  
ATOM     55 HD21 LEU A   4      15.718 -59.193   8.544  1.00 76.41           H  
ATOM     56 HD22 LEU A   4      14.612 -58.095   9.391  1.00 76.41           H  
ATOM     57 HD23 LEU A   4      14.647 -58.137   7.621  1.00 76.41           H  
ATOM     58  N   SER A   5      18.164 -58.838   4.632  1.00 74.94           N  
ATOM     59  H   SER A   5      17.230 -59.204   4.747  1.00 74.94           H  
ATOM     60  CA  SER A   5      18.645 -58.649   3.258  1.00 74.94           C  
ATOM     61  HA  SER A   5      19.652 -59.062   3.206  1.00 74.94           H  
ATOM     62  C   SER A   5      18.699 -57.159   2.870  1.00 74.94           C  
ATOM     63  CB  SER A   5      17.760 -59.426   2.277  1.00 74.94           C  
ATOM     64  HB2 SER A   5      18.175 -59.358   1.271  1.00 74.94           H  
ATOM     65  HB3 SER A   5      17.719 -60.475   2.569  1.00 74.94           H  
ATOM     66  O   SER A   5      18.034 -56.333   3.501  1.00 74.94           O  
ATOM     67  OG  SER A   5      16.462 -58.891   2.275  1.00 74.94           O  
ATOM     68  HG  SER A   5      16.029 -59.202   3.073  1.00 74.94           H  
ATOM     69  N   PRO A   6      19.485 -56.766   1.848  1.00 68.39           N  
ATOM     70  CA  PRO A   6      19.608 -55.362   1.441  1.00 68.39           C  
ATOM     71  HA  PRO A   6      20.068 -54.807   2.258  1.00 68.39           H  
ATOM     72  C   PRO A   6      18.281 -54.682   1.075  1.00 68.39           C  
ATOM     73  CB  PRO A   6      20.559 -55.371   0.240  1.00 68.39           C  
ATOM     74  HB2 PRO A   6      19.995 -55.486  -0.686  1.00 68.39           H  
ATOM     75  HB3 PRO A   6      21.172 -54.470   0.205  1.00 68.39           H  
ATOM     76  O   PRO A   6      18.179 -53.462   1.241  1.00 68.39           O  
ATOM     77  CG  PRO A   6      21.407 -56.618   0.471  1.00 68.39           C  
ATOM     78  HG2 PRO A   6      21.831 -56.999  -0.458  1.00 68.39           H  
ATOM     79  HG3 PRO A   6      22.192 -56.400   1.196  1.00 68.39           H  
ATOM     80  CD  PRO A   6      20.402 -57.592   1.077  1.00 68.39           C  
ATOM     81  HD2 PRO A   6      20.925 -58.320   1.697  1.00 68.39           H  
ATOM     82  HD3 PRO A   6      19.853 -58.094   0.280  1.00 68.39           H  
ATOM     83  N   ASP A   7      17.298 -55.457   0.612  1.00 71.38           N  
ATOM     84  H   ASP A   7      17.480 -56.438   0.457  1.00 71.38           H  
ATOM     85  CA  ASP A   7      15.971 -54.979   0.218  1.00 71.38           C  
ATOM     86  HA  ASP A   7      16.070 -53.995  -0.241  1.00 71.38           H  
ATOM     87  C   ASP A   7      15.065 -54.818   1.444  1.00 71.38           C  
ATOM     88  CB  ASP A   7      15.374 -55.916  -0.844  1.00 71.38           C  
ATOM     89  HB2 ASP A   7      15.223 -56.901  -0.403  1.00 71.38           H  
ATOM     90  HB3 ASP A   7      14.405 -55.527  -1.155  1.00 71.38           H  
ATOM     91  O   ASP A   7      14.559 -53.725   1.673  1.00 71.38           O  
ATOM     92  CG  ASP A   7      16.280 -56.040  -2.077  1.00 71.38           C  
ATOM     93  OD1 ASP A   7      16.955 -55.037  -2.414  1.00 71.38           O  
ATOM     94  OD2 ASP A   7      16.372 -57.166  -2.610  1.00 71.38           O  
ATOM     95  N   GLU A   8      14.992 -55.820   2.331  1.00 81.44           N  
ATOM     96  H   GLU A   8      15.412 -56.707   2.093  1.00 81.44           H  
ATOM     97  CA  GLU A   8      14.310 -55.697   3.635  1.00 81.44           C  
ATOM     98  HA  GLU A   8      13.247 -55.516   3.481  1.00 81.44           H  
ATOM     99  C   GLU A   8      14.883 -54.537   4.480  1.00 81.44           C  
ATOM    100  CB  GLU A   8      14.503 -56.991   4.441  1.00 81.44           C  
ATOM    101  HB2 GLU A   8      14.207 -56.811   5.474  1.00 81.44           H  
ATOM    102  HB3 GLU A   8      15.571 -57.207   4.431  1.00 81.44           H  
ATOM    103  O   GLU A   8      14.153 -53.878   5.223  1.00 81.44           O  
ATOM    104  CG  GLU A   8      13.737 -58.228   3.946  1.00 81.44           C  
ATOM    105  HG2 GLU A   8      12.677 -58.097   4.160  1.00 81.44           H  
ATOM    106  HG3 GLU A   8      13.859 -58.326   2.867  1.00 81.44           H  
ATOM    107  CD  GLU A   8      14.273 -59.500   4.629  1.00 81.44           C  
ATOM    108  OE1 GLU A   8      13.482 -60.276   5.204  1.00 81.44           O  
ATOM    109  OE2 GLU A   8      15.516 -59.695   4.585  1.00 81.44           O  
ATOM    110  N   GLN A   9      16.192 -54.261   4.374  1.00 80.87           N  
ATOM    111  H   GLN A   9      16.744 -54.869   3.787  1.00 80.87           H  
ATOM    112  CA  GLN A   9      16.824 -53.086   4.987  1.00 80.87           C  
ATOM    113  HA  GLN A   9      16.576 -53.065   6.048  1.00 80.87           H  
ATOM    114  C   GLN A   9      16.319 -51.771   4.380  1.00 80.87           C  
ATOM    115  CB  GLN A   9      18.353 -53.123   4.821  1.00 80.87           C  
ATOM    116  HB2 GLN A   9      18.594 -53.313   3.775  1.00 80.87           H  
ATOM    117  HB3 GLN A   9      18.751 -52.142   5.079  1.00 80.87           H  
ATOM    118  O   GLN A   9      16.075 -50.822   5.124  1.00 80.87           O  
ATOM    119  CG  GLN A   9      19.068 -54.163   5.689  1.00 80.87           C  
ATOM    120  HG2 GLN A   9      18.919 -53.929   6.743  1.00 80.87           H  
ATOM    121  HG3 GLN A   9      18.643 -55.149   5.503  1.00 80.87           H  
ATOM    122  CD  GLN A   9      20.567 -54.213   5.404  1.00 80.87           C  
ATOM    123  NE2 GLN A   9      21.221 -55.327   5.634  1.00 80.87           N  
ATOM    124 HE21 GLN A   9      22.192 -55.336   5.355  1.00 80.87           H  
ATOM    125 HE22 GLN A   9      20.713 -56.182   5.807  1.00 80.87           H  
ATOM    126  OE1 GLN A   9      21.196 -53.248   5.000  1.00 80.87           O  
ATOM    127  N   GLN A  10      16.193 -51.698   3.051  1.00 79.63           N  
ATOM    128  H   GLN A  10      16.320 -52.540   2.507  1.00 79.63           H  
ATOM    129  CA  GLN A  10      15.680 -50.517   2.355  1.00 79.63           C  
ATOM    130  HA  GLN A  10      16.227 -49.640   2.699  1.00 79.63           H  
ATOM    131  C   GLN A  10      14.202 -50.292   2.686  1.00 79.63           C  
ATOM    132  CB  GLN A  10      15.906 -50.679   0.840  1.00 79.63           C  
ATOM    133  HB2 GLN A  10      15.367 -51.560   0.490  1.00 79.63           H  
ATOM    134  HB3 GLN A  10      16.966 -50.844   0.648  1.00 79.63           H  
ATOM    135  O   GLN A  10      13.819 -49.163   2.967  1.00 79.63           O  
ATOM    136  CG  GLN A  10      15.428 -49.474   0.011  1.00 79.63           C  
ATOM    137  HG2 GLN A  10      15.545 -49.712  -1.046  1.00 79.63           H  
ATOM    138  HG3 GLN A  10      14.364 -49.310   0.186  1.00 79.63           H  
ATOM    139  CD  GLN A  10      16.193 -48.180   0.284  1.00 79.63           C  
ATOM    140  NE2 GLN A  10      15.577 -47.039   0.066  1.00 79.63           N  
ATOM    141 HE21 GLN A  10      14.613 -47.035  -0.237  1.00 79.63           H  
ATOM    142 HE22 GLN A  10      16.093 -46.185   0.224  1.00 79.63           H  
ATOM    143  OE1 GLN A  10      17.362 -48.167   0.652  1.00 79.63           O  
ATOM    144  N   GLU A  11      13.400 -51.354   2.709  1.00 85.73           N  
ATOM    145  H   GLU A  11      13.782 -52.243   2.420  1.00 85.73           H  
ATOM    146  CA  GLU A  11      11.966 -51.325   3.000  1.00 85.73           C  
ATOM    147  HA  GLU A  11      11.484 -50.619   2.323  1.00 85.73           H  
ATOM    148  C   GLU A  11      11.696 -50.842   4.437  1.00 85.73           C  
ATOM    149  CB  GLU A  11      11.415 -52.729   2.701  1.00 85.73           C  
ATOM    150  HB2 GLU A  11      11.711 -53.410   3.498  1.00 85.73           H  
ATOM    151  HB3 GLU A  11      11.868 -53.077   1.772  1.00 85.73           H  
ATOM    152  O   GLU A  11      10.982 -49.858   4.626  1.00 85.73           O  
ATOM    153  CG  GLU A  11       9.896 -52.778   2.504  1.00 85.73           C  
ATOM    154  HG2 GLU A  11       9.407 -52.592   3.460  1.00 85.73           H  
ATOM    155  HG3 GLU A  11       9.609 -51.986   1.813  1.00 85.73           H  
ATOM    156  CD  GLU A  11       9.456 -54.143   1.944  1.00 85.73           C  
ATOM    157  OE1 GLU A  11       8.570 -54.150   1.059  1.00 85.73           O  
ATOM    158  OE2 GLU A  11      10.019 -55.167   2.396  1.00 85.73           O  
ATOM    159  N   ASN A  12      12.399 -51.403   5.434  1.00 87.03           N  
ATOM    160  H   ASN A  12      12.986 -52.193   5.206  1.00 87.03           H  
ATOM    161  CA  ASN A  12      12.348 -50.931   6.829  1.00 87.03           C  
ATOM    162  HA  ASN A  12      11.328 -51.021   7.202  1.00 87.03           H  
ATOM    163  C   ASN A  12      12.744 -49.448   6.971  1.00 87.03           C  
ATOM    164  CB  ASN A  12      13.300 -51.775   7.705  1.00 87.03           C  
ATOM    165  HB2 ASN A  12      14.184 -52.062   7.135  1.00 87.03           H  
ATOM    166  HB3 ASN A  12      13.630 -51.165   8.546  1.00 87.03           H  
ATOM    167  O   ASN A  12      12.183 -48.727   7.793  1.00 87.03           O  
ATOM    168  CG  ASN A  12      12.652 -53.006   8.306  1.00 87.03           C  
ATOM    169  ND2 ASN A  12      12.480 -54.057   7.545  1.00 87.03           N  
ATOM    170 HD21 ASN A  12      11.885 -54.790   7.903  1.00 87.03           H  
ATOM    171 HD22 ASN A  12      12.742 -54.014   6.570  1.00 87.03           H  
ATOM    172  OD1 ASN A  12      12.374 -53.062   9.492  1.00 87.03           O  
ATOM    173  N   LEU A  13      13.742 -48.981   6.212  1.00 89.89           N  
ATOM    174  H   LEU A  13      14.172 -49.604   5.544  1.00 89.89           H  
ATOM    175  CA  LEU A  13      14.190 -47.585   6.275  1.00 89.89           C  
ATOM    176  HA  LEU A  13      14.173 -47.263   7.316  1.00 89.89           H  
ATOM    177  C   LEU A  13      13.248 -46.632   5.537  1.00 89.89           C  
ATOM    178  CB  LEU A  13      15.629 -47.479   5.747  1.00 89.89           C  
ATOM    179  HB2 LEU A  13      15.854 -46.436   5.524  1.00 89.89           H  
ATOM    180  HB3 LEU A  13      15.702 -48.038   4.814  1.00 89.89           H  
ATOM    181  O   LEU A  13      13.096 -45.487   5.957  1.00 89.89           O  
ATOM    182  CG  LEU A  13      16.666 -48.002   6.755  1.00 89.89           C  
ATOM    183  HG  LEU A  13      16.371 -48.982   7.130  1.00 89.89           H  
ATOM    184  CD1 LEU A  13      18.019 -48.133   6.069  1.00 89.89           C  
ATOM    185 HD11 LEU A  13      18.766 -48.493   6.777  1.00 89.89           H  
ATOM    186 HD12 LEU A  13      17.929 -48.849   5.252  1.00 89.89           H  
ATOM    187 HD13 LEU A  13      18.311 -47.160   5.675  1.00 89.89           H  
ATOM    188  CD2 LEU A  13      16.853 -47.051   7.943  1.00 89.89           C  
ATOM    189 HD21 LEU A  13      17.098 -46.051   7.587  1.00 89.89           H  
ATOM    190 HD22 LEU A  13      15.936 -47.007   8.531  1.00 89.89           H  
ATOM    191 HD23 LEU A  13      17.654 -47.412   8.589  1.00 89.89           H  
ATOM    192  N   LEU A  14      12.597 -47.089   4.471  1.00 90.58           N  
ATOM    193  H   LEU A  14      12.774 -48.035   4.165  1.00 90.58           H  
ATOM    194  CA  LEU A  14      11.602 -46.313   3.741  1.00 90.58           C  
ATOM    195  HA  LEU A  14      12.004 -45.314   3.569  1.00 90.58           H  
ATOM    196  C   LEU A  14      10.332 -46.138   4.581  1.00 90.58           C  
ATOM    197  CB  LEU A  14      11.387 -46.991   2.379  1.00 90.58           C  
ATOM    198  HB2 LEU A  14      10.827 -47.917   2.512  1.00 90.58           H  
ATOM    199  HB3 LEU A  14      12.368 -47.264   1.990  1.00 90.58           H  
ATOM    200  O   LEU A  14       9.824 -45.023   4.679  1.00 90.58           O  
ATOM    201  CG  LEU A  14      10.700 -46.078   1.348  1.00 90.58           C  
ATOM    202  HG  LEU A  14      10.696 -45.047   1.701  1.00 90.58           H  
ATOM    203  CD1 LEU A  14      11.456 -46.115   0.017  1.00 90.58           C  
ATOM    204 HD11 LEU A  14      11.460 -47.131  -0.378  1.00 90.58           H  
ATOM    205 HD12 LEU A  14      12.480 -45.775   0.170  1.00 90.58           H  
ATOM    206 HD13 LEU A  14      10.966 -45.454  -0.698  1.00 90.58           H  
ATOM    207  CD2 LEU A  14       9.262 -46.521   1.096  1.00 90.58           C  
ATOM    208 HD21 LEU A  14       8.808 -45.882   0.338  1.00 90.58           H  
ATOM    209 HD22 LEU A  14       9.239 -47.554   0.751  1.00 90.58           H  
ATOM    210 HD23 LEU A  14       8.688 -46.442   2.019  1.00 90.58           H  
ATOM    211  N   GLU A  15       9.903 -47.189   5.284  1.00 89.62           N  
ATOM    212  H   GLU A  15      10.336 -48.086   5.119  1.00 89.62           H  
ATOM    213  CA  GLU A  15       8.834 -47.132   6.285  1.00 89.62           C  
ATOM    214  HA  GLU A  15       7.947 -46.697   5.824  1.00 89.62           H  
ATOM    215  C   GLU A  15       9.207 -46.241   7.488  1.00 89.62           C  
ATOM    216  CB  GLU A  15       8.489 -48.571   6.708  1.00 89.62           C  
ATOM    217  HB2 GLU A  15       8.240 -49.145   5.815  1.00 89.62           H  
ATOM    218  HB3 GLU A  15       9.360 -49.023   7.183  1.00 89.62           H  
ATOM    219  O   GLU A  15       8.388 -45.431   7.927  1.00 89.62           O  
ATOM    220  CG  GLU A  15       7.295 -48.617   7.670  1.00 89.62           C  
ATOM    221  HG2 GLU A  15       7.584 -48.124   8.598  1.00 89.62           H  
ATOM    222  HG3 GLU A  15       6.470 -48.057   7.229  1.00 89.62           H  
ATOM    223  CD  GLU A  15       6.828 -50.041   8.010  1.00 89.62           C  
ATOM    224  OE1 GLU A  15       5.632 -50.172   8.355  1.00 89.62           O  
ATOM    225  OE2 GLU A  15       7.672 -50.965   7.994  1.00 89.62           O  
ATOM    226  N   LEU A  16      10.450 -46.309   7.988  1.00 90.21           N  
ATOM    227  H   LEU A  16      11.053 -47.047   7.653  1.00 90.21           H  
ATOM    228  CA  LEU A  16      10.945 -45.421   9.052  1.00 90.21           C  
ATOM    229  HA  LEU A  16      10.315 -45.558   9.931  1.00 90.21           H  
ATOM    230  C   LEU A  16      10.862 -43.939   8.648  1.00 90.21           C  
ATOM    231  CB  LEU A  16      12.398 -45.802   9.406  1.00 90.21           C  
ATOM    232  HB2 LEU A  16      12.436 -46.856   9.682  1.00 90.21           H  
ATOM    233  HB3 LEU A  16      13.007 -45.670   8.512  1.00 90.21           H  
ATOM    234  O   LEU A  16      10.371 -43.117   9.422  1.00 90.21           O  
ATOM    235  CG  LEU A  16      13.022 -44.963  10.542  1.00 90.21           C  
ATOM    236  HG  LEU A  16      12.807 -43.905  10.394  1.00 90.21           H  
ATOM    237  CD1 LEU A  16      12.496 -45.390  11.912  1.00 90.21           C  
ATOM    238 HD11 LEU A  16      11.416 -45.249  11.947  1.00 90.21           H  
ATOM    239 HD12 LEU A  16      12.945 -44.775  12.692  1.00 90.21           H  
ATOM    240 HD13 LEU A  16      12.724 -46.441  12.094  1.00 90.21           H  
ATOM    241  CD2 LEU A  16      14.545 -45.115  10.543  1.00 90.21           C  
ATOM    242 HD21 LEU A  16      14.944 -44.769   9.590  1.00 90.21           H  
ATOM    243 HD22 LEU A  16      14.811 -46.161  10.692  1.00 90.21           H  
ATOM    244 HD23 LEU A  16      14.972 -44.513  11.345  1.00 90.21           H  
ATOM    245  N   VAL A  17      11.346 -43.585   7.450  1.00 93.20           N  
ATOM    246  H   VAL A  17      11.734 -44.304   6.856  1.00 93.20           H  
ATOM    247  CA  VAL A  17      11.331 -42.191   6.979  1.00 93.20           C  
ATOM    248  HA  VAL A  17      11.672 -41.555   7.796  1.00 93.20           H  
ATOM    249  C   VAL A  17       9.907 -41.742   6.657  1.00 93.20           C  
ATOM    250  CB  VAL A  17      12.285 -41.960   5.788  1.00 93.20           C  
ATOM    251  HB  VAL A  17      11.997 -42.611   4.963  1.00 93.20           H  
ATOM    252  O   VAL A  17       9.544 -40.635   7.042  1.00 93.20           O  
ATOM    253  CG1 VAL A  17      12.279 -40.498   5.310  1.00 93.20           C  
ATOM    254 HG11 VAL A  17      12.937 -40.394   4.447  1.00 93.20           H  
ATOM    255 HG12 VAL A  17      11.278 -40.184   5.015  1.00 93.20           H  
ATOM    256 HG13 VAL A  17      12.616 -39.838   6.110  1.00 93.20           H  
ATOM    257  CG2 VAL A  17      13.745 -42.241   6.165  1.00 93.20           C  
ATOM    258 HG21 VAL A  17      14.087 -41.524   6.911  1.00 93.20           H  
ATOM    259 HG22 VAL A  17      13.853 -43.245   6.576  1.00 93.20           H  
ATOM    260 HG23 VAL A  17      14.370 -42.162   5.275  1.00 93.20           H  
ATOM    261  N   ALA A  18       9.081 -42.578   6.021  1.00 92.27           N  
ATOM    262  H   ALA A  18       9.417 -43.484   5.728  1.00 92.27           H  
ATOM    263  CA  ALA A  18       7.690 -42.238   5.719  1.00 92.27           C  
ATOM    264  HA  ALA A  18       7.676 -41.312   5.143  1.00 92.27           H  
ATOM    265  C   ALA A  18       6.864 -41.994   6.994  1.00 92.27           C  
ATOM    266  CB  ALA A  18       7.079 -43.344   4.853  1.00 92.27           C  
ATOM    267  HB1 ALA A  18       7.676 -43.498   3.954  1.00 92.27           H  
ATOM    268  HB2 ALA A  18       7.039 -44.279   5.412  1.00 92.27           H  
ATOM    269  HB3 ALA A  18       6.070 -43.057   4.555  1.00 92.27           H  
ATOM    270  O   ALA A  18       6.154 -40.993   7.066  1.00 92.27           O  
ATOM    271  N   ASN A  19       7.011 -42.838   8.025  1.00 90.33           N  
ATOM    272  H   ASN A  19       7.586 -43.659   7.905  1.00 90.33           H  
ATOM    273  CA  ASN A  19       6.361 -42.623   9.324  1.00 90.33           C  
ATOM    274  HA  ASN A  19       5.291 -42.479   9.171  1.00 90.33           H  
ATOM    275  C   ASN A  19       6.871 -41.348  10.006  1.00 90.33           C  
ATOM    276  CB  ASN A  19       6.566 -43.847  10.232  1.00 90.33           C  
ATOM    277  HB2 ASN A  19       6.373 -43.556  11.265  1.00 90.33           H  
ATOM    278  HB3 ASN A  19       7.598 -44.194  10.171  1.00 90.33           H  
ATOM    279  O   ASN A  19       6.068 -40.549  10.480  1.00 90.33           O  
ATOM    280  CG  ASN A  19       5.603 -44.979   9.924  1.00 90.33           C  
ATOM    281  ND2 ASN A  19       6.101 -46.160   9.657  1.00 90.33           N  
ATOM    282 HD21 ASN A  19       7.083 -46.243   9.438  1.00 90.33           H  
ATOM    283 HD22 ASN A  19       5.451 -46.899   9.430  1.00 90.33           H  
ATOM    284  OD1 ASN A  19       4.395 -44.813   9.920  1.00 90.33           O  
ATOM    285  N   ALA A  20       8.188 -41.109  10.008  1.00 92.76           N  
ATOM    286  H   ALA A  20       8.816 -41.799   9.623  1.00 92.76           H  
ATOM    287  CA  ALA A  20       8.742 -39.884  10.579  1.00 92.76           C  
ATOM    288  HA  ALA A  20       8.424 -39.822  11.620  1.00 92.76           H  
ATOM    289  C   ALA A  20       8.211 -38.625   9.870  1.00 92.76           C  
ATOM    290  CB  ALA A  20      10.274 -39.960  10.540  1.00 92.76           C  
ATOM    291  HB1 ALA A  20      10.618 -40.028   9.508  1.00 92.76           H  
ATOM    292  HB2 ALA A  20      10.694 -39.066  11.001  1.00 92.76           H  
ATOM    293  HB3 ALA A  20      10.613 -40.838  11.089  1.00 92.76           H  
ATOM    294  O   ALA A  20       7.882 -37.653  10.539  1.00 92.76           O  
ATOM    295  N   VAL A  21       8.100 -38.642   8.539  1.00 90.84           N  
ATOM    296  H   VAL A  21       8.398 -39.477   8.055  1.00 90.84           H  
ATOM    297  CA  VAL A  21       7.565 -37.534   7.728  1.00 90.84           C  
ATOM    298  HA  VAL A  21       8.070 -36.609   8.008  1.00 90.84           H  
ATOM    299  C   VAL A  21       6.076 -37.314   7.998  1.00 90.84           C  
ATOM    300  CB  VAL A  21       7.842 -37.802   6.237  1.00 90.84           C  
ATOM    301  HB  VAL A  21       7.530 -38.818   5.995  1.00 90.84           H  
ATOM    302  O   VAL A  21       5.681 -36.176   8.245  1.00 90.84           O  
ATOM    303  CG1 VAL A  21       7.122 -36.845   5.280  1.00 90.84           C  
ATOM    304 HG11 VAL A  21       7.337 -35.810   5.547  1.00 90.84           H  
ATOM    305 HG12 VAL A  21       7.439 -37.031   4.254  1.00 90.84           H  
ATOM    306 HG13 VAL A  21       6.046 -37.009   5.336  1.00 90.84           H  
ATOM    307  CG2 VAL A  21       9.344 -37.673   5.960  1.00 90.84           C  
ATOM    308 HG21 VAL A  21       9.578 -38.172   5.020  1.00 90.84           H  
ATOM    309 HG22 VAL A  21       9.628 -36.622   5.909  1.00 90.84           H  
ATOM    310 HG23 VAL A  21       9.928 -38.163   6.740  1.00 90.84           H  
ATOM    311  N   ALA A  22       5.277 -38.386   8.022  1.00 89.49           N  
ATOM    312  H   ALA A  22       5.670 -39.294   7.816  1.00 89.49           H  
ATOM    313  CA  ALA A  22       3.857 -38.337   8.371  1.00 89.49           C  
ATOM    314  HA  ALA A  22       3.326 -37.737   7.632  1.00 89.49           H  
ATOM    315  C   ALA A  22       3.635 -37.675   9.737  1.00 89.49           C  
ATOM    316  CB  ALA A  22       3.293 -39.765   8.347  1.00 89.49           C  
ATOM    317  HB1 ALA A  22       3.399 -40.193   7.350  1.00 89.49           H  
ATOM    318  HB2 ALA A  22       3.821 -40.395   9.063  1.00 89.49           H  
ATOM    319  HB3 ALA A  22       2.236 -39.749   8.614  1.00 89.49           H  
ATOM    320  O   ALA A  22       2.869 -36.720   9.843  1.00 89.49           O  
ATOM    321  N   GLU A  23       4.372 -38.115  10.758  1.00 87.47           N  
ATOM    322  H   GLU A  23       4.971 -38.915  10.607  1.00 87.47           H  
ATOM    323  CA  GLU A  23       4.217 -37.625  12.129  1.00 87.47           C  
ATOM    324  HA  GLU A  23       3.158 -37.663  12.384  1.00 87.47           H  
ATOM    325  C   GLU A  23       4.685 -36.168  12.311  1.00 87.47           C  
ATOM    326  CB  GLU A  23       4.983 -38.569  13.071  1.00 87.47           C  
ATOM    327  HB2 GLU A  23       6.025 -38.251  13.115  1.00 87.47           H  
ATOM    328  HB3 GLU A  23       4.952 -39.584  12.675  1.00 87.47           H  
ATOM    329  O   GLU A  23       4.197 -35.475  13.200  1.00 87.47           O  
ATOM    330  CG  GLU A  23       4.387 -38.616  14.486  1.00 87.47           C  
ATOM    331  HG2 GLU A  23       4.193 -37.598  14.823  1.00 87.47           H  
ATOM    332  HG3 GLU A  23       3.439 -39.153  14.461  1.00 87.47           H  
ATOM    333  CD  GLU A  23       5.340 -39.289  15.481  1.00 87.47           C  
ATOM    334  OE1 GLU A  23       5.468 -38.772  16.615  1.00 87.47           O  
ATOM    335  OE2 GLU A  23       6.175 -40.137  15.095  1.00 87.47           O  
ATOM    336  N   VAL A  24       5.620 -35.668  11.488  1.00 84.92           N  
ATOM    337  H   VAL A  24       6.006 -36.272  10.776  1.00 84.92           H  
ATOM    338  CA  VAL A  24       6.034 -34.251  11.550  1.00 84.92           C  
ATOM    339  HA  VAL A  24       6.055 -33.950  12.597  1.00 84.92           H  
ATOM    340  C   VAL A  24       5.017 -33.339  10.853  1.00 84.92           C  
ATOM    341  CB  VAL A  24       7.438 -34.010  10.964  1.00 84.92           C  
ATOM    342  HB  VAL A  24       7.398 -34.117   9.880  1.00 84.92           H  
ATOM    343  O   VAL A  24       4.698 -32.265  11.366  1.00 84.92           O  
ATOM    344  CG1 VAL A  24       7.880 -32.589  11.307  1.00 84.92           C  
ATOM    345 HG11 VAL A  24       7.225 -31.861  10.828  1.00 84.92           H  
ATOM    346 HG12 VAL A  24       7.851 -32.431  12.385  1.00 84.92           H  
ATOM    347 HG13 VAL A  24       8.892 -32.435  10.933  1.00 84.92           H  
ATOM    348  CG2 VAL A  24       8.546 -34.931  11.500  1.00 84.92           C  
ATOM    349 HG21 VAL A  24       9.266 -34.379  12.106  1.00 84.92           H  
ATOM    350 HG22 VAL A  24       9.074 -35.369  10.653  1.00 84.92           H  
ATOM    351 HG23 VAL A  24       8.121 -35.727  12.111  1.00 84.92           H  
ATOM    352  N   LEU A  25       4.501 -33.769   9.697  1.00 82.25           N  
ATOM    353  H   LEU A  25       4.798 -34.668   9.346  1.00 82.25           H  
ATOM    354  CA  LEU A  25       3.515 -33.024   8.905  1.00 82.25           C  
ATOM    355  HA  LEU A  25       3.791 -31.970   8.887  1.00 82.25           H  
ATOM    356  C   LEU A  25       2.093 -33.082   9.497  1.00 82.25           C  
ATOM    357  CB  LEU A  25       3.534 -33.575   7.470  1.00 82.25           C  
ATOM    358  HB2 LEU A  25       3.396 -34.654   7.528  1.00 82.25           H  
ATOM    359  HB3 LEU A  25       2.690 -33.157   6.921  1.00 82.25           H  
ATOM    360  O   LEU A  25       1.294 -32.181   9.243  1.00 82.25           O  
ATOM    361  CG  LEU A  25       4.820 -33.292   6.673  1.00 82.25           C  
ATOM    362  HG  LEU A  25       5.684 -33.671   7.220  1.00 82.25           H  
ATOM    363  CD1 LEU A  25       4.744 -34.023   5.333  1.00 82.25           C  
ATOM    364 HD11 LEU A  25       3.872 -33.677   4.777  1.00 82.25           H  
ATOM    365 HD12 LEU A  25       4.643 -35.094   5.509  1.00 82.25           H  
ATOM    366 HD13 LEU A  25       5.643 -33.831   4.748  1.00 82.25           H  
ATOM    367  CD2 LEU A  25       5.030 -31.801   6.410  1.00 82.25           C  
ATOM    368 HD21 LEU A  25       5.221 -31.272   7.344  1.00 82.25           H  
ATOM    369 HD22 LEU A  25       5.878 -31.657   5.740  1.00 82.25           H  
ATOM    370 HD23 LEU A  25       4.144 -31.381   5.934  1.00 82.25           H  
ATOM    371  N   GLY A  26       1.793 -34.099  10.313  1.00 77.95           N  
ATOM    372  H   GLY A  26       2.482 -34.829  10.424  1.00 77.95           H  
ATOM    373  CA  GLY A  26       0.504 -34.277  10.993  1.00 77.95           C  
ATOM    374  HA2 GLY A  26       0.696 -34.690  11.983  1.00 77.95           H  
ATOM    375  HA3 GLY A  26       0.015 -33.312  11.118  1.00 77.95           H  
ATOM    376  C   GLY A  26      -0.482 -35.220  10.290  1.00 77.95           C  
ATOM    377  O   GLY A  26      -1.686 -35.032  10.433  1.00 77.95           O  
ATOM    378  N   HIS A  27       0.006 -36.208   9.534  1.00 80.05           N  
ATOM    379  H   HIS A  27       1.008 -36.333   9.524  1.00 80.05           H  
ATOM    380  CA  HIS A  27      -0.808 -37.274   8.924  1.00 80.05           C  
ATOM    381  HA  HIS A  27      -1.793 -36.880   8.671  1.00 80.05           H  
ATOM    382  C   HIS A  27      -1.017 -38.457   9.889  1.00 80.05           C  
ATOM    383  CB  HIS A  27      -0.135 -37.741   7.627  1.00 80.05           C  
ATOM    384  HB2 HIS A  27       0.896 -38.028   7.836  1.00 80.05           H  
ATOM    385  HB3 HIS A  27      -0.659 -38.622   7.257  1.00 80.05           H  
ATOM    386  O   HIS A  27      -0.161 -38.706  10.741  1.00 80.05           O  
ATOM    387  CG  HIS A  27      -0.148 -36.700   6.539  1.00 80.05           C  
ATOM    388  CD2 HIS A  27       0.869 -35.861   6.182  1.00 80.05           C  
ATOM    389  HD2 HIS A  27       1.845 -35.828   6.644  1.00 80.05           H  
ATOM    390  ND1 HIS A  27      -1.203 -36.431   5.705  1.00 80.05           N  
ATOM    391  HD1 HIS A  27      -2.078 -36.935   5.694  1.00 80.05           H  
ATOM    392  CE1 HIS A  27      -0.829 -35.458   4.862  1.00 80.05           C  
ATOM    393  HE1 HIS A  27      -1.453 -35.053   4.078  1.00 80.05           H  
ATOM    394  NE2 HIS A  27       0.436 -35.076   5.106  1.00 80.05           N  
ATOM    395  N   GLU A  28      -2.106 -39.229   9.745  1.00 72.46           N  
ATOM    396  H   GLU A  28      -2.730 -39.082   8.965  1.00 72.46           H  
ATOM    397  CA  GLU A  28      -2.393 -40.357  10.655  1.00 72.46           C  
ATOM    398  HA  GLU A  28      -2.242 -40.028  11.683  1.00 72.46           H  
ATOM    399  C   GLU A  28      -1.451 -41.552  10.440  1.00 72.46           C  
ATOM    400  CB  GLU A  28      -3.846 -40.857  10.524  1.00 72.46           C  
ATOM    401  HB2 GLU A  28      -3.912 -41.798  11.069  1.00 72.46           H  
ATOM    402  HB3 GLU A  28      -4.071 -41.062   9.477  1.00 72.46           H  
ATOM    403  O   GLU A  28      -1.180 -42.310  11.374  1.00 72.46           O  
ATOM    404  CG  GLU A  28      -4.911 -39.914  11.110  1.00 72.46           C  
ATOM    405  HG2 GLU A  28      -4.545 -39.539  12.066  1.00 72.46           H  
ATOM    406  HG3 GLU A  28      -5.039 -39.062  10.442  1.00 72.46           H  
ATOM    407  CD  GLU A  28      -6.271 -40.611  11.340  1.00 72.46           C  
ATOM    408  OE1 GLU A  28      -7.053 -40.093  12.173  1.00 72.46           O  
ATOM    409  OE2 GLU A  28      -6.531 -41.678  10.733  1.00 72.46           O  
ATOM    410  N   SER A  29      -0.943 -41.748   9.218  1.00 81.43           N  
ATOM    411  H   SER A  29      -1.205 -41.102   8.487  1.00 81.43           H  
ATOM    412  CA  SER A  29       0.015 -42.820   8.923  1.00 81.43           C  
ATOM    413  HA  SER A  29       0.653 -42.954   9.796  1.00 81.43           H  
ATOM    414  C   SER A  29       0.924 -42.516   7.730  1.00 81.43           C  
ATOM    415  CB  SER A  29      -0.734 -44.138   8.681  1.00 81.43           C  
ATOM    416  HB2 SER A  29      -1.489 -44.283   9.454  1.00 81.43           H  
ATOM    417  HB3 SER A  29      -0.025 -44.965   8.733  1.00 81.43           H  
ATOM    418  O   SER A  29       0.605 -41.698   6.866  1.00 81.43           O  
ATOM    419  OG  SER A  29      -1.347 -44.145   7.406  1.00 81.43           O  
ATOM    420  HG  SER A  29      -1.979 -43.422   7.393  1.00 81.43           H  
ATOM    421  N   ALA A  30       2.026 -43.266   7.619  1.00 83.62           N  
ATOM    422  H   ALA A  30       2.271 -43.883   8.380  1.00 83.62           H  
ATOM    423  CA  ALA A  30       2.901 -43.260   6.445  1.00 83.62           C  
ATOM    424  HA  ALA A  30       3.389 -42.288   6.369  1.00 83.62           H  
ATOM    425  C   ALA A  30       2.184 -43.518   5.104  1.00 83.62           C  
ATOM    426  CB  ALA A  30       3.972 -44.333   6.660  1.00 83.62           C  
ATOM    427  HB1 ALA A  30       4.621 -44.042   7.485  1.00 83.62           H  
ATOM    428  HB2 ALA A  30       4.575 -44.441   5.758  1.00 83.62           H  
ATOM    429  HB3 ALA A  30       3.507 -45.293   6.884  1.00 83.62           H  
ATOM    430  O   ALA A  30       2.714 -43.130   4.066  1.00 83.62           O  
ATOM    431  N   ALA A  31       1.000 -44.147   5.099  1.00 77.96           N  
ATOM    432  H   ALA A  31       0.558 -44.361   5.981  1.00 77.96           H  
ATOM    433  CA  ALA A  31       0.263 -44.458   3.872  1.00 77.96           C  
ATOM    434  HA  ALA A  31       0.934 -44.982   3.192  1.00 77.96           H  
ATOM    435  C   ALA A  31      -0.242 -43.208   3.124  1.00 77.96           C  
ATOM    436  CB  ALA A  31      -0.893 -45.400   4.228  1.00 77.96           C  
ATOM    437  HB1 ALA A  31      -1.601 -44.892   4.882  1.00 77.96           H  
ATOM    438  HB2 ALA A  31      -1.413 -45.698   3.318  1.00 77.96           H  
ATOM    439  HB3 ALA A  31      -0.510 -46.290   4.728  1.00 77.96           H  
ATOM    440  O   ALA A  31      -0.499 -43.279   1.924  1.00 77.96           O  
ATOM    441  N   GLU A  32      -0.351 -42.062   3.803  1.00 76.71           N  
ATOM    442  H   GLU A  32      -0.157 -42.062   4.794  1.00 76.71           H  
ATOM    443  CA  GLU A  32      -0.700 -40.776   3.184  1.00 76.71           C  
ATOM    444  HA  GLU A  32      -1.457 -40.934   2.415  1.00 76.71           H  
ATOM    445  C   GLU A  32       0.500 -40.100   2.494  1.00 76.71           C  
ATOM    446  CB  GLU A  32      -1.292 -39.848   4.253  1.00 76.71           C  
ATOM    447  HB2 GLU A  32      -0.582 -39.753   5.075  1.00 76.71           H  
ATOM    448  HB3 GLU A  32      -1.441 -38.862   3.813  1.00 76.71           H  
ATOM    449  O   GLU A  32       0.330 -39.210   1.658  1.00 76.71           O  
ATOM    450  CG  GLU A  32      -2.640 -40.354   4.791  1.00 76.71           C  
ATOM    451  HG2 GLU A  32      -2.523 -41.368   5.175  1.00 76.71           H  
ATOM    452  HG3 GLU A  32      -3.363 -40.382   3.976  1.00 76.71           H  
ATOM    453  CD  GLU A  32      -3.153 -39.440   5.908  1.00 76.71           C  
ATOM    454  OE1 GLU A  32      -3.349 -39.950   7.032  1.00 76.71           O  
ATOM    455  OE2 GLU A  32      -3.277 -38.220   5.653  1.00 76.71           O  
ATOM    456  N   ILE A  33       1.729 -40.530   2.801  1.00 82.27           N  
ATOM    457  H   ILE A  33       1.819 -41.332   3.409  1.00 82.27           H  
ATOM    458  CA  ILE A  33       2.952 -39.932   2.264  1.00 82.27           C  
ATOM    459  HA  ILE A  33       2.755 -38.880   2.058  1.00 82.27           H  
ATOM    460  C   ILE A  33       3.325 -40.592   0.937  1.00 82.27           C  
ATOM    461  CB  ILE A  33       4.097 -39.985   3.299  1.00 82.27           C  
ATOM    462  HB  ILE A  33       4.310 -41.029   3.531  1.00 82.27           H  
ATOM    463  O   ILE A  33       3.841 -41.709   0.886  1.00 82.27           O  
ATOM    464  CG1 ILE A  33       3.729 -39.284   4.626  1.00 82.27           C  
ATOM    465 HG12 ILE A  33       4.590 -39.330   5.293  1.00 82.27           H  
ATOM    466 HG13 ILE A  33       2.920 -39.836   5.104  1.00 82.27           H  
ATOM    467  CG2 ILE A  33       5.385 -39.368   2.723  1.00 82.27           C  
ATOM    468 HG21 ILE A  33       6.143 -39.315   3.504  1.00 82.27           H  
ATOM    469 HG22 ILE A  33       5.193 -38.366   2.340  1.00 82.27           H  
ATOM    470 HG23 ILE A  33       5.764 -39.991   1.913  1.00 82.27           H  
ATOM    471  CD1 ILE A  33       3.292 -37.817   4.495  1.00 82.27           C  
ATOM    472 HD11 ILE A  33       4.037 -37.232   3.956  1.00 82.27           H  
ATOM    473 HD12 ILE A  33       2.333 -37.750   3.981  1.00 82.27           H  
ATOM    474 HD13 ILE A  33       3.177 -37.388   5.491  1.00 82.27           H  
ATOM    475  N   ASN A  34       3.159 -39.856  -0.164  1.00 72.01           N  
ATOM    476  H   ASN A  34       2.675 -38.974  -0.079  1.00 72.01           H  
ATOM    477  CA  ASN A  34       3.728 -40.264  -1.446  1.00 72.01           C  
ATOM    478  HA  ASN A  34       3.459 -41.306  -1.616  1.00 72.01           H  
ATOM    479  C   ASN A  34       5.264 -40.181  -1.383  1.00 72.01           C  
ATOM    480  CB  ASN A  34       3.116 -39.442  -2.591  1.00 72.01           C  
ATOM    481  HB2 ASN A  34       3.367 -38.388  -2.465  1.00 72.01           H  
ATOM    482  HB3 ASN A  34       2.032 -39.546  -2.552  1.00 72.01           H  
ATOM    483  O   ASN A  34       5.856 -39.116  -1.549  1.00 72.01           O  
ATOM    484  CG  ASN A  34       3.600 -39.899  -3.962  1.00 72.01           C  
ATOM    485  ND2 ASN A  34       2.819 -39.667  -4.990  1.00 72.01           N  
ATOM    486 HD21 ASN A  34       1.907 -39.252  -4.858  1.00 72.01           H  
ATOM    487 HD22 ASN A  34       3.139 -39.993  -5.890  1.00 72.01           H  
ATOM    488  OD1 ASN A  34       4.670 -40.466  -4.141  1.00 72.01           O  
ATOM    489  N   VAL A  35       5.910 -41.331  -1.188  1.00 79.16           N  
ATOM    490  H   VAL A  35       5.336 -42.123  -0.939  1.00 79.16           H  
ATOM    491  CA  VAL A  35       7.363 -41.462  -0.974  1.00 79.16           C  
ATOM    492  HA  VAL A  35       7.609 -40.802  -0.142  1.00 79.16           H  
ATOM    493  C   VAL A  35       8.248 -41.020  -2.153  1.00 79.16           C  
ATOM    494  CB  VAL A  35       7.714 -42.906  -0.559  1.00 79.16           C  
ATOM    495  HB  VAL A  35       8.777 -42.954  -0.326  1.00 79.16           H  
ATOM    496  O   VAL A  35       9.473 -40.931  -2.003  1.00 79.16           O  
ATOM    497  CG1 VAL A  35       6.944 -43.315   0.704  1.00 79.16           C  
ATOM    498 HG11 VAL A  35       5.889 -43.478   0.485  1.00 79.16           H  
ATOM    499 HG12 VAL A  35       7.021 -42.535   1.462  1.00 79.16           H  
ATOM    500 HG13 VAL A  35       7.356 -44.238   1.113  1.00 79.16           H  
ATOM    501  CG2 VAL A  35       7.423 -43.915  -1.681  1.00 79.16           C  
ATOM    502 HG21 VAL A  35       8.056 -43.710  -2.544  1.00 79.16           H  
ATOM    503 HG22 VAL A  35       6.375 -43.875  -1.976  1.00 79.16           H  
ATOM    504 HG23 VAL A  35       7.643 -44.925  -1.335  1.00 79.16           H  
ATOM    505  N   ARG A  36       7.648 -40.759  -3.324  1.00 68.60           N  
ATOM    506  H   ARG A  36       6.642 -40.849  -3.352  1.00 68.60           H  
ATOM    507  CA  ARG A  36       8.312 -40.227  -4.526  1.00 68.60           C  
ATOM    508  HA  ARG A  36       9.391 -40.358  -4.436  1.00 68.60           H  
ATOM    509  C   ARG A  36       8.102 -38.715  -4.711  1.00 68.60           C  
ATOM    510  CB  ARG A  36       7.835 -40.990  -5.778  1.00 68.60           C  
ATOM    511  HB2 ARG A  36       6.762 -40.838  -5.897  1.00 68.60           H  
ATOM    512  HB3 ARG A  36       8.331 -40.562  -6.649  1.00 68.60           H  
ATOM    513  O   ARG A  36       8.797 -38.128  -5.534  1.00 68.60           O  
ATOM    514  CG  ARG A  36       8.128 -42.502  -5.753  1.00 68.60           C  
ATOM    515  HG2 ARG A  36       7.583 -42.966  -4.931  1.00 68.60           H  
ATOM    516  HG3 ARG A  36       9.196 -42.662  -5.608  1.00 68.60           H  
ATOM    517  CD  ARG A  36       7.686 -43.152  -7.076  1.00 68.60           C  
ATOM    518  HD2 ARG A  36       8.257 -42.705  -7.891  1.00 68.60           H  
ATOM    519  HD3 ARG A  36       6.629 -42.934  -7.232  1.00 68.60           H  
ATOM    520  NE  ARG A  36       7.885 -44.618  -7.083  1.00 68.60           N  
ATOM    521  HE  ARG A  36       8.287 -45.028  -6.252  1.00 68.60           H  
ATOM    522  NH1 ARG A  36       7.082 -45.046  -9.203  1.00 68.60           N  
ATOM    523 HH11 ARG A  36       6.916 -45.706  -9.950  1.00 68.60           H  
ATOM    524 HH12 ARG A  36       6.907 -44.062  -9.346  1.00 68.60           H  
ATOM    525  NH2 ARG A  36       7.834 -46.729  -7.967  1.00 68.60           N  
ATOM    526 HH21 ARG A  36       7.659 -47.344  -8.749  1.00 68.60           H  
ATOM    527 HH22 ARG A  36       8.246 -47.115  -7.129  1.00 68.60           H  
ATOM    528  CZ  ARG A  36       7.599 -45.451  -8.076  1.00 68.60           C  
ATOM    529  N   ARG A  37       7.171 -38.090  -3.979  1.00 70.32           N  
ATOM    530  H   ARG A  37       6.701 -38.622  -3.261  1.00 70.32           H  
ATOM    531  CA  ARG A  37       6.913 -36.640  -4.026  1.00 70.32           C  
ATOM    532  HA  ARG A  37       6.945 -36.322  -5.068  1.00 70.32           H  
ATOM    533  C   ARG A  37       8.028 -35.873  -3.300  1.00 70.32           C  
ATOM    534  CB  ARG A  37       5.498 -36.353  -3.477  1.00 70.32           C  
ATOM    535  HB2 ARG A  37       5.454 -36.633  -2.424  1.00 70.32           H  
ATOM    536  HB3 ARG A  37       4.779 -36.956  -4.031  1.00 70.32           H  
ATOM    537  O   ARG A  37       8.620 -36.388  -2.348  1.00 70.32           O  
ATOM    538  CG  ARG A  37       5.106 -34.875  -3.613  1.00 70.32           C  
ATOM    539  HG2 ARG A  37       5.756 -34.297  -2.957  1.00 70.32           H  
ATOM    540  HG3 ARG A  37       5.278 -34.563  -4.643  1.00 70.32           H  
ATOM    541  CD  ARG A  37       3.657 -34.550  -3.221  1.00 70.32           C  
ATOM    542  HD2 ARG A  37       3.647 -33.548  -2.792  1.00 70.32           H  
ATOM    543  HD3 ARG A  37       3.325 -35.251  -2.456  1.00 70.32           H  
ATOM    544  NE  ARG A  37       2.738 -34.567  -4.380  1.00 70.32           N  
ATOM    545  HE  ARG A  37       3.177 -34.556  -5.289  1.00 70.32           H  
ATOM    546  NH1 ARG A  37       0.795 -34.245  -3.200  1.00 70.32           N  
ATOM    547 HH11 ARG A  37       1.343 -34.114  -2.362  1.00 70.32           H  
ATOM    548 HH12 ARG A  37      -0.209 -34.137  -3.167  1.00 70.32           H  
ATOM    549  NH2 ARG A  37       0.703 -34.458  -5.419  1.00 70.32           N  
ATOM    550 HH21 ARG A  37       1.154 -34.549  -6.318  1.00 70.32           H  
ATOM    551 HH22 ARG A  37      -0.303 -34.375  -5.376  1.00 70.32           H  
ATOM    552  CZ  ARG A  37       1.422 -34.425  -4.329  1.00 70.32           C  
ATOM    553  N   ALA A  38       8.324 -34.657  -3.761  1.00 71.21           N  
ATOM    554  H   ALA A  38       7.779 -34.267  -4.516  1.00 71.21           H  
ATOM    555  CA  ALA A  38       9.343 -33.812  -3.148  1.00 71.21           C  
ATOM    556  HA  ALA A  38      10.238 -34.419  -3.016  1.00 71.21           H  
ATOM    557  C   ALA A  38       8.900 -33.297  -1.766  1.00 71.21           C  
ATOM    558  CB  ALA A  38       9.695 -32.668  -4.104  1.00 71.21           C  
ATOM    559  HB1 ALA A  38      10.043 -33.071  -5.054  1.00 71.21           H  
ATOM    560  HB2 ALA A  38      10.483 -32.053  -3.669  1.00 71.21           H  
ATOM    561  HB3 ALA A  38       8.816 -32.047  -4.280  1.00 71.21           H  
ATOM    562  O   ALA A  38       7.730 -32.981  -1.564  1.00 71.21           O  
ATOM    563  N   PHE A  39       9.834 -33.154  -0.824  1.00 79.90           N  
ATOM    564  H   PHE A  39      10.766 -33.487  -1.026  1.00 79.90           H  
ATOM    565  CA  PHE A  39       9.549 -32.653   0.525  1.00 79.90           C  
ATOM    566  HA  PHE A  39       8.796 -33.299   0.975  1.00 79.90           H  
ATOM    567  C   PHE A  39       8.923 -31.250   0.530  1.00 79.90           C  
ATOM    568  CB  PHE A  39      10.839 -32.704   1.366  1.00 79.90           C  
ATOM    569  HB2 PHE A  39      10.718 -32.063   2.240  1.00 79.90           H  
ATOM    570  HB3 PHE A  39      11.659 -32.285   0.783  1.00 79.90           H  
ATOM    571  O   PHE A  39       7.992 -30.999   1.294  1.00 79.90           O  
ATOM    572  CG  PHE A  39      11.227 -34.081   1.877  1.00 79.90           C  
ATOM    573  CD1 PHE A  39      10.258 -34.918   2.464  1.00 79.90           C  
ATOM    574  HD1 PHE A  39       9.234 -34.590   2.563  1.00 79.90           H  
ATOM    575  CD2 PHE A  39      12.565 -34.519   1.815  1.00 79.90           C  
ATOM    576  HD2 PHE A  39      13.324 -33.885   1.380  1.00 79.90           H  
ATOM    577  CE1 PHE A  39      10.608 -36.190   2.934  1.00 79.90           C  
ATOM    578  HE1 PHE A  39       9.839 -36.824   3.350  1.00 79.90           H  
ATOM    579  CE2 PHE A  39      12.919 -35.783   2.322  1.00 79.90           C  
ATOM    580  HE2 PHE A  39      13.946 -36.115   2.280  1.00 79.90           H  
ATOM    581  CZ  PHE A  39      11.940 -36.626   2.871  1.00 79.90           C  
ATOM    582  HZ  PHE A  39      12.212 -37.602   3.245  1.00 79.90           H  
ATOM    583  N   SER A  40       9.347 -30.371  -0.379  1.00 66.68           N  
ATOM    584  H   SER A  40      10.073 -30.646  -1.025  1.00 66.68           H  
ATOM    585  CA  SER A  40       8.734 -29.053  -0.588  1.00 66.68           C  
ATOM    586  HA  SER A  40       8.765 -28.494   0.347  1.00 66.68           H  
ATOM    587  C   SER A  40       7.263 -29.132  -1.022  1.00 66.68           C  
ATOM    588  CB  SER A  40       9.543 -28.284  -1.638  1.00 66.68           C  
ATOM    589  HB2 SER A  40       8.995 -27.389  -1.934  1.00 66.68           H  
ATOM    590  HB3 SER A  40      10.495 -27.982  -1.201  1.00 66.68           H  
ATOM    591  O   SER A  40       6.449 -28.329  -0.581  1.00 66.68           O  
ATOM    592  OG  SER A  40       9.794 -29.100  -2.773  1.00 66.68           O  
ATOM    593  HG  SER A  40      10.105 -28.540  -3.489  1.00 66.68           H  
ATOM    594  N   GLU A  41       6.888 -30.125  -1.833  1.00 67.34           N  
ATOM    595  H   GLU A  41       7.594 -30.780  -2.138  1.00 67.34           H  
ATOM    596  CA  GLU A  41       5.501 -30.358  -2.270  1.00 67.34           C  
ATOM    597  HA  GLU A  41       5.018 -29.400  -2.461  1.00 67.34           H  
ATOM    598  C   GLU A  41       4.644 -31.096  -1.227  1.00 67.34           C  
ATOM    599  CB  GLU A  41       5.496 -31.179  -3.564  1.00 67.34           C  
ATOM    600  HB2 GLU A  41       4.463 -31.400  -3.832  1.00 67.34           H  
ATOM    601  HB3 GLU A  41       6.011 -32.120  -3.369  1.00 67.34           H  
ATOM    602  O   GLU A  41       3.424 -31.174  -1.375  1.00 67.34           O  
ATOM    603  CG  GLU A  41       6.159 -30.498  -4.766  1.00 67.34           C  
ATOM    604  HG2 GLU A  41       5.668 -29.539  -4.933  1.00 67.34           H  
ATOM    605  HG3 GLU A  41       7.211 -30.312  -4.549  1.00 67.34           H  
ATOM    606  CD  GLU A  41       6.043 -31.367  -6.029  1.00 67.34           C  
ATOM    607  OE1 GLU A  41       6.079 -30.781  -7.130  1.00 67.34           O  
ATOM    608  OE2 GLU A  41       5.894 -32.607  -5.895  1.00 67.34           O  
ATOM    609  N   LEU A  42       5.275 -31.657  -0.191  1.00 74.02           N  
ATOM    610  H   LEU A  42       6.282 -31.586  -0.172  1.00 74.02           H  
ATOM    611  CA  LEU A  42       4.620 -32.261   0.973  1.00 74.02           C  
ATOM    612  HA  LEU A  42       3.624 -32.598   0.686  1.00 74.02           H  
ATOM    613  C   LEU A  42       4.391 -31.245   2.114  1.00 74.02           C  
ATOM    614  CB  LEU A  42       5.440 -33.486   1.440  1.00 74.02           C  
ATOM    615  HB2 LEU A  42       5.030 -33.842   2.385  1.00 74.02           H  
ATOM    616  HB3 LEU A  42       6.462 -33.160   1.633  1.00 74.02           H  
ATOM    617  O   LEU A  42       3.891 -31.630   3.164  1.00 74.02           O  
ATOM    618  CG  LEU A  42       5.466 -34.679   0.462  1.00 74.02           C  
ATOM    619  HG  LEU A  42       5.743 -34.338  -0.535  1.00 74.02           H  
ATOM    620  CD1 LEU A  42       6.496 -35.716   0.919  1.00 74.02           C  
ATOM    621 HD11 LEU A  42       7.489 -35.268   0.901  1.00 74.02           H  
ATOM    622 HD12 LEU A  42       6.263 -36.054   1.928  1.00 74.02           H  
ATOM    623 HD13 LEU A  42       6.493 -36.566   0.236  1.00 74.02           H  
ATOM    624  CD2 LEU A  42       4.109 -35.383   0.374  1.00 74.02           C  
ATOM    625 HD21 LEU A  42       4.181 -36.248  -0.285  1.00 74.02           H  
ATOM    626 HD22 LEU A  42       3.800 -35.713   1.366  1.00 74.02           H  
ATOM    627 HD23 LEU A  42       3.359 -34.695  -0.014  1.00 74.02           H  
ATOM    628  N   GLY A  43       4.755 -29.967   1.939  1.00 67.53           N  
ATOM    629  H   GLY A  43       5.132 -29.686   1.045  1.00 67.53           H  
ATOM    630  CA  GLY A  43       4.638 -28.943   2.989  1.00 67.53           C  
ATOM    631  HA2 GLY A  43       3.665 -29.025   3.474  1.00 67.53           H  
ATOM    632  HA3 GLY A  43       4.702 -27.958   2.527  1.00 67.53           H  
ATOM    633  C   GLY A  43       5.726 -29.036   4.069  1.00 67.53           C  
ATOM    634  O   GLY A  43       5.537 -28.583   5.200  1.00 67.53           O  
ATOM    635  N   LEU A  44       6.871 -29.650   3.753  1.00 74.06           N  
ATOM    636  H   LEU A  44       6.988 -30.003   2.814  1.00 74.06           H  
ATOM    637  CA  LEU A  44       7.970 -29.843   4.698  1.00 74.06           C  
ATOM    638  HA  LEU A  44       7.523 -29.957   5.686  1.00 74.06           H  
ATOM    639  C   LEU A  44       8.865 -28.591   4.764  1.00 74.06           C  
ATOM    640  CB  LEU A  44       8.687 -31.165   4.367  1.00 74.06           C  
ATOM    641  HB2 LEU A  44       7.964 -31.854   3.930  1.00 74.06           H  
ATOM    642  HB3 LEU A  44       9.445 -30.972   3.608  1.00 74.06           H  
ATOM    643  O   LEU A  44       9.977 -28.562   4.236  1.00 74.06           O  
ATOM    644  CG  LEU A  44       9.313 -31.831   5.608  1.00 74.06           C  
ATOM    645  HG  LEU A  44       9.094 -31.248   6.502  1.00 74.06           H  
ATOM    646  CD1 LEU A  44       8.769 -33.246   5.816  1.00 74.06           C  
ATOM    647 HD11 LEU A  44       7.683 -33.208   5.894  1.00 74.06           H  
ATOM    648 HD12 LEU A  44       9.048 -33.887   4.980  1.00 74.06           H  
ATOM    649 HD13 LEU A  44       9.160 -33.657   6.747  1.00 74.06           H  
ATOM    650  CD2 LEU A  44      10.824 -31.951   5.481  1.00 74.06           C  
ATOM    651 HD21 LEU A  44      11.246 -30.953   5.364  1.00 74.06           H  
ATOM    652 HD22 LEU A  44      11.082 -32.557   4.612  1.00 74.06           H  
ATOM    653 HD23 LEU A  44      11.221 -32.418   6.382  1.00 74.06           H  
ATOM    654  N   ASP A  45       8.332 -27.546   5.400  1.00 59.29           N  
ATOM    655  H   ASP A  45       7.370 -27.633   5.696  1.00 59.29           H  
ATOM    656  CA  ASP A  45       9.012 -26.279   5.698  1.00 59.29           C  
ATOM    657  HA  ASP A  45       9.356 -25.858   4.753  1.00 59.29           H  
ATOM    658  C   ASP A  45      10.259 -26.440   6.600  1.00 59.29           C  
ATOM    659  CB  ASP A  45       7.985 -25.293   6.299  1.00 59.29           C  
ATOM    660  HB2 ASP A  45       8.446 -24.308   6.372  1.00 59.29           H  
ATOM    661  HB3 ASP A  45       7.146 -25.205   5.610  1.00 59.29           H  
ATOM    662  O   ASP A  45      10.596 -27.533   7.056  1.00 59.29           O  
ATOM    663  CG  ASP A  45       7.456 -25.683   7.691  1.00 59.29           C  
ATOM    664  OD1 ASP A  45       8.247 -26.221   8.499  1.00 59.29           O  
ATOM    665  OD2 ASP A  45       6.268 -25.434   7.966  1.00 59.29           O  
ATOM    666  N   SER A  46      10.953 -25.337   6.900  1.00 53.76           N  
ATOM    667  H   SER A  46      10.671 -24.464   6.477  1.00 53.76           H  
ATOM    668  CA  SER A  46      12.156 -25.325   7.750  1.00 53.76           C  
ATOM    669  HA  SER A  46      12.936 -25.902   7.254  1.00 53.76           H  
ATOM    670  C   SER A  46      11.950 -25.918   9.154  1.00 53.76           C  
ATOM    671  CB  SER A  46      12.648 -23.883   7.910  1.00 53.76           C  
ATOM    672  HB2 SER A  46      11.880 -23.292   8.407  1.00 53.76           H  
ATOM    673  HB3 SER A  46      13.553 -23.873   8.518  1.00 53.76           H  
ATOM    674  O   SER A  46      12.868 -26.546   9.693  1.00 53.76           O  
ATOM    675  OG  SER A  46      12.930 -23.320   6.643  1.00 53.76           O  
ATOM    676  HG  SER A  46      13.048 -22.372   6.737  1.00 53.76           H  
ATOM    677  N   LEU A  47      10.767 -25.742   9.755  1.00 54.91           N  
ATOM    678  H   LEU A  47       9.992 -25.418   9.196  1.00 54.91           H  
ATOM    679  CA  LEU A  47      10.441 -26.261  11.086  1.00 54.91           C  
ATOM    680  HA  LEU A  47      11.262 -26.036  11.766  1.00 54.91           H  
ATOM    681  C   LEU A  47      10.270 -27.784  11.018  1.00 54.91           C  
ATOM    682  CB  LEU A  47       9.156 -25.564  11.586  1.00 54.91           C  
ATOM    683  HB2 LEU A  47       9.224 -24.492  11.405  1.00 54.91           H  
ATOM    684  HB3 LEU A  47       8.311 -25.933  11.004  1.00 54.91           H  
ATOM    685  O   LEU A  47      10.904 -28.532  11.771  1.00 54.91           O  
ATOM    686  CG  LEU A  47       8.865 -25.803  13.079  1.00 54.91           C  
ATOM    687  HG  LEU A  47       9.138 -26.823  13.349  1.00 54.91           H  
ATOM    688  CD1 LEU A  47       9.657 -24.827  13.953  1.00 54.91           C  
ATOM    689 HD11 LEU A  47       9.452 -25.021  15.005  1.00 54.91           H  
ATOM    690 HD12 LEU A  47       9.373 -23.800  13.721  1.00 54.91           H  
ATOM    691 HD13 LEU A  47      10.726 -24.950  13.777  1.00 54.91           H  
ATOM    692  CD2 LEU A  47       7.377 -25.622  13.382  1.00 54.91           C  
ATOM    693 HD21 LEU A  47       6.795 -26.310  12.769  1.00 54.91           H  
ATOM    694 HD22 LEU A  47       7.072 -24.603  13.143  1.00 54.91           H  
ATOM    695 HD23 LEU A  47       7.186 -25.819  14.437  1.00 54.91           H  
ATOM    696  N   ASN A  48       9.479 -28.246  10.050  1.00 68.80           N  
ATOM    697  H   ASN A  48       9.018 -27.566   9.463  1.00 68.80           H  
ATOM    698  CA  ASN A  48       9.216 -29.657   9.804  1.00 68.80           C  
ATOM    699  HA  ASN A  48       8.920 -30.112  10.749  1.00 68.80           H  
ATOM    700  C   ASN A  48      10.489 -30.389   9.327  1.00 68.80           C  
ATOM    701  CB  ASN A  48       8.025 -29.755   8.829  1.00 68.80           C  
ATOM    702  HB2 ASN A  48       7.861 -30.795   8.549  1.00 68.80           H  
ATOM    703  HB3 ASN A  48       8.256 -29.184   7.929  1.00 68.80           H  
ATOM    704  O   ASN A  48      10.772 -31.504   9.768  1.00 68.80           O  
ATOM    705  CG  ASN A  48       6.721 -29.228   9.426  1.00 68.80           C  
ATOM    706  ND2 ASN A  48       5.821 -28.739   8.605  1.00 68.80           N  
ATOM    707 HD21 ASN A  48       5.065 -28.215   9.023  1.00 68.80           H  
ATOM    708 HD22 ASN A  48       6.021 -28.592   7.626  1.00 68.80           H  
ATOM    709  OD1 ASN A  48       6.487 -29.280  10.630  1.00 68.80           O  
ATOM    710  N   ALA A  49      11.345 -29.744   8.533  1.00 72.56           N  
ATOM    711  H   ALA A  49      11.052 -28.854   8.155  1.00 72.56           H  
ATOM    712  CA  ALA A  49      12.660 -30.251   8.143  1.00 72.56           C  
ATOM    713  HA  ALA A  49      12.535 -31.213   7.646  1.00 72.56           H  
ATOM    714  C   ALA A  49      13.591 -30.474   9.346  1.00 72.56           C  
ATOM    715  CB  ALA A  49      13.280 -29.264   7.150  1.00 72.56           C  
ATOM    716  HB1 ALA A  49      13.407 -28.288   7.619  1.00 72.56           H  
ATOM    717  HB2 ALA A  49      12.627 -29.150   6.285  1.00 72.56           H  
ATOM    718  HB3 ALA A  49      14.253 -29.631   6.825  1.00 72.56           H  
ATOM    719  O   ALA A  49      14.242 -31.520   9.453  1.00 72.56           O  
ATOM    720  N   MET A  50      13.643 -29.524  10.288  1.00 68.13           N  
ATOM    721  H   MET A  50      13.106 -28.680  10.151  1.00 68.13           H  
ATOM    722  CA  MET A  50      14.444 -29.666  11.508  1.00 68.13           C  
ATOM    723  HA  MET A  50      15.438 -30.014  11.230  1.00 68.13           H  
ATOM    724  C   MET A  50      13.896 -30.741  12.448  1.00 68.13           C  
ATOM    725  CB  MET A  50      14.579 -28.314  12.224  1.00 68.13           C  
ATOM    726  HB2 MET A  50      13.613 -27.811  12.253  1.00 68.13           H  
ATOM    727  HB3 MET A  50      14.902 -28.486  13.251  1.00 68.13           H  
ATOM    728  O   MET A  50      14.679 -31.549  12.963  1.00 68.13           O  
ATOM    729  CG  MET A  50      15.614 -27.399  11.556  1.00 68.13           C  
ATOM    730  HG2 MET A  50      15.291 -27.172  10.540  1.00 68.13           H  
ATOM    731  HG3 MET A  50      15.631 -26.460  12.109  1.00 68.13           H  
ATOM    732  SD  MET A  50      17.311 -28.065  11.519  1.00 68.13           S  
ATOM    733  CE  MET A  50      17.371 -28.614   9.789  1.00 68.13           C  
ATOM    734  HE1 MET A  50      16.558 -29.307   9.571  1.00 68.13           H  
ATOM    735  HE2 MET A  50      18.323 -29.108   9.592  1.00 68.13           H  
ATOM    736  HE3 MET A  50      17.277 -27.751   9.130  1.00 68.13           H  
ATOM    737  N   ALA A  51      12.577 -30.811  12.630  1.00 72.29           N  
ATOM    738  H   ALA A  51      11.990 -30.105  12.209  1.00 72.29           H  
ATOM    739  CA  ALA A  51      11.936 -31.855  13.425  1.00 72.29           C  
ATOM    740  HA  ALA A  51      12.392 -31.864  14.415  1.00 72.29           H  
ATOM    741  C   ALA A  51      12.146 -33.255  12.812  1.00 72.29           C  
ATOM    742  CB  ALA A  51      10.462 -31.484  13.595  1.00 72.29           C  
ATOM    743  HB1 ALA A  51      10.006 -31.318  12.619  1.00 72.29           H  
ATOM    744  HB2 ALA A  51      10.378 -30.563  14.172  1.00 72.29           H  
ATOM    745  HB3 ALA A  51       9.931 -32.280  14.118  1.00 72.29           H  
ATOM    746  O   ALA A  51      12.525 -34.184  13.533  1.00 72.29           O  
ATOM    747  N   LEU A  52      12.022 -33.401  11.487  1.00 84.86           N  
ATOM    748  H   LEU A  52      11.668 -32.621  10.951  1.00 84.86           H  
ATOM    749  CA  LEU A  52      12.338 -34.635  10.761  1.00 84.86           C  
ATOM    750  HA  LEU A  52      11.714 -35.433  11.163  1.00 84.86           H  
ATOM    751  C   LEU A  52      13.805 -35.039  10.958  1.00 84.86           C  
ATOM    752  CB  LEU A  52      11.999 -34.449   9.269  1.00 84.86           C  
ATOM    753  HB2 LEU A  52      12.549 -33.589   8.886  1.00 84.86           H  
ATOM    754  HB3 LEU A  52      10.936 -34.230   9.172  1.00 84.86           H  
ATOM    755  O   LEU A  52      14.086 -36.172  11.357  1.00 84.86           O  
ATOM    756  CG  LEU A  52      12.339 -35.671   8.393  1.00 84.86           C  
ATOM    757  HG  LEU A  52      13.398 -35.908   8.495  1.00 84.86           H  
ATOM    758  CD1 LEU A  52      11.525 -36.904   8.790  1.00 84.86           C  
ATOM    759 HD11 LEU A  52      11.778 -37.215   9.803  1.00 84.86           H  
ATOM    760 HD12 LEU A  52      10.460 -36.678   8.736  1.00 84.86           H  
ATOM    761 HD13 LEU A  52      11.750 -37.728   8.113  1.00 84.86           H  
ATOM    762  CD2 LEU A  52      12.084 -35.349   6.925  1.00 84.86           C  
ATOM    763 HD21 LEU A  52      12.307 -36.216   6.302  1.00 84.86           H  
ATOM    764 HD22 LEU A  52      12.721 -34.521   6.615  1.00 84.86           H  
ATOM    765 HD23 LEU A  52      11.043 -35.061   6.783  1.00 84.86           H  
ATOM    766  N   ARG A  53      14.754 -34.111  10.762  1.00 80.76           N  
ATOM    767  H   ARG A  53      14.463 -33.208  10.416  1.00 80.76           H  
ATOM    768  CA  ARG A  53      16.188 -34.366  10.986  1.00 80.76           C  
ATOM    769  HA  ARG A  53      16.504 -35.163  10.314  1.00 80.76           H  
ATOM    770  C   ARG A  53      16.453 -34.846  12.418  1.00 80.76           C  
ATOM    771  CB  ARG A  53      16.995 -33.094  10.668  1.00 80.76           C  
ATOM    772  HB2 ARG A  53      16.730 -32.735   9.673  1.00 80.76           H  
ATOM    773  HB3 ARG A  53      16.729 -32.317  11.385  1.00 80.76           H  
ATOM    774  O   ARG A  53      17.219 -35.792  12.605  1.00 80.76           O  
ATOM    775  CG  ARG A  53      18.513 -33.346  10.704  1.00 80.76           C  
ATOM    776  HG2 ARG A  53      18.789 -33.948  11.570  1.00 80.76           H  
ATOM    777  HG3 ARG A  53      18.797 -33.893   9.805  1.00 80.76           H  
ATOM    778  CD  ARG A  53      19.323 -32.050  10.756  1.00 80.76           C  
ATOM    779  HD2 ARG A  53      18.990 -31.393   9.954  1.00 80.76           H  
ATOM    780  HD3 ARG A  53      20.369 -32.308  10.588  1.00 80.76           H  
ATOM    781  NE  ARG A  53      19.208 -31.368  12.060  1.00 80.76           N  
ATOM    782  HE  ARG A  53      18.470 -31.681  12.676  1.00 80.76           H  
ATOM    783  NH1 ARG A  53      20.823 -29.784  11.688  1.00 80.76           N  
ATOM    784 HH11 ARG A  53      21.280 -28.924  11.954  1.00 80.76           H  
ATOM    785 HH12 ARG A  53      21.016 -30.229  10.802  1.00 80.76           H  
ATOM    786  NH2 ARG A  53      19.689 -29.755  13.600  1.00 80.76           N  
ATOM    787 HH21 ARG A  53      20.150 -28.885  13.821  1.00 80.76           H  
ATOM    788 HH22 ARG A  53      18.892 -30.043  14.151  1.00 80.76           H  
ATOM    789  CZ  ARG A  53      19.904 -30.313  12.443  1.00 80.76           C  
ATOM    790  N   LYS A  54      15.836 -34.214  13.424  1.00 77.57           N  
ATOM    791  H   LYS A  54      15.224 -33.451  13.171  1.00 77.57           H  
ATOM    792  CA  LYS A  54      15.979 -34.539  14.859  1.00 77.57           C  
ATOM    793  HA  LYS A  54      17.038 -34.538  15.120  1.00 77.57           H  
ATOM    794  C   LYS A  54      15.457 -35.952  15.157  1.00 77.57           C  
ATOM    795  CB  LYS A  54      15.268 -33.428  15.665  1.00 77.57           C  
ATOM    796  HB2 LYS A  54      14.198 -33.488  15.467  1.00 77.57           H  
ATOM    797  HB3 LYS A  54      15.614 -32.470  15.276  1.00 77.57           H  
ATOM    798  O   LYS A  54      16.188 -36.751  15.741  1.00 77.57           O  
ATOM    799  CG  LYS A  54      15.479 -33.397  17.195  1.00 77.57           C  
ATOM    800  HG2 LYS A  54      16.543 -33.302  17.415  1.00 77.57           H  
ATOM    801  HG3 LYS A  54      15.099 -34.319  17.635  1.00 77.57           H  
ATOM    802  CD  LYS A  54      14.713 -32.183  17.779  1.00 77.57           C  
ATOM    803  HD2 LYS A  54      13.658 -32.292  17.529  1.00 77.57           H  
ATOM    804  HD3 LYS A  54      15.073 -31.278  17.289  1.00 77.57           H  
ATOM    805  CE  LYS A  54      14.823 -31.976  19.302  1.00 77.57           C  
ATOM    806  HE2 LYS A  54      15.873 -31.852  19.566  1.00 77.57           H  
ATOM    807  HE3 LYS A  54      14.447 -32.865  19.807  1.00 77.57           H  
ATOM    808  NZ  LYS A  54      14.047 -30.779  19.759  1.00 77.57           N  
ATOM    809  HZ1 LYS A  54      13.049 -30.825  19.613  1.00 77.57           H  
ATOM    810  HZ2 LYS A  54      14.262 -29.920  19.272  1.00 77.57           H  
ATOM    811  HZ3 LYS A  54      14.131 -30.585  20.746  1.00 77.57           H  
ATOM    812  N   ARG A  55      14.258 -36.292  14.666  1.00 87.93           N  
ATOM    813  H   ARG A  55      13.737 -35.572  14.186  1.00 87.93           H  
ATOM    814  CA  ARG A  55      13.642 -37.631  14.764  1.00 87.93           C  
ATOM    815  HA  ARG A  55      13.546 -37.919  15.811  1.00 87.93           H  
ATOM    816  C   ARG A  55      14.488 -38.718  14.099  1.00 87.93           C  
ATOM    817  CB  ARG A  55      12.240 -37.584  14.131  1.00 87.93           C  
ATOM    818  HB2 ARG A  55      11.888 -38.600  13.953  1.00 87.93           H  
ATOM    819  HB3 ARG A  55      12.301 -37.077  13.168  1.00 87.93           H  
ATOM    820  O   ARG A  55      14.768 -39.740  14.725  1.00 87.93           O  
ATOM    821  CG  ARG A  55      11.209 -36.873  15.023  1.00 87.93           C  
ATOM    822  HG2 ARG A  55      10.929 -37.538  15.840  1.00 87.93           H  
ATOM    823  HG3 ARG A  55      11.629 -35.959  15.442  1.00 87.93           H  
ATOM    824  CD  ARG A  55       9.975 -36.505  14.189  1.00 87.93           C  
ATOM    825  HD2 ARG A  55       9.703 -37.338  13.540  1.00 87.93           H  
ATOM    826  HD3 ARG A  55      10.247 -35.666  13.548  1.00 87.93           H  
ATOM    827  NE  ARG A  55       8.812 -36.131  15.018  1.00 87.93           N  
ATOM    828  HE  ARG A  55       8.572 -35.152  15.083  1.00 87.93           H  
ATOM    829  NH1 ARG A  55       8.131 -38.260  15.503  1.00 87.93           N  
ATOM    830 HH11 ARG A  55       7.371 -38.856  15.800  1.00 87.93           H  
ATOM    831 HH12 ARG A  55       8.764 -38.658  14.825  1.00 87.93           H  
ATOM    832  NH2 ARG A  55       6.932 -36.548  16.242  1.00 87.93           N  
ATOM    833 HH21 ARG A  55       6.607 -35.594  16.192  1.00 87.93           H  
ATOM    834 HH22 ARG A  55       6.296 -37.258  16.576  1.00 87.93           H  
ATOM    835  CZ  ARG A  55       7.965 -36.974  15.583  1.00 87.93           C  
ATOM    836  N   LEU A  56      14.955 -38.490  12.870  1.00 89.23           N  
ATOM    837  H   LEU A  56      14.659 -37.649  12.394  1.00 89.23           H  
ATOM    838  CA  LEU A  56      15.794 -39.453  12.151  1.00 89.23           C  
ATOM    839  HA  LEU A  56      15.316 -40.431  12.194  1.00 89.23           H  
ATOM    840  C   LEU A  56      17.166 -39.625  12.811  1.00 89.23           C  
ATOM    841  CB  LEU A  56      15.930 -39.036  10.677  1.00 89.23           C  
ATOM    842  HB2 LEU A  56      16.678 -39.674  10.205  1.00 89.23           H  
ATOM    843  HB3 LEU A  56      16.290 -38.008  10.636  1.00 89.23           H  
ATOM    844  O   LEU A  56      17.626 -40.755  12.952  1.00 89.23           O  
ATOM    845  CG  LEU A  56      14.627 -39.146   9.864  1.00 89.23           C  
ATOM    846  HG  LEU A  56      13.846 -38.547  10.332  1.00 89.23           H  
ATOM    847  CD1 LEU A  56      14.883 -38.604   8.460  1.00 89.23           C  
ATOM    848 HD11 LEU A  56      13.964 -38.661   7.876  1.00 89.23           H  
ATOM    849 HD12 LEU A  56      15.659 -39.184   7.962  1.00 89.23           H  
ATOM    850 HD13 LEU A  56      15.190 -37.560   8.522  1.00 89.23           H  
ATOM    851  CD2 LEU A  56      14.125 -40.586   9.743  1.00 89.23           C  
ATOM    852 HD21 LEU A  56      13.813 -40.966  10.715  1.00 89.23           H  
ATOM    853 HD22 LEU A  56      14.900 -41.230   9.327  1.00 89.23           H  
ATOM    854 HD23 LEU A  56      13.252 -40.608   9.091  1.00 89.23           H  
ATOM    855  N   SER A  57      17.791 -38.542  13.286  1.00 84.69           N  
ATOM    856  H   SER A  57      17.366 -37.640  13.128  1.00 84.69           H  
ATOM    857  CA  SER A  57      19.073 -38.612  14.011  1.00 84.69           C  
ATOM    858  HA  SER A  57      19.812 -39.103  13.377  1.00 84.69           H  
ATOM    859  C   SER A  57      18.946 -39.433  15.299  1.00 84.69           C  
ATOM    860  CB  SER A  57      19.605 -37.217  14.362  1.00 84.69           C  
ATOM    861  HB2 SER A  57      20.575 -37.320  14.849  1.00 84.69           H  
ATOM    862  HB3 SER A  57      18.921 -36.730  15.058  1.00 84.69           H  
ATOM    863  O   SER A  57      19.785 -40.287  15.565  1.00 84.69           O  
ATOM    864  OG  SER A  57      19.742 -36.402  13.212  1.00 84.69           O  
ATOM    865  HG  SER A  57      18.853 -36.206  12.907  1.00 84.69           H  
ATOM    866  N   ALA A  58      17.867 -39.239  16.066  1.00 86.88           N  
ATOM    867  H   ALA A  58      17.214 -38.509  15.818  1.00 86.88           H  
ATOM    868  CA  ALA A  58      17.583 -40.034  17.264  1.00 86.88           C  
ATOM    869  HA  ALA A  58      18.456 -40.011  17.916  1.00 86.88           H  
ATOM    870  C   ALA A  58      17.299 -41.514  16.943  1.00 86.88           C  
ATOM    871  CB  ALA A  58      16.410 -39.382  18.007  1.00 86.88           C  
ATOM    872  HB1 ALA A  58      16.683 -38.374  18.319  1.00 86.88           H  
ATOM    873  HB2 ALA A  58      16.167 -39.972  18.891  1.00 86.88           H  
ATOM    874  HB3 ALA A  58      15.532 -39.333  17.362  1.00 86.88           H  
ATOM    875  O   ALA A  58      17.795 -42.397  17.637  1.00 86.88           O  
ATOM    876  N   SER A  59      16.545 -41.788  15.874  1.00 89.35           N  
ATOM    877  H   SER A  59      16.142 -41.010  15.372  1.00 89.35           H  
ATOM    878  CA  SER A  59      16.140 -43.151  15.484  1.00 89.35           C  
ATOM    879  HA  SER A  59      15.795 -43.684  16.369  1.00 89.35           H  
ATOM    880  C   SER A  59      17.273 -43.976  14.861  1.00 89.35           C  
ATOM    881  CB  SER A  59      14.978 -43.090  14.486  1.00 89.35           C  
ATOM    882  HB2 SER A  59      15.318 -42.648  13.550  1.00 89.35           H  
ATOM    883  HB3 SER A  59      14.627 -44.103  14.288  1.00 89.35           H  
ATOM    884  O   SER A  59      17.262 -45.201  14.939  1.00 89.35           O  
ATOM    885  OG  SER A  59      13.909 -42.325  15.003  1.00 89.35           O  
ATOM    886  HG  SER A  59      14.148 -41.395  14.979  1.00 89.35           H  
ATOM    887  N   THR A  60      18.246 -43.315  14.227  1.00 84.28           N  
ATOM    888  H   THR A  60      18.163 -42.310  14.167  1.00 84.28           H  
ATOM    889  CA  THR A  60      19.364 -43.963  13.513  1.00 84.28           C  
ATOM    890  HA  THR A  60      19.160 -45.029  13.414  1.00 84.28           H  
ATOM    891  C   THR A  60      20.704 -43.852  14.241  1.00 84.28           C  
ATOM    892  CB  THR A  60      19.526 -43.396  12.094  1.00 84.28           C  
ATOM    893  HB  THR A  60      20.364 -43.898  11.609  1.00 84.28           H  
ATOM    894  O   THR A  60      21.648 -44.543  13.872  1.00 84.28           O  
ATOM    895  CG2 THR A  60      18.288 -43.601  11.218  1.00 84.28           C  
ATOM    896 HG21 THR A  60      18.179 -44.661  10.988  1.00 84.28           H  
ATOM    897 HG22 THR A  60      18.404 -43.050  10.285  1.00 84.28           H  
ATOM    898 HG23 THR A  60      17.387 -43.252  11.722  1.00 84.28           H  
ATOM    899  OG1 THR A  60      19.811 -42.017  12.138  1.00 84.28           O  
ATOM    900  HG1 THR A  60      19.002 -41.567  12.391  1.00 84.28           H  
ATOM    901  N   GLY A  61      20.820 -42.969  15.238  1.00 81.67           N  
ATOM    902  H   GLY A  61      20.013 -42.410  15.480  1.00 81.67           H  
ATOM    903  CA  GLY A  61      22.086 -42.601  15.882  1.00 81.67           C  
ATOM    904  HA2 GLY A  61      21.866 -42.076  16.812  1.00 81.67           H  
ATOM    905  HA3 GLY A  61      22.642 -43.508  16.117  1.00 81.67           H  
ATOM    906  C   GLY A  61      22.996 -41.698  15.033  1.00 81.67           C  
ATOM    907  O   GLY A  61      24.028 -41.238  15.521  1.00 81.67           O  
ATOM    908  N   LEU A  62      22.632 -41.416  13.777  1.00 82.04           N  
ATOM    909  H   LEU A  62      21.747 -41.774  13.448  1.00 82.04           H  
ATOM    910  CA  LEU A  62      23.466 -40.669  12.838  1.00 82.04           C  
ATOM    911  HA  LEU A  62      24.495 -41.009  12.951  1.00 82.04           H  
ATOM    912  C   LEU A  62      23.435 -39.159  13.109  1.00 82.04           C  
ATOM    913  CB  LEU A  62      23.005 -40.949  11.396  1.00 82.04           C  
ATOM    914  HB2 LEU A  62      23.580 -40.318  10.719  1.00 82.04           H  
ATOM    915  HB3 LEU A  62      21.961 -40.647  11.311  1.00 82.04           H  
ATOM    916  O   LEU A  62      22.384 -38.570  13.358  1.00 82.04           O  
ATOM    917  CG  LEU A  62      23.139 -42.411  10.928  1.00 82.04           C  
ATOM    918  HG  LEU A  62      22.621 -43.078  11.617  1.00 82.04           H  
ATOM    919  CD1 LEU A  62      22.488 -42.532   9.551  1.00 82.04           C  
ATOM    920 HD11 LEU A  62      22.617 -43.544   9.167  1.00 82.04           H  
ATOM    921 HD12 LEU A  62      21.421 -42.334   9.651  1.00 82.04           H  
ATOM    922 HD13 LEU A  62      22.929 -41.819   8.853  1.00 82.04           H  
ATOM    923  CD2 LEU A  62      24.599 -42.849  10.806  1.00 82.04           C  
ATOM    924 HD21 LEU A  62      24.649 -43.863  10.407  1.00 82.04           H  
ATOM    925 HD22 LEU A  62      25.157 -42.177  10.155  1.00 82.04           H  
ATOM    926 HD23 LEU A  62      25.066 -42.874  11.790  1.00 82.04           H  
ATOM    927  N   ARG A  63      24.579 -38.487  12.918  1.00 77.92           N  
ATOM    928  H   ARG A  63      25.411 -39.029  12.733  1.00 77.92           H  
ATOM    929  CA  ARG A  63      24.614 -37.027  12.730  1.00 77.92           C  
ATOM    930  HA  ARG A  63      23.855 -36.576  13.369  1.00 77.92           H  
ATOM    931  C   ARG A  63      24.238 -36.676  11.291  1.00 77.92           C  
ATOM    932  CB  ARG A  63      25.979 -36.443  13.123  1.00 77.92           C  
ATOM    933  HB2 ARG A  63      26.779 -37.103  12.787  1.00 77.92           H  
ATOM    934  HB3 ARG A  63      26.099 -35.480  12.626  1.00 77.92           H  
ATOM    935  O   ARG A  63      25.027 -36.878  10.363  1.00 77.92           O  
ATOM    936  CG  ARG A  63      26.077 -36.211  14.637  1.00 77.92           C  
ATOM    937  HG2 ARG A  63      25.265 -35.555  14.948  1.00 77.92           H  
ATOM    938  HG3 ARG A  63      25.991 -37.161  15.165  1.00 77.92           H  
ATOM    939  CD  ARG A  63      27.417 -35.550  14.976  1.00 77.92           C  
ATOM    940  HD2 ARG A  63      27.564 -34.696  14.316  1.00 77.92           H  
ATOM    941  HD3 ARG A  63      28.215 -36.271  14.801  1.00 77.92           H  
ATOM    942  NE  ARG A  63      27.457 -35.084  16.375  1.00 77.92           N  
ATOM    943  HE  ARG A  63      26.626 -35.238  16.928  1.00 77.92           H  
ATOM    944  NH1 ARG A  63      29.605 -34.271  16.353  1.00 77.92           N  
ATOM    945 HH11 ARG A  63      29.715 -34.612  15.409  1.00 77.92           H  
ATOM    946 HH12 ARG A  63      30.367 -33.795  16.815  1.00 77.92           H  
ATOM    947  NH2 ARG A  63      28.361 -34.042  18.189  1.00 77.92           N  
ATOM    948 HH21 ARG A  63      29.132 -33.561  18.630  1.00 77.92           H  
ATOM    949 HH22 ARG A  63      27.497 -34.171  18.697  1.00 77.92           H  
ATOM    950  CZ  ARG A  63      28.470 -34.472  16.964  1.00 77.92           C  
ATOM    951  N   LEU A  64      23.033 -36.142  11.120  1.00 78.92           N  
ATOM    952  H   LEU A  64      22.428 -36.070  11.925  1.00 78.92           H  
ATOM    953  CA  LEU A  64      22.487 -35.722   9.829  1.00 78.92           C  
ATOM    954  HA  LEU A  64      23.016 -36.266   9.047  1.00 78.92           H  
ATOM    955  C   LEU A  64      22.716 -34.212   9.582  1.00 78.92           C  
ATOM    956  CB  LEU A  64      21.004 -36.134   9.771  1.00 78.92           C  
ATOM    957  HB2 LEU A  64      20.583 -35.793   8.825  1.00 78.92           H  
ATOM    958  HB3 LEU A  64      20.475 -35.621  10.574  1.00 78.92           H  
ATOM    959  O   LEU A  64      22.623 -33.426  10.530  1.00 78.92           O  
ATOM    960  CG  LEU A  64      20.757 -37.653   9.916  1.00 78.92           C  
ATOM    961  HG  LEU A  64      21.146 -37.993  10.876  1.00 78.92           H  
ATOM    962  CD1 LEU A  64      19.261 -37.957   9.889  1.00 78.92           C  
ATOM    963 HD11 LEU A  64      18.752 -37.360  10.646  1.00 78.92           H  
ATOM    964 HD12 LEU A  64      18.846 -37.736   8.906  1.00 78.92           H  
ATOM    965 HD13 LEU A  64      19.105 -39.011  10.116  1.00 78.92           H  
ATOM    966  CD2 LEU A  64      21.426 -38.471   8.806  1.00 78.92           C  
ATOM    967 HD21 LEU A  64      22.510 -38.378   8.867  1.00 78.92           H  
ATOM    968 HD22 LEU A  64      21.074 -38.139   7.829  1.00 78.92           H  
ATOM    969 HD23 LEU A  64      21.174 -39.523   8.940  1.00 78.92           H  
ATOM    970  N   PRO A  65      23.035 -33.786   8.341  1.00 66.78           N  
ATOM    971  CA  PRO A  65      23.271 -32.379   7.997  1.00 66.78           C  
ATOM    972  HA  PRO A  65      24.050 -31.969   8.640  1.00 66.78           H  
ATOM    973  C   PRO A  65      22.011 -31.514   8.150  1.00 66.78           C  
ATOM    974  CB  PRO A  65      23.774 -32.390   6.547  1.00 66.78           C  
ATOM    975  HB2 PRO A  65      23.479 -31.498   5.993  1.00 66.78           H  
ATOM    976  HB3 PRO A  65      24.858 -32.497   6.535  1.00 66.78           H  
ATOM    977  O   PRO A  65      20.892 -32.019   8.171  1.00 66.78           O  
ATOM    978  CG  PRO A  65      23.132 -33.647   5.964  1.00 66.78           C  
ATOM    979  HG2 PRO A  65      22.097 -33.441   5.693  1.00 66.78           H  
ATOM    980  HG3 PRO A  65      23.685 -34.025   5.104  1.00 66.78           H  
ATOM    981  CD  PRO A  65      23.180 -34.611   7.148  1.00 66.78           C  
ATOM    982  HD2 PRO A  65      22.381 -35.347   7.063  1.00 66.78           H  
ATOM    983  HD3 PRO A  65      24.148 -35.112   7.172  1.00 66.78           H  
ATOM    984  N   ALA A  66      22.173 -30.191   8.259  1.00 59.13           N  
ATOM    985  H   ALA A  66      23.102 -29.802   8.183  1.00 59.13           H  
ATOM    986  CA  ALA A  66      21.035 -29.264   8.317  1.00 59.13           C  
ATOM    987  HA  ALA A  66      20.332 -29.617   9.071  1.00 59.13           H  
ATOM    988  C   ALA A  66      20.247 -29.204   6.995  1.00 59.13           C  
ATOM    989  CB  ALA A  66      21.545 -27.883   8.745  1.00 59.13           C  
ATOM    990  HB1 ALA A  66      20.700 -27.204   8.857  1.00 59.13           H  
ATOM    991  HB2 ALA A  66      22.076 -27.948   9.695  1.00 59.13           H  
ATOM    992  HB3 ALA A  66      22.215 -27.479   7.986  1.00 59.13           H  
ATOM    993  O   ALA A  66      19.025 -29.127   7.017  1.00 59.13           O  
ATOM    994  N   SER A  67      20.946 -29.340   5.869  1.00 63.06           N  
ATOM    995  H   SER A  67      21.951 -29.419   5.921  1.00 63.06           H  
ATOM    996  CA  SER A  67      20.422 -29.375   4.501  1.00 63.06           C  
ATOM    997  HA  SER A  67      19.679 -28.586   4.387  1.00 63.06           H  
ATOM    998  C   SER A  67      19.743 -30.694   4.102  1.00 63.06           C  
ATOM    999  CB  SER A  67      21.589 -29.075   3.547  1.00 63.06           C  
ATOM   1000  HB2 SER A  67      21.307 -29.263   2.511  1.00 63.06           H  
ATOM   1001  HB3 SER A  67      21.860 -28.023   3.645  1.00 63.06           H  
ATOM   1002  O   SER A  67      19.354 -30.829   2.949  1.00 63.06           O  
ATOM   1003  OG  SER A  67      22.708 -29.870   3.907  1.00 63.06           O  
ATOM   1004  HG  SER A  67      22.658 -30.669   3.377  1.00 63.06           H  
ATOM   1005  N   LEU A  68      19.556 -31.652   5.024  1.00 73.69           N  
ATOM   1006  H   LEU A  68      19.856 -31.439   5.965  1.00 73.69           H  
ATOM   1007  CA  LEU A  68      19.153 -33.043   4.743  1.00 73.69           C  
ATOM   1008  HA  LEU A  68      20.020 -33.564   4.338  1.00 73.69           H  
ATOM   1009  C   LEU A  68      18.011 -33.202   3.721  1.00 73.69           C  
ATOM   1010  CB  LEU A  68      18.727 -33.683   6.081  1.00 73.69           C  
ATOM   1011  HB2 LEU A  68      17.859 -33.140   6.455  1.00 73.69           H  
ATOM   1012  HB3 LEU A  68      19.532 -33.563   6.807  1.00 73.69           H  
ATOM   1013  O   LEU A  68      18.058 -34.102   2.887  1.00 73.69           O  
ATOM   1014  CG  LEU A  68      18.375 -35.181   6.004  1.00 73.69           C  
ATOM   1015  HG  LEU A  68      17.679 -35.373   5.188  1.00 73.69           H  
ATOM   1016  CD1 LEU A  68      19.643 -36.018   5.806  1.00 73.69           C  
ATOM   1017 HD11 LEU A  68      19.396 -37.079   5.776  1.00 73.69           H  
ATOM   1018 HD12 LEU A  68      20.118 -35.743   4.864  1.00 73.69           H  
ATOM   1019 HD13 LEU A  68      20.339 -35.833   6.624  1.00 73.69           H  
ATOM   1020  CD2 LEU A  68      17.695 -35.611   7.306  1.00 73.69           C  
ATOM   1021 HD21 LEU A  68      18.357 -35.438   8.155  1.00 73.69           H  
ATOM   1022 HD22 LEU A  68      17.430 -36.667   7.254  1.00 73.69           H  
ATOM   1023 HD23 LEU A  68      16.777 -35.037   7.438  1.00 73.69           H  
ATOM   1024  N   VAL A  69      16.988 -32.350   3.812  1.00 75.59           N  
ATOM   1025  H   VAL A  69      17.052 -31.611   4.498  1.00 75.59           H  
ATOM   1026  CA  VAL A  69      15.776 -32.401   2.972  1.00 75.59           C  
ATOM   1027  HA  VAL A  69      15.539 -33.445   2.770  1.00 75.59           H  
ATOM   1028  C   VAL A  69      15.947 -31.737   1.604  1.00 75.59           C  
ATOM   1029  CB  VAL A  69      14.572 -31.787   3.708  1.00 75.59           C  
ATOM   1030  HB  VAL A  69      13.688 -31.892   3.080  1.00 75.59           H  
ATOM   1031  O   VAL A  69      15.131 -31.961   0.721  1.00 75.59           O  
ATOM   1032  CG1 VAL A  69      14.311 -32.542   5.019  1.00 75.59           C  
ATOM   1033 HG11 VAL A  69      13.457 -32.094   5.529  1.00 75.59           H  
ATOM   1034 HG12 VAL A  69      14.085 -33.585   4.795  1.00 75.59           H  
ATOM   1035 HG13 VAL A  69      15.171 -32.486   5.687  1.00 75.59           H  
ATOM   1036  CG2 VAL A  69      14.765 -30.296   4.016  1.00 75.59           C  
ATOM   1037 HG21 VAL A  69      15.578 -30.139   4.725  1.00 75.59           H  
ATOM   1038 HG22 VAL A  69      13.838 -29.895   4.426  1.00 75.59           H  
ATOM   1039 HG23 VAL A  69      14.971 -29.741   3.100  1.00 75.59           H  
ATOM   1040  N   PHE A  70      17.002 -30.945   1.418  1.00 66.22           N  
ATOM   1041  H   PHE A  70      17.646 -30.826   2.187  1.00 66.22           H  
ATOM   1042  CA  PHE A  70      17.432 -30.421   0.121  1.00 66.22           C  
ATOM   1043  HA  PHE A  70      16.574 -30.355  -0.549  1.00 66.22           H  
ATOM   1044  C   PHE A  70      18.449 -31.370  -0.532  1.00 66.22           C  
ATOM   1045  CB  PHE A  70      18.006 -29.007   0.307  1.00 66.22           C  
ATOM   1046  HB2 PHE A  70      18.897 -29.062   0.933  1.00 66.22           H  
ATOM   1047  HB3 PHE A  70      18.322 -28.635  -0.667  1.00 66.22           H  
ATOM   1048  O   PHE A  70      18.370 -31.617  -1.731  1.00 66.22           O  
ATOM   1049  CG  PHE A  70      17.033 -28.003   0.907  1.00 66.22           C  
ATOM   1050  CD1 PHE A  70      16.012 -27.452   0.110  1.00 66.22           C  
ATOM   1051  HD1 PHE A  70      15.918 -27.744  -0.926  1.00 66.22           H  
ATOM   1052  CD2 PHE A  70      17.144 -27.618   2.258  1.00 66.22           C  
ATOM   1053  HD2 PHE A  70      17.924 -28.039   2.875  1.00 66.22           H  
ATOM   1054  CE1 PHE A  70      15.110 -26.521   0.657  1.00 66.22           C  
ATOM   1055  HE1 PHE A  70      14.326 -26.100   0.044  1.00 66.22           H  
ATOM   1056  CE2 PHE A  70      16.240 -26.688   2.806  1.00 66.22           C  
ATOM   1057  HE2 PHE A  70      16.322 -26.394   3.842  1.00 66.22           H  
ATOM   1058  CZ  PHE A  70      15.223 -26.139   2.005  1.00 66.22           C  
ATOM   1059  HZ  PHE A  70      14.527 -25.428   2.424  1.00 66.22           H  
ATOM   1060  N   ASP A  71      19.344 -31.964   0.270  1.00 71.06           N  
ATOM   1061  H   ASP A  71      19.400 -31.642   1.225  1.00 71.06           H  
ATOM   1062  CA  ASP A  71      20.325 -32.969  -0.169  1.00 71.06           C  
ATOM   1063  HA  ASP A  71      20.922 -32.556  -0.982  1.00 71.06           H  
ATOM   1064  C   ASP A  71      19.642 -34.257  -0.673  1.00 71.06           C  
ATOM   1065  CB  ASP A  71      21.261 -33.337   1.003  1.00 71.06           C  
ATOM   1066  HB2 ASP A  71      20.668 -33.817   1.781  1.00 71.06           H  
ATOM   1067  HB3 ASP A  71      21.985 -34.070   0.647  1.00 71.06           H  
ATOM   1068  O   ASP A  71      20.099 -34.898  -1.622  1.00 71.06           O  
ATOM   1069  CG  ASP A  71      22.037 -32.175   1.637  1.00 71.06           C  
ATOM   1070  OD1 ASP A  71      22.378 -31.202   0.937  1.00 71.06           O  
ATOM   1071  OD2 ASP A  71      22.313 -32.255   2.861  1.00 71.06           O  
ATOM   1072  N   HIS A  72      18.532 -34.644  -0.033  1.00 81.84           N  
ATOM   1073  H   HIS A  72      18.250 -34.104   0.773  1.00 81.84           H  
ATOM   1074  CA  HIS A  72      17.740 -35.828  -0.364  1.00 81.84           C  
ATOM   1075  HA  HIS A  72      18.047 -36.207  -1.339  1.00 81.84           H  
ATOM   1076  C   HIS A  72      16.251 -35.453  -0.436  1.00 81.84           C  
ATOM   1077  CB  HIS A  72      18.018 -36.937   0.662  1.00 81.84           C  
ATOM   1078  HB2 HIS A  72      17.495 -37.841   0.349  1.00 81.84           H  
ATOM   1079  HB3 HIS A  72      17.633 -36.635   1.635  1.00 81.84           H  
ATOM   1080  O   HIS A  72      15.528 -35.647   0.539  1.00 81.84           O  
ATOM   1081  CG  HIS A  72      19.482 -37.249   0.805  1.00 81.84           C  
ATOM   1082  CD2 HIS A  72      20.252 -36.951   1.893  1.00 81.84           C  
ATOM   1083  HD2 HIS A  72      19.888 -36.503   2.806  1.00 81.84           H  
ATOM   1084  ND1 HIS A  72      20.332 -37.670  -0.190  1.00 81.84           N  
ATOM   1085  HD1 HIS A  72      20.098 -37.746  -1.169  1.00 81.84           H  
ATOM   1086  CE1 HIS A  72      21.584 -37.628   0.294  1.00 81.84           C  
ATOM   1087  HE1 HIS A  72      22.473 -37.843  -0.280  1.00 81.84           H  
ATOM   1088  NE2 HIS A  72      21.588 -37.205   1.570  1.00 81.84           N  
ATOM   1089  N   PRO A  73      15.767 -34.912  -1.570  1.00 77.35           N  
ATOM   1090  CA  PRO A  73      14.479 -34.216  -1.640  1.00 77.35           C  
ATOM   1091  HA  PRO A  73      14.392 -33.550  -0.782  1.00 77.35           H  
ATOM   1092  C   PRO A  73      13.229 -35.101  -1.594  1.00 77.35           C  
ATOM   1093  CB  PRO A  73      14.554 -33.348  -2.902  1.00 77.35           C  
ATOM   1094  HB2 PRO A  73      14.991 -32.383  -2.647  1.00 77.35           H  
ATOM   1095  HB3 PRO A  73      13.585 -33.207  -3.379  1.00 77.35           H  
ATOM   1096  O   PRO A  73      12.128 -34.567  -1.656  1.00 77.35           O  
ATOM   1097  CG  PRO A  73      15.518 -34.120  -3.798  1.00 77.35           C  
ATOM   1098  HG2 PRO A  73      15.999 -33.470  -4.529  1.00 77.35           H  
ATOM   1099  HG3 PRO A  73      14.989 -34.934  -4.292  1.00 77.35           H  
ATOM   1100  CD  PRO A  73      16.520 -34.687  -2.796  1.00 77.35           C  
ATOM   1101  HD2 PRO A  73      17.307 -33.956  -2.611  1.00 77.35           H  
ATOM   1102  HD3 PRO A  73      16.949 -35.613  -3.179  1.00 77.35           H  
ATOM   1103  N   THR A  74      13.355 -36.425  -1.477  1.00 83.72           N  
ATOM   1104  H   THR A  74      14.278 -36.799  -1.312  1.00 83.72           H  
ATOM   1105  CA  THR A  74      12.219 -37.356  -1.352  1.00 83.72           C  
ATOM   1106  HA  THR A  74      11.325 -36.791  -1.090  1.00 83.72           H  
ATOM   1107  C   THR A  74      12.461 -38.369  -0.236  1.00 83.72           C  
ATOM   1108  CB  THR A  74      11.917 -38.108  -2.664  1.00 83.72           C  
ATOM   1109  HB  THR A  74      10.984 -38.656  -2.535  1.00 83.72           H  
ATOM   1110  O   THR A  74      13.607 -38.689   0.096  1.00 83.72           O  
ATOM   1111  CG2 THR A  74      11.765 -37.202  -3.884  1.00 83.72           C  
ATOM   1112 HG21 THR A  74      11.000 -36.452  -3.682  1.00 83.72           H  
ATOM   1113 HG22 THR A  74      12.704 -36.698  -4.112  1.00 83.72           H  
ATOM   1114 HG23 THR A  74      11.448 -37.789  -4.746  1.00 83.72           H  
ATOM   1115  OG1 THR A  74      12.934 -39.037  -2.983  1.00 83.72           O  
ATOM   1116  HG1 THR A  74      13.031 -38.991  -3.937  1.00 83.72           H  
ATOM   1117  N   VAL A  75      11.380 -38.948   0.299  1.00 88.05           N  
ATOM   1118  H   VAL A  75      10.472 -38.620   0.002  1.00 88.05           H  
ATOM   1119  CA  VAL A  75      11.435 -40.050   1.282  1.00 88.05           C  
ATOM   1120  HA  VAL A  75      11.867 -39.686   2.214  1.00 88.05           H  
ATOM   1121  C   VAL A  75      12.308 -41.200   0.776  1.00 88.05           C  
ATOM   1122  CB  VAL A  75      10.019 -40.584   1.560  1.00 88.05           C  
ATOM   1123  HB  VAL A  75       9.599 -40.918   0.611  1.00 88.05           H  
ATOM   1124  O   VAL A  75      13.142 -41.717   1.519  1.00 88.05           O  
ATOM   1125  CG1 VAL A  75       9.989 -41.777   2.520  1.00 88.05           C  
ATOM   1126 HG11 VAL A  75      10.532 -42.626   2.107  1.00 88.05           H  
ATOM   1127 HG12 VAL A  75       8.958 -42.089   2.686  1.00 88.05           H  
ATOM   1128 HG13 VAL A  75      10.425 -41.504   3.481  1.00 88.05           H  
ATOM   1129  CG2 VAL A  75       9.108 -39.497   2.131  1.00 88.05           C  
ATOM   1130 HG21 VAL A  75       8.121 -39.917   2.327  1.00 88.05           H  
ATOM   1131 HG22 VAL A  75       9.528 -39.128   3.066  1.00 88.05           H  
ATOM   1132 HG23 VAL A  75       8.992 -38.671   1.429  1.00 88.05           H  
ATOM   1133  N   THR A  76      12.152 -41.570  -0.499  1.00 82.75           N  
ATOM   1134  H   THR A  76      11.448 -41.093  -1.043  1.00 82.75           H  
ATOM   1135  CA  THR A  76      12.900 -42.673  -1.123  1.00 82.75           C  
ATOM   1136  HA  THR A  76      12.747 -43.572  -0.526  1.00 82.75           H  
ATOM   1137  C   THR A  76      14.407 -42.394  -1.151  1.00 82.75           C  
ATOM   1138  CB  THR A  76      12.380 -42.950  -2.544  1.00 82.75           C  
ATOM   1139  HB  THR A  76      12.594 -42.095  -3.185  1.00 82.75           H  
ATOM   1140  O   THR A  76      15.195 -43.242  -0.724  1.00 82.75           O  
ATOM   1141  CG2 THR A  76      13.004 -44.205  -3.155  1.00 82.75           C  
ATOM   1142 HG21 THR A  76      12.557 -44.394  -4.130  1.00 82.75           H  
ATOM   1143 HG22 THR A  76      14.077 -44.067  -3.288  1.00 82.75           H  
ATOM   1144 HG23 THR A  76      12.826 -45.064  -2.508  1.00 82.75           H  
ATOM   1145  OG1 THR A  76      10.985 -43.169  -2.532  1.00 82.75           O  
ATOM   1146  HG1 THR A  76      10.542 -42.337  -2.351  1.00 82.75           H  
ATOM   1147  N   ALA A  77      14.811 -41.194  -1.587  1.00 84.71           N  
ATOM   1148  H   ALA A  77      14.118 -40.514  -1.868  1.00 84.71           H  
ATOM   1149  CA  ALA A  77      16.216 -40.786  -1.624  1.00 84.71           C  
ATOM   1150  HA  ALA A  77      16.784 -41.517  -2.198  1.00 84.71           H  
ATOM   1151  C   ALA A  77      16.827 -40.725  -0.213  1.00 84.71           C  
ATOM   1152  CB  ALA A  77      16.306 -39.427  -2.333  1.00 84.71           C  
ATOM   1153  HB1 ALA A  77      15.718 -38.682  -1.797  1.00 84.71           H  
ATOM   1154  HB2 ALA A  77      17.345 -39.102  -2.370  1.00 84.71           H  
ATOM   1155  HB3 ALA A  77      15.929 -39.517  -3.352  1.00 84.71           H  
ATOM   1156  O   ALA A  77      17.938 -41.210   0.016  1.00 84.71           O  
ATOM   1157  N   LEU A  78      16.079 -40.187   0.755  1.00 90.07           N  
ATOM   1158  H   LEU A  78      15.184 -39.789   0.509  1.00 90.07           H  
ATOM   1159  CA  LEU A  78      16.527 -40.076   2.140  1.00 90.07           C  
ATOM   1160  HA  LEU A  78      17.511 -39.607   2.127  1.00 90.07           H  
ATOM   1161  C   LEU A  78      16.696 -41.456   2.800  1.00 90.07           C  
ATOM   1162  CB  LEU A  78      15.554 -39.141   2.879  1.00 90.07           C  
ATOM   1163  HB2 LEU A  78      14.546 -39.548   2.807  1.00 90.07           H  
ATOM   1164  HB3 LEU A  78      15.559 -38.180   2.363  1.00 90.07           H  
ATOM   1165  O   LEU A  78      17.717 -41.706   3.442  1.00 90.07           O  
ATOM   1166  CG  LEU A  78      15.879 -38.903   4.363  1.00 90.07           C  
ATOM   1167  HG  LEU A  78      15.686 -39.816   4.926  1.00 90.07           H  
ATOM   1168  CD1 LEU A  78      17.328 -38.480   4.606  1.00 90.07           C  
ATOM   1169 HD11 LEU A  78      17.471 -38.317   5.674  1.00 90.07           H  
ATOM   1170 HD12 LEU A  78      17.542 -37.566   4.051  1.00 90.07           H  
ATOM   1171 HD13 LEU A  78      18.016 -39.265   4.293  1.00 90.07           H  
ATOM   1172  CD2 LEU A  78      14.984 -37.789   4.907  1.00 90.07           C  
ATOM   1173 HD21 LEU A  78      15.139 -36.872   4.337  1.00 90.07           H  
ATOM   1174 HD22 LEU A  78      13.937 -38.082   4.826  1.00 90.07           H  
ATOM   1175 HD23 LEU A  78      15.215 -37.591   5.953  1.00 90.07           H  
ATOM   1176  N   ALA A  79      15.765 -42.389   2.589  1.00 89.44           N  
ATOM   1177  H   ALA A  79      14.937 -42.138   2.068  1.00 89.44           H  
ATOM   1178  CA  ALA A  79      15.885 -43.762   3.083  1.00 89.44           C  
ATOM   1179  HA  ALA A  79      15.995 -43.739   4.167  1.00 89.44           H  
ATOM   1180  C   ALA A  79      17.117 -44.489   2.507  1.00 89.44           C  
ATOM   1181  CB  ALA A  79      14.587 -44.501   2.749  1.00 89.44           C  
ATOM   1182  HB1 ALA A  79      13.752 -43.998   3.238  1.00 89.44           H  
ATOM   1183  HB2 ALA A  79      14.645 -45.529   3.108  1.00 89.44           H  
ATOM   1184  HB3 ALA A  79      14.417 -44.507   1.673  1.00 89.44           H  
ATOM   1185  O   ALA A  79      17.865 -45.132   3.250  1.00 89.44           O  
ATOM   1186  N   GLN A  80      17.378 -44.331   1.203  1.00 83.32           N  
ATOM   1187  H   GLN A  80      16.749 -43.763   0.653  1.00 83.32           H  
ATOM   1188  CA  GLN A  80      18.551 -44.912   0.540  1.00 83.32           C  
ATOM   1189  HA  GLN A  80      18.546 -45.987   0.721  1.00 83.32           H  
ATOM   1190  C   GLN A  80      19.871 -44.358   1.108  1.00 83.32           C  
ATOM   1191  CB  GLN A  80      18.425 -44.667  -0.971  1.00 83.32           C  
ATOM   1192  HB2 GLN A  80      18.582 -43.608  -1.173  1.00 83.32           H  
ATOM   1193  HB3 GLN A  80      17.415 -44.927  -1.287  1.00 83.32           H  
ATOM   1194  O   GLN A  80      20.817 -45.122   1.329  1.00 83.32           O  
ATOM   1195  CG  GLN A  80      19.410 -45.501  -1.809  1.00 83.32           C  
ATOM   1196  HG2 GLN A  80      20.433 -45.273  -1.511  1.00 83.32           H  
ATOM   1197  HG3 GLN A  80      19.221 -46.559  -1.627  1.00 83.32           H  
ATOM   1198  CD  GLN A  80      19.272 -45.225  -3.307  1.00 83.32           C  
ATOM   1199  NE2 GLN A  80      19.838 -46.044  -4.167  1.00 83.32           N  
ATOM   1200 HE21 GLN A  80      19.693 -45.802  -5.137  1.00 83.32           H  
ATOM   1201 HE22 GLN A  80      20.354 -46.864  -3.881  1.00 83.32           H  
ATOM   1202  OE1 GLN A  80      18.664 -44.268  -3.744  1.00 83.32           O  
ATOM   1203  N   HIS A  81      19.924 -43.057   1.416  1.00 87.81           N  
ATOM   1204  H   HIS A  81      19.141 -42.473   1.162  1.00 87.81           H  
ATOM   1205  CA  HIS A  81      21.077 -42.426   2.069  1.00 87.81           C  
ATOM   1206  HA  HIS A  81      21.977 -42.638   1.492  1.00 87.81           H  
ATOM   1207  C   HIS A  81      21.320 -42.945   3.491  1.00 87.81           C  
ATOM   1208  CB  HIS A  81      20.877 -40.912   2.091  1.00 87.81           C  
ATOM   1209  HB2 HIS A  81      20.776 -40.549   1.068  1.00 87.81           H  
ATOM   1210  HB3 HIS A  81      19.961 -40.663   2.627  1.00 87.81           H  
ATOM   1211  O   HIS A  81      22.455 -43.271   3.851  1.00 87.81           O  
ATOM   1212  CG  HIS A  81      22.034 -40.200   2.736  1.00 87.81           C  
ATOM   1213  CD2 HIS A  81      21.957 -39.406   3.841  1.00 87.81           C  
ATOM   1214  HD2 HIS A  81      21.050 -39.189   4.385  1.00 87.81           H  
ATOM   1215  ND1 HIS A  81      23.310 -40.095   2.187  1.00 87.81           N  
ATOM   1216  HD1 HIS A  81      23.936 -39.163   2.907  1.00 87.81           H  
ATOM   1217  CE1 HIS A  81      24.879 -38.726   2.613  1.00 87.81           C  
ATOM   1218  HE1 HIS A  81      23.160 -38.741   3.925  1.00 87.81           H  
ATOM   1219  NE2 HIS A  81      23.265 -37.846   4.380  1.00 87.81           N  
ATOM   1220  N   LEU A  82      20.263 -43.077   4.301  1.00 88.43           N  
ATOM   1221  H   LEU A  82      19.358 -42.788   3.958  1.00 88.43           H  
ATOM   1222  CA  LEU A  82      20.370 -43.641   5.652  1.00 88.43           C  
ATOM   1223  HA  LEU A  82      21.102 -43.063   6.217  1.00 88.43           H  
ATOM   1224  C   LEU A  82      20.897 -45.084   5.615  1.00 88.43           C  
ATOM   1225  CB  LEU A  82      19.010 -43.566   6.370  1.00 88.43           C  
ATOM   1226  HB2 LEU A  82      18.268 -44.074   5.753  1.00 88.43           H  
ATOM   1227  HB3 LEU A  82      19.085 -44.111   7.310  1.00 88.43           H  
ATOM   1228  O   LEU A  82      21.771 -45.434   6.412  1.00 88.43           O  
ATOM   1229  CG  LEU A  82      18.507 -42.141   6.675  1.00 88.43           C  
ATOM   1230  HG  LEU A  82      18.465 -41.553   5.758  1.00 88.43           H  
ATOM   1231  CD1 LEU A  82      17.103 -42.224   7.266  1.00 88.43           C  
ATOM   1232 HD11 LEU A  82      16.454 -42.757   6.570  1.00 88.43           H  
ATOM   1233 HD12 LEU A  82      16.704 -41.220   7.410  1.00 88.43           H  
ATOM   1234 HD13 LEU A  82      17.115 -42.756   8.217  1.00 88.43           H  
ATOM   1235  CD2 LEU A  82      19.392 -41.384   7.664  1.00 88.43           C  
ATOM   1236 HD21 LEU A  82      18.958 -40.404   7.860  1.00 88.43           H  
ATOM   1237 HD22 LEU A  82      20.388 -41.245   7.244  1.00 88.43           H  
ATOM   1238 HD23 LEU A  82      19.460 -41.940   8.600  1.00 88.43           H  
ATOM   1239  N   ARG A  83      20.442 -45.898   4.649  1.00 84.02           N  
ATOM   1240  H   ARG A  83      19.705 -45.552   4.051  1.00 84.02           H  
ATOM   1241  CA  ARG A  83      20.933 -47.273   4.446  1.00 84.02           C  
ATOM   1242  HA  ARG A  83      20.791 -47.828   5.374  1.00 84.02           H  
ATOM   1243  C   ARG A  83      22.430 -47.298   4.146  1.00 84.02           C  
ATOM   1244  CB  ARG A  83      20.131 -47.959   3.323  1.00 84.02           C  
ATOM   1245  HB2 ARG A  83      19.067 -47.761   3.453  1.00 84.02           H  
ATOM   1246  HB3 ARG A  83      20.428 -47.541   2.361  1.00 84.02           H  
ATOM   1247  O   ARG A  83      23.161 -48.084   4.750  1.00 84.02           O  
ATOM   1248  CG  ARG A  83      20.354 -49.484   3.326  1.00 84.02           C  
ATOM   1249  HG2 ARG A  83      21.416 -49.706   3.225  1.00 84.02           H  
ATOM   1250  HG3 ARG A  83      20.010 -49.889   4.278  1.00 84.02           H  
ATOM   1251  CD  ARG A  83      19.596 -50.191   2.196  1.00 84.02           C  
ATOM   1252  HD2 ARG A  83      18.539 -49.936   2.264  1.00 84.02           H  
ATOM   1253  HD3 ARG A  83      19.696 -51.267   2.340  1.00 84.02           H  
ATOM   1254  NE  ARG A  83      20.116 -49.792   0.875  1.00 84.02           N  
ATOM   1255  HE  ARG A  83      20.184 -48.796   0.718  1.00 84.02           H  
ATOM   1256  NH1 ARG A  83      20.050 -51.839  -0.184  1.00 84.02           N  
ATOM   1257 HH11 ARG A  83      20.081 -52.358  -1.050  1.00 84.02           H  
ATOM   1258 HH12 ARG A  83      19.430 -52.198   0.528  1.00 84.02           H  
ATOM   1259  NH2 ARG A  83      20.927 -50.077  -1.226  1.00 84.02           N  
ATOM   1260 HH21 ARG A  83      21.050 -50.664  -2.039  1.00 84.02           H  
ATOM   1261 HH22 ARG A  83      21.158 -49.095  -1.257  1.00 84.02           H  
ATOM   1262  CZ  ARG A  83      20.361 -50.573  -0.161  1.00 84.02           C  
ATOM   1263  N   ALA A  84      22.888 -46.421   3.250  1.00 80.32           N  
ATOM   1264  H   ALA A  84      22.226 -45.806   2.800  1.00 80.32           H  
ATOM   1265  CA  ALA A  84      24.297 -46.321   2.880  1.00 80.32           C  
ATOM   1266  HA  ALA A  84      24.623 -47.290   2.501  1.00 80.32           H  
ATOM   1267  C   ALA A  84      25.187 -45.987   4.090  1.00 80.32           C  
ATOM   1268  CB  ALA A  84      24.440 -45.294   1.750  1.00 80.32           C  
ATOM   1269  HB1 ALA A  84      24.140 -44.305   2.095  1.00 80.32           H  
ATOM   1270  HB2 ALA A  84      25.479 -45.254   1.423  1.00 80.32           H  
ATOM   1271  HB3 ALA A  84      23.814 -45.581   0.905  1.00 80.32           H  
ATOM   1272  O   ALA A  84      26.196 -46.660   4.300  1.00 80.32           O  
ATOM   1273  N   ARG A  85      24.788 -45.018   4.931  1.00 82.64           N  
ATOM   1274  H   ARG A  85      23.945 -44.512   4.702  1.00 82.64           H  
ATOM   1275  CA  ARG A  85      25.553 -44.647   6.138  1.00 82.64           C  
ATOM   1276  HA  ARG A  85      26.590 -44.475   5.848  1.00 82.64           H  
ATOM   1277  C   ARG A  85      25.623 -45.771   7.175  1.00 82.64           C  
ATOM   1278  CB  ARG A  85      24.995 -43.365   6.773  1.00 82.64           C  
ATOM   1279  HB2 ARG A  85      25.482 -43.236   7.739  1.00 82.64           H  
ATOM   1280  HB3 ARG A  85      23.923 -43.466   6.941  1.00 82.64           H  
ATOM   1281  O   ARG A  85      26.711 -46.078   7.663  1.00 82.64           O  
ATOM   1282  CG  ARG A  85      25.270 -42.119   5.917  1.00 82.64           C  
ATOM   1283  HG2 ARG A  85      24.566 -42.079   5.085  1.00 82.64           H  
ATOM   1284  HG3 ARG A  85      26.284 -42.167   5.521  1.00 82.64           H  
ATOM   1285  CD  ARG A  85      25.142 -40.857   6.777  1.00 82.64           C  
ATOM   1286  HD2 ARG A  85      25.843 -40.938   7.608  1.00 82.64           H  
ATOM   1287  HD3 ARG A  85      24.128 -40.804   7.173  1.00 82.64           H  
ATOM   1288  NE  ARG A  85      25.417 -39.639   5.993  1.00 82.64           N  
ATOM   1289  HE  ARG A  85      25.186 -39.696   5.011  1.00 82.64           H  
ATOM   1290  NH1 ARG A  85      26.116 -38.295   7.721  1.00 82.64           N  
ATOM   1291 HH11 ARG A  85      26.317 -37.381   8.102  1.00 82.64           H  
ATOM   1292 HH12 ARG A  85      26.001 -39.071   8.357  1.00 82.64           H  
ATOM   1293  NH2 ARG A  85      25.989 -37.457   5.657  1.00 82.64           N  
ATOM   1294 HH21 ARG A  85      25.863 -37.568   4.661  1.00 82.64           H  
ATOM   1295 HH22 ARG A  85      26.354 -36.585   6.013  1.00 82.64           H  
ATOM   1296  CZ  ARG A  85      25.843 -38.476   6.458  1.00 82.64           C  
ATOM   1297  N   LEU A  86      24.491 -46.411   7.479  1.00 77.60           N  
ATOM   1298  H   LEU A  86      23.638 -46.111   7.029  1.00 77.60           H  
ATOM   1299  CA  LEU A  86      24.418 -47.473   8.494  1.00 77.60           C  
ATOM   1300  HA  LEU A  86      24.894 -47.115   9.407  1.00 77.60           H  
ATOM   1301  C   LEU A  86      25.188 -48.743   8.091  1.00 77.60           C  
ATOM   1302  CB  LEU A  86      22.938 -47.789   8.789  1.00 77.60           C  
ATOM   1303  HB2 LEU A  86      22.881 -48.690   9.399  1.00 77.60           H  
ATOM   1304  HB3 LEU A  86      22.435 -47.993   7.844  1.00 77.60           H  
ATOM   1305  O   LEU A  86      25.694 -49.454   8.957  1.00 77.60           O  
ATOM   1306  CG  LEU A  86      22.195 -46.655   9.523  1.00 77.60           C  
ATOM   1307  HG  LEU A  86      22.361 -45.716   8.997  1.00 77.60           H  
ATOM   1308  CD1 LEU A  86      20.691 -46.924   9.542  1.00 77.60           C  
ATOM   1309 HD11 LEU A  86      20.177 -46.072   9.986  1.00 77.60           H  
ATOM   1310 HD12 LEU A  86      20.481 -47.816  10.132  1.00 77.60           H  
ATOM   1311 HD13 LEU A  86      20.329 -47.054   8.523  1.00 77.60           H  
ATOM   1312  CD2 LEU A  86      22.659 -46.500  10.973  1.00 77.60           C  
ATOM   1313 HD21 LEU A  86      22.092 -45.708  11.461  1.00 77.60           H  
ATOM   1314 HD22 LEU A  86      23.712 -46.222  11.012  1.00 77.60           H  
ATOM   1315 HD23 LEU A  86      22.516 -47.430  11.523  1.00 77.60           H  
ATOM   1316  N   GLY A  87      25.313 -49.029   6.790  1.00 62.41           N  
ATOM   1317  H   GLY A  87      24.835 -48.444   6.120  1.00 62.41           H  
ATOM   1318  CA  GLY A  87      26.077 -50.180   6.297  1.00 62.41           C  
ATOM   1319  HA2 GLY A  87      25.744 -51.080   6.813  1.00 62.41           H  
ATOM   1320  HA3 GLY A  87      25.874 -50.296   5.233  1.00 62.41           H  
ATOM   1321  C   GLY A  87      27.597 -50.054   6.476  1.00 62.41           C  
ATOM   1322  O   GLY A  87      28.276 -51.065   6.663  1.00 62.41           O  
ATOM   1323  N   THR A  88      28.144 -48.834   6.435  1.00 51.86           N  
ATOM   1324  H   THR A  88      27.549 -48.042   6.237  1.00 51.86           H  
ATOM   1325  CA  THR A  88      29.598 -48.601   6.508  1.00 51.86           C  
ATOM   1326  HA  THR A  88      30.083 -49.359   5.893  1.00 51.86           H  
ATOM   1327  C   THR A  88      30.201 -48.777   7.902  1.00 51.86           C  
ATOM   1328  CB  THR A  88      30.000 -47.223   5.942  1.00 51.86           C  
ATOM   1329  HB  THR A  88      30.850 -46.832   6.501  1.00 51.86           H  
ATOM   1330  O   THR A  88      31.270 -49.377   8.015  1.00 51.86           O  
ATOM   1331  CG2 THR A  88      30.411 -47.349   4.475  1.00 51.86           C  
ATOM   1332 HG21 THR A  88      31.274 -48.009   4.386  1.00 51.86           H  
ATOM   1333 HG22 THR A  88      29.580 -47.745   3.893  1.00 51.86           H  
ATOM   1334 HG23 THR A  88      30.678 -46.365   4.090  1.00 51.86           H  
ATOM   1335  OG1 THR A  88      28.959 -46.270   5.965  1.00 51.86           O  
ATOM   1336  HG1 THR A  88      28.536 -46.237   6.826  1.00 51.86           H  
ATOM   1337  N   GLU A  89      29.546 -48.297   8.964  1.00 41.40           N  
ATOM   1338  H   GLU A  89      28.657 -47.837   8.832  1.00 41.40           H  
ATOM   1339  CA  GLU A  89      30.153 -48.252  10.309  1.00 41.40           C  
ATOM   1340  HA  GLU A  89      31.144 -47.804  10.233  1.00 41.40           H  
ATOM   1341  C   GLU A  89      30.370 -49.644  10.932  1.00 41.40           C  
ATOM   1342  CB  GLU A  89      29.314 -47.360  11.242  1.00 41.40           C  
ATOM   1343  HB2 GLU A  89      28.273 -47.681  11.204  1.00 41.40           H  
ATOM   1344  HB3 GLU A  89      29.679 -47.481  12.261  1.00 41.40           H  
ATOM   1345  O   GLU A  89      31.357 -49.867  11.632  1.00 41.40           O  
ATOM   1346  CG  GLU A  89      29.428 -45.874  10.860  1.00 41.40           C  
ATOM   1347  HG2 GLU A  89      30.484 -45.608  10.823  1.00 41.40           H  
ATOM   1348  HG3 GLU A  89      29.013 -45.731   9.862  1.00 41.40           H  
ATOM   1349  CD  GLU A  89      28.700 -44.941  11.844  1.00 41.40           C  
ATOM   1350  OE1 GLU A  89      29.222 -43.826  12.076  1.00 41.40           O  
ATOM   1351  OE2 GLU A  89      27.608 -45.327  12.316  1.00 41.40           O  
ATOM   1352  N   VAL A  90      29.513 -50.623  10.615  1.00 37.49           N  
ATOM   1353  H   VAL A  90      28.738 -50.379  10.016  1.00 37.49           H  
ATOM   1354  CA  VAL A  90      29.536 -51.971  11.226  1.00 37.49           C  
ATOM   1355  HA  VAL A  90      29.504 -51.846  12.308  1.00 37.49           H  
ATOM   1356  C   VAL A  90      30.827 -52.759  10.923  1.00 37.49           C  
ATOM   1357  CB  VAL A  90      28.277 -52.767  10.803  1.00 37.49           C  
ATOM   1358  HB  VAL A  90      28.289 -52.895   9.720  1.00 37.49           H  
ATOM   1359  O   VAL A  90      31.155 -53.703  11.639  1.00 37.49           O  
ATOM   1360  CG1 VAL A  90      28.174 -54.156  11.452  1.00 37.49           C  
ATOM   1361 HG11 VAL A  90      28.268 -54.069  12.534  1.00 37.49           H  
ATOM   1362 HG12 VAL A  90      27.217 -54.616  11.207  1.00 37.49           H  
ATOM   1363 HG13 VAL A  90      28.962 -54.808  11.074  1.00 37.49           H  
ATOM   1364  CG2 VAL A  90      26.991 -52.020  11.187  1.00 37.49           C  
ATOM   1365 HG21 VAL A  90      26.116 -52.596  10.886  1.00 37.49           H  
ATOM   1366 HG22 VAL A  90      26.939 -51.057  10.680  1.00 37.49           H  
ATOM   1367 HG23 VAL A  90      26.962 -51.851  12.264  1.00 37.49           H  
ATOM   1368  N   ARG A  91      31.591 -52.389   9.884  1.00 34.48           N  
ATOM   1369  H   ARG A  91      31.317 -51.555   9.385  1.00 34.48           H  
ATOM   1370  CA  ARG A  91      32.841 -53.078   9.504  1.00 34.48           C  
ATOM   1371  HA  ARG A  91      32.737 -54.140   9.727  1.00 34.48           H  
ATOM   1372  C   ARG A  91      34.089 -52.662  10.292  1.00 34.48           C  
ATOM   1373  CB  ARG A  91      33.097 -52.899   7.995  1.00 34.48           C  
ATOM   1374  HB2 ARG A  91      34.170 -52.896   7.807  1.00 34.48           H  
ATOM   1375  HB3 ARG A  91      32.706 -51.937   7.662  1.00 34.48           H  
ATOM   1376  O   ARG A  91      35.107 -53.327  10.128  1.00 34.48           O  
ATOM   1377  CG  ARG A  91      32.485 -54.032   7.165  1.00 34.48           C  
ATOM   1378  HG2 ARG A  91      32.845 -54.989   7.543  1.00 34.48           H  
ATOM   1379  HG3 ARG A  91      31.398 -53.998   7.240  1.00 34.48           H  
ATOM   1380  CD  ARG A  91      32.917 -53.871   5.704  1.00 34.48           C  
ATOM   1381  HD2 ARG A  91      32.505 -52.935   5.327  1.00 34.48           H  
ATOM   1382  HD3 ARG A  91      34.005 -53.818   5.663  1.00 34.48           H  
ATOM   1383  NE  ARG A  91      32.456 -54.995   4.866  1.00 34.48           N  
ATOM   1384  HE  ARG A  91      31.970 -55.741   5.342  1.00 34.48           H  
ATOM   1385  NH1 ARG A  91      33.168 -54.155   2.851  1.00 34.48           N  
ATOM   1386 HH11 ARG A  91      33.501 -53.330   3.330  1.00 34.48           H  
ATOM   1387 HH12 ARG A  91      33.224 -54.215   1.844  1.00 34.48           H  
ATOM   1388  NH2 ARG A  91      32.118 -56.121   2.914  1.00 34.48           N  
ATOM   1389 HH21 ARG A  91      31.620 -56.842   3.416  1.00 34.48           H  
ATOM   1390 HH22 ARG A  91      32.186 -56.164   1.907  1.00 34.48           H  
ATOM   1391  CZ  ARG A  91      32.584 -55.086   3.554  1.00 34.48           C  
ATOM   1392  N   GLY A  92      34.041 -51.564  11.049  1.00 32.45           N  
ATOM   1393  H   GLY A  92      33.144 -51.116  11.172  1.00 32.45           H  
ATOM   1394  CA  GLY A  92      35.228 -50.846  11.528  1.00 32.45           C  
ATOM   1395  HA2 GLY A  92      34.918 -49.860  11.874  1.00 32.45           H  
ATOM   1396  HA3 GLY A  92      35.909 -50.696  10.690  1.00 32.45           H  
ATOM   1397  C   GLY A  92      36.027 -51.526  12.647  1.00 32.45           C  
ATOM   1398  O   GLY A  92      36.877 -52.384  12.409  1.00 32.45           O  
ATOM   1399  N   GLU A  93      35.834 -51.056  13.878  1.00 33.80           N  
ATOM   1400  H   GLU A  93      35.120 -50.359  14.030  1.00 33.80           H  
ATOM   1401  CA  GLU A  93      36.740 -51.335  14.997  1.00 33.80           C  
ATOM   1402  HA  GLU A  93      37.759 -51.376  14.612  1.00 33.80           H  
ATOM   1403  C   GLU A  93      36.474 -52.698  15.652  1.00 33.80           C  
ATOM   1404  CB  GLU A  93      36.708 -50.179  16.010  1.00 33.80           C  
ATOM   1405  HB2 GLU A  93      35.686 -50.028  16.357  1.00 33.80           H  
ATOM   1406  HB3 GLU A  93      37.334 -50.448  16.861  1.00 33.80           H  
ATOM   1407  O   GLU A  93      35.797 -52.813  16.673  1.00 33.80           O  
ATOM   1408  CG  GLU A  93      37.251 -48.876  15.400  1.00 33.80           C  
ATOM   1409  HG2 GLU A  93      38.220 -49.084  14.948  1.00 33.80           H  
ATOM   1410  HG3 GLU A  93      36.578 -48.539  14.611  1.00 33.80           H  
ATOM   1411  CD  GLU A  93      37.401 -47.760  16.444  1.00 33.80           C  
ATOM   1412  OE1 GLU A  93      38.409 -47.022  16.349  1.00 33.80           O  
ATOM   1413  OE2 GLU A  93      36.520 -47.656  17.325  1.00 33.80           O  
ATOM   1414  N   ALA A  94      37.058 -53.757  15.086  1.00 39.39           N  
ATOM   1415  H   ALA A  94      37.517 -53.628  14.196  1.00 39.39           H  
ATOM   1416  CA  ALA A  94      37.186 -55.031  15.788  1.00 39.39           C  
ATOM   1417  HA  ALA A  94      36.189 -55.340  16.100  1.00 39.39           H  
ATOM   1418  C   ALA A  94      38.099 -54.851  17.027  1.00 39.39           C  
ATOM   1419  CB  ALA A  94      37.724 -56.089  14.815  1.00 39.39           C  
ATOM   1420  HB1 ALA A  94      37.044 -56.189  13.969  1.00 39.39           H  
ATOM   1421  HB2 ALA A  94      38.708 -55.792  14.453  1.00 39.39           H  
ATOM   1422  HB3 ALA A  94      37.805 -57.047  15.327  1.00 39.39           H  
ATOM   1423  O   ALA A  94      39.274 -54.504  16.862  1.00 39.39           O  
ATOM   1424  N   PRO A  95      37.610 -55.072  18.265  1.00 40.32           N  
ATOM   1425  CA  PRO A  95      38.380 -54.779  19.470  1.00 40.32           C  
ATOM   1426  HA  PRO A  95      38.695 -53.736  19.433  1.00 40.32           H  
ATOM   1427  C   PRO A  95      39.631 -55.662  19.585  1.00 40.32           C  
ATOM   1428  CB  PRO A  95      37.411 -54.948  20.646  1.00 40.32           C  
ATOM   1429  HB2 PRO A  95      37.899 -55.362  21.528  1.00 40.32           H  
ATOM   1430  HB3 PRO A  95      36.959 -53.984  20.881  1.00 40.32           H  
ATOM   1431  O   PRO A  95      39.593 -56.872  19.359  1.00 40.32           O  
ATOM   1432  CG  PRO A  95      36.339 -55.889  20.098  1.00 40.32           C  
ATOM   1433  HG2 PRO A  95      36.675 -56.921  20.194  1.00 40.32           H  
ATOM   1434  HG3 PRO A  95      35.380 -55.748  20.596  1.00 40.32           H  
ATOM   1435  CD  PRO A  95      36.269 -55.512  18.619  1.00 40.32           C  
ATOM   1436  HD2 PRO A  95      35.961 -56.376  18.030  1.00 40.32           H  
ATOM   1437  HD3 PRO A  95      35.568 -54.689  18.482  1.00 40.32           H  
ATOM   1438  N   SER A  96      40.752 -55.037  19.955  1.00 49.67           N  
ATOM   1439  H   SER A  96      40.693 -54.041  20.114  1.00 49.67           H  
ATOM   1440  CA  SER A  96      42.070 -55.679  20.035  1.00 49.67           C  
ATOM   1441  HA  SER A  96      42.329 -56.040  19.040  1.00 49.67           H  
ATOM   1442  C   SER A  96      42.097 -56.862  21.007  1.00 49.67           C  
ATOM   1443  CB  SER A  96      43.121 -54.648  20.457  1.00 49.67           C  
ATOM   1444  HB2 SER A  96      42.812 -54.184  21.394  1.00 49.67           H  
ATOM   1445  HB3 SER A  96      43.193 -53.877  19.689  1.00 49.67           H  
ATOM   1446  O   SER A  96      41.672 -56.749  22.158  1.00 49.67           O  
ATOM   1447  OG  SER A  96      44.390 -55.254  20.640  1.00 49.67           O  
ATOM   1448  HG  SER A  96      45.024 -54.551  20.798  1.00 49.67           H  
ATOM   1449  N   ALA A  97      42.706 -57.972  20.577  1.00 56.17           N  
ATOM   1450  H   ALA A  97      43.031 -57.989  19.621  1.00 56.17           H  
ATOM   1451  CA  ALA A  97      42.861 -59.184  21.383  1.00 56.17           C  
ATOM   1452  HA  ALA A  97      41.869 -59.550  21.645  1.00 56.17           H  
ATOM   1453  C   ALA A  97      43.627 -58.963  22.705  1.00 56.17           C  
ATOM   1454  CB  ALA A  97      43.561 -60.238  20.514  1.00 56.17           C  
ATOM   1455  HB1 ALA A  97      44.553 -59.890  20.228  1.00 56.17           H  
ATOM   1456  HB2 ALA A  97      43.658 -61.165  21.078  1.00 56.17           H  
ATOM   1457  HB3 ALA A  97      42.970 -60.431  19.619  1.00 56.17           H  
ATOM   1458  O   ALA A  97      43.424 -59.716  23.655  1.00 56.17           O  
ATOM   1459  N   LEU A  98      44.480 -57.931  22.784  1.00 60.07           N  
ATOM   1460  H   LEU A  98      44.552 -57.314  21.987  1.00 60.07           H  
ATOM   1461  CA  LEU A  98      45.239 -57.599  23.996  1.00 60.07           C  
ATOM   1462  HA  LEU A  98      45.745 -58.496  24.354  1.00 60.07           H  
ATOM   1463  C   LEU A  98      44.331 -57.145  25.148  1.00 60.07           C  
ATOM   1464  CB  LEU A  98      46.293 -56.525  23.667  1.00 60.07           C  
ATOM   1465  HB2 LEU A  98      46.655 -56.089  24.598  1.00 60.07           H  
ATOM   1466  HB3 LEU A  98      45.812 -55.727  23.101  1.00 60.07           H  
ATOM   1467  O   LEU A  98      44.508 -57.609  26.268  1.00 60.07           O  
ATOM   1468  CG  LEU A  98      47.504 -57.063  22.881  1.00 60.07           C  
ATOM   1469  HG  LEU A  98      47.158 -57.686  22.057  1.00 60.07           H  
ATOM   1470  CD1 LEU A  98      48.306 -55.902  22.293  1.00 60.07           C  
ATOM   1471 HD11 LEU A  98      48.664 -55.256  23.094  1.00 60.07           H  
ATOM   1472 HD12 LEU A  98      47.676 -55.324  21.617  1.00 60.07           H  
ATOM   1473 HD13 LEU A  98      49.159 -56.288  21.733  1.00 60.07           H  
ATOM   1474  CD2 LEU A  98      48.442 -57.884  23.770  1.00 60.07           C  
ATOM   1475 HD21 LEU A  98      49.312 -58.205  23.196  1.00 60.07           H  
ATOM   1476 HD22 LEU A  98      48.772 -57.286  24.619  1.00 60.07           H  
ATOM   1477 HD23 LEU A  98      47.928 -58.770  24.143  1.00 60.07           H  
ATOM   1478  N   ALA A  99      43.304 -56.334  24.875  1.00 54.94           N  
ATOM   1479  H   ALA A  99      43.129 -56.063  23.918  1.00 54.94           H  
ATOM   1480  CA  ALA A  99      42.397 -55.834  25.915  1.00 54.94           C  
ATOM   1481  HA  ALA A  99      42.988 -55.349  26.692  1.00 54.94           H  
ATOM   1482  C   ALA A  99      41.586 -56.959  26.598  1.00 54.94           C  
ATOM   1483  CB  ALA A  99      41.479 -54.787  25.272  1.00 54.94           C  
ATOM   1484  HB1 ALA A  99      40.878 -55.244  24.486  1.00 54.94           H  
ATOM   1485  HB2 ALA A  99      40.816 -54.373  26.033  1.00 54.94           H  
ATOM   1486  HB3 ALA A  99      42.077 -53.978  24.853  1.00 54.94           H  
ATOM   1487  O   ALA A  99      41.149 -56.822  27.739  1.00 54.94           O  
ATOM   1488  N   GLY A 100      41.410 -58.100  25.918  1.00 58.67           N  
ATOM   1489  H   GLY A 100      41.807 -58.164  24.992  1.00 58.67           H  
ATOM   1490  CA  GLY A 100      40.797 -59.295  26.501  1.00 58.67           C  
ATOM   1491  HA2 GLY A 100      39.870 -59.017  27.002  1.00 58.67           H  
ATOM   1492  HA3 GLY A 100      40.561 -59.992  25.697  1.00 58.67           H  
ATOM   1493  C   GLY A 100      41.686 -60.030  27.514  1.00 58.67           C  
ATOM   1494  O   GLY A 100      41.158 -60.746  28.365  1.00 58.67           O  
ATOM   1495  N   LEU A 101      43.013 -59.859  27.452  1.00 63.70           N  
ATOM   1496  H   LEU A 101      43.385 -59.190  26.793  1.00 63.70           H  
ATOM   1497  CA  LEU A 101      43.954 -60.458  28.408  1.00 63.70           C  
ATOM   1498  HA  LEU A 101      43.611 -61.464  28.652  1.00 63.70           H  
ATOM   1499  C   LEU A 101      43.977 -59.692  29.736  1.00 63.70           C  
ATOM   1500  CB  LEU A 101      45.358 -60.559  27.778  1.00 63.70           C  
ATOM   1501  HB2 LEU A 101      46.100 -60.646  28.571  1.00 63.70           H  
ATOM   1502  HB3 LEU A 101      45.578 -59.634  27.244  1.00 63.70           H  
ATOM   1503  O   LEU A 101      43.906 -60.328  30.786  1.00 63.70           O  
ATOM   1504  CG  LEU A 101      45.508 -61.761  26.828  1.00 63.70           C  
ATOM   1505  HG  LEU A 101      44.599 -61.880  26.238  1.00 63.70           H  
ATOM   1506  CD1 LEU A 101      46.675 -61.556  25.862  1.00 63.70           C  
ATOM   1507 HD11 LEU A 101      46.493 -60.660  25.268  1.00 63.70           H  
ATOM   1508 HD12 LEU A 101      47.602 -61.429  26.422  1.00 63.70           H  
ATOM   1509 HD13 LEU A 101      46.759 -62.412  25.192  1.00 63.70           H  
ATOM   1510  CD2 LEU A 101      45.771 -63.052  27.612  1.00 63.70           C  
ATOM   1511 HD21 LEU A 101      45.866 -63.889  26.921  1.00 63.70           H  
ATOM   1512 HD22 LEU A 101      44.941 -63.246  28.292  1.00 63.70           H  
ATOM   1513 HD23 LEU A 101      46.687 -62.952  28.194  1.00 63.70           H  
ATOM   1514  N   ASP A 102      43.981 -58.356  29.699  1.00 60.82           N  
ATOM   1515  H   ASP A 102      44.135 -57.900  28.811  1.00 60.82           H  
ATOM   1516  CA  ASP A 102      43.995 -57.508  30.904  1.00 60.82           C  
ATOM   1517  HA  ASP A 102      44.909 -57.700  31.468  1.00 60.82           H  
ATOM   1518  C   ASP A 102      42.789 -57.796  31.821  1.00 60.82           C  
ATOM   1519  CB  ASP A 102      43.973 -56.022  30.496  1.00 60.82           C  
ATOM   1520  HB2 ASP A 102      43.962 -55.416  31.403  1.00 60.82           H  
ATOM   1521  HB3 ASP A 102      43.047 -55.823  29.956  1.00 60.82           H  
ATOM   1522  O   ASP A 102      42.918 -57.944  33.039  1.00 60.82           O  
ATOM   1523  CG  ASP A 102      45.154 -55.562  29.631  1.00 60.82           C  
ATOM   1524  OD1 ASP A 102      46.236 -56.180  29.717  1.00 60.82           O  
ATOM   1525  OD2 ASP A 102      44.952 -54.586  28.873  1.00 60.82           O  
ATOM   1526  N   ALA A 103      41.601 -57.948  31.223  1.00 61.68           N  
ATOM   1527  H   ALA A 103      41.556 -57.793  30.226  1.00 61.68           H  
ATOM   1528  CA  ALA A 103      40.371 -58.280  31.943  1.00 61.68           C  
ATOM   1529  HA  ALA A 103      40.230 -57.552  32.741  1.00 61.68           H  
ATOM   1530  C   ALA A 103      40.417 -59.674  32.595  1.00 61.68           C  
ATOM   1531  CB  ALA A 103      39.201 -58.165  30.959  1.00 61.68           C  
ATOM   1532  HB1 ALA A 103      39.329 -58.875  30.141  1.00 61.68           H  
ATOM   1533  HB2 ALA A 103      39.159 -57.155  30.552  1.00 61.68           H  
ATOM   1534  HB3 ALA A 103      38.266 -58.378  31.477  1.00 61.68           H  
ATOM   1535  O   ALA A 103      39.867 -59.868  33.682  1.00 61.68           O  
ATOM   1536  N   LEU A 104      41.087 -60.644  31.959  1.00 66.41           N  
ATOM   1537  H   LEU A 104      41.575 -60.408  31.106  1.00 66.41           H  
ATOM   1538  CA  LEU A 104      41.299 -61.968  32.541  1.00 66.41           C  
ATOM   1539  HA  LEU A 104      40.335 -62.344  32.884  1.00 66.41           H  
ATOM   1540  C   LEU A 104      42.220 -61.870  33.762  1.00 66.41           C  
ATOM   1541  CB  LEU A 104      41.867 -62.918  31.467  1.00 66.41           C  
ATOM   1542  HB2 LEU A 104      42.877 -62.591  31.218  1.00 66.41           H  
ATOM   1543  HB3 LEU A 104      41.263 -62.842  30.562  1.00 66.41           H  
ATOM   1544  O   LEU A 104      41.908 -62.447  34.802  1.00 66.41           O  
ATOM   1545  CG  LEU A 104      41.929 -64.392  31.908  1.00 66.41           C  
ATOM   1546  HG  LEU A 104      42.387 -64.468  32.894  1.00 66.41           H  
ATOM   1547  CD1 LEU A 104      40.539 -65.034  31.951  1.00 66.41           C  
ATOM   1548 HD11 LEU A 104      40.625 -66.082  32.239  1.00 66.41           H  
ATOM   1549 HD12 LEU A 104      40.063 -64.959  30.973  1.00 66.41           H  
ATOM   1550 HD13 LEU A 104      39.922 -64.523  32.690  1.00 66.41           H  
ATOM   1551  CD2 LEU A 104      42.786 -65.200  30.930  1.00 66.41           C  
ATOM   1552 HD21 LEU A 104      43.795 -64.789  30.916  1.00 66.41           H  
ATOM   1553 HD22 LEU A 104      42.362 -65.138  29.928  1.00 66.41           H  
ATOM   1554 HD23 LEU A 104      42.833 -66.241  31.250  1.00 66.41           H  
ATOM   1555  N   GLU A 105      43.319 -61.118  33.653  1.00 66.49           N  
ATOM   1556  H   GLU A 105      43.491 -60.644  32.778  1.00 66.49           H  
ATOM   1557  CA  GLU A 105      44.330 -60.977  34.706  1.00 66.49           C  
ATOM   1558  HA  GLU A 105      44.656 -61.981  34.977  1.00 66.49           H  
ATOM   1559  C   GLU A 105      43.755 -60.335  35.982  1.00 66.49           C  
ATOM   1560  CB  GLU A 105      45.545 -60.204  34.147  1.00 66.49           C  
ATOM   1561  HB2 GLU A 105      45.579 -60.308  33.063  1.00 66.49           H  
ATOM   1562  HB3 GLU A 105      45.454 -59.145  34.388  1.00 66.49           H  
ATOM   1563  O   GLU A 105      43.999 -60.825  37.088  1.00 66.49           O  
ATOM   1564  CG  GLU A 105      46.855 -60.774  34.710  1.00 66.49           C  
ATOM   1565  HG2 GLU A 105      46.854 -60.654  35.793  1.00 66.49           H  
ATOM   1566  HG3 GLU A 105      46.881 -61.843  34.498  1.00 66.49           H  
ATOM   1567  CD  GLU A 105      48.118 -60.114  34.132  1.00 66.49           C  
ATOM   1568  OE1 GLU A 105      49.101 -60.863  33.915  1.00 66.49           O  
ATOM   1569  OE2 GLU A 105      48.125 -58.873  33.986  1.00 66.49           O  
ATOM   1570  N   ALA A 106      42.897 -59.320  35.832  1.00 61.18           N  
ATOM   1571  H   ALA A 106      42.769 -58.946  34.902  1.00 61.18           H  
ATOM   1572  CA  ALA A 106      42.186 -58.680  36.942  1.00 61.18           C  
ATOM   1573  HA  ALA A 106      42.920 -58.383  37.692  1.00 61.18           H  
ATOM   1574  C   ALA A 106      41.163 -59.599  37.644  1.00 61.18           C  
ATOM   1575  CB  ALA A 106      41.512 -57.414  36.401  1.00 61.18           C  
ATOM   1576  HB1 ALA A 106      41.011 -56.889  37.214  1.00 61.18           H  
ATOM   1577  HB2 ALA A 106      40.780 -57.680  35.639  1.00 61.18           H  
ATOM   1578  HB3 ALA A 106      42.261 -56.757  35.959  1.00 61.18           H  
ATOM   1579  O   ALA A 106      40.915 -59.434  38.839  1.00 61.18           O  
ATOM   1580  N   ALA A 107      40.590 -60.581  36.937  1.00 65.73           N  
ATOM   1581  H   ALA A 107      40.820 -60.658  35.956  1.00 65.73           H  
ATOM   1582  CA  ALA A 107      39.625 -61.532  37.496  1.00 65.73           C  
ATOM   1583  HA  ALA A 107      39.007 -61.010  38.226  1.00 65.73           H  
ATOM   1584  C   ALA A 107      40.283 -62.720  38.234  1.00 65.73           C  
ATOM   1585  CB  ALA A 107      38.709 -62.002  36.360  1.00 65.73           C  
ATOM   1586  HB1 ALA A 107      37.940 -62.663  36.760  1.00 65.73           H  
ATOM   1587  HB2 ALA A 107      39.289 -62.537  35.608  1.00 65.73           H  
ATOM   1588  HB3 ALA A 107      38.230 -61.140  35.893  1.00 65.73           H  
ATOM   1589  O   ALA A 107      39.676 -63.298  39.138  1.00 65.73           O  
ATOM   1590  N   LEU A 108      41.533 -63.077  37.898  1.00 68.93           N  
ATOM   1591  H   LEU A 108      41.973 -62.565  37.147  1.00 68.93           H  
ATOM   1592  CA  LEU A 108      42.286 -64.167  38.542  1.00 68.93           C  
ATOM   1593  HA  LEU A 108      41.795 -65.103  38.277  1.00 68.93           H  
ATOM   1594  C   LEU A 108      42.310 -64.139  40.090  1.00 68.93           C  
ATOM   1595  CB  LEU A 108      43.738 -64.207  38.018  1.00 68.93           C  
ATOM   1596  HB2 LEU A 108      44.307 -64.901  38.637  1.00 68.93           H  
ATOM   1597  HB3 LEU A 108      44.182 -63.219  38.146  1.00 68.93           H  
ATOM   1598  O   LEU A 108      42.126 -65.208  40.683  1.00 68.93           O  
ATOM   1599  CG  LEU A 108      43.920 -64.634  36.553  1.00 68.93           C  
ATOM   1600  HG  LEU A 108      43.366 -63.958  35.903  1.00 68.93           H  
ATOM   1601  CD1 LEU A 108      45.396 -64.558  36.164  1.00 68.93           C  
ATOM   1602 HD11 LEU A 108      45.983 -65.263  36.752  1.00 68.93           H  
ATOM   1603 HD12 LEU A 108      45.509 -64.777  35.103  1.00 68.93           H  
ATOM   1604 HD13 LEU A 108      45.767 -63.548  36.343  1.00 68.93           H  
ATOM   1605  CD2 LEU A 108      43.445 -66.063  36.294  1.00 68.93           C  
ATOM   1606 HD21 LEU A 108      42.366 -66.123  36.441  1.00 68.93           H  
ATOM   1607 HD22 LEU A 108      43.958 -66.753  36.964  1.00 68.93           H  
ATOM   1608 HD23 LEU A 108      43.656 -66.322  35.256  1.00 68.93           H  
ATOM   1609  N   PRO A 109      42.547 -63.003  40.786  1.00 64.89           N  
ATOM   1610  CA  PRO A 109      42.636 -63.000  42.248  1.00 64.89           C  
ATOM   1611  HA  PRO A 109      43.410 -63.706  42.549  1.00 64.89           H  
ATOM   1612  C   PRO A 109      41.340 -63.414  42.962  1.00 64.89           C  
ATOM   1613  CB  PRO A 109      43.090 -61.588  42.646  1.00 64.89           C  
ATOM   1614  HB2 PRO A 109      44.168 -61.590  42.808  1.00 64.89           H  
ATOM   1615  HB3 PRO A 109      42.578 -61.223  43.536  1.00 64.89           H  
ATOM   1616  O   PRO A 109      41.428 -64.051  44.017  1.00 64.89           O  
ATOM   1617  CG  PRO A 109      42.768 -60.726  41.428  1.00 64.89           C  
ATOM   1618  HG2 PRO A 109      41.729 -60.401  41.471  1.00 64.89           H  
ATOM   1619  HG3 PRO A 109      43.436 -59.868  41.343  1.00 64.89           H  
ATOM   1620  CD  PRO A 109      42.949 -61.699  40.270  1.00 64.89           C  
ATOM   1621  HD2 PRO A 109      42.341 -61.367  39.429  1.00 64.89           H  
ATOM   1622  HD3 PRO A 109      43.998 -61.728  39.975  1.00 64.89           H  
ATOM   1623  N   GLU A 110      40.161 -63.123  42.405  1.00 61.43           N  
ATOM   1624  H   GLU A 110      40.134 -62.647  41.514  1.00 61.43           H  
ATOM   1625  CA  GLU A 110      38.876 -63.464  43.038  1.00 61.43           C  
ATOM   1626  HA  GLU A 110      38.988 -63.351  44.117  1.00 61.43           H  
ATOM   1627  C   GLU A 110      38.450 -64.926  42.832  1.00 61.43           C  
ATOM   1628  CB  GLU A 110      37.759 -62.494  42.618  1.00 61.43           C  
ATOM   1629  HB2 GLU A 110      37.615 -62.534  41.539  1.00 61.43           H  
ATOM   1630  HB3 GLU A 110      36.843 -62.831  43.103  1.00 61.43           H  
ATOM   1631  O   GLU A 110      37.529 -65.389  43.506  1.00 61.43           O  
ATOM   1632  CG  GLU A 110      38.051 -61.046  43.055  1.00 61.43           C  
ATOM   1633  HG2 GLU A 110      38.695 -61.072  43.934  1.00 61.43           H  
ATOM   1634  HG3 GLU A 110      38.604 -60.542  42.262  1.00 61.43           H  
ATOM   1635  CD  GLU A 110      36.787 -60.240  43.411  1.00 61.43           C  
ATOM   1636  OE1 GLU A 110      36.929 -59.317  44.247  1.00 61.43           O  
ATOM   1637  OE2 GLU A 110      35.693 -60.567  42.900  1.00 61.43           O  
ATOM   1638  N   VAL A 111      39.137 -65.695  41.972  1.00 68.56           N  
ATOM   1639  H   VAL A 111      39.881 -65.271  41.436  1.00 68.56           H  
ATOM   1640  CA  VAL A 111      38.782 -67.102  41.722  1.00 68.56           C  
ATOM   1641  HA  VAL A 111      37.768 -67.091  41.321  1.00 68.56           H  
ATOM   1642  C   VAL A 111      38.817 -67.908  43.036  1.00 68.56           C  
ATOM   1643  CB  VAL A 111      39.655 -67.763  40.640  1.00 68.56           C  
ATOM   1644  HB  VAL A 111      40.702 -67.740  40.943  1.00 68.56           H  
ATOM   1645  O   VAL A 111      39.870 -67.944  43.696  1.00 68.56           O  
ATOM   1646  CG1 VAL A 111      39.228 -69.226  40.428  1.00 68.56           C  
ATOM   1647 HG11 VAL A 111      39.767 -69.668  39.589  1.00 68.56           H  
ATOM   1648 HG12 VAL A 111      39.440 -69.823  41.315  1.00 68.56           H  
ATOM   1649 HG13 VAL A 111      38.161 -69.278  40.210  1.00 68.56           H  
ATOM   1650  CG2 VAL A 111      39.500 -67.027  39.302  1.00 68.56           C  
ATOM   1651 HG21 VAL A 111      39.814 -65.988  39.404  1.00 68.56           H  
ATOM   1652 HG22 VAL A 111      38.459 -67.045  38.981  1.00 68.56           H  
ATOM   1653 HG23 VAL A 111      40.119 -67.494  38.535  1.00 68.56           H  
ATOM   1654  N   PRO A 112      37.709 -68.577  43.429  1.00 72.86           N  
ATOM   1655  CA  PRO A 112      37.610 -69.306  44.691  1.00 72.86           C  
ATOM   1656  HA  PRO A 112      37.711 -68.583  45.501  1.00 72.86           H  
ATOM   1657  C   PRO A 112      38.669 -70.400  44.845  1.00 72.86           C  
ATOM   1658  CB  PRO A 112      36.199 -69.902  44.728  1.00 72.86           C  
ATOM   1659  HB2 PRO A 112      36.191 -70.886  44.259  1.00 72.86           H  
ATOM   1660  HB3 PRO A 112      35.808 -69.960  45.744  1.00 72.86           H  
ATOM   1661  O   PRO A 112      39.000 -71.113  43.899  1.00 72.86           O  
ATOM   1662  CG  PRO A 112      35.391 -68.937  43.867  1.00 72.86           C  
ATOM   1663  HG2 PRO A 112      35.113 -68.061  44.453  1.00 72.86           H  
ATOM   1664  HG3 PRO A 112      34.510 -69.414  43.437  1.00 72.86           H  
ATOM   1665  CD  PRO A 112      36.395 -68.536  42.792  1.00 72.86           C  
ATOM   1666  HD2 PRO A 112      36.362 -69.251  41.970  1.00 72.86           H  
ATOM   1667  HD3 PRO A 112      36.139 -67.537  42.437  1.00 72.86           H  
ATOM   1668  N   ALA A 113      39.171 -70.590  46.068  1.00 66.58           N  
ATOM   1669  H   ALA A 113      38.851 -69.982  46.809  1.00 66.58           H  
ATOM   1670  CA  ALA A 113      40.284 -71.504  46.347  1.00 66.58           C  
ATOM   1671  HA  ALA A 113      41.157 -71.150  45.798  1.00 66.58           H  
ATOM   1672  C   ALA A 113      40.046 -72.963  45.903  1.00 66.58           C  
ATOM   1673  CB  ALA A 113      40.595 -71.431  47.847  1.00 66.58           C  
ATOM   1674  HB1 ALA A 113      41.452 -72.066  48.069  1.00 66.58           H  
ATOM   1675  HB2 ALA A 113      40.832 -70.406  48.129  1.00 66.58           H  
ATOM   1676  HB3 ALA A 113      39.738 -71.778  48.423  1.00 66.58           H  
ATOM   1677  O   ALA A 113      41.000 -73.641  45.538  1.00 66.58           O  
ATOM   1678  N   THR A 114      38.793 -73.429  45.904  1.00 67.62           N  
ATOM   1679  H   THR A 114      38.042 -72.809  46.168  1.00 67.62           H  
ATOM   1680  CA  THR A 114      38.391 -74.765  45.428  1.00 67.62           C  
ATOM   1681  HA  THR A 114      39.039 -75.522  45.869  1.00 67.62           H  
ATOM   1682  C   THR A 114      38.492 -74.928  43.915  1.00 67.62           C  
ATOM   1683  CB  THR A 114      36.936 -75.050  45.831  1.00 67.62           C  
ATOM   1684  HB  THR A 114      36.549 -75.897  45.264  1.00 67.62           H  
ATOM   1685  O   THR A 114      38.762 -76.023  43.440  1.00 67.62           O  
ATOM   1686  CG2 THR A 114      36.832 -75.371  47.321  1.00 67.62           C  
ATOM   1687 HG21 THR A 114      37.180 -74.525  47.914  1.00 67.62           H  
ATOM   1688 HG22 THR A 114      37.437 -76.249  47.549  1.00 67.62           H  
ATOM   1689 HG23 THR A 114      35.793 -75.582  47.572  1.00 67.62           H  
ATOM   1690  OG1 THR A 114      36.125 -73.912  45.605  1.00 67.62           O  
ATOM   1691  HG1 THR A 114      35.734 -73.986  44.732  1.00 67.62           H  
ATOM   1692  N   GLU A 115      38.285 -73.850  43.160  1.00 68.53           N  
ATOM   1693  H   GLU A 115      38.104 -72.964  43.611  1.00 68.53           H  
ATOM   1694  CA  GLU A 115      38.352 -73.848  41.696  1.00 68.53           C  
ATOM   1695  HA  GLU A 115      38.154 -74.849  41.312  1.00 68.53           H  
ATOM   1696  C   GLU A 115      39.740 -73.451  41.193  1.00 68.53           C  
ATOM   1697  CB  GLU A 115      37.279 -72.911  41.131  1.00 68.53           C  
ATOM   1698  HB2 GLU A 115      37.437 -72.800  40.058  1.00 68.53           H  
ATOM   1699  HB3 GLU A 115      37.369 -71.933  41.603  1.00 68.53           H  
ATOM   1700  O   GLU A 115      40.107 -73.822  40.083  1.00 68.53           O  
ATOM   1701  CG  GLU A 115      35.873 -73.481  41.371  1.00 68.53           C  
ATOM   1702  HG2 GLU A 115      35.745 -73.673  42.437  1.00 68.53           H  
ATOM   1703  HG3 GLU A 115      35.785 -74.432  40.846  1.00 68.53           H  
ATOM   1704  CD  GLU A 115      34.755 -72.539  40.910  1.00 68.53           C  
ATOM   1705  OE1 GLU A 115      33.619 -72.755  41.388  1.00 68.53           O  
ATOM   1706  OE2 GLU A 115      35.043 -71.605  40.128  1.00 68.53           O  
ATOM   1707  N   ARG A 116      40.555 -72.766  42.013  1.00 68.83           N  
ATOM   1708  H   ARG A 116      40.159 -72.438  42.882  1.00 68.83           H  
ATOM   1709  CA  ARG A 116      41.931 -72.382  41.657  1.00 68.83           C  
ATOM   1710  HA  ARG A 116      41.889 -71.681  40.823  1.00 68.83           H  
ATOM   1711  C   ARG A 116      42.781 -73.546  41.170  1.00 68.83           C  
ATOM   1712  CB  ARG A 116      42.660 -71.716  42.831  1.00 68.83           C  
ATOM   1713  HB2 ARG A 116      43.733 -71.752  42.645  1.00 68.83           H  
ATOM   1714  HB3 ARG A 116      42.455 -72.261  43.752  1.00 68.83           H  
ATOM   1715  O   ARG A 116      43.602 -73.323  40.297  1.00 68.83           O  
ATOM   1716  CG  ARG A 116      42.266 -70.247  42.984  1.00 68.83           C  
ATOM   1717  HG2 ARG A 116      41.209 -70.181  43.242  1.00 68.83           H  
ATOM   1718  HG3 ARG A 116      42.433 -69.716  42.047  1.00 68.83           H  
ATOM   1719  CD  ARG A 116      43.105 -69.600  44.086  1.00 68.83           C  
ATOM   1720  HD2 ARG A 116      43.044 -70.213  44.986  1.00 68.83           H  
ATOM   1721  HD3 ARG A 116      44.142 -69.557  43.753  1.00 68.83           H  
ATOM   1722  NE  ARG A 116      42.617 -68.246  44.385  1.00 68.83           N  
ATOM   1723  HE  ARG A 116      41.744 -67.972  43.958  1.00 68.83           H  
ATOM   1724  NH1 ARG A 116      44.243 -67.644  45.880  1.00 68.83           N  
ATOM   1725 HH11 ARG A 116      44.670 -68.550  45.745  1.00 68.83           H  
ATOM   1726 HH12 ARG A 116      44.671 -66.928  46.449  1.00 68.83           H  
ATOM   1727  NH2 ARG A 116      42.660 -66.177  45.324  1.00 68.83           N  
ATOM   1728 HH21 ARG A 116      41.906 -65.872  44.727  1.00 68.83           H  
ATOM   1729 HH22 ARG A 116      43.094 -65.455  45.881  1.00 68.83           H  
ATOM   1730  CZ  ARG A 116      43.170 -67.364  45.190  1.00 68.83           C  
ATOM   1731  N   GLU A 117      42.617 -74.757  41.693  1.00 73.20           N  
ATOM   1732  H   GLU A 117      41.916 -74.890  42.408  1.00 73.20           H  
ATOM   1733  CA  GLU A 117      43.419 -75.904  41.250  1.00 73.20           C  
ATOM   1734  HA  GLU A 117      44.462 -75.590  41.195  1.00 73.20           H  
ATOM   1735  C   GLU A 117      43.023 -76.367  39.835  1.00 73.20           C  
ATOM   1736  CB  GLU A 117      43.326 -77.012  42.312  1.00 73.20           C  
ATOM   1737  HB2 GLU A 117      42.356 -77.505  42.242  1.00 73.20           H  
ATOM   1738  HB3 GLU A 117      43.404 -76.546  43.294  1.00 73.20           H  
ATOM   1739  O   GLU A 117      43.891 -76.640  39.007  1.00 73.20           O  
ATOM   1740  CG  GLU A 117      44.455 -78.048  42.196  1.00 73.20           C  
ATOM   1741  HG2 GLU A 117      45.399 -77.520  42.065  1.00 73.20           H  
ATOM   1742  HG3 GLU A 117      44.288 -78.662  41.310  1.00 73.20           H  
ATOM   1743  CD  GLU A 117      44.547 -78.948  43.442  1.00 73.20           C  
ATOM   1744  OE1 GLU A 117      45.690 -79.274  43.838  1.00 73.20           O  
ATOM   1745  OE2 GLU A 117      43.484 -79.320  43.987  1.00 73.20           O  
ATOM   1746  N   GLU A 118      41.729 -76.350  39.494  1.00 72.88           N  
ATOM   1747  H   GLU A 118      41.050 -76.045  40.177  1.00 72.88           H  
ATOM   1748  CA  GLU A 118      41.256 -76.645  38.135  1.00 72.88           C  
ATOM   1749  HA  GLU A 118      41.829 -77.494  37.760  1.00 72.88           H  
ATOM   1750  C   GLU A 118      41.497 -75.474  37.168  1.00 72.88           C  
ATOM   1751  CB  GLU A 118      39.778 -77.069  38.161  1.00 72.88           C  
ATOM   1752  HB2 GLU A 118      39.157 -76.228  38.469  1.00 72.88           H  
ATOM   1753  HB3 GLU A 118      39.661 -77.883  38.877  1.00 72.88           H  
ATOM   1754  O   GLU A 118      41.860 -75.696  36.010  1.00 72.88           O  
ATOM   1755  CG  GLU A 118      39.350 -77.562  36.768  1.00 72.88           C  
ATOM   1756  HG2 GLU A 118      39.360 -76.721  36.074  1.00 72.88           H  
ATOM   1757  HG3 GLU A 118      40.085 -78.285  36.416  1.00 72.88           H  
ATOM   1758  CD  GLU A 118      37.961 -78.209  36.707  1.00 72.88           C  
ATOM   1759  OE1 GLU A 118      37.720 -78.869  35.666  1.00 72.88           O  
ATOM   1760  OE2 GLU A 118      37.159 -78.026  37.645  1.00 72.88           O  
ATOM   1761  N   LEU A 119      41.372 -74.229  37.640  1.00 66.79           N  
ATOM   1762  H   LEU A 119      41.017 -74.120  38.579  1.00 66.79           H  
ATOM   1763  CA  LEU A 119      41.744 -73.024  36.903  1.00 66.79           C  
ATOM   1764  HA  LEU A 119      41.206 -73.018  35.955  1.00 66.79           H  
ATOM   1765  C   LEU A 119      43.243 -73.024  36.604  1.00 66.79           C  
ATOM   1766  CB  LEU A 119      41.357 -71.768  37.699  1.00 66.79           C  
ATOM   1767  HB2 LEU A 119      41.982 -71.725  38.590  1.00 66.79           H  
ATOM   1768  HB3 LEU A 119      40.321 -71.847  38.029  1.00 66.79           H  
ATOM   1769  O   LEU A 119      43.609 -72.807  35.458  1.00 66.79           O  
ATOM   1770  CG  LEU A 119      41.545 -70.477  36.870  1.00 66.79           C  
ATOM   1771  HG  LEU A 119      42.192 -70.666  36.013  1.00 66.79           H  
ATOM   1772  CD1 LEU A 119      40.212 -69.971  36.323  1.00 66.79           C  
ATOM   1773 HD11 LEU A 119      39.746 -70.744  35.712  1.00 66.79           H  
ATOM   1774 HD12 LEU A 119      40.378 -69.085  35.709  1.00 66.79           H  
ATOM   1775 HD13 LEU A 119      39.542 -69.711  37.142  1.00 66.79           H  
ATOM   1776  CD2 LEU A 119      42.215 -69.389  37.705  1.00 66.79           C  
ATOM   1777 HD21 LEU A 119      42.236 -68.457  37.140  1.00 66.79           H  
ATOM   1778 HD22 LEU A 119      41.674 -69.226  38.638  1.00 66.79           H  
ATOM   1779 HD23 LEU A 119      43.237 -69.684  37.939  1.00 66.79           H  
ATOM   1780  N   VAL A 120      44.102 -73.334  37.580  1.00 71.68           N  
ATOM   1781  H   VAL A 120      43.739 -73.488  38.510  1.00 71.68           H  
ATOM   1782  CA  VAL A 120      45.541 -73.524  37.366  1.00 71.68           C  
ATOM   1783  HA  VAL A 120      45.933 -72.628  36.884  1.00 71.68           H  
ATOM   1784  C   VAL A 120      45.759 -74.664  36.385  1.00 71.68           C  
ATOM   1785  CB  VAL A 120      46.326 -73.711  38.681  1.00 71.68           C  
ATOM   1786  HB  VAL A 120      45.802 -74.423  39.319  1.00 71.68           H  
ATOM   1787  O   VAL A 120      46.444 -74.433  35.409  1.00 71.68           O  
ATOM   1788  CG1 VAL A 120      47.757 -74.224  38.468  1.00 71.68           C  
ATOM   1789 HG11 VAL A 120      48.299 -73.570  37.784  1.00 71.68           H  
ATOM   1790 HG12 VAL A 120      48.286 -74.262  39.420  1.00 71.68           H  
ATOM   1791 HG13 VAL A 120      47.745 -75.234  38.059  1.00 71.68           H  
ATOM   1792  CG2 VAL A 120      46.456 -72.362  39.406  1.00 71.68           C  
ATOM   1793 HG21 VAL A 120      45.480 -71.891  39.520  1.00 71.68           H  
ATOM   1794 HG22 VAL A 120      46.887 -72.520  40.395  1.00 71.68           H  
ATOM   1795 HG23 VAL A 120      47.097 -71.690  38.836  1.00 71.68           H  
ATOM   1796  N   GLN A 121      45.104 -75.824  36.493  1.00 72.18           N  
ATOM   1797  H   GLN A 121      44.566 -76.007  37.328  1.00 72.18           H  
ATOM   1798  CA  GLN A 121      45.239 -76.879  35.475  1.00 72.18           C  
ATOM   1799  HA  GLN A 121      46.297 -77.117  35.365  1.00 72.18           H  
ATOM   1800  C   GLN A 121      44.711 -76.488  34.081  1.00 72.18           C  
ATOM   1801  CB  GLN A 121      44.503 -78.145  35.913  1.00 72.18           C  
ATOM   1802  HB2 GLN A 121      43.502 -77.883  36.256  1.00 72.18           H  
ATOM   1803  HB3 GLN A 121      44.404 -78.803  35.050  1.00 72.18           H  
ATOM   1804  O   GLN A 121      45.154 -77.052  33.078  1.00 72.18           O  
ATOM   1805  CG  GLN A 121      45.233 -78.930  37.006  1.00 72.18           C  
ATOM   1806  HG2 GLN A 121      46.208 -79.250  36.637  1.00 72.18           H  
ATOM   1807  HG3 GLN A 121      45.396 -78.297  37.878  1.00 72.18           H  
ATOM   1808  CD  GLN A 121      44.437 -80.163  37.416  1.00 72.18           C  
ATOM   1809  NE2 GLN A 121      44.662 -80.689  38.598  1.00 72.18           N  
ATOM   1810 HE21 GLN A 121      44.045 -81.436  38.884  1.00 72.18           H  
ATOM   1811 HE22 GLN A 121      45.258 -80.206  39.255  1.00 72.18           H  
ATOM   1812  OE1 GLN A 121      43.612 -80.687  36.677  1.00 72.18           O  
ATOM   1813  N   ARG A 122      43.723 -75.593  33.958  1.00 73.95           N  
ATOM   1814  H   ARG A 122      43.318 -75.225  34.808  1.00 73.95           H  
ATOM   1815  CA  ARG A 122      43.236 -75.089  32.659  1.00 73.95           C  
ATOM   1816  HA  ARG A 122      43.279 -75.891  31.922  1.00 73.95           H  
ATOM   1817  C   ARG A 122      44.156 -74.010  32.105  1.00 73.95           C  
ATOM   1818  CB  ARG A 122      41.781 -74.597  32.736  1.00 73.95           C  
ATOM   1819  HB2 ARG A 122      41.635 -74.008  33.642  1.00 73.95           H  
ATOM   1820  HB3 ARG A 122      41.584 -73.955  31.878  1.00 73.95           H  
ATOM   1821  O   ARG A 122      44.497 -74.100  30.933  1.00 73.95           O  
ATOM   1822  CG  ARG A 122      40.789 -75.771  32.702  1.00 73.95           C  
ATOM   1823  HG2 ARG A 122      40.927 -76.369  33.602  1.00 73.95           H  
ATOM   1824  HG3 ARG A 122      40.991 -76.403  31.837  1.00 73.95           H  
ATOM   1825  CD  ARG A 122      39.326 -75.309  32.654  1.00 73.95           C  
ATOM   1826  HD2 ARG A 122      39.169 -74.559  33.430  1.00 73.95           H  
ATOM   1827  HD3 ARG A 122      38.697 -76.168  32.887  1.00 73.95           H  
ATOM   1828  NE  ARG A 122      38.934 -74.765  31.333  1.00 73.95           N  
ATOM   1829  HE  ARG A 122      39.667 -74.633  30.650  1.00 73.95           H  
ATOM   1830  NH1 ARG A 122      36.717 -74.432  31.832  1.00 73.95           N  
ATOM   1831 HH11 ARG A 122      36.886 -74.765  32.770  1.00 73.95           H  
ATOM   1832 HH12 ARG A 122      35.800 -74.087  31.587  1.00 73.95           H  
ATOM   1833  NH2 ARG A 122      37.467 -73.923  29.795  1.00 73.95           N  
ATOM   1834 HH21 ARG A 122      38.218 -73.799  29.131  1.00 73.95           H  
ATOM   1835 HH22 ARG A 122      36.541 -73.589  29.570  1.00 73.95           H  
ATOM   1836  CZ  ARG A 122      37.713 -74.379  30.992  1.00 73.95           C  
ATOM   1837  N   LEU A 123      44.615 -73.075  32.930  1.00 69.62           N  
ATOM   1838  H   LEU A 123      44.284 -73.087  33.884  1.00 69.62           H  
ATOM   1839  CA  LEU A 123      45.628 -72.080  32.588  1.00 69.62           C  
ATOM   1840  HA  LEU A 123      45.314 -71.545  31.692  1.00 69.62           H  
ATOM   1841  C   LEU A 123      46.958 -72.747  32.263  1.00 69.62           C  
ATOM   1842  CB  LEU A 123      45.808 -71.079  33.739  1.00 69.62           C  
ATOM   1843  HB2 LEU A 123      45.926 -71.635  34.669  1.00 69.62           H  
ATOM   1844  HB3 LEU A 123      46.728 -70.516  33.579  1.00 69.62           H  
ATOM   1845  O   LEU A 123      47.569 -72.357  31.288  1.00 69.62           O  
ATOM   1846  CG  LEU A 123      44.653 -70.074  33.882  1.00 69.62           C  
ATOM   1847  HG  LEU A 123      43.701 -70.604  33.895  1.00 69.62           H  
ATOM   1848  CD1 LEU A 123      44.808 -69.322  35.200  1.00 69.62           C  
ATOM   1849 HD11 LEU A 123      43.949 -68.666  35.337  1.00 69.62           H  
ATOM   1850 HD12 LEU A 123      45.721 -68.726  35.194  1.00 69.62           H  
ATOM   1851 HD13 LEU A 123      44.840 -70.030  36.028  1.00 69.62           H  
ATOM   1852  CD2 LEU A 123      44.633 -69.049  32.745  1.00 69.62           C  
ATOM   1853 HD21 LEU A 123      44.432 -69.537  31.791  1.00 69.62           H  
ATOM   1854 HD22 LEU A 123      45.586 -68.524  32.692  1.00 69.62           H  
ATOM   1855 HD23 LEU A 123      43.843 -68.320  32.925  1.00 69.62           H  
ATOM   1856  N   GLU A 124      47.369 -73.789  32.983  1.00 73.00           N  
ATOM   1857  H   GLU A 124      46.860 -73.995  33.831  1.00 73.00           H  
ATOM   1858  CA  GLU A 124      48.534 -74.629  32.696  1.00 73.00           C  
ATOM   1859  HA  GLU A 124      49.404 -73.994  32.530  1.00 73.00           H  
ATOM   1860  C   GLU A 124      48.331 -75.469  31.445  1.00 73.00           C  
ATOM   1861  CB  GLU A 124      48.865 -75.596  33.841  1.00 73.00           C  
ATOM   1862  HB2 GLU A 124      49.531 -76.366  33.452  1.00 73.00           H  
ATOM   1863  HB3 GLU A 124      47.950 -76.091  34.168  1.00 73.00           H  
ATOM   1864  O   GLU A 124      49.293 -75.648  30.720  1.00 73.00           O  
ATOM   1865  CG  GLU A 124      49.588 -74.939  35.022  1.00 73.00           C  
ATOM   1866  HG2 GLU A 124      50.481 -74.445  34.639  1.00 73.00           H  
ATOM   1867  HG3 GLU A 124      48.958 -74.173  35.475  1.00 73.00           H  
ATOM   1868  CD  GLU A 124      49.995 -75.980  36.077  1.00 73.00           C  
ATOM   1869  OE1 GLU A 124      51.061 -75.766  36.698  1.00 73.00           O  
ATOM   1870  OE2 GLU A 124      49.281 -77.002  36.215  1.00 73.00           O  
ATOM   1871  N   ARG A 125      47.123 -75.961  31.132  1.00 71.17           N  
ATOM   1872  H   ARG A 125      46.378 -75.861  31.807  1.00 71.17           H  
ATOM   1873  CA  ARG A 125      46.854 -76.610  29.833  1.00 71.17           C  
ATOM   1874  HA  ARG A 125      47.678 -77.288  29.610  1.00 71.17           H  
ATOM   1875  C   ARG A 125      46.850 -75.611  28.682  1.00 71.17           C  
ATOM   1876  CB  ARG A 125      45.552 -77.423  29.865  1.00 71.17           C  
ATOM   1877  HB2 ARG A 125      44.800 -76.895  30.450  1.00 71.17           H  
ATOM   1878  HB3 ARG A 125      45.174 -77.534  28.849  1.00 71.17           H  
ATOM   1879  O   ARG A 125      47.364 -75.937  27.620  1.00 71.17           O  
ATOM   1880  CG  ARG A 125      45.802 -78.830  30.430  1.00 71.17           C  
ATOM   1881  HG2 ARG A 125      46.469 -79.362  29.751  1.00 71.17           H  
ATOM   1882  HG3 ARG A 125      46.292 -78.764  31.401  1.00 71.17           H  
ATOM   1883  CD  ARG A 125      44.504 -79.637  30.567  1.00 71.17           C  
ATOM   1884  HD2 ARG A 125      43.945 -79.582  29.633  1.00 71.17           H  
ATOM   1885  HD3 ARG A 125      44.773 -80.676  30.756  1.00 71.17           H  
ATOM   1886  NE  ARG A 125      43.683 -79.142  31.687  1.00 71.17           N  
ATOM   1887  HE  ARG A 125      44.071 -78.364  32.201  1.00 71.17           H  
ATOM   1888  NH1 ARG A 125      42.064 -80.773  31.662  1.00 71.17           N  
ATOM   1889 HH11 ARG A 125      42.523 -81.210  30.876  1.00 71.17           H  
ATOM   1890 HH12 ARG A 125      41.240 -81.175  32.086  1.00 71.17           H  
ATOM   1891  NH2 ARG A 125      41.985 -79.172  33.210  1.00 71.17           N  
ATOM   1892 HH21 ARG A 125      42.401 -78.392  33.698  1.00 71.17           H  
ATOM   1893 HH22 ARG A 125      41.195 -79.625  33.646  1.00 71.17           H  
ATOM   1894  CZ  ARG A 125      42.586 -79.694  32.178  1.00 71.17           C  
ATOM   1895  N   MET A 126      46.342 -74.398  28.886  1.00 67.28           N  
ATOM   1896  H   MET A 126      45.901 -74.211  29.775  1.00 67.28           H  
ATOM   1897  CA  MET A 126      46.424 -73.307  27.912  1.00 67.28           C  
ATOM   1898  HA  MET A 126      46.092 -73.673  26.941  1.00 67.28           H  
ATOM   1899  C   MET A 126      47.880 -72.863  27.736  1.00 67.28           C  
ATOM   1900  CB  MET A 126      45.503 -72.147  28.324  1.00 67.28           C  
ATOM   1901  HB2 MET A 126      45.742 -71.273  27.718  1.00 67.28           H  
ATOM   1902  HB3 MET A 126      45.668 -71.897  29.372  1.00 67.28           H  
ATOM   1903  O   MET A 126      48.364 -72.841  26.613  1.00 67.28           O  
ATOM   1904  CG  MET A 126      44.028 -72.510  28.104  1.00 67.28           C  
ATOM   1905  HG2 MET A 126      43.853 -72.623  27.034  1.00 67.28           H  
ATOM   1906  HG3 MET A 126      43.828 -73.474  28.573  1.00 67.28           H  
ATOM   1907  SD  MET A 126      42.818 -71.328  28.761  1.00 67.28           S  
ATOM   1908  CE  MET A 126      43.153 -69.879  27.718  1.00 67.28           C  
ATOM   1909  HE1 MET A 126      42.448 -69.085  27.965  1.00 67.28           H  
ATOM   1910  HE2 MET A 126      44.165 -69.516  27.898  1.00 67.28           H  
ATOM   1911  HE3 MET A 126      43.040 -70.143  26.667  1.00 67.28           H  
ATOM   1912  N   LEU A 127      48.626 -72.645  28.821  1.00 68.28           N  
ATOM   1913  H   LEU A 127      48.157 -72.654  29.716  1.00 68.28           H  
ATOM   1914  CA  LEU A 127      50.069 -72.394  28.830  1.00 68.28           C  
ATOM   1915  HA  LEU A 127      50.277 -71.549  28.174  1.00 68.28           H  
ATOM   1916  C   LEU A 127      50.866 -73.574  28.285  1.00 68.28           C  
ATOM   1917  CB  LEU A 127      50.569 -72.051  30.251  1.00 68.28           C  
ATOM   1918  HB2 LEU A 127      51.553 -72.493  30.407  1.00 68.28           H  
ATOM   1919  HB3 LEU A 127      49.926 -72.521  30.995  1.00 68.28           H  
ATOM   1920  O   LEU A 127      51.889 -73.330  27.681  1.00 68.28           O  
ATOM   1921  CG  LEU A 127      50.674 -70.536  30.508  1.00 68.28           C  
ATOM   1922  HG  LEU A 127      49.961 -70.003  29.881  1.00 68.28           H  
ATOM   1923  CD1 LEU A 127      50.380 -70.193  31.967  1.00 68.28           C  
ATOM   1924 HD11 LEU A 127      49.354 -70.476  32.206  1.00 68.28           H  
ATOM   1925 HD12 LEU A 127      50.480 -69.118  32.120  1.00 68.28           H  
ATOM   1926 HD13 LEU A 127      51.062 -70.722  32.633  1.00 68.28           H  
ATOM   1927  CD2 LEU A 127      52.095 -70.061  30.186  1.00 68.28           C  
ATOM   1928 HD21 LEU A 127      52.815 -70.529  30.858  1.00 68.28           H  
ATOM   1929 HD22 LEU A 127      52.337 -70.305  29.151  1.00 68.28           H  
ATOM   1930 HD23 LEU A 127      52.146 -68.979  30.306  1.00 68.28           H  
ATOM   1931  N   ALA A 128      50.457 -74.830  28.456  1.00 66.93           N  
ATOM   1932  H   ALA A 128      49.676 -74.996  29.075  1.00 66.93           H  
ATOM   1933  CA  ALA A 128      51.151 -76.003  27.915  1.00 66.93           C  
ATOM   1934  HA  ALA A 128      52.223 -75.806  27.926  1.00 66.93           H  
ATOM   1935  C   ALA A 128      50.776 -76.296  26.457  1.00 66.93           C  
ATOM   1936  CB  ALA A 128      50.917 -77.227  28.807  1.00 66.93           C  
ATOM   1937  HB1 ALA A 128      51.269 -77.025  29.819  1.00 66.93           H  
ATOM   1938  HB2 ALA A 128      49.856 -77.474  28.828  1.00 66.93           H  
ATOM   1939  HB3 ALA A 128      51.469 -78.078  28.409  1.00 66.93           H  
ATOM   1940  O   ALA A 128      51.530 -76.984  25.779  1.00 66.93           O  
ATOM   1941  N   ALA A 129      49.661 -75.756  25.961  1.00 63.64           N  
ATOM   1942  H   ALA A 129      49.010 -75.325  26.602  1.00 63.64           H  
ATOM   1943  CA  ALA A 129      49.338 -75.699  24.538  1.00 63.64           C  
ATOM   1944  HA  ALA A 129      49.698 -76.605  24.052  1.00 63.64           H  
ATOM   1945  C   ALA A 129      50.032 -74.504  23.852  1.00 63.64           C  
ATOM   1946  CB  ALA A 129      47.812 -75.652  24.391  1.00 63.64           C  
ATOM   1947  HB1 ALA A 129      47.415 -74.755  24.865  1.00 63.64           H  
ATOM   1948  HB2 ALA A 129      47.550 -75.640  23.333  1.00 63.64           H  
ATOM   1949  HB3 ALA A 129      47.369 -76.532  24.857  1.00 63.64           H  
ATOM   1950  O   ALA A 129      50.521 -74.639  22.736  1.00 63.64           O  
ATOM   1951  N   LEU A 130      50.151 -73.364  24.543  1.00 57.19           N  
ATOM   1952  H   LEU A 130      49.643 -73.297  25.413  1.00 57.19           H  
ATOM   1953  CA  LEU A 130      50.862 -72.163  24.088  1.00 57.19           C  
ATOM   1954  HA  LEU A 130      50.653 -72.008  23.029  1.00 57.19           H  
ATOM   1955  C   LEU A 130      52.393 -72.289  24.212  1.00 57.19           C  
ATOM   1956  CB  LEU A 130      50.345 -70.944  24.883  1.00 57.19           C  
ATOM   1957  HB2 LEU A 130      50.364 -71.192  25.944  1.00 57.19           H  
ATOM   1958  HB3 LEU A 130      51.032 -70.110  24.739  1.00 57.19           H  
ATOM   1959  O   LEU A 130      53.118 -71.777  23.367  1.00 57.19           O  
ATOM   1960  CG  LEU A 130      48.928 -70.475  24.489  1.00 57.19           C  
ATOM   1961  HG  LEU A 130      48.267 -71.335  24.383  1.00 57.19           H  
ATOM   1962  CD1 LEU A 130      48.348 -69.553  25.564  1.00 57.19           C  
ATOM   1963 HD11 LEU A 130      48.972 -68.666  25.675  1.00 57.19           H  
ATOM   1964 HD12 LEU A 130      48.299 -70.080  26.518  1.00 57.19           H  
ATOM   1965 HD13 LEU A 130      47.340 -69.247  25.282  1.00 57.19           H  
ATOM   1966  CD2 LEU A 130      48.950 -69.703  23.169  1.00 57.19           C  
ATOM   1967 HD21 LEU A 130      49.618 -68.845  23.243  1.00 57.19           H  
ATOM   1968 HD22 LEU A 130      47.946 -69.349  22.932  1.00 57.19           H  
ATOM   1969 HD23 LEU A 130      49.286 -70.351  22.360  1.00 57.19           H  
ATOM   1970  N   ARG A 131      52.917 -72.997  25.222  1.00 58.13           N  
ATOM   1971  H   ARG A 131      52.275 -73.336  25.924  1.00 58.13           H  
ATOM   1972  CA  ARG A 131      54.362 -73.205  25.456  1.00 58.13           C  
ATOM   1973  HA  ARG A 131      54.822 -72.224  25.575  1.00 58.13           H  
ATOM   1974  C   ARG A 131      55.092 -73.835  24.277  1.00 58.13           C  
ATOM   1975  CB  ARG A 131      54.654 -74.040  26.716  1.00 58.13           C  
ATOM   1976  HB2 ARG A 131      55.549 -74.640  26.552  1.00 58.13           H  
ATOM   1977  HB3 ARG A 131      53.835 -74.737  26.892  1.00 58.13           H  
ATOM   1978  O   ARG A 131      56.121 -73.276  23.932  1.00 58.13           O  
ATOM   1979  CG  ARG A 131      54.923 -73.175  27.957  1.00 58.13           C  
ATOM   1980  HG2 ARG A 131      54.139 -72.428  28.082  1.00 58.13           H  
ATOM   1981  HG3 ARG A 131      55.873 -72.656  27.831  1.00 58.13           H  
ATOM   1982  CD  ARG A 131      54.991 -74.074  29.198  1.00 58.13           C  
ATOM   1983  HD2 ARG A 131      54.057 -74.633  29.266  1.00 58.13           H  
ATOM   1984  HD3 ARG A 131      55.816 -74.775  29.076  1.00 58.13           H  
ATOM   1985  NE  ARG A 131      55.178 -73.292  30.435  1.00 58.13           N  
ATOM   1986  HE  ARG A 131      55.278 -72.293  30.326  1.00 58.13           H  
ATOM   1987  NH1 ARG A 131      55.041 -75.043  31.919  1.00 58.13           N  
ATOM   1988 HH11 ARG A 131      54.950 -75.373  32.869  1.00 58.13           H  
ATOM   1989 HH12 ARG A 131      54.940 -75.680  31.142  1.00 58.13           H  
ATOM   1990  NH2 ARG A 131      55.239 -72.963  32.690  1.00 58.13           N  
ATOM   1991 HH21 ARG A 131      55.296 -71.965  32.546  1.00 58.13           H  
ATOM   1992 HH22 ARG A 131      55.156 -73.324  33.629  1.00 58.13           H  
ATOM   1993  CZ  ARG A 131      55.157 -73.768  31.669  1.00 58.13           C  
ATOM   1994  N   PRO A 132      54.642 -74.938  23.648  1.00 52.27           N  
ATOM   1995  CA  PRO A 132      55.340 -75.485  22.488  1.00 52.27           C  
ATOM   1996  HA  PRO A 132      56.383 -75.673  22.743  1.00 52.27           H  
ATOM   1997  C   PRO A 132      55.321 -74.520  21.297  1.00 52.27           C  
ATOM   1998  CB  PRO A 132      54.656 -76.822  22.178  1.00 52.27           C  
ATOM   1999  HB2 PRO A 132      55.184 -77.624  22.694  1.00 52.27           H  
ATOM   2000  HB3 PRO A 132      54.615 -77.026  21.108  1.00 52.27           H  
ATOM   2001  O   PRO A 132      56.264 -74.530  20.514  1.00 52.27           O  
ATOM   2002  CG  PRO A 132      53.262 -76.667  22.778  1.00 52.27           C  
ATOM   2003  HG2 PRO A 132      52.620 -76.135  22.076  1.00 52.27           H  
ATOM   2004  HG3 PRO A 132      52.823 -77.626  23.052  1.00 52.27           H  
ATOM   2005  CD  PRO A 132      53.525 -75.795  24.002  1.00 52.27           C  
ATOM   2006  HD2 PRO A 132      52.623 -75.231  24.242  1.00 52.27           H  
ATOM   2007  HD3 PRO A 132      53.816 -76.423  24.844  1.00 52.27           H  
ATOM   2008  N   VAL A 133      54.309 -73.647  21.189  1.00 47.22           N  
ATOM   2009  H   VAL A 133      53.569 -73.670  21.875  1.00 47.22           H  
ATOM   2010  CA  VAL A 133      54.278 -72.572  20.183  1.00 47.22           C  
ATOM   2011  HA  VAL A 133      54.568 -72.994  19.221  1.00 47.22           H  
ATOM   2012  C   VAL A 133      55.311 -71.485  20.515  1.00 47.22           C  
ATOM   2013  CB  VAL A 133      52.858 -71.981  20.029  1.00 47.22           C  
ATOM   2014  HB  VAL A 133      52.571 -71.466  20.945  1.00 47.22           H  
ATOM   2015  O   VAL A 133      56.045 -71.059  19.632  1.00 47.22           O  
ATOM   2016  CG1 VAL A 133      52.789 -70.970  18.880  1.00 47.22           C  
ATOM   2017 HG11 VAL A 133      53.087 -71.441  17.944  1.00 47.22           H  
ATOM   2018 HG12 VAL A 133      53.452 -70.127  19.079  1.00 47.22           H  
ATOM   2019 HG13 VAL A 133      51.773 -70.585  18.782  1.00 47.22           H  
ATOM   2020  CG2 VAL A 133      51.815 -73.072  19.744  1.00 47.22           C  
ATOM   2021 HG21 VAL A 133      52.083 -73.620  18.841  1.00 47.22           H  
ATOM   2022 HG22 VAL A 133      51.752 -73.768  20.581  1.00 47.22           H  
ATOM   2023 HG23 VAL A 133      50.833 -72.618  19.611  1.00 47.22           H  
ATOM   2024  N   ALA A 134      55.430 -71.081  21.784  1.00 40.98           N  
ATOM   2025  H   ALA A 134      54.767 -71.434  22.459  1.00 40.98           H  
ATOM   2026  CA  ALA A 134      56.399 -70.074  22.227  1.00 40.98           C  
ATOM   2027  HA  ALA A 134      56.354 -69.227  21.542  1.00 40.98           H  
ATOM   2028  C   ALA A 134      57.859 -70.580  22.217  1.00 40.98           C  
ATOM   2029  CB  ALA A 134      55.973 -69.586  23.618  1.00 40.98           C  
ATOM   2030  HB1 ALA A 134      56.009 -70.408  24.333  1.00 40.98           H  
ATOM   2031  HB2 ALA A 134      54.959 -69.188  23.575  1.00 40.98           H  
ATOM   2032  HB3 ALA A 134      56.649 -68.796  23.946  1.00 40.98           H  
ATOM   2033  O   ALA A 134      58.748 -69.917  21.691  1.00 40.98           O  
ATOM   2034  N   GLN A 135      58.121 -71.772  22.762  1.00 41.36           N  
ATOM   2035  H   GLN A 135      57.345 -72.292  23.148  1.00 41.36           H  
ATOM   2036  CA  GLN A 135      59.465 -72.355  22.888  1.00 41.36           C  
ATOM   2037  HA  GLN A 135      60.138 -71.586  23.269  1.00 41.36           H  
ATOM   2038  C   GLN A 135      60.067 -72.813  21.554  1.00 41.36           C  
ATOM   2039  CB  GLN A 135      59.455 -73.524  23.887  1.00 41.36           C  
ATOM   2040  HB2 GLN A 135      58.660 -74.225  23.634  1.00 41.36           H  
ATOM   2041  HB3 GLN A 135      60.407 -74.052  23.818  1.00 41.36           H  
ATOM   2042  O   GLN A 135      61.275 -73.030  21.484  1.00 41.36           O  
ATOM   2043  CG  GLN A 135      59.296 -73.040  25.333  1.00 41.36           C  
ATOM   2044  HG2 GLN A 135      60.044 -72.271  25.526  1.00 41.36           H  
ATOM   2045  HG3 GLN A 135      58.310 -72.598  25.474  1.00 41.36           H  
ATOM   2046  CD  GLN A 135      59.475 -74.168  26.345  1.00 41.36           C  
ATOM   2047  NE2 GLN A 135      60.225 -73.943  27.401  1.00 41.36           N  
ATOM   2048 HE21 GLN A 135      60.408 -74.739  27.994  1.00 41.36           H  
ATOM   2049 HE22 GLN A 135      60.758 -73.086  27.450  1.00 41.36           H  
ATOM   2050  OE1 GLN A 135      58.938 -75.259  26.234  1.00 41.36           O  
ATOM   2051  N   ALA A 136      59.270 -72.916  20.485  1.00 33.95           N  
ATOM   2052  H   ALA A 136      58.280 -72.744  20.588  1.00 33.95           H  
ATOM   2053  CA  ALA A 136      59.788 -73.156  19.139  1.00 33.95           C  
ATOM   2054  HA  ALA A 136      60.343 -74.094  19.145  1.00 33.95           H  
ATOM   2055  C   ALA A 136      60.766 -72.057  18.665  1.00 33.95           C  
ATOM   2056  CB  ALA A 136      58.598 -73.304  18.184  1.00 33.95           C  
ATOM   2057  HB1 ALA A 136      58.963 -73.501  17.176  1.00 33.95           H  
ATOM   2058  HB2 ALA A 136      58.009 -72.387  18.174  1.00 33.95           H  
ATOM   2059  HB3 ALA A 136      57.967 -74.135  18.500  1.00 33.95           H  
ATOM   2060  O   ALA A 136      61.573 -72.318  17.775  1.00 33.95           O  
ATOM   2061  N   ALA A 137      60.729 -70.861  19.269  1.00 31.99           N  
ATOM   2062  H   ALA A 137      60.029 -70.697  19.978  1.00 31.99           H  
ATOM   2063  CA  ALA A 137      61.634 -69.756  18.958  1.00 31.99           C  
ATOM   2064  HA  ALA A 137      61.737 -69.681  17.876  1.00 31.99           H  
ATOM   2065  C   ALA A 137      63.058 -69.912  19.539  1.00 31.99           C  
ATOM   2066  CB  ALA A 137      60.976 -68.468  19.469  1.00 31.99           C  
ATOM   2067  HB1 ALA A 137      60.894 -68.494  20.555  1.00 31.99           H  
ATOM   2068  HB2 ALA A 137      61.584 -67.611  19.182  1.00 31.99           H  
ATOM   2069  HB3 ALA A 137      59.982 -68.358  19.035  1.00 31.99           H  
ATOM   2070  O   ALA A 137      64.019 -69.485  18.906  1.00 31.99           O  
ATOM   2071  N   ASP A 138      63.211 -70.509  20.728  1.00 29.75           N  
ATOM   2072  H   ASP A 138      62.391 -70.883  21.184  1.00 29.75           H  
ATOM   2073  CA  ASP A 138      64.458 -70.429  21.520  1.00 29.75           C  
ATOM   2074  HA  ASP A 138      64.767 -69.387  21.600  1.00 29.75           H  
ATOM   2075  C   ASP A 138      65.641 -71.193  20.898  1.00 29.75           C  
ATOM   2076  CB  ASP A 138      64.202 -71.008  22.935  1.00 29.75           C  
ATOM   2077  HB2 ASP A 138      63.348 -71.685  22.904  1.00 29.75           H  
ATOM   2078  HB3 ASP A 138      65.060 -71.613  23.228  1.00 29.75           H  
ATOM   2079  O   ASP A 138      66.800 -70.786  20.995  1.00 29.75           O  
ATOM   2080  CG  ASP A 138      63.992 -69.987  24.061  1.00 29.75           C  
ATOM   2081  OD1 ASP A 138      64.256 -68.785  23.851  1.00 29.75           O  
ATOM   2082  OD2 ASP A 138      63.584 -70.450  25.153  1.00 29.75           O  
ATOM   2083  N   ALA A 139      65.371 -72.363  20.315  1.00 27.58           N  
ATOM   2084  H   ALA A 139      64.398 -72.615  20.225  1.00 27.58           H  
ATOM   2085  CA  ALA A 139      66.386 -73.412  20.205  1.00 27.58           C  
ATOM   2086  HA  ALA A 139      66.883 -73.499  21.172  1.00 27.58           H  
ATOM   2087  C   ALA A 139      67.493 -73.150  19.166  1.00 27.58           C  
ATOM   2088  CB  ALA A 139      65.662 -74.735  19.925  1.00 27.58           C  
ATOM   2089  HB1 ALA A 139      65.146 -74.681  18.966  1.00 27.58           H  
ATOM   2090  HB2 ALA A 139      66.387 -75.548  19.897  1.00 27.58           H  
ATOM   2091  HB3 ALA A 139      64.936 -74.933  20.714  1.00 27.58           H  
ATOM   2092  O   ALA A 139      68.603 -73.668  19.310  1.00 27.58           O  
ATOM   2093  N   SER A 140      67.214 -72.393  18.101  1.00 25.34           N  
ATOM   2094  H   SER A 140      66.322 -71.922  18.059  1.00 25.34           H  
ATOM   2095  CA  SER A 140      68.081 -72.348  16.913  1.00 25.34           C  
ATOM   2096  HA  SER A 140      68.462 -73.352  16.728  1.00 25.34           H  
ATOM   2097  C   SER A 140      69.306 -71.438  17.036  1.00 25.34           C  
ATOM   2098  CB  SER A 140      67.260 -71.937  15.687  1.00 25.34           C  
ATOM   2099  HB2 SER A 140      66.509 -72.705  15.497  1.00 25.34           H  
ATOM   2100  HB3 SER A 140      67.907 -71.863  14.813  1.00 25.34           H  
ATOM   2101  O   SER A 140      70.243 -71.587  16.256  1.00 25.34           O  
ATOM   2102  OG  SER A 140      66.598 -70.706  15.900  1.00 25.34           O  
ATOM   2103  HG  SER A 140      67.210 -69.974  15.796  1.00 25.34           H  
ATOM   2104  N   GLY A 141      69.302 -70.470  17.956  1.00 24.09           N  
ATOM   2105  H   GLY A 141      68.519 -70.425  18.592  1.00 24.09           H  
ATOM   2106  CA  GLY A 141      70.180 -69.296  17.850  1.00 24.09           C  
ATOM   2107  HA2 GLY A 141      69.760 -68.503  18.469  1.00 24.09           H  
ATOM   2108  HA3 GLY A 141      70.174 -68.944  16.818  1.00 24.09           H  
ATOM   2109  C   GLY A 141      71.646 -69.466  18.266  1.00 24.09           C  
ATOM   2110  O   GLY A 141      72.434 -68.563  18.018  1.00 24.09           O  
ATOM   2111  N   THR A 142      72.028 -70.557  18.938  1.00 23.44           N  
ATOM   2112  H   THR A 142      71.359 -71.306  19.038  1.00 23.44           H  
ATOM   2113  CA  THR A 142      73.226 -70.547  19.806  1.00 23.44           C  
ATOM   2114  HA  THR A 142      73.286 -69.554  20.250  1.00 23.44           H  
ATOM   2115  C   THR A 142      74.584 -70.727  19.113  1.00 23.44           C  
ATOM   2116  CB  THR A 142      73.106 -71.533  20.982  1.00 23.44           C  
ATOM   2117  HB  THR A 142      74.077 -71.613  21.472  1.00 23.44           H  
ATOM   2118  O   THR A 142      75.372 -69.793  19.028  1.00 23.44           O  
ATOM   2119  CG2 THR A 142      72.090 -71.089  22.029  1.00 23.44           C  
ATOM   2120 HG21 THR A 142      72.067 -71.807  22.848  1.00 23.44           H  
ATOM   2121 HG22 THR A 142      71.097 -71.007  21.589  1.00 23.44           H  
ATOM   2122 HG23 THR A 142      72.380 -70.116  22.427  1.00 23.44           H  
ATOM   2123  OG1 THR A 142      72.717 -72.815  20.533  1.00 23.44           O  
ATOM   2124  HG1 THR A 142      71.772 -72.900  20.681  1.00 23.44           H  
ATOM   2125  N   GLY A 143      74.950 -71.970  18.787  1.00 21.15           N  
ATOM   2126  H   GLY A 143      74.227 -72.669  18.876  1.00 21.15           H  
ATOM   2127  CA  GLY A 143      76.334 -72.418  19.014  1.00 21.15           C  
ATOM   2128  HA2 GLY A 143      76.303 -73.465  19.315  1.00 21.15           H  
ATOM   2129  HA3 GLY A 143      76.753 -71.854  19.847  1.00 21.15           H  
ATOM   2130  C   GLY A 143      77.334 -72.312  17.861  1.00 21.15           C  
ATOM   2131  O   GLY A 143      78.469 -72.761  18.028  1.00 21.15           O  
ATOM   2132  N   ALA A 144      76.949 -71.806  16.688  1.00 21.49           N  
ATOM   2133  H   ALA A 144      76.047 -71.357  16.625  1.00 21.49           H  
ATOM   2134  CA  ALA A 144      77.824 -71.812  15.514  1.00 21.49           C  
ATOM   2135  HA  ALA A 144      78.287 -72.796  15.440  1.00 21.49           H  
ATOM   2136  C   ALA A 144      78.959 -70.780  15.661  1.00 21.49           C  
ATOM   2137  CB  ALA A 144      76.980 -71.620  14.248  1.00 21.49           C  
ATOM   2138  HB1 ALA A 144      76.234 -72.412  14.173  1.00 21.49           H  
ATOM   2139  HB2 ALA A 144      77.625 -71.651  13.370  1.00 21.49           H  
ATOM   2140  HB3 ALA A 144      76.477 -70.654  14.281  1.00 21.49           H  
ATOM   2141  O   ALA A 144      78.799 -69.611  15.324  1.00 21.49           O  
ATOM   2142  N   ASN A 145      80.122 -71.244  16.129  1.00 22.05           N  
ATOM   2143  H   ASN A 145      80.117 -72.194  16.471  1.00 22.05           H  
ATOM   2144  CA  ASN A 145      81.296 -70.430  16.463  1.00 22.05           C  
ATOM   2145  HA  ASN A 145      81.028 -69.375  16.402  1.00 22.05           H  
ATOM   2146  C   ASN A 145      82.496 -70.651  15.495  1.00 22.05           C  
ATOM   2147  CB  ASN A 145      81.618 -70.763  17.938  1.00 22.05           C  
ATOM   2148  HB2 ASN A 145      80.701 -70.732  18.527  1.00 22.05           H  
ATOM   2149  HB3 ASN A 145      82.029 -71.771  17.999  1.00 22.05           H  
ATOM   2150  O   ASN A 145      83.585 -70.986  15.961  1.00 22.05           O  
ATOM   2151  CG  ASN A 145      82.583 -69.787  18.586  1.00 22.05           C  
ATOM   2152  ND2 ASN A 145      83.412 -70.239  19.497  1.00 22.05           N  
ATOM   2153 HD21 ASN A 145      84.085 -69.559  19.821  1.00 22.05           H  
ATOM   2154 HD22 ASN A 145      83.504 -71.232  19.656  1.00 22.05           H  
ATOM   2155  OD1 ASN A 145      82.574 -68.601  18.324  1.00 22.05           O  
ATOM   2156  N   PRO A 146      82.338 -70.585  14.153  1.00 25.14           N  
ATOM   2157  CA  PRO A 146      83.297 -71.148  13.193  1.00 25.14           C  
ATOM   2158  HA  PRO A 146      83.692 -72.087  13.580  1.00 25.14           H  
ATOM   2159  C   PRO A 146      84.505 -70.242  12.874  1.00 25.14           C  
ATOM   2160  CB  PRO A 146      82.448 -71.442  11.946  1.00 25.14           C  
ATOM   2161  HB2 PRO A 146      81.869 -72.352  12.102  1.00 25.14           H  
ATOM   2162  HB3 PRO A 146      83.028 -71.526  11.027  1.00 25.14           H  
ATOM   2163  O   PRO A 146      85.039 -70.323  11.772  1.00 25.14           O  
ATOM   2164  CG  PRO A 146      81.516 -70.235  11.929  1.00 25.14           C  
ATOM   2165  HG2 PRO A 146      80.629 -70.413  11.322  1.00 25.14           H  
ATOM   2166  HG3 PRO A 146      82.049 -69.347  11.589  1.00 25.14           H  
ATOM   2167  CD  PRO A 146      81.172 -70.111  13.412  1.00 25.14           C  
ATOM   2168  HD2 PRO A 146      80.920 -69.082  13.669  1.00 25.14           H  
ATOM   2169  HD3 PRO A 146      80.326 -70.775  13.590  1.00 25.14           H  
ATOM   2170  N   SER A 147      84.938 -69.365  13.783  1.00 23.84           N  
ATOM   2171  H   SER A 147      84.565 -69.413  14.720  1.00 23.84           H  
ATOM   2172  CA  SER A 147      85.936 -68.311  13.513  1.00 23.84           C  
ATOM   2173  HA  SER A 147      85.694 -67.862  12.550  1.00 23.84           H  
ATOM   2174  C   SER A 147      87.396 -68.800  13.397  1.00 23.84           C  
ATOM   2175  CB  SER A 147      85.811 -67.207  14.574  1.00 23.84           C  
ATOM   2176  HB2 SER A 147      86.406 -66.343  14.276  1.00 23.84           H  
ATOM   2177  HB3 SER A 147      84.769 -66.899  14.659  1.00 23.84           H  
ATOM   2178  O   SER A 147      88.297 -68.089  13.819  1.00 23.84           O  
ATOM   2179  OG  SER A 147      86.269 -67.680  15.825  1.00 23.84           O  
ATOM   2180  HG  SER A 147      87.225 -67.725  15.755  1.00 23.84           H  
ATOM   2181  N   GLY A 148      87.641 -70.024  12.917  1.00 22.65           N  
ATOM   2182  H   GLY A 148      86.878 -70.504  12.462  1.00 22.65           H  
ATOM   2183  CA  GLY A 148      88.967 -70.659  12.945  1.00 22.65           C  
ATOM   2184  HA2 GLY A 148      88.892 -71.680  12.572  1.00 22.65           H  
ATOM   2185  HA3 GLY A 148      89.311 -70.696  13.979  1.00 22.65           H  
ATOM   2186  C   GLY A 148      90.027 -69.926  12.109  1.00 22.65           C  
ATOM   2187  O   GLY A 148      89.779 -69.596  10.952  1.00 22.65           O  
ATOM   2188  N   ASP A 149      91.211 -69.724  12.694  1.00 24.75           N  
ATOM   2189  H   ASP A 149      91.301 -70.005  13.661  1.00 24.75           H  
ATOM   2190  CA  ASP A 149      92.184 -68.693  12.282  1.00 24.75           C  
ATOM   2191  HA  ASP A 149      91.642 -67.793  11.992  1.00 24.75           H  
ATOM   2192  C   ASP A 149      93.144 -69.061  11.120  1.00 24.75           C  
ATOM   2193  CB  ASP A 149      93.045 -68.355  13.518  1.00 24.75           C  
ATOM   2194  HB2 ASP A 149      93.708 -67.526  13.267  1.00 24.75           H  
ATOM   2195  HB3 ASP A 149      93.673 -69.215  13.751  1.00 24.75           H  
ATOM   2196  O   ASP A 149      93.715 -68.189  10.473  1.00 24.75           O  
ATOM   2197  CG  ASP A 149      92.242 -67.971  14.768  1.00 24.75           C  
ATOM   2198  OD1 ASP A 149      91.641 -66.877  14.771  1.00 24.75           O  
ATOM   2199  OD2 ASP A 149      92.220 -68.795  15.714  1.00 24.75           O  
ATOM   2200  N   ASP A 150      93.401 -70.351  10.892  1.00 24.31           N  
ATOM   2201  H   ASP A 150      92.732 -70.970  11.326  1.00 24.31           H  
ATOM   2202  CA  ASP A 150      94.794 -70.844  10.992  1.00 24.31           C  
ATOM   2203  HA  ASP A 150      95.292 -70.269  11.773  1.00 24.31           H  
ATOM   2204  C   ASP A 150      95.716 -70.759   9.742  1.00 24.31           C  
ATOM   2205  CB  ASP A 150      94.678 -72.303  11.488  1.00 24.31           C  
ATOM   2206  HB2 ASP A 150      94.484 -72.948  10.631  1.00 24.31           H  
ATOM   2207  HB3 ASP A 150      93.815 -72.384  12.148  1.00 24.31           H  
ATOM   2208  O   ASP A 150      96.932 -70.841   9.880  1.00 24.31           O  
ATOM   2209  CG  ASP A 150      95.874 -72.848  12.283  1.00 24.31           C  
ATOM   2210  OD1 ASP A 150      96.496 -72.075  13.042  1.00 24.31           O  
ATOM   2211  OD2 ASP A 150      96.068 -74.086  12.222  1.00 24.31           O  
ATOM   2212  N   LEU A 151      95.198 -70.675   8.507  1.00 23.23           N  
ATOM   2213  H   LEU A 151      94.208 -70.486   8.443  1.00 23.23           H  
ATOM   2214  CA  LEU A 151      95.917 -71.225   7.325  1.00 23.23           C  
ATOM   2215  HA  LEU A 151      96.644 -71.940   7.711  1.00 23.23           H  
ATOM   2216  C   LEU A 151      96.803 -70.286   6.465  1.00 23.23           C  
ATOM   2217  CB  LEU A 151      94.912 -72.008   6.447  1.00 23.23           C  
ATOM   2218  HB2 LEU A 151      93.963 -71.471   6.444  1.00 23.23           H  
ATOM   2219  HB3 LEU A 151      95.263 -72.033   5.415  1.00 23.23           H  
ATOM   2220  O   LEU A 151      97.402 -70.771   5.502  1.00 23.23           O  
ATOM   2221  CG  LEU A 151      94.678 -73.464   6.888  1.00 23.23           C  
ATOM   2222  HG  LEU A 151      94.385 -73.488   7.938  1.00 23.23           H  
ATOM   2223  CD1 LEU A 151      93.545 -74.065   6.051  1.00 23.23           C  
ATOM   2224 HD11 LEU A 151      92.640 -73.473   6.192  1.00 23.23           H  
ATOM   2225 HD12 LEU A 151      93.818 -74.062   4.996  1.00 23.23           H  
ATOM   2226 HD13 LEU A 151      93.349 -75.086   6.379  1.00 23.23           H  
ATOM   2227  CD2 LEU A 151      95.909 -74.356   6.682  1.00 23.23           C  
ATOM   2228 HD21 LEU A 151      96.708 -74.043   7.354  1.00 23.23           H  
ATOM   2229 HD22 LEU A 151      96.260 -74.278   5.653  1.00 23.23           H  
ATOM   2230 HD23 LEU A 151      95.661 -75.391   6.916  1.00 23.23           H  
ATOM   2231  N   GLY A 152      96.866 -68.977   6.731  1.00 25.41           N  
ATOM   2232  H   GLY A 152      96.453 -68.662   7.598  1.00 25.41           H  
ATOM   2233  CA  GLY A 152      97.632 -68.007   5.916  1.00 25.41           C  
ATOM   2234  HA2 GLY A 152      97.441 -68.201   4.861  1.00 25.41           H  
ATOM   2235  HA3 GLY A 152      97.277 -67.002   6.140  1.00 25.41           H  
ATOM   2236  C   GLY A 152      99.159 -68.024   6.132  1.00 25.41           C  
ATOM   2237  O   GLY A 152      99.649 -68.689   7.036  1.00 25.41           O  
ATOM   2238  N   GLU A 153      99.915 -67.275   5.312  1.00 28.21           N  
ATOM   2239  H   GLU A 153      99.462 -66.713   4.606  1.00 28.21           H  
ATOM   2240  CA  GLU A 153     101.396 -67.239   5.344  1.00 28.21           C  
ATOM   2241  HA  GLU A 153     101.770 -68.249   5.180  1.00 28.21           H  
ATOM   2242  C   GLU A 153     101.974 -66.796   6.704  1.00 28.21           C  
ATOM   2243  CB  GLU A 153     101.939 -66.342   4.211  1.00 28.21           C  
ATOM   2244  HB2 GLU A 153     101.437 -65.375   4.252  1.00 28.21           H  
ATOM   2245  HB3 GLU A 153     103.007 -66.188   4.366  1.00 28.21           H  
ATOM   2246  O   GLU A 153     102.826 -67.477   7.271  1.00 28.21           O  
ATOM   2247  CG  GLU A 153     101.745 -66.954   2.816  1.00 28.21           C  
ATOM   2248  HG2 GLU A 153     102.241 -67.924   2.793  1.00 28.21           H  
ATOM   2249  HG3 GLU A 153     100.682 -67.123   2.647  1.00 28.21           H  
ATOM   2250  CD  GLU A 153     102.291 -66.063   1.685  1.00 28.21           C  
ATOM   2251  OE1 GLU A 153     102.945 -66.626   0.774  1.00 28.21           O  
ATOM   2252  OE2 GLU A 153     101.975 -64.853   1.687  1.00 28.21           O  
ATOM   2253  N   ALA A 154     101.505 -65.701   7.298  1.00 22.12           N  
ATOM   2254  H   ALA A 154     101.435 -65.806   8.300  1.00 22.12           H  
ATOM   2255  CA  ALA A 154     102.080 -64.400   6.952  1.00 22.12           C  
ATOM   2256  HA  ALA A 154     102.595 -64.444   5.992  1.00 22.12           H  
ATOM   2257  C   ALA A 154     103.138 -64.061   8.024  1.00 22.12           C  
ATOM   2258  CB  ALA A 154     100.935 -63.385   6.833  1.00 22.12           C  
ATOM   2259  HB1 ALA A 154     100.294 -63.647   5.991  1.00 22.12           H  
ATOM   2260  HB2 ALA A 154     100.348 -63.374   7.751  1.00 22.12           H  
ATOM   2261  HB3 ALA A 154     101.348 -62.389   6.674  1.00 22.12           H  
ATOM   2262  O   ALA A 154     102.782 -63.634   9.122  1.00 22.12           O  
ATOM   2263  N   GLY A 155     104.416 -64.350   7.733  1.00 30.09           N  
ATOM   2264  H   GLY A 155     104.640 -64.532   6.765  1.00 30.09           H  
ATOM   2265  CA  GLY A 155     105.541 -64.409   8.681  1.00 30.09           C  
ATOM   2266  HA2 GLY A 155     105.325 -63.829   9.578  1.00 30.09           H  
ATOM   2267  HA3 GLY A 155     105.656 -65.447   8.994  1.00 30.09           H  
ATOM   2268  C   GLY A 155     106.877 -63.969   8.044  1.00 30.09           C  
ATOM   2269  O   GLY A 155     107.656 -64.824   7.625  1.00 30.09           O  
ATOM   2270  N   VAL A 156     107.241 -62.679   7.995  1.00 35.21           N  
ATOM   2271  H   VAL A 156     107.806 -62.435   7.195  1.00 35.21           H  
ATOM   2272  CA  VAL A 156     106.976 -61.629   9.007  1.00 35.21           C  
ATOM   2273  HA  VAL A 156     107.371 -62.020   9.945  1.00 35.21           H  
ATOM   2274  C   VAL A 156     105.488 -61.381   9.261  1.00 35.21           C  
ATOM   2275  CB  VAL A 156     107.707 -60.284   8.739  1.00 35.21           C  
ATOM   2276  HB  VAL A 156     107.024 -59.566   8.285  1.00 35.21           H  
ATOM   2277  O   VAL A 156     105.102 -61.391  10.425  1.00 35.21           O  
ATOM   2278  CG1 VAL A 156     108.166 -59.655  10.060  1.00 35.21           C  
ATOM   2279 HG11 VAL A 156     108.904 -60.292  10.548  1.00 35.21           H  
ATOM   2280 HG12 VAL A 156     107.303 -59.527  10.713  1.00 35.21           H  
ATOM   2281 HG13 VAL A 156     108.595 -58.672   9.867  1.00 35.21           H  
ATOM   2282  CG2 VAL A 156     108.933 -60.389   7.819  1.00 35.21           C  
ATOM   2283 HG21 VAL A 156     109.648 -61.108   8.219  1.00 35.21           H  
ATOM   2284 HG22 VAL A 156     109.404 -59.411   7.721  1.00 35.21           H  
ATOM   2285 HG23 VAL A 156     108.614 -60.702   6.825  1.00 35.21           H  
ATOM   2286  N   ASP A 157     104.627 -61.289   8.247  1.00 29.73           N  
ATOM   2287  H   ASP A 157     103.659 -61.257   8.533  1.00 29.73           H  
ATOM   2288  CA  ASP A 157     104.891 -60.700   6.925  1.00 29.73           C  
ATOM   2289  HA  ASP A 157     105.955 -60.503   6.799  1.00 29.73           H  
ATOM   2290  C   ASP A 157     104.197 -59.351   6.952  1.00 29.73           C  
ATOM   2291  CB  ASP A 157     104.474 -61.570   5.727  1.00 29.73           C  
ATOM   2292  HB2 ASP A 157     104.235 -60.916   4.888  1.00 29.73           H  
ATOM   2293  HB3 ASP A 157     103.579 -62.142   5.970  1.00 29.73           H  
ATOM   2294  O   ASP A 157     103.048 -59.268   7.385  1.00 29.73           O  
ATOM   2295  CG  ASP A 157     105.615 -62.490   5.279  1.00 29.73           C  
ATOM   2296  OD1 ASP A 157     106.755 -61.981   5.136  1.00 29.73           O  
ATOM   2297  OD2 ASP A 157     105.364 -63.709   5.165  1.00 29.73           O  
ATOM   2298  N   GLU A 158     104.977 -58.314   6.632  1.00 29.88           N  
ATOM   2299  H   GLU A 158     105.842 -58.530   6.159  1.00 29.88           H  
ATOM   2300  CA  GLU A 158     104.847 -56.949   7.167  1.00 29.88           C  
ATOM   2301  HA  GLU A 158     105.857 -56.577   7.339  1.00 29.88           H  
ATOM   2302  C   GLU A 158     104.193 -56.930   8.578  1.00 29.88           C  
ATOM   2303  CB  GLU A 158     104.245 -56.008   6.110  1.00 29.88           C  
ATOM   2304  HB2 GLU A 158     103.260 -56.384   5.831  1.00 29.88           H  
ATOM   2305  HB3 GLU A 158     104.171 -55.008   6.537  1.00 29.88           H  
ATOM   2306  O   GLU A 158     104.656 -57.655   9.462  1.00 29.88           O  
ATOM   2307  CG  GLU A 158     105.049 -55.902   4.811  1.00 29.88           C  
ATOM   2308  HG2 GLU A 158     105.144 -56.892   4.363  1.00 29.88           H  
ATOM   2309  HG3 GLU A 158     106.051 -55.549   5.056  1.00 29.88           H  
ATOM   2310  CD  GLU A 158     104.400 -54.956   3.783  1.00 29.88           C  
ATOM   2311  OE1 GLU A 158     105.170 -54.483   2.917  1.00 29.88           O  
ATOM   2312  OE2 GLU A 158     103.168 -54.744   3.843  1.00 29.88           O  
ATOM   2313  N   LEU A 159     103.153 -56.121   8.814  1.00 28.01           N  
ATOM   2314  H   LEU A 159     102.862 -55.512   8.063  1.00 28.01           H  
ATOM   2315  CA  LEU A 159     102.203 -56.275   9.924  1.00 28.01           C  
ATOM   2316  HA  LEU A 159     102.499 -57.183  10.450  1.00 28.01           H  
ATOM   2317  C   LEU A 159     100.705 -56.558   9.552  1.00 28.01           C  
ATOM   2318  CB  LEU A 159     102.374 -55.086  10.909  1.00 28.01           C  
ATOM   2319  HB2 LEU A 159     103.076 -54.356  10.505  1.00 28.01           H  
ATOM   2320  HB3 LEU A 159     101.421 -54.561  10.989  1.00 28.01           H  
ATOM   2321  O   LEU A 159      99.863 -56.443  10.442  1.00 28.01           O  
ATOM   2322  CG  LEU A 159     102.836 -55.513  12.320  1.00 28.01           C  
ATOM   2323  HG  LEU A 159     102.464 -56.512  12.545  1.00 28.01           H  
ATOM   2324  CD1 LEU A 159     104.363 -55.507  12.445  1.00 28.01           C  
ATOM   2325 HD11 LEU A 159     104.751 -54.505  12.261  1.00 28.01           H  
ATOM   2326 HD12 LEU A 159     104.777 -56.188  11.701  1.00 28.01           H  
ATOM   2327 HD13 LEU A 159     104.658 -55.849  13.437  1.00 28.01           H  
ATOM   2328  CD2 LEU A 159     102.289 -54.569  13.393  1.00 28.01           C  
ATOM   2329 HD21 LEU A 159     102.625 -53.551  13.194  1.00 28.01           H  
ATOM   2330 HD22 LEU A 159     102.626 -54.891  14.378  1.00 28.01           H  
ATOM   2331 HD23 LEU A 159     101.199 -54.595  13.364  1.00 28.01           H  
ATOM   2332  N   LEU A 160     100.235 -56.935   8.342  1.00 26.57           N  
ATOM   2333  H   LEU A 160      99.248 -57.149   8.350  1.00 26.57           H  
ATOM   2334  CA  LEU A 160     100.883 -56.970   7.016  1.00 26.57           C  
ATOM   2335  HA  LEU A 160     101.925 -57.245   7.181  1.00 26.57           H  
ATOM   2336  C   LEU A 160     100.903 -55.563   6.415  1.00 26.57           C  
ATOM   2337  CB  LEU A 160     100.376 -58.108   6.103  1.00 26.57           C  
ATOM   2338  HB2 LEU A 160      99.384 -57.885   5.712  1.00 26.57           H  
ATOM   2339  HB3 LEU A 160     100.291 -58.995   6.731  1.00 26.57           H  
ATOM   2340  O   LEU A 160     101.683 -54.759   6.908  1.00 26.57           O  
ATOM   2341  CG  LEU A 160     101.356 -58.446   4.940  1.00 26.57           C  
ATOM   2342  HG  LEU A 160     102.391 -58.300   5.252  1.00 26.57           H  
ATOM   2343  CD1 LEU A 160     101.216 -59.912   4.538  1.00 26.57           C  
ATOM   2344 HD11 LEU A 160     100.204 -60.116   4.190  1.00 26.57           H  
ATOM   2345 HD12 LEU A 160     101.929 -60.151   3.749  1.00 26.57           H  
ATOM   2346 HD13 LEU A 160     101.446 -60.539   5.399  1.00 26.57           H  
ATOM   2347  CD2 LEU A 160     101.162 -57.611   3.677  1.00 26.57           C  
ATOM   2348 HD21 LEU A 160     101.456 -56.578   3.859  1.00 26.57           H  
ATOM   2349 HD22 LEU A 160     101.814 -57.981   2.885  1.00 26.57           H  
ATOM   2350 HD23 LEU A 160     100.126 -57.651   3.342  1.00 26.57           H  
ATOM   2351  N   GLU A 161      99.991 -55.212   5.500  1.00 26.17           N  
ATOM   2352  H   GLU A 161      99.416 -55.937   5.095  1.00 26.17           H  
ATOM   2353  CA  GLU A 161      99.899 -53.857   4.905  1.00 26.17           C  
ATOM   2354  HA  GLU A 161     100.706 -53.707   4.189  1.00 26.17           H  
ATOM   2355  C   GLU A 161      99.981 -52.748   5.969  1.00 26.17           C  
ATOM   2356  CB  GLU A 161      98.520 -53.746   4.200  1.00 26.17           C  
ATOM   2357  HB2 GLU A 161      97.749 -53.930   4.949  1.00 26.17           H  
ATOM   2358  HB3 GLU A 161      98.446 -54.538   3.455  1.00 26.17           H  
ATOM   2359  O   GLU A 161     100.285 -51.594   5.690  1.00 26.17           O  
ATOM   2360  CG  GLU A 161      98.214 -52.399   3.502  1.00 26.17           C  
ATOM   2361  HG2 GLU A 161      98.877 -52.291   2.644  1.00 26.17           H  
ATOM   2362  HG3 GLU A 161      98.404 -51.567   4.179  1.00 26.17           H  
ATOM   2363  CD  GLU A 161      96.746 -52.263   3.068  1.00 26.17           C  
ATOM   2364  OE1 GLU A 161      96.491 -52.058   1.859  1.00 26.17           O  
ATOM   2365  OE2 GLU A 161      95.871 -52.304   3.967  1.00 26.17           O  
ATOM   2366  N   ALA A 162      99.562 -53.070   7.191  1.00 27.74           N  
ATOM   2367  H   ALA A 162      99.607 -54.050   7.427  1.00 27.74           H  
ATOM   2368  CA  ALA A 162      98.527 -52.306   7.819  1.00 27.74           C  
ATOM   2369  HA  ALA A 162      98.071 -51.772   6.985  1.00 27.74           H  
ATOM   2370  C   ALA A 162      99.056 -51.319   8.879  1.00 27.74           C  
ATOM   2371  CB  ALA A 162      97.442 -53.256   8.338  1.00 27.74           C  
ATOM   2372  HB1 ALA A 162      96.458 -52.867   8.077  1.00 27.74           H  
ATOM   2373  HB2 ALA A 162      97.537 -54.242   7.883  1.00 27.74           H  
ATOM   2374  HB3 ALA A 162      97.521 -53.360   9.420  1.00 27.74           H  
ATOM   2375  O   ALA A 162     100.011 -51.574   9.606  1.00 27.74           O  
ATOM   2376  N   LEU A 163      98.411 -50.173   9.060  1.00 29.85           N  
ATOM   2377  H   LEU A 163      98.795 -49.598   9.796  1.00 29.85           H  
ATOM   2378  CA  LEU A 163      97.588 -49.488   8.058  1.00 29.85           C  
ATOM   2379  HA  LEU A 163      97.240 -50.141   7.258  1.00 29.85           H  
ATOM   2380  C   LEU A 163      98.533 -48.517   7.340  1.00 29.85           C  
ATOM   2381  CB  LEU A 163      96.298 -48.979   8.722  1.00 29.85           C  
ATOM   2382  HB2 LEU A 163      95.823 -48.233   8.084  1.00 29.85           H  
ATOM   2383  HB3 LEU A 163      96.547 -48.511   9.675  1.00 29.85           H  
ATOM   2384  O   LEU A 163      98.507 -47.314   7.562  1.00 29.85           O  
ATOM   2385  CG  LEU A 163      95.330 -50.172   8.939  1.00 29.85           C  
ATOM   2386  HG  LEU A 163      95.896 -51.043   9.270  1.00 29.85           H  
ATOM   2387  CD1 LEU A 163      94.307 -49.894  10.035  1.00 29.85           C  
ATOM   2388 HD11 LEU A 163      93.678 -49.050   9.750  1.00 29.85           H  
ATOM   2389 HD12 LEU A 163      94.828 -49.663  10.964  1.00 29.85           H  
ATOM   2390 HD13 LEU A 163      93.687 -50.778  10.189  1.00 29.85           H  
ATOM   2391  CD2 LEU A 163      94.558 -50.536   7.664  1.00 29.85           C  
ATOM   2392 HD21 LEU A 163      93.892 -51.377   7.858  1.00 29.85           H  
ATOM   2393 HD22 LEU A 163      95.240 -50.833   6.867  1.00 29.85           H  
ATOM   2394 HD23 LEU A 163      93.971 -49.684   7.322  1.00 29.85           H  
ATOM   2395  N   GLY A 164      99.446 -49.124   6.574  1.00 28.24           N  
ATOM   2396  H   GLY A 164      99.376 -50.124   6.449  1.00 28.24           H  
ATOM   2397  CA  GLY A 164     100.696 -48.588   6.035  1.00 28.24           C  
ATOM   2398  HA2 GLY A 164     101.505 -49.282   6.259  1.00 28.24           H  
ATOM   2399  HA3 GLY A 164     100.917 -47.632   6.510  1.00 28.24           H  
ATOM   2400  C   GLY A 164     100.679 -48.366   4.525  1.00 28.24           C  
ATOM   2401  O   GLY A 164     101.736 -48.331   3.902  1.00 28.24           O  
ATOM   2402  N   ARG A 165      99.484 -48.109   3.974  1.00 26.65           N  
ATOM   2403  H   ARG A 165      98.678 -48.314   4.547  1.00 26.65           H  
ATOM   2404  CA  ARG A 165      99.358 -47.032   2.987  1.00 26.65           C  
ATOM   2405  HA  ARG A 165     100.046 -47.229   2.165  1.00 26.65           H  
ATOM   2406  C   ARG A 165      99.899 -45.747   3.625  1.00 26.65           C  
ATOM   2407  CB  ARG A 165      97.913 -46.918   2.425  1.00 26.65           C  
ATOM   2408  HB2 ARG A 165      97.517 -45.914   2.579  1.00 26.65           H  
ATOM   2409  HB3 ARG A 165      97.250 -47.592   2.968  1.00 26.65           H  
ATOM   2410  O   ARG A 165     101.099 -45.512   3.632  1.00 26.65           O  
ATOM   2411  CG  ARG A 165      97.802 -47.235   0.921  1.00 26.65           C  
ATOM   2412  HG2 ARG A 165      98.779 -47.173   0.442  1.00 26.65           H  
ATOM   2413  HG3 ARG A 165      97.459 -48.263   0.799  1.00 26.65           H  
ATOM   2414  CD  ARG A 165      96.847 -46.281   0.183  1.00 26.65           C  
ATOM   2415  HD2 ARG A 165      96.900 -46.502  -0.883  1.00 26.65           H  
ATOM   2416  HD3 ARG A 165      97.199 -45.259   0.325  1.00 26.65           H  
ATOM   2417  NE  ARG A 165      95.455 -46.441   0.656  1.00 26.65           N  
ATOM   2418  HE  ARG A 165      95.263 -47.305   1.143  1.00 26.65           H  
ATOM   2419  NH1 ARG A 165      94.588 -44.410  -0.015  1.00 26.65           N  
ATOM   2420 HH11 ARG A 165      94.575 -43.635   0.632  1.00 26.65           H  
ATOM   2421 HH12 ARG A 165      95.450 -44.263  -0.521  1.00 26.65           H  
ATOM   2422  NH2 ARG A 165      93.359 -45.748   1.211  1.00 26.65           N  
ATOM   2423 HH21 ARG A 165      93.254 -46.555   1.809  1.00 26.65           H  
ATOM   2424 HH22 ARG A 165      92.717 -44.968   1.213  1.00 26.65           H  
ATOM   2425  CZ  ARG A 165      94.492 -45.539   0.610  1.00 26.65           C  
ATOM   2426  N   GLU A 166      99.037 -44.958   4.262  1.00 31.31           N  
ATOM   2427  H   GLU A 166      98.091 -45.298   4.355  1.00 31.31           H  
ATOM   2428  CA  GLU A 166      99.208 -43.507   4.255  1.00 31.31           C  
ATOM   2429  HA  GLU A 166     100.029 -43.268   3.578  1.00 31.31           H  
ATOM   2430  C   GLU A 166      99.526 -42.903   5.627  1.00 31.31           C  
ATOM   2431  CB  GLU A 166      97.943 -42.863   3.669  1.00 31.31           C  
ATOM   2432  HB2 GLU A 166      97.909 -41.808   3.942  1.00 31.31           H  
ATOM   2433  HB3 GLU A 166      97.077 -43.355   4.110  1.00 31.31           H  
ATOM   2434  O   GLU A 166      98.641 -42.750   6.469  1.00 31.31           O  
ATOM   2435  CG  GLU A 166      97.906 -42.950   2.136  1.00 31.31           C  
ATOM   2436  HG2 GLU A 166      98.570 -42.186   1.730  1.00 31.31           H  
ATOM   2437  HG3 GLU A 166      98.281 -43.922   1.818  1.00 31.31           H  
ATOM   2438  CD  GLU A 166      96.493 -42.769   1.565  1.00 31.31           C  
ATOM   2439  OE1 GLU A 166      96.344 -42.347   0.398  1.00 31.31           O  
ATOM   2440  OE2 GLU A 166      95.489 -43.151   2.216  1.00 31.31           O  
ATOM   2441  N   LEU A 167     100.751 -42.453   5.897  1.00 23.45           N  
ATOM   2442  H   LEU A 167     100.845 -42.099   6.838  1.00 23.45           H  
ATOM   2443  CA  LEU A 167     102.046 -42.766   5.261  1.00 23.45           C  
ATOM   2444  HA  LEU A 167     101.969 -43.666   4.650  1.00 23.45           H  
ATOM   2445  C   LEU A 167     103.010 -43.130   6.422  1.00 23.45           C  
ATOM   2446  CB  LEU A 167     102.507 -41.596   4.351  1.00 23.45           C  
ATOM   2447  HB2 LEU A 167     103.579 -41.677   4.172  1.00 23.45           H  
ATOM   2448  HB3 LEU A 167     102.348 -40.664   4.894  1.00 23.45           H  
ATOM   2449  O   LEU A 167     102.705 -42.844   7.581  1.00 23.45           O  
ATOM   2450  CG  LEU A 167     101.837 -41.486   2.959  1.00 23.45           C  
ATOM   2451  HG  LEU A 167     100.758 -41.398   3.081  1.00 23.45           H  
ATOM   2452  CD1 LEU A 167     102.311 -40.216   2.252  1.00 23.45           C  
ATOM   2453 HD11 LEU A 167     101.811 -40.135   1.286  1.00 23.45           H  
ATOM   2454 HD12 LEU A 167     103.388 -40.264   2.094  1.00 23.45           H  
ATOM   2455 HD13 LEU A 167     102.062 -39.344   2.858  1.00 23.45           H  
ATOM   2456  CD2 LEU A 167     102.170 -42.630   2.003  1.00 23.45           C  
ATOM   2457 HD21 LEU A 167     103.239 -42.649   1.789  1.00 23.45           H  
ATOM   2458 HD22 LEU A 167     101.888 -43.597   2.419  1.00 23.45           H  
ATOM   2459 HD23 LEU A 167     101.627 -42.519   1.065  1.00 23.45           H  
ATOM   2460  N   ASP A 168     104.130 -43.826   6.236  1.00 25.55           N  
ATOM   2461  H   ASP A 168     104.491 -44.192   7.106  1.00 25.55           H  
ATOM   2462  CA  ASP A 168     105.195 -43.511   5.271  1.00 25.55           C  
ATOM   2463  HA  ASP A 168     105.299 -42.428   5.210  1.00 25.55           H  
ATOM   2464  C   ASP A 168     105.031 -44.005   3.816  1.00 25.55           C  
ATOM   2465  CB  ASP A 168     106.532 -44.050   5.834  1.00 25.55           C  
ATOM   2466  HB2 ASP A 168     106.390 -45.080   6.162  1.00 25.55           H  
ATOM   2467  HB3 ASP A 168     107.268 -44.070   5.030  1.00 25.55           H  
ATOM   2468  O   ASP A 168     105.725 -43.456   2.966  1.00 25.55           O  
ATOM   2469  CG  ASP A 168     107.159 -43.234   6.979  1.00 25.55           C  
ATOM   2470  OD1 ASP A 168     106.719 -42.088   7.232  1.00 25.55           O  
ATOM   2471  OD2 ASP A 168     108.123 -43.752   7.591  1.00 25.55           O  
ATOM   2472  N   GLY A 169     104.188 -45.011   3.538  1.00 25.77           N  
ATOM   2473  H   GLY A 169     103.552 -45.309   4.264  1.00 25.77           H  
ATOM   2474  CA  GLY A 169     104.239 -45.889   2.348  1.00 25.77           C  
ATOM   2475  HA2 GLY A 169     103.571 -46.730   2.531  1.00 25.77           H  
ATOM   2476  HA3 GLY A 169     105.247 -46.297   2.266  1.00 25.77           H  
ATOM   2477  C   GLY A 169     103.887 -45.303   0.965  1.00 25.77           C  
ATOM   2478  O   GLY A 169     104.615 -44.466   0.433  1.00 25.77           O  
ATOM   2479  N   ASP A 170     102.817 -45.829   0.356  1.00 25.94           N  
ATOM   2480  H   ASP A 170     102.210 -46.413   0.914  1.00 25.94           H  
ATOM   2481  CA  ASP A 170     102.290 -45.496  -0.990  1.00 25.94           C  
ATOM   2482  HA  ASP A 170     102.866 -44.673  -1.414  1.00 25.94           H  
ATOM   2483  C   ASP A 170     100.826 -44.988  -0.921  1.00 25.94           C  
ATOM   2484  CB  ASP A 170     102.428 -46.723  -1.945  1.00 25.94           C  
ATOM   2485  HB2 ASP A 170     102.326 -47.636  -1.359  1.00 25.94           H  
ATOM   2486  HB3 ASP A 170     101.581 -46.710  -2.632  1.00 25.94           H  
ATOM   2487  O   ASP A 170     100.365 -44.384  -1.919  1.00 25.94           O  
ATOM   2488  CG  ASP A 170     103.697 -46.828  -2.834  1.00 25.94           C  
ATOM   2489  OD1 ASP A 170     104.360 -45.805  -3.136  1.00 25.94           O  
ATOM   2490  OD2 ASP A 170     103.969 -47.956  -3.321  1.00 25.94           O  
ATOM   2491  OXT ASP A 170     100.164 -45.199   0.125  1.00 25.94           O  
TER    2492      ASP A 170                                                       
ATOM   2492  N   MET B   1       5.556  39.010 -42.446  1.00 76.63           N  
ATOM   2493  H   MET B   1       5.534  39.459 -41.542  1.00 76.63           H  
ATOM   2494  H2  MET B   1       4.619  38.914 -42.810  1.00 76.63           H  
ATOM   2495  H3  MET B   1       6.110  39.577 -43.073  1.00 76.63           H  
ATOM   2496  CA  MET B   1       6.177  37.684 -42.319  1.00 76.63           C  
ATOM   2497  HA  MET B   1       7.205  37.816 -41.983  1.00 76.63           H  
ATOM   2498  C   MET B   1       6.213  36.970 -43.656  1.00 76.63           C  
ATOM   2499  CB  MET B   1       5.493  36.789 -41.292  1.00 76.63           C  
ATOM   2500  HB2 MET B   1       5.847  35.770 -41.451  1.00 76.63           H  
ATOM   2501  HB3 MET B   1       4.411  36.809 -41.424  1.00 76.63           H  
ATOM   2502  O   MET B   1       5.163  36.662 -44.220  1.00 76.63           O  
ATOM   2503  CG  MET B   1       5.856  37.162 -39.862  1.00 76.63           C  
ATOM   2504  HG2 MET B   1       6.938  37.247 -39.760  1.00 76.63           H  
ATOM   2505  HG3 MET B   1       5.398  38.118 -39.605  1.00 76.63           H  
ATOM   2506  SD  MET B   1       5.264  35.882 -38.743  1.00 76.63           S  
ATOM   2507  CE  MET B   1       4.539  36.899 -37.431  1.00 76.63           C  
ATOM   2508  HE1 MET B   1       5.326  37.440 -36.905  1.00 76.63           H  
ATOM   2509  HE2 MET B   1       3.818  37.601 -37.851  1.00 76.63           H  
ATOM   2510  HE3 MET B   1       4.025  36.255 -36.717  1.00 76.63           H  
ATOM   2511  N   THR B   2       7.426  36.723 -44.131  1.00 84.65           N  
ATOM   2512  H   THR B   2       8.196  37.069 -43.577  1.00 84.65           H  
ATOM   2513  CA  THR B   2       7.797  35.674 -45.083  1.00 84.65           C  
ATOM   2514  HA  THR B   2       7.306  35.852 -46.040  1.00 84.65           H  
ATOM   2515  C   THR B   2       7.381  34.294 -44.567  1.00 84.65           C  
ATOM   2516  CB  THR B   2       9.324  35.669 -45.291  1.00 84.65           C  
ATOM   2517  HB  THR B   2       9.576  34.886 -46.007  1.00 84.65           H  
ATOM   2518  O   THR B   2       7.056  34.132 -43.390  1.00 84.65           O  
ATOM   2519  CG2 THR B   2       9.864  36.997 -45.819  1.00 84.65           C  
ATOM   2520 HG21 THR B   2       9.715  37.794 -45.090  1.00 84.65           H  
ATOM   2521 HG22 THR B   2       9.363  37.256 -46.751  1.00 84.65           H  
ATOM   2522 HG23 THR B   2      10.933  36.896 -46.010  1.00 84.65           H  
ATOM   2523  OG1 THR B   2       9.982  35.399 -44.079  1.00 84.65           O  
ATOM   2524  HG1 THR B   2       9.942  36.190 -43.537  1.00 84.65           H  
ATOM   2525  N   ASP B   3       7.390  33.290 -45.442  1.00 75.42           N  
ATOM   2526  H   ASP B   3       7.665  33.449 -46.401  1.00 75.42           H  
ATOM   2527  CA  ASP B   3       7.060  31.919 -45.046  1.00 75.42           C  
ATOM   2528  HA  ASP B   3       6.073  31.924 -44.584  1.00 75.42           H  
ATOM   2529  C   ASP B   3       8.050  31.381 -43.994  1.00 75.42           C  
ATOM   2530  CB  ASP B   3       6.997  31.053 -46.309  1.00 75.42           C  
ATOM   2531  HB2 ASP B   3       6.541  31.624 -47.117  1.00 75.42           H  
ATOM   2532  HB3 ASP B   3       8.004  30.774 -46.619  1.00 75.42           H  
ATOM   2533  O   ASP B   3       7.634  30.892 -42.946  1.00 75.42           O  
ATOM   2534  CG  ASP B   3       6.138  29.815 -46.073  1.00 75.42           C  
ATOM   2535  OD1 ASP B   3       4.953  30.028 -45.722  1.00 75.42           O  
ATOM   2536  OD2 ASP B   3       6.672  28.705 -46.273  1.00 75.42           O  
ATOM   2537  N   SER B   4       9.352  31.624 -44.191  1.00 74.45           N  
ATOM   2538  H   SER B   4       9.648  31.999 -45.081  1.00 74.45           H  
ATOM   2539  CA  SER B   4      10.412  31.299 -43.226  1.00 74.45           C  
ATOM   2540  HA  SER B   4      10.458  30.216 -43.110  1.00 74.45           H  
ATOM   2541  C   SER B   4      10.177  31.904 -41.836  1.00 74.45           C  
ATOM   2542  CB  SER B   4      11.766  31.789 -43.754  1.00 74.45           C  
ATOM   2543  HB2 SER B   4      12.555  31.498 -43.061  1.00 74.45           H  
ATOM   2544  HB3 SER B   4      11.749  32.876 -43.829  1.00 74.45           H  
ATOM   2545  O   SER B   4      10.364  31.211 -40.841  1.00 74.45           O  
ATOM   2546  OG  SER B   4      12.035  31.243 -45.033  1.00 74.45           O  
ATOM   2547  HG  SER B   4      12.627  30.497 -44.919  1.00 74.45           H  
ATOM   2548  N   GLU B   5       9.730  33.164 -41.739  1.00 79.68           N  
ATOM   2549  H   GLU B   5       9.585  33.697 -42.584  1.00 79.68           H  
ATOM   2550  CA  GLU B   5       9.426  33.796 -40.442  1.00 79.68           C  
ATOM   2551  HA  GLU B   5      10.285  33.687 -39.781  1.00 79.68           H  
ATOM   2552  C   GLU B   5       8.241  33.120 -39.732  1.00 79.68           C  
ATOM   2553  CB  GLU B   5       9.148  35.298 -40.623  1.00 79.68           C  
ATOM   2554  HB2 GLU B   5       8.427  35.416 -41.432  1.00 79.68           H  
ATOM   2555  HB3 GLU B   5       8.695  35.687 -39.712  1.00 79.68           H  
ATOM   2556  O   GLU B   5       8.331  32.846 -38.536  1.00 79.68           O  
ATOM   2557  CG  GLU B   5      10.415  36.126 -40.908  1.00 79.68           C  
ATOM   2558  HG2 GLU B   5      11.025  35.616 -41.654  1.00 79.68           H  
ATOM   2559  HG3 GLU B   5      11.001  36.193 -39.992  1.00 79.68           H  
ATOM   2560  CD  GLU B   5      10.076  37.532 -41.429  1.00 79.68           C  
ATOM   2561  OE1 GLU B   5      10.645  38.528 -40.949  1.00 79.68           O  
ATOM   2562  OE2 GLU B   5       9.232  37.620 -42.354  1.00 79.68           O  
ATOM   2563  N   LYS B   6       7.165  32.779 -40.460  1.00 83.55           N  
ATOM   2564  H   LYS B   6       7.187  32.957 -41.454  1.00 83.55           H  
ATOM   2565  CA  LYS B   6       6.009  32.067 -39.878  1.00 83.55           C  
ATOM   2566  HA  LYS B   6       5.636  32.623 -39.018  1.00 83.55           H  
ATOM   2567  C   LYS B   6       6.405  30.684 -39.373  1.00 83.55           C  
ATOM   2568  CB  LYS B   6       4.884  31.883 -40.905  1.00 83.55           C  
ATOM   2569  HB2 LYS B   6       4.088  31.304 -40.437  1.00 83.55           H  
ATOM   2570  HB3 LYS B   6       5.267  31.308 -41.748  1.00 83.55           H  
ATOM   2571  O   LYS B   6       6.073  30.305 -38.253  1.00 83.55           O  
ATOM   2572  CG  LYS B   6       4.286  33.189 -41.426  1.00 83.55           C  
ATOM   2573  HG2 LYS B   6       3.843  33.755 -40.607  1.00 83.55           H  
ATOM   2574  HG3 LYS B   6       5.070  33.779 -41.902  1.00 83.55           H  
ATOM   2575  CD  LYS B   6       3.223  32.850 -42.470  1.00 83.55           C  
ATOM   2576  HD2 LYS B   6       2.388  32.348 -41.982  1.00 83.55           H  
ATOM   2577  HD3 LYS B   6       3.660  32.175 -43.206  1.00 83.55           H  
ATOM   2578  CE  LYS B   6       2.739  34.111 -43.180  1.00 83.55           C  
ATOM   2579  HE2 LYS B   6       2.233  34.751 -42.457  1.00 83.55           H  
ATOM   2580  HE3 LYS B   6       3.608  34.642 -43.568  1.00 83.55           H  
ATOM   2581  NZ  LYS B   6       1.832  33.735 -44.289  1.00 83.55           N  
ATOM   2582  HZ1 LYS B   6       2.315  33.107 -44.915  1.00 83.55           H  
ATOM   2583  HZ2 LYS B   6       1.027  33.242 -43.928  1.00 83.55           H  
ATOM   2584  HZ3 LYS B   6       1.530  34.548 -44.807  1.00 83.55           H  
ATOM   2585  N   VAL B   7       7.122  29.920 -40.199  1.00 82.93           N  
ATOM   2586  H   VAL B   7       7.357  30.286 -41.111  1.00 82.93           H  
ATOM   2587  CA  VAL B   7       7.541  28.559 -39.846  1.00 82.93           C  
ATOM   2588  HA  VAL B   7       6.665  28.014 -39.493  1.00 82.93           H  
ATOM   2589  C   VAL B   7       8.531  28.583 -38.673  1.00 82.93           C  
ATOM   2590  CB  VAL B   7       8.074  27.805 -41.079  1.00 82.93           C  
ATOM   2591  HB  VAL B   7       8.958  28.313 -41.466  1.00 82.93           H  
ATOM   2592  O   VAL B   7       8.459  27.711 -37.808  1.00 82.93           O  
ATOM   2593  CG1 VAL B   7       8.431  26.361 -40.723  1.00 82.93           C  
ATOM   2594 HG11 VAL B   7       8.848  25.861 -41.597  1.00 82.93           H  
ATOM   2595 HG12 VAL B   7       7.539  25.825 -40.398  1.00 82.93           H  
ATOM   2596 HG13 VAL B   7       9.162  26.342 -39.916  1.00 82.93           H  
ATOM   2597  CG2 VAL B   7       7.016  27.692 -42.189  1.00 82.93           C  
ATOM   2598 HG21 VAL B   7       6.150  27.131 -41.836  1.00 82.93           H  
ATOM   2599 HG22 VAL B   7       6.675  28.676 -42.513  1.00 82.93           H  
ATOM   2600 HG23 VAL B   7       7.439  27.188 -43.057  1.00 82.93           H  
ATOM   2601  N   ALA B   8       9.382  29.611 -38.562  1.00 81.07           N  
ATOM   2602  H   ALA B   8       9.433  30.290 -39.308  1.00 81.07           H  
ATOM   2603  CA  ALA B   8      10.250  29.806 -37.401  1.00 81.07           C  
ATOM   2604  HA  ALA B   8      10.829  28.894 -37.255  1.00 81.07           H  
ATOM   2605  C   ALA B   8       9.466  30.058 -36.095  1.00 81.07           C  
ATOM   2606  CB  ALA B   8      11.231  30.944 -37.700  1.00 81.07           C  
ATOM   2607  HB1 ALA B   8      11.912  31.070 -36.858  1.00 81.07           H  
ATOM   2608  HB2 ALA B   8      10.689  31.875 -37.864  1.00 81.07           H  
ATOM   2609  HB3 ALA B   8      11.812  30.706 -38.591  1.00 81.07           H  
ATOM   2610  O   ALA B   8       9.846  29.522 -35.052  1.00 81.07           O  
ATOM   2611  N   GLU B   9       8.362  30.816 -36.124  1.00 85.26           N  
ATOM   2612  H   GLU B   9       8.099  31.274 -36.985  1.00 85.26           H  
ATOM   2613  CA  GLU B   9       7.483  30.966 -34.952  1.00 85.26           C  
ATOM   2614  HA  GLU B   9       8.094  31.233 -34.090  1.00 85.26           H  
ATOM   2615  C   GLU B   9       6.777  29.657 -34.578  1.00 85.26           C  
ATOM   2616  CB  GLU B   9       6.446  32.080 -35.154  1.00 85.26           C  
ATOM   2617  HB2 GLU B   9       5.940  31.953 -36.110  1.00 85.26           H  
ATOM   2618  HB3 GLU B   9       5.708  31.998 -34.356  1.00 85.26           H  
ATOM   2619  O   GLU B   9       6.790  29.275 -33.405  1.00 85.26           O  
ATOM   2620  CG  GLU B   9       7.083  33.472 -35.072  1.00 85.26           C  
ATOM   2621  HG2 GLU B   9       7.742  33.499 -34.203  1.00 85.26           H  
ATOM   2622  HG3 GLU B   9       7.696  33.643 -35.957  1.00 85.26           H  
ATOM   2623  CD  GLU B   9       6.042  34.592 -34.937  1.00 85.26           C  
ATOM   2624  OE1 GLU B   9       6.430  35.635 -34.364  1.00 85.26           O  
ATOM   2625  OE2 GLU B   9       4.887  34.398 -35.375  1.00 85.26           O  
ATOM   2626  N   TYR B  10       6.232  28.922 -35.555  1.00 86.05           N  
ATOM   2627  H   TYR B  10       6.210  29.304 -36.490  1.00 86.05           H  
ATOM   2628  CA  TYR B  10       5.611  27.618 -35.298  1.00 86.05           C  
ATOM   2629  HA  TYR B  10       4.841  27.752 -34.538  1.00 86.05           H  
ATOM   2630  C   TYR B  10       6.608  26.597 -34.728  1.00 86.05           C  
ATOM   2631  CB  TYR B  10       4.948  27.074 -36.574  1.00 86.05           C  
ATOM   2632  HB2 TYR B  10       5.683  27.066 -37.379  1.00 86.05           H  
ATOM   2633  HB3 TYR B  10       4.652  26.040 -36.394  1.00 86.05           H  
ATOM   2634  O   TYR B  10       6.285  25.896 -33.768  1.00 86.05           O  
ATOM   2635  CG  TYR B  10       3.704  27.822 -37.025  1.00 86.05           C  
ATOM   2636  CD1 TYR B  10       2.610  27.967 -36.147  1.00 86.05           C  
ATOM   2637  HD1 TYR B  10       2.658  27.556 -35.149  1.00 86.05           H  
ATOM   2638  CD2 TYR B  10       3.622  28.339 -38.333  1.00 86.05           C  
ATOM   2639  HD2 TYR B  10       4.452  28.224 -39.013  1.00 86.05           H  
ATOM   2640  CE1 TYR B  10       1.452  28.653 -36.563  1.00 86.05           C  
ATOM   2641  HE1 TYR B  10       0.623  28.773 -35.882  1.00 86.05           H  
ATOM   2642  CE2 TYR B  10       2.465  29.019 -38.755  1.00 86.05           C  
ATOM   2643  HE2 TYR B  10       2.398  29.424 -39.755  1.00 86.05           H  
ATOM   2644  OH  TYR B  10       0.269  29.847 -38.282  1.00 86.05           O  
ATOM   2645  HH  TYR B  10      -0.384  29.902 -37.580  1.00 86.05           H  
ATOM   2646  CZ  TYR B  10       1.381  29.184 -37.870  1.00 86.05           C  
ATOM   2647  N   LEU B  11       7.838  26.547 -35.252  1.00 84.20           N  
ATOM   2648  H   LEU B  11       8.039  27.124 -36.056  1.00 84.20           H  
ATOM   2649  CA  LEU B  11       8.896  25.674 -34.737  1.00 84.20           C  
ATOM   2650  HA  LEU B  11       8.495  24.662 -34.680  1.00 84.20           H  
ATOM   2651  C   LEU B  11       9.323  26.068 -33.314  1.00 84.20           C  
ATOM   2652  CB  LEU B  11      10.081  25.688 -35.721  1.00 84.20           C  
ATOM   2653  HB2 LEU B  11       9.714  25.453 -36.720  1.00 84.20           H  
ATOM   2654  HB3 LEU B  11      10.496  26.695 -35.748  1.00 84.20           H  
ATOM   2655  O   LEU B  11       9.531  25.189 -32.472  1.00 84.20           O  
ATOM   2656  CG  LEU B  11      11.205  24.694 -35.367  1.00 84.20           C  
ATOM   2657  HG  LEU B  11      11.558  24.881 -34.352  1.00 84.20           H  
ATOM   2658  CD1 LEU B  11      10.748  23.237 -35.478  1.00 84.20           C  
ATOM   2659 HD11 LEU B  11      10.372  23.045 -36.483  1.00 84.20           H  
ATOM   2660 HD12 LEU B  11       9.969  23.025 -34.745  1.00 84.20           H  
ATOM   2661 HD13 LEU B  11      11.588  22.571 -35.280  1.00 84.20           H  
ATOM   2662  CD2 LEU B  11      12.383  24.883 -36.320  1.00 84.20           C  
ATOM   2663 HD21 LEU B  11      12.755  25.905 -36.251  1.00 84.20           H  
ATOM   2664 HD22 LEU B  11      13.188  24.199 -36.054  1.00 84.20           H  
ATOM   2665 HD23 LEU B  11      12.066  24.683 -37.344  1.00 84.20           H  
ATOM   2666  N   ARG B  12       9.395  27.373 -33.011  1.00 86.37           N  
ATOM   2667  H   ARG B  12       9.239  28.040 -33.754  1.00 86.37           H  
ATOM   2668  CA  ARG B  12       9.658  27.878 -31.654  1.00 86.37           C  
ATOM   2669  HA  ARG B  12      10.575  27.421 -31.283  1.00 86.37           H  
ATOM   2670  C   ARG B  12       8.549  27.469 -30.682  1.00 86.37           C  
ATOM   2671  CB  ARG B  12       9.851  29.403 -31.694  1.00 86.37           C  
ATOM   2672  HB2 ARG B  12       8.907  29.881 -31.958  1.00 86.37           H  
ATOM   2673  HB3 ARG B  12      10.583  29.641 -32.465  1.00 86.37           H  
ATOM   2674  O   ARG B  12       8.853  27.010 -29.585  1.00 86.37           O  
ATOM   2675  CG  ARG B  12      10.349  29.967 -30.351  1.00 86.37           C  
ATOM   2676  HG2 ARG B  12       9.686  29.645 -29.549  1.00 86.37           H  
ATOM   2677  HG3 ARG B  12      11.348  29.582 -30.145  1.00 86.37           H  
ATOM   2678  CD  ARG B  12      10.378  31.502 -30.345  1.00 86.37           C  
ATOM   2679  HD2 ARG B  12       9.361  31.861 -30.500  1.00 86.37           H  
ATOM   2680  HD3 ARG B  12      10.702  31.837 -29.359  1.00 86.37           H  
ATOM   2681  NE  ARG B  12      11.298  32.052 -31.364  1.00 86.37           N  
ATOM   2682  HE  ARG B  12      12.221  31.643 -31.401  1.00 86.37           H  
ATOM   2683  NH1 ARG B  12       9.890  33.617 -32.316  1.00 86.37           N  
ATOM   2684 HH11 ARG B  12       9.688  34.300 -33.032  1.00 86.37           H  
ATOM   2685 HH12 ARG B  12       9.156  33.380 -31.664  1.00 86.37           H  
ATOM   2686  NH2 ARG B  12      11.950  33.355 -33.113  1.00 86.37           N  
ATOM   2687 HH21 ARG B  12      11.731  34.069 -33.793  1.00 86.37           H  
ATOM   2688 HH22 ARG B  12      12.853  32.904 -33.123  1.00 86.37           H  
ATOM   2689  CZ  ARG B  12      11.039  33.001 -32.252  1.00 86.37           C  
ATOM   2690  N   ARG B  13       7.274  27.575 -31.074  1.00 88.37           N  
ATOM   2691  H   ARG B  13       7.083  27.990 -31.975  1.00 88.37           H  
ATOM   2692  CA  ARG B  13       6.154  27.121 -30.232  1.00 88.37           C  
ATOM   2693  HA  ARG B  13       6.282  27.569 -29.247  1.00 88.37           H  
ATOM   2694  C   ARG B  13       6.205  25.610 -29.998  1.00 88.37           C  
ATOM   2695  CB  ARG B  13       4.809  27.580 -30.828  1.00 88.37           C  
ATOM   2696  HB2 ARG B  13       4.676  27.112 -31.804  1.00 88.37           H  
ATOM   2697  HB3 ARG B  13       4.827  28.660 -30.973  1.00 88.37           H  
ATOM   2698  O   ARG B  13       6.140  25.185 -28.850  1.00 88.37           O  
ATOM   2699  CG  ARG B  13       3.601  27.212 -29.943  1.00 88.37           C  
ATOM   2700  HG2 ARG B  13       2.683  27.424 -30.491  1.00 88.37           H  
ATOM   2701  HG3 ARG B  13       3.619  26.140 -29.746  1.00 88.37           H  
ATOM   2702  CD  ARG B  13       3.564  27.989 -28.616  1.00 88.37           C  
ATOM   2703  HD2 ARG B  13       4.578  28.176 -28.263  1.00 88.37           H  
ATOM   2704  HD3 ARG B  13       3.084  28.951 -28.795  1.00 88.37           H  
ATOM   2705  NE  ARG B  13       2.861  27.242 -27.561  1.00 88.37           N  
ATOM   2706  HE  ARG B  13       2.876  26.234 -27.627  1.00 88.37           H  
ATOM   2707  NH1 ARG B  13       2.234  29.008 -26.218  1.00 88.37           N  
ATOM   2708 HH11 ARG B  13       2.529  29.660 -26.930  1.00 88.37           H  
ATOM   2709 HH12 ARG B  13       1.824  29.327 -25.352  1.00 88.37           H  
ATOM   2710  NH2 ARG B  13       1.935  26.919 -25.520  1.00 88.37           N  
ATOM   2711 HH21 ARG B  13       2.251  25.963 -25.599  1.00 88.37           H  
ATOM   2712 HH22 ARG B  13       1.583  27.245 -24.631  1.00 88.37           H  
ATOM   2713  CZ  ARG B  13       2.343  27.727 -26.447  1.00 88.37           C  
ATOM   2714  N   ALA B  14       6.410  24.816 -31.050  1.00 88.74           N  
ATOM   2715  H   ALA B  14       6.441  25.234 -31.969  1.00 88.74           H  
ATOM   2716  CA  ALA B  14       6.492  23.359 -30.946  1.00 88.74           C  
ATOM   2717  HA  ALA B  14       5.569  22.993 -30.495  1.00 88.74           H  
ATOM   2718  C   ALA B  14       7.652  22.888 -30.049  1.00 88.74           C  
ATOM   2719  CB  ALA B  14       6.604  22.776 -32.361  1.00 88.74           C  
ATOM   2720  HB1 ALA B  14       7.517  23.128 -32.842  1.00 88.74           H  
ATOM   2721  HB2 ALA B  14       5.744  23.085 -32.956  1.00 88.74           H  
ATOM   2722  HB3 ALA B  14       6.624  21.688 -32.306  1.00 88.74           H  
ATOM   2723  O   ALA B  14       7.478  21.960 -29.262  1.00 88.74           O  
ATOM   2724  N   THR B  15       8.818  23.539 -30.116  1.00 89.39           N  
ATOM   2725  H   THR B  15       8.915  24.290 -30.784  1.00 89.39           H  
ATOM   2726  CA  THR B  15       9.961  23.213 -29.241  1.00 89.39           C  
ATOM   2727  HA  THR B  15      10.052  22.128 -29.200  1.00 89.39           H  
ATOM   2728  C   THR B  15       9.758  23.659 -27.791  1.00 89.39           C  
ATOM   2729  CB  THR B  15      11.296  23.753 -29.780  1.00 89.39           C  
ATOM   2730  HB  THR B  15      12.028  23.753 -28.973  1.00 89.39           H  
ATOM   2731  O   THR B  15      10.176  22.937 -26.886  1.00 89.39           O  
ATOM   2732  CG2 THR B  15      11.836  22.881 -30.910  1.00 89.39           C  
ATOM   2733 HG21 THR B  15      12.774  23.302 -31.274  1.00 89.39           H  
ATOM   2734 HG22 THR B  15      11.118  22.837 -31.729  1.00 89.39           H  
ATOM   2735 HG23 THR B  15      12.022  21.873 -30.541  1.00 89.39           H  
ATOM   2736  OG1 THR B  15      11.180  25.059 -30.292  1.00 89.39           O  
ATOM   2737  HG1 THR B  15      10.673  25.014 -31.106  1.00 89.39           H  
ATOM   2738  N   LEU B  16       9.068  24.779 -27.542  1.00 92.45           N  
ATOM   2739  H   LEU B  16       8.786  25.358 -28.319  1.00 92.45           H  
ATOM   2740  CA  LEU B  16       8.659  25.178 -26.188  1.00 92.45           C  
ATOM   2741  HA  LEU B  16       9.533  25.146 -25.537  1.00 92.45           H  
ATOM   2742  C   LEU B  16       7.646  24.193 -25.583  1.00 92.45           C  
ATOM   2743  CB  LEU B  16       8.093  26.611 -26.208  1.00 92.45           C  
ATOM   2744  HB2 LEU B  16       7.367  26.686 -27.018  1.00 92.45           H  
ATOM   2745  HB3 LEU B  16       7.559  26.790 -25.276  1.00 92.45           H  
ATOM   2746  O   LEU B  16       7.855  23.727 -24.464  1.00 92.45           O  
ATOM   2747  CG  LEU B  16       9.155  27.713 -26.376  1.00 92.45           C  
ATOM   2748  HG  LEU B  16       9.800  27.488 -27.225  1.00 92.45           H  
ATOM   2749  CD1 LEU B  16       8.465  29.055 -26.630  1.00 92.45           C  
ATOM   2750 HD11 LEU B  16       7.870  28.989 -27.541  1.00 92.45           H  
ATOM   2751 HD12 LEU B  16       9.212  29.838 -26.753  1.00 92.45           H  
ATOM   2752 HD13 LEU B  16       7.814  29.305 -25.791  1.00 92.45           H  
ATOM   2753  CD2 LEU B  16      10.033  27.863 -25.129  1.00 92.45           C  
ATOM   2754 HD21 LEU B  16      10.727  28.692 -25.269  1.00 92.45           H  
ATOM   2755 HD22 LEU B  16       9.409  28.059 -24.258  1.00 92.45           H  
ATOM   2756 HD23 LEU B  16      10.611  26.953 -24.969  1.00 92.45           H  
ATOM   2757  N   ASP B  17       6.606  23.822 -26.335  1.00 92.39           N  
ATOM   2758  H   ASP B  17       6.482  24.261 -27.236  1.00 92.39           H  
ATOM   2759  CA  ASP B  17       5.594  22.852 -25.894  1.00 92.39           C  
ATOM   2760  HA  ASP B  17       5.188  23.178 -24.937  1.00 92.39           H  
ATOM   2761  C   ASP B  17       6.203  21.455 -25.668  1.00 92.39           C  
ATOM   2762  CB  ASP B  17       4.441  22.786 -26.916  1.00 92.39           C  
ATOM   2763  HB2 ASP B  17       3.819  21.924 -26.678  1.00 92.39           H  
ATOM   2764  HB3 ASP B  17       4.851  22.634 -27.914  1.00 92.39           H  
ATOM   2765  O   ASP B  17       5.851  20.776 -24.704  1.00 92.39           O  
ATOM   2766  CG  ASP B  17       3.529  24.021 -26.913  1.00 92.39           C  
ATOM   2767  OD1 ASP B  17       3.302  24.614 -25.839  1.00 92.39           O  
ATOM   2768  OD2 ASP B  17       2.965  24.375 -27.970  1.00 92.39           O  
ATOM   2769  N   LEU B  18       7.161  21.031 -26.506  1.00 91.84           N  
ATOM   2770  H   LEU B  18       7.362  21.594 -27.320  1.00 91.84           H  
ATOM   2771  CA  LEU B  18       7.901  19.775 -26.328  1.00 91.84           C  
ATOM   2772  HA  LEU B  18       7.184  18.964 -26.199  1.00 91.84           H  
ATOM   2773  C   LEU B  18       8.779  19.801 -25.072  1.00 91.84           C  
ATOM   2774  CB  LEU B  18       8.737  19.504 -27.593  1.00 91.84           C  
ATOM   2775  HB2 LEU B  18       8.057  19.372 -28.435  1.00 91.84           H  
ATOM   2776  HB3 LEU B  18       9.352  20.381 -27.793  1.00 91.84           H  
ATOM   2777  O   LEU B  18       8.855  18.801 -24.356  1.00 91.84           O  
ATOM   2778  CG  LEU B  18       9.672  18.280 -27.512  1.00 91.84           C  
ATOM   2779  HG  LEU B  18      10.404  18.426 -26.718  1.00 91.84           H  
ATOM   2780  CD1 LEU B  18       8.917  16.978 -27.254  1.00 91.84           C  
ATOM   2781 HD11 LEU B  18       8.165  16.842 -28.031  1.00 91.84           H  
ATOM   2782 HD12 LEU B  18       8.426  17.003 -26.282  1.00 91.84           H  
ATOM   2783 HD13 LEU B  18       9.605  16.132 -27.276  1.00 91.84           H  
ATOM   2784  CD2 LEU B  18      10.432  18.130 -28.830  1.00 91.84           C  
ATOM   2785 HD21 LEU B  18       9.730  17.969 -29.648  1.00 91.84           H  
ATOM   2786 HD22 LEU B  18      11.010  19.033 -29.027  1.00 91.84           H  
ATOM   2787 HD23 LEU B  18      11.112  17.280 -28.775  1.00 91.84           H  
ATOM   2788  N   ARG B  19       9.438  20.931 -24.786  1.00 93.24           N  
ATOM   2789  H   ARG B  19       9.350  21.711 -25.422  1.00 93.24           H  
ATOM   2790  CA  ARG B  19      10.240  21.096 -23.567  1.00 93.24           C  
ATOM   2791  HA  ARG B  19      10.945  20.267 -23.502  1.00 93.24           H  
ATOM   2792  C   ARG B  19       9.364  21.003 -22.318  1.00 93.24           C  
ATOM   2793  CB  ARG B  19      11.026  22.413 -23.630  1.00 93.24           C  
ATOM   2794  HB2 ARG B  19      10.329  23.252 -23.623  1.00 93.24           H  
ATOM   2795  HB3 ARG B  19      11.592  22.444 -24.561  1.00 93.24           H  
ATOM   2796  O   ARG B  19       9.733  20.275 -21.404  1.00 93.24           O  
ATOM   2797  CG  ARG B  19      12.008  22.544 -22.453  1.00 93.24           C  
ATOM   2798  HG2 ARG B  19      12.715  21.714 -22.492  1.00 93.24           H  
ATOM   2799  HG3 ARG B  19      11.474  22.495 -21.505  1.00 93.24           H  
ATOM   2800  CD  ARG B  19      12.793  23.859 -22.512  1.00 93.24           C  
ATOM   2801  HD2 ARG B  19      13.580  23.818 -21.758  1.00 93.24           H  
ATOM   2802  HD3 ARG B  19      13.254  23.954 -23.495  1.00 93.24           H  
ATOM   2803  NE  ARG B  19      11.928  25.023 -22.237  1.00 93.24           N  
ATOM   2804  HE  ARG B  19      10.995  24.822 -21.907  1.00 93.24           H  
ATOM   2805  NH1 ARG B  19      13.486  26.668 -22.617  1.00 93.24           N  
ATOM   2806 HH11 ARG B  19      13.758  27.638 -22.551  1.00 93.24           H  
ATOM   2807 HH12 ARG B  19      14.177  25.956 -22.805  1.00 93.24           H  
ATOM   2808  NH2 ARG B  19      11.441  27.221 -21.918  1.00 93.24           N  
ATOM   2809 HH21 ARG B  19      11.733  28.186 -21.865  1.00 93.24           H  
ATOM   2810 HH22 ARG B  19      10.540  26.962 -21.543  1.00 93.24           H  
ATOM   2811  CZ  ARG B  19      12.287  26.294 -22.264  1.00 93.24           C  
ATOM   2812  N   ALA B  20       8.213  21.678 -22.314  1.00 94.71           N  
ATOM   2813  H   ALA B  20       7.987  22.253 -23.113  1.00 94.71           H  
ATOM   2814  CA  ALA B  20       7.246  21.614 -21.218  1.00 94.71           C  
ATOM   2815  HA  ALA B  20       7.741  21.905 -20.292  1.00 94.71           H  
ATOM   2816  C   ALA B  20       6.706  20.187 -21.016  1.00 94.71           C  
ATOM   2817  CB  ALA B  20       6.125  22.622 -21.501  1.00 94.71           C  
ATOM   2818  HB1 ALA B  20       6.541  23.626 -21.590  1.00 94.71           H  
ATOM   2819  HB2 ALA B  20       5.606  22.364 -22.424  1.00 94.71           H  
ATOM   2820  HB3 ALA B  20       5.412  22.610 -20.677  1.00 94.71           H  
ATOM   2821  O   ALA B  20       6.735  19.676 -19.902  1.00 94.71           O  
ATOM   2822  N   ALA B  21       6.316  19.494 -22.093  1.00 95.04           N  
ATOM   2823  H   ALA B  21       6.274  19.961 -22.988  1.00 95.04           H  
ATOM   2824  CA  ALA B  21       5.840  18.113 -22.001  1.00 95.04           C  
ATOM   2825  HA  ALA B  21       5.008  18.089 -21.297  1.00 95.04           H  
ATOM   2826  C   ALA B  21       6.919  17.154 -21.456  1.00 95.04           C  
ATOM   2827  CB  ALA B  21       5.321  17.680 -23.378  1.00 95.04           C  
ATOM   2828  HB1 ALA B  21       4.903  16.676 -23.306  1.00 95.04           H  
ATOM   2829  HB2 ALA B  21       6.133  17.683 -24.105  1.00 95.04           H  
ATOM   2830  HB3 ALA B  21       4.539  18.364 -23.709  1.00 95.04           H  
ATOM   2831  O   ALA B  21       6.654  16.370 -20.551  1.00 95.04           O  
ATOM   2832  N   ARG B  22       8.167  17.248 -21.941  1.00 93.91           N  
ATOM   2833  H   ARG B  22       8.341  17.915 -22.678  1.00 93.91           H  
ATOM   2834  CA  ARG B  22       9.288  16.444 -21.413  1.00 93.91           C  
ATOM   2835  HA  ARG B  22       8.993  15.395 -21.382  1.00 93.91           H  
ATOM   2836  C   ARG B  22       9.660  16.780 -19.970  1.00 93.91           C  
ATOM   2837  CB  ARG B  22      10.526  16.601 -22.303  1.00 93.91           C  
ATOM   2838  HB2 ARG B  22      11.395  16.228 -21.761  1.00 93.91           H  
ATOM   2839  HB3 ARG B  22      10.687  17.656 -22.525  1.00 93.91           H  
ATOM   2840  O   ARG B  22      10.262  15.945 -19.304  1.00 93.91           O  
ATOM   2841  CG  ARG B  22      10.401  15.799 -23.601  1.00 93.91           C  
ATOM   2842  HG2 ARG B  22      10.239  14.749 -23.358  1.00 93.91           H  
ATOM   2843  HG3 ARG B  22       9.559  16.164 -24.188  1.00 93.91           H  
ATOM   2844  CD  ARG B  22      11.696  15.941 -24.406  1.00 93.91           C  
ATOM   2845  HD2 ARG B  22      12.536  15.657 -23.772  1.00 93.91           H  
ATOM   2846  HD3 ARG B  22      11.808  16.984 -24.704  1.00 93.91           H  
ATOM   2847  NE  ARG B  22      11.683  15.080 -25.601  1.00 93.91           N  
ATOM   2848  HE  ARG B  22      10.884  14.471 -25.708  1.00 93.91           H  
ATOM   2849  NH1 ARG B  22      13.722  15.700 -26.460  1.00 93.91           N  
ATOM   2850 HH11 ARG B  22      13.882  16.270 -25.641  1.00 93.91           H  
ATOM   2851 HH12 ARG B  22      14.446  15.571 -27.152  1.00 93.91           H  
ATOM   2852  NH2 ARG B  22      12.464  14.216 -27.555  1.00 93.91           N  
ATOM   2853 HH21 ARG B  22      11.641  13.637 -27.635  1.00 93.91           H  
ATOM   2854 HH22 ARG B  22      13.158  14.167 -28.287  1.00 93.91           H  
ATOM   2855  CZ  ARG B  22      12.621  15.002 -26.528  1.00 93.91           C  
ATOM   2856  N   GLN B  23       9.366  17.992 -19.508  1.00 94.13           N  
ATOM   2857  H   GLN B  23       8.899  18.650 -20.116  1.00 94.13           H  
ATOM   2858  CA  GLN B  23       9.545  18.361 -18.111  1.00 94.13           C  
ATOM   2859  HA  GLN B  23      10.486  17.940 -17.757  1.00 94.13           H  
ATOM   2860  C   GLN B  23       8.452  17.730 -17.236  1.00 94.13           C  
ATOM   2861  CB  GLN B  23       9.655  19.885 -18.001  1.00 94.13           C  
ATOM   2862  HB2 GLN B  23      10.515  20.220 -18.581  1.00 94.13           H  
ATOM   2863  HB3 GLN B  23       8.755  20.360 -18.391  1.00 94.13           H  
ATOM   2864  O   GLN B  23       8.805  17.046 -16.283  1.00 94.13           O  
ATOM   2865  CG  GLN B  23       9.838  20.289 -16.539  1.00 94.13           C  
ATOM   2866  HG2 GLN B  23       8.923  20.026 -16.009  1.00 94.13           H  
ATOM   2867  HG3 GLN B  23      10.662  19.733 -16.091  1.00 94.13           H  
ATOM   2868  CD  GLN B  23      10.094  21.773 -16.329  1.00 94.13           C  
ATOM   2869  NE2 GLN B  23       9.796  22.248 -15.145  1.00 94.13           N  
ATOM   2870 HE21 GLN B  23       9.927  23.228 -14.940  1.00 94.13           H  
ATOM   2871 HE22 GLN B  23       9.304  21.645 -14.501  1.00 94.13           H  
ATOM   2872  OE1 GLN B  23      10.578  22.485 -17.206  1.00 94.13           O  
ATOM   2873  N   ARG B  24       7.172  17.835 -17.625  1.00 94.22           N  
ATOM   2874  H   ARG B  24       6.954  18.437 -18.406  1.00 94.22           H  
ATOM   2875  CA  ARG B  24       6.055  17.205 -16.898  1.00 94.22           C  
ATOM   2876  HA  ARG B  24       6.055  17.609 -15.885  1.00 94.22           H  
ATOM   2877  C   ARG B  24       6.222  15.688 -16.744  1.00 94.22           C  
ATOM   2878  CB  ARG B  24       4.717  17.566 -17.575  1.00 94.22           C  
ATOM   2879  HB2 ARG B  24       4.736  17.215 -18.607  1.00 94.22           H  
ATOM   2880  HB3 ARG B  24       4.619  18.651 -17.591  1.00 94.22           H  
ATOM   2881  O   ARG B  24       5.943  15.164 -15.678  1.00 94.22           O  
ATOM   2882  CG  ARG B  24       3.466  16.977 -16.888  1.00 94.22           C  
ATOM   2883  HG2 ARG B  24       3.486  15.889 -16.961  1.00 94.22           H  
ATOM   2884  HG3 ARG B  24       2.580  17.329 -17.416  1.00 94.22           H  
ATOM   2885  CD  ARG B  24       3.351  17.378 -15.410  1.00 94.22           C  
ATOM   2886  HD2 ARG B  24       3.349  18.465 -15.330  1.00 94.22           H  
ATOM   2887  HD3 ARG B  24       4.218  16.997 -14.871  1.00 94.22           H  
ATOM   2888  NE  ARG B  24       2.133  16.839 -14.776  1.00 94.22           N  
ATOM   2889  HE  ARG B  24       1.438  16.361 -15.332  1.00 94.22           H  
ATOM   2890  NH1 ARG B  24       2.742  17.212 -12.585  1.00 94.22           N  
ATOM   2891 HH11 ARG B  24       2.585  16.980 -11.614  1.00 94.22           H  
ATOM   2892 HH12 ARG B  24       3.632  17.584 -12.884  1.00 94.22           H  
ATOM   2893  NH2 ARG B  24       0.796  16.221 -13.073  1.00 94.22           N  
ATOM   2894 HH21 ARG B  24       0.615  16.015 -12.101  1.00 94.22           H  
ATOM   2895 HH22 ARG B  24       0.234  15.775 -13.784  1.00 94.22           H  
ATOM   2896  CZ  ARG B  24       1.900  16.769 -13.478  1.00 94.22           C  
ATOM   2897  N   ILE B  25       6.732  14.994 -17.768  1.00 94.94           N  
ATOM   2898  H   ILE B  25       6.870  15.477 -18.644  1.00 94.94           H  
ATOM   2899  CA  ILE B  25       7.046  13.553 -17.674  1.00 94.94           C  
ATOM   2900  HA  ILE B  25       6.139  13.011 -17.407  1.00 94.94           H  
ATOM   2901  C   ILE B  25       8.056  13.277 -16.547  1.00 94.94           C  
ATOM   2902  CB  ILE B  25       7.546  13.010 -19.033  1.00 94.94           C  
ATOM   2903  HB  ILE B  25       8.360  13.647 -19.378  1.00 94.94           H  
ATOM   2904  O   ILE B  25       7.809  12.420 -15.709  1.00 94.94           O  
ATOM   2905  CG1 ILE B  25       6.407  13.042 -20.072  1.00 94.94           C  
ATOM   2906 HG12 ILE B  25       5.917  14.016 -20.040  1.00 94.94           H  
ATOM   2907 HG13 ILE B  25       5.659  12.290 -19.820  1.00 94.94           H  
ATOM   2908  CG2 ILE B  25       8.078  11.572 -18.916  1.00 94.94           C  
ATOM   2909 HG21 ILE B  25       8.942  11.530 -18.253  1.00 94.94           H  
ATOM   2910 HG22 ILE B  25       8.402  11.176 -19.878  1.00 94.94           H  
ATOM   2911 HG23 ILE B  25       7.312  10.915 -18.505  1.00 94.94           H  
ATOM   2912  CD1 ILE B  25       6.882  12.820 -21.512  1.00 94.94           C  
ATOM   2913 HD11 ILE B  25       7.213  11.792 -21.656  1.00 94.94           H  
ATOM   2914 HD12 ILE B  25       7.694  13.507 -21.750  1.00 94.94           H  
ATOM   2915 HD13 ILE B  25       6.048  13.013 -22.186  1.00 94.94           H  
ATOM   2916  N   ARG B  26       9.158  14.040 -16.471  1.00 93.73           N  
ATOM   2917  H   ARG B  26       9.264  14.804 -17.122  1.00 93.73           H  
ATOM   2918  CA  ARG B  26      10.158  13.862 -15.402  1.00 93.73           C  
ATOM   2919  HA  ARG B  26      10.441  12.810 -15.358  1.00 93.73           H  
ATOM   2920  C   ARG B  26       9.613  14.179 -14.012  1.00 93.73           C  
ATOM   2921  CB  ARG B  26      11.406  14.711 -15.652  1.00 93.73           C  
ATOM   2922  HB2 ARG B  26      11.994  14.730 -14.734  1.00 93.73           H  
ATOM   2923  HB3 ARG B  26      11.108  15.733 -15.886  1.00 93.73           H  
ATOM   2924  O   ARG B  26      10.038  13.535 -13.064  1.00 93.73           O  
ATOM   2925  CG  ARG B  26      12.288  14.136 -16.765  1.00 93.73           C  
ATOM   2926  HG2 ARG B  26      11.767  14.192 -17.721  1.00 93.73           H  
ATOM   2927  HG3 ARG B  26      12.504  13.091 -16.543  1.00 93.73           H  
ATOM   2928  CD  ARG B  26      13.612  14.906 -16.834  1.00 93.73           C  
ATOM   2929  HD2 ARG B  26      14.271  14.421 -17.555  1.00 93.73           H  
ATOM   2930  HD3 ARG B  26      14.098  14.840 -15.860  1.00 93.73           H  
ATOM   2931  NE  ARG B  26      13.398  16.329 -17.172  1.00 93.73           N  
ATOM   2932  HE  ARG B  26      13.146  16.918 -16.391  1.00 93.73           H  
ATOM   2933  NH1 ARG B  26      13.703  16.169 -19.434  1.00 93.73           N  
ATOM   2934 HH11 ARG B  26      13.843  15.179 -19.288  1.00 93.73           H  
ATOM   2935 HH12 ARG B  26      13.710  16.584 -20.354  1.00 93.73           H  
ATOM   2936  NH2 ARG B  26      13.137  18.136 -18.522  1.00 93.73           N  
ATOM   2937 HH21 ARG B  26      12.911  18.675 -17.698  1.00 93.73           H  
ATOM   2938 HH22 ARG B  26      13.087  18.557 -19.438  1.00 93.73           H  
ATOM   2939  CZ  ARG B  26      13.411  16.869 -18.373  1.00 93.73           C  
ATOM   2940  N   GLU B  27       8.702  15.141 -13.895  1.00 93.55           N  
ATOM   2941  H   GLU B  27       8.436  15.655 -14.722  1.00 93.55           H  
ATOM   2942  CA  GLU B  27       8.017  15.460 -12.632  1.00 93.55           C  
ATOM   2943  HA  GLU B  27       8.754  15.584 -11.839  1.00 93.55           H  
ATOM   2944  C   GLU B  27       7.077  14.311 -12.197  1.00 93.55           C  
ATOM   2945  CB  GLU B  27       7.256  16.792 -12.790  1.00 93.55           C  
ATOM   2946  HB2 GLU B  27       6.603  16.709 -13.659  1.00 93.55           H  
ATOM   2947  HB3 GLU B  27       6.630  16.953 -11.912  1.00 93.55           H  
ATOM   2948  O   GLU B  27       7.020  13.968 -11.024  1.00 93.55           O  
ATOM   2949  CG  GLU B  27       8.189  18.015 -12.958  1.00 93.55           C  
ATOM   2950  HG2 GLU B  27       8.654  18.231 -11.996  1.00 93.55           H  
ATOM   2951  HG3 GLU B  27       8.988  17.763 -13.655  1.00 93.55           H  
ATOM   2952  CD  GLU B  27       7.489  19.285 -13.485  1.00 93.55           C  
ATOM   2953  OE1 GLU B  27       8.207  20.292 -13.722  1.00 93.55           O  
ATOM   2954  OE2 GLU B  27       6.258  19.250 -13.724  1.00 93.55           O  
ATOM   2955  N   LEU B  28       6.393  13.648 -13.133  1.00 94.13           N  
ATOM   2956  H   LEU B  28       6.450  13.964 -14.091  1.00 94.13           H  
ATOM   2957  CA  LEU B  28       5.521  12.501 -12.832  1.00 94.13           C  
ATOM   2958  HA  LEU B  28       4.899  12.739 -11.969  1.00 94.13           H  
ATOM   2959  C   LEU B  28       6.292  11.218 -12.469  1.00 94.13           C  
ATOM   2960  CB  LEU B  28       4.625  12.251 -14.054  1.00 94.13           C  
ATOM   2961  HB2 LEU B  28       5.257  12.229 -14.942  1.00 94.13           H  
ATOM   2962  HB3 LEU B  28       4.159  11.270 -13.960  1.00 94.13           H  
ATOM   2963  O   LEU B  28       5.859  10.460 -11.601  1.00 94.13           O  
ATOM   2964  CG  LEU B  28       3.519  13.302 -14.239  1.00 94.13           C  
ATOM   2965  HG  LEU B  28       3.925  14.307 -14.119  1.00 94.13           H  
ATOM   2966  CD1 LEU B  28       2.953  13.185 -15.654  1.00 94.13           C  
ATOM   2967 HD11 LEU B  28       2.186  13.946 -15.802  1.00 94.13           H  
ATOM   2968 HD12 LEU B  28       3.750  13.329 -16.384  1.00 94.13           H  
ATOM   2969 HD13 LEU B  28       2.505  12.200 -15.786  1.00 94.13           H  
ATOM   2970  CD2 LEU B  28       2.393  13.098 -13.227  1.00 94.13           C  
ATOM   2971 HD21 LEU B  28       2.739  13.333 -12.220  1.00 94.13           H  
ATOM   2972 HD22 LEU B  28       2.045  12.065 -13.247  1.00 94.13           H  
ATOM   2973 HD23 LEU B  28       1.545  13.738 -13.470  1.00 94.13           H  
ATOM   2974  N   GLU B  29       7.420  10.967 -13.140  1.00 92.17           N  
ATOM   2975  H   GLU B  29       7.648  11.580 -13.909  1.00 92.17           H  
ATOM   2976  CA  GLU B  29       8.199   9.724 -12.999  1.00 92.17           C  
ATOM   2977  HA  GLU B  29       7.543   8.910 -12.693  1.00 92.17           H  
ATOM   2978  C   GLU B  29       9.313   9.824 -11.937  1.00 92.17           C  
ATOM   2979  CB  GLU B  29       8.810   9.354 -14.372  1.00 92.17           C  
ATOM   2980  HB2 GLU B  29       9.481   8.505 -14.241  1.00 92.17           H  
ATOM   2981  HB3 GLU B  29       9.400  10.199 -14.727  1.00 92.17           H  
ATOM   2982  O   GLU B  29       9.646   8.836 -11.288  1.00 92.17           O  
ATOM   2983  CG  GLU B  29       7.757   8.976 -15.435  1.00 92.17           C  
ATOM   2984  HG2 GLU B  29       7.035   9.788 -15.524  1.00 92.17           H  
ATOM   2985  HG3 GLU B  29       7.221   8.094 -15.084  1.00 92.17           H  
ATOM   2986  CD  GLU B  29       8.329   8.691 -16.842  1.00 92.17           C  
ATOM   2987  OE1 GLU B  29       7.643   7.988 -17.634  1.00 92.17           O  
ATOM   2988  OE2 GLU B  29       9.405   9.224 -17.199  1.00 92.17           O  
ATOM   2989  N   SER B  30       9.929  11.001 -11.772  1.00 90.05           N  
ATOM   2990  H   SER B  30       9.565  11.793 -12.283  1.00 90.05           H  
ATOM   2991  CA  SER B  30      11.274  11.124 -11.179  1.00 90.05           C  
ATOM   2992  HA  SER B  30      11.400  10.325 -10.448  1.00 90.05           H  
ATOM   2993  C   SER B  30      11.540  12.431 -10.414  1.00 90.05           C  
ATOM   2994  CB  SER B  30      12.332  10.905 -12.276  1.00 90.05           C  
ATOM   2995  HB2 SER B  30      12.176   9.924 -12.725  1.00 90.05           H  
ATOM   2996  HB3 SER B  30      13.329  10.919 -11.837  1.00 90.05           H  
ATOM   2997  O   SER B  30      12.700  12.790 -10.208  1.00 90.05           O  
ATOM   2998  OG  SER B  30      12.237  11.899 -13.289  1.00 90.05           O  
ATOM   2999  HG  SER B  30      11.457  12.421 -13.088  1.00 90.05           H  
ATOM   3000  N   ASP B  31      10.505  13.171  -9.990  1.00 93.92           N  
ATOM   3001  H   ASP B  31       9.561  12.886 -10.208  1.00 93.92           H  
ATOM   3002  CA  ASP B  31      10.726  14.410  -9.225  1.00 93.92           C  
ATOM   3003  HA  ASP B  31      11.326  15.058  -9.863  1.00 93.92           H  
ATOM   3004  C   ASP B  31      11.474  14.099  -7.913  1.00 93.92           C  
ATOM   3005  CB  ASP B  31       9.411  15.148  -8.920  1.00 93.92           C  
ATOM   3006  HB2 ASP B  31       9.019  14.834  -7.953  1.00 93.92           H  
ATOM   3007  HB3 ASP B  31       8.679  14.865  -9.676  1.00 93.92           H  
ATOM   3008  O   ASP B  31      11.080  13.151  -7.210  1.00 93.92           O  
ATOM   3009  CG  ASP B  31       9.510  16.679  -8.960  1.00 93.92           C  
ATOM   3010  OD1 ASP B  31      10.625  17.233  -9.042  1.00 93.92           O  
ATOM   3011  OD2 ASP B  31       8.436  17.322  -8.956  1.00 93.92           O  
ATOM   3012  N   PRO B  32      12.539  14.844  -7.561  1.00 97.05           N  
ATOM   3013  CA  PRO B  32      13.212  14.678  -6.283  1.00 97.05           C  
ATOM   3014  HA  PRO B  32      13.444  13.622  -6.142  1.00 97.05           H  
ATOM   3015  C   PRO B  32      12.322  15.165  -5.135  1.00 97.05           C  
ATOM   3016  CB  PRO B  32      14.523  15.467  -6.386  1.00 97.05           C  
ATOM   3017  HB2 PRO B  32      14.436  16.422  -5.869  1.00 97.05           H  
ATOM   3018  HB3 PRO B  32      15.355  14.885  -5.991  1.00 97.05           H  
ATOM   3019  O   PRO B  32      11.779  16.273  -5.174  1.00 97.05           O  
ATOM   3020  CG  PRO B  32      14.711  15.710  -7.881  1.00 97.05           C  
ATOM   3021  HG2 PRO B  32      15.212  14.853  -8.333  1.00 97.05           H  
ATOM   3022  HG3 PRO B  32      15.261  16.630  -8.078  1.00 97.05           H  
ATOM   3023  CD  PRO B  32      13.279  15.785  -8.386  1.00 97.05           C  
ATOM   3024  HD2 PRO B  32      12.891  16.792  -8.229  1.00 97.05           H  
ATOM   3025  HD3 PRO B  32      13.256  15.523  -9.444  1.00 97.05           H  
ATOM   3026  N   ILE B  33      12.200  14.353  -4.088  1.00 98.75           N  
ATOM   3027  H   ILE B  33      12.710  13.481  -4.090  1.00 98.75           H  
ATOM   3028  CA  ILE B  33      11.400  14.675  -2.902  1.00 98.75           C  
ATOM   3029  HA  ILE B  33      10.732  15.508  -3.122  1.00 98.75           H  
ATOM   3030  C   ILE B  33      12.343  15.136  -1.789  1.00 98.75           C  
ATOM   3031  CB  ILE B  33      10.514  13.469  -2.519  1.00 98.75           C  
ATOM   3032  HB  ILE B  33      11.169  12.627  -2.298  1.00 98.75           H  
ATOM   3033  O   ILE B  33      13.288  14.434  -1.440  1.00 98.75           O  
ATOM   3034  CG1 ILE B  33       9.578  13.011  -3.665  1.00 98.75           C  
ATOM   3035 HG12 ILE B  33      10.181  12.593  -4.471  1.00 98.75           H  
ATOM   3036 HG13 ILE B  33       8.946  12.205  -3.292  1.00 98.75           H  
ATOM   3037  CG2 ILE B  33       9.698  13.749  -1.249  1.00 98.75           C  
ATOM   3038 HG21 ILE B  33      10.361  13.936  -0.404  1.00 98.75           H  
ATOM   3039 HG22 ILE B  33       9.079  12.884  -1.010  1.00 98.75           H  
ATOM   3040 HG23 ILE B  33       9.057  14.620  -1.386  1.00 98.75           H  
ATOM   3041  CD1 ILE B  33       8.665  14.092  -4.264  1.00 98.75           C  
ATOM   3042 HD11 ILE B  33       8.072  14.569  -3.484  1.00 98.75           H  
ATOM   3043 HD12 ILE B  33       7.988  13.630  -4.982  1.00 98.75           H  
ATOM   3044 HD13 ILE B  33       9.259  14.843  -4.784  1.00 98.75           H  
ATOM   3045  N   ALA B  34      12.119  16.326  -1.243  1.00 98.73           N  
ATOM   3046  H   ALA B  34      11.254  16.796  -1.470  1.00 98.73           H  
ATOM   3047  CA  ALA B  34      12.866  16.848  -0.108  1.00 98.73           C  
ATOM   3048  HA  ALA B  34      13.918  16.582  -0.214  1.00 98.73           H  
ATOM   3049  C   ALA B  34      12.345  16.248   1.204  1.00 98.73           C  
ATOM   3050  CB  ALA B  34      12.758  18.377  -0.106  1.00 98.73           C  
ATOM   3051  HB1 ALA B  34      11.710  18.676  -0.088  1.00 98.73           H  
ATOM   3052  HB2 ALA B  34      13.247  18.776   0.783  1.00 98.73           H  
ATOM   3053  HB3 ALA B  34      13.240  18.784  -0.994  1.00 98.73           H  
ATOM   3054  O   ALA B  34      11.137  16.204   1.437  1.00 98.73           O  
ATOM   3055  N   ILE B  35      13.268  15.846   2.079  1.00 98.84           N  
ATOM   3056  H   ILE B  35      14.237  15.904   1.802  1.00 98.84           H  
ATOM   3057  CA  ILE B  35      12.999  15.631   3.503  1.00 98.84           C  
ATOM   3058  HA  ILE B  35      11.957  15.345   3.646  1.00 98.84           H  
ATOM   3059  C   ILE B  35      13.245  16.975   4.190  1.00 98.84           C  
ATOM   3060  CB  ILE B  35      13.904  14.513   4.080  1.00 98.84           C  
ATOM   3061  HB  ILE B  35      14.945  14.809   3.955  1.00 98.84           H  
ATOM   3062  O   ILE B  35      14.376  17.464   4.157  1.00 98.84           O  
ATOM   3063  CG1 ILE B  35      13.690  13.174   3.335  1.00 98.84           C  
ATOM   3064 HG12 ILE B  35      13.797  13.332   2.261  1.00 98.84           H  
ATOM   3065 HG13 ILE B  35      12.677  12.820   3.526  1.00 98.84           H  
ATOM   3066  CG2 ILE B  35      13.622  14.351   5.587  1.00 98.84           C  
ATOM   3067 HG21 ILE B  35      13.837  15.277   6.120  1.00 98.84           H  
ATOM   3068 HG22 ILE B  35      12.575  14.091   5.746  1.00 98.84           H  
ATOM   3069 HG23 ILE B  35      14.255  13.575   6.017  1.00 98.84           H  
ATOM   3070  CD1 ILE B  35      14.666  12.055   3.721  1.00 98.84           C  
ATOM   3071 HD11 ILE B  35      14.493  11.193   3.078  1.00 98.84           H  
ATOM   3072 HD12 ILE B  35      14.511  11.748   4.755  1.00 98.84           H  
ATOM   3073 HD13 ILE B  35      15.693  12.395   3.586  1.00 98.84           H  
ATOM   3074  N   VAL B  36      12.216  17.578   4.787  1.00 98.40           N  
ATOM   3075  H   VAL B  36      11.309  17.138   4.725  1.00 98.40           H  
ATOM   3076  CA  VAL B  36      12.312  18.921   5.409  1.00 98.40           C  
ATOM   3077  HA  VAL B  36      13.308  19.324   5.226  1.00 98.40           H  
ATOM   3078  C   VAL B  36      12.184  18.907   6.931  1.00 98.40           C  
ATOM   3079  CB  VAL B  36      11.335  19.925   4.767  1.00 98.40           C  
ATOM   3080  HB  VAL B  36      11.442  20.880   5.281  1.00 98.40           H  
ATOM   3081  O   VAL B  36      12.737  19.770   7.604  1.00 98.40           O  
ATOM   3082  CG1 VAL B  36      11.710  20.141   3.296  1.00 98.40           C  
ATOM   3083 HG11 VAL B  36      11.121  20.965   2.895  1.00 98.40           H  
ATOM   3084 HG12 VAL B  36      12.764  20.408   3.217  1.00 98.40           H  
ATOM   3085 HG13 VAL B  36      11.507  19.244   2.712  1.00 98.40           H  
ATOM   3086  CG2 VAL B  36       9.865  19.494   4.859  1.00 98.40           C  
ATOM   3087 HG21 VAL B  36       9.697  18.568   4.308  1.00 98.40           H  
ATOM   3088 HG22 VAL B  36       9.238  20.273   4.423  1.00 98.40           H  
ATOM   3089 HG23 VAL B  36       9.573  19.365   5.901  1.00 98.40           H  
ATOM   3090  N   GLY B  37      11.543  17.883   7.494  1.00 98.66           N  
ATOM   3091  H   GLY B  37      11.143  17.184   6.885  1.00 98.66           H  
ATOM   3092  CA  GLY B  37      11.450  17.657   8.937  1.00 98.66           C  
ATOM   3093  HA2 GLY B  37      10.496  18.025   9.314  1.00 98.66           H  
ATOM   3094  HA3 GLY B  37      12.250  18.186   9.454  1.00 98.66           H  
ATOM   3095  C   GLY B  37      11.537  16.176   9.270  1.00 98.66           C  
ATOM   3096  O   GLY B  37      11.238  15.328   8.430  1.00 98.66           O  
ATOM   3097  N   MET B  38      11.963  15.853  10.490  1.00 98.83           N  
ATOM   3098  H   MET B  38      12.161  16.594  11.147  1.00 98.83           H  
ATOM   3099  CA  MET B  38      12.080  14.475  10.974  1.00 98.83           C  
ATOM   3100  HA  MET B  38      11.349  13.854  10.457  1.00 98.83           H  
ATOM   3101  C   MET B  38      11.805  14.412  12.476  1.00 98.83           C  
ATOM   3102  CB  MET B  38      13.486  13.903  10.716  1.00 98.83           C  
ATOM   3103  HB2 MET B  38      13.481  12.850  10.996  1.00 98.83           H  
ATOM   3104  HB3 MET B  38      14.196  14.423  11.359  1.00 98.83           H  
ATOM   3105  O   MET B  38      12.206  15.310  13.213  1.00 98.83           O  
ATOM   3106  CG  MET B  38      13.979  14.019   9.269  1.00 98.83           C  
ATOM   3107  HG2 MET B  38      13.193  13.666   8.600  1.00 98.83           H  
ATOM   3108  HG3 MET B  38      14.159  15.070   9.040  1.00 98.83           H  
ATOM   3109  SD  MET B  38      15.489  13.085   8.900  1.00 98.83           S  
ATOM   3110  CE  MET B  38      16.694  13.910   9.977  1.00 98.83           C  
ATOM   3111  HE1 MET B  38      16.371  13.853  11.017  1.00 98.83           H  
ATOM   3112  HE2 MET B  38      16.796  14.955   9.685  1.00 98.83           H  
ATOM   3113  HE3 MET B  38      17.661  13.416   9.884  1.00 98.83           H  
ATOM   3114  N   ALA B  39      11.205  13.328  12.954  1.00 98.88           N  
ATOM   3115  H   ALA B  39      10.871  12.636  12.298  1.00 98.88           H  
ATOM   3116  CA  ALA B  39      11.101  13.005  14.374  1.00 98.88           C  
ATOM   3117  HA  ALA B  39      11.888  13.522  14.923  1.00 98.88           H  
ATOM   3118  C   ALA B  39      11.283  11.506  14.592  1.00 98.88           C  
ATOM   3119  CB  ALA B  39       9.744  13.458  14.910  1.00 98.88           C  
ATOM   3120  HB1 ALA B  39       8.957  12.905  14.398  1.00 98.88           H  
ATOM   3121  HB2 ALA B  39       9.672  13.258  15.979  1.00 98.88           H  
ATOM   3122  HB3 ALA B  39       9.608  14.526  14.737  1.00 98.88           H  
ATOM   3123  O   ALA B  39      10.942  10.702  13.726  1.00 98.88           O  
ATOM   3124  N   CYS B  40      11.803  11.125  15.756  1.00 98.85           N  
ATOM   3125  H   CYS B  40      12.012  11.809  16.469  1.00 98.85           H  
ATOM   3126  CA  CYS B  40      11.853   9.729  16.164  1.00 98.85           C  
ATOM   3127  HA  CYS B  40      10.924   9.259  15.842  1.00 98.85           H  
ATOM   3128  C   CYS B  40      11.922   9.592  17.683  1.00 98.85           C  
ATOM   3129  CB  CYS B  40      13.032   9.011  15.479  1.00 98.85           C  
ATOM   3130  HB2 CYS B  40      13.040   7.963  15.780  1.00 98.85           H  
ATOM   3131  HB3 CYS B  40      12.883   9.043  14.400  1.00 98.85           H  
ATOM   3132  O   CYS B  40      12.465  10.466  18.359  1.00 98.85           O  
ATOM   3133  SG  CYS B  40      14.632   9.770  15.890  1.00 98.85           S  
ATOM   3134  HG  CYS B  40      14.254  11.034  15.679  1.00 98.85           H  
ATOM   3135  N   ARG B  41      11.420   8.463  18.189  1.00 98.76           N  
ATOM   3136  H   ARG B  41      10.999   7.812  17.542  1.00 98.76           H  
ATOM   3137  CA  ARG B  41      11.789   7.939  19.508  1.00 98.76           C  
ATOM   3138  HA  ARG B  41      12.637   8.517  19.874  1.00 98.76           H  
ATOM   3139  C   ARG B  41      12.251   6.507  19.334  1.00 98.76           C  
ATOM   3140  CB  ARG B  41      10.670   8.064  20.549  1.00 98.76           C  
ATOM   3141  HB2 ARG B  41       9.804   7.474  20.249  1.00 98.76           H  
ATOM   3142  HB3 ARG B  41      11.037   7.677  21.500  1.00 98.76           H  
ATOM   3143  O   ARG B  41      11.560   5.717  18.689  1.00 98.76           O  
ATOM   3144  CG  ARG B  41      10.262   9.529  20.735  1.00 98.76           C  
ATOM   3145  HG2 ARG B  41       9.811   9.897  19.814  1.00 98.76           H  
ATOM   3146  HG3 ARG B  41      11.143  10.131  20.958  1.00 98.76           H  
ATOM   3147  CD  ARG B  41       9.255   9.686  21.868  1.00 98.76           C  
ATOM   3148  HD2 ARG B  41       9.717   9.398  22.812  1.00 98.76           H  
ATOM   3149  HD3 ARG B  41       8.413   9.023  21.672  1.00 98.76           H  
ATOM   3150  NE  ARG B  41       8.794  11.082  21.937  1.00 98.76           N  
ATOM   3151  HE  ARG B  41       9.401  11.805  21.577  1.00 98.76           H  
ATOM   3152  NH1 ARG B  41       6.722  10.680  22.837  1.00 98.76           N  
ATOM   3153 HH11 ARG B  41       5.854  11.100  23.136  1.00 98.76           H  
ATOM   3154 HH12 ARG B  41       6.933   9.711  23.031  1.00 98.76           H  
ATOM   3155  NH2 ARG B  41       7.265  12.734  22.264  1.00 98.76           N  
ATOM   3156 HH21 ARG B  41       6.332  12.947  22.589  1.00 98.76           H  
ATOM   3157 HH22 ARG B  41       7.787  13.409  21.725  1.00 98.76           H  
ATOM   3158  CZ  ARG B  41       7.611  11.489  22.344  1.00 98.76           C  
ATOM   3159  N   LEU B  42      13.440   6.205  19.841  1.00 98.86           N  
ATOM   3160  H   LEU B  42      13.882   6.888  20.439  1.00 98.86           H  
ATOM   3161  CA  LEU B  42      14.136   4.935  19.634  1.00 98.86           C  
ATOM   3162  HA  LEU B  42      13.395   4.184  19.360  1.00 98.86           H  
ATOM   3163  C   LEU B  42      14.791   4.466  20.956  1.00 98.86           C  
ATOM   3164  CB  LEU B  42      15.146   5.081  18.466  1.00 98.86           C  
ATOM   3165  HB2 LEU B  42      15.712   4.156  18.357  1.00 98.86           H  
ATOM   3166  HB3 LEU B  42      15.864   5.859  18.726  1.00 98.86           H  
ATOM   3167  O   LEU B  42      14.951   5.268  21.883  1.00 98.86           O  
ATOM   3168  CG  LEU B  42      14.531   5.438  17.094  1.00 98.86           C  
ATOM   3169  HG  LEU B  42      13.861   6.290  17.199  1.00 98.86           H  
ATOM   3170  CD1 LEU B  42      15.618   5.846  16.102  1.00 98.86           C  
ATOM   3171 HD11 LEU B  42      15.168   6.079  15.137  1.00 98.86           H  
ATOM   3172 HD12 LEU B  42      16.347   5.045  15.983  1.00 98.86           H  
ATOM   3173 HD13 LEU B  42      16.113   6.744  16.474  1.00 98.86           H  
ATOM   3174  CD2 LEU B  42      13.756   4.275  16.477  1.00 98.86           C  
ATOM   3175 HD21 LEU B  42      12.996   3.929  17.178  1.00 98.86           H  
ATOM   3176 HD22 LEU B  42      14.434   3.454  16.244  1.00 98.86           H  
ATOM   3177 HD23 LEU B  42      13.259   4.610  15.568  1.00 98.86           H  
ATOM   3178  N   PRO B  43      15.156   3.175  21.075  1.00 98.52           N  
ATOM   3179  CA  PRO B  43      15.735   2.604  22.292  1.00 98.52           C  
ATOM   3180  HA  PRO B  43      14.980   2.655  23.077  1.00 98.52           H  
ATOM   3181  C   PRO B  43      16.999   3.325  22.778  1.00 98.52           C  
ATOM   3182  CB  PRO B  43      16.010   1.133  21.966  1.00 98.52           C  
ATOM   3183  HB2 PRO B  43      15.906   0.500  22.847  1.00 98.52           H  
ATOM   3184  HB3 PRO B  43      17.004   1.023  21.533  1.00 98.52           H  
ATOM   3185  O   PRO B  43      17.670   4.027  22.026  1.00 98.52           O  
ATOM   3186  CG  PRO B  43      14.954   0.823  20.906  1.00 98.52           C  
ATOM   3187  HG2 PRO B  43      13.986   0.657  21.379  1.00 98.52           H  
ATOM   3188  HG3 PRO B  43      15.233  -0.022  20.277  1.00 98.52           H  
ATOM   3189  CD  PRO B  43      14.901   2.118  20.111  1.00 98.52           C  
ATOM   3190  HD2 PRO B  43      15.684   2.124  19.352  1.00 98.52           H  
ATOM   3191  HD3 PRO B  43      13.923   2.219  19.641  1.00 98.52           H  
ATOM   3192  N   GLY B  44      17.330   3.149  24.060  1.00 97.49           N  
ATOM   3193  H   GLY B  44      16.793   2.480  24.593  1.00 97.49           H  
ATOM   3194  CA  GLY B  44      18.512   3.752  24.688  1.00 97.49           C  
ATOM   3195  HA2 GLY B  44      19.388   3.541  24.075  1.00 97.49           H  
ATOM   3196  HA3 GLY B  44      18.664   3.268  25.653  1.00 97.49           H  
ATOM   3197  C   GLY B  44      18.421   5.268  24.936  1.00 97.49           C  
ATOM   3198  O   GLY B  44      19.458   5.926  25.078  1.00 97.49           O  
ATOM   3199  N   GLY B  45      17.201   5.814  25.012  1.00 96.69           N  
ATOM   3200  H   GLY B  45      16.408   5.217  24.824  1.00 96.69           H  
ATOM   3201  CA  GLY B  45      16.928   7.212  25.373  1.00 96.69           C  
ATOM   3202  HA2 GLY B  45      17.636   7.542  26.133  1.00 96.69           H  
ATOM   3203  HA3 GLY B  45      15.925   7.274  25.796  1.00 96.69           H  
ATOM   3204  C   GLY B  45      16.989   8.199  24.204  1.00 96.69           C  
ATOM   3205  O   GLY B  45      17.284   9.373  24.411  1.00 96.69           O  
ATOM   3206  N   VAL B  46      16.758   7.734  22.974  1.00 98.41           N  
ATOM   3207  H   VAL B  46      16.476   6.771  22.859  1.00 98.41           H  
ATOM   3208  CA  VAL B  46      16.704   8.597  21.789  1.00 98.41           C  
ATOM   3209  HA  VAL B  46      17.440   9.395  21.887  1.00 98.41           H  
ATOM   3210  C   VAL B  46      15.318   9.231  21.694  1.00 98.41           C  
ATOM   3211  CB  VAL B  46      17.049   7.784  20.531  1.00 98.41           C  
ATOM   3212  HB  VAL B  46      16.452   6.872  20.536  1.00 98.41           H  
ATOM   3213  O   VAL B  46      14.345   8.531  21.424  1.00 98.41           O  
ATOM   3214  CG1 VAL B  46      16.762   8.535  19.228  1.00 98.41           C  
ATOM   3215 HG11 VAL B  46      17.095   7.928  18.386  1.00 98.41           H  
ATOM   3216 HG12 VAL B  46      17.287   9.491  19.222  1.00 98.41           H  
ATOM   3217 HG13 VAL B  46      15.693   8.711  19.109  1.00 98.41           H  
ATOM   3218  CG2 VAL B  46      18.527   7.380  20.536  1.00 98.41           C  
ATOM   3219 HG21 VAL B  46      18.752   6.778  19.656  1.00 98.41           H  
ATOM   3220 HG22 VAL B  46      18.734   6.776  21.420  1.00 98.41           H  
ATOM   3221 HG23 VAL B  46      19.164   8.265  20.545  1.00 98.41           H  
ATOM   3222  N   MET B  47      15.239  10.551  21.881  1.00 97.04           N  
ATOM   3223  H   MET B  47      16.072  11.047  22.163  1.00 97.04           H  
ATOM   3224  CA  MET B  47      13.989  11.331  21.831  1.00 97.04           C  
ATOM   3225  HA  MET B  47      13.151  10.650  21.686  1.00 97.04           H  
ATOM   3226  C   MET B  47      13.936  12.313  20.649  1.00 97.04           C  
ATOM   3227  CB  MET B  47      13.786  12.050  23.177  1.00 97.04           C  
ATOM   3228  HB2 MET B  47      12.905  12.690  23.121  1.00 97.04           H  
ATOM   3229  HB3 MET B  47      14.653  12.676  23.385  1.00 97.04           H  
ATOM   3230  O   MET B  47      12.985  13.081  20.502  1.00 97.04           O  
ATOM   3231  CG  MET B  47      13.589  11.059  24.331  1.00 97.04           C  
ATOM   3232  HG2 MET B  47      13.564  11.609  25.272  1.00 97.04           H  
ATOM   3233  HG3 MET B  47      14.444  10.384  24.373  1.00 97.04           H  
ATOM   3234  SD  MET B  47      12.079  10.063  24.203  1.00 97.04           S  
ATOM   3235  CE  MET B  47      10.918  11.138  25.089  1.00 97.04           C  
ATOM   3236  HE1 MET B  47      11.264  11.272  26.114  1.00 97.04           H  
ATOM   3237  HE2 MET B  47       9.937  10.664  25.116  1.00 97.04           H  
ATOM   3238  HE3 MET B  47      10.847  12.104  24.590  1.00 97.04           H  
ATOM   3239  N   SER B  48      14.974  12.325  19.811  1.00 97.81           N  
ATOM   3240  H   SER B  48      15.742  11.696  19.998  1.00 97.81           H  
ATOM   3241  CA  SER B  48      15.093  13.200  18.649  1.00 97.81           C  
ATOM   3242  HA  SER B  48      14.112  13.277  18.181  1.00 97.81           H  
ATOM   3243  C   SER B  48      16.104  12.652  17.629  1.00 97.81           C  
ATOM   3244  CB  SER B  48      15.534  14.595  19.115  1.00 97.81           C  
ATOM   3245  HB2 SER B  48      15.452  15.294  18.282  1.00 97.81           H  
ATOM   3246  HB3 SER B  48      14.883  14.940  19.918  1.00 97.81           H  
ATOM   3247  O   SER B  48      16.948  11.820  17.980  1.00 97.81           O  
ATOM   3248  OG  SER B  48      16.872  14.583  19.563  1.00 97.81           O  
ATOM   3249  HG  SER B  48      16.893  14.205  20.444  1.00 97.81           H  
ATOM   3250  N   PRO B  49      16.098  13.146  16.374  1.00 98.72           N  
ATOM   3251  CA  PRO B  49      17.146  12.832  15.400  1.00 98.72           C  
ATOM   3252  HA  PRO B  49      17.104  11.766  15.173  1.00 98.72           H  
ATOM   3253  C   PRO B  49      18.568  13.182  15.872  1.00 98.72           C  
ATOM   3254  CB  PRO B  49      16.779  13.633  14.145  1.00 98.72           C  
ATOM   3255  HB2 PRO B  49      17.246  14.618  14.178  1.00 98.72           H  
ATOM   3256  HB3 PRO B  49      17.070  13.110  13.235  1.00 98.72           H  
ATOM   3257  O   PRO B  49      19.528  12.529  15.463  1.00 98.72           O  
ATOM   3258  CG  PRO B  49      15.263  13.795  14.254  1.00 98.72           C  
ATOM   3259  HG2 PRO B  49      14.766  12.887  13.913  1.00 98.72           H  
ATOM   3260  HG3 PRO B  49      14.908  14.665  13.701  1.00 98.72           H  
ATOM   3261  CD  PRO B  49      15.062  13.964  15.758  1.00 98.72           C  
ATOM   3262  HD2 PRO B  49      15.209  15.009  16.032  1.00 98.72           H  
ATOM   3263  HD3 PRO B  49      14.062  13.635  16.038  1.00 98.72           H  
ATOM   3264  N   ASP B  50      18.733  14.195  16.724  1.00 97.66           N  
ATOM   3265  H   ASP B  50      17.929  14.721  17.034  1.00 97.66           H  
ATOM   3266  CA  ASP B  50      20.045  14.612  17.238  1.00 97.66           C  
ATOM   3267  HA  ASP B  50      20.782  14.544  16.438  1.00 97.66           H  
ATOM   3268  C   ASP B  50      20.536  13.693  18.371  1.00 97.66           C  
ATOM   3269  CB  ASP B  50      19.977  16.087  17.658  1.00 97.66           C  
ATOM   3270  HB2 ASP B  50      19.269  16.194  18.480  1.00 97.66           H  
ATOM   3271  HB3 ASP B  50      20.959  16.403  18.009  1.00 97.66           H  
ATOM   3272  O   ASP B  50      21.734  13.427  18.489  1.00 97.66           O  
ATOM   3273  CG  ASP B  50      19.555  16.982  16.484  1.00 97.66           C  
ATOM   3274  OD1 ASP B  50      20.194  16.880  15.409  1.00 97.66           O  
ATOM   3275  OD2 ASP B  50      18.551  17.711  16.643  1.00 97.66           O  
ATOM   3276  N   ASP B  51      19.616  13.111  19.147  1.00 98.22           N  
ATOM   3277  H   ASP B  51      18.650  13.382  19.030  1.00 98.22           H  
ATOM   3278  CA  ASP B  51      19.938  12.037  20.095  1.00 98.22           C  
ATOM   3279  HA  ASP B  51      20.801  12.340  20.688  1.00 98.22           H  
ATOM   3280  C   ASP B  51      20.313  10.741  19.372  1.00 98.22           C  
ATOM   3281  CB  ASP B  51      18.773  11.784  21.056  1.00 98.22           C  
ATOM   3282  HB2 ASP B  51      17.907  11.433  20.495  1.00 98.22           H  
ATOM   3283  HB3 ASP B  51      19.064  11.005  21.761  1.00 98.22           H  
ATOM   3284  O   ASP B  51      21.265  10.070  19.779  1.00 98.22           O  
ATOM   3285  CG  ASP B  51      18.404  13.034  21.842  1.00 98.22           C  
ATOM   3286  OD1 ASP B  51      19.336  13.686  22.367  1.00 98.22           O  
ATOM   3287  OD2 ASP B  51      17.194  13.355  21.856  1.00 98.22           O  
ATOM   3288  N   LEU B  52      19.621  10.420  18.268  1.00 98.73           N  
ATOM   3289  H   LEU B  52      18.828  10.994  18.020  1.00 98.73           H  
ATOM   3290  CA  LEU B  52      19.982   9.296  17.402  1.00 98.73           C  
ATOM   3291  HA  LEU B  52      19.981   8.389  18.007  1.00 98.73           H  
ATOM   3292  C   LEU B  52      21.393   9.484  16.842  1.00 98.73           C  
ATOM   3293  CB  LEU B  52      18.963   9.145  16.254  1.00 98.73           C  
ATOM   3294  HB2 LEU B  52      18.954  10.061  15.663  1.00 98.73           H  
ATOM   3295  HB3 LEU B  52      17.963   9.019  16.669  1.00 98.73           H  
ATOM   3296  O   LEU B  52      22.197   8.555  16.895  1.00 98.73           O  
ATOM   3297  CG  LEU B  52      19.273   7.967  15.306  1.00 98.73           C  
ATOM   3298  HG  LEU B  52      20.239   8.127  14.828  1.00 98.73           H  
ATOM   3299  CD1 LEU B  52      19.311   6.622  16.032  1.00 98.73           C  
ATOM   3300 HD11 LEU B  52      18.418   6.494  16.645  1.00 98.73           H  
ATOM   3301 HD12 LEU B  52      20.193   6.565  16.670  1.00 98.73           H  
ATOM   3302 HD13 LEU B  52      19.365   5.816  15.300  1.00 98.73           H  
ATOM   3303  CD2 LEU B  52      18.223   7.904  14.199  1.00 98.73           C  
ATOM   3304 HD21 LEU B  52      17.224   7.813  14.626  1.00 98.73           H  
ATOM   3305 HD22 LEU B  52      18.413   7.053  13.544  1.00 98.73           H  
ATOM   3306 HD23 LEU B  52      18.279   8.816  13.605  1.00 98.73           H  
ATOM   3307  N   TRP B  53      21.703  10.688  16.345  1.00 98.46           N  
ATOM   3308  H   TRP B  53      20.983  11.396  16.314  1.00 98.46           H  
ATOM   3309  CA  TRP B  53      23.036  11.012  15.846  1.00 98.46           C  
ATOM   3310  HA  TRP B  53      23.275  10.326  15.034  1.00 98.46           H  
ATOM   3311  C   TRP B  53      24.109  10.814  16.919  1.00 98.46           C  
ATOM   3312  CB  TRP B  53      23.093  12.438  15.292  1.00 98.46           C  
ATOM   3313  HB2 TRP B  53      22.402  12.527  14.454  1.00 98.46           H  
ATOM   3314  HB3 TRP B  53      22.785  13.146  16.062  1.00 98.46           H  
ATOM   3315  O   TRP B  53      25.080  10.099  16.677  1.00 98.46           O  
ATOM   3316  CG  TRP B  53      24.475  12.780  14.837  1.00 98.46           C  
ATOM   3317  CD1 TRP B  53      25.283  13.710  15.393  1.00 98.46           C  
ATOM   3318  HD1 TRP B  53      24.993  14.387  16.183  1.00 98.46           H  
ATOM   3319  CD2 TRP B  53      25.288  12.091  13.838  1.00 98.46           C  
ATOM   3320  CE2 TRP B  53      26.610  12.625  13.884  1.00 98.46           C  
ATOM   3321  CE3 TRP B  53      25.046  11.040  12.925  1.00 98.46           C  
ATOM   3322  HE3 TRP B  53      24.057  10.610  12.860  1.00 98.46           H  
ATOM   3323  NE1 TRP B  53      26.540  13.628  14.826  1.00 98.46           N  
ATOM   3324  HE1 TRP B  53      27.301  14.245  15.071  1.00 98.46           H  
ATOM   3325  CH2 TRP B  53      27.375  11.068  12.200  1.00 98.46           C  
ATOM   3326  HH2 TRP B  53      28.157  10.654  11.581  1.00 98.46           H  
ATOM   3327  CZ2 TRP B  53      27.649  12.125  13.085  1.00 98.46           C  
ATOM   3328  HZ2 TRP B  53      28.641  12.546  13.147  1.00 98.46           H  
ATOM   3329  CZ3 TRP B  53      26.078  10.536  12.115  1.00 98.46           C  
ATOM   3330  HZ3 TRP B  53      25.876   9.731  11.424  1.00 98.46           H  
ATOM   3331  N   ARG B  54      23.906  11.371  18.123  1.00 98.02           N  
ATOM   3332  H   ARG B  54      23.087  11.949  18.245  1.00 98.02           H  
ATOM   3333  CA  ARG B  54      24.811  11.159  19.266  1.00 98.02           C  
ATOM   3334  HA  ARG B  54      25.791  11.568  19.022  1.00 98.02           H  
ATOM   3335  C   ARG B  54      25.044   9.680  19.539  1.00 98.02           C  
ATOM   3336  CB  ARG B  54      24.256  11.828  20.533  1.00 98.02           C  
ATOM   3337  HB2 ARG B  54      23.224  12.139  20.371  1.00 98.02           H  
ATOM   3338  HB3 ARG B  54      24.261  11.114  21.357  1.00 98.02           H  
ATOM   3339  O   ARG B  54      26.189   9.259  19.631  1.00 98.02           O  
ATOM   3340  CG  ARG B  54      25.111  13.027  20.949  1.00 98.02           C  
ATOM   3341  HG2 ARG B  54      26.155  12.722  21.017  1.00 98.02           H  
ATOM   3342  HG3 ARG B  54      25.021  13.817  20.203  1.00 98.02           H  
ATOM   3343  CD  ARG B  54      24.673  13.554  22.318  1.00 98.02           C  
ATOM   3344  HD2 ARG B  54      24.812  12.763  23.054  1.00 98.02           H  
ATOM   3345  HD3 ARG B  54      25.333  14.382  22.576  1.00 98.02           H  
ATOM   3346  NE  ARG B  54      23.260  13.999  22.318  1.00 98.02           N  
ATOM   3347  HE  ARG B  54      22.649  13.611  21.613  1.00 98.02           H  
ATOM   3348  NH1 ARG B  54      23.411  15.487  24.047  1.00 98.02           N  
ATOM   3349 HH11 ARG B  54      24.393  15.261  24.113  1.00 98.02           H  
ATOM   3350 HH12 ARG B  54      22.969  16.168  24.648  1.00 98.02           H  
ATOM   3351  NH2 ARG B  54      21.446  15.168  23.072  1.00 98.02           N  
ATOM   3352 HH21 ARG B  54      21.014  15.827  23.703  1.00 98.02           H  
ATOM   3353 HH22 ARG B  54      20.797  14.591  22.556  1.00 98.02           H  
ATOM   3354  CZ  ARG B  54      22.709  14.876  23.134  1.00 98.02           C  
ATOM   3355  N   MET B  55      23.974   8.890  19.626  1.00 97.81           N  
ATOM   3356  H   MET B  55      23.061   9.308  19.513  1.00 97.81           H  
ATOM   3357  CA  MET B  55      24.065   7.459  19.908  1.00 97.81           C  
ATOM   3358  HA  MET B  55      24.544   7.331  20.879  1.00 97.81           H  
ATOM   3359  C   MET B  55      24.927   6.715  18.882  1.00 97.81           C  
ATOM   3360  CB  MET B  55      22.651   6.871  19.982  1.00 97.81           C  
ATOM   3361  HB2 MET B  55      22.125   7.342  20.812  1.00 97.81           H  
ATOM   3362  HB3 MET B  55      22.106   7.094  19.064  1.00 97.81           H  
ATOM   3363  O   MET B  55      25.825   5.971  19.275  1.00 97.81           O  
ATOM   3364  CG  MET B  55      22.671   5.350  20.174  1.00 97.81           C  
ATOM   3365  HG2 MET B  55      23.077   4.883  19.277  1.00 97.81           H  
ATOM   3366  HG3 MET B  55      23.317   5.095  21.014  1.00 97.81           H  
ATOM   3367  SD  MET B  55      21.047   4.635  20.480  1.00 97.81           S  
ATOM   3368  CE  MET B  55      20.865   5.099  22.216  1.00 97.81           C  
ATOM   3369  HE1 MET B  55      21.558   4.519  22.825  1.00 97.81           H  
ATOM   3370  HE2 MET B  55      19.840   4.892  22.526  1.00 97.81           H  
ATOM   3371  HE3 MET B  55      21.050   6.165  22.347  1.00 97.81           H  
ATOM   3372  N   VAL B  56      24.684   6.913  17.582  1.00 98.22           N  
ATOM   3373  H   VAL B  56      23.945   7.546  17.311  1.00 98.22           H  
ATOM   3374  CA  VAL B  56      25.434   6.189  16.541  1.00 98.22           C  
ATOM   3375  HA  VAL B  56      25.531   5.154  16.867  1.00 98.22           H  
ATOM   3376  C   VAL B  56      26.867   6.708  16.392  1.00 98.22           C  
ATOM   3377  CB  VAL B  56      24.696   6.145  15.189  1.00 98.22           C  
ATOM   3378  HB  VAL B  56      25.282   5.525  14.509  1.00 98.22           H  
ATOM   3379  O   VAL B  56      27.775   5.907  16.191  1.00 98.22           O  
ATOM   3380  CG1 VAL B  56      23.321   5.480  15.330  1.00 98.22           C  
ATOM   3381 HG11 VAL B  56      23.435   4.494  15.781  1.00 98.22           H  
ATOM   3382 HG12 VAL B  56      22.664   6.085  15.955  1.00 98.22           H  
ATOM   3383 HG13 VAL B  56      22.867   5.364  14.346  1.00 98.22           H  
ATOM   3384  CG2 VAL B  56      24.517   7.516  14.525  1.00 98.22           C  
ATOM   3385 HG21 VAL B  56      23.987   7.408  13.579  1.00 98.22           H  
ATOM   3386 HG22 VAL B  56      23.944   8.175  15.177  1.00 98.22           H  
ATOM   3387 HG23 VAL B  56      25.485   7.976  14.327  1.00 98.22           H  
ATOM   3388  N   ALA B  57      27.099   8.015  16.551  1.00 97.43           N  
ATOM   3389  H   ALA B  57      26.317   8.634  16.713  1.00 97.43           H  
ATOM   3390  CA  ALA B  57      28.432   8.617  16.478  1.00 97.43           C  
ATOM   3391  HA  ALA B  57      28.933   8.246  15.584  1.00 97.43           H  
ATOM   3392  C   ALA B  57      29.317   8.246  17.684  1.00 97.43           C  
ATOM   3393  CB  ALA B  57      28.269  10.134  16.342  1.00 97.43           C  
ATOM   3394  HB1 ALA B  57      29.248  10.599  16.222  1.00 97.43           H  
ATOM   3395  HB2 ALA B  57      27.659  10.361  15.467  1.00 97.43           H  
ATOM   3396  HB3 ALA B  57      27.785  10.540  17.230  1.00 97.43           H  
ATOM   3397  O   ALA B  57      30.513   8.018  17.522  1.00 97.43           O  
ATOM   3398  N   GLU B  58      28.733   8.120  18.880  1.00 96.67           N  
ATOM   3399  H   GLU B  58      27.763   8.389  18.970  1.00 96.67           H  
ATOM   3400  CA  GLU B  58      29.401   7.606  20.087  1.00 96.67           C  
ATOM   3401  HA  GLU B  58      30.393   8.051  20.160  1.00 96.67           H  
ATOM   3402  C   GLU B  58      29.610   6.077  20.049  1.00 96.67           C  
ATOM   3403  CB  GLU B  58      28.594   8.007  21.345  1.00 96.67           C  
ATOM   3404  HB2 GLU B  58      27.562   7.680  21.215  1.00 96.67           H  
ATOM   3405  HB3 GLU B  58      29.000   7.482  22.210  1.00 96.67           H  
ATOM   3406  O   GLU B  58      30.241   5.526  20.951  1.00 96.67           O  
ATOM   3407  CG  GLU B  58      28.634   9.517  21.661  1.00 96.67           C  
ATOM   3408  HG2 GLU B  58      28.441  10.082  20.750  1.00 96.67           H  
ATOM   3409  HG3 GLU B  58      29.643   9.769  21.989  1.00 96.67           H  
ATOM   3410  CD  GLU B  58      27.625   9.969  22.744  1.00 96.67           C  
ATOM   3411  OE1 GLU B  58      27.459  11.201  22.906  1.00 96.67           O  
ATOM   3412  OE2 GLU B  58      27.006   9.115  23.429  1.00 96.67           O  
ATOM   3413  N   GLY B  59      29.078   5.372  19.039  1.00 97.16           N  
ATOM   3414  H   GLY B  59      28.605   5.875  18.302  1.00 97.16           H  
ATOM   3415  CA  GLY B  59      29.131   3.910  18.953  1.00 97.16           C  
ATOM   3416  HA2 GLY B  59      30.169   3.582  18.991  1.00 97.16           H  
ATOM   3417  HA3 GLY B  59      28.699   3.603  18.000  1.00 97.16           H  
ATOM   3418  C   GLY B  59      28.358   3.211  20.077  1.00 97.16           C  
ATOM   3419  O   GLY B  59      28.738   2.124  20.511  1.00 97.16           O  
ATOM   3420  N   ARG B  60      27.299   3.847  20.594  1.00 97.64           N  
ATOM   3421  H   ARG B  60      27.005   4.705  20.151  1.00 97.64           H  
ATOM   3422  CA  ARG B  60      26.514   3.331  21.719  1.00 97.64           C  
ATOM   3423  HA  ARG B  60      27.213   2.886  22.427  1.00 97.64           H  
ATOM   3424  C   ARG B  60      25.553   2.223  21.302  1.00 97.64           C  
ATOM   3425  CB  ARG B  60      25.757   4.462  22.422  1.00 97.64           C  
ATOM   3426  HB2 ARG B  60      24.903   4.033  22.947  1.00 97.64           H  
ATOM   3427  HB3 ARG B  60      25.380   5.162  21.676  1.00 97.64           H  
ATOM   3428  O   ARG B  60      24.931   2.256  20.241  1.00 97.64           O  
ATOM   3429  CG  ARG B  60      26.626   5.219  23.433  1.00 97.64           C  
ATOM   3430  HG2 ARG B  60      26.915   4.548  24.242  1.00 97.64           H  
ATOM   3431  HG3 ARG B  60      27.527   5.582  22.939  1.00 97.64           H  
ATOM   3432  CD  ARG B  60      25.860   6.415  24.005  1.00 97.64           C  
ATOM   3433  HD2 ARG B  60      26.487   6.922  24.738  1.00 97.64           H  
ATOM   3434  HD3 ARG B  60      25.675   7.103  23.180  1.00 97.64           H  
ATOM   3435  NE  ARG B  60      24.571   6.026  24.619  1.00 97.64           N  
ATOM   3436  HE  ARG B  60      24.427   5.042  24.798  1.00 97.64           H  
ATOM   3437  NH1 ARG B  60      23.655   8.118  24.612  1.00 97.64           N  
ATOM   3438 HH11 ARG B  60      22.854   8.729  24.698  1.00 97.64           H  
ATOM   3439 HH12 ARG B  60      24.550   8.479  24.316  1.00 97.64           H  
ATOM   3440  NH2 ARG B  60      22.386   6.339  25.152  1.00 97.64           N  
ATOM   3441 HH21 ARG B  60      21.549   6.905  25.183  1.00 97.64           H  
ATOM   3442 HH22 ARG B  60      22.263   5.343  25.258  1.00 97.64           H  
ATOM   3443  CZ  ARG B  60      23.542   6.832  24.799  1.00 97.64           C  
ATOM   3444  N   ASP B  61      25.402   1.294  22.231  1.00 97.59           N  
ATOM   3445  H   ASP B  61      25.963   1.385  23.066  1.00 97.59           H  
ATOM   3446  CA  ASP B  61      24.459   0.184  22.236  1.00 97.59           C  
ATOM   3447  HA  ASP B  61      24.100  -0.020  21.227  1.00 97.59           H  
ATOM   3448  C   ASP B  61      23.269   0.562  23.138  1.00 97.59           C  
ATOM   3449  CB  ASP B  61      25.267  -1.018  22.727  1.00 97.59           C  
ATOM   3450  HB2 ASP B  61      25.684  -0.781  23.706  1.00 97.59           H  
ATOM   3451  HB3 ASP B  61      26.104  -1.166  22.044  1.00 97.59           H  
ATOM   3452  O   ASP B  61      23.457   1.015  24.272  1.00 97.59           O  
ATOM   3453  CG  ASP B  61      24.524  -2.338  22.850  1.00 97.59           C  
ATOM   3454  OD1 ASP B  61      23.273  -2.366  22.956  1.00 97.59           O  
ATOM   3455  OD2 ASP B  61      25.258  -3.340  23.010  1.00 97.59           O  
ATOM   3456  N   GLY B  62      22.057   0.475  22.593  1.00 97.13           N  
ATOM   3457  H   GLY B  62      21.995   0.074  21.668  1.00 97.13           H  
ATOM   3458  CA  GLY B  62      20.818   0.998  23.168  1.00 97.13           C  
ATOM   3459  HA2 GLY B  62      21.052   1.647  24.012  1.00 97.13           H  
ATOM   3460  HA3 GLY B  62      20.313   1.596  22.409  1.00 97.13           H  
ATOM   3461  C   GLY B  62      19.827  -0.059  23.659  1.00 97.13           C  
ATOM   3462  O   GLY B  62      18.726   0.318  24.063  1.00 97.13           O  
ATOM   3463  N   MET B  63      20.169  -1.352  23.629  1.00 97.51           N  
ATOM   3464  H   MET B  63      21.098  -1.604  23.321  1.00 97.51           H  
ATOM   3465  CA  MET B  63      19.264  -2.391  24.150  1.00 97.51           C  
ATOM   3466  HA  MET B  63      18.253  -2.135  23.833  1.00 97.51           H  
ATOM   3467  C   MET B  63      19.274  -2.431  25.681  1.00 97.51           C  
ATOM   3468  CB  MET B  63      19.545  -3.803  23.620  1.00 97.51           C  
ATOM   3469  HB2 MET B  63      20.256  -4.278  24.296  1.00 97.51           H  
ATOM   3470  HB3 MET B  63      18.634  -4.395  23.713  1.00 97.51           H  
ATOM   3471  O   MET B  63      20.234  -2.025  26.341  1.00 97.51           O  
ATOM   3472  CG  MET B  63      20.029  -3.882  22.168  1.00 97.51           C  
ATOM   3473  HG2 MET B  63      20.840  -3.174  21.999  1.00 97.51           H  
ATOM   3474  HG3 MET B  63      20.418  -4.883  21.978  1.00 97.51           H  
ATOM   3475  SD  MET B  63      18.707  -3.564  20.991  1.00 97.51           S  
ATOM   3476  CE  MET B  63      18.045  -5.240  20.889  1.00 97.51           C  
ATOM   3477  HE1 MET B  63      17.103  -5.233  20.339  1.00 97.51           H  
ATOM   3478  HE2 MET B  63      18.764  -5.879  20.378  1.00 97.51           H  
ATOM   3479  HE3 MET B  63      17.882  -5.631  21.893  1.00 97.51           H  
ATOM   3480  N   SER B  64      18.204  -2.978  26.247  1.00 97.17           N  
ATOM   3481  H   SER B  64      17.462  -3.313  25.649  1.00 97.17           H  
ATOM   3482  CA  SER B  64      17.991  -3.097  27.685  1.00 97.17           C  
ATOM   3483  HA  SER B  64      18.948  -3.022  28.202  1.00 97.17           H  
ATOM   3484  C   SER B  64      17.342  -4.436  28.041  1.00 97.17           C  
ATOM   3485  CB  SER B  64      17.087  -1.942  28.135  1.00 97.17           C  
ATOM   3486  HB2 SER B  64      17.020  -1.919  29.222  1.00 97.17           H  
ATOM   3487  HB3 SER B  64      17.522  -0.999  27.802  1.00 97.17           H  
ATOM   3488  O   SER B  64      16.840  -5.132  27.155  1.00 97.17           O  
ATOM   3489  OG  SER B  64      15.781  -2.069  27.596  1.00 97.17           O  
ATOM   3490  HG  SER B  64      15.376  -2.877  27.920  1.00 97.17           H  
ATOM   3491  N   PRO B  65      17.237  -4.777  29.337  1.00 95.84           N  
ATOM   3492  CA  PRO B  65      16.256  -5.750  29.803  1.00 95.84           C  
ATOM   3493  HA  PRO B  65      16.525  -6.724  29.394  1.00 95.84           H  
ATOM   3494  C   PRO B  65      14.824  -5.391  29.376  1.00 95.84           C  
ATOM   3495  CB  PRO B  65      16.396  -5.787  31.329  1.00 95.84           C  
ATOM   3496  HB2 PRO B  65      15.690  -5.094  31.786  1.00 95.84           H  
ATOM   3497  HB3 PRO B  65      16.249  -6.793  31.721  1.00 95.84           H  
ATOM   3498  O   PRO B  65      14.541  -4.237  29.029  1.00 95.84           O  
ATOM   3499  CG  PRO B  65      17.820  -5.286  31.564  1.00 95.84           C  
ATOM   3500  HG2 PRO B  65      17.938  -4.847  32.555  1.00 95.84           H  
ATOM   3501  HG3 PRO B  65      18.528  -6.102  31.414  1.00 95.84           H  
ATOM   3502  CD  PRO B  65      17.993  -4.248  30.459  1.00 95.84           C  
ATOM   3503  HD2 PRO B  65      19.048  -4.131  30.210  1.00 95.84           H  
ATOM   3504  HD3 PRO B  65      17.566  -3.299  30.782  1.00 95.84           H  
ATOM   3505  N   PHE B  66      13.927  -6.376  29.429  1.00 96.02           N  
ATOM   3506  H   PHE B  66      14.241  -7.303  29.680  1.00 96.02           H  
ATOM   3507  CA  PHE B  66      12.495  -6.186  29.168  1.00 96.02           C  
ATOM   3508  HA  PHE B  66      12.398  -5.751  28.174  1.00 96.02           H  
ATOM   3509  C   PHE B  66      11.842  -5.228  30.194  1.00 96.02           C  
ATOM   3510  CB  PHE B  66      11.781  -7.549  29.173  1.00 96.02           C  
ATOM   3511  HB2 PHE B  66      12.011  -8.051  30.113  1.00 96.02           H  
ATOM   3512  HB3 PHE B  66      10.707  -7.359  29.163  1.00 96.02           H  
ATOM   3513  O   PHE B  66      12.293  -5.181  31.345  1.00 96.02           O  
ATOM   3514  CG  PHE B  66      12.066  -8.516  28.030  1.00 96.02           C  
ATOM   3515  CD1 PHE B  66      13.017  -8.240  27.026  1.00 96.02           C  
ATOM   3516  HD1 PHE B  66      13.619  -7.345  27.066  1.00 96.02           H  
ATOM   3517  CD2 PHE B  66      11.332  -9.717  27.962  1.00 96.02           C  
ATOM   3518  HD2 PHE B  66      10.596  -9.944  28.718  1.00 96.02           H  
ATOM   3519  CE1 PHE B  66      13.196  -9.125  25.950  1.00 96.02           C  
ATOM   3520  HE1 PHE B  66      13.891  -8.895  25.156  1.00 96.02           H  
ATOM   3521  CE2 PHE B  66      11.544 -10.624  26.910  1.00 96.02           C  
ATOM   3522  HE2 PHE B  66      10.990 -11.550  26.871  1.00 96.02           H  
ATOM   3523  CZ  PHE B  66      12.469 -10.320  25.900  1.00 96.02           C  
ATOM   3524  HZ  PHE B  66      12.631 -11.008  25.083  1.00 96.02           H  
ATOM   3525  N   PRO B  67      10.784  -4.477  29.822  1.00 94.65           N  
ATOM   3526  CA  PRO B  67      10.097  -3.552  30.728  1.00 94.65           C  
ATOM   3527  HA  PRO B  67      10.831  -2.863  31.144  1.00 94.65           H  
ATOM   3528  C   PRO B  67       9.373  -4.287  31.865  1.00 94.65           C  
ATOM   3529  CB  PRO B  67       9.111  -2.757  29.861  1.00 94.65           C  
ATOM   3530  HB2 PRO B  67       9.075  -1.706  30.150  1.00 94.65           H  
ATOM   3531  HB3 PRO B  67       8.117  -3.201  29.918  1.00 94.65           H  
ATOM   3532  O   PRO B  67       8.623  -5.232  31.628  1.00 94.65           O  
ATOM   3533  CG  PRO B  67       9.651  -2.930  28.444  1.00 94.65           C  
ATOM   3534  HG2 PRO B  67       8.870  -2.841  27.689  1.00 94.65           H  
ATOM   3535  HG3 PRO B  67      10.451  -2.211  28.264  1.00 94.65           H  
ATOM   3536  CD  PRO B  67      10.225  -4.340  28.486  1.00 94.65           C  
ATOM   3537  HD2 PRO B  67       9.430  -5.072  28.344  1.00 94.65           H  
ATOM   3538  HD3 PRO B  67      10.976  -4.440  27.702  1.00 94.65           H  
ATOM   3539  N   GLY B  68       9.575  -3.838  33.106  1.00 93.26           N  
ATOM   3540  H   GLY B  68      10.175  -3.034  33.223  1.00 93.26           H  
ATOM   3541  CA  GLY B  68       8.972  -4.444  34.305  1.00 93.26           C  
ATOM   3542  HA2 GLY B  68       9.635  -4.276  35.154  1.00 93.26           H  
ATOM   3543  HA3 GLY B  68       8.877  -5.520  34.159  1.00 93.26           H  
ATOM   3544  C   GLY B  68       7.584  -3.910  34.682  1.00 93.26           C  
ATOM   3545  O   GLY B  68       7.018  -4.339  35.683  1.00 93.26           O  
ATOM   3546  N   ASP B  69       7.051  -2.954  33.924  1.00 91.08           N  
ATOM   3547  H   ASP B  69       7.573  -2.618  33.128  1.00 91.08           H  
ATOM   3548  CA  ASP B  69       5.848  -2.171  34.232  1.00 91.08           C  
ATOM   3549  HA  ASP B  69       5.502  -2.435  35.231  1.00 91.08           H  
ATOM   3550  C   ASP B  69       4.660  -2.442  33.288  1.00 91.08           C  
ATOM   3551  CB  ASP B  69       6.235  -0.682  34.268  1.00 91.08           C  
ATOM   3552  HB2 ASP B  69       6.981  -0.540  35.050  1.00 91.08           H  
ATOM   3553  HB3 ASP B  69       5.356  -0.101  34.548  1.00 91.08           H  
ATOM   3554  O   ASP B  69       3.558  -1.949  33.525  1.00 91.08           O  
ATOM   3555  CG  ASP B  69       6.803  -0.128  32.952  1.00 91.08           C  
ATOM   3556  OD1 ASP B  69       7.205  -0.937  32.077  1.00 91.08           O  
ATOM   3557  OD2 ASP B  69       6.871   1.114  32.865  1.00 91.08           O  
ATOM   3558  N   ARG B  70       4.846  -3.287  32.265  1.00 89.76           N  
ATOM   3559  H   ARG B  70       5.792  -3.610  32.118  1.00 89.76           H  
ATOM   3560  CA  ARG B  70       3.812  -3.663  31.277  1.00 89.76           C  
ATOM   3561  HA  ARG B  70       3.109  -2.834  31.189  1.00 89.76           H  
ATOM   3562  C   ARG B  70       2.945  -4.864  31.673  1.00 89.76           C  
ATOM   3563  CB  ARG B  70       4.462  -3.871  29.903  1.00 89.76           C  
ATOM   3564  HB2 ARG B  70       3.698  -4.171  29.186  1.00 89.76           H  
ATOM   3565  HB3 ARG B  70       5.209  -4.663  29.964  1.00 89.76           H  
ATOM   3566  O   ARG B  70       2.157  -5.349  30.870  1.00 89.76           O  
ATOM   3567  CG  ARG B  70       5.114  -2.579  29.403  1.00 89.76           C  
ATOM   3568  HG2 ARG B  70       5.945  -2.302  30.051  1.00 89.76           H  
ATOM   3569  HG3 ARG B  70       4.380  -1.773  29.398  1.00 89.76           H  
ATOM   3570  CD  ARG B  70       5.628  -2.800  27.986  1.00 89.76           C  
ATOM   3571  HD2 ARG B  70       4.781  -3.012  27.334  1.00 89.76           H  
ATOM   3572  HD3 ARG B  70       6.296  -3.662  27.980  1.00 89.76           H  
ATOM   3573  NE  ARG B  70       6.354  -1.617  27.499  1.00 89.76           N  
ATOM   3574  HE  ARG B  70       6.582  -0.895  28.167  1.00 89.76           H  
ATOM   3575  NH1 ARG B  70       6.584  -2.392  25.368  1.00 89.76           N  
ATOM   3576 HH11 ARG B  70       6.872  -2.196  24.420  1.00 89.76           H  
ATOM   3577 HH12 ARG B  70       5.880  -3.106  25.481  1.00 89.76           H  
ATOM   3578  NH2 ARG B  70       7.565  -0.490  25.928  1.00 89.76           N  
ATOM   3579 HH21 ARG B  70       7.799   0.276  26.543  1.00 89.76           H  
ATOM   3580 HH22 ARG B  70       7.974  -0.502  25.004  1.00 89.76           H  
ATOM   3581  CZ  ARG B  70       6.825  -1.499  26.275  1.00 89.76           C  
ATOM   3582  N   GLY B  71       3.100  -5.373  32.896  1.00 88.13           N  
ATOM   3583  H   GLY B  71       3.747  -4.905  33.514  1.00 88.13           H  
ATOM   3584  CA  GLY B  71       2.354  -6.539  33.390  1.00 88.13           C  
ATOM   3585  HA2 GLY B  71       1.298  -6.418  33.147  1.00 88.13           H  
ATOM   3586  HA3 GLY B  71       2.453  -6.585  34.475  1.00 88.13           H  
ATOM   3587  C   GLY B  71       2.810  -7.891  32.825  1.00 88.13           C  
ATOM   3588  O   GLY B  71       2.136  -8.893  33.041  1.00 88.13           O  
ATOM   3589  N   TRP B  72       3.942  -7.938  32.118  1.00 89.08           N  
ATOM   3590  H   TRP B  72       4.453  -7.081  31.962  1.00 89.08           H  
ATOM   3591  CA  TRP B  72       4.532  -9.178  31.609  1.00 89.08           C  
ATOM   3592  HA  TRP B  72       3.753  -9.773  31.131  1.00 89.08           H  
ATOM   3593  C   TRP B  72       5.136  -9.999  32.761  1.00 89.08           C  
ATOM   3594  CB  TRP B  72       5.606  -8.840  30.560  1.00 89.08           C  
ATOM   3595  HB2 TRP B  72       6.408  -8.295  31.058  1.00 89.08           H  
ATOM   3596  HB3 TRP B  72       6.032  -9.778  30.204  1.00 89.08           H  
ATOM   3597  O   TRP B  72       5.886  -9.459  33.577  1.00 89.08           O  
ATOM   3598  CG  TRP B  72       5.207  -8.039  29.348  1.00 89.08           C  
ATOM   3599  CD1 TRP B  72       3.966  -7.592  29.026  1.00 89.08           C  
ATOM   3600  HD1 TRP B  72       3.071  -7.738  29.612  1.00 89.08           H  
ATOM   3601  CD2 TRP B  72       6.073  -7.599  28.253  1.00 89.08           C  
ATOM   3602  CE2 TRP B  72       5.273  -6.920  27.288  1.00 89.08           C  
ATOM   3603  CE3 TRP B  72       7.452  -7.729  27.964  1.00 89.08           C  
ATOM   3604  HE3 TRP B  72       8.090  -8.235  28.673  1.00 89.08           H  
ATOM   3605  NE1 TRP B  72       4.007  -6.915  27.823  1.00 89.08           N  
ATOM   3606  HE1 TRP B  72       3.200  -6.495  27.384  1.00 89.08           H  
ATOM   3607  CH2 TRP B  72       7.160  -6.615  25.809  1.00 89.08           C  
ATOM   3608  HH2 TRP B  72       7.553  -6.293  24.855  1.00 89.08           H  
ATOM   3609  CZ2 TRP B  72       5.796  -6.440  26.083  1.00 89.08           C  
ATOM   3610  HZ2 TRP B  72       5.141  -5.990  25.353  1.00 89.08           H  
ATOM   3611  CZ3 TRP B  72       7.992  -7.241  26.756  1.00 89.08           C  
ATOM   3612  HZ3 TRP B  72       9.041  -7.378  26.539  1.00 89.08           H  
ATOM   3613  N   ASP B  73       4.865 -11.306  32.816  1.00 89.98           N  
ATOM   3614  H   ASP B  73       4.231 -11.710  32.142  1.00 89.98           H  
ATOM   3615  CA  ASP B  73       5.516 -12.216  33.771  1.00 89.98           C  
ATOM   3616  HA  ASP B  73       5.577 -11.726  34.743  1.00 89.98           H  
ATOM   3617  C   ASP B  73       6.953 -12.517  33.319  1.00 89.98           C  
ATOM   3618  CB  ASP B  73       4.680 -13.496  33.968  1.00 89.98           C  
ATOM   3619  HB2 ASP B  73       3.689 -13.213  34.323  1.00 89.98           H  
ATOM   3620  HB3 ASP B  73       4.563 -14.000  33.009  1.00 89.98           H  
ATOM   3621  O   ASP B  73       7.219 -13.523  32.671  1.00 89.98           O  
ATOM   3622  CG  ASP B  73       5.304 -14.474  34.980  1.00 89.98           C  
ATOM   3623  OD1 ASP B  73       6.348 -14.136  35.590  1.00 89.98           O  
ATOM   3624  OD2 ASP B  73       4.726 -15.569  35.156  1.00 89.98           O  
ATOM   3625  N   LEU B  74       7.891 -11.616  33.622  1.00 93.23           N  
ATOM   3626  H   LEU B  74       7.581 -10.769  34.075  1.00 93.23           H  
ATOM   3627  CA  LEU B  74       9.284 -11.719  33.167  1.00 93.23           C  
ATOM   3628  HA  LEU B  74       9.284 -11.822  32.082  1.00 93.23           H  
ATOM   3629  C   LEU B  74      10.038 -12.949  33.708  1.00 93.23           C  
ATOM   3630  CB  LEU B  74      10.046 -10.439  33.554  1.00 93.23           C  
ATOM   3631  HB2 LEU B  74      11.081 -10.561  33.232  1.00 93.23           H  
ATOM   3632  HB3 LEU B  74      10.048 -10.354  34.640  1.00 93.23           H  
ATOM   3633  O   LEU B  74      11.035 -13.353  33.106  1.00 93.23           O  
ATOM   3634  CG  LEU B  74       9.511  -9.124  32.959  1.00 93.23           C  
ATOM   3635  HG  LEU B  74       8.524  -8.908  33.369  1.00 93.23           H  
ATOM   3636  CD1 LEU B  74      10.458  -7.988  33.354  1.00 93.23           C  
ATOM   3637 HD11 LEU B  74      11.459  -8.179  32.968  1.00 93.23           H  
ATOM   3638 HD12 LEU B  74      10.490  -7.899  34.440  1.00 93.23           H  
ATOM   3639 HD13 LEU B  74      10.094  -7.051  32.933  1.00 93.23           H  
ATOM   3640  CD2 LEU B  74       9.421  -9.164  31.434  1.00 93.23           C  
ATOM   3641 HD21 LEU B  74       8.641  -9.863  31.131  1.00 93.23           H  
ATOM   3642 HD22 LEU B  74      10.377  -9.479  31.016  1.00 93.23           H  
ATOM   3643 HD23 LEU B  74       9.155  -8.175  31.058  1.00 93.23           H  
ATOM   3644  N   ASP B  75       9.595 -13.530  34.828  1.00 92.70           N  
ATOM   3645  H   ASP B  75       8.715 -13.218  35.215  1.00 92.70           H  
ATOM   3646  CA  ASP B  75      10.197 -14.742  35.392  1.00 92.70           C  
ATOM   3647  HA  ASP B  75      11.261 -14.757  35.155  1.00 92.70           H  
ATOM   3648  C   ASP B  75       9.605 -16.008  34.754  1.00 92.70           C  
ATOM   3649  CB  ASP B  75      10.056 -14.762  36.927  1.00 92.70           C  
ATOM   3650  HB2 ASP B  75      10.163 -15.791  37.268  1.00 92.70           H  
ATOM   3651  HB3 ASP B  75       9.056 -14.428  37.203  1.00 92.70           H  
ATOM   3652  O   ASP B  75      10.361 -16.927  34.437  1.00 92.70           O  
ATOM   3653  CG  ASP B  75      11.114 -13.928  37.671  1.00 92.70           C  
ATOM   3654  OD1 ASP B  75      12.285 -13.886  37.212  1.00 92.70           O  
ATOM   3655  OD2 ASP B  75      10.779 -13.401  38.758  1.00 92.70           O  
ATOM   3656  N   GLY B  76       8.288 -16.051  34.520  1.00 93.90           N  
ATOM   3657  H   GLY B  76       7.711 -15.289  34.847  1.00 93.90           H  
ATOM   3658  CA  GLY B  76       7.615 -17.150  33.817  1.00 93.90           C  
ATOM   3659  HA2 GLY B  76       6.542 -17.057  33.981  1.00 93.90           H  
ATOM   3660  HA3 GLY B  76       7.948 -18.102  34.230  1.00 93.90           H  
ATOM   3661  C   GLY B  76       7.857 -17.172  32.303  1.00 93.90           C  
ATOM   3662  O   GLY B  76       7.885 -18.245  31.705  1.00 93.90           O  
ATOM   3663  N   LEU B  77       8.082 -16.006  31.689  1.00 93.33           N  
ATOM   3664  H   LEU B  77       7.956 -15.167  32.237  1.00 93.33           H  
ATOM   3665  CA  LEU B  77       8.345 -15.839  30.256  1.00 93.33           C  
ATOM   3666  HA  LEU B  77       7.582 -16.383  29.700  1.00 93.33           H  
ATOM   3667  C   LEU B  77       9.708 -16.396  29.829  1.00 93.33           C  
ATOM   3668  CB  LEU B  77       8.234 -14.334  29.928  1.00 93.33           C  
ATOM   3669  HB2 LEU B  77       8.929 -13.798  30.575  1.00 93.33           H  
ATOM   3670  HB3 LEU B  77       7.223 -14.009  30.173  1.00 93.33           H  
ATOM   3671  O   LEU B  77       9.871 -16.744  28.664  1.00 93.33           O  
ATOM   3672  CG  LEU B  77       8.523 -13.916  28.475  1.00 93.33           C  
ATOM   3673  HG  LEU B  77       9.532 -14.213  28.192  1.00 93.33           H  
ATOM   3674  CD1 LEU B  77       7.525 -14.516  27.489  1.00 93.33           C  
ATOM   3675 HD11 LEU B  77       7.591 -15.604  27.504  1.00 93.33           H  
ATOM   3676 HD12 LEU B  77       7.758 -14.172  26.482  1.00 93.33           H  
ATOM   3677 HD13 LEU B  77       6.509 -14.222  27.753  1.00 93.33           H  
ATOM   3678  CD2 LEU B  77       8.443 -12.392  28.363  1.00 93.33           C  
ATOM   3679 HD21 LEU B  77       7.444 -12.051  28.636  1.00 93.33           H  
ATOM   3680 HD22 LEU B  77       8.664 -12.086  27.341  1.00 93.33           H  
ATOM   3681 HD23 LEU B  77       9.171 -11.940  29.037  1.00 93.33           H  
ATOM   3682  N   PHE B  78      10.701 -16.466  30.719  1.00 95.25           N  
ATOM   3683  H   PHE B  78      10.506 -16.254  31.687  1.00 95.25           H  
ATOM   3684  CA  PHE B  78      12.041 -16.912  30.336  1.00 95.25           C  
ATOM   3685  HA  PHE B  78      12.193 -16.661  29.287  1.00 95.25           H  
ATOM   3686  C   PHE B  78      12.232 -18.425  30.483  1.00 95.25           C  
ATOM   3687  CB  PHE B  78      13.115 -16.149  31.113  1.00 95.25           C  
ATOM   3688  HB2 PHE B  78      13.011 -15.084  30.906  1.00 95.25           H  
ATOM   3689  HB3 PHE B  78      12.951 -16.298  32.180  1.00 95.25           H  
ATOM   3690  O   PHE B  78      12.228 -18.946  31.600  1.00 95.25           O  
ATOM   3691  CG  PHE B  78      14.523 -16.594  30.750  1.00 95.25           C  
ATOM   3692  CD1 PHE B  78      15.157 -17.624  31.475  1.00 95.25           C  
ATOM   3693  HD1 PHE B  78      14.613 -18.146  32.248  1.00 95.25           H  
ATOM   3694  CD2 PHE B  78      15.186 -16.012  29.656  1.00 95.25           C  
ATOM   3695  HD2 PHE B  78      14.674 -15.286  29.042  1.00 95.25           H  
ATOM   3696  CE1 PHE B  78      16.470 -18.013  31.159  1.00 95.25           C  
ATOM   3697  HE1 PHE B  78      16.939 -18.826  31.693  1.00 95.25           H  
ATOM   3698  CE2 PHE B  78      16.500 -16.401  29.341  1.00 95.25           C  
ATOM   3699  HE2 PHE B  78      17.002 -15.963  28.491  1.00 95.25           H  
ATOM   3700  CZ  PHE B  78      17.147 -17.392  30.095  1.00 95.25           C  
ATOM   3701  HZ  PHE B  78      18.139 -17.715  29.814  1.00 95.25           H  
ATOM   3702  N   ASP B  79      12.584 -19.097  29.387  1.00 94.85           N  
ATOM   3703  H   ASP B  79      12.594 -18.613  28.501  1.00 94.85           H  
ATOM   3704  CA  ASP B  79      13.223 -20.414  29.434  1.00 94.85           C  
ATOM   3705  HA  ASP B  79      13.700 -20.520  30.408  1.00 94.85           H  
ATOM   3706  C   ASP B  79      14.319 -20.537  28.370  1.00 94.85           C  
ATOM   3707  CB  ASP B  79      12.205 -21.552  29.304  1.00 94.85           C  
ATOM   3708  HB2 ASP B  79      11.318 -21.308  29.888  1.00 94.85           H  
ATOM   3709  HB3 ASP B  79      11.910 -21.676  28.262  1.00 94.85           H  
ATOM   3710  O   ASP B  79      14.154 -20.114  27.233  1.00 94.85           O  
ATOM   3711  CG  ASP B  79      12.802 -22.859  29.834  1.00 94.85           C  
ATOM   3712  OD1 ASP B  79      13.810 -23.355  29.286  1.00 94.85           O  
ATOM   3713  OD2 ASP B  79      12.284 -23.374  30.849  1.00 94.85           O  
ATOM   3714  N   SER B  80      15.446 -21.142  28.743  1.00 92.27           N  
ATOM   3715  H   SER B  80      15.447 -21.597  29.644  1.00 92.27           H  
ATOM   3716  CA  SER B  80      16.577 -21.400  27.850  1.00 92.27           C  
ATOM   3717  HA  SER B  80      16.843 -20.468  27.350  1.00 92.27           H  
ATOM   3718  C   SER B  80      16.308 -22.432  26.745  1.00 92.27           C  
ATOM   3719  CB  SER B  80      17.773 -21.862  28.684  1.00 92.27           C  
ATOM   3720  HB2 SER B  80      18.579 -22.174  28.019  1.00 92.27           H  
ATOM   3721  HB3 SER B  80      18.127 -21.029  29.291  1.00 92.27           H  
ATOM   3722  O   SER B  80      17.114 -22.527  25.825  1.00 92.27           O  
ATOM   3723  OG  SER B  80      17.414 -22.938  29.539  1.00 92.27           O  
ATOM   3724  HG  SER B  80      16.624 -23.350  29.179  1.00 92.27           H  
ATOM   3725  N   ASP B  81      15.243 -23.237  26.832  1.00 91.09           N  
ATOM   3726  H   ASP B  81      14.613 -23.131  27.614  1.00 91.09           H  
ATOM   3727  CA  ASP B  81      14.845 -24.174  25.775  1.00 91.09           C  
ATOM   3728  HA  ASP B  81      15.741 -24.499  25.246  1.00 91.09           H  
ATOM   3729  C   ASP B  81      13.874 -23.509  24.776  1.00 91.09           C  
ATOM   3730  CB  ASP B  81      14.240 -25.454  26.378  1.00 91.09           C  
ATOM   3731  HB2 ASP B  81      14.959 -25.882  27.076  1.00 91.09           H  
ATOM   3732  HB3 ASP B  81      13.338 -25.202  26.937  1.00 91.09           H  
ATOM   3733  O   ASP B  81      12.705 -23.308  25.113  1.00 91.09           O  
ATOM   3734  CG  ASP B  81      13.900 -26.518  25.317  1.00 91.09           C  
ATOM   3735  OD1 ASP B  81      14.227 -26.319  24.119  1.00 91.09           O  
ATOM   3736  OD2 ASP B  81      13.351 -27.571  25.711  1.00 91.09           O  
ATOM   3737  N   PRO B  82      14.290 -23.243  23.518  1.00 85.86           N  
ATOM   3738  CA  PRO B  82      13.423 -22.640  22.503  1.00 85.86           C  
ATOM   3739  HA  PRO B  82      13.090 -21.665  22.859  1.00 85.86           H  
ATOM   3740  C   PRO B  82      12.188 -23.482  22.152  1.00 85.86           C  
ATOM   3741  CB  PRO B  82      14.304 -22.466  21.259  1.00 85.86           C  
ATOM   3742  HB2 PRO B  82      14.152 -23.298  20.570  1.00 85.86           H  
ATOM   3743  HB3 PRO B  82      14.101 -21.521  20.755  1.00 85.86           H  
ATOM   3744  O   PRO B  82      11.267 -22.987  21.511  1.00 85.86           O  
ATOM   3745  CG  PRO B  82      15.734 -22.513  21.788  1.00 85.86           C  
ATOM   3746  HG2 PRO B  82      16.034 -21.530  22.150  1.00 85.86           H  
ATOM   3747  HG3 PRO B  82      16.438 -22.874  21.038  1.00 85.86           H  
ATOM   3748  CD  PRO B  82      15.616 -23.469  22.964  1.00 85.86           C  
ATOM   3749  HD2 PRO B  82      15.689 -24.501  22.621  1.00 85.86           H  
ATOM   3750  HD3 PRO B  82      16.411 -23.251  23.677  1.00 85.86           H  
ATOM   3751  N   GLU B  83      12.160 -24.771  22.508  1.00 81.10           N  
ATOM   3752  H   GLU B  83      12.921 -25.149  23.054  1.00 81.10           H  
ATOM   3753  CA  GLU B  83      11.013 -25.638  22.225  1.00 81.10           C  
ATOM   3754  HA  GLU B  83      10.611 -25.379  21.245  1.00 81.10           H  
ATOM   3755  C   GLU B  83       9.878 -25.437  23.248  1.00 81.10           C  
ATOM   3756  CB  GLU B  83      11.449 -27.116  22.175  1.00 81.10           C  
ATOM   3757  HB2 GLU B  83      11.694 -27.423  23.193  1.00 81.10           H  
ATOM   3758  HB3 GLU B  83      10.604 -27.725  21.852  1.00 81.10           H  
ATOM   3759  O   GLU B  83       8.737 -25.835  22.973  1.00 81.10           O  
ATOM   3760  CG  GLU B  83      12.673 -27.421  21.283  1.00 81.10           C  
ATOM   3761  HG2 GLU B  83      13.350 -28.049  21.863  1.00 81.10           H  
ATOM   3762  HG3 GLU B  83      13.231 -26.513  21.055  1.00 81.10           H  
ATOM   3763  CD  GLU B  83      12.399 -28.176  19.975  1.00 81.10           C  
ATOM   3764  OE1 GLU B  83      13.121 -27.867  18.998  1.00 81.10           O  
ATOM   3765  OE2 GLU B  83      11.828 -29.293  19.997  1.00 81.10           O  
ATOM   3766  N   ARG B  84      10.156 -24.811  24.406  1.00 88.55           N  
ATOM   3767  H   ARG B  84      11.072 -24.404  24.524  1.00 88.55           H  
ATOM   3768  CA  ARG B  84       9.217 -24.705  25.530  1.00 88.55           C  
ATOM   3769  HA  ARG B  84       8.792 -25.702  25.646  1.00 88.55           H  
ATOM   3770  C   ARG B  84       8.092 -23.686  25.237  1.00 88.55           C  
ATOM   3771  CB  ARG B  84       9.991 -24.414  26.828  1.00 88.55           C  
ATOM   3772  HB2 ARG B  84      10.852 -25.081  26.880  1.00 88.55           H  
ATOM   3773  HB3 ARG B  84      10.357 -23.387  26.831  1.00 88.55           H  
ATOM   3774  O   ARG B  84       8.385 -22.520  24.975  1.00 88.55           O  
ATOM   3775  CG  ARG B  84       9.101 -24.672  28.051  1.00 88.55           C  
ATOM   3776  HG2 ARG B  84       8.274 -23.962  28.058  1.00 88.55           H  
ATOM   3777  HG3 ARG B  84       8.698 -25.682  27.979  1.00 88.55           H  
ATOM   3778  CD  ARG B  84       9.876 -24.550  29.366  1.00 88.55           C  
ATOM   3779  HD2 ARG B  84      10.111 -23.497  29.525  1.00 88.55           H  
ATOM   3780  HD3 ARG B  84      10.807 -25.111  29.288  1.00 88.55           H  
ATOM   3781  NE  ARG B  84       9.071 -25.056  30.494  1.00 88.55           N  
ATOM   3782  HE  ARG B  84       8.081 -25.145  30.313  1.00 88.55           H  
ATOM   3783  NH1 ARG B  84      10.713 -25.080  32.114  1.00 88.55           N  
ATOM   3784 HH11 ARG B  84      10.992 -25.083  33.085  1.00 88.55           H  
ATOM   3785 HH12 ARG B  84      11.314 -24.571  31.483  1.00 88.55           H  
ATOM   3786  NH2 ARG B  84       8.655 -25.702  32.632  1.00 88.55           N  
ATOM   3787 HH21 ARG B  84       8.976 -25.782  33.586  1.00 88.55           H  
ATOM   3788 HH22 ARG B  84       7.676 -25.762  32.394  1.00 88.55           H  
ATOM   3789  CZ  ARG B  84       9.491 -25.275  31.727  1.00 88.55           C  
ATOM   3790  N   PRO B  85       6.805 -24.093  25.272  1.00 84.48           N  
ATOM   3791  CA  PRO B  85       5.693 -23.228  24.864  1.00 84.48           C  
ATOM   3792  HA  PRO B  85       5.882 -22.868  23.852  1.00 84.48           H  
ATOM   3793  C   PRO B  85       5.500 -22.003  25.751  1.00 84.48           C  
ATOM   3794  CB  PRO B  85       4.429 -24.091  24.882  1.00 84.48           C  
ATOM   3795  HB2 PRO B  85       3.838 -23.874  25.772  1.00 84.48           H  
ATOM   3796  HB3 PRO B  85       3.826 -23.918  23.990  1.00 84.48           H  
ATOM   3797  O   PRO B  85       5.694 -22.098  26.963  1.00 84.48           O  
ATOM   3798  CG  PRO B  85       4.933 -25.531  24.965  1.00 84.48           C  
ATOM   3799  HG2 PRO B  85       4.267 -26.154  25.561  1.00 84.48           H  
ATOM   3800  HG3 PRO B  85       5.040 -25.949  23.964  1.00 84.48           H  
ATOM   3801  CD  PRO B  85       6.311 -25.423  25.597  1.00 84.48           C  
ATOM   3802  HD2 PRO B  85       6.232 -25.521  26.680  1.00 84.48           H  
ATOM   3803  HD3 PRO B  85       6.936 -26.214  25.183  1.00 84.48           H  
ATOM   3804  N   GLY B  86       5.069 -20.890  25.154  1.00 86.63           N  
ATOM   3805  H   GLY B  86       4.849 -20.916  24.169  1.00 86.63           H  
ATOM   3806  CA  GLY B  86       4.770 -19.644  25.863  1.00 86.63           C  
ATOM   3807  HA2 GLY B  86       4.268 -18.965  25.175  1.00 86.63           H  
ATOM   3808  HA3 GLY B  86       4.087 -19.858  26.686  1.00 86.63           H  
ATOM   3809  C   GLY B  86       5.991 -18.920  26.441  1.00 86.63           C  
ATOM   3810  O   GLY B  86       5.818 -18.011  27.250  1.00 86.63           O  
ATOM   3811  N   THR B  87       7.213 -19.317  26.066  1.00 91.90           N  
ATOM   3812  H   THR B  87       7.285 -20.015  25.340  1.00 91.90           H  
ATOM   3813  CA  THR B  87       8.460 -18.779  26.637  1.00 91.90           C  
ATOM   3814  HA  THR B  87       8.206 -17.923  27.262  1.00 91.90           H  
ATOM   3815  C   THR B  87       9.428 -18.250  25.579  1.00 91.90           C  
ATOM   3816  CB  THR B  87       9.173 -19.784  27.562  1.00 91.90           C  
ATOM   3817  HB  THR B  87      10.023 -19.279  28.021  1.00 91.90           H  
ATOM   3818  O   THR B  87       9.305 -18.531  24.386  1.00 91.90           O  
ATOM   3819  CG2 THR B  87       8.294 -20.302  28.699  1.00 91.90           C  
ATOM   3820 HG21 THR B  87       7.882 -19.456  29.249  1.00 91.90           H  
ATOM   3821 HG22 THR B  87       8.899 -20.903  29.378  1.00 91.90           H  
ATOM   3822 HG23 THR B  87       7.477 -20.907  28.306  1.00 91.90           H  
ATOM   3823  OG1 THR B  87       9.672 -20.898  26.864  1.00 91.90           O  
ATOM   3824  HG1 THR B  87       9.059 -21.161  26.174  1.00 91.90           H  
ATOM   3825  N   ALA B  88      10.403 -17.462  26.028  1.00 93.96           N  
ATOM   3826  H   ALA B  88      10.415 -17.258  27.017  1.00 93.96           H  
ATOM   3827  CA  ALA B  88      11.486 -16.906  25.236  1.00 93.96           C  
ATOM   3828  HA  ALA B  88      11.497 -17.389  24.259  1.00 93.96           H  
ATOM   3829  C   ALA B  88      12.845 -17.163  25.906  1.00 93.96           C  
ATOM   3830  CB  ALA B  88      11.221 -15.408  25.043  1.00 93.96           C  
ATOM   3831  HB1 ALA B  88      12.048 -14.960  24.492  1.00 93.96           H  
ATOM   3832  HB2 ALA B  88      11.133 -14.920  26.013  1.00 93.96           H  
ATOM   3833  HB3 ALA B  88      10.295 -15.271  24.485  1.00 93.96           H  
ATOM   3834  O   ALA B  88      12.984 -17.032  27.122  1.00 93.96           O  
ATOM   3835  N   TYR B  89      13.874 -17.454  25.107  1.00 94.11           N  
ATOM   3836  H   TYR B  89      13.711 -17.536  24.113  1.00 94.11           H  
ATOM   3837  CA  TYR B  89      15.233 -17.723  25.605  1.00 94.11           C  
ATOM   3838  HA  TYR B  89      15.156 -18.110  26.621  1.00 94.11           H  
ATOM   3839  C   TYR B  89      16.109 -16.474  25.752  1.00 94.11           C  
ATOM   3840  CB  TYR B  89      15.897 -18.816  24.759  1.00 94.11           C  
ATOM   3841  HB2 TYR B  89      15.301 -19.725  24.835  1.00 94.11           H  
ATOM   3842  HB3 TYR B  89      16.876 -19.047  25.178  1.00 94.11           H  
ATOM   3843  O   TYR B  89      17.278 -16.577  26.121  1.00 94.11           O  
ATOM   3844  CG  TYR B  89      16.066 -18.458  23.297  1.00 94.11           C  
ATOM   3845  CD1 TYR B  89      15.171 -18.983  22.349  1.00 94.11           C  
ATOM   3846  HD1 TYR B  89      14.368 -19.633  22.664  1.00 94.11           H  
ATOM   3847  CD2 TYR B  89      17.126 -17.627  22.881  1.00 94.11           C  
ATOM   3848  HD2 TYR B  89      17.831 -17.248  23.606  1.00 94.11           H  
ATOM   3849  CE1 TYR B  89      15.359 -18.698  20.986  1.00 94.11           C  
ATOM   3850  HE1 TYR B  89      14.718 -19.140  20.237  1.00 94.11           H  
ATOM   3851  CE2 TYR B  89      17.285 -17.308  21.518  1.00 94.11           C  
ATOM   3852  HE2 TYR B  89      18.101 -16.676  21.198  1.00 94.11           H  
ATOM   3853  OH  TYR B  89      16.545 -17.592  19.242  1.00 94.11           O  
ATOM   3854  HH  TYR B  89      17.307 -17.029  19.084  1.00 94.11           H  
ATOM   3855  CZ  TYR B  89      16.400 -17.852  20.566  1.00 94.11           C  
ATOM   3856  N   ILE B  90      15.555 -15.285  25.504  1.00 94.57           N  
ATOM   3857  H   ILE B  90      14.571 -15.268  25.276  1.00 94.57           H  
ATOM   3858  CA  ILE B  90      16.254 -14.005  25.653  1.00 94.57           C  
ATOM   3859  HA  ILE B  90      17.293 -14.211  25.911  1.00 94.57           H  
ATOM   3860  C   ILE B  90      15.666 -13.189  26.808  1.00 94.57           C  
ATOM   3861  CB  ILE B  90      16.298 -13.211  24.328  1.00 94.57           C  
ATOM   3862  HB  ILE B  90      17.047 -12.429  24.458  1.00 94.57           H  
ATOM   3863  O   ILE B  90      14.518 -13.375  27.203  1.00 94.57           O  
ATOM   3864  CG1 ILE B  90      14.959 -12.511  24.020  1.00 94.57           C  
ATOM   3865 HG12 ILE B  90      14.691 -11.867  24.858  1.00 94.57           H  
ATOM   3866 HG13 ILE B  90      14.171 -13.251  23.878  1.00 94.57           H  
ATOM   3867  CG2 ILE B  90      16.775 -14.099  23.165  1.00 94.57           C  
ATOM   3868 HG21 ILE B  90      17.031 -13.485  22.302  1.00 94.57           H  
ATOM   3869 HG22 ILE B  90      17.675 -14.639  23.459  1.00 94.57           H  
ATOM   3870 HG23 ILE B  90      16.004 -14.814  22.879  1.00 94.57           H  
ATOM   3871  CD1 ILE B  90      15.045 -11.614  22.790  1.00 94.57           C  
ATOM   3872 HD11 ILE B  90      15.930 -10.980  22.845  1.00 94.57           H  
ATOM   3873 HD12 ILE B  90      15.106 -12.236  21.898  1.00 94.57           H  
ATOM   3874 HD13 ILE B  90      14.156 -10.984  22.740  1.00 94.57           H  
ATOM   3875  N   ARG B  91      16.449 -12.237  27.331  1.00 94.13           N  
ATOM   3876  H   ARG B  91      17.392 -12.176  26.975  1.00 94.13           H  
ATOM   3877  CA  ARG B  91      16.008 -11.283  28.372  1.00 94.13           C  
ATOM   3878  HA  ARG B  91      14.932 -11.388  28.512  1.00 94.13           H  
ATOM   3879  C   ARG B  91      16.198  -9.812  27.992  1.00 94.13           C  
ATOM   3880  CB  ARG B  91      16.696 -11.603  29.715  1.00 94.13           C  
ATOM   3881  HB2 ARG B  91      16.401 -10.854  30.450  1.00 94.13           H  
ATOM   3882  HB3 ARG B  91      17.778 -11.553  29.589  1.00 94.13           H  
ATOM   3883  O   ARG B  91      15.970  -8.946  28.834  1.00 94.13           O  
ATOM   3884  CG  ARG B  91      16.308 -12.979  30.267  1.00 94.13           C  
ATOM   3885  HG2 ARG B  91      16.675 -13.745  29.584  1.00 94.13           H  
ATOM   3886  HG3 ARG B  91      15.222 -13.043  30.336  1.00 94.13           H  
ATOM   3887  CD  ARG B  91      16.922 -13.217  31.654  1.00 94.13           C  
ATOM   3888  HD2 ARG B  91      18.004 -13.295  31.548  1.00 94.13           H  
ATOM   3889  HD3 ARG B  91      16.703 -12.353  32.281  1.00 94.13           H  
ATOM   3890  NE  ARG B  91      16.405 -14.454  32.277  1.00 94.13           N  
ATOM   3891  HE  ARG B  91      16.414 -15.279  31.695  1.00 94.13           H  
ATOM   3892  NH1 ARG B  91      15.582 -13.571  34.253  1.00 94.13           N  
ATOM   3893 HH11 ARG B  91      14.947 -13.690  35.029  1.00 94.13           H  
ATOM   3894 HH12 ARG B  91      15.785 -12.637  33.927  1.00 94.13           H  
ATOM   3895  NH2 ARG B  91      15.312 -15.718  33.831  1.00 94.13           N  
ATOM   3896 HH21 ARG B  91      15.315 -16.485  33.174  1.00 94.13           H  
ATOM   3897 HH22 ARG B  91      14.668 -15.749  34.608  1.00 94.13           H  
ATOM   3898  CZ  ARG B  91      15.783 -14.572  33.443  1.00 94.13           C  
ATOM   3899  N   GLN B  92      16.666  -9.526  26.775  1.00 94.81           N  
ATOM   3900  H   GLN B  92      16.718 -10.269  26.092  1.00 94.81           H  
ATOM   3901  CA  GLN B  92      16.993  -8.174  26.312  1.00 94.81           C  
ATOM   3902  HA  GLN B  92      16.562  -7.462  27.015  1.00 94.81           H  
ATOM   3903  C   GLN B  92      16.378  -7.862  24.947  1.00 94.81           C  
ATOM   3904  CB  GLN B  92      18.513  -7.946  26.262  1.00 94.81           C  
ATOM   3905  HB2 GLN B  92      18.978  -8.688  25.613  1.00 94.81           H  
ATOM   3906  HB3 GLN B  92      18.690  -6.961  25.830  1.00 94.81           H  
ATOM   3907  O   GLN B  92      16.190  -8.754  24.125  1.00 94.81           O  
ATOM   3908  CG  GLN B  92      19.173  -7.997  27.647  1.00 94.81           C  
ATOM   3909  HG2 GLN B  92      19.219  -9.033  27.984  1.00 94.81           H  
ATOM   3910  HG3 GLN B  92      18.570  -7.432  28.358  1.00 94.81           H  
ATOM   3911  CD  GLN B  92      20.573  -7.388  27.645  1.00 94.81           C  
ATOM   3912  NE2 GLN B  92      21.560  -8.053  28.201  1.00 94.81           N  
ATOM   3913 HE21 GLN B  92      22.470  -7.642  28.052  1.00 94.81           H  
ATOM   3914 HE22 GLN B  92      21.436  -9.024  28.449  1.00 94.81           H  
ATOM   3915  OE1 GLN B  92      20.811  -6.285  27.186  1.00 94.81           O  
ATOM   3916  N   GLY B  93      16.086  -6.584  24.717  1.00 96.36           N  
ATOM   3917  H   GLY B  93      16.302  -5.915  25.443  1.00 96.36           H  
ATOM   3918  CA  GLY B  93      15.519  -6.037  23.485  1.00 96.36           C  
ATOM   3919  HA2 GLY B  93      14.466  -6.305  23.400  1.00 96.36           H  
ATOM   3920  HA3 GLY B  93      16.039  -6.451  22.621  1.00 96.36           H  
ATOM   3921  C   GLY B  93      15.650  -4.513  23.464  1.00 96.36           C  
ATOM   3922  O   GLY B  93      16.103  -3.912  24.443  1.00 96.36           O  
ATOM   3923  N   GLY B  94      15.285  -3.865  22.361  1.00 98.20           N  
ATOM   3924  H   GLY B  94      14.915  -4.380  21.575  1.00 98.20           H  
ATOM   3925  CA  GLY B  94      15.287  -2.404  22.290  1.00 98.20           C  
ATOM   3926  HA2 GLY B  94      16.046  -1.983  22.950  1.00 98.20           H  
ATOM   3927  HA3 GLY B  94      15.529  -2.089  21.275  1.00 98.20           H  
ATOM   3928  C   GLY B  94      13.920  -1.840  22.663  1.00 98.20           C  
ATOM   3929  O   GLY B  94      13.016  -1.866  21.837  1.00 98.20           O  
ATOM   3930  N   PHE B  95      13.761  -1.303  23.873  1.00 98.13           N  
ATOM   3931  H   PHE B  95      14.537  -1.314  24.519  1.00 98.13           H  
ATOM   3932  CA  PHE B  95      12.461  -0.824  24.362  1.00 98.13           C  
ATOM   3933  HA  PHE B  95      11.685  -1.108  23.651  1.00 98.13           H  
ATOM   3934  C   PHE B  95      12.377   0.693  24.503  1.00 98.13           C  
ATOM   3935  CB  PHE B  95      12.104  -1.515  25.681  1.00 98.13           C  
ATOM   3936  HB2 PHE B  95      12.902  -1.354  26.406  1.00 98.13           H  
ATOM   3937  HB3 PHE B  95      11.196  -1.066  26.083  1.00 98.13           H  
ATOM   3938  O   PHE B  95      13.335   1.364  24.900  1.00 98.13           O  
ATOM   3939  CG  PHE B  95      11.865  -2.995  25.502  1.00 98.13           C  
ATOM   3940  CD1 PHE B  95      10.597  -3.460  25.107  1.00 98.13           C  
ATOM   3941  HD1 PHE B  95       9.781  -2.766  24.972  1.00 98.13           H  
ATOM   3942  CD2 PHE B  95      12.927  -3.902  25.659  1.00 98.13           C  
ATOM   3943  HD2 PHE B  95      13.907  -3.549  25.945  1.00 98.13           H  
ATOM   3944  CE1 PHE B  95      10.392  -4.831  24.878  1.00 98.13           C  
ATOM   3945  HE1 PHE B  95       9.419  -5.183  24.568  1.00 98.13           H  
ATOM   3946  CE2 PHE B  95      12.722  -5.266  25.406  1.00 98.13           C  
ATOM   3947  HE2 PHE B  95      13.551  -5.953  25.489  1.00 98.13           H  
ATOM   3948  CZ  PHE B  95      11.455  -5.737  25.024  1.00 98.13           C  
ATOM   3949  HZ  PHE B  95      11.300  -6.788  24.828  1.00 98.13           H  
ATOM   3950  N   LEU B  96      11.174   1.212  24.267  1.00 98.36           N  
ATOM   3951  H   LEU B  96      10.448   0.578  23.967  1.00 98.36           H  
ATOM   3952  CA  LEU B  96      10.740   2.520  24.728  1.00 98.36           C  
ATOM   3953  HA  LEU B  96      11.595   3.190  24.817  1.00 98.36           H  
ATOM   3954  C   LEU B  96      10.131   2.350  26.129  1.00 98.36           C  
ATOM   3955  CB  LEU B  96       9.750   3.116  23.708  1.00 98.36           C  
ATOM   3956  HB2 LEU B  96       8.924   2.414  23.590  1.00 98.36           H  
ATOM   3957  HB3 LEU B  96       9.354   4.044  24.121  1.00 98.36           H  
ATOM   3958  O   LEU B  96       8.931   2.120  26.287  1.00 98.36           O  
ATOM   3959  CG  LEU B  96      10.308   3.396  22.302  1.00 98.36           C  
ATOM   3960  HG  LEU B  96      10.573   2.456  21.819  1.00 98.36           H  
ATOM   3961  CD1 LEU B  96       9.227   4.084  21.464  1.00 98.36           C  
ATOM   3962 HD11 LEU B  96       8.370   3.418  21.365  1.00 98.36           H  
ATOM   3963 HD12 LEU B  96       9.610   4.310  20.469  1.00 98.36           H  
ATOM   3964 HD13 LEU B  96       8.911   5.011  21.942  1.00 98.36           H  
ATOM   3965  CD2 LEU B  96      11.542   4.295  22.314  1.00 98.36           C  
ATOM   3966 HD21 LEU B  96      12.371   3.788  22.807  1.00 98.36           H  
ATOM   3967 HD22 LEU B  96      11.327   5.233  22.826  1.00 98.36           H  
ATOM   3968 HD23 LEU B  96      11.836   4.500  21.284  1.00 98.36           H  
ATOM   3969  N   HIS B  97      10.959   2.472  27.171  1.00 93.94           N  
ATOM   3970  H   HIS B  97      11.948   2.561  26.987  1.00 93.94           H  
ATOM   3971  CA  HIS B  97      10.497   2.437  28.575  1.00 93.94           C  
ATOM   3972  HA  HIS B  97       9.995   1.489  28.771  1.00 93.94           H  
ATOM   3973  C   HIS B  97       9.471   3.537  28.887  1.00 93.94           C  
ATOM   3974  CB  HIS B  97      11.703   2.533  29.519  1.00 93.94           C  
ATOM   3975  HB2 HIS B  97      11.341   2.605  30.545  1.00 93.94           H  
ATOM   3976  HB3 HIS B  97      12.278   3.432  29.297  1.00 93.94           H  
ATOM   3977  O   HIS B  97       8.650   3.401  29.781  1.00 93.94           O  
ATOM   3978  CG  HIS B  97      12.594   1.322  29.425  1.00 93.94           C  
ATOM   3979  CD2 HIS B  97      13.700   1.203  28.635  1.00 93.94           C  
ATOM   3980  HD2 HIS B  97      14.115   1.964  27.990  1.00 93.94           H  
ATOM   3981  ND1 HIS B  97      12.327   0.088  30.018  1.00 93.94           N  
ATOM   3982  CE1 HIS B  97      13.270  -0.751  29.573  1.00 93.94           C  
ATOM   3983  HE1 HIS B  97      13.318  -1.804  29.807  1.00 93.94           H  
ATOM   3984  NE2 HIS B  97      14.109  -0.106  28.745  1.00 93.94           N  
ATOM   3985  HE2 HIS B  97      14.829  -0.562  28.202  1.00 93.94           H  
ATOM   3986  N   GLU B  98       9.471   4.608  28.096  1.00 93.29           N  
ATOM   3987  H   GLU B  98      10.200   4.673  27.400  1.00 93.29           H  
ATOM   3988  CA  GLU B  98       8.551   5.740  28.207  1.00 93.29           C  
ATOM   3989  HA  GLU B  98       8.181   5.799  29.230  1.00 93.29           H  
ATOM   3990  C   GLU B  98       7.301   5.600  27.310  1.00 93.29           C  
ATOM   3991  CB  GLU B  98       9.350   7.026  27.929  1.00 93.29           C  
ATOM   3992  HB2 GLU B  98       9.859   6.916  26.972  1.00 93.29           H  
ATOM   3993  HB3 GLU B  98       8.673   7.878  27.863  1.00 93.29           H  
ATOM   3994  O   GLU B  98       6.501   6.526  27.247  1.00 93.29           O  
ATOM   3995  CG  GLU B  98      10.384   7.300  29.042  1.00 93.29           C  
ATOM   3996  HG2 GLU B  98       9.853   7.616  29.940  1.00 93.29           H  
ATOM   3997  HG3 GLU B  98      10.913   6.378  29.283  1.00 93.29           H  
ATOM   3998  CD  GLU B  98      11.432   8.357  28.666  1.00 93.29           C  
ATOM   3999  OE1 GLU B  98      12.489   8.371  29.340  1.00 93.29           O  
ATOM   4000  OE2 GLU B  98      11.185   9.139  27.722  1.00 93.29           O  
ATOM   4001  N   ALA B  99       7.079   4.458  26.635  1.00 94.33           N  
ATOM   4002  H   ALA B  99       7.747   3.707  26.735  1.00 94.33           H  
ATOM   4003  CA  ALA B  99       5.976   4.267  25.672  1.00 94.33           C  
ATOM   4004  HA  ALA B  99       6.104   4.979  24.857  1.00 94.33           H  
ATOM   4005  C   ALA B  99       4.560   4.491  26.240  1.00 94.33           C  
ATOM   4006  CB  ALA B  99       6.062   2.848  25.095  1.00 94.33           C  
ATOM   4007  HB1 ALA B  99       7.010   2.712  24.574  1.00 94.33           H  
ATOM   4008  HB2 ALA B  99       5.977   2.110  25.893  1.00 94.33           H  
ATOM   4009  HB3 ALA B  99       5.255   2.692  24.380  1.00 94.33           H  
ATOM   4010  O   ALA B  99       3.621   4.734  25.484  1.00 94.33           O  
ATOM   4011  N   ALA B 100       4.387   4.398  27.562  1.00 92.24           N  
ATOM   4012  H   ALA B 100       5.194   4.187  28.131  1.00 92.24           H  
ATOM   4013  CA  ALA B 100       3.118   4.686  28.223  1.00 92.24           C  
ATOM   4014  HA  ALA B 100       2.311   4.300  27.600  1.00 92.24           H  
ATOM   4015  C   ALA B 100       2.853   6.194  28.420  1.00 92.24           C  
ATOM   4016  CB  ALA B 100       3.093   3.923  29.553  1.00 92.24           C  
ATOM   4017  HB1 ALA B 100       3.891   4.280  30.205  1.00 92.24           H  
ATOM   4018  HB2 ALA B 100       2.134   4.079  30.049  1.00 92.24           H  
ATOM   4019  HB3 ALA B 100       3.228   2.857  29.374  1.00 92.24           H  
ATOM   4020  O   ALA B 100       1.701   6.574  28.642  1.00 92.24           O  
ATOM   4021  N   LEU B 101       3.886   7.045  28.344  1.00 95.55           N  
ATOM   4022  H   LEU B 101       4.777   6.691  28.025  1.00 95.55           H  
ATOM   4023  CA  LEU B 101       3.779   8.496  28.504  1.00 95.55           C  
ATOM   4024  HA  LEU B 101       3.063   8.698  29.301  1.00 95.55           H  
ATOM   4025  C   LEU B 101       3.235   9.152  27.229  1.00 95.55           C  
ATOM   4026  CB  LEU B 101       5.137   9.109  28.902  1.00 95.55           C  
ATOM   4027  HB2 LEU B 101       5.851   8.912  28.104  1.00 95.55           H  
ATOM   4028  HB3 LEU B 101       5.017  10.191  28.966  1.00 95.55           H  
ATOM   4029  O   LEU B 101       3.621   8.810  26.114  1.00 95.55           O  
ATOM   4030  CG  LEU B 101       5.730   8.607  30.232  1.00 95.55           C  
ATOM   4031  HG  LEU B 101       5.895   7.531  30.177  1.00 95.55           H  
ATOM   4032  CD1 LEU B 101       7.074   9.290  30.491  1.00 95.55           C  
ATOM   4033 HD11 LEU B 101       7.533   8.876  31.389  1.00 95.55           H  
ATOM   4034 HD12 LEU B 101       6.938  10.365  30.608  1.00 95.55           H  
ATOM   4035 HD13 LEU B 101       7.742   9.110  29.649  1.00 95.55           H  
ATOM   4036  CD2 LEU B 101       4.820   8.914  31.427  1.00 95.55           C  
ATOM   4037 HD21 LEU B 101       4.589   9.979  31.458  1.00 95.55           H  
ATOM   4038 HD22 LEU B 101       5.321   8.621  32.349  1.00 95.55           H  
ATOM   4039 HD23 LEU B 101       3.898   8.339  31.344  1.00 95.55           H  
ATOM   4040  N   PHE B 102       2.323  10.102  27.420  1.00 96.57           N  
ATOM   4041  H   PHE B 102       2.066  10.341  28.367  1.00 96.57           H  
ATOM   4042  CA  PHE B 102       1.633  10.850  26.370  1.00 96.57           C  
ATOM   4043  HA  PHE B 102       2.335  11.120  25.582  1.00 96.57           H  
ATOM   4044  C   PHE B 102       1.040  12.125  26.987  1.00 96.57           C  
ATOM   4045  CB  PHE B 102       0.525   9.939  25.807  1.00 96.57           C  
ATOM   4046  HB2 PHE B 102      -0.121   9.633  26.630  1.00 96.57           H  
ATOM   4047  HB3 PHE B 102       0.995   9.039  25.411  1.00 96.57           H  
ATOM   4048  O   PHE B 102       0.641  12.087  28.156  1.00 96.57           O  
ATOM   4049  CG  PHE B 102      -0.332  10.521  24.700  1.00 96.57           C  
ATOM   4050  CD1 PHE B 102      -1.736  10.548  24.822  1.00 96.57           C  
ATOM   4051  HD1 PHE B 102      -2.206  10.187  25.724  1.00 96.57           H  
ATOM   4052  CD2 PHE B 102       0.271  10.976  23.515  1.00 96.57           C  
ATOM   4053  HD2 PHE B 102       1.344  10.936  23.403  1.00 96.57           H  
ATOM   4054  CE1 PHE B 102      -2.527  11.037  23.766  1.00 96.57           C  
ATOM   4055  HE1 PHE B 102      -3.603  11.053  23.855  1.00 96.57           H  
ATOM   4056  CE2 PHE B 102      -0.517  11.478  22.467  1.00 96.57           C  
ATOM   4057  HE2 PHE B 102      -0.043  11.835  21.565  1.00 96.57           H  
ATOM   4058  CZ  PHE B 102      -1.913  11.510  22.593  1.00 96.57           C  
ATOM   4059  HZ  PHE B 102      -2.507  11.901  21.780  1.00 96.57           H  
ATOM   4060  N   ASP B 103       0.929  13.225  26.236  1.00 96.12           N  
ATOM   4061  H   ASP B 103       1.380  13.227  25.332  1.00 96.12           H  
ATOM   4062  CA  ASP B 103       0.138  14.405  26.636  1.00 96.12           C  
ATOM   4063  HA  ASP B 103      -0.022  14.364  27.713  1.00 96.12           H  
ATOM   4064  C   ASP B 103      -1.253  14.399  25.960  1.00 96.12           C  
ATOM   4065  CB  ASP B 103       0.911  15.719  26.414  1.00 96.12           C  
ATOM   4066  HB2 ASP B 103       1.036  15.898  25.346  1.00 96.12           H  
ATOM   4067  HB3 ASP B 103       1.903  15.615  26.855  1.00 96.12           H  
ATOM   4068  O   ASP B 103      -1.461  15.040  24.924  1.00 96.12           O  
ATOM   4069  CG  ASP B 103       0.218  16.938  27.062  1.00 96.12           C  
ATOM   4070  OD1 ASP B 103      -1.005  16.869  27.358  1.00 96.12           O  
ATOM   4071  OD2 ASP B 103       0.903  17.971  27.257  1.00 96.12           O  
ATOM   4072  N   PRO B 104      -2.258  13.701  26.531  1.00 95.00           N  
ATOM   4073  CA  PRO B 104      -3.593  13.657  25.940  1.00 95.00           C  
ATOM   4074  HA  PRO B 104      -3.524  13.325  24.904  1.00 95.00           H  
ATOM   4075  C   PRO B 104      -4.284  15.028  25.948  1.00 95.00           C  
ATOM   4076  CB  PRO B 104      -4.341  12.604  26.763  1.00 95.00           C  
ATOM   4077  HB2 PRO B 104      -5.412  12.797  26.826  1.00 95.00           H  
ATOM   4078  HB3 PRO B 104      -4.160  11.627  26.314  1.00 95.00           H  
ATOM   4079  O   PRO B 104      -5.042  15.338  25.028  1.00 95.00           O  
ATOM   4080  CG  PRO B 104      -3.674  12.657  28.134  1.00 95.00           C  
ATOM   4081  HG2 PRO B 104      -4.065  13.497  28.708  1.00 95.00           H  
ATOM   4082  HG3 PRO B 104      -3.792  11.722  28.680  1.00 95.00           H  
ATOM   4083  CD  PRO B 104      -2.220  12.914  27.756  1.00 95.00           C  
ATOM   4084  HD2 PRO B 104      -1.736  11.959  27.550  1.00 95.00           H  
ATOM   4085  HD3 PRO B 104      -1.711  13.436  28.566  1.00 95.00           H  
ATOM   4086  N   GLY B 105      -3.984  15.887  26.930  1.00 91.27           N  
ATOM   4087  H   GLY B 105      -3.202  15.662  27.529  1.00 91.27           H  
ATOM   4088  CA  GLY B 105      -4.554  17.232  27.027  1.00 91.27           C  
ATOM   4089  HA2 GLY B 105      -4.229  17.682  27.965  1.00 91.27           H  
ATOM   4090  HA3 GLY B 105      -5.642  17.168  27.017  1.00 91.27           H  
ATOM   4091  C   GLY B 105      -4.105  18.147  25.885  1.00 91.27           C  
ATOM   4092  O   GLY B 105      -4.890  18.964  25.398  1.00 91.27           O  
ATOM   4093  N   PHE B 106      -2.874  17.971  25.399  1.00 95.27           N  
ATOM   4094  H   PHE B 106      -2.254  17.339  25.885  1.00 95.27           H  
ATOM   4095  CA  PHE B 106      -2.344  18.698  24.249  1.00 95.27           C  
ATOM   4096  HA  PHE B 106      -2.436  19.766  24.450  1.00 95.27           H  
ATOM   4097  C   PHE B 106      -3.102  18.405  22.944  1.00 95.27           C  
ATOM   4098  CB  PHE B 106      -0.857  18.369  24.108  1.00 95.27           C  
ATOM   4099  HB2 PHE B 106      -0.372  18.544  25.068  1.00 95.27           H  
ATOM   4100  HB3 PHE B 106      -0.731  17.318  23.850  1.00 95.27           H  
ATOM   4101  O   PHE B 106      -3.355  19.325  22.159  1.00 95.27           O  
ATOM   4102  CG  PHE B 106      -0.157  19.221  23.080  1.00 95.27           C  
ATOM   4103  CD1 PHE B 106      -0.127  18.822  21.734  1.00 95.27           C  
ATOM   4104  HD1 PHE B 106      -0.573  17.886  21.432  1.00 95.27           H  
ATOM   4105  CD2 PHE B 106       0.452  20.426  23.476  1.00 95.27           C  
ATOM   4106  HD2 PHE B 106       0.461  20.703  24.519  1.00 95.27           H  
ATOM   4107  CE1 PHE B 106       0.495  19.640  20.779  1.00 95.27           C  
ATOM   4108  HE1 PHE B 106       0.529  19.326  19.747  1.00 95.27           H  
ATOM   4109  CE2 PHE B 106       1.072  21.246  22.519  1.00 95.27           C  
ATOM   4110  HE2 PHE B 106       1.565  22.159  22.818  1.00 95.27           H  
ATOM   4111  CZ  PHE B 106       1.092  20.851  21.172  1.00 95.27           C  
ATOM   4112  HZ  PHE B 106       1.594  21.467  20.441  1.00 95.27           H  
ATOM   4113  N   PHE B 107      -3.523  17.156  22.733  1.00 95.27           N  
ATOM   4114  H   PHE B 107      -3.242  16.449  23.398  1.00 95.27           H  
ATOM   4115  CA  PHE B 107      -4.276  16.731  21.544  1.00 95.27           C  
ATOM   4116  HA  PHE B 107      -4.062  17.427  20.733  1.00 95.27           H  
ATOM   4117  C   PHE B 107      -5.804  16.767  21.724  1.00 95.27           C  
ATOM   4118  CB  PHE B 107      -3.767  15.359  21.085  1.00 95.27           C  
ATOM   4119  HB2 PHE B 107      -3.922  14.638  21.888  1.00 95.27           H  
ATOM   4120  HB3 PHE B 107      -4.348  15.028  20.224  1.00 95.27           H  
ATOM   4121  O   PHE B 107      -6.536  16.514  20.771  1.00 95.27           O  
ATOM   4122  CG  PHE B 107      -2.302  15.379  20.694  1.00 95.27           C  
ATOM   4123  CD1 PHE B 107      -1.890  15.969  19.482  1.00 95.27           C  
ATOM   4124  HD1 PHE B 107      -2.619  16.393  18.807  1.00 95.27           H  
ATOM   4125  CD2 PHE B 107      -1.338  14.865  21.576  1.00 95.27           C  
ATOM   4126  HD2 PHE B 107      -1.633  14.422  22.516  1.00 95.27           H  
ATOM   4127  CE1 PHE B 107      -0.525  16.029  19.149  1.00 95.27           C  
ATOM   4128  HE1 PHE B 107      -0.210  16.474  18.216  1.00 95.27           H  
ATOM   4129  CE2 PHE B 107       0.025  14.949  21.258  1.00 95.27           C  
ATOM   4130  HE2 PHE B 107       0.750  14.578  21.968  1.00 95.27           H  
ATOM   4131  CZ  PHE B 107       0.434  15.524  20.042  1.00 95.27           C  
ATOM   4132  HZ  PHE B 107       1.485  15.592  19.801  1.00 95.27           H  
ATOM   4133  N   GLY B 108      -6.302  17.124  22.914  1.00 89.98           N  
ATOM   4134  H   GLY B 108      -5.650  17.275  23.671  1.00 89.98           H  
ATOM   4135  CA  GLY B 108      -7.738  17.154  23.220  1.00 89.98           C  
ATOM   4136  HA2 GLY B 108      -7.888  17.748  24.122  1.00 89.98           H  
ATOM   4137  HA3 GLY B 108      -8.276  17.625  22.397  1.00 89.98           H  
ATOM   4138  C   GLY B 108      -8.362  15.774  23.463  1.00 89.98           C  
ATOM   4139  O   GLY B 108      -9.579  15.632  23.375  1.00 89.98           O  
ATOM   4140  N   ILE B 109      -7.539  14.771  23.766  1.00 90.99           N  
ATOM   4141  H   ILE B 109      -6.570  15.004  23.929  1.00 90.99           H  
ATOM   4142  CA  ILE B 109      -7.937  13.390  24.055  1.00 90.99           C  
ATOM   4143  HA  ILE B 109      -8.849  13.157  23.505  1.00 90.99           H  
ATOM   4144  C   ILE B 109      -8.253  13.263  25.552  1.00 90.99           C  
ATOM   4145  CB  ILE B 109      -6.825  12.437  23.552  1.00 90.99           C  
ATOM   4146  HB  ILE B 109      -5.868  12.799  23.928  1.00 90.99           H  
ATOM   4147  O   ILE B 109      -7.591  13.862  26.403  1.00 90.99           O  
ATOM   4148  CG1 ILE B 109      -6.799  12.462  22.003  1.00 90.99           C  
ATOM   4149 HG12 ILE B 109      -7.671  11.934  21.618  1.00 90.99           H  
ATOM   4150 HG13 ILE B 109      -6.854  13.490  21.646  1.00 90.99           H  
ATOM   4151  CG2 ILE B 109      -7.011  10.994  24.047  1.00 90.99           C  
ATOM   4152 HG21 ILE B 109      -6.194  10.360  23.702  1.00 90.99           H  
ATOM   4153 HG22 ILE B 109      -7.014  10.963  25.136  1.00 90.99           H  
ATOM   4154 HG23 ILE B 109      -7.951  10.592  23.668  1.00 90.99           H  
ATOM   4155  CD1 ILE B 109      -5.536  11.854  21.388  1.00 90.99           C  
ATOM   4156 HD11 ILE B 109      -5.580  11.956  20.303  1.00 90.99           H  
ATOM   4157 HD12 ILE B 109      -4.663  12.390  21.760  1.00 90.99           H  
ATOM   4158 HD13 ILE B 109      -5.450  10.796  21.637  1.00 90.99           H  
ATOM   4159  N   SER B 110      -9.278  12.485  25.906  1.00 86.48           N  
ATOM   4160  H   SER B 110      -9.759  11.975  25.179  1.00 86.48           H  
ATOM   4161  CA  SER B 110      -9.624  12.269  27.321  1.00 86.48           C  
ATOM   4162  HA  SER B 110      -9.520  13.229  27.825  1.00 86.48           H  
ATOM   4163  C   SER B 110      -8.677  11.258  27.992  1.00 86.48           C  
ATOM   4164  CB  SER B 110     -11.087  11.843  27.478  1.00 86.48           C  
ATOM   4165  HB2 SER B 110     -11.376  11.969  28.521  1.00 86.48           H  
ATOM   4166  HB3 SER B 110     -11.724  12.481  26.865  1.00 86.48           H  
ATOM   4167  O   SER B 110      -8.209  10.339  27.323  1.00 86.48           O  
ATOM   4168  OG  SER B 110     -11.281  10.487  27.122  1.00 86.48           O  
ATOM   4169  HG  SER B 110     -11.251  10.422  26.165  1.00 86.48           H  
ATOM   4170  N   PRO B 111      -8.441  11.318  29.319  1.00 88.13           N  
ATOM   4171  CA  PRO B 111      -7.636  10.303  30.007  1.00 88.13           C  
ATOM   4172  HA  PRO B 111      -6.625  10.330  29.599  1.00 88.13           H  
ATOM   4173  C   PRO B 111      -8.178   8.869  29.866  1.00 88.13           C  
ATOM   4174  CB  PRO B 111      -7.591  10.742  31.475  1.00 88.13           C  
ATOM   4175  HB2 PRO B 111      -8.425  10.307  32.025  1.00 88.13           H  
ATOM   4176  HB3 PRO B 111      -6.644  10.474  31.944  1.00 88.13           H  
ATOM   4177  O   PRO B 111      -7.392   7.929  29.841  1.00 88.13           O  
ATOM   4178  CG  PRO B 111      -7.773  12.257  31.391  1.00 88.13           C  
ATOM   4179  HG2 PRO B 111      -8.180  12.669  32.314  1.00 88.13           H  
ATOM   4180  HG3 PRO B 111      -6.821  12.728  31.146  1.00 88.13           H  
ATOM   4181  CD  PRO B 111      -8.742  12.420  30.220  1.00 88.13           C  
ATOM   4182  HD2 PRO B 111      -8.580  13.387  29.744  1.00 88.13           H  
ATOM   4183  HD3 PRO B 111      -9.770  12.335  30.571  1.00 88.13           H  
ATOM   4184  N   ARG B 112      -9.506   8.692  29.741  1.00 82.52           N  
ATOM   4185  H   ARG B 112     -10.087   9.517  29.701  1.00 82.52           H  
ATOM   4186  CA  ARG B 112     -10.133   7.375  29.503  1.00 82.52           C  
ATOM   4187  HA  ARG B 112      -9.682   6.649  30.179  1.00 82.52           H  
ATOM   4188  C   ARG B 112      -9.817   6.844  28.105  1.00 82.52           C  
ATOM   4189  CB  ARG B 112     -11.662   7.426  29.742  1.00 82.52           C  
ATOM   4190  HB2 ARG B 112     -11.991   8.458  29.866  1.00 82.52           H  
ATOM   4191  HB3 ARG B 112     -12.178   7.017  28.873  1.00 82.52           H  
ATOM   4192  O   ARG B 112      -9.445   5.686  27.970  1.00 82.52           O  
ATOM   4193  CG  ARG B 112     -12.068   6.606  30.978  1.00 82.52           C  
ATOM   4194  HG2 ARG B 112     -11.558   7.023  31.847  1.00 82.52           H  
ATOM   4195  HG3 ARG B 112     -11.733   5.575  30.862  1.00 82.52           H  
ATOM   4196  CD  ARG B 112     -13.578   6.602  31.268  1.00 82.52           C  
ATOM   4197  HD2 ARG B 112     -13.735   6.084  32.215  1.00 82.52           H  
ATOM   4198  HD3 ARG B 112     -13.907   7.635  31.383  1.00 82.52           H  
ATOM   4199  NE  ARG B 112     -14.390   5.931  30.227  1.00 82.52           N  
ATOM   4200  HE  ARG B 112     -13.909   5.347  29.558  1.00 82.52           H  
ATOM   4201  NH1 ARG B 112     -16.441   6.618  30.997  1.00 82.52           N  
ATOM   4202 HH11 ARG B 112     -15.991   6.926  31.847  1.00 82.52           H  
ATOM   4203 HH12 ARG B 112     -17.448   6.575  30.932  1.00 82.52           H  
ATOM   4204  NH2 ARG B 112     -16.339   5.410  29.145  1.00 82.52           N  
ATOM   4205 HH21 ARG B 112     -17.344   5.472  29.064  1.00 82.52           H  
ATOM   4206 HH22 ARG B 112     -15.897   4.630  28.679  1.00 82.52           H  
ATOM   4207  CZ  ARG B 112     -15.709   5.989  30.122  1.00 82.52           C  
ATOM   4208  N   GLU B 113      -9.925   7.697  27.090  1.00 85.55           N  
ATOM   4209  H   GLU B 113     -10.212   8.647  27.279  1.00 85.55           H  
ATOM   4210  CA  GLU B 113      -9.563   7.346  25.715  1.00 85.55           C  
ATOM   4211  HA  GLU B 113     -10.086   6.435  25.423  1.00 85.55           H  
ATOM   4212  C   GLU B 113      -8.058   7.073  25.594  1.00 85.55           C  
ATOM   4213  CB  GLU B 113     -10.011   8.478  24.785  1.00 85.55           C  
ATOM   4214  HB2 GLU B 113     -11.076   8.654  24.937  1.00 85.55           H  
ATOM   4215  HB3 GLU B 113      -9.471   9.385  25.058  1.00 85.55           H  
ATOM   4216  O   GLU B 113      -7.672   6.055  25.037  1.00 85.55           O  
ATOM   4217  CG  GLU B 113      -9.772   8.162  23.301  1.00 85.55           C  
ATOM   4218  HG2 GLU B 113     -10.336   7.268  23.036  1.00 85.55           H  
ATOM   4219  HG3 GLU B 113      -8.713   7.955  23.147  1.00 85.55           H  
ATOM   4220  CD  GLU B 113     -10.177   9.318  22.377  1.00 85.55           C  
ATOM   4221  OE1 GLU B 113     -10.114   9.103  21.141  1.00 85.55           O  
ATOM   4222  OE2 GLU B 113     -10.507  10.410  22.901  1.00 85.55           O  
ATOM   4223  N   ALA B 114      -7.206   7.909  26.196  1.00 91.07           N  
ATOM   4224  H   ALA B 114      -7.579   8.741  26.630  1.00 91.07           H  
ATOM   4225  CA  ALA B 114      -5.752   7.733  26.189  1.00 91.07           C  
ATOM   4226  HA  ALA B 114      -5.411   7.716  25.154  1.00 91.07           H  
ATOM   4227  C   ALA B 114      -5.283   6.428  26.856  1.00 91.07           C  
ATOM   4228  CB  ALA B 114      -5.129   8.940  26.894  1.00 91.07           C  
ATOM   4229  HB1 ALA B 114      -5.472   9.855  26.412  1.00 91.07           H  
ATOM   4230  HB2 ALA B 114      -4.043   8.880  26.830  1.00 91.07           H  
ATOM   4231  HB3 ALA B 114      -5.425   8.953  27.943  1.00 91.07           H  
ATOM   4232  O   ALA B 114      -4.251   5.888  26.463  1.00 91.07           O  
ATOM   4233  N   LEU B 115      -6.028   5.930  27.852  1.00 86.81           N  
ATOM   4234  H   LEU B 115      -6.828   6.461  28.163  1.00 86.81           H  
ATOM   4235  CA  LEU B 115      -5.761   4.643  28.499  1.00 86.81           C  
ATOM   4236  HA  LEU B 115      -4.685   4.556  28.648  1.00 86.81           H  
ATOM   4237  C   LEU B 115      -6.191   3.452  27.627  1.00 86.81           C  
ATOM   4238  CB  LEU B 115      -6.471   4.611  29.866  1.00 86.81           C  
ATOM   4239  HB2 LEU B 115      -6.364   5.578  30.356  1.00 86.81           H  
ATOM   4240  HB3 LEU B 115      -7.534   4.438  29.695  1.00 86.81           H  
ATOM   4241  O   LEU B 115      -5.550   2.412  27.681  1.00 86.81           O  
ATOM   4242  CG  LEU B 115      -5.920   3.526  30.813  1.00 86.81           C  
ATOM   4243  HG  LEU B 115      -5.787   2.585  30.280  1.00 86.81           H  
ATOM   4244  CD1 LEU B 115      -4.586   3.956  31.431  1.00 86.81           C  
ATOM   4245 HD11 LEU B 115      -4.230   3.180  32.108  1.00 86.81           H  
ATOM   4246 HD12 LEU B 115      -3.841   4.088  30.646  1.00 86.81           H  
ATOM   4247 HD13 LEU B 115      -4.703   4.892  31.978  1.00 86.81           H  
ATOM   4248  CD2 LEU B 115      -6.897   3.282  31.964  1.00 86.81           C  
ATOM   4249 HD21 LEU B 115      -7.038   4.198  32.538  1.00 86.81           H  
ATOM   4250 HD22 LEU B 115      -7.856   2.955  31.561  1.00 86.81           H  
ATOM   4251 HD23 LEU B 115      -6.507   2.497  32.612  1.00 86.81           H  
ATOM   4252  N   ALA B 116      -7.258   3.602  26.835  1.00 85.60           N  
ATOM   4253  H   ALA B 116      -7.753   4.483  26.847  1.00 85.60           H  
ATOM   4254  CA  ALA B 116      -7.688   2.586  25.875  1.00 85.60           C  
ATOM   4255  HA  ALA B 116      -7.586   1.600  26.330  1.00 85.60           H  
ATOM   4256  C   ALA B 116      -6.832   2.583  24.596  1.00 85.60           C  
ATOM   4257  CB  ALA B 116      -9.169   2.816  25.551  1.00 85.60           C  
ATOM   4258  HB1 ALA B 116      -9.759   2.762  26.466  1.00 85.60           H  
ATOM   4259  HB2 ALA B 116      -9.512   2.041  24.866  1.00 85.60           H  
ATOM   4260  HB3 ALA B 116      -9.307   3.792  25.085  1.00 85.60           H  
ATOM   4261  O   ALA B 116      -6.646   1.530  23.999  1.00 85.60           O  
ATOM   4262  N   MET B 117      -6.333   3.748  24.164  1.00 91.25           N  
ATOM   4263  H   MET B 117      -6.576   4.578  24.684  1.00 91.25           H  
ATOM   4264  CA  MET B 117      -5.545   3.917  22.940  1.00 91.25           C  
ATOM   4265  HA  MET B 117      -6.126   3.567  22.087  1.00 91.25           H  
ATOM   4266  C   MET B 117      -4.245   3.117  22.967  1.00 91.25           C  
ATOM   4267  CB  MET B 117      -5.198   5.397  22.711  1.00 91.25           C  
ATOM   4268  HB2 MET B 117      -4.321   5.449  22.066  1.00 91.25           H  
ATOM   4269  HB3 MET B 117      -4.945   5.867  23.662  1.00 91.25           H  
ATOM   4270  O   MET B 117      -3.398   3.313  23.849  1.00 91.25           O  
ATOM   4271  CG  MET B 117      -6.323   6.177  22.027  1.00 91.25           C  
ATOM   4272  HG2 MET B 117      -6.492   5.751  21.038  1.00 91.25           H  
ATOM   4273  HG3 MET B 117      -7.241   6.056  22.602  1.00 91.25           H  
ATOM   4274  SD  MET B 117      -5.988   7.953  21.846  1.00 91.25           S  
ATOM   4275  CE  MET B 117      -4.573   7.916  20.713  1.00 91.25           C  
ATOM   4276  HE1 MET B 117      -4.823   7.322  19.834  1.00 91.25           H  
ATOM   4277  HE2 MET B 117      -3.712   7.467  21.208  1.00 91.25           H  
ATOM   4278  HE3 MET B 117      -4.317   8.932  20.411  1.00 91.25           H  
ATOM   4279  N   ASP B 118      -4.032   2.341  21.906  1.00 93.25           N  
ATOM   4280  H   ASP B 118      -4.775   2.203  21.236  1.00 93.25           H  
ATOM   4281  CA  ASP B 118      -2.743   1.742  21.584  1.00 93.25           C  
ATOM   4282  HA  ASP B 118      -2.553   0.958  22.318  1.00 93.25           H  
ATOM   4283  C   ASP B 118      -1.628   2.818  21.643  1.00 93.25           C  
ATOM   4284  CB  ASP B 118      -2.867   1.066  20.205  1.00 93.25           C  
ATOM   4285  HB2 ASP B 118      -3.633   0.294  20.268  1.00 93.25           H  
ATOM   4286  HB3 ASP B 118      -3.200   1.809  19.480  1.00 93.25           H  
ATOM   4287  O   ASP B 118      -1.758   3.883  21.015  1.00 93.25           O  
ATOM   4288  CG  ASP B 118      -1.583   0.425  19.672  1.00 93.25           C  
ATOM   4289  OD1 ASP B 118      -0.509   0.628  20.275  1.00 93.25           O  
ATOM   4290  OD2 ASP B 118      -1.647  -0.193  18.593  1.00 93.25           O  
ATOM   4291  N   PRO B 119      -0.541   2.600  22.413  1.00 95.82           N  
ATOM   4292  CA  PRO B 119       0.601   3.513  22.464  1.00 95.82           C  
ATOM   4293  HA  PRO B 119       0.284   4.458  22.904  1.00 95.82           H  
ATOM   4294  C   PRO B 119       1.209   3.824  21.085  1.00 95.82           C  
ATOM   4295  CB  PRO B 119       1.617   2.853  23.406  1.00 95.82           C  
ATOM   4296  HB2 PRO B 119       2.646   3.020  23.089  1.00 95.82           H  
ATOM   4297  HB3 PRO B 119       1.470   3.234  24.416  1.00 95.82           H  
ATOM   4298  O   PRO B 119       1.762   4.910  20.912  1.00 95.82           O  
ATOM   4299  CG  PRO B 119       1.245   1.372  23.366  1.00 95.82           C  
ATOM   4300  HG2 PRO B 119       1.553   0.846  24.269  1.00 95.82           H  
ATOM   4301  HG3 PRO B 119       1.672   0.906  22.478  1.00 95.82           H  
ATOM   4302  CD  PRO B 119      -0.268   1.416  23.222  1.00 95.82           C  
ATOM   4303  HD2 PRO B 119      -0.603   0.493  22.748  1.00 95.82           H  
ATOM   4304  HD3 PRO B 119      -0.737   1.523  24.200  1.00 95.82           H  
ATOM   4305  N   GLN B 120       1.045   2.961  20.077  1.00 97.36           N  
ATOM   4306  H   GLN B 120       0.569   2.088  20.257  1.00 97.36           H  
ATOM   4307  CA  GLN B 120       1.431   3.253  18.693  1.00 97.36           C  
ATOM   4308  HA  GLN B 120       2.502   3.459  18.674  1.00 97.36           H  
ATOM   4309  C   GLN B 120       0.712   4.499  18.142  1.00 97.36           C  
ATOM   4310  CB  GLN B 120       1.156   2.031  17.800  1.00 97.36           C  
ATOM   4311  HB2 GLN B 120       0.094   1.787  17.837  1.00 97.36           H  
ATOM   4312  HB3 GLN B 120       1.397   2.288  16.769  1.00 97.36           H  
ATOM   4313  O   GLN B 120       1.358   5.373  17.561  1.00 97.36           O  
ATOM   4314  CG  GLN B 120       1.986   0.799  18.199  1.00 97.36           C  
ATOM   4315  HG2 GLN B 120       1.703   0.460  19.196  1.00 97.36           H  
ATOM   4316  HG3 GLN B 120       3.042   1.070  18.221  1.00 97.36           H  
ATOM   4317  CD  GLN B 120       1.809  -0.365  17.236  1.00 97.36           C  
ATOM   4318  NE2 GLN B 120       0.638  -0.954  17.172  1.00 97.36           N  
ATOM   4319 HE21 GLN B 120      -0.121  -0.670  17.776  1.00 97.36           H  
ATOM   4320 HE22 GLN B 120       0.512  -1.772  16.593  1.00 97.36           H  
ATOM   4321  OE1 GLN B 120       2.737  -0.733  16.528  1.00 97.36           O  
ATOM   4322  N   GLN B 121      -0.599   4.648  18.387  1.00 97.56           N  
ATOM   4323  H   GLN B 121      -1.062   3.947  18.947  1.00 97.56           H  
ATOM   4324  CA  GLN B 121      -1.359   5.839  17.972  1.00 97.56           C  
ATOM   4325  HA  GLN B 121      -1.186   6.014  16.910  1.00 97.56           H  
ATOM   4326  C   GLN B 121      -0.900   7.099  18.730  1.00 97.56           C  
ATOM   4327  CB  GLN B 121      -2.874   5.646  18.193  1.00 97.56           C  
ATOM   4328  HB2 GLN B 121      -3.367   6.549  17.833  1.00 97.56           H  
ATOM   4329  HB3 GLN B 121      -3.074   5.558  19.261  1.00 97.56           H  
ATOM   4330  O   GLN B 121      -0.826   8.186  18.155  1.00 97.56           O  
ATOM   4331  CG  GLN B 121      -3.505   4.435  17.480  1.00 97.56           C  
ATOM   4332  HG2 GLN B 121      -3.168   4.409  16.443  1.00 97.56           H  
ATOM   4333  HG3 GLN B 121      -3.163   3.518  17.959  1.00 97.56           H  
ATOM   4334  CD  GLN B 121      -5.040   4.452  17.490  1.00 97.56           C  
ATOM   4335  NE2 GLN B 121      -5.686   3.457  16.927  1.00 97.56           N  
ATOM   4336 HE21 GLN B 121      -5.198   2.668  16.527  1.00 97.56           H  
ATOM   4337 HE22 GLN B 121      -6.694   3.451  16.994  1.00 97.56           H  
ATOM   4338  OE1 GLN B 121      -5.694   5.380  17.963  1.00 97.56           O  
ATOM   4339  N   ARG B 122      -0.571   6.955  20.022  1.00 97.82           N  
ATOM   4340  H   ARG B 122      -0.628   6.023  20.407  1.00 97.82           H  
ATOM   4341  CA  ARG B 122      -0.091   8.051  20.884  1.00 97.82           C  
ATOM   4342  HA  ARG B 122      -0.770   8.900  20.804  1.00 97.82           H  
ATOM   4343  C   ARG B 122       1.273   8.577  20.431  1.00 97.82           C  
ATOM   4344  CB  ARG B 122      -0.058   7.578  22.350  1.00 97.82           C  
ATOM   4345  HB2 ARG B 122       0.448   8.335  22.950  1.00 97.82           H  
ATOM   4346  HB3 ARG B 122       0.513   6.654  22.433  1.00 97.82           H  
ATOM   4347  O   ARG B 122       1.442   9.783  20.253  1.00 97.82           O  
ATOM   4348  CG  ARG B 122      -1.474   7.366  22.909  1.00 97.82           C  
ATOM   4349  HG2 ARG B 122      -1.984   6.584  22.346  1.00 97.82           H  
ATOM   4350  HG3 ARG B 122      -2.029   8.296  22.788  1.00 97.82           H  
ATOM   4351  CD  ARG B 122      -1.474   7.002  24.399  1.00 97.82           C  
ATOM   4352  HD2 ARG B 122      -2.366   7.435  24.853  1.00 97.82           H  
ATOM   4353  HD3 ARG B 122      -0.603   7.449  24.878  1.00 97.82           H  
ATOM   4354  NE  ARG B 122      -1.516   5.546  24.630  1.00 97.82           N  
ATOM   4355  HE  ARG B 122      -2.102   4.992  24.022  1.00 97.82           H  
ATOM   4356  NH1 ARG B 122      -0.381   5.472  26.635  1.00 97.82           N  
ATOM   4357 HH11 ARG B 122      -0.083   4.961  27.453  1.00 97.82           H  
ATOM   4358 HH12 ARG B 122      -0.035   6.410  26.490  1.00 97.82           H  
ATOM   4359  NH2 ARG B 122      -1.457   3.663  25.866  1.00 97.82           N  
ATOM   4360 HH21 ARG B 122      -2.138   3.288  25.223  1.00 97.82           H  
ATOM   4361 HH22 ARG B 122      -1.271   3.163  26.724  1.00 97.82           H  
ATOM   4362  CZ  ARG B 122      -1.110   4.906  25.710  1.00 97.82           C  
ATOM   4363  N   LEU B 123       2.218   7.674  20.164  1.00 98.49           N  
ATOM   4364  H   LEU B 123       2.005   6.703  20.340  1.00 98.49           H  
ATOM   4365  CA  LEU B 123       3.551   8.015  19.662  1.00 98.49           C  
ATOM   4366  HA  LEU B 123       3.989   8.769  20.316  1.00 98.49           H  
ATOM   4367  C   LEU B 123       3.514   8.639  18.260  1.00 98.49           C  
ATOM   4368  CB  LEU B 123       4.432   6.756  19.669  1.00 98.49           C  
ATOM   4369  HB2 LEU B 123       5.326   6.957  19.079  1.00 98.49           H  
ATOM   4370  HB3 LEU B 123       3.890   5.951  19.173  1.00 98.49           H  
ATOM   4371  O   LEU B 123       4.282   9.565  18.000  1.00 98.49           O  
ATOM   4372  CG  LEU B 123       4.881   6.277  21.063  1.00 98.49           C  
ATOM   4373  HG  LEU B 123       4.010   6.065  21.684  1.00 98.49           H  
ATOM   4374  CD1 LEU B 123       5.691   4.995  20.890  1.00 98.49           C  
ATOM   4375 HD11 LEU B 123       5.096   4.271  20.334  1.00 98.49           H  
ATOM   4376 HD12 LEU B 123       6.610   5.195  20.339  1.00 98.49           H  
ATOM   4377 HD13 LEU B 123       5.931   4.575  21.868  1.00 98.49           H  
ATOM   4378  CD2 LEU B 123       5.772   7.294  21.784  1.00 98.49           C  
ATOM   4379 HD21 LEU B 123       6.141   6.856  22.711  1.00 98.49           H  
ATOM   4380 HD22 LEU B 123       6.611   7.572  21.146  1.00 98.49           H  
ATOM   4381 HD23 LEU B 123       5.187   8.177  22.040  1.00 98.49           H  
ATOM   4382  N   LEU B 124       2.620   8.186  17.371  1.00 98.52           N  
ATOM   4383  H   LEU B 124       2.053   7.387  17.617  1.00 98.52           H  
ATOM   4384  CA  LEU B 124       2.450   8.784  16.041  1.00 98.52           C  
ATOM   4385  HA  LEU B 124       3.418   8.796  15.540  1.00 98.52           H  
ATOM   4386  C   LEU B 124       1.988  10.246  16.104  1.00 98.52           C  
ATOM   4387  CB  LEU B 124       1.458   7.953  15.207  1.00 98.52           C  
ATOM   4388  HB2 LEU B 124       0.605   7.695  15.834  1.00 98.52           H  
ATOM   4389  HB3 LEU B 124       1.083   8.567  14.389  1.00 98.52           H  
ATOM   4390  O   LEU B 124       2.495  11.061  15.332  1.00 98.52           O  
ATOM   4391  CG  LEU B 124       2.050   6.670  14.598  1.00 98.52           C  
ATOM   4392  HG  LEU B 124       2.545   6.086  15.374  1.00 98.52           H  
ATOM   4393  CD1 LEU B 124       0.914   5.850  13.993  1.00 98.52           C  
ATOM   4394 HD11 LEU B 124       0.219   5.574  14.786  1.00 98.52           H  
ATOM   4395 HD12 LEU B 124       0.387   6.436  13.240  1.00 98.52           H  
ATOM   4396 HD13 LEU B 124       1.301   4.942  13.531  1.00 98.52           H  
ATOM   4397  CD2 LEU B 124       3.060   6.955  13.485  1.00 98.52           C  
ATOM   4398 HD21 LEU B 124       2.593   7.561  12.709  1.00 98.52           H  
ATOM   4399 HD22 LEU B 124       3.399   6.014  13.051  1.00 98.52           H  
ATOM   4400 HD23 LEU B 124       3.926   7.477  13.891  1.00 98.52           H  
ATOM   4401  N   LEU B 125       1.076  10.601  17.018  1.00 98.38           N  
ATOM   4402  H   LEU B 125       0.690   9.881  17.613  1.00 98.38           H  
ATOM   4403  CA  LEU B 125       0.616  11.986  17.193  1.00 98.38           C  
ATOM   4404  HA  LEU B 125       0.264  12.363  16.233  1.00 98.38           H  
ATOM   4405  C   LEU B 125       1.753  12.920  17.625  1.00 98.38           C  
ATOM   4406  CB  LEU B 125      -0.533  12.035  18.219  1.00 98.38           C  
ATOM   4407  HB2 LEU B 125      -0.254  11.434  19.084  1.00 98.38           H  
ATOM   4408  HB3 LEU B 125      -0.648  13.063  18.562  1.00 98.38           H  
ATOM   4409  O   LEU B 125       1.968  13.959  16.997  1.00 98.38           O  
ATOM   4410  CG  LEU B 125      -1.897  11.556  17.694  1.00 98.38           C  
ATOM   4411  HG  LEU B 125      -1.806  10.558  17.264  1.00 98.38           H  
ATOM   4412  CD1 LEU B 125      -2.884  11.505  18.861  1.00 98.38           C  
ATOM   4413 HD11 LEU B 125      -3.870  11.220  18.495  1.00 98.38           H  
ATOM   4414 HD12 LEU B 125      -2.947  12.484  19.336  1.00 98.38           H  
ATOM   4415 HD13 LEU B 125      -2.544  10.766  19.586  1.00 98.38           H  
ATOM   4416  CD2 LEU B 125      -2.468  12.505  16.637  1.00 98.38           C  
ATOM   4417 HD21 LEU B 125      -1.842  12.490  15.745  1.00 98.38           H  
ATOM   4418 HD22 LEU B 125      -2.516  13.520  17.032  1.00 98.38           H  
ATOM   4419 HD23 LEU B 125      -3.471  12.188  16.349  1.00 98.38           H  
ATOM   4420  N   GLU B 126       2.509  12.541  18.658  1.00 98.59           N  
ATOM   4421  H   GLU B 126       2.283  11.679  19.135  1.00 98.59           H  
ATOM   4422  CA  GLU B 126       3.624  13.356  19.155  1.00 98.59           C  
ATOM   4423  HA  GLU B 126       3.278  14.381  19.290  1.00 98.59           H  
ATOM   4424  C   GLU B 126       4.769  13.442  18.140  1.00 98.59           C  
ATOM   4425  CB  GLU B 126       4.108  12.844  20.520  1.00 98.59           C  
ATOM   4426  HB2 GLU B 126       5.046  13.348  20.754  1.00 98.59           H  
ATOM   4427  HB3 GLU B 126       4.281  11.769  20.478  1.00 98.59           H  
ATOM   4428  O   GLU B 126       5.222  14.543  17.827  1.00 98.59           O  
ATOM   4429  CG  GLU B 126       3.084  13.179  21.618  1.00 98.59           C  
ATOM   4430  HG2 GLU B 126       2.147  12.670  21.393  1.00 98.59           H  
ATOM   4431  HG3 GLU B 126       2.912  14.255  21.589  1.00 98.59           H  
ATOM   4432  CD  GLU B 126       3.527  12.811  23.041  1.00 98.59           C  
ATOM   4433  OE1 GLU B 126       2.704  12.964  23.971  1.00 98.59           O  
ATOM   4434  OE2 GLU B 126       4.696  12.395  23.210  1.00 98.59           O  
ATOM   4435  N   ALA B 127       5.179  12.319  17.539  1.00 98.72           N  
ATOM   4436  H   ALA B 127       4.761  11.438  17.800  1.00 98.72           H  
ATOM   4437  CA  ALA B 127       6.218  12.322  16.510  1.00 98.72           C  
ATOM   4438  HA  ALA B 127       7.114  12.776  16.933  1.00 98.72           H  
ATOM   4439  C   ALA B 127       5.817  13.163  15.283  1.00 98.72           C  
ATOM   4440  CB  ALA B 127       6.544  10.875  16.126  1.00 98.72           C  
ATOM   4441  HB1 ALA B 127       5.663  10.394  15.701  1.00 98.72           H  
ATOM   4442  HB2 ALA B 127       6.861  10.322  17.010  1.00 98.72           H  
ATOM   4443  HB3 ALA B 127       7.348  10.862  15.390  1.00 98.72           H  
ATOM   4444  O   ALA B 127       6.651  13.889  14.745  1.00 98.72           O  
ATOM   4445  N   SER B 128       4.547  13.128  14.863  1.00 98.75           N  
ATOM   4446  H   SER B 128       3.897  12.512  15.330  1.00 98.75           H  
ATOM   4447  CA  SER B 128       4.055  13.956  13.751  1.00 98.75           C  
ATOM   4448  HA  SER B 128       4.701  13.803  12.887  1.00 98.75           H  
ATOM   4449  C   SER B 128       4.088  15.450  14.081  1.00 98.75           C  
ATOM   4450  CB  SER B 128       2.635  13.553  13.347  1.00 98.75           C  
ATOM   4451  HB2 SER B 128       1.957  13.673  14.192  1.00 98.75           H  
ATOM   4452  HB3 SER B 128       2.299  14.197  12.535  1.00 98.75           H  
ATOM   4453  O   SER B 128       4.508  16.248  13.241  1.00 98.75           O  
ATOM   4454  OG  SER B 128       2.622  12.209  12.914  1.00 98.75           O  
ATOM   4455  HG  SER B 128       2.578  11.664  13.702  1.00 98.75           H  
ATOM   4456  N   TRP B 129       3.713  15.837  15.309  1.00 98.56           N  
ATOM   4457  H   TRP B 129       3.399  15.137  15.966  1.00 98.56           H  
ATOM   4458  CA  TRP B 129       3.793  17.233  15.757  1.00 98.56           C  
ATOM   4459  HA  TRP B 129       3.242  17.861  15.058  1.00 98.56           H  
ATOM   4460  C   TRP B 129       5.239  17.732  15.753  1.00 98.56           C  
ATOM   4461  CB  TRP B 129       3.177  17.400  17.156  1.00 98.56           C  
ATOM   4462  HB2 TRP B 129       2.179  16.961  17.176  1.00 98.56           H  
ATOM   4463  HB3 TRP B 129       3.778  16.860  17.888  1.00 98.56           H  
ATOM   4464  O   TRP B 129       5.552  18.756  15.142  1.00 98.56           O  
ATOM   4465  CG  TRP B 129       3.064  18.832  17.584  1.00 98.56           C  
ATOM   4466  CD1 TRP B 129       4.068  19.580  18.096  1.00 98.56           C  
ATOM   4467  HD1 TRP B 129       5.073  19.231  18.278  1.00 98.56           H  
ATOM   4468  CD2 TRP B 129       1.920  19.734  17.465  1.00 98.56           C  
ATOM   4469  CE2 TRP B 129       2.327  21.033  17.891  1.00 98.56           C  
ATOM   4470  CE3 TRP B 129       0.582  19.595  17.029  1.00 98.56           C  
ATOM   4471  HE3 TRP B 129       0.233  18.626  16.704  1.00 98.56           H  
ATOM   4472  NE1 TRP B 129       3.641  20.881  18.270  1.00 98.56           N  
ATOM   4473  HE1 TRP B 129       4.264  21.634  18.524  1.00 98.56           H  
ATOM   4474  CH2 TRP B 129       0.138  21.962  17.440  1.00 98.56           C  
ATOM   4475  HH2 TRP B 129      -0.543  22.800  17.432  1.00 98.56           H  
ATOM   4476  CZ2 TRP B 129       1.465  22.138  17.867  1.00 98.56           C  
ATOM   4477  HZ2 TRP B 129       1.828  23.104  18.186  1.00 98.56           H  
ATOM   4478  CZ3 TRP B 129      -0.300  20.693  17.022  1.00 98.56           C  
ATOM   4479  HZ3 TRP B 129      -1.317  20.558  16.682  1.00 98.56           H  
ATOM   4480  N   GLU B 130       6.139  16.982  16.390  1.00 98.58           N  
ATOM   4481  H   GLU B 130       5.826  16.147  16.865  1.00 98.58           H  
ATOM   4482  CA  GLU B 130       7.549  17.354  16.473  1.00 98.58           C  
ATOM   4483  HA  GLU B 130       7.634  18.348  16.911  1.00 98.58           H  
ATOM   4484  C   GLU B 130       8.234  17.386  15.093  1.00 98.58           C  
ATOM   4485  CB  GLU B 130       8.317  16.360  17.346  1.00 98.58           C  
ATOM   4486  HB2 GLU B 130       8.248  15.373  16.889  1.00 98.58           H  
ATOM   4487  HB3 GLU B 130       9.352  16.699  17.301  1.00 98.58           H  
ATOM   4488  O   GLU B 130       9.130  18.201  14.873  1.00 98.58           O  
ATOM   4489  CG  GLU B 130       7.978  16.240  18.841  1.00 98.58           C  
ATOM   4490  HG2 GLU B 130       8.179  17.197  19.323  1.00 98.58           H  
ATOM   4491  HG3 GLU B 130       6.919  16.014  18.968  1.00 98.58           H  
ATOM   4492  CD  GLU B 130       8.840  15.140  19.501  1.00 98.58           C  
ATOM   4493  OE1 GLU B 130       8.449  14.609  20.568  1.00 98.58           O  
ATOM   4494  OE2 GLU B 130       9.930  14.839  18.944  1.00 98.58           O  
ATOM   4495  N   ALA B 131       7.845  16.512  14.155  1.00 98.77           N  
ATOM   4496  H   ALA B 131       7.140  15.828  14.390  1.00 98.77           H  
ATOM   4497  CA  ALA B 131       8.422  16.478  12.810  1.00 98.77           C  
ATOM   4498  HA  ALA B 131       9.507  16.426  12.901  1.00 98.77           H  
ATOM   4499  C   ALA B 131       8.090  17.754  12.019  1.00 98.77           C  
ATOM   4500  CB  ALA B 131       7.942  15.215  12.083  1.00 98.77           C  
ATOM   4501  HB1 ALA B 131       8.200  14.326  12.659  1.00 98.77           H  
ATOM   4502  HB2 ALA B 131       6.861  15.247  11.945  1.00 98.77           H  
ATOM   4503  HB3 ALA B 131       8.429  15.140  11.111  1.00 98.77           H  
ATOM   4504  O   ALA B 131       8.972  18.306  11.358  1.00 98.77           O  
ATOM   4505  N   LEU B 132       6.854  18.253  12.136  1.00 98.54           N  
ATOM   4506  H   LEU B 132       6.193  17.745  12.707  1.00 98.54           H  
ATOM   4507  CA  LEU B 132       6.414  19.519  11.540  1.00 98.54           C  
ATOM   4508  HA  LEU B 132       6.703  19.540  10.489  1.00 98.54           H  
ATOM   4509  C   LEU B 132       7.098  20.724  12.205  1.00 98.54           C  
ATOM   4510  CB  LEU B 132       4.882  19.608  11.643  1.00 98.54           C  
ATOM   4511  HB2 LEU B 132       4.563  20.620  11.391  1.00 98.54           H  
ATOM   4512  HB3 LEU B 132       4.603  19.413  12.679  1.00 98.54           H  
ATOM   4513  O   LEU B 132       7.653  21.574  11.508  1.00 98.54           O  
ATOM   4514  CG  LEU B 132       4.142  18.612  10.735  1.00 98.54           C  
ATOM   4515  HG  LEU B 132       4.593  17.624  10.828  1.00 98.54           H  
ATOM   4516  CD1 LEU B 132       2.681  18.507  11.157  1.00 98.54           C  
ATOM   4517 HD11 LEU B 132       2.625  18.190  12.199  1.00 98.54           H  
ATOM   4518 HD12 LEU B 132       2.195  17.750  10.542  1.00 98.54           H  
ATOM   4519 HD13 LEU B 132       2.178  19.466  11.032  1.00 98.54           H  
ATOM   4520  CD2 LEU B 132       4.179  19.033   9.263  1.00 98.54           C  
ATOM   4521 HD21 LEU B 132       3.720  20.014   9.140  1.00 98.54           H  
ATOM   4522 HD22 LEU B 132       5.209  19.072   8.908  1.00 98.54           H  
ATOM   4523 HD23 LEU B 132       3.636  18.305   8.660  1.00 98.54           H  
ATOM   4524  N   GLU B 133       7.182  20.758  13.539  1.00 97.62           N  
ATOM   4525  H   GLU B 133       6.690  20.059  14.077  1.00 97.62           H  
ATOM   4526  CA  GLU B 133       7.912  21.823  14.244  1.00 97.62           C  
ATOM   4527  HA  GLU B 133       7.481  22.783  13.960  1.00 97.62           H  
ATOM   4528  C   GLU B 133       9.406  21.867  13.873  1.00 97.62           C  
ATOM   4529  CB  GLU B 133       7.799  21.656  15.765  1.00 97.62           C  
ATOM   4530  HB2 GLU B 133       7.986  20.618  16.039  1.00 97.62           H  
ATOM   4531  HB3 GLU B 133       8.577  22.269  16.221  1.00 97.62           H  
ATOM   4532  O   GLU B 133       9.992  22.954  13.786  1.00 97.62           O  
ATOM   4533  CG  GLU B 133       6.451  22.114  16.337  1.00 97.62           C  
ATOM   4534  HG2 GLU B 133       5.676  21.400  16.056  1.00 97.62           H  
ATOM   4535  HG3 GLU B 133       6.199  23.078  15.896  1.00 97.62           H  
ATOM   4536  CD  GLU B 133       6.490  22.274  17.867  1.00 97.62           C  
ATOM   4537  OE1 GLU B 133       5.574  22.944  18.403  1.00 97.62           O  
ATOM   4538  OE2 GLU B 133       7.440  21.780  18.516  1.00 97.62           O  
ATOM   4539  N   ARG B 134      10.037  20.707  13.636  1.00 97.75           N  
ATOM   4540  H   ARG B 134       9.516  19.855  13.791  1.00 97.75           H  
ATOM   4541  CA  ARG B 134      11.430  20.606  13.162  1.00 97.75           C  
ATOM   4542  HA  ARG B 134      12.027  21.361  13.674  1.00 97.75           H  
ATOM   4543  C   ARG B 134      11.592  20.938  11.671  1.00 97.75           C  
ATOM   4544  CB  ARG B 134      12.018  19.226  13.508  1.00 97.75           C  
ATOM   4545  HB2 ARG B 134      11.331  18.451  13.167  1.00 97.75           H  
ATOM   4546  HB3 ARG B 134      12.958  19.101  12.971  1.00 97.75           H  
ATOM   4547  O   ARG B 134      12.695  21.312  11.286  1.00 97.75           O  
ATOM   4548  CG  ARG B 134      12.304  19.052  15.014  1.00 97.75           C  
ATOM   4549  HG2 ARG B 134      13.048  19.782  15.335  1.00 97.75           H  
ATOM   4550  HG3 ARG B 134      11.389  19.207  15.586  1.00 97.75           H  
ATOM   4551  CD  ARG B 134      12.831  17.634  15.275  1.00 97.75           C  
ATOM   4552  HD2 ARG B 134      13.801  17.511  14.792  1.00 97.75           H  
ATOM   4553  HD3 ARG B 134      12.121  16.958  14.799  1.00 97.75           H  
ATOM   4554  NE  ARG B 134      12.938  17.291  16.712  1.00 97.75           N  
ATOM   4555  HE  ARG B 134      13.567  17.848  17.273  1.00 97.75           H  
ATOM   4556  NH1 ARG B 134      11.456  15.519  16.730  1.00 97.75           N  
ATOM   4557 HH11 ARG B 134      11.239  15.667  15.755  1.00 97.75           H  
ATOM   4558 HH12 ARG B 134      10.830  15.013  17.339  1.00 97.75           H  
ATOM   4559  NH2 ARG B 134      12.342  16.144  18.616  1.00 97.75           N  
ATOM   4560 HH21 ARG B 134      12.908  16.720  19.223  1.00 97.75           H  
ATOM   4561 HH22 ARG B 134      11.684  15.491  19.016  1.00 97.75           H  
ATOM   4562  CZ  ARG B 134      12.260  16.335  17.335  1.00 97.75           C  
ATOM   4563  N   ALA B 135      10.524  20.891  10.870  1.00 97.34           N  
ATOM   4564  H   ALA B 135       9.657  20.529  11.242  1.00 97.34           H  
ATOM   4565  CA  ALA B 135      10.496  21.450   9.511  1.00 97.34           C  
ATOM   4566  HA  ALA B 135      11.435  21.203   9.016  1.00 97.34           H  
ATOM   4567  C   ALA B 135      10.381  22.989   9.482  1.00 97.34           C  
ATOM   4568  CB  ALA B 135       9.346  20.812   8.715  1.00 97.34           C  
ATOM   4569  HB1 ALA B 135       8.384  21.120   9.125  1.00 97.34           H  
ATOM   4570  HB2 ALA B 135       9.409  19.724   8.742  1.00 97.34           H  
ATOM   4571  HB3 ALA B 135       9.401  21.141   7.678  1.00 97.34           H  
ATOM   4572  O   ALA B 135      10.517  23.596   8.423  1.00 97.34           O  
ATOM   4573  N   GLY B 136      10.119  23.629  10.629  1.00 96.58           N  
ATOM   4574  H   GLY B 136      10.012  23.076  11.468  1.00 96.58           H  
ATOM   4575  CA  GLY B 136       9.794  25.057  10.698  1.00 96.58           C  
ATOM   4576  HA2 GLY B 136      10.009  25.416  11.705  1.00 96.58           H  
ATOM   4577  HA3 GLY B 136      10.415  25.611   9.993  1.00 96.58           H  
ATOM   4578  C   GLY B 136       8.325  25.369  10.383  1.00 96.58           C  
ATOM   4579  O   GLY B 136       7.987  26.522  10.131  1.00 96.58           O  
ATOM   4580  N   ILE B 137       7.449  24.363  10.412  1.00 96.60           N  
ATOM   4581  H   ILE B 137       7.768  23.445  10.688  1.00 96.60           H  
ATOM   4582  CA  ILE B 137       6.031  24.488  10.073  1.00 96.60           C  
ATOM   4583  HA  ILE B 137       5.875  25.411   9.515  1.00 96.60           H  
ATOM   4584  C   ILE B 137       5.214  24.569  11.367  1.00 96.60           C  
ATOM   4585  CB  ILE B 137       5.603  23.314   9.159  1.00 96.60           C  
ATOM   4586  HB  ILE B 137       5.788  22.379   9.689  1.00 96.60           H  
ATOM   4587  O   ILE B 137       5.331  23.704  12.232  1.00 96.60           O  
ATOM   4588  CG1 ILE B 137       6.449  23.314   7.859  1.00 96.60           C  
ATOM   4589 HG12 ILE B 137       7.510  23.302   8.109  1.00 96.60           H  
ATOM   4590 HG13 ILE B 137       6.252  24.228   7.299  1.00 96.60           H  
ATOM   4591  CG2 ILE B 137       4.098  23.383   8.833  1.00 96.60           C  
ATOM   4592 HG21 ILE B 137       3.869  24.308   8.303  1.00 96.60           H  
ATOM   4593 HG22 ILE B 137       3.506  23.335   9.747  1.00 96.60           H  
ATOM   4594 HG23 ILE B 137       3.803  22.535   8.215  1.00 96.60           H  
ATOM   4595  CD1 ILE B 137       6.204  22.110   6.945  1.00 96.60           C  
ATOM   4596 HD11 ILE B 137       6.956  22.097   6.156  1.00 96.60           H  
ATOM   4597 HD12 ILE B 137       5.220  22.191   6.484  1.00 96.60           H  
ATOM   4598 HD13 ILE B 137       6.272  21.184   7.516  1.00 96.60           H  
ATOM   4599  N   ASP B 138       4.352  25.584  11.484  1.00 96.64           N  
ATOM   4600  H   ASP B 138       4.309  26.258  10.733  1.00 96.64           H  
ATOM   4601  CA  ASP B 138       3.290  25.618  12.497  1.00 96.64           C  
ATOM   4602  HA  ASP B 138       3.724  25.423  13.478  1.00 96.64           H  
ATOM   4603  C   ASP B 138       2.239  24.543  12.152  1.00 96.64           C  
ATOM   4604  CB  ASP B 138       2.673  27.028  12.547  1.00 96.64           C  
ATOM   4605  HB2 ASP B 138       3.443  27.726  12.875  1.00 96.64           H  
ATOM   4606  HB3 ASP B 138       2.375  27.315  11.538  1.00 96.64           H  
ATOM   4607  O   ASP B 138       1.525  24.704  11.154  1.00 96.64           O  
ATOM   4608  CG  ASP B 138       1.450  27.180  13.467  1.00 96.64           C  
ATOM   4609  OD1 ASP B 138       0.944  26.174  14.025  1.00 96.64           O  
ATOM   4610  OD2 ASP B 138       0.986  28.334  13.594  1.00 96.64           O  
ATOM   4611  N   PRO B 139       2.089  23.467  12.953  1.00 96.24           N  
ATOM   4612  CA  PRO B 139       1.185  22.373  12.609  1.00 96.24           C  
ATOM   4613  HA  PRO B 139       1.478  21.972  11.639  1.00 96.24           H  
ATOM   4614  C   PRO B 139      -0.285  22.804  12.540  1.00 96.24           C  
ATOM   4615  CB  PRO B 139       1.407  21.300  13.681  1.00 96.24           C  
ATOM   4616  HB2 PRO B 139       0.666  21.399  14.474  1.00 96.24           H  
ATOM   4617  HB3 PRO B 139       1.375  20.301  13.247  1.00 96.24           H  
ATOM   4618  O   PRO B 139      -1.079  22.165  11.855  1.00 96.24           O  
ATOM   4619  CG  PRO B 139       2.793  21.618  14.238  1.00 96.24           C  
ATOM   4620  HG2 PRO B 139       3.562  21.217  13.578  1.00 96.24           H  
ATOM   4621  HG3 PRO B 139       2.930  21.247  15.253  1.00 96.24           H  
ATOM   4622  CD  PRO B 139       2.821  23.138  14.170  1.00 96.24           C  
ATOM   4623  HD2 PRO B 139       2.300  23.558  15.030  1.00 96.24           H  
ATOM   4624  HD3 PRO B 139       3.857  23.478  14.158  1.00 96.24           H  
ATOM   4625  N   THR B 140      -0.658  23.905  13.204  1.00 93.98           N  
ATOM   4626  H   THR B 140       0.053  24.455  13.665  1.00 93.98           H  
ATOM   4627  CA  THR B 140      -2.033  24.426  13.181  1.00 93.98           C  
ATOM   4628  HA  THR B 140      -2.715  23.576  13.215  1.00 93.98           H  
ATOM   4629  C   THR B 140      -2.369  25.181  11.896  1.00 93.98           C  
ATOM   4630  CB  THR B 140      -2.348  25.300  14.404  1.00 93.98           C  
ATOM   4631  HB  THR B 140      -3.413  25.533  14.379  1.00 93.98           H  
ATOM   4632  O   THR B 140      -3.545  25.269  11.543  1.00 93.98           O  
ATOM   4633  CG2 THR B 140      -2.067  24.579  15.721  1.00 93.98           C  
ATOM   4634 HG21 THR B 140      -2.617  23.639  15.753  1.00 93.98           H  
ATOM   4635 HG22 THR B 140      -2.383  25.211  16.551  1.00 93.98           H  
ATOM   4636 HG23 THR B 140      -1.000  24.373  15.807  1.00 93.98           H  
ATOM   4637  OG1 THR B 140      -1.650  26.523  14.423  1.00 93.98           O  
ATOM   4638  HG1 THR B 140      -0.708  26.379  14.304  1.00 93.98           H  
ATOM   4639  N   LYS B 141      -1.360  25.672  11.160  1.00 94.27           N  
ATOM   4640  H   LYS B 141      -0.419  25.530  11.499  1.00 94.27           H  
ATOM   4641  CA  LYS B 141      -1.537  26.335   9.856  1.00 94.27           C  
ATOM   4642  HA  LYS B 141      -2.492  26.861   9.851  1.00 94.27           H  
ATOM   4643  C   LYS B 141      -1.622  25.368   8.678  1.00 94.27           C  
ATOM   4644  CB  LYS B 141      -0.421  27.358   9.618  1.00 94.27           C  
ATOM   4645  HB2 LYS B 141       0.546  26.907   9.840  1.00 94.27           H  
ATOM   4646  HB3 LYS B 141      -0.427  27.655   8.570  1.00 94.27           H  
ATOM   4647  O   LYS B 141      -2.152  25.755   7.647  1.00 94.27           O  
ATOM   4648  CG  LYS B 141      -0.631  28.610  10.473  1.00 94.27           C  
ATOM   4649  HG2 LYS B 141      -1.604  29.048  10.246  1.00 94.27           H  
ATOM   4650  HG3 LYS B 141      -0.605  28.340  11.528  1.00 94.27           H  
ATOM   4651  CD  LYS B 141       0.463  29.634  10.169  1.00 94.27           C  
ATOM   4652  HD2 LYS B 141       0.380  29.962   9.133  1.00 94.27           H  
ATOM   4653  HD3 LYS B 141       1.435  29.166  10.323  1.00 94.27           H  
ATOM   4654  CE  LYS B 141       0.317  30.822  11.117  1.00 94.27           C  
ATOM   4655  HE2 LYS B 141       0.300  30.431  12.134  1.00 94.27           H  
ATOM   4656  HE3 LYS B 141      -0.635  31.317  10.926  1.00 94.27           H  
ATOM   4657  NZ  LYS B 141       1.452  31.761  10.961  1.00 94.27           N  
ATOM   4658  HZ1 LYS B 141       1.368  32.529  11.611  1.00 94.27           H  
ATOM   4659  HZ2 LYS B 141       1.512  32.109  10.015  1.00 94.27           H  
ATOM   4660  HZ3 LYS B 141       2.309  31.275  11.182  1.00 94.27           H  
ATOM   4661  N   ALA B 142      -1.165  24.126   8.840  1.00 93.38           N  
ATOM   4662  H   ALA B 142      -0.712  23.896   9.712  1.00 93.38           H  
ATOM   4663  CA  ALA B 142      -1.328  23.061   7.845  1.00 93.38           C  
ATOM   4664  HA  ALA B 142      -1.200  23.489   6.851  1.00 93.38           H  
ATOM   4665  C   ALA B 142      -2.739  22.420   7.860  1.00 93.38           C  
ATOM   4666  CB  ALA B 142      -0.197  22.049   8.065  1.00 93.38           C  
ATOM   4667  HB1 ALA B 142      -0.246  21.645   9.077  1.00 93.38           H  
ATOM   4668  HB2 ALA B 142      -0.286  21.238   7.341  1.00 93.38           H  
ATOM   4669  HB3 ALA B 142       0.767  22.539   7.923  1.00 93.38           H  
ATOM   4670  O   ALA B 142      -3.014  21.469   7.128  1.00 93.38           O  
ATOM   4671  N   ARG B 143      -3.654  22.924   8.699  1.00 94.07           N  
ATOM   4672  H   ARG B 143      -3.386  23.720   9.259  1.00 94.07           H  
ATOM   4673  CA  ARG B 143      -5.048  22.473   8.772  1.00 94.07           C  
ATOM   4674  HA  ARG B 143      -5.054  21.386   8.851  1.00 94.07           H  
ATOM   4675  C   ARG B 143      -5.818  22.876   7.512  1.00 94.07           C  
ATOM   4676  CB  ARG B 143      -5.675  23.067  10.038  1.00 94.07           C  
ATOM   4677  HB2 ARG B 143      -5.675  24.154   9.969  1.00 94.07           H  
ATOM   4678  HB3 ARG B 143      -5.061  22.775  10.890  1.00 94.07           H  
ATOM   4679  O   ARG B 143      -5.893  24.056   7.185  1.00 94.07           O  
ATOM   4680  CG  ARG B 143      -7.107  22.570  10.261  1.00 94.07           C  
ATOM   4681  HG2 ARG B 143      -7.104  21.480  10.271  1.00 94.07           H  
ATOM   4682  HG3 ARG B 143      -7.762  22.924   9.466  1.00 94.07           H  
ATOM   4683  CD  ARG B 143      -7.604  23.088  11.610  1.00 94.07           C  
ATOM   4684  HD2 ARG B 143      -7.677  24.174  11.565  1.00 94.07           H  
ATOM   4685  HD3 ARG B 143      -6.856  22.821  12.356  1.00 94.07           H  
ATOM   4686  NE  ARG B 143      -8.915  22.515  11.979  1.00 94.07           N  
ATOM   4687  HE  ARG B 143      -9.538  22.282  11.219  1.00 94.07           H  
ATOM   4688  NH1 ARG B 143      -8.580  22.490  14.249  1.00 94.07           N  
ATOM   4689 HH11 ARG B 143      -7.625  22.772  14.081  1.00 94.07           H  
ATOM   4690 HH12 ARG B 143      -8.880  22.202  15.169  1.00 94.07           H  
ATOM   4691  NH2 ARG B 143     -10.532  21.805  13.431  1.00 94.07           N  
ATOM   4692 HH21 ARG B 143     -11.128  21.555  12.655  1.00 94.07           H  
ATOM   4693 HH22 ARG B 143     -10.821  21.551  14.364  1.00 94.07           H  
ATOM   4694  CZ  ARG B 143      -9.336  22.272  13.209  1.00 94.07           C  
ATOM   4695  N   GLY B 144      -6.451  21.906   6.859  1.00 95.42           N  
ATOM   4696  H   GLY B 144      -6.371  20.963   7.213  1.00 95.42           H  
ATOM   4697  CA  GLY B 144      -7.153  22.081   5.585  1.00 95.42           C  
ATOM   4698  HA2 GLY B 144      -7.564  23.089   5.527  1.00 95.42           H  
ATOM   4699  HA3 GLY B 144      -7.981  21.374   5.537  1.00 95.42           H  
ATOM   4700  C   GLY B 144      -6.276  21.866   4.347  1.00 95.42           C  
ATOM   4701  O   GLY B 144      -6.808  21.841   3.241  1.00 95.42           O  
ATOM   4702  N   ASP B 145      -4.961  21.675   4.503  1.00 95.85           N  
ATOM   4703  H   ASP B 145      -4.557  21.694   5.429  1.00 95.85           H  
ATOM   4704  CA  ASP B 145      -4.083  21.329   3.383  1.00 95.85           C  
ATOM   4705  HA  ASP B 145      -4.399  21.901   2.511  1.00 95.85           H  
ATOM   4706  C   ASP B 145      -4.202  19.842   3.008  1.00 95.85           C  
ATOM   4707  CB  ASP B 145      -2.612  21.688   3.681  1.00 95.85           C  
ATOM   4708  HB2 ASP B 145      -2.372  21.436   4.714  1.00 95.85           H  
ATOM   4709  HB3 ASP B 145      -1.975  21.068   3.050  1.00 95.85           H  
ATOM   4710  O   ASP B 145      -4.452  18.967   3.845  1.00 95.85           O  
ATOM   4711  CG  ASP B 145      -2.212  23.141   3.397  1.00 95.85           C  
ATOM   4712  OD1 ASP B 145      -2.941  23.825   2.645  1.00 95.85           O  
ATOM   4713  OD2 ASP B 145      -1.086  23.505   3.806  1.00 95.85           O  
ATOM   4714  N   ALA B 146      -3.927  19.542   1.736  1.00 97.80           N  
ATOM   4715  H   ALA B 146      -3.757  20.311   1.104  1.00 97.80           H  
ATOM   4716  CA  ALA B 146      -3.794  18.186   1.203  1.00 97.80           C  
ATOM   4717  HA  ALA B 146      -4.605  17.583   1.611  1.00 97.80           H  
ATOM   4718  C   ALA B 146      -2.472  17.519   1.648  1.00 97.80           C  
ATOM   4719  CB  ALA B 146      -3.979  18.234  -0.321  1.00 97.80           C  
ATOM   4720  HB1 ALA B 146      -3.939  17.223  -0.726  1.00 97.80           H  
ATOM   4721  HB2 ALA B 146      -3.188  18.830  -0.776  1.00 97.80           H  
ATOM   4722  HB3 ALA B 146      -4.949  18.669  -0.561  1.00 97.80           H  
ATOM   4723  O   ALA B 146      -1.636  17.139   0.824  1.00 97.80           O  
ATOM   4724  N   VAL B 147      -2.267  17.408   2.963  1.00 98.64           N  
ATOM   4725  H   VAL B 147      -2.973  17.787   3.579  1.00 98.64           H  
ATOM   4726  CA  VAL B 147      -1.157  16.658   3.559  1.00 98.64           C  
ATOM   4727  HA  VAL B 147      -0.295  16.774   2.902  1.00 98.64           H  
ATOM   4728  C   VAL B 147      -1.541  15.180   3.628  1.00 98.64           C  
ATOM   4729  CB  VAL B 147      -0.746  17.199   4.942  1.00 98.64           C  
ATOM   4730  HB  VAL B 147      -1.547  17.001   5.654  1.00 98.64           H  
ATOM   4731  O   VAL B 147      -2.541  14.833   4.253  1.00 98.64           O  
ATOM   4732  CG1 VAL B 147       0.530  16.516   5.455  1.00 98.64           C  
ATOM   4733 HG11 VAL B 147       1.357  16.692   4.766  1.00 98.64           H  
ATOM   4734 HG12 VAL B 147       0.786  16.912   6.439  1.00 98.64           H  
ATOM   4735 HG13 VAL B 147       0.364  15.444   5.560  1.00 98.64           H  
ATOM   4736  CG2 VAL B 147      -0.501  18.713   4.920  1.00 98.64           C  
ATOM   4737 HG21 VAL B 147      -1.445  19.230   4.747  1.00 98.64           H  
ATOM   4738 HG22 VAL B 147      -0.117  19.042   5.885  1.00 98.64           H  
ATOM   4739 HG23 VAL B 147       0.203  18.975   4.131  1.00 98.64           H  
ATOM   4740  N   GLY B 148      -0.774  14.307   2.976  1.00 98.79           N  
ATOM   4741  H   GLY B 148       0.022  14.661   2.465  1.00 98.79           H  
ATOM   4742  CA  GLY B 148      -0.953  12.854   3.086  1.00 98.79           C  
ATOM   4743  HA2 GLY B 148      -2.017  12.616   3.093  1.00 98.79           H  
ATOM   4744  HA3 GLY B 148      -0.506  12.360   2.223  1.00 98.79           H  
ATOM   4745  C   GLY B 148      -0.311  12.288   4.356  1.00 98.79           C  
ATOM   4746  O   GLY B 148       0.697  12.815   4.826  1.00 98.79           O  
ATOM   4747  N   VAL B 149      -0.856  11.199   4.898  1.00 98.92           N  
ATOM   4748  H   VAL B 149      -1.670  10.804   4.449  1.00 98.92           H  
ATOM   4749  CA  VAL B 149      -0.304  10.482   6.059  1.00 98.92           C  
ATOM   4750  HA  VAL B 149       0.690  10.869   6.282  1.00 98.92           H  
ATOM   4751  C   VAL B 149      -0.161   9.001   5.718  1.00 98.92           C  
ATOM   4752  CB  VAL B 149      -1.160  10.683   7.326  1.00 98.92           C  
ATOM   4753  HB  VAL B 149      -2.164  10.296   7.156  1.00 98.92           H  
ATOM   4754  O   VAL B 149      -1.150   8.285   5.591  1.00 98.92           O  
ATOM   4755  CG1 VAL B 149      -0.540   9.945   8.523  1.00 98.92           C  
ATOM   4756 HG11 VAL B 149      -1.169  10.088   9.402  1.00 98.92           H  
ATOM   4757 HG12 VAL B 149      -0.489   8.874   8.329  1.00 98.92           H  
ATOM   4758 HG13 VAL B 149       0.460  10.326   8.727  1.00 98.92           H  
ATOM   4759  CG2 VAL B 149      -1.264  12.166   7.707  1.00 98.92           C  
ATOM   4760 HG21 VAL B 149      -1.835  12.268   8.630  1.00 98.92           H  
ATOM   4761 HG22 VAL B 149      -0.270  12.593   7.842  1.00 98.92           H  
ATOM   4762 HG23 VAL B 149      -1.786  12.717   6.924  1.00 98.92           H  
ATOM   4763  N   PHE B 150       1.079   8.532   5.598  1.00 98.87           N  
ATOM   4764  H   PHE B 150       1.845   9.174   5.737  1.00 98.87           H  
ATOM   4765  CA  PHE B 150       1.405   7.148   5.252  1.00 98.87           C  
ATOM   4766  HA  PHE B 150       0.488   6.577   5.107  1.00 98.87           H  
ATOM   4767  C   PHE B 150       2.180   6.511   6.409  1.00 98.87           C  
ATOM   4768  CB  PHE B 150       2.173   7.121   3.921  1.00 98.87           C  
ATOM   4769  HB2 PHE B 150       2.452   6.090   3.704  1.00 98.87           H  
ATOM   4770  HB3 PHE B 150       3.094   7.695   4.026  1.00 98.87           H  
ATOM   4771  O   PHE B 150       3.325   6.879   6.684  1.00 98.87           O  
ATOM   4772  CG  PHE B 150       1.386   7.662   2.737  1.00 98.87           C  
ATOM   4773  CD1 PHE B 150       0.652   6.783   1.916  1.00 98.87           C  
ATOM   4774  HD1 PHE B 150       0.644   5.724   2.127  1.00 98.87           H  
ATOM   4775  CD2 PHE B 150       1.376   9.044   2.460  1.00 98.87           C  
ATOM   4776  HD2 PHE B 150       1.926   9.724   3.093  1.00 98.87           H  
ATOM   4777  CE1 PHE B 150      -0.083   7.283   0.825  1.00 98.87           C  
ATOM   4778  HE1 PHE B 150      -0.651   6.610   0.199  1.00 98.87           H  
ATOM   4779  CE2 PHE B 150       0.643   9.542   1.367  1.00 98.87           C  
ATOM   4780  HE2 PHE B 150       0.634  10.601   1.154  1.00 98.87           H  
ATOM   4781  CZ  PHE B 150      -0.087   8.662   0.550  1.00 98.87           C  
ATOM   4782  HZ  PHE B 150      -0.657   9.044  -0.284  1.00 98.87           H  
ATOM   4783  N   SER B 151       1.554   5.571   7.119  1.00 98.71           N  
ATOM   4784  H   SER B 151       0.623   5.296   6.840  1.00 98.71           H  
ATOM   4785  CA  SER B 151       2.100   5.012   8.363  1.00 98.71           C  
ATOM   4786  HA  SER B 151       3.088   5.431   8.553  1.00 98.71           H  
ATOM   4787  C   SER B 151       2.265   3.499   8.282  1.00 98.71           C  
ATOM   4788  CB  SER B 151       1.223   5.386   9.563  1.00 98.71           C  
ATOM   4789  HB2 SER B 151       1.683   5.007  10.476  1.00 98.71           H  
ATOM   4790  HB3 SER B 151       0.238   4.932   9.456  1.00 98.71           H  
ATOM   4791  O   SER B 151       1.289   2.763   8.161  1.00 98.71           O  
ATOM   4792  OG  SER B 151       1.085   6.792   9.659  1.00 98.71           O  
ATOM   4793  HG  SER B 151       1.898   7.207   9.361  1.00 98.71           H  
ATOM   4794  N   GLY B 152       3.507   3.031   8.396  1.00 98.58           N  
ATOM   4795  H   GLY B 152       4.274   3.689   8.421  1.00 98.58           H  
ATOM   4796  CA  GLY B 152       3.814   1.619   8.575  1.00 98.58           C  
ATOM   4797  HA2 GLY B 152       4.878   1.455   8.407  1.00 98.58           H  
ATOM   4798  HA3 GLY B 152       3.253   1.041   7.840  1.00 98.58           H  
ATOM   4799  C   GLY B 152       3.469   1.147   9.988  1.00 98.58           C  
ATOM   4800  O   GLY B 152       4.081   1.625  10.945  1.00 98.58           O  
ATOM   4801  N   VAL B 153       2.532   0.206  10.111  1.00 96.94           N  
ATOM   4802  H   VAL B 153       2.099  -0.149   9.270  1.00 96.94           H  
ATOM   4803  CA  VAL B 153       2.124  -0.441  11.374  1.00 96.94           C  
ATOM   4804  HA  VAL B 153       2.907  -0.312  12.121  1.00 96.94           H  
ATOM   4805  C   VAL B 153       1.944  -1.932  11.095  1.00 96.94           C  
ATOM   4806  CB  VAL B 153       0.805   0.141  11.935  1.00 96.94           C  
ATOM   4807  HB  VAL B 153      -0.010  -0.101  11.254  1.00 96.94           H  
ATOM   4808  O   VAL B 153       1.373  -2.283  10.069  1.00 96.94           O  
ATOM   4809  CG1 VAL B 153       0.468  -0.444  13.315  1.00 96.94           C  
ATOM   4810 HG11 VAL B 153      -0.444   0.010  13.702  1.00 96.94           H  
ATOM   4811 HG12 VAL B 153       0.293  -1.518  13.243  1.00 96.94           H  
ATOM   4812 HG13 VAL B 153       1.280  -0.257  14.017  1.00 96.94           H  
ATOM   4813  CG2 VAL B 153       0.862   1.667  12.088  1.00 96.94           C  
ATOM   4814 HG21 VAL B 153      -0.058   2.028  12.546  1.00 96.94           H  
ATOM   4815 HG22 VAL B 153       0.971   2.140  11.112  1.00 96.94           H  
ATOM   4816 HG23 VAL B 153       1.712   1.931  12.718  1.00 96.94           H  
ATOM   4817  N   SER B 154       2.448  -2.801  11.974  1.00 90.79           N  
ATOM   4818  H   SER B 154       2.956  -2.445  12.771  1.00 90.79           H  
ATOM   4819  CA  SER B 154       2.382  -4.265  11.791  1.00 90.79           C  
ATOM   4820  HA  SER B 154       1.564  -4.501  11.110  1.00 90.79           H  
ATOM   4821  C   SER B 154       2.103  -5.052  13.078  1.00 90.79           C  
ATOM   4822  CB  SER B 154       3.681  -4.763  11.144  1.00 90.79           C  
ATOM   4823  HB2 SER B 154       3.539  -5.787  10.798  1.00 90.79           H  
ATOM   4824  HB3 SER B 154       3.917  -4.140  10.282  1.00 90.79           H  
ATOM   4825  O   SER B 154       2.249  -6.272  13.094  1.00 90.79           O  
ATOM   4826  OG  SER B 154       4.761  -4.727  12.068  1.00 90.79           O  
ATOM   4827  HG  SER B 154       4.602  -5.441  12.689  1.00 90.79           H  
ATOM   4828  N   ILE B 155       1.795  -4.366  14.182  1.00 80.25           N  
ATOM   4829  H   ILE B 155       1.603  -3.378  14.094  1.00 80.25           H  
ATOM   4830  CA  ILE B 155       1.551  -4.967  15.499  1.00 80.25           C  
ATOM   4831  HA  ILE B 155       1.580  -6.053  15.413  1.00 80.25           H  
ATOM   4832  C   ILE B 155       0.149  -4.558  15.945  1.00 80.25           C  
ATOM   4833  CB  ILE B 155       2.617  -4.544  16.541  1.00 80.25           C  
ATOM   4834  HB  ILE B 155       2.514  -3.474  16.721  1.00 80.25           H  
ATOM   4835  O   ILE B 155      -0.185  -3.375  15.903  1.00 80.25           O  
ATOM   4836  CG1 ILE B 155       4.059  -4.809  16.050  1.00 80.25           C  
ATOM   4837 HG12 ILE B 155       4.207  -5.879  15.901  1.00 80.25           H  
ATOM   4838 HG13 ILE B 155       4.210  -4.309  15.093  1.00 80.25           H  
ATOM   4839  CG2 ILE B 155       2.358  -5.282  17.867  1.00 80.25           C  
ATOM   4840 HG21 ILE B 155       3.073  -4.973  18.629  1.00 80.25           H  
ATOM   4841 HG22 ILE B 155       2.427  -6.362  17.734  1.00 80.25           H  
ATOM   4842 HG23 ILE B 155       1.377  -5.019  18.263  1.00 80.25           H  
ATOM   4843  CD1 ILE B 155       5.136  -4.275  17.001  1.00 80.25           C  
ATOM   4844 HD11 ILE B 155       5.203  -4.893  17.896  1.00 80.25           H  
ATOM   4845 HD12 ILE B 155       6.097  -4.292  16.486  1.00 80.25           H  
ATOM   4846 HD13 ILE B 155       4.908  -3.246  17.278  1.00 80.25           H  
ATOM   4847  N   HIS B 156      -0.648  -5.535  16.380  1.00 76.34           N  
ATOM   4848  H   HIS B 156      -0.293  -6.480  16.356  1.00 76.34           H  
ATOM   4849  CA  HIS B 156      -2.036  -5.352  16.825  1.00 76.34           C  
ATOM   4850  HA  HIS B 156      -2.205  -4.292  17.012  1.00 76.34           H  
ATOM   4851  C   HIS B 156      -2.309  -6.060  18.170  1.00 76.34           C  
ATOM   4852  CB  HIS B 156      -2.989  -5.784  15.692  1.00 76.34           C  
ATOM   4853  HB2 HIS B 156      -4.019  -5.613  16.006  1.00 76.34           H  
ATOM   4854  HB3 HIS B 156      -2.867  -6.850  15.503  1.00 76.34           H  
ATOM   4855  O   HIS B 156      -3.445  -6.392  18.493  1.00 76.34           O  
ATOM   4856  CG  HIS B 156      -2.749  -5.017  14.412  1.00 76.34           C  
ATOM   4857  CD2 HIS B 156      -2.171  -5.492  13.265  1.00 76.34           C  
ATOM   4858  HD2 HIS B 156      -1.855  -6.510  13.087  1.00 76.34           H  
ATOM   4859  ND1 HIS B 156      -2.941  -3.665  14.238  1.00 76.34           N  
ATOM   4860  HD1 HIS B 156      -3.293  -3.023  14.934  1.00 76.34           H  
ATOM   4861  CE1 HIS B 156      -2.477  -3.335  13.021  1.00 76.34           C  
ATOM   4862  HE1 HIS B 156      -2.467  -2.336  12.609  1.00 76.34           H  
ATOM   4863  NE2 HIS B 156      -1.986  -4.413  12.395  1.00 76.34           N  
ATOM   4864  N   ASP B 157      -1.256  -6.304  18.958  1.00 77.97           N  
ATOM   4865  H   ASP B 157      -0.360  -5.910  18.710  1.00 77.97           H  
ATOM   4866  CA  ASP B 157      -1.284  -7.141  20.166  1.00 77.97           C  
ATOM   4867  HA  ASP B 157      -1.992  -7.953  19.996  1.00 77.97           H  
ATOM   4868  C   ASP B 157      -1.757  -6.418  21.440  1.00 77.97           C  
ATOM   4869  CB  ASP B 157       0.097  -7.787  20.360  1.00 77.97           C  
ATOM   4870  HB2 ASP B 157      -0.018  -8.616  21.057  1.00 77.97           H  
ATOM   4871  HB3 ASP B 157       0.436  -8.203  19.411  1.00 77.97           H  
ATOM   4872  O   ASP B 157      -2.043  -7.064  22.446  1.00 77.97           O  
ATOM   4873  CG  ASP B 157       1.178  -6.844  20.906  1.00 77.97           C  
ATOM   4874  OD1 ASP B 157       1.044  -5.605  20.811  1.00 77.97           O  
ATOM   4875  OD2 ASP B 157       2.176  -7.367  21.446  1.00 77.97           O  
ATOM   4876  N   TYR B 158      -1.901  -5.087  21.404  1.00 80.73           N  
ATOM   4877  H   TYR B 158      -1.546  -4.607  20.589  1.00 80.73           H  
ATOM   4878  CA  TYR B 158      -2.348  -4.298  22.558  1.00 80.73           C  
ATOM   4879  HA  TYR B 158      -1.617  -4.436  23.355  1.00 80.73           H  
ATOM   4880  C   TYR B 158      -3.704  -4.771  23.109  1.00 80.73           C  
ATOM   4881  CB  TYR B 158      -2.394  -2.807  22.176  1.00 80.73           C  
ATOM   4882  HB2 TYR B 158      -3.198  -2.643  21.458  1.00 80.73           H  
ATOM   4883  HB3 TYR B 158      -1.457  -2.540  21.688  1.00 80.73           H  
ATOM   4884  O   TYR B 158      -3.954  -4.679  24.308  1.00 80.73           O  
ATOM   4885  CG  TYR B 158      -2.573  -1.888  23.371  1.00 80.73           C  
ATOM   4886  CD1 TYR B 158      -3.745  -1.124  23.537  1.00 80.73           C  
ATOM   4887  HD1 TYR B 158      -4.534  -1.164  22.799  1.00 80.73           H  
ATOM   4888  CD2 TYR B 158      -1.560  -1.833  24.347  1.00 80.73           C  
ATOM   4889  HD2 TYR B 158      -0.668  -2.429  24.222  1.00 80.73           H  
ATOM   4890  CE1 TYR B 158      -3.897  -0.310  24.677  1.00 80.73           C  
ATOM   4891  HE1 TYR B 158      -4.794   0.273  24.826  1.00 80.73           H  
ATOM   4892  CE2 TYR B 158      -1.722  -1.043  25.500  1.00 80.73           C  
ATOM   4893  HE2 TYR B 158      -0.952  -1.036  26.256  1.00 80.73           H  
ATOM   4894  OH  TYR B 158      -3.058   0.471  26.784  1.00 80.73           O  
ATOM   4895  HH  TYR B 158      -2.422   0.223  27.459  1.00 80.73           H  
ATOM   4896  CZ  TYR B 158      -2.897  -0.281  25.665  1.00 80.73           C  
ATOM   4897  N   LEU B 159      -4.557  -5.343  22.251  1.00 69.95           N  
ATOM   4898  H   LEU B 159      -4.245  -5.464  21.298  1.00 69.95           H  
ATOM   4899  CA  LEU B 159      -5.847  -5.917  22.627  1.00 69.95           C  
ATOM   4900  HA  LEU B 159      -6.432  -5.136  23.114  1.00 69.95           H  
ATOM   4901  C   LEU B 159      -5.721  -7.088  23.627  1.00 69.95           C  
ATOM   4902  CB  LEU B 159      -6.556  -6.347  21.332  1.00 69.95           C  
ATOM   4903  HB2 LEU B 159      -6.414  -5.588  20.563  1.00 69.95           H  
ATOM   4904  HB3 LEU B 159      -6.082  -7.263  20.977  1.00 69.95           H  
ATOM   4905  O   LEU B 159      -6.539  -7.189  24.539  1.00 69.95           O  
ATOM   4906  CG  LEU B 159      -8.066  -6.591  21.497  1.00 69.95           C  
ATOM   4907  HG  LEU B 159      -8.254  -7.196  22.384  1.00 69.95           H  
ATOM   4908  CD1 LEU B 159      -8.841  -5.272  21.603  1.00 69.95           C  
ATOM   4909 HD11 LEU B 159      -8.528  -4.725  22.493  1.00 69.95           H  
ATOM   4910 HD12 LEU B 159      -9.902  -5.501  21.696  1.00 69.95           H  
ATOM   4911 HD13 LEU B 159      -8.678  -4.666  20.712  1.00 69.95           H  
ATOM   4912  CD2 LEU B 159      -8.580  -7.343  20.273  1.00 69.95           C  
ATOM   4913 HD21 LEU B 159      -9.631  -7.598  20.415  1.00 69.95           H  
ATOM   4914 HD22 LEU B 159      -8.041  -8.285  20.173  1.00 69.95           H  
ATOM   4915 HD23 LEU B 159      -8.456  -6.753  19.365  1.00 69.95           H  
ATOM   4916  N   GLU B 160      -4.674  -7.918  23.544  1.00 66.26           N  
ATOM   4917  H   GLU B 160      -3.965  -7.758  22.843  1.00 66.26           H  
ATOM   4918  CA  GLU B 160      -4.459  -9.014  24.506  1.00 66.26           C  
ATOM   4919  HA  GLU B 160      -5.356  -9.631  24.554  1.00 66.26           H  
ATOM   4920  C   GLU B 160      -4.182  -8.474  25.916  1.00 66.26           C  
ATOM   4921  CB  GLU B 160      -3.279  -9.904  24.087  1.00 66.26           C  
ATOM   4922  HB2 GLU B 160      -3.132 -10.641  24.876  1.00 66.26           H  
ATOM   4923  HB3 GLU B 160      -2.375  -9.299  24.019  1.00 66.26           H  
ATOM   4924  O   GLU B 160      -4.703  -8.981  26.914  1.00 66.26           O  
ATOM   4925  CG  GLU B 160      -3.489 -10.658  22.767  1.00 66.26           C  
ATOM   4926  HG2 GLU B 160      -4.492 -11.083  22.764  1.00 66.26           H  
ATOM   4927  HG3 GLU B 160      -3.411  -9.959  21.934  1.00 66.26           H  
ATOM   4928  CD  GLU B 160      -2.454 -11.785  22.603  1.00 66.26           C  
ATOM   4929  OE1 GLU B 160      -2.841 -12.852  22.078  1.00 66.26           O  
ATOM   4930  OE2 GLU B 160      -1.291 -11.590  23.029  1.00 66.26           O  
ATOM   4931  N   SER B 161      -3.425  -7.375  26.006  1.00 59.33           N  
ATOM   4932  H   SER B 161      -3.049  -6.992  25.150  1.00 59.33           H  
ATOM   4933  CA  SER B 161      -3.172  -6.645  27.256  1.00 59.33           C  
ATOM   4934  HA  SER B 161      -2.786  -7.344  27.999  1.00 59.33           H  
ATOM   4935  C   SER B 161      -4.441  -6.004  27.835  1.00 59.33           C  
ATOM   4936  CB  SER B 161      -2.127  -5.549  27.023  1.00 59.33           C  
ATOM   4937  HB2 SER B 161      -2.579  -4.728  26.466  1.00 59.33           H
[truncated: 1,783,792 more chars]
