# Supplementary material for: Module-Based Polyketide Synthase Engineering for de Novo Polyketide Biosynthesis
Source: ACS Synth Biol. 2023 Oct 23;12(11):3148–55. doi: 10.1021/acssynbio.3c00282 (PMC10661043; doi:10.1021/acssynbio.3c00282)
Supplement: Supplementary file 2 — sb3c00282_si_002.zip [file sb3c00282_si_002.zip › Final_PKS_Structures/menzella_pdbs/rapM2_ACP_epoM7_KSAT_dimer.pdb]

ATOM      1  N   LEU A   1       3.240  55.552 -17.084  1.00 71.94           N  
ATOM      2  H   LEU A   1       2.995  56.524 -16.961  1.00 71.94           H  
ATOM      3  H2  LEU A   1       2.391  55.004 -17.074  1.00 71.94           H  
ATOM      4  H3  LEU A   1       3.689  55.425 -17.980  1.00 71.94           H  
ATOM      5  CA  LEU A   1       4.132  55.107 -15.987  1.00 71.94           C  
ATOM      6  HA  LEU A   1       3.602  55.269 -15.049  1.00 71.94           H  
ATOM      7  C   LEU A   1       5.376  55.987 -15.865  1.00 71.94           C  
ATOM      8  CB  LEU A   1       4.433  53.600 -16.063  1.00 71.94           C  
ATOM      9  HB2 LEU A   1       4.648  53.324 -17.095  1.00 71.94           H  
ATOM     10  HB3 LEU A   1       5.313  53.368 -15.462  1.00 71.94           H  
ATOM     11  O   LEU A   1       5.414  56.766 -14.926  1.00 71.94           O  
ATOM     12  CG  LEU A   1       3.237  52.780 -15.531  1.00 71.94           C  
ATOM     13  HG  LEU A   1       2.317  53.186 -15.952  1.00 71.94           H  
ATOM     14  CD1 LEU A   1       3.342  51.321 -15.955  1.00 71.94           C  
ATOM     15 HD11 LEU A   1       4.243  50.870 -15.538  1.00 71.94           H  
ATOM     16 HD12 LEU A   1       2.478  50.764 -15.592  1.00 71.94           H  
ATOM     17 HD13 LEU A   1       3.369  51.232 -17.041  1.00 71.94           H  
ATOM     18  CD2 LEU A   1       3.153  52.851 -14.004  1.00 71.94           C  
ATOM     19 HD21 LEU A   1       2.327  52.231 -13.654  1.00 71.94           H  
ATOM     20 HD22 LEU A   1       2.980  53.869 -13.654  1.00 71.94           H  
ATOM     21 HD23 LEU A   1       4.071  52.467 -13.558  1.00 71.94           H  
ATOM     22  N   ALA A   2       6.330  55.961 -16.806  1.00 66.23           N  
ATOM     23  H   ALA A   2       6.319  55.239 -17.512  1.00 66.23           H  
ATOM     24  CA  ALA A   2       7.583  56.736 -16.708  1.00 66.23           C  
ATOM     25  HA  ALA A   2       8.157  56.352 -15.865  1.00 66.23           H  
ATOM     26  C   ALA A   2       7.421  58.261 -16.479  1.00 66.23           C  
ATOM     27  CB  ALA A   2       8.394  56.471 -17.983  1.00 66.23           C  
ATOM     28  HB1 ALA A   2       9.351  56.989 -17.919  1.00 66.23           H  
ATOM     29  HB2 ALA A   2       7.859  56.833 -18.861  1.00 66.23           H  
ATOM     30  HB3 ALA A   2       8.589  55.405 -18.092  1.00 66.23           H  
ATOM     31  O   ALA A   2       8.244  58.861 -15.797  1.00 66.23           O  
ATOM     32  N   ALA A   3       6.352  58.879 -16.995  1.00 70.63           N  
ATOM     33  H   ALA A   3       5.759  58.364 -17.629  1.00 70.63           H  
ATOM     34  CA  ALA A   3       6.062  60.306 -16.801  1.00 70.63           C  
ATOM     35  HA  ALA A   3       6.997  60.861 -16.877  1.00 70.63           H  
ATOM     36  C   ALA A   3       5.450  60.670 -15.427  1.00 70.63           C  
ATOM     37  CB  ALA A   3       5.153  60.760 -17.952  1.00 70.63           C  
ATOM     38  HB1 ALA A   3       4.191  60.250 -17.899  1.00 70.63           H  
ATOM     39  HB2 ALA A   3       4.984  61.835 -17.876  1.00 70.63           H  
ATOM     40  HB3 ALA A   3       5.629  60.553 -18.910  1.00 70.63           H  
ATOM     41  O   ALA A   3       5.324  61.851 -15.122  1.00 70.63           O  
ATOM     42  N   LEU A   4       5.046  59.689 -14.608  1.00 77.12           N  
ATOM     43  H   LEU A   4       5.267  58.733 -14.848  1.00 77.12           H  
ATOM     44  CA  LEU A   4       4.488  59.945 -13.273  1.00 77.12           C  
ATOM     45  HA  LEU A   4       3.796  60.785 -13.330  1.00 77.12           H  
ATOM     46  C   LEU A   4       5.591  60.339 -12.288  1.00 77.12           C  
ATOM     47  CB  LEU A   4       3.734  58.710 -12.747  1.00 77.12           C  
ATOM     48  HB2 LEU A   4       4.410  57.855 -12.781  1.00 77.12           H  
ATOM     49  HB3 LEU A   4       3.478  58.877 -11.701  1.00 77.12           H  
ATOM     50  O   LEU A   4       6.703  59.790 -12.346  1.00 77.12           O  
ATOM     51  CG  LEU A   4       2.444  58.362 -13.505  1.00 77.12           C  
ATOM     52  HG  LEU A   4       2.660  58.268 -14.569  1.00 77.12           H  
ATOM     53  CD1 LEU A   4       1.913  57.015 -13.014  1.00 77.12           C  
ATOM     54 HD11 LEU A   4       1.657  57.088 -11.957  1.00 77.12           H  
ATOM     55 HD12 LEU A   4       1.016  56.740 -13.569  1.00 77.12           H  
ATOM     56 HD13 LEU A   4       2.673  56.243 -13.135  1.00 77.12           H  
ATOM     57  CD2 LEU A   4       1.354  59.415 -13.306  1.00 77.12           C  
ATOM     58 HD21 LEU A   4       0.427  59.097 -13.783  1.00 77.12           H  
ATOM     59 HD22 LEU A   4       1.169  59.569 -12.243  1.00 77.12           H  
ATOM     60 HD23 LEU A   4       1.658  60.367 -13.742  1.00 77.12           H  
ATOM     61  N   ALA A   5       5.255  61.219 -11.340  1.00 73.28           N  
ATOM     62  H   ALA A   5       4.309  61.572 -11.308  1.00 73.28           H  
ATOM     63  CA  ALA A   5       6.112  61.510 -10.197  1.00 73.28           C  
ATOM     64  HA  ALA A   5       7.051  61.907 -10.583  1.00 73.28           H  
ATOM     65  C   ALA A   5       6.385  60.218  -9.391  1.00 73.28           C  
ATOM     66  CB  ALA A   5       5.440  62.591  -9.341  1.00 73.28           C  
ATOM     67  HB1 ALA A   5       4.488  62.222  -8.959  1.00 73.28           H  
ATOM     68  HB2 ALA A   5       5.254  63.479  -9.945  1.00 73.28           H  
ATOM     69  HB3 ALA A   5       6.083  62.858  -8.502  1.00 73.28           H  
ATOM     70  O   ALA A   5       5.531  59.328  -9.381  1.00 73.28           O  
ATOM     71  N   PRO A   6       7.541  60.076  -8.709  1.00 69.57           N  
ATOM     72  CA  PRO A   6       7.949  58.801  -8.106  1.00 69.57           C  
ATOM     73  HA  PRO A   6       8.163  58.101  -8.914  1.00 69.57           H  
ATOM     74  C   PRO A   6       6.896  58.152  -7.193  1.00 69.57           C  
ATOM     75  CB  PRO A   6       9.259  59.103  -7.371  1.00 69.57           C  
ATOM     76  HB2 PRO A   6       9.911  58.230  -7.336  1.00 69.57           H  
ATOM     77  HB3 PRO A   6       9.056  59.466  -6.363  1.00 69.57           H  
ATOM     78  O   PRO A   6       6.546  56.995  -7.408  1.00 69.57           O  
ATOM     79  CG  PRO A   6       9.862  60.231  -8.206  1.00 69.57           C  
ATOM     80  HG2 PRO A   6      10.353  59.814  -9.085  1.00 69.57           H  
ATOM     81  HG3 PRO A   6      10.560  60.836  -7.627  1.00 69.57           H  
ATOM     82  CD  PRO A   6       8.635  61.036  -8.635  1.00 69.57           C  
ATOM     83  HD2 PRO A   6       8.406  61.789  -7.882  1.00 69.57           H  
ATOM     84  HD3 PRO A   6       8.835  61.510  -9.596  1.00 69.57           H  
ATOM     85  N   ALA A   7       6.312  58.910  -6.259  1.00 71.44           N  
ATOM     86  H   ALA A   7       6.641  59.855  -6.122  1.00 71.44           H  
ATOM     87  CA  ALA A   7       5.301  58.394  -5.329  1.00 71.44           C  
ATOM     88  HA  ALA A   7       5.693  57.498  -4.847  1.00 71.44           H  
ATOM     89  C   ALA A   7       3.976  57.999  -6.019  1.00 71.44           C  
ATOM     90  CB  ALA A   7       5.070  59.462  -4.253  1.00 71.44           C  
ATOM     91  HB1 ALA A   7       4.356  59.085  -3.522  1.00 71.44           H  
ATOM     92  HB2 ALA A   7       4.676  60.374  -4.701  1.00 71.44           H  
ATOM     93  HB3 ALA A   7       6.007  59.679  -3.740  1.00 71.44           H  
ATOM     94  O   ALA A   7       3.335  57.021  -5.639  1.00 71.44           O  
ATOM     95  N   GLU A   8       3.563  58.724  -7.065  1.00 80.35           N  
ATOM     96  H   GLU A   8       4.135  59.493  -7.382  1.00 80.35           H  
ATOM     97  CA  GLU A   8       2.384  58.359  -7.867  1.00 80.35           C  
ATOM     98  HA  GLU A   8       1.540  58.149  -7.209  1.00 80.35           H  
ATOM     99  C   GLU A   8       2.649  57.102  -8.704  1.00 80.35           C  
ATOM    100  CB  GLU A   8       2.003  59.504  -8.812  1.00 80.35           C  
ATOM    101  HB2 GLU A   8       2.850  59.708  -9.468  1.00 80.35           H  
ATOM    102  HB3 GLU A   8       1.166  59.179  -9.430  1.00 80.35           H  
ATOM    103  O   GLU A   8       1.770  56.254  -8.862  1.00 80.35           O  
ATOM    104  CG  GLU A   8       1.600  60.794  -8.089  1.00 80.35           C  
ATOM    105  HG2 GLU A   8       0.764  60.578  -7.424  1.00 80.35           H  
ATOM    106  HG3 GLU A   8       2.436  61.150  -7.487  1.00 80.35           H  
ATOM    107  CD  GLU A   8       1.212  61.880  -9.100  1.00 80.35           C  
ATOM    108  OE1 GLU A   8       0.172  62.534  -8.870  1.00 80.35           O  
ATOM    109  OE2 GLU A   8       1.966  62.039 -10.092  1.00 80.35           O  
ATOM    110  N   ARG A   9       3.878  56.966  -9.219  1.00 80.86           N  
ATOM    111  H   ARG A   9       4.538  57.706  -9.032  1.00 80.86           H  
ATOM    112  CA  ARG A   9       4.331  55.808  -9.994  1.00 80.86           C  
ATOM    113  HA  ARG A   9       3.631  55.640 -10.812  1.00 80.86           H  
ATOM    114  C   ARG A   9       4.335  54.541  -9.150  1.00 80.86           C  
ATOM    115  CB  ARG A   9       5.728  56.099 -10.553  1.00 80.86           C  
ATOM    116  HB2 ARG A   9       6.451  56.107  -9.737  1.00 80.86           H  
ATOM    117  HB3 ARG A   9       5.718  57.091 -11.005  1.00 80.86           H  
ATOM    118  O   ARG A   9       3.826  53.530  -9.613  1.00 80.86           O  
ATOM    119  CG  ARG A   9       6.181  55.068 -11.599  1.00 80.86           C  
ATOM    120  HG2 ARG A   9       5.561  55.164 -12.490  1.00 80.86           H  
ATOM    121  HG3 ARG A   9       6.071  54.058 -11.204  1.00 80.86           H  
ATOM    122  CD  ARG A   9       7.653  55.280 -11.970  1.00 80.86           C  
ATOM    123  HD2 ARG A   9       7.911  54.599 -12.781  1.00 80.86           H  
ATOM    124  HD3 ARG A   9       8.268  55.033 -11.104  1.00 80.86           H  
ATOM    125  NE  ARG A   9       7.916  56.674 -12.373  1.00 80.86           N  
ATOM    126  HE  ARG A   9       7.176  57.348 -12.230  1.00 80.86           H  
ATOM    127  NH1 ARG A   9      10.099  56.431 -13.045  1.00 80.86           N  
ATOM    128 HH11 ARG A   9      10.951  56.831 -13.411  1.00 80.86           H  
ATOM    129 HH12 ARG A   9      10.081  55.457 -12.776  1.00 80.86           H  
ATOM    130  NH2 ARG A   9       9.108  58.440 -13.091  1.00 80.86           N  
ATOM    131 HH21 ARG A   9       9.866  58.811 -13.645  1.00 80.86           H  
ATOM    132 HH22 ARG A   9       8.287  59.011 -12.950  1.00 80.86           H  
ATOM    133  CZ  ARG A   9       9.044  57.170 -12.833  1.00 80.86           C  
ATOM    134  N   GLU A  10       4.866  54.601  -7.934  1.00 80.59           N  
ATOM    135  H   GLU A  10       5.303  55.463  -7.640  1.00 80.59           H  
ATOM    136  CA  GLU A  10       4.890  53.473  -6.999  1.00 80.59           C  
ATOM    137  HA  GLU A  10       5.420  52.634  -7.448  1.00 80.59           H  
ATOM    138  C   GLU A  10       3.470  53.000  -6.660  1.00 80.59           C  
ATOM    139  CB  GLU A  10       5.660  53.918  -5.754  1.00 80.59           C  
ATOM    140  HB2 GLU A  10       6.631  54.298  -6.072  1.00 80.59           H  
ATOM    141  HB3 GLU A  10       5.112  54.725  -5.269  1.00 80.59           H  
ATOM    142  O   GLU A  10       3.159  51.819  -6.796  1.00 80.59           O  
ATOM    143  CG  GLU A  10       5.887  52.776  -4.757  1.00 80.59           C  
ATOM    144  HG2 GLU A  10       4.921  52.418  -4.398  1.00 80.59           H  
ATOM    145  HG3 GLU A  10       6.385  51.957  -5.275  1.00 80.59           H  
ATOM    146  CD  GLU A  10       6.737  53.222  -3.558  1.00 80.59           C  
ATOM    147  OE1 GLU A  10       7.197  52.319  -2.830  1.00 80.59           O  
ATOM    148  OE2 GLU A  10       6.912  54.452  -3.384  1.00 80.59           O  
ATOM    149  N   LYS A  11       2.557  53.933  -6.352  1.00 84.08           N  
ATOM    150  H   LYS A  11       2.880  54.883  -6.235  1.00 84.08           H  
ATOM    151  CA  LYS A  11       1.139  53.621  -6.108  1.00 84.08           C  
ATOM    152  HA  LYS A  11       1.105  52.866  -5.323  1.00 84.08           H  
ATOM    153  C   LYS A  11       0.452  52.995  -7.327  1.00 84.08           C  
ATOM    154  CB  LYS A  11       0.416  54.897  -5.636  1.00 84.08           C  
ATOM    155  HB2 LYS A  11      -0.256  55.262  -6.413  1.00 84.08           H  
ATOM    156  HB3 LYS A  11       1.146  55.681  -5.435  1.00 84.08           H  
ATOM    157  O   LYS A  11      -0.325  52.052  -7.180  1.00 84.08           O  
ATOM    158  CG  LYS A  11      -0.370  54.639  -4.347  1.00 84.08           C  
ATOM    159  HG2 LYS A  11       0.303  54.207  -3.606  1.00 84.08           H  
ATOM    160  HG3 LYS A  11      -1.177  53.934  -4.546  1.00 84.08           H  
ATOM    161  CD  LYS A  11      -0.945  55.945  -3.789  1.00 84.08           C  
ATOM    162  HD2 LYS A  11      -0.136  56.665  -3.670  1.00 84.08           H  
ATOM    163  HD3 LYS A  11      -1.686  56.344  -4.482  1.00 84.08           H  
ATOM    164  CE  LYS A  11      -1.586  55.667  -2.425  1.00 84.08           C  
ATOM    165  HE2 LYS A  11      -2.427  54.988  -2.563  1.00 84.08           H  
ATOM    166  HE3 LYS A  11      -0.851  55.157  -1.801  1.00 84.08           H  
ATOM    167  NZ  LYS A  11      -2.026  56.917  -1.757  1.00 84.08           N  
ATOM    168  HZ1 LYS A  11      -1.233  57.525  -1.608  1.00 84.08           H  
ATOM    169  HZ2 LYS A  11      -2.713  57.402  -2.317  1.00 84.08           H  
ATOM    170  HZ3 LYS A  11      -2.426  56.705  -0.854  1.00 84.08           H  
ATOM    171  N   ALA A  12       0.751  53.493  -8.529  1.00 86.69           N  
ATOM    172  H   ALA A  12       1.363  54.295  -8.573  1.00 86.69           H  
ATOM    173  CA  ALA A  12       0.244  52.932  -9.780  1.00 86.69           C  
ATOM    174  HA  ALA A  12      -0.838  52.824  -9.698  1.00 86.69           H  
ATOM    175  C   ALA A  12       0.816  51.533 -10.076  1.00 86.69           C  
ATOM    176  CB  ALA A  12       0.542  53.919 -10.916  1.00 86.69           C  
ATOM    177  HB1 ALA A  12       0.089  54.886 -10.694  1.00 86.69           H  
ATOM    178  HB2 ALA A  12       1.619  54.045 -11.029  1.00 86.69           H  
ATOM    179  HB3 ALA A  12       0.126  53.536 -11.848  1.00 86.69           H  
ATOM    180  O   ALA A  12       0.093  50.684 -10.591  1.00 86.69           O  
ATOM    181  N   LEU A  13       2.083  51.277  -9.732  1.00 88.84           N  
ATOM    182  H   LEU A  13       2.631  52.025  -9.331  1.00 88.84           H  
ATOM    183  CA  LEU A  13       2.723  49.968  -9.875  1.00 88.84           C  
ATOM    184  HA  LEU A  13       2.486  49.565 -10.860  1.00 88.84           H  
ATOM    185  C   LEU A  13       2.189  48.953  -8.862  1.00 88.84           C  
ATOM    186  CB  LEU A  13       4.249  50.112  -9.750  1.00 88.84           C  
ATOM    187  HB2 LEU A  13       4.684  49.125  -9.592  1.00 88.84           H  
ATOM    188  HB3 LEU A  13       4.474  50.709  -8.866  1.00 88.84           H  
ATOM    189  O   LEU A  13       1.904  47.827  -9.251  1.00 88.84           O  
ATOM    190  CG  LEU A  13       4.920  50.745 -10.980  1.00 88.84           C  
ATOM    191  HG  LEU A  13       4.421  51.675 -11.250  1.00 88.84           H  
ATOM    192  CD1 LEU A  13       6.374  51.058 -10.645  1.00 88.84           C  
ATOM    193 HD11 LEU A  13       6.414  51.782  -9.832  1.00 88.84           H  
ATOM    194 HD12 LEU A  13       6.866  50.142 -10.317  1.00 88.84           H  
ATOM    195 HD13 LEU A  13       6.890  51.459 -11.517  1.00 88.84           H  
ATOM    196  CD2 LEU A  13       4.896  49.819 -12.201  1.00 88.84           C  
ATOM    197 HD21 LEU A  13       5.304  48.844 -11.932  1.00 88.84           H  
ATOM    198 HD22 LEU A  13       3.872  49.690 -12.553  1.00 88.84           H  
ATOM    199 HD23 LEU A  13       5.491  50.246 -13.008  1.00 88.84           H  
ATOM    200  N   LEU A  14       1.980  49.341  -7.601  1.00 88.66           N  
ATOM    201  H   LEU A  14       2.298  50.256  -7.315  1.00 88.66           H  
ATOM    202  CA  LEU A  14       1.381  48.457  -6.598  1.00 88.66           C  
ATOM    203  HA  LEU A  14       1.960  47.534  -6.563  1.00 88.66           H  
ATOM    204  C   LEU A  14      -0.037  48.051  -6.989  1.00 88.66           C  
ATOM    205  CB  LEU A  14       1.440  49.134  -5.220  1.00 88.66           C  
ATOM    206  HB2 LEU A  14       0.872  50.064  -5.255  1.00 88.66           H  
ATOM    207  HB3 LEU A  14       2.479  49.383  -5.006  1.00 88.66           H  
ATOM    208  O   LEU A  14      -0.370  46.868  -6.945  1.00 88.66           O  
ATOM    209  CG  LEU A  14       0.894  48.262  -4.071  1.00 88.66           C  
ATOM    210  HG  LEU A  14      -0.175  48.100  -4.207  1.00 88.66           H  
ATOM    211  CD1 LEU A  14       1.599  46.907  -3.994  1.00 88.66           C  
ATOM    212 HD11 LEU A  14       2.676  47.052  -4.075  1.00 88.66           H  
ATOM    213 HD12 LEU A  14       1.261  46.261  -4.804  1.00 88.66           H  
ATOM    214 HD13 LEU A  14       1.371  46.413  -3.049  1.00 88.66           H  
ATOM    215  CD2 LEU A  14       1.104  49.004  -2.753  1.00 88.66           C  
ATOM    216 HD21 LEU A  14       0.715  48.410  -1.926  1.00 88.66           H  
ATOM    217 HD22 LEU A  14       2.168  49.171  -2.585  1.00 88.66           H  
ATOM    218 HD23 LEU A  14       0.585  49.962  -2.778  1.00 88.66           H  
ATOM    219  N   LYS A  15      -0.840  49.011  -7.468  1.00 87.95           N  
ATOM    220  H   LYS A  15      -0.513  49.966  -7.462  1.00 87.95           H  
ATOM    221  CA  LYS A  15      -2.145  48.693  -8.047  1.00 87.95           C  
ATOM    222  HA  LYS A  15      -2.708  48.130  -7.303  1.00 87.95           H  
ATOM    223  C   LYS A  15      -2.011  47.747  -9.243  1.00 87.95           C  
ATOM    224  CB  LYS A  15      -2.932  49.972  -8.374  1.00 87.95           C  
ATOM    225  HB2 LYS A  15      -3.096  50.530  -7.452  1.00 87.95           H  
ATOM    226  HB3 LYS A  15      -2.383  50.594  -9.081  1.00 87.95           H  
ATOM    227  O   LYS A  15      -2.697  46.738  -9.270  1.00 87.95           O  
ATOM    228  CG  LYS A  15      -4.279  49.554  -8.978  1.00 87.95           C  
ATOM    229  HG2 LYS A  15      -4.124  49.276 -10.021  1.00 87.95           H  
ATOM    230  HG3 LYS A  15      -4.626  48.677  -8.431  1.00 87.95           H  
ATOM    231  CD  LYS A  15      -5.385  50.610  -8.908  1.00 87.95           C  
ATOM    232  HD2 LYS A  15      -5.606  50.827  -7.863  1.00 87.95           H  
ATOM    233  HD3 LYS A  15      -5.046  51.523  -9.397  1.00 87.95           H  
ATOM    234  CE  LYS A  15      -6.658  50.101  -9.610  1.00 87.95           C  
ATOM    235  HE2 LYS A  15      -6.450  50.029 -10.678  1.00 87.95           H  
ATOM    236  HE3 LYS A  15      -7.459  50.826  -9.462  1.00 87.95           H  
ATOM    237  NZ  LYS A  15      -7.091  48.756  -9.143  1.00 87.95           N  
ATOM    238  HZ1 LYS A  15      -7.928  48.423  -9.598  1.00 87.95           H  
ATOM    239  HZ2 LYS A  15      -7.169  48.649  -8.141  1.00 87.95           H  
ATOM    240  HZ3 LYS A  15      -6.413  48.064  -9.428  1.00 87.95           H  
ATOM    241  N   LEU A  16      -1.106  48.017 -10.186  1.00 88.91           N  
ATOM    242  H   LEU A  16      -0.564  48.865 -10.112  1.00 88.91           H  
ATOM    243  CA  LEU A  16      -0.883  47.137 -11.337  1.00 88.91           C  
ATOM    244  HA  LEU A  16      -1.819  47.073 -11.892  1.00 88.91           H  
ATOM    245  C   LEU A  16      -0.515  45.700 -10.918  1.00 88.91           C  
ATOM    246  CB  LEU A  16       0.193  47.771 -12.238  1.00 88.91           C  
ATOM    247  HB2 LEU A  16       1.100  47.906 -11.648  1.00 88.91           H  
ATOM    248  HB3 LEU A  16      -0.151  48.754 -12.560  1.00 88.91           H  
ATOM    249  O   LEU A  16      -1.015  44.756 -11.517  1.00 88.91           O  
ATOM    250  CG  LEU A  16       0.559  46.940 -13.478  1.00 88.91           C  
ATOM    251  HG  LEU A  16       0.885  45.947 -13.169  1.00 88.91           H  
ATOM    252  CD1 LEU A  16      -0.620  46.800 -14.441  1.00 88.91           C  
ATOM    253 HD11 LEU A  16      -1.455  46.315 -13.935  1.00 88.91           H  
ATOM    254 HD12 LEU A  16      -0.337  46.147 -15.267  1.00 88.91           H  
ATOM    255 HD13 LEU A  16      -0.933  47.775 -14.815  1.00 88.91           H  
ATOM    256  CD2 LEU A  16       1.730  47.609 -14.203  1.00 88.91           C  
ATOM    257 HD21 LEU A  16       1.439  48.600 -14.552  1.00 88.91           H  
ATOM    258 HD22 LEU A  16       2.577  47.691 -13.522  1.00 88.91           H  
ATOM    259 HD23 LEU A  16       2.032  46.994 -15.050  1.00 88.91           H  
ATOM    260  N   VAL A  17       0.309  45.523  -9.879  1.00 89.56           N  
ATOM    261  H   VAL A  17       0.706  46.340  -9.438  1.00 89.56           H  
ATOM    262  CA  VAL A  17       0.680  44.195  -9.364  1.00 89.56           C  
ATOM    263  HA  VAL A  17       0.951  43.561 -10.208  1.00 89.56           H  
ATOM    264  C   VAL A  17      -0.500  43.483  -8.708  1.00 89.56           C  
ATOM    265  CB  VAL A  17       1.906  44.269  -8.434  1.00 89.56           C  
ATOM    266  HB  VAL A  17       1.711  44.976  -7.627  1.00 89.56           H  
ATOM    267  O   VAL A  17      -0.741  42.324  -9.040  1.00 89.56           O  
ATOM    268  CG1 VAL A  17       2.235  42.900  -7.832  1.00 89.56           C  
ATOM    269 HG11 VAL A  17       2.352  42.161  -8.625  1.00 89.56           H  
ATOM    270 HG12 VAL A  17       3.160  42.972  -7.260  1.00 89.56           H  
ATOM    271 HG13 VAL A  17       1.438  42.575  -7.163  1.00 89.56           H  
ATOM    272  CG2 VAL A  17       3.167  44.707  -9.194  1.00 89.56           C  
ATOM    273 HG21 VAL A  17       3.449  43.948  -9.924  1.00 89.56           H  
ATOM    274 HG22 VAL A  17       3.986  44.845  -8.489  1.00 89.56           H  
ATOM    275 HG23 VAL A  17       2.997  45.648  -9.717  1.00 89.56           H  
ATOM    276  N   CYS A  18      -1.263  44.147  -7.834  1.00 88.48           N  
ATOM    277  H   CYS A  18      -1.015  45.093  -7.579  1.00 88.48           H  
ATOM    278  CA  CYS A  18      -2.470  43.559  -7.242  1.00 88.48           C  
ATOM    279  HA  CYS A  18      -2.206  42.621  -6.753  1.00 88.48           H  
ATOM    280  C   CYS A  18      -3.525  43.220  -8.306  1.00 88.48           C  
ATOM    281  CB  CYS A  18      -3.042  44.515  -6.188  1.00 88.48           C  
ATOM    282  HB2 CYS A  18      -4.046  44.194  -5.913  1.00 88.48           H  
ATOM    283  HB3 CYS A  18      -3.097  45.523  -6.600  1.00 88.48           H  
ATOM    284  O   CYS A  18      -4.085  42.127  -8.277  1.00 88.48           O  
ATOM    285  SG  CYS A  18      -1.995  44.498  -4.705  1.00 88.48           S  
ATOM    286  HG  CYS A  18      -2.762  43.679  -3.979  1.00 88.48           H  
ATOM    287  N   ASP A  19      -3.751  44.111  -9.276  1.00 87.31           N  
ATOM    288  H   ASP A  19      -3.297  45.011  -9.212  1.00 87.31           H  
ATOM    289  CA  ASP A  19      -4.702  43.918 -10.374  1.00 87.31           C  
ATOM    290  HA  ASP A  19      -5.678  43.682  -9.950  1.00 87.31           H  
ATOM    291  C   ASP A  19      -4.292  42.729 -11.267  1.00 87.31           C  
ATOM    292  CB  ASP A  19      -4.830  45.213 -11.209  1.00 87.31           C  
ATOM    293  HB2 ASP A  19      -5.443  44.985 -12.081  1.00 87.31           H  
ATOM    294  HB3 ASP A  19      -3.843  45.497 -11.574  1.00 87.31           H  
ATOM    295  O   ASP A  19      -5.123  41.875 -11.592  1.00 87.31           O  
ATOM    296  CG  ASP A  19      -5.462  46.429 -10.504  1.00 87.31           C  
ATOM    297  OD1 ASP A  19      -5.723  46.426  -9.281  1.00 87.31           O  
ATOM    298  OD2 ASP A  19      -5.755  47.445 -11.179  1.00 87.31           O  
ATOM    299  N   SER A  20      -3.004  42.623 -11.621  1.00 88.32           N  
ATOM    300  H   SER A  20      -2.372  43.370 -11.372  1.00 88.32           H  
ATOM    301  CA  SER A  20      -2.461  41.492 -12.383  1.00 88.32           C  
ATOM    302  HA  SER A  20      -3.058  41.362 -13.286  1.00 88.32           H  
ATOM    303  C   SER A  20      -2.533  40.179 -11.597  1.00 88.32           C  
ATOM    304  CB  SER A  20      -1.005  41.751 -12.797  1.00 88.32           C  
ATOM    305  HB2 SER A  20      -0.440  42.106 -11.935  1.00 88.32           H  
ATOM    306  HB3 SER A  20      -0.561  40.817 -13.141  1.00 88.32           H  
ATOM    307  O   SER A  20      -2.955  39.171 -12.159  1.00 88.32           O  
ATOM    308  OG  SER A  20      -0.915  42.696 -13.848  1.00 88.32           O  
ATOM    309  HG  SER A  20      -0.936  42.232 -14.689  1.00 88.32           H  
ATOM    310  N   ALA A  21      -2.160  40.173 -10.314  1.00 86.35           N  
ATOM    311  H   ALA A  21      -1.829  41.032  -9.897  1.00 86.35           H  
ATOM    312  CA  ALA A  21      -2.184  38.972  -9.479  1.00 86.35           C  
ATOM    313  HA  ALA A  21      -1.648  38.172  -9.989  1.00 86.35           H  
ATOM    314  C   ALA A  21      -3.615  38.468  -9.243  1.00 86.35           C  
ATOM    315  CB  ALA A  21      -1.459  39.274  -8.165  1.00 86.35           C  
ATOM    316  HB1 ALA A  21      -0.426  39.553  -8.373  1.00 86.35           H  
ATOM    317  HB2 ALA A  21      -1.470  38.388  -7.530  1.00 86.35           H  
ATOM    318  HB3 ALA A  21      -1.955  40.096  -7.650  1.00 86.35           H  
ATOM    319  O   ALA A  21      -3.867  37.275  -9.380  1.00 86.35           O  
ATOM    320  N   ALA A  22      -4.563  39.374  -8.981  1.00 84.11           N  
ATOM    321  H   ALA A  22      -4.295  40.340  -8.862  1.00 84.11           H  
ATOM    322  CA  ALA A  22      -5.980  39.043  -8.859  1.00 84.11           C  
ATOM    323  HA  ALA A  22      -6.104  38.318  -8.054  1.00 84.11           H  
ATOM    324  C   ALA A  22      -6.514  38.407 -10.149  1.00 84.11           C  
ATOM    325  CB  ALA A  22      -6.750  40.319  -8.500  1.00 84.11           C  
ATOM    326  HB1 ALA A  22      -6.393  40.706  -7.545  1.00 84.11           H  
ATOM    327  HB2 ALA A  22      -6.603  41.077  -9.270  1.00 84.11           H  
ATOM    328  HB3 ALA A  22      -7.815  40.102  -8.418  1.00 84.11           H  
ATOM    329  O   ALA A  22      -7.129  37.346 -10.098  1.00 84.11           O  
ATOM    330  N   THR A  23      -6.205  39.003 -11.306  1.00 81.99           N  
ATOM    331  H   THR A  23      -5.693  39.873 -11.268  1.00 81.99           H  
ATOM    332  CA  THR A  23      -6.613  38.476 -12.620  1.00 81.99           C  
ATOM    333  HA  THR A  23      -7.701  38.427 -12.658  1.00 81.99           H  
ATOM    334  C   THR A  23      -6.081  37.058 -12.856  1.00 81.99           C  
ATOM    335  CB  THR A  23      -6.118  39.394 -13.752  1.00 81.99           C  
ATOM    336  HB  THR A  23      -5.028  39.404 -13.759  1.00 81.99           H  
ATOM    337  O   THR A  23      -6.823  36.190 -13.303  1.00 81.99           O  
ATOM    338  CG2 THR A  23      -6.611  38.954 -15.132  1.00 81.99           C  
ATOM    339 HG21 THR A  23      -7.698  38.869 -15.123  1.00 81.99           H  
ATOM    340 HG22 THR A  23      -6.177  37.991 -15.400  1.00 81.99           H  
ATOM    341 HG23 THR A  23      -6.312  39.687 -15.880  1.00 81.99           H  
ATOM    342  OG1 THR A  23      -6.577  40.719 -13.583  1.00 81.99           O  
ATOM    343  HG1 THR A  23      -6.118  41.110 -12.836  1.00 81.99           H  
ATOM    344  N   VAL A  24      -4.809  36.816 -12.534  1.00 79.25           N  
ATOM    345  H   VAL A  24      -4.266  37.577 -12.151  1.00 79.25           H  
ATOM    346  CA  VAL A  24      -4.116  35.536 -12.762  1.00 79.25           C  
ATOM    347  HA  VAL A  24      -4.344  35.176 -13.766  1.00 79.25           H  
ATOM    348  C   VAL A  24      -4.582  34.427 -11.805  1.00 79.25           C  
ATOM    349  CB  VAL A  24      -2.603  35.801 -12.679  1.00 79.25           C  
ATOM    350  HB  VAL A  24      -2.393  36.424 -11.809  1.00 79.25           H  
ATOM    351  O   VAL A  24      -4.750  33.279 -12.215  1.00 79.25           O  
ATOM    352  CG1 VAL A  24      -1.775  34.535 -12.544  1.00 79.25           C  
ATOM    353 HG11 VAL A  24      -2.050  33.824 -13.323  1.00 79.25           H  
ATOM    354 HG12 VAL A  24      -1.950  34.085 -11.566  1.00 79.25           H  
ATOM    355 HG13 VAL A  24      -0.718  34.789 -12.629  1.00 79.25           H  
ATOM    356  CG2 VAL A  24      -2.135  36.546 -13.939  1.00 79.25           C  
ATOM    357 HG21 VAL A  24      -1.074  36.779 -13.855  1.00 79.25           H  
ATOM    358 HG22 VAL A  24      -2.691  37.475 -14.061  1.00 79.25           H  
ATOM    359 HG23 VAL A  24      -2.303  35.920 -14.815  1.00 79.25           H  
ATOM    360  N   LEU A  25      -4.875  34.775 -10.550  1.00 75.72           N  
ATOM    361  H   LEU A  25      -4.685  35.723 -10.259  1.00 75.72           H  
ATOM    362  CA  LEU A  25      -5.477  33.870  -9.562  1.00 75.72           C  
ATOM    363  HA  LEU A  25      -5.009  32.889  -9.650  1.00 75.72           H  
ATOM    364  C   LEU A  25      -6.987  33.639  -9.781  1.00 75.72           C  
ATOM    365  CB  LEU A  25      -5.198  34.433  -8.157  1.00 75.72           C  
ATOM    366  HB2 LEU A  25      -5.512  35.477  -8.137  1.00 75.72           H  
ATOM    367  HB3 LEU A  25      -5.807  33.897  -7.430  1.00 75.72           H  
ATOM    368  O   LEU A  25      -7.587  32.797  -9.114  1.00 75.72           O  
ATOM    369  CG  LEU A  25      -3.725  34.333  -7.717  1.00 75.72           C  
ATOM    370  HG  LEU A  25      -3.071  34.750  -8.482  1.00 75.72           H  
ATOM    371  CD1 LEU A  25      -3.536  35.143  -6.434  1.00 75.72           C  
ATOM    372 HD11 LEU A  25      -3.779  36.189  -6.621  1.00 75.72           H  
ATOM    373 HD12 LEU A  25      -4.196  34.750  -5.661  1.00 75.72           H  
ATOM    374 HD13 LEU A  25      -2.502  35.067  -6.097  1.00 75.72           H  
ATOM    375  CD2 LEU A  25      -3.323  32.878  -7.459  1.00 75.72           C  
ATOM    376 HD21 LEU A  25      -3.288  32.317  -8.393  1.00 75.72           H  
ATOM    377 HD22 LEU A  25      -4.036  32.407  -6.782  1.00 75.72           H  
ATOM    378 HD23 LEU A  25      -2.339  32.830  -6.994  1.00 75.72           H  
ATOM    379  N   GLY A  26      -7.620  34.369 -10.708  1.00 71.70           N  
ATOM    380  H   GLY A  26      -7.075  35.031 -11.241  1.00 71.70           H  
ATOM    381  CA  GLY A  26      -9.054  34.267 -10.996  1.00 71.70           C  
ATOM    382  HA2 GLY A  26      -9.232  34.678 -11.989  1.00 71.70           H  
ATOM    383  HA3 GLY A  26      -9.349  33.218 -11.001  1.00 71.70           H  
ATOM    384  C   GLY A  26      -9.964  35.016 -10.011  1.00 71.70           C  
ATOM    385  O   GLY A  26     -11.160  34.732  -9.939  1.00 71.70           O  
ATOM    386  N   HIS A  27      -9.436  35.976  -9.249  1.00 72.72           N  
ATOM    387  H   HIS A  27      -8.467  36.217  -9.399  1.00 72.72           H  
ATOM    388  CA  HIS A  27     -10.230  36.835  -8.372  1.00 72.72           C  
ATOM    389  HA  HIS A  27     -10.996  36.220  -7.898  1.00 72.72           H  
ATOM    390  C   HIS A  27     -10.936  37.954  -9.157  1.00 72.72           C  
ATOM    391  CB  HIS A  27      -9.357  37.429  -7.261  1.00 72.72           C  
ATOM    392  HB2 HIS A  27      -9.962  38.126  -6.682  1.00 72.72           H  
ATOM    393  HB3 HIS A  27      -8.544  37.995  -7.716  1.00 72.72           H  
ATOM    394  O   HIS A  27     -10.315  38.696  -9.916  1.00 72.72           O  
ATOM    395  CG  HIS A  27      -8.771  36.420  -6.306  1.00 72.72           C  
ATOM    396  CD2 HIS A  27      -7.453  36.314  -5.951  1.00 72.72           C  
ATOM    397  HD2 HIS A  27      -6.643  36.926  -6.319  1.00 72.72           H  
ATOM    398  ND1 HIS A  27      -9.460  35.476  -5.575  1.00 72.72           N  
ATOM    399  HD1 HIS A  27     -10.446  35.268  -5.640  1.00 72.72           H  
ATOM    400  CE1 HIS A  27      -8.574  34.814  -4.812  1.00 72.72           C  
ATOM    401  HE1 HIS A  27      -8.806  33.994  -4.149  1.00 72.72           H  
ATOM    402  NE2 HIS A  27      -7.340  35.296  -5.004  1.00 72.72           N  
ATOM    403  N   ALA A  28     -12.241  38.124  -8.918  1.00 67.56           N  
ATOM    404  H   ALA A  28     -12.708  37.451  -8.327  1.00 67.56           H  
ATOM    405  CA  ALA A  28     -13.060  39.143  -9.585  1.00 67.56           C  
ATOM    406  HA  ALA A  28     -12.804  39.151 -10.644  1.00 67.56           H  
ATOM    407  C   ALA A  28     -12.840  40.578  -9.060  1.00 67.56           C  
ATOM    408  CB  ALA A  28     -14.530  38.727  -9.450  1.00 67.56           C  
ATOM    409  HB1 ALA A  28     -15.157  39.437  -9.989  1.00 67.56           H  
ATOM    410  HB2 ALA A  28     -14.675  37.735  -9.876  1.00 67.56           H  
ATOM    411  HB3 ALA A  28     -14.823  38.720  -8.400  1.00 67.56           H  
ATOM    412  O   ALA A  28     -13.151  41.537  -9.765  1.00 67.56           O  
ATOM    413  N   ASP A  29     -12.320  40.732  -7.837  1.00 70.07           N  
ATOM    414  H   ASP A  29     -12.047  39.904  -7.327  1.00 70.07           H  
ATOM    415  CA  ASP A  29     -11.934  42.024  -7.269  1.00 70.07           C  
ATOM    416  HA  ASP A  29     -11.985  42.774  -8.058  1.00 70.07           H  
ATOM    417  C   ASP A  29     -10.487  41.990  -6.767  1.00 70.07           C  
ATOM    418  CB  ASP A  29     -12.915  42.484  -6.177  1.00 70.07           C  
ATOM    419  HB2 ASP A  29     -13.921  42.505  -6.596  1.00 70.07           H  
ATOM    420  HB3 ASP A  29     -12.903  41.760  -5.362  1.00 70.07           H  
ATOM    421  O   ASP A  29     -10.070  41.137  -5.981  1.00 70.07           O  
ATOM    422  CG  ASP A  29     -12.595  43.881  -5.607  1.00 70.07           C  
ATOM    423  OD1 ASP A  29     -11.709  44.591  -6.145  1.00 70.07           O  
ATOM    424  OD2 ASP A  29     -13.190  44.230  -4.566  1.00 70.07           O  
ATOM    425  N   THR A  30      -9.751  42.999  -7.211  1.00 70.22           N  
ATOM    426  H   THR A  30     -10.248  43.664  -7.787  1.00 70.22           H  
ATOM    427  CA  THR A  30      -8.378  43.354  -6.856  1.00 70.22           C  
ATOM    428  HA  THR A  30      -7.712  42.544  -7.154  1.00 70.22           H  
ATOM    429  C   THR A  30      -8.171  43.577  -5.353  1.00 70.22           C  
ATOM    430  CB  THR A  30      -7.998  44.613  -7.656  1.00 70.22           C  
ATOM    431  HB  THR A  30      -6.948  44.849  -7.484  1.00 70.22           H  
ATOM    432  O   THR A  30      -7.060  43.392  -4.863  1.00 70.22           O  
ATOM    433  CG2 THR A  30      -8.234  44.378  -9.156  1.00 70.22           C  
ATOM    434 HG21 THR A  30      -9.298  44.325  -9.385  1.00 70.22           H  
ATOM    435 HG22 THR A  30      -7.763  43.444  -9.465  1.00 70.22           H  
ATOM    436 HG23 THR A  30      -7.816  45.203  -9.732  1.00 70.22           H  
ATOM    437  OG1 THR A  30      -8.810  45.721  -7.291  1.00 70.22           O  
ATOM    438  HG1 THR A  30      -9.657  45.391  -6.981  1.00 70.22           H  
ATOM    439  N   SER A  31      -9.234  43.900  -4.600  1.00 68.90           N  
ATOM    440  H   SER A  31     -10.122  44.040  -5.061  1.00 68.90           H  
ATOM    441  CA  SER A  31      -9.189  44.072  -3.138  1.00 68.90           C  
ATOM    442  HA  SER A  31      -8.401  44.789  -2.910  1.00 68.90           H  
ATOM    443  C   SER A  31      -8.861  42.792  -2.353  1.00 68.90           C  
ATOM    444  CB  SER A  31     -10.516  44.656  -2.636  1.00 68.90           C  
ATOM    445  HB2 SER A  31     -10.802  45.506  -3.255  1.00 68.90           H  
ATOM    446  HB3 SER A  31     -10.380  45.001  -1.612  1.00 68.90           H  
ATOM    447  O   SER A  31      -8.436  42.876  -1.202  1.00 68.90           O  
ATOM    448  OG  SER A  31     -11.545  43.688  -2.652  1.00 68.90           O  
ATOM    449  HG  SER A  31     -12.198  43.941  -3.308  1.00 68.90           H  
ATOM    450  N   THR A  32      -9.016  41.613  -2.967  1.00 66.41           N  
ATOM    451  H   THR A  32      -9.381  41.617  -3.908  1.00 66.41           H  
ATOM    452  CA  THR A  32      -8.683  40.313  -2.350  1.00 66.41           C  
ATOM    453  HA  THR A  32      -9.109  40.281  -1.347  1.00 66.41           H  
ATOM    454  C   THR A  32      -7.176  40.086  -2.196  1.00 66.41           C  
ATOM    455  CB  THR A  32      -9.274  39.148  -3.157  1.00 66.41           C  
ATOM    456  HB  THR A  32      -8.937  38.210  -2.716  1.00 66.41           H  
ATOM    457  O   THR A  32      -6.749  39.377  -1.284  1.00 66.41           O  
ATOM    458  CG2 THR A  32     -10.803  39.155  -3.165  1.00 66.41           C  
ATOM    459 HG21 THR A  32     -11.172  39.085  -2.142  1.00 66.41           H  
ATOM    460 HG22 THR A  32     -11.181  40.071  -3.620  1.00 66.41           H  
ATOM    461 HG23 THR A  32     -11.162  38.296  -3.732  1.00 66.41           H  
ATOM    462  OG1 THR A  32      -8.839  39.202  -4.495  1.00 66.41           O  
ATOM    463  HG1 THR A  32      -9.348  39.863  -4.970  1.00 66.41           H  
ATOM    464  N   VAL A  33      -6.354  40.717  -3.041  1.00 76.47           N  
ATOM    465  H   VAL A  33      -6.762  41.331  -3.732  1.00 76.47           H  
ATOM    466  CA  VAL A  33      -4.893  40.583  -3.015  1.00 76.47           C  
ATOM    467  HA  VAL A  33      -4.641  39.585  -2.656  1.00 76.47           H  
ATOM    468  C   VAL A  33      -4.308  41.589  -2.028  1.00 76.47           C  
ATOM    469  CB  VAL A  33      -4.294  40.708  -4.429  1.00 76.47           C  
ATOM    470  HB  VAL A  33      -4.586  41.660  -4.872  1.00 76.47           H  
ATOM    471  O   VAL A  33      -4.002  42.734  -2.370  1.00 76.47           O  
ATOM    472  CG1 VAL A  33      -2.761  40.620  -4.414  1.00 76.47           C  
ATOM    473 HG11 VAL A  33      -2.337  41.473  -3.885  1.00 76.47           H  
ATOM    474 HG12 VAL A  33      -2.379  40.632  -5.435  1.00 76.47           H  
ATOM    475 HG13 VAL A  33      -2.440  39.701  -3.923  1.00 76.47           H  
ATOM    476  CG2 VAL A  33      -4.806  39.569  -5.320  1.00 76.47           C  
ATOM    477 HG21 VAL A  33      -4.541  38.603  -4.890  1.00 76.47           H  
ATOM    478 HG22 VAL A  33      -4.360  39.654  -6.311  1.00 76.47           H  
ATOM    479 HG23 VAL A  33      -5.890  39.623  -5.420  1.00 76.47           H  
ATOM    480  N   SER A  34      -4.130  41.148  -0.781  1.00 70.38           N  
ATOM    481  H   SER A  34      -4.479  40.227  -0.556  1.00 70.38           H  
ATOM    482  CA  SER A  34      -3.421  41.931   0.235  1.00 70.38           C  
ATOM    483  HA  SER A  34      -3.965  42.863   0.391  1.00 70.38           H  
ATOM    484  C   SER A  34      -2.003  42.262  -0.231  1.00 70.38           C  
ATOM    485  CB  SER A  34      -3.373  41.181   1.566  1.00 70.38           C  
ATOM    486  HB2 SER A  34      -4.384  41.087   1.962  1.00 70.38           H  
ATOM    487  HB3 SER A  34      -2.967  40.184   1.397  1.00 70.38           H  
ATOM    488  O   SER A  34      -1.212  41.373  -0.546  1.00 70.38           O  
ATOM    489  OG  SER A  34      -2.554  41.873   2.496  1.00 70.38           O  
ATOM    490  HG  SER A  34      -2.502  41.345   3.296  1.00 70.38           H  
ATOM    491  N   VAL A  35      -1.656  43.551  -0.207  1.00 76.12           N  
ATOM    492  H   VAL A  35      -2.372  44.217   0.044  1.00 76.12           H  
ATOM    493  CA  VAL A  35      -0.359  44.083  -0.662  1.00 76.12           C  
ATOM    494  HA  VAL A  35      -0.257  43.834  -1.718  1.00 76.12           H  
ATOM    495  C   VAL A  35       0.855  43.484   0.066  1.00 76.12           C  
ATOM    496  CB  VAL A  35      -0.336  45.622  -0.538  1.00 76.12           C  
ATOM    497  HB  VAL A  35       0.648  45.978  -0.841  1.00 76.12           H  
ATOM    498  O   VAL A  35       1.972  43.545  -0.453  1.00 76.12           O  
ATOM    499  CG1 VAL A  35      -1.364  46.274  -1.472  1.00 76.12           C  
ATOM    500 HG11 VAL A  35      -1.336  47.358  -1.363  1.00 76.12           H  
ATOM    501 HG12 VAL A  35      -1.123  46.028  -2.506  1.00 76.12           H  
ATOM    502 HG13 VAL A  35      -2.373  45.925  -1.250  1.00 76.12           H  
ATOM    503  CG2 VAL A  35      -0.593  46.114   0.895  1.00 76.12           C  
ATOM    504 HG21 VAL A  35      -0.508  47.201   0.925  1.00 76.12           H  
ATOM    505 HG22 VAL A  35       0.155  45.703   1.573  1.00 76.12           H  
ATOM    506 HG23 VAL A  35      -1.588  45.828   1.235  1.00 76.12           H  
ATOM    507  N   ALA A  36       0.638  42.915   1.257  1.00 69.90           N  
ATOM    508  H   ALA A  36      -0.317  42.880   1.582  1.00 69.90           H  
ATOM    509  CA  ALA A  36       1.654  42.295   2.108  1.00 69.90           C  
ATOM    510  HA  ALA A  36       2.641  42.511   1.699  1.00 69.90           H  
ATOM    511  C   ALA A  36       1.546  40.759   2.181  1.00 69.90           C  
ATOM    512  CB  ALA A  36       1.575  42.947   3.498  1.00 69.90           C  
ATOM    513  HB1 ALA A  36       2.361  42.544   4.137  1.00 69.90           H  
ATOM    514  HB2 ALA A  36       0.609  42.748   3.961  1.00 69.90           H  
ATOM    515  HB3 ALA A  36       1.720  44.024   3.410  1.00 69.90           H  
ATOM    516  O   ALA A  36       2.391  40.133   2.816  1.00 69.90           O  
ATOM    517  N   ALA A  37       0.534  40.140   1.558  1.00 69.82           N  
ATOM    518  H   ALA A  37      -0.064  40.667   0.937  1.00 69.82           H  
ATOM    519  CA  ALA A  37       0.433  38.683   1.524  1.00 69.82           C  
ATOM    520  HA  ALA A  37       0.582  38.305   2.535  1.00 69.82           H  
ATOM    521  C   ALA A  37       1.533  38.082   0.642  1.00 69.82           C  
ATOM    522  CB  ALA A  37      -0.962  38.247   1.068  1.00 69.82           C  
ATOM    523  HB1 ALA A  37      -1.213  38.717   0.116  1.00 69.82           H  
ATOM    524  HB2 ALA A  37      -0.982  37.164   0.942  1.00 69.82           H  
ATOM    525  HB3 ALA A  37      -1.696  38.515   1.828  1.00 69.82           H  
ATOM    526  O   ALA A  37       1.886  38.640  -0.400  1.00 69.82           O  
ATOM    527  N   VAL A  38       2.061  36.932   1.064  1.00 73.81           N  
ATOM    528  H   VAL A  38       1.702  36.499   1.903  1.00 73.81           H  
ATOM    529  CA  VAL A  38       3.006  36.167   0.254  1.00 73.81           C  
ATOM    530  HA  VAL A  38       3.726  36.871  -0.165  1.00 73.81           H  
ATOM    531  C   VAL A  38       2.243  35.509  -0.890  1.00 73.81           C  
ATOM    532  CB  VAL A  38       3.793  35.150   1.099  1.00 73.81           C  
ATOM    533  HB  VAL A  38       3.089  34.510   1.630  1.00 73.81           H  
ATOM    534  O   VAL A  38       1.220  34.869  -0.666  1.00 73.81           O  
ATOM    535  CG1 VAL A  38       4.703  34.261   0.239  1.00 73.81           C  
ATOM    536 HG11 VAL A  38       5.329  33.644   0.883  1.00 73.81           H  
ATOM    537 HG12 VAL A  38       5.331  34.874  -0.408  1.00 73.81           H  
ATOM    538 HG13 VAL A  38       4.091  33.594  -0.369  1.00 73.81           H  
ATOM    539  CG2 VAL A  38       4.674  35.877   2.124  1.00 73.81           C  
ATOM    540 HG21 VAL A  38       5.210  35.146   2.729  1.00 73.81           H  
ATOM    541 HG22 VAL A  38       4.055  36.476   2.792  1.00 73.81           H  
ATOM    542 HG23 VAL A  38       5.389  36.525   1.616  1.00 73.81           H  
ATOM    543  N   PHE A  39       2.742  35.639  -2.118  1.00 78.01           N  
ATOM    544  H   PHE A  39       3.560  36.220  -2.231  1.00 78.01           H  
ATOM    545  CA  PHE A  39       2.084  35.133  -3.323  1.00 78.01           C  
ATOM    546  HA  PHE A  39       1.141  35.664  -3.455  1.00 78.01           H  
ATOM    547  C   PHE A  39       1.726  33.642  -3.234  1.00 78.01           C  
ATOM    548  CB  PHE A  39       2.993  35.424  -4.524  1.00 78.01           C  
ATOM    549  HB2 PHE A  39       4.014  35.126  -4.285  1.00 78.01           H  
ATOM    550  HB3 PHE A  39       2.676  34.815  -5.371  1.00 78.01           H  
ATOM    551  O   PHE A  39       0.613  33.260  -3.585  1.00 78.01           O  
ATOM    552  CG  PHE A  39       2.970  36.864  -4.998  1.00 78.01           C  
ATOM    553  CD1 PHE A  39       1.771  37.418  -5.486  1.00 78.01           C  
ATOM    554  HD1 PHE A  39       0.861  36.837  -5.476  1.00 78.01           H  
ATOM    555  CD2 PHE A  39       4.152  37.628  -5.025  1.00 78.01           C  
ATOM    556  HD2 PHE A  39       5.083  37.200  -4.686  1.00 78.01           H  
ATOM    557  CE1 PHE A  39       1.758  38.721  -6.008  1.00 78.01           C  
ATOM    558  HE1 PHE A  39       0.836  39.139  -6.386  1.00 78.01           H  
ATOM    559  CE2 PHE A  39       4.139  38.930  -5.552  1.00 78.01           C  
ATOM    560  HE2 PHE A  39       5.055  39.501  -5.585  1.00 78.01           H  
ATOM    561  CZ  PHE A  39       2.943  39.472  -6.049  1.00 78.01           C  
ATOM    562  HZ  PHE A  39       2.933  40.467  -6.470  1.00 78.01           H  
ATOM    563  N   ARG A  40       2.615  32.807  -2.687  1.00 65.86           N  
ATOM    564  H   ARG A  40       3.510  33.188  -2.416  1.00 65.86           H  
ATOM    565  CA  ARG A  40       2.349  31.377  -2.452  1.00 65.86           C  
ATOM    566  HA  ARG A  40       2.133  30.892  -3.404  1.00 65.86           H  
ATOM    567  C   ARG A  40       1.125  31.138  -1.558  1.00 65.86           C  
ATOM    568  CB  ARG A  40       3.605  30.746  -1.844  1.00 65.86           C  
ATOM    569  HB2 ARG A  40       3.797  31.236  -0.890  1.00 65.86           H  
ATOM    570  HB3 ARG A  40       4.453  30.931  -2.504  1.00 65.86           H  
ATOM    571  O   ARG A  40       0.350  30.229  -1.824  1.00 65.86           O  
ATOM    572  CG  ARG A  40       3.468  29.225  -1.637  1.00 65.86           C  
ATOM    573  HG2 ARG A  40       3.372  28.735  -2.606  1.00 65.86           H  
ATOM    574  HG3 ARG A  40       2.581  28.998  -1.045  1.00 65.86           H  
ATOM    575  CD  ARG A  40       4.682  28.656  -0.898  1.00 65.86           C  
ATOM    576  HD2 ARG A  40       4.547  27.581  -0.778  1.00 65.86           H  
ATOM    577  HD3 ARG A  40       5.569  28.831  -1.507  1.00 65.86           H  
ATOM    578  NE  ARG A  40       4.816  29.291   0.427  1.00 65.86           N  
ATOM    579  HE  ARG A  40       3.964  29.641   0.842  1.00 65.86           H  
ATOM    580  NH1 ARG A  40       7.092  29.117   0.671  1.00 65.86           N  
ATOM    581 HH11 ARG A  40       7.105  28.496  -0.125  1.00 65.86           H  
ATOM    582 HH12 ARG A  40       7.931  29.308   1.199  1.00 65.86           H  
ATOM    583  NH2 ARG A  40       5.869  30.290   2.149  1.00 65.86           N  
ATOM    584 HH21 ARG A  40       4.966  30.641   2.435  1.00 65.86           H  
ATOM    585 HH22 ARG A  40       6.694  30.505   2.691  1.00 65.86           H  
ATOM    586  CZ  ARG A  40       5.930  29.557   1.075  1.00 65.86           C  
ATOM    587  N   ASP A  41       0.921  31.970  -0.540  1.00 65.56           N  
ATOM    588  H   ASP A  41       1.553  32.746  -0.408  1.00 65.56           H  
ATOM    589  CA  ASP A  41      -0.193  31.837   0.408  1.00 65.56           C  
ATOM    590  HA  ASP A  41      -0.319  30.781   0.649  1.00 65.56           H  
ATOM    591  C   ASP A  41      -1.523  32.331  -0.206  1.00 65.56           C  
ATOM    592  CB  ASP A  41       0.135  32.579   1.718  1.00 65.56           C  
ATOM    593  HB2 ASP A  41      -0.662  32.376   2.433  1.00 65.56           H  
ATOM    594  HB3 ASP A  41       0.123  33.650   1.516  1.00 65.56           H  
ATOM    595  O   ASP A  41      -2.600  31.992   0.278  1.00 65.56           O  
ATOM    596  CG  ASP A  41       1.482  32.230   2.388  1.00 65.56           C  
ATOM    597  OD1 ASP A  41       2.164  31.241   2.007  1.00 65.56           O  
ATOM    598  OD2 ASP A  41       1.870  33.014   3.281  1.00 65.56           O  
ATOM    599  N   LEU A  42      -1.452  33.085  -1.313  1.00 68.42           N  
ATOM    600  H   LEU A  42      -0.529  33.339  -1.634  1.00 68.42           H  
ATOM    601  CA  LEU A  42      -2.580  33.403  -2.199  1.00 68.42           C  
ATOM    602  HA  LEU A  42      -3.486  33.483  -1.598  1.00 68.42           H  
ATOM    603  C   LEU A  42      -2.852  32.296  -3.240  1.00 68.42           C  
ATOM    604  CB  LEU A  42      -2.329  34.756  -2.899  1.00 68.42           C  
ATOM    605  HB2 LEU A  42      -3.186  34.971  -3.537  1.00 68.42           H  
ATOM    606  HB3 LEU A  42      -1.462  34.654  -3.551  1.00 68.42           H  
ATOM    607  O   LEU A  42      -3.733  32.455  -4.082  1.00 68.42           O  
ATOM    608  CG  LEU A  42      -2.115  35.968  -1.978  1.00 68.42           C  
ATOM    609  HG  LEU A  42      -1.316  35.768  -1.264  1.00 68.42           H  
ATOM    610  CD1 LEU A  42      -1.709  37.176  -2.824  1.00 68.42           C  
ATOM    611 HD11 LEU A  42      -2.483  37.380  -3.564  1.00 68.42           H  
ATOM    612 HD12 LEU A  42      -1.566  38.048  -2.185  1.00 68.42           H  
ATOM    613 HD13 LEU A  42      -0.770  36.963  -3.336  1.00 68.42           H  
ATOM    614  CD2 LEU A  42      -3.392  36.332  -1.216  1.00 68.42           C  
ATOM    615 HD21 LEU A  42      -4.211  36.501  -1.915  1.00 68.42           H  
ATOM    616 HD22 LEU A  42      -3.229  37.231  -0.622  1.00 68.42           H  
ATOM    617 HD23 LEU A  42      -3.658  35.515  -0.546  1.00 68.42           H  
ATOM    618  N   GLY A  43      -2.097  31.192  -3.214  1.00 64.15           N  
ATOM    619  H   GLY A  43      -1.407  31.097  -2.482  1.00 64.15           H  
ATOM    620  CA  GLY A  43      -2.191  30.105  -4.189  1.00 64.15           C  
ATOM    621  HA2 GLY A  43      -1.833  29.189  -3.719  1.00 64.15           H  
ATOM    622  HA3 GLY A  43      -3.233  29.957  -4.474  1.00 64.15           H  
ATOM    623  C   GLY A  43      -1.374  30.319  -5.467  1.00 64.15           C  
ATOM    624  O   GLY A  43      -1.632  29.635  -6.453  1.00 64.15           O  
ATOM    625  N   VAL A  44      -0.404  31.247  -5.484  1.00 69.35           N  
ATOM    626  H   VAL A  44      -0.232  31.797  -4.655  1.00 69.35           H  
ATOM    627  CA  VAL A  44       0.489  31.402  -6.643  1.00 69.35           C  
ATOM    628  HA  VAL A  44      -0.139  31.341  -7.532  1.00 69.35           H  
ATOM    629  C   VAL A  44       1.503  30.258  -6.698  1.00 69.35           C  
ATOM    630  CB  VAL A  44       1.200  32.763  -6.710  1.00 69.35           C  
ATOM    631  HB  VAL A  44       1.847  32.863  -5.838  1.00 69.35           H  
ATOM    632  O   VAL A  44       2.399  30.143  -5.858  1.00 69.35           O  
ATOM    633  CG1 VAL A  44       2.072  32.886  -7.964  1.00 69.35           C  
ATOM    634 HG11 VAL A  44       1.477  32.665  -8.849  1.00 69.35           H  
ATOM    635 HG12 VAL A  44       2.457  33.902  -8.054  1.00 69.35           H  
ATOM    636 HG13 VAL A  44       2.908  32.188  -7.910  1.00 69.35           H  
ATOM    637  CG2 VAL A  44       0.215  33.939  -6.761  1.00 69.35           C  
ATOM    638 HG21 VAL A  44      -0.403  33.859  -7.656  1.00 69.35           H  
ATOM    639 HG22 VAL A  44       0.757  34.883  -6.791  1.00 69.35           H  
ATOM    640 HG23 VAL A  44      -0.425  33.927  -5.879  1.00 69.35           H  
ATOM    641  N   ASP A  45       1.363  29.450  -7.739  1.00 58.20           N  
ATOM    642  H   ASP A  45       0.604  29.676  -8.365  1.00 58.20           H  
ATOM    643  CA  ASP A  45       2.247  28.371  -8.168  1.00 58.20           C  
ATOM    644  HA  ASP A  45       2.897  28.094  -7.339  1.00 58.20           H  
ATOM    645  C   ASP A  45       3.150  28.803  -9.343  1.00 58.20           C  
ATOM    646  CB  ASP A  45       1.373  27.147  -8.507  1.00 58.20           C  
ATOM    647  HB2 ASP A  45       0.796  26.882  -7.621  1.00 58.20           H  
ATOM    648  HB3 ASP A  45       2.022  26.300  -8.731  1.00 58.20           H  
ATOM    649  O   ASP A  45       3.233  29.978  -9.702  1.00 58.20           O  
ATOM    650  CG  ASP A  45       0.404  27.343  -9.685  1.00 58.20           C  
ATOM    651  OD1 ASP A  45       0.595  28.281 -10.501  1.00 58.20           O  
ATOM    652  OD2 ASP A  45      -0.519  26.512  -9.794  1.00 58.20           O  
ATOM    653  N   SER A  46       3.854  27.856  -9.969  1.00 49.73           N  
ATOM    654  H   SER A  46       3.803  26.907  -9.625  1.00 49.73           H  
ATOM    655  CA  SER A  46       4.749  28.135 -11.100  1.00 49.73           C  
ATOM    656  HA  SER A  46       5.479  28.882 -10.787  1.00 49.73           H  
ATOM    657  C   SER A  46       4.033  28.682 -12.344  1.00 49.73           C  
ATOM    658  CB  SER A  46       5.505  26.864 -11.491  1.00 49.73           C  
ATOM    659  HB2 SER A  46       6.184  27.084 -12.314  1.00 49.73           H  
ATOM    660  HB3 SER A  46       4.793  26.104 -11.812  1.00 49.73           H  
ATOM    661  O   SER A  46       4.605  29.525 -13.037  1.00 49.73           O  
ATOM    662  OG  SER A  46       6.247  26.379 -10.388  1.00 49.73           O  
ATOM    663  HG  SER A  46       6.588  25.508 -10.602  1.00 49.73           H  
ATOM    664  N   LEU A  47       2.806  28.227 -12.638  1.00 50.97           N  
ATOM    665  H   LEU A  47       2.319  27.671 -11.950  1.00 50.97           H  
ATOM    666  CA  LEU A  47       2.032  28.695 -13.795  1.00 50.97           C  
ATOM    667  HA  LEU A  47       2.662  28.668 -14.684  1.00 50.97           H  
ATOM    668  C   LEU A  47       1.608  30.143 -13.566  1.00 50.97           C  
ATOM    669  CB  LEU A  47       0.806  27.781 -14.016  1.00 50.97           C  
ATOM    670  HB2 LEU A  47       1.151  26.777 -14.263  1.00 50.97           H  
ATOM    671  HB3 LEU A  47       0.246  27.717 -13.084  1.00 50.97           H  
ATOM    672  O   LEU A  47       1.950  31.035 -14.340  1.00 50.97           O  
ATOM    673  CG  LEU A  47      -0.158  28.272 -15.121  1.00 50.97           C  
ATOM    674  HG  LEU A  47      -0.437  29.309 -14.936  1.00 50.97           H  
ATOM    675  CD1 LEU A  47       0.475  28.175 -16.511  1.00 50.97           C  
ATOM    676 HD11 LEU A  47       0.757  27.144 -16.726  1.00 50.97           H  
ATOM    677 HD12 LEU A  47      -0.246  28.511 -17.256  1.00 50.97           H  
ATOM    678 HD13 LEU A  47       1.350  28.821 -16.572  1.00 50.97           H  
ATOM    679  CD2 LEU A  47      -1.443  27.447 -15.108  1.00 50.97           C  
ATOM    680 HD21 LEU A  47      -1.219  26.396 -15.292  1.00 50.97           H  
ATOM    681 HD22 LEU A  47      -2.120  27.815 -15.879  1.00 50.97           H  
ATOM    682 HD23 LEU A  47      -1.930  27.546 -14.138  1.00 50.97           H  
ATOM    683  N   THR A  48       0.927  30.383 -12.452  1.00 67.60           N  
ATOM    684  H   THR A  48       0.736  29.603 -11.840  1.00 67.60           H  
ATOM    685  CA  THR A  48       0.430  31.707 -12.076  1.00 67.60           C  
ATOM    686  HA  THR A  48      -0.143  32.101 -12.916  1.00 67.60           H  
ATOM    687  C   THR A  48       1.577  32.695 -11.812  1.00 67.60           C  
ATOM    688  CB  THR A  48      -0.533  31.603 -10.888  1.00 67.60           C  
ATOM    689  HB  THR A  48      -0.726  32.600 -10.491  1.00 67.60           H  
ATOM    690  O   THR A  48       1.459  33.874 -12.144  1.00 67.60           O  
ATOM    691  CG2 THR A  48      -1.861  30.953 -11.270  1.00 67.60           C  
ATOM    692 HG21 THR A  48      -1.699  29.935 -11.621  1.00 67.60           H  
ATOM    693 HG22 THR A  48      -2.343  31.529 -12.060  1.00 67.60           H  
ATOM    694 HG23 THR A  48      -2.516  30.927 -10.399  1.00 67.60           H  
ATOM    695  OG1 THR A  48       0.022  30.815  -9.876  1.00 67.60           O  
ATOM    696  HG1 THR A  48       0.086  29.910 -10.189  1.00 67.60           H  
ATOM    697  N   ALA A  49       2.750  32.249 -11.348  1.00 68.03           N  
ATOM    698  H   ALA A  49       2.799  31.308 -10.985  1.00 68.03           H  
ATOM    699  CA  ALA A  49       3.944  33.096 -11.273  1.00 68.03           C  
ATOM    700  HA  ALA A  49       3.675  33.990 -10.710  1.00 68.03           H  
ATOM    701  C   ALA A  49       4.447  33.549 -12.661  1.00 68.03           C  
ATOM    702  CB  ALA A  49       5.048  32.354 -10.510  1.00 68.03           C  
ATOM    703  HB1 ALA A  49       4.724  32.154  -9.488  1.00 68.03           H  
ATOM    704  HB2 ALA A  49       5.953  32.960 -10.480  1.00 68.03           H  
ATOM    705  HB3 ALA A  49       5.271  31.407 -11.003  1.00 68.03           H  
ATOM    706  O   ALA A  49       4.862  34.701 -12.836  1.00 68.03           O  
ATOM    707  N   VAL A  50       4.396  32.663 -13.663  1.00 62.98           N  
ATOM    708  H   VAL A  50       4.031  31.743 -13.461  1.00 62.98           H  
ATOM    709  CA  VAL A  50       4.745  32.970 -15.060  1.00 62.98           C  
ATOM    710  HA  VAL A  50       5.673  33.542 -15.065  1.00 62.98           H  
ATOM    711  C   VAL A  50       3.689  33.866 -15.716  1.00 62.98           C  
ATOM    712  CB  VAL A  50       4.989  31.664 -15.848  1.00 62.98           C  
ATOM    713  HB  VAL A  50       4.220  30.933 -15.601  1.00 62.98           H  
ATOM    714  O   VAL A  50       4.054  34.862 -16.346  1.00 62.98           O  
ATOM    715  CG1 VAL A  50       4.978  31.863 -17.369  1.00 62.98           C  
ATOM    716 HG11 VAL A  50       3.961  32.071 -17.701  1.00 62.98           H  
ATOM    717 HG12 VAL A  50       5.628  32.694 -17.646  1.00 62.98           H  
ATOM    718 HG13 VAL A  50       5.296  30.947 -17.869  1.00 62.98           H  
ATOM    719  CG2 VAL A  50       6.358  31.085 -15.464  1.00 62.98           C  
ATOM    720 HG21 VAL A  50       7.157  31.772 -15.745  1.00 62.98           H  
ATOM    721 HG22 VAL A  50       6.499  30.126 -15.962  1.00 62.98           H  
ATOM    722 HG23 VAL A  50       6.395  30.912 -14.388  1.00 62.98           H  
ATOM    723  N   GLU A  51       2.399  33.578 -15.526  1.00 69.31           N  
ATOM    724  H   GLU A  51       2.172  32.727 -15.033  1.00 69.31           H  
ATOM    725  CA  GLU A  51       1.282  34.407 -16.000  1.00 69.31           C  
ATOM    726  HA  GLU A  51       1.342  34.500 -17.084  1.00 69.31           H  
ATOM    727  C   GLU A  51       1.366  35.833 -15.410  1.00 69.31           C  
ATOM    728  CB  GLU A  51      -0.068  33.732 -15.658  1.00 69.31           C  
ATOM    729  HB2 GLU A  51      -0.863  34.452 -15.850  1.00 69.31           H  
ATOM    730  HB3 GLU A  51      -0.067  33.495 -14.594  1.00 69.31           H  
ATOM    731  O   GLU A  51       1.285  36.818 -16.152  1.00 69.31           O  
ATOM    732  CG  GLU A  51      -0.391  32.454 -16.465  1.00 69.31           C  
ATOM    733  HG2 GLU A  51      -0.404  32.724 -17.521  1.00 69.31           H  
ATOM    734  HG3 GLU A  51       0.414  31.731 -16.326  1.00 69.31           H  
ATOM    735  CD  GLU A  51      -1.741  31.779 -16.095  1.00 69.31           C  
ATOM    736  OE1 GLU A  51      -2.313  31.062 -16.944  1.00 69.31           O  
ATOM    737  OE2 GLU A  51      -2.247  31.956 -14.963  1.00 69.31           O  
ATOM    738  N   LEU A  52       1.640  35.966 -14.103  1.00 78.32           N  
ATOM    739  H   LEU A  52       1.663  35.126 -13.542  1.00 78.32           H  
ATOM    740  CA  LEU A  52       1.833  37.249 -13.416  1.00 78.32           C  
ATOM    741  HA  LEU A  52       0.942  37.856 -13.579  1.00 78.32           H  
ATOM    742  C   LEU A  52       3.024  38.030 -13.987  1.00 78.32           C  
ATOM    743  CB  LEU A  52       1.977  36.994 -11.900  1.00 78.32           C  
ATOM    744  HB2 LEU A  52       2.798  36.296 -11.737  1.00 78.32           H  
ATOM    745  HB3 LEU A  52       1.063  36.517 -11.546  1.00 78.32           H  
ATOM    746  O   LEU A  52       2.876  39.199 -14.355  1.00 78.32           O  
ATOM    747  CG  LEU A  52       2.239  38.249 -11.043  1.00 78.32           C  
ATOM    748  HG  LEU A  52       3.211  38.668 -11.305  1.00 78.32           H  
ATOM    749  CD1 LEU A  52       1.172  39.323 -11.252  1.00 78.32           C  
ATOM    750 HD11 LEU A  52       1.281  39.761 -12.244  1.00 78.32           H  
ATOM    751 HD12 LEU A  52       1.283  40.114 -10.509  1.00 78.32           H  
ATOM    752 HD13 LEU A  52       0.183  38.874 -11.158  1.00 78.32           H  
ATOM    753  CD2 LEU A  52       2.264  37.881  -9.561  1.00 78.32           C  
ATOM    754 HD21 LEU A  52       1.288  37.513  -9.246  1.00 78.32           H  
ATOM    755 HD22 LEU A  52       3.005  37.101  -9.384  1.00 78.32           H  
ATOM    756 HD23 LEU A  52       2.531  38.753  -8.964  1.00 78.32           H  
ATOM    757  N   ARG A  53       4.189  37.385 -14.138  1.00 71.51           N  
ATOM    758  H   ARG A  53       4.239  36.429 -13.816  1.00 71.51           H  
ATOM    759  CA  ARG A  53       5.369  37.985 -14.787  1.00 71.51           C  
ATOM    760  HA  ARG A  53       5.701  38.845 -14.206  1.00 71.51           H  
ATOM    761  C   ARG A  53       5.038  38.489 -16.193  1.00 71.51           C  
ATOM    762  CB  ARG A  53       6.489  36.936 -14.835  1.00 71.51           C  
ATOM    763  HB2 ARG A  53       6.107  36.053 -15.348  1.00 71.51           H  
ATOM    764  HB3 ARG A  53       6.748  36.637 -13.819  1.00 71.51           H  
ATOM    765  O   ARG A  53       5.410  39.608 -16.540  1.00 71.51           O  
ATOM    766  CG  ARG A  53       7.764  37.429 -15.546  1.00 71.51           C  
ATOM    767  HG2 ARG A  53       8.328  38.061 -14.860  1.00 71.51           H  
ATOM    768  HG3 ARG A  53       7.533  38.020 -16.432  1.00 71.51           H  
ATOM    769  CD  ARG A  53       8.624  36.246 -15.993  1.00 71.51           C  
ATOM    770  HD2 ARG A  53       9.598  36.621 -16.307  1.00 71.51           H  
ATOM    771  HD3 ARG A  53       8.765  35.573 -15.148  1.00 71.51           H  
ATOM    772  NE  ARG A  53       8.004  35.535 -17.126  1.00 71.51           N  
ATOM    773  HE  ARG A  53       7.249  35.992 -17.617  1.00 71.51           H  
ATOM    774  NH1 ARG A  53       9.219  33.584 -17.003  1.00 71.51           N  
ATOM    775 HH11 ARG A  53       9.681  33.911 -16.167  1.00 71.51           H  
ATOM    776 HH12 ARG A  53       9.397  32.650 -17.346  1.00 71.51           H  
ATOM    777  NH2 ARG A  53       7.702  33.886 -18.623  1.00 71.51           N  
ATOM    778 HH21 ARG A  53       7.847  32.945 -18.957  1.00 71.51           H  
ATOM    779 HH22 ARG A  53       6.969  34.463 -19.012  1.00 71.51           H  
ATOM    780  CZ  ARG A  53       8.317  34.338 -17.572  1.00 71.51           C  
ATOM    781  N   ASN A  54       4.355  37.680 -17.003  1.00 70.76           N  
ATOM    782  H   ASN A  54       4.085  36.774 -16.648  1.00 70.76           H  
ATOM    783  CA  ASN A  54       4.023  38.017 -18.389  1.00 70.76           C  
ATOM    784  HA  ASN A  54       4.931  38.327 -18.906  1.00 70.76           H  
ATOM    785  C   ASN A  54       3.039  39.201 -18.463  1.00 70.76           C  
ATOM    786  CB  ASN A  54       3.466  36.761 -19.086  1.00 70.76           C  
ATOM    787  HB2 ASN A  54       2.633  36.366 -18.506  1.00 70.76           H  
ATOM    788  HB3 ASN A  54       3.085  37.040 -20.069  1.00 70.76           H  
ATOM    789  O   ASN A  54       3.225  40.107 -19.280  1.00 70.76           O  
ATOM    790  CG  ASN A  54       4.478  35.640 -19.297  1.00 70.76           C  
ATOM    791  ND2 ASN A  54       4.007  34.489 -19.720  1.00 70.76           N  
ATOM    792 HD21 ASN A  54       4.627  33.700 -19.844  1.00 70.76           H  
ATOM    793 HD22 ASN A  54       3.012  34.343 -19.814  1.00 70.76           H  
ATOM    794  OD1 ASN A  54       5.687  35.784 -19.123  1.00 70.76           O  
ATOM    795  N   SER A  55       2.037  39.236 -17.576  1.00 81.53           N  
ATOM    796  H   SER A  55       1.926  38.443 -16.961  1.00 81.53           H  
ATOM    797  CA  SER A  55       1.097  40.356 -17.426  1.00 81.53           C  
ATOM    798  HA  SER A  55       0.568  40.501 -18.368  1.00 81.53           H  
ATOM    799  C   SER A  55       1.831  41.662 -17.091  1.00 81.53           C  
ATOM    800  CB  SER A  55       0.066  39.998 -16.345  1.00 81.53           C  
ATOM    801  HB2 SER A  55       0.559  39.893 -15.379  1.00 81.53           H  
ATOM    802  HB3 SER A  55      -0.391  39.043 -16.602  1.00 81.53           H  
ATOM    803  O   SER A  55       1.665  42.674 -17.779  1.00 81.53           O  
ATOM    804  OG  SER A  55      -0.951  40.979 -16.252  1.00 81.53           O  
ATOM    805  HG  SER A  55      -1.760  40.527 -16.003  1.00 81.53           H  
ATOM    806  N   LEU A  56       2.734  41.620 -16.106  1.00 83.73           N  
ATOM    807  H   LEU A  56       2.830  40.760 -15.586  1.00 83.73           H  
ATOM    808  CA  LEU A  56       3.531  42.773 -15.683  1.00 83.73           C  
ATOM    809  HA  LEU A  56       2.858  43.613 -15.512  1.00 83.73           H  
ATOM    810  C   LEU A  56       4.517  43.241 -16.757  1.00 83.73           C  
ATOM    811  CB  LEU A  56       4.257  42.425 -14.373  1.00 83.73           C  
ATOM    812  HB2 LEU A  56       4.816  41.500 -14.515  1.00 83.73           H  
ATOM    813  HB3 LEU A  56       4.971  43.215 -14.138  1.00 83.73           H  
ATOM    814  O   LEU A  56       4.632  44.445 -16.989  1.00 83.73           O  
ATOM    815  CG  LEU A  56       3.299  42.259 -13.181  1.00 83.73           C  
ATOM    816  HG  LEU A  56       2.505  41.556 -13.432  1.00 83.73           H  
ATOM    817  CD1 LEU A  56       4.058  41.709 -11.977  1.00 83.73           C  
ATOM    818 HD11 LEU A  56       4.869  42.379 -11.692  1.00 83.73           H  
ATOM    819 HD12 LEU A  56       4.467  40.729 -12.226  1.00 83.73           H  
ATOM    820 HD13 LEU A  56       3.373  41.591 -11.137  1.00 83.73           H  
ATOM    821  CD2 LEU A  56       2.647  43.587 -12.805  1.00 83.73           C  
ATOM    822 HD21 LEU A  56       3.399  44.347 -12.593  1.00 83.73           H  
ATOM    823 HD22 LEU A  56       2.022  43.434 -11.926  1.00 83.73           H  
ATOM    824 HD23 LEU A  56       1.985  43.923 -13.604  1.00 83.73           H  
ATOM    825  N   ALA A  57       5.182  42.323 -17.461  1.00 78.79           N  
ATOM    826  H   ALA A  57       5.082  41.352 -17.200  1.00 78.79           H  
ATOM    827  CA  ALA A  57       6.084  42.654 -18.565  1.00 78.79           C  
ATOM    828  HA  ALA A  57       6.867  43.320 -18.204  1.00 78.79           H  
ATOM    829  C   ALA A  57       5.331  43.384 -19.689  1.00 78.79           C  
ATOM    830  CB  ALA A  57       6.738  41.361 -19.066  1.00 78.79           C  
ATOM    831  HB1 ALA A  57       7.411  41.591 -19.891  1.00 78.79           H  
ATOM    832  HB2 ALA A  57       7.313  40.901 -18.262  1.00 78.79           H  
ATOM    833  HB3 ALA A  57       5.977  40.659 -19.408  1.00 78.79           H  
ATOM    834  O   ALA A  57       5.771  44.430 -20.164  1.00 78.79           O  
ATOM    835  N   LYS A  58       4.137  42.899 -20.054  1.00 81.48           N  
ATOM    836  H   LYS A  58       3.823  42.044 -19.618  1.00 81.48           H  
ATOM    837  CA  LYS A  58       3.279  43.527 -21.070  1.00 81.48           C  
ATOM    838  HA  LYS A  58       3.872  43.681 -21.972  1.00 81.48           H  
ATOM    839  C   LYS A  58       2.768  44.908 -20.645  1.00 81.48           C  
ATOM    840  CB  LYS A  58       2.130  42.560 -21.383  1.00 81.48           C  
ATOM    841  HB2 LYS A  58       2.556  41.587 -21.627  1.00 81.48           H  
ATOM    842  HB3 LYS A  58       1.505  42.444 -20.497  1.00 81.48           H  
ATOM    843  O   LYS A  58       2.703  45.809 -21.477  1.00 81.48           O  
ATOM    844  CG  LYS A  58       1.264  43.026 -22.561  1.00 81.48           C  
ATOM    845  HG2 LYS A  58       1.892  43.157 -23.443  1.00 81.48           H  
ATOM    846  HG3 LYS A  58       0.782  43.973 -22.318  1.00 81.48           H  
ATOM    847  CD  LYS A  58       0.188  41.975 -22.852  1.00 81.48           C  
ATOM    848  HD2 LYS A  58       0.672  41.023 -23.068  1.00 81.48           H  
ATOM    849  HD3 LYS A  58      -0.439  41.857 -21.968  1.00 81.48           H  
ATOM    850  CE  LYS A  58      -0.675  42.393 -24.045  1.00 81.48           C  
ATOM    851  HE2 LYS A  58      -0.026  42.537 -24.909  1.00 81.48           H  
ATOM    852  HE3 LYS A  58      -1.149  43.347 -23.815  1.00 81.48           H  
ATOM    853  NZ  LYS A  58      -1.702  41.361 -24.339  1.00 81.48           N  
ATOM    854  HZ1 LYS A  58      -1.264  40.476 -24.550  1.00 81.48           H  
ATOM    855  HZ2 LYS A  58      -2.274  41.629 -25.127  1.00 81.48           H  
ATOM    856  HZ3 LYS A  58      -2.302  41.220 -23.538  1.00 81.48           H  
ATOM    857  N   ALA A  59       2.409  45.084 -19.374  1.00 84.15           N  
ATOM    858  H   ALA A  59       2.420  44.282 -18.760  1.00 84.15           H  
ATOM    859  CA  ALA A  59       1.875  46.345 -18.859  1.00 84.15           C  
ATOM    860  HA  ALA A  59       1.194  46.767 -19.599  1.00 84.15           H  
ATOM    861  C   ALA A  59       2.949  47.416 -18.580  1.00 84.15           C  
ATOM    862  CB  ALA A  59       1.066  46.023 -17.604  1.00 84.15           C  
ATOM    863  HB1 ALA A  59       0.256  45.335 -17.849  1.00 84.15           H  
ATOM    864  HB2 ALA A  59       0.641  46.944 -17.206  1.00 84.15           H  
ATOM    865  HB3 ALA A  59       1.707  45.559 -16.855  1.00 84.15           H  
ATOM    866  O   ALA A  59       2.657  48.612 -18.628  1.00 84.15           O  
ATOM    867  N   THR A  60       4.188  47.004 -18.295  1.00 80.96           N  
ATOM    868  H   THR A  60       4.348  46.011 -18.205  1.00 80.96           H  
ATOM    869  CA  THR A  60       5.314  47.918 -18.028  1.00 80.96           C  
ATOM    870  HA  THR A  60       4.918  48.899 -17.763  1.00 80.96           H  
ATOM    871  C   THR A  60       6.223  48.144 -19.238  1.00 80.96           C  
ATOM    872  CB  THR A  60       6.157  47.445 -16.836  1.00 80.96           C  
ATOM    873  HB  THR A  60       6.984  48.142 -16.703  1.00 80.96           H  
ATOM    874  O   THR A  60       6.902  49.165 -19.290  1.00 80.96           O  
ATOM    875  CG2 THR A  60       5.364  47.397 -15.529  1.00 80.96           C  
ATOM    876 HG21 THR A  60       4.579  46.643 -15.580  1.00 80.96           H  
ATOM    877 HG22 THR A  60       6.039  47.154 -14.708  1.00 80.96           H  
ATOM    878 HG23 THR A  60       4.909  48.368 -15.335  1.00 80.96           H  
ATOM    879  OG1 THR A  60       6.682  46.164 -17.079  1.00 80.96           O  
ATOM    880  HG1 THR A  60       5.969  45.530 -16.971  1.00 80.96           H  
ATOM    881  N   GLY A  61       6.240  47.227 -20.209  1.00 76.99           N  
ATOM    882  H   GLY A  61       5.686  46.392 -20.088  1.00 76.99           H  
ATOM    883  CA  GLY A  61       7.218  47.197 -21.303  1.00 76.99           C  
ATOM    884  HA2 GLY A  61       6.820  46.587 -22.114  1.00 76.99           H  
ATOM    885  HA3 GLY A  61       7.381  48.209 -21.675  1.00 76.99           H  
ATOM    886  C   GLY A  61       8.581  46.615 -20.903  1.00 76.99           C  
ATOM    887  O   GLY A  61       9.454  46.467 -21.755  1.00 76.99           O  
ATOM    888  N   LEU A  62       8.770  46.265 -19.627  1.00 72.39           N  
ATOM    889  H   LEU A  62       7.988  46.335 -18.991  1.00 72.39           H  
ATOM    890  CA  LEU A  62      10.031  45.757 -19.094  1.00 72.39           C  
ATOM    891  HA  LEU A  62      10.848  46.323 -19.540  1.00 72.39           H  
ATOM    892  C   LEU A  62      10.230  44.278 -19.451  1.00 72.39           C  
ATOM    893  CB  LEU A  62      10.060  45.960 -17.567  1.00 72.39           C  
ATOM    894  HB2 LEU A  62      10.978  45.523 -17.173  1.00 72.39           H  
ATOM    895  HB3 LEU A  62       9.225  45.404 -17.140  1.00 72.39           H  
ATOM    896  O   LEU A  62       9.296  43.475 -19.404  1.00 72.39           O  
ATOM    897  CG  LEU A  62       9.974  47.427 -17.099  1.00 72.39           C  
ATOM    898  HG  LEU A  62       9.121  47.921 -17.565  1.00 72.39           H  
ATOM    899  CD1 LEU A  62       9.772  47.465 -15.584  1.00 72.39           C  
ATOM    900 HD11 LEU A  62       9.756  48.497 -15.236  1.00 72.39           H  
ATOM    901 HD12 LEU A  62       8.822  46.993 -15.334  1.00 72.39           H  
ATOM    902 HD13 LEU A  62      10.578  46.924 -15.089  1.00 72.39           H  
ATOM    903  CD2 LEU A  62      11.241  48.210 -17.444  1.00 72.39           C  
ATOM    904 HD21 LEU A  62      11.183  49.216 -17.030  1.00 72.39           H  
ATOM    905 HD22 LEU A  62      12.124  47.707 -17.051  1.00 72.39           H  
ATOM    906 HD23 LEU A  62      11.342  48.307 -18.525  1.00 72.39           H  
ATOM    907  N   ARG A  63      11.479  43.881 -19.719  1.00 67.38           N  
ATOM    908  H   ARG A  63      12.202  44.586 -19.716  1.00 67.38           H  
ATOM    909  CA  ARG A  63      11.874  42.464 -19.689  1.00 67.38           C  
ATOM    910  HA  ARG A  63      11.055  41.862 -20.084  1.00 67.38           H  
ATOM    911  C   ARG A  63      12.091  42.040 -18.243  1.00 67.38           C  
ATOM    912  CB  ARG A  63      13.126  42.212 -20.534  1.00 67.38           C  
ATOM    913  HB2 ARG A  63      13.565  41.261 -20.231  1.00 67.38           H  
ATOM    914  HB3 ARG A  63      13.859  43.000 -20.359  1.00 67.38           H  
ATOM    915  O   ARG A  63      12.927  42.612 -17.550  1.00 67.38           O  
ATOM    916  CG  ARG A  63      12.778  42.128 -22.023  1.00 67.38           C  
ATOM    917  HG2 ARG A  63      12.365  43.078 -22.364  1.00 67.38           H  
ATOM    918  HG3 ARG A  63      12.038  41.342 -22.173  1.00 67.38           H  
ATOM    919  CD  ARG A  63      14.038  41.796 -22.825  1.00 67.38           C  
ATOM    920  HD2 ARG A  63      14.522  40.928 -22.377  1.00 67.38           H  
ATOM    921  HD3 ARG A  63      14.718  42.646 -22.770  1.00 67.38           H  
ATOM    922  NE  ARG A  63      13.717  41.495 -24.231  1.00 67.38           N  
ATOM    923  HE  ARG A  63      12.739  41.502 -24.483  1.00 67.38           H  
ATOM    924  NH1 ARG A  63      15.874  41.222 -24.965  1.00 67.38           N  
ATOM    925 HH11 ARG A  63      16.530  41.008 -25.703  1.00 67.38           H  
ATOM    926 HH12 ARG A  63      16.204  41.473 -24.045  1.00 67.38           H  
ATOM    927  NH2 ARG A  63      14.178  40.910 -26.382  1.00 67.38           N  
ATOM    928 HH21 ARG A  63      13.189  40.885 -26.588  1.00 67.38           H  
ATOM    929 HH22 ARG A  63      14.847  40.683 -27.104  1.00 67.38           H  
ATOM    930  CZ  ARG A  63      14.588  41.212 -25.183  1.00 67.38           C  
ATOM    931  N   LEU A  64      11.342  41.033 -17.808  1.00 68.13           N  
ATOM    932  H   LEU A  64      10.698  40.596 -18.451  1.00 68.13           H  
ATOM    933  CA  LEU A  64      11.275  40.613 -16.413  1.00 68.13           C  
ATOM    934  HA  LEU A  64      11.935  41.246 -15.819  1.00 68.13           H  
ATOM    935  C   LEU A  64      11.719  39.145 -16.247  1.00 68.13           C  
ATOM    936  CB  LEU A  64       9.836  40.829 -15.916  1.00 68.13           C  
ATOM    937  HB2 LEU A  64       9.784  40.416 -14.909  1.00 68.13           H  
ATOM    938  HB3 LEU A  64       9.163  40.239 -16.538  1.00 68.13           H  
ATOM    939  O   LEU A  64      11.291  38.306 -17.044  1.00 68.13           O  
ATOM    940  CG  LEU A  64       9.341  42.294 -15.910  1.00 68.13           C  
ATOM    941  HG  LEU A  64       9.339  42.658 -16.937  1.00 68.13           H  
ATOM    942  CD1 LEU A  64       7.902  42.377 -15.401  1.00 68.13           C  
ATOM    943 HD11 LEU A  64       7.508  43.375 -15.594  1.00 68.13           H  
ATOM    944 HD12 LEU A  64       7.287  41.643 -15.921  1.00 68.13           H  
ATOM    945 HD13 LEU A  64       7.850  42.176 -14.331  1.00 68.13           H  
ATOM    946  CD2 LEU A  64      10.212  43.241 -15.078  1.00 68.13           C  
ATOM    947 HD21 LEU A  64      11.198  43.337 -15.532  1.00 68.13           H  
ATOM    948 HD22 LEU A  64       9.755  44.231 -15.058  1.00 68.13           H  
ATOM    949 HD23 LEU A  64      10.319  42.881 -14.055  1.00 68.13           H  
ATOM    950  N   PRO A  65      12.543  38.813 -15.233  1.00 55.71           N  
ATOM    951  CA  PRO A  65      12.865  37.430 -14.868  1.00 55.71           C  
ATOM    952  HA  PRO A  65      13.093  36.839 -15.754  1.00 55.71           H  
ATOM    953  C   PRO A  65      11.688  36.770 -14.122  1.00 55.71           C  
ATOM    954  CB  PRO A  65      14.124  37.555 -13.999  1.00 55.71           C  
ATOM    955  HB2 PRO A  65      14.256  36.721 -13.310  1.00 55.71           H  
ATOM    956  HB3 PRO A  65      15.000  37.651 -14.641  1.00 55.71           H  
ATOM    957  O   PRO A  65      10.610  37.351 -13.998  1.00 55.71           O  
ATOM    958  CG  PRO A  65      13.891  38.868 -13.256  1.00 55.71           C  
ATOM    959  HG2 PRO A  65      13.225  38.699 -12.410  1.00 55.71           H  
ATOM    960  HG3 PRO A  65      14.827  39.316 -12.921  1.00 55.71           H  
ATOM    961  CD  PRO A  65      13.190  39.734 -14.303  1.00 55.71           C  
ATOM    962  HD2 PRO A  65      12.460  40.381 -13.817  1.00 55.71           H  
ATOM    963  HD3 PRO A  65      13.927  40.331 -14.839  1.00 55.71           H  
ATOM    964  N   THR A  66      11.866  35.553 -13.604  1.00 51.84           N  
ATOM    965  H   THR A  66      12.758  35.093 -13.714  1.00 51.84           H  
ATOM    966  CA  THR A  66      10.881  34.907 -12.716  1.00 51.84           C  
ATOM    967  HA  THR A  66       9.890  35.000 -13.160  1.00 51.84           H  
ATOM    968  C   THR A  66      10.852  35.611 -11.355  1.00 51.84           C  
ATOM    969  CB  THR A  66      11.169  33.406 -12.565  1.00 51.84           C  
ATOM    970  HB  THR A  66      12.113  33.255 -12.041  1.00 51.84           H  
ATOM    971  O   THR A  66      11.551  35.233 -10.431  1.00 51.84           O  
ATOM    972  CG2 THR A  66      10.044  32.671 -11.835  1.00 51.84           C  
ATOM    973 HG21 THR A  66       9.958  33.038 -10.812  1.00 51.84           H  
ATOM    974 HG22 THR A  66      10.268  31.606 -11.791  1.00 51.84           H  
ATOM    975 HG23 THR A  66       9.095  32.817 -12.352  1.00 51.84           H  
ATOM    976  OG1 THR A  66      11.255  32.825 -13.850  1.00 51.84           O  
ATOM    977  HG1 THR A  66      11.527  31.915 -13.710  1.00 51.84           H  
ATOM    978  N   LEU A  67      10.042  36.663 -11.248  1.00 62.20           N  
ATOM    979  H   LEU A  67       9.583  36.961 -12.097  1.00 62.20           H  
ATOM    980  CA  LEU A  67      10.068  37.618 -10.132  1.00 62.20           C  
ATOM    981  HA  LEU A  67      11.096  37.915  -9.925  1.00 62.20           H  
ATOM    982  C   LEU A  67       9.469  37.118  -8.812  1.00 62.20           C  
ATOM    983  CB  LEU A  67       9.243  38.832 -10.575  1.00 62.20           C  
ATOM    984  HB2 LEU A  67       9.012  39.435  -9.697  1.00 62.20           H  
ATOM    985  HB3 LEU A  67       8.294  38.474 -10.975  1.00 62.20           H  
ATOM    986  O   LEU A  67       9.775  37.660  -7.759  1.00 62.20           O  
ATOM    987  CG  LEU A  67       9.941  39.729 -11.605  1.00 62.20           C  
ATOM    988  HG  LEU A  67      10.591  39.137 -12.250  1.00 62.20           H  
ATOM    989  CD1 LEU A  67       8.884  40.394 -12.479  1.00 62.20           C  
ATOM    990 HD11 LEU A  67       8.045  40.767 -11.892  1.00 62.20           H  
ATOM    991 HD12 LEU A  67       9.338  41.243 -12.991  1.00 62.20           H  
ATOM    992 HD13 LEU A  67       8.500  39.669 -13.196  1.00 62.20           H  
ATOM    993  CD2 LEU A  67      10.803  40.800 -10.939  1.00 62.20           C  
ATOM    994 HD21 LEU A  67      11.302  41.403 -11.698  1.00 62.20           H  
ATOM    995 HD22 LEU A  67      11.560  40.318 -10.320  1.00 62.20           H  
ATOM    996 HD23 LEU A  67      10.188  41.444 -10.310  1.00 62.20           H  
ATOM    997  N   VAL A  68       8.527  36.179  -8.866  1.00 66.16           N  
ATOM    998  H   VAL A  68       8.340  35.749  -9.761  1.00 66.16           H  
ATOM    999  CA  VAL A  68       7.505  36.055  -7.810  1.00 66.16           C  
ATOM   1000  HA  VAL A  68       7.219  37.061  -7.504  1.00 66.16           H  
ATOM   1001  C   VAL A  68       8.027  35.370  -6.542  1.00 66.16           C  
ATOM   1002  CB  VAL A  68       6.243  35.372  -8.369  1.00 66.16           C  
ATOM   1003  HB  VAL A  68       6.420  34.302  -8.478  1.00 66.16           H  
ATOM   1004  O   VAL A  68       7.508  35.608  -5.457  1.00 66.16           O  
ATOM   1005  CG1 VAL A  68       5.045  35.598  -7.454  1.00 66.16           C  
ATOM   1006 HG11 VAL A  68       4.158  35.136  -7.888  1.00 66.16           H  
ATOM   1007 HG12 VAL A  68       4.864  36.668  -7.346  1.00 66.16           H  
ATOM   1008 HG13 VAL A  68       5.221  35.146  -6.478  1.00 66.16           H  
ATOM   1009  CG2 VAL A  68       5.855  35.959  -9.740  1.00 66.16           C  
ATOM   1010 HG21 VAL A  68       6.550  35.631 -10.513  1.00 66.16           H  
ATOM   1011 HG22 VAL A  68       4.860  35.618 -10.028  1.00 66.16           H  
ATOM   1012 HG23 VAL A  68       5.841  37.048  -9.690  1.00 66.16           H  
ATOM   1013  N   PHE A  69       9.090  34.573  -6.662  1.00 57.88           N  
ATOM   1014  H   PHE A  69       9.480  34.425  -7.582  1.00 57.88           H  
ATOM   1015  CA  PHE A  69       9.775  33.964  -5.518  1.00 57.88           C  
ATOM   1016  HA  PHE A  69       9.059  33.841  -4.706  1.00 57.88           H  
ATOM   1017  C   PHE A  69      10.893  34.862  -4.957  1.00 57.88           C  
ATOM   1018  CB  PHE A  69      10.255  32.561  -5.920  1.00 57.88           C  
ATOM   1019  HB2 PHE A  69      10.708  32.086  -5.050  1.00 57.88           H  
ATOM   1020  HB3 PHE A  69      11.028  32.658  -6.682  1.00 57.88           H  
ATOM   1021  O   PHE A  69      11.130  34.841  -3.752  1.00 57.88           O  
ATOM   1022  CG  PHE A  69       9.137  31.662  -6.435  1.00 57.88           C  
ATOM   1023  CD1 PHE A  69       8.068  31.309  -5.587  1.00 57.88           C  
ATOM   1024  HD1 PHE A  69       8.055  31.653  -4.564  1.00 57.88           H  
ATOM   1025  CD2 PHE A  69       9.136  31.213  -7.772  1.00 57.88           C  
ATOM   1026  HD2 PHE A  69       9.954  31.472  -8.428  1.00 57.88           H  
ATOM   1027  CE1 PHE A  69       7.004  30.525  -6.072  1.00 57.88           C  
ATOM   1028  HE1 PHE A  69       6.177  30.268  -5.427  1.00 57.88           H  
ATOM   1029  CE2 PHE A  69       8.074  30.425  -8.255  1.00 57.88           C  
ATOM   1030  HE2 PHE A  69       8.074  30.078  -9.277  1.00 57.88           H  
ATOM   1031  CZ  PHE A  69       7.006  30.085  -7.406  1.00 57.88           C  
ATOM   1032  HZ  PHE A  69       6.186  29.489  -7.779  1.00 57.88           H  
ATOM   1033  N   ASP A  70      11.507  35.707  -5.797  1.00 63.16           N  
ATOM   1034  H   ASP A  70      11.304  35.639  -6.784  1.00 63.16           H  
ATOM   1035  CA  ASP A  70      12.498  36.718  -5.386  1.00 63.16           C  
ATOM   1036  HA  ASP A  70      13.227  36.264  -4.715  1.00 63.16           H  
ATOM   1037  C   ASP A  70      11.841  37.908  -4.659  1.00 63.16           C  
ATOM   1038  CB  ASP A  70      13.233  37.261  -6.627  1.00 63.16           C  
ATOM   1039  HB2 ASP A  70      12.499  37.706  -7.298  1.00 63.16           H  
ATOM   1040  HB3 ASP A  70      13.907  38.056  -6.305  1.00 63.16           H  
ATOM   1041  O   ASP A  70      12.398  38.473  -3.717  1.00 63.16           O  
ATOM   1042  CG  ASP A  70      14.057  36.244  -7.422  1.00 63.16           C  
ATOM   1043  OD1 ASP A  70      14.461  35.212  -6.843  1.00 63.16           O  
ATOM   1044  OD2 ASP A  70      14.293  36.541  -8.617  1.00 63.16           O  
ATOM   1045  N   TYR A  71      10.636  38.288  -5.096  1.00 75.97           N  
ATOM   1046  H   TYR A  71      10.273  37.801  -5.903  1.00 75.97           H  
ATOM   1047  CA  TYR A  71       9.841  39.402  -4.576  1.00 75.97           C  
ATOM   1048  HA  TYR A  71      10.360  39.848  -3.727  1.00 75.97           H  
ATOM   1049  C   TYR A  71       8.483  38.868  -4.088  1.00 75.97           C  
ATOM   1050  CB  TYR A  71       9.721  40.496  -5.649  1.00 75.97           C  
ATOM   1051  HB2 TYR A  71       9.149  41.325  -5.232  1.00 75.97           H  
ATOM   1052  HB3 TYR A  71       9.168  40.103  -6.502  1.00 75.97           H  
ATOM   1053  O   TYR A  71       7.472  39.035  -4.772  1.00 75.97           O  
ATOM   1054  CG  TYR A  71      11.063  41.019  -6.124  1.00 75.97           C  
ATOM   1055  CD1 TYR A  71      11.771  41.959  -5.352  1.00 75.97           C  
ATOM   1056  HD1 TYR A  71      11.325  42.366  -4.457  1.00 75.97           H  
ATOM   1057  CD2 TYR A  71      11.650  40.481  -7.285  1.00 75.97           C  
ATOM   1058  HD2 TYR A  71      11.122  39.728  -7.852  1.00 75.97           H  
ATOM   1059  CE1 TYR A  71      13.077  42.334  -5.720  1.00 75.97           C  
ATOM   1060  HE1 TYR A  71      13.622  43.041  -5.111  1.00 75.97           H  
ATOM   1061  CE2 TYR A  71      12.958  40.842  -7.652  1.00 75.97           C  
ATOM   1062  HE2 TYR A  71      13.438  40.371  -8.497  1.00 75.97           H  
ATOM   1063  OH  TYR A  71      14.943  42.113  -7.213  1.00 75.97           O  
ATOM   1064  HH  TYR A  71      15.349  42.625  -6.510  1.00 75.97           H  
ATOM   1065  CZ  TYR A  71      13.678  41.761  -6.862  1.00 75.97           C  
ATOM   1066  N   PRO A  72       8.444  38.206  -2.913  1.00 72.02           N  
ATOM   1067  CA  PRO A  72       7.352  37.316  -2.516  1.00 72.02           C  
ATOM   1068  HA  PRO A  72       7.158  36.610  -3.323  1.00 72.02           H  
ATOM   1069  C   PRO A  72       6.016  37.994  -2.202  1.00 72.02           C  
ATOM   1070  CB  PRO A  72       7.885  36.524  -1.313  1.00 72.02           C  
ATOM   1071  HB2 PRO A  72       8.357  35.607  -1.666  1.00 72.02           H  
ATOM   1072  HB3 PRO A  72       7.111  36.295  -0.581  1.00 72.02           H  
ATOM   1073  O   PRO A  72       5.043  37.281  -1.990  1.00 72.02           O  
ATOM   1074  CG  PRO A  72       8.945  37.445  -0.720  1.00 72.02           C  
ATOM   1075  HG2 PRO A  72       8.469  38.211  -0.107  1.00 72.02           H  
ATOM   1076  HG3 PRO A  72       9.690  36.893  -0.147  1.00 72.02           H  
ATOM   1077  CD  PRO A  72       9.546  38.078  -1.969  1.00 72.02           C  
ATOM   1078  HD2 PRO A  72       9.986  39.045  -1.725  1.00 72.02           H  
ATOM   1079  HD3 PRO A  72      10.303  37.411  -2.380  1.00 72.02           H  
ATOM   1080  N   THR A  73       5.935  39.327  -2.168  1.00 83.26           N  
ATOM   1081  H   THR A  73       6.741  39.859  -2.462  1.00 83.26           H  
ATOM   1082  CA  THR A  73       4.693  40.075  -1.909  1.00 83.26           C  
ATOM   1083  HA  THR A  73       3.861  39.371  -1.909  1.00 83.26           H  
ATOM   1084  C   THR A  73       4.433  41.118  -3.002  1.00 83.26           C  
ATOM   1085  CB  THR A  73       4.702  40.771  -0.535  1.00 83.26           C  
ATOM   1086  HB  THR A  73       3.710  41.180  -0.346  1.00 83.26           H  
ATOM   1087  O   THR A  73       5.389  41.616  -3.611  1.00 83.26           O  
ATOM   1088  CG2 THR A  73       5.057  39.841   0.624  1.00 83.26           C  
ATOM   1089 HG21 THR A  73       4.932  40.365   1.572  1.00 83.26           H  
ATOM   1090 HG22 THR A  73       6.084  39.488   0.536  1.00 83.26           H  
ATOM   1091 HG23 THR A  73       4.385  38.982   0.619  1.00 83.26           H  
ATOM   1092  OG1 THR A  73       5.635  41.834  -0.497  1.00 83.26           O  
ATOM   1093  HG1 THR A  73       5.858  41.952   0.429  1.00 83.26           H  
ATOM   1094  N   PRO A  74       3.168  41.530  -3.230  1.00 84.71           N  
ATOM   1095  CA  PRO A  74       2.845  42.589  -4.185  1.00 84.71           C  
ATOM   1096  HA  PRO A  74       3.065  42.219  -5.187  1.00 84.71           H  
ATOM   1097  C   PRO A  74       3.633  43.886  -3.966  1.00 84.71           C  
ATOM   1098  CB  PRO A  74       1.338  42.818  -4.050  1.00 84.71           C  
ATOM   1099  HB2 PRO A  74       0.883  43.117  -4.994  1.00 84.71           H  
ATOM   1100  HB3 PRO A  74       1.150  43.577  -3.291  1.00 84.71           H  
ATOM   1101  O   PRO A  74       4.071  44.504  -4.935  1.00 84.71           O  
ATOM   1102  CG  PRO A  74       0.809  41.468  -3.570  1.00 84.71           C  
ATOM   1103  HG2 PRO A  74      -0.108  41.577  -2.992  1.00 84.71           H  
ATOM   1104  HG3 PRO A  74       0.644  40.814  -4.427  1.00 84.71           H  
ATOM   1105  CD  PRO A  74       1.948  40.918  -2.715  1.00 84.71           C  
ATOM   1106  HD2 PRO A  74       1.976  39.833  -2.810  1.00 84.71           H  
ATOM   1107  HD3 PRO A  74       1.799  41.200  -1.673  1.00 84.71           H  
ATOM   1108  N   THR A  75       3.874  44.271  -2.707  1.00 81.69           N  
ATOM   1109  H   THR A  75       3.454  43.736  -1.960  1.00 81.69           H  
ATOM   1110  CA  THR A  75       4.676  45.459  -2.364  1.00 81.69           C  
ATOM   1111  HA  THR A  75       4.282  46.320  -2.904  1.00 81.69           H  
ATOM   1112  C   THR A  75       6.132  45.317  -2.796  1.00 81.69           C  
ATOM   1113  CB  THR A  75       4.588  45.781  -0.866  1.00 81.69           C  
ATOM   1114  HB  THR A  75       5.025  44.967  -0.287  1.00 81.69           H  
ATOM   1115  O   THR A  75       6.647  46.199  -3.482  1.00 81.69           O  
ATOM   1116  CG2 THR A  75       5.272  47.098  -0.501  1.00 81.69           C  
ATOM   1117 HG21 THR A  75       5.109  47.310   0.556  1.00 81.69           H  
ATOM   1118 HG22 THR A  75       4.841  47.904  -1.094  1.00 81.69           H  
ATOM   1119 HG23 THR A  75       6.346  47.049  -0.682  1.00 81.69           H  
ATOM   1120  OG1 THR A  75       3.239  45.952  -0.500  1.00 81.69           O  
ATOM   1121  HG1 THR A  75       2.818  45.089  -0.483  1.00 81.69           H  
ATOM   1122  N   ALA A  76       6.788  44.197  -2.467  1.00 83.69           N  
ATOM   1123  H   ALA A  76       6.300  43.459  -1.980  1.00 83.69           H  
ATOM   1124  CA  ALA A  76       8.174  43.960  -2.875  1.00 83.69           C  
ATOM   1125  HA  ALA A  76       8.802  44.754  -2.471  1.00 83.69           H  
ATOM   1126  C   ALA A  76       8.323  43.980  -4.406  1.00 83.69           C  
ATOM   1127  CB  ALA A  76       8.630  42.618  -2.287  1.00 83.69           C  
ATOM   1128  HB1 ALA A  76       9.669  42.435  -2.562  1.00 83.69           H  
ATOM   1129  HB2 ALA A  76       8.012  41.808  -2.674  1.00 83.69           H  
ATOM   1130  HB3 ALA A  76       8.552  42.641  -1.200  1.00 83.69           H  
ATOM   1131  O   ALA A  76       9.263  44.563  -4.949  1.00 83.69           O  
ATOM   1132  N   LEU A  77       7.350  43.392  -5.106  1.00 86.52           N  
ATOM   1133  H   LEU A  77       6.624  42.907  -4.599  1.00 86.52           H  
ATOM   1134  CA  LEU A  77       7.333  43.329  -6.561  1.00 86.52           C  
ATOM   1135  HA  LEU A  77       8.318  42.991  -6.883  1.00 86.52           H  
ATOM   1136  C   LEU A  77       7.091  44.705  -7.211  1.00 86.52           C  
ATOM   1137  CB  LEU A  77       6.289  42.267  -6.942  1.00 86.52           C  
ATOM   1138  HB2 LEU A  77       6.556  41.340  -6.435  1.00 86.52           H  
ATOM   1139  HB3 LEU A  77       5.312  42.576  -6.570  1.00 86.52           H  
ATOM   1140  O   LEU A  77       7.743  45.053  -8.195  1.00 86.52           O  
ATOM   1141  CG  LEU A  77       6.179  41.982  -8.444  1.00 86.52           C  
ATOM   1142  HG  LEU A  77       5.716  42.828  -8.951  1.00 86.52           H  
ATOM   1143  CD1 LEU A  77       7.547  41.723  -9.057  1.00 86.52           C  
ATOM   1144 HD11 LEU A  77       8.118  42.649  -9.131  1.00 86.52           H  
ATOM   1145 HD12 LEU A  77       8.090  41.002  -8.446  1.00 86.52           H  
ATOM   1146 HD13 LEU A  77       7.398  41.327 -10.061  1.00 86.52           H  
ATOM   1147  CD2 LEU A  77       5.327  40.732  -8.678  1.00 86.52           C  
ATOM   1148 HD21 LEU A  77       5.771  39.876  -8.170  1.00 86.52           H  
ATOM   1149 HD22 LEU A  77       5.254  40.513  -9.743  1.00 86.52           H  
ATOM   1150 HD23 LEU A  77       4.324  40.891  -8.283  1.00 86.52           H  
ATOM   1151  N   ALA A  78       6.205  45.524  -6.642  1.00 85.80           N  
ATOM   1152  H   ALA A  78       5.677  45.189  -5.849  1.00 85.80           H  
ATOM   1153  CA  ALA A  78       5.936  46.877  -7.126  1.00 85.80           C  
ATOM   1154  HA  ALA A  78       5.680  46.823  -8.184  1.00 85.80           H  
ATOM   1155  C   ALA A  78       7.146  47.813  -6.987  1.00 85.80           C  
ATOM   1156  CB  ALA A  78       4.729  47.418  -6.365  1.00 85.80           C  
ATOM   1157  HB1 ALA A  78       4.473  48.409  -6.740  1.00 85.80           H  
ATOM   1158  HB2 ALA A  78       4.953  47.487  -5.301  1.00 85.80           H  
ATOM   1159  HB3 ALA A  78       3.891  46.736  -6.509  1.00 85.80           H  
ATOM   1160  O   ALA A  78       7.470  48.531  -7.939  1.00 85.80           O  
ATOM   1161  N   VAL A  79       7.848  47.760  -5.846  1.00 81.81           N  
ATOM   1162  H   VAL A  79       7.504  47.173  -5.100  1.00 81.81           H  
ATOM   1163  CA  VAL A  79       9.107  48.497  -5.626  1.00 81.81           C  
ATOM   1164  HA  VAL A  79       8.914  49.566  -5.718  1.00 81.81           H  
ATOM   1165  C   VAL A  79      10.126  48.124  -6.703  1.00 81.81           C  
ATOM   1166  CB  VAL A  79       9.660  48.231  -4.209  1.00 81.81           C  
ATOM   1167  HB  VAL A  79       9.691  47.156  -4.033  1.00 81.81           H  
ATOM   1168  O   VAL A  79      10.679  49.008  -7.361  1.00 81.81           O  
ATOM   1169  CG1 VAL A  79      11.074  48.792  -4.003  1.00 81.81           C  
ATOM   1170 HG11 VAL A  79      11.792  48.279  -4.643  1.00 81.81           H  
ATOM   1171 HG12 VAL A  79      11.383  48.642  -2.969  1.00 81.81           H  
ATOM   1172 HG13 VAL A  79      11.090  49.859  -4.227  1.00 81.81           H  
ATOM   1173  CG2 VAL A  79       8.755  48.876  -3.152  1.00 81.81           C  
ATOM   1174 HG21 VAL A  79       8.750  49.960  -3.267  1.00 81.81           H  
ATOM   1175 HG22 VAL A  79       7.731  48.517  -3.246  1.00 81.81           H  
ATOM   1176 HG23 VAL A  79       9.115  48.630  -2.153  1.00 81.81           H  
ATOM   1177  N   ARG A  80      10.297  46.822  -6.979  1.00 82.86           N  
ATOM   1178  H   ARG A  80       9.817  46.145  -6.404  1.00 82.86           H  
ATOM   1179  CA  ARG A  80      11.239  46.345  -7.999  1.00 82.86           C  
ATOM   1180  HA  ARG A  80      12.217  46.743  -7.728  1.00 82.86           H  
ATOM   1181  C   ARG A  80      10.934  46.867  -9.407  1.00 82.86           C  
ATOM   1182  CB  ARG A  80      11.279  44.807  -7.969  1.00 82.86           C  
ATOM   1183  HB2 ARG A  80      11.532  44.481  -6.961  1.00 82.86           H  
ATOM   1184  HB3 ARG A  80      10.296  44.406  -8.215  1.00 82.86           H  
ATOM   1185  O   ARG A  80      11.848  47.251 -10.136  1.00 82.86           O  
ATOM   1186  CG  ARG A  80      12.306  44.227  -8.951  1.00 82.86           C  
ATOM   1187  HG2 ARG A  80      12.006  44.437  -9.977  1.00 82.86           H  
ATOM   1188  HG3 ARG A  80      12.334  43.145  -8.827  1.00 82.86           H  
ATOM   1189  CD  ARG A  80      13.694  44.825  -8.691  1.00 82.86           C  
ATOM   1190  HD2 ARG A  80      13.686  45.877  -8.973  1.00 82.86           H  
ATOM   1191  HD3 ARG A  80      13.924  44.757  -7.627  1.00 82.86           H  
ATOM   1192  NE  ARG A  80      14.743  44.148  -9.458  1.00 82.86           N  
ATOM   1193  HE  ARG A  80      14.565  43.191  -9.727  1.00 82.86           H  
ATOM   1194  NH1 ARG A  80      16.348  45.768  -9.140  1.00 82.86           N  
ATOM   1195 HH11 ARG A  80      15.729  46.289  -8.537  1.00 82.86           H  
ATOM   1196 HH12 ARG A  80      17.294  46.111  -9.227  1.00 82.86           H  
ATOM   1197  NH2 ARG A  80      16.830  43.935 -10.311  1.00 82.86           N  
ATOM   1198 HH21 ARG A  80      17.770  44.290 -10.413  1.00 82.86           H  
ATOM   1199 HH22 ARG A  80      16.587  43.006 -10.623  1.00 82.86           H  
ATOM   1200  CZ  ARG A  80      15.959  44.626  -9.632  1.00 82.86           C  
ATOM   1201  N   LEU A  81       9.662  46.916  -9.801  1.00 82.63           N  
ATOM   1202  H   LEU A  81       8.957  46.564  -9.169  1.00 82.63           H  
ATOM   1203  CA  LEU A  81       9.260  47.506 -11.086  1.00 82.63           C  
ATOM   1204  HA  LEU A  81       9.853  47.058 -11.883  1.00 82.63           H  
ATOM   1205  C   LEU A  81       9.540  49.020 -11.137  1.00 82.63           C  
ATOM   1206  CB  LEU A  81       7.772  47.214 -11.343  1.00 82.63           C  
ATOM   1207  HB2 LEU A  81       7.198  47.601 -10.501  1.00 82.63           H  
ATOM   1208  HB3 LEU A  81       7.464  47.756 -12.237  1.00 82.63           H  
ATOM   1209  O   LEU A  81       9.849  49.556 -12.204  1.00 82.63           O  
ATOM   1210  CG  LEU A  81       7.428  45.726 -11.536  1.00 82.63           C  
ATOM   1211  HG  LEU A  81       7.810  45.140 -10.700  1.00 82.63           H  
ATOM   1212  CD1 LEU A  81       5.909  45.567 -11.584  1.00 82.63           C  
ATOM   1213 HD11 LEU A  81       5.661  44.510 -11.676  1.00 82.63           H  
ATOM   1214 HD12 LEU A  81       5.477  45.939 -10.655  1.00 82.63           H  
ATOM   1215 HD13 LEU A  81       5.492  46.117 -12.427  1.00 82.63           H  
ATOM   1216  CD2 LEU A  81       8.008  45.145 -12.826  1.00 82.63           C  
ATOM   1217 HD21 LEU A  81       7.646  45.699 -13.692  1.00 82.63           H  
ATOM   1218 HD22 LEU A  81       9.097  45.182 -12.795  1.00 82.63           H  
ATOM   1219 HD23 LEU A  81       7.706  44.101 -12.915  1.00 82.63           H  
ATOM   1220  N   GLY A  82       9.462  49.709  -9.995  1.00 78.08           N  
ATOM   1221  H   GLY A  82       9.206  49.211  -9.154  1.00 78.08           H  
ATOM   1222  CA  GLY A  82       9.772  51.134  -9.866  1.00 78.08           C  
ATOM   1223  HA2 GLY A  82       9.163  51.707 -10.565  1.00 78.08           H  
ATOM   1224  HA3 GLY A  82       9.539  51.447  -8.849  1.00 78.08           H  
ATOM   1225  C   GLY A  82      11.244  51.449 -10.132  1.00 78.08           C  
ATOM   1226  O   GLY A  82      11.541  52.395 -10.866  1.00 78.08           O  
ATOM   1227  N   GLU A  83      12.150  50.624  -9.598  1.00 77.49           N  
ATOM   1228  H   GLU A  83      11.818  49.903  -8.973  1.00 77.49           H  
ATOM   1229  CA  GLU A  83      13.600  50.724  -9.818  1.00 77.49           C  
ATOM   1230  HA  GLU A  83      13.958  51.690  -9.463  1.00 77.49           H  
ATOM   1231  C   GLU A  83      13.963  50.605 -11.305  1.00 77.49           C  
ATOM   1232  CB  GLU A  83      14.329  49.611  -9.051  1.00 77.49           C  
ATOM   1233  HB2 GLU A  83      13.940  48.650  -9.389  1.00 77.49           H  
ATOM   1234  HB3 GLU A  83      15.388  49.652  -9.305  1.00 77.49           H  
ATOM   1235  O   GLU A  83      14.693  51.443 -11.835  1.00 77.49           O  
ATOM   1236  CG  GLU A  83      14.199  49.704  -7.525  1.00 77.49           C  
ATOM   1237  HG2 GLU A  83      14.645  50.644  -7.199  1.00 77.49           H  
ATOM   1238  HG3 GLU A  83      13.145  49.717  -7.246  1.00 77.49           H  
ATOM   1239  CD  GLU A  83      14.887  48.525  -6.817  1.00 77.49           C  
ATOM   1240  OE1 GLU A  83      15.279  48.706  -5.648  1.00 77.49           O  
ATOM   1241  OE2 GLU A  83      15.050  47.451  -7.454  1.00 77.49           O  
ATOM   1242  N   LEU A  84      13.406  49.600 -11.992  1.00 74.73           N  
ATOM   1243  H   LEU A  84      12.812  48.962 -11.481  1.00 74.73           H  
ATOM   1244  CA  LEU A  84      13.695  49.309 -13.402  1.00 74.73           C  
ATOM   1245  HA  LEU A  84      14.768  49.157 -13.514  1.00 74.73           H  
ATOM   1246  C   LEU A  84      13.329  50.483 -14.331  1.00 74.73           C  
ATOM   1247  CB  LEU A  84      12.952  48.015 -13.793  1.00 74.73           C  
ATOM   1248  HB2 LEU A  84      11.905  48.128 -13.512  1.00 74.73           H  
ATOM   1249  HB3 LEU A  84      12.998  47.900 -14.875  1.00 74.73           H  
ATOM   1250  O   LEU A  84      14.104  50.839 -15.221  1.00 74.73           O  
ATOM   1251  CG  LEU A  84      13.511  46.732 -13.143  1.00 74.73           C  
ATOM   1252  HG  LEU A  84      13.628  46.880 -12.069  1.00 74.73           H  
ATOM   1253  CD1 LEU A  84      12.554  45.560 -13.366  1.00 74.73           C  
ATOM   1254 HD11 LEU A  84      12.944  44.667 -12.878  1.00 74.73           H  
ATOM   1255 HD12 LEU A  84      11.584  45.796 -12.926  1.00 74.73           H  
ATOM   1256 HD13 LEU A  84      12.435  45.369 -14.432  1.00 74.73           H  
ATOM   1257  CD2 LEU A  84      14.868  46.336 -13.731  1.00 74.73           C  
ATOM   1258 HD21 LEU A  84      14.783  46.198 -14.809  1.00 74.73           H  
ATOM   1259 HD22 LEU A  84      15.605  47.113 -13.526  1.00 74.73           H  
ATOM   1260 HD23 LEU A  84      15.210  45.408 -13.274  1.00 74.73           H  
ATOM   1261  N   PHE A  85      12.204  51.160 -14.073  1.00 68.25           N  
ATOM   1262  H   PHE A  85      11.608  50.814 -13.334  1.00 68.25           H  
ATOM   1263  CA  PHE A  85      11.809  52.377 -14.798  1.00 68.25           C  
ATOM   1264  HA  PHE A  85      11.828  52.164 -15.866  1.00 68.25           H  
ATOM   1265  C   PHE A  85      12.741  53.583 -14.576  1.00 68.25           C  
ATOM   1266  CB  PHE A  85      10.381  52.779 -14.385  1.00 68.25           C  
ATOM   1267  HB2 PHE A  85      10.300  53.866 -14.389  1.00 68.25           H  
ATOM   1268  HB3 PHE A  85      10.190  52.457 -13.362  1.00 68.25           H  
ATOM   1269  O   PHE A  85      12.694  54.538 -15.354  1.00 68.25           O  
ATOM   1270  CG  PHE A  85       9.290  52.272 -15.301  1.00 68.25           C  
ATOM   1271  CD1 PHE A  85       9.204  52.759 -16.620  1.00 68.25           C  
ATOM   1272  HD1 PHE A  85       9.953  53.441 -16.994  1.00 68.25           H  
ATOM   1273  CD2 PHE A  85       8.352  51.333 -14.836  1.00 68.25           C  
ATOM   1274  HD2 PHE A  85       8.433  50.933 -13.837  1.00 68.25           H  
ATOM   1275  CE1 PHE A  85       8.180  52.307 -17.471  1.00 68.25           C  
ATOM   1276  HE1 PHE A  85       8.157  52.621 -18.505  1.00 68.25           H  
ATOM   1277  CE2 PHE A  85       7.325  50.889 -15.685  1.00 68.25           C  
ATOM   1278  HE2 PHE A  85       6.629  50.142 -15.334  1.00 68.25           H  
ATOM   1279  CZ  PHE A  85       7.236  51.379 -17.000  1.00 68.25           C  
ATOM   1280  HZ  PHE A  85       6.473  51.004 -17.666  1.00 68.25           H  
ATOM   1281  N   GLY A  86      13.532  53.605 -13.500  1.00 57.17           N  
ATOM   1282  H   GLY A  86      13.567  52.789 -12.906  1.00 57.17           H  
ATOM   1283  CA  GLY A  86      14.410  54.732 -13.169  1.00 57.17           C  
ATOM   1284  HA2 GLY A  86      14.750  54.606 -12.141  1.00 57.17           H  
ATOM   1285  HA3 GLY A  86      13.856  55.668 -13.243  1.00 57.17           H  
ATOM   1286  C   GLY A  86      15.652  54.827 -14.060  1.00 57.17           C  
ATOM   1287  O   GLY A  86      16.186  55.920 -14.258  1.00 57.17           O  
ATOM   1288  N   THR A  87      16.104  53.695 -14.602  1.00 50.95           N  
ATOM   1289  H   THR A  87      15.643  52.833 -14.350  1.00 50.95           H  
ATOM   1290  CA  THR A  87      17.385  53.575 -15.311  1.00 50.95           C  
ATOM   1291  HA  THR A  87      18.073  54.302 -14.879  1.00 50.95           H  
ATOM   1292  C   THR A  87      17.333  53.928 -16.800  1.00 50.95           C  
ATOM   1293  CB  THR A  87      18.003  52.177 -15.094  1.00 50.95           C  
ATOM   1294  HB  THR A  87      18.568  51.878 -15.976  1.00 50.95           H  
ATOM   1295  O   THR A  87      18.244  54.601 -17.278  1.00 50.95           O  
ATOM   1296  CG2 THR A  87      18.944  52.197 -13.888  1.00 50.95           C  
ATOM   1297 HG21 THR A  87      19.388  51.210 -13.763  1.00 50.95           H  
ATOM   1298 HG22 THR A  87      19.740  52.926 -14.045  1.00 50.95           H  
ATOM   1299 HG23 THR A  87      18.386  52.449 -12.987  1.00 50.95           H  
ATOM   1300  OG1 THR A  87      17.043  51.186 -14.784  1.00 50.95           O  
ATOM   1301  HG1 THR A  87      16.426  51.052 -15.507  1.00 50.95           H  
ATOM   1302  N   GLU A  88      16.288  53.540 -17.540  1.00 41.71           N  
ATOM   1303  H   GLU A  88      15.557  52.990 -17.110  1.00 41.71           H  
ATOM   1304  CA  GLU A  88      16.260  53.694 -19.010  1.00 41.71           C  
ATOM   1305  HA  GLU A  88      17.207  53.346 -19.422  1.00 41.71           H  
ATOM   1306  C   GLU A  88      16.098  55.151 -19.485  1.00 41.71           C  
ATOM   1307  CB  GLU A  88      15.145  52.821 -19.611  1.00 41.71           C  
ATOM   1308  HB2 GLU A  88      14.206  53.045 -19.105  1.00 41.71           H  
ATOM   1309  HB3 GLU A  88      15.037  53.073 -20.666  1.00 41.71           H  
ATOM   1310  O   GLU A  88      16.724  55.567 -20.458  1.00 41.71           O  
ATOM   1311  CG  GLU A  88      15.456  51.319 -19.505  1.00 41.71           C  
ATOM   1312  HG2 GLU A  88      16.439  51.138 -19.940  1.00 41.71           H  
ATOM   1313  HG3 GLU A  88      15.499  51.038 -18.453  1.00 41.71           H  
ATOM   1314  CD  GLU A  88      14.404  50.455 -20.219  1.00 41.71           C  
ATOM   1315  OE1 GLU A  88      14.813  49.475 -20.882  1.00 41.71           O  
ATOM   1316  OE2 GLU A  88      13.201  50.772 -20.070  1.00 41.71           O  
ATOM   1317  N   VAL A  89      15.309  55.967 -18.776  1.00 38.02           N  
ATOM   1318  H   VAL A  89      14.851  55.568 -17.968  1.00 38.02           H  
ATOM   1319  CA  VAL A  89      14.868  57.302 -19.246  1.00 38.02           C  
ATOM   1320  HA  VAL A  89      14.450  57.176 -20.245  1.00 38.02           H  
ATOM   1321  C   VAL A  89      16.016  58.322 -19.398  1.00 38.02           C  
ATOM   1322  CB  VAL A  89      13.739  57.841 -18.331  1.00 38.02           C  
ATOM   1323  HB  VAL A  89      14.140  57.978 -17.326  1.00 38.02           H  
ATOM   1324  O   VAL A  89      15.840  59.360 -20.032  1.00 38.02           O  
ATOM   1325  CG1 VAL A  89      13.132  59.176 -18.791  1.00 38.02           C  
ATOM   1326 HG11 VAL A  89      13.856  59.982 -18.671  1.00 38.02           H  
ATOM   1327 HG12 VAL A  89      12.259  59.426 -18.188  1.00 38.02           H  
ATOM   1328 HG13 VAL A  89      12.842  59.111 -19.839  1.00 38.02           H  
ATOM   1329  CG2 VAL A  89      12.567  56.849 -18.247  1.00 38.02           C  
ATOM   1330 HG21 VAL A  89      11.784  57.249 -17.603  1.00 38.02           H  
ATOM   1331 HG22 VAL A  89      12.163  56.665 -19.242  1.00 38.02           H  
ATOM   1332 HG23 VAL A  89      12.891  55.902 -17.817  1.00 38.02           H  
ATOM   1333  N   ARG A  90      17.208  58.060 -18.844  1.00 35.60           N  
ATOM   1334  H   ARG A  90      17.332  57.148 -18.429  1.00 35.60           H  
ATOM   1335  CA  ARG A  90      18.360  58.982 -18.932  1.00 35.60           C  
ATOM   1336  HA  ARG A  90      18.000  60.004 -18.815  1.00 35.60           H  
ATOM   1337  C   ARG A  90      19.079  58.999 -20.286  1.00 35.60           C  
ATOM   1338  CB  ARG A  90      19.376  58.668 -17.822  1.00 35.60           C  
ATOM   1339  HB2 ARG A  90      19.434  57.591 -17.663  1.00 35.60           H  
ATOM   1340  HB3 ARG A  90      20.362  59.008 -18.139  1.00 35.60           H  
ATOM   1341  O   ARG A  90      19.832  59.940 -20.514  1.00 35.60           O  
ATOM   1342  CG  ARG A  90      19.044  59.379 -16.506  1.00 35.60           C  
ATOM   1343  HG2 ARG A  90      18.937  60.447 -16.692  1.00 35.60           H  
ATOM   1344  HG3 ARG A  90      18.113  58.986 -16.096  1.00 35.60           H  
ATOM   1345  CD  ARG A  90      20.191  59.151 -15.515  1.00 35.60           C  
ATOM   1346  HD2 ARG A  90      21.127  59.444 -15.991  1.00 35.60           H  
ATOM   1347  HD3 ARG A  90      20.236  58.088 -15.278  1.00 35.60           H  
ATOM   1348  NE  ARG A  90      20.015  59.933 -14.277  1.00 35.60           N  
ATOM   1349  HE  ARG A  90      19.174  60.489 -14.211  1.00 35.60           H  
ATOM   1350  NH1 ARG A  90      21.931  59.228 -13.228  1.00 35.60           N  
ATOM   1351 HH11 ARG A  90      22.540  59.219 -12.422  1.00 35.60           H  
ATOM   1352 HH12 ARG A  90      22.127  58.635 -14.021  1.00 35.60           H  
ATOM   1353  NH2 ARG A  90      20.580  60.673 -12.197  1.00 35.60           N  
ATOM   1354 HH21 ARG A  90      19.732  61.220 -12.162  1.00 35.60           H  
ATOM   1355 HH22 ARG A  90      21.202  60.653 -11.401  1.00 35.60           H  
ATOM   1356  CZ  ARG A  90      20.840  59.943 -13.245  1.00 35.60           C  
ATOM   1357  N   GLY A  91      18.930  57.966 -21.116  1.00 34.27           N  
ATOM   1358  H   GLY A  91      18.259  57.250 -20.876  1.00 34.27           H  
ATOM   1359  CA  GLY A  91      19.807  57.738 -22.271  1.00 34.27           C  
ATOM   1360  HA2 GLY A  91      19.687  56.708 -22.605  1.00 34.27           H  
ATOM   1361  HA3 GLY A  91      20.845  57.875 -21.968  1.00 34.27           H  
ATOM   1362  C   GLY A  91      19.544  58.657 -23.467  1.00 34.27           C  
ATOM   1363  O   GLY A  91      20.344  59.537 -23.782  1.00 34.27           O  
ATOM   1364  N   GLU A  92      18.439  58.417 -24.170  1.00 35.41           N  
ATOM   1365  H   GLU A  92      17.812  57.691 -23.856  1.00 35.41           H  
ATOM   1366  CA  GLU A  92      18.189  58.973 -25.506  1.00 35.41           C  
ATOM   1367  HA  GLU A  92      19.146  59.089 -26.014  1.00 35.41           H  
ATOM   1368  C   GLU A  92      17.563  60.376 -25.464  1.00 35.41           C  
ATOM   1369  CB  GLU A  92      17.368  57.981 -26.348  1.00 35.41           C  
ATOM   1370  HB2 GLU A  92      16.424  57.776 -25.843  1.00 35.41           H  
ATOM   1371  HB3 GLU A  92      17.161  58.438 -27.315  1.00 35.41           H  
ATOM   1372  O   GLU A  92      16.402  60.582 -25.815  1.00 35.41           O  
ATOM   1373  CG  GLU A  92      18.125  56.664 -26.588  1.00 35.41           C  
ATOM   1374  HG2 GLU A  92      19.115  56.902 -26.978  1.00 35.41           H  
ATOM   1375  HG3 GLU A  92      18.255  56.145 -25.638  1.00 35.41           H  
ATOM   1376  CD  GLU A  92      17.396  55.737 -27.572  1.00 35.41           C  
ATOM   1377  OE1 GLU A  92      18.108  55.004 -28.295  1.00 35.41           O  
ATOM   1378  OE2 GLU A  92      16.145  55.766 -27.596  1.00 35.41           O  
ATOM   1379  N   ALA A  93      18.347  61.377 -25.056  1.00 39.32           N  
ATOM   1380  H   ALA A  93      19.274  61.152 -24.725  1.00 39.32           H  
ATOM   1381  CA  ALA A  93      17.984  62.773 -25.287  1.00 39.32           C  
ATOM   1382  HA  ALA A  93      16.963  62.919 -24.932  1.00 39.32           H  
ATOM   1383  C   ALA A  93      18.064  63.084 -26.803  1.00 39.32           C  
ATOM   1384  CB  ALA A  93      18.898  63.677 -24.451  1.00 39.32           C  
ATOM   1385  HB1 ALA A  93      19.936  63.534 -24.753  1.00 39.32           H  
ATOM   1386  HB2 ALA A  93      18.621  64.719 -24.605  1.00 39.32           H  
ATOM   1387  HB3 ALA A  93      18.794  63.428 -23.395  1.00 39.32           H  
ATOM   1388  O   ALA A  93      19.157  63.007 -27.373  1.00 39.32           O  
ATOM   1389  N   PRO A  94      16.952  63.430 -27.486  1.00 39.69           N  
ATOM   1390  CA  PRO A  94      16.960  63.630 -28.933  1.00 39.69           C  
ATOM   1391  HA  PRO A  94      17.359  62.734 -29.408  1.00 39.69           H  
ATOM   1392  C   PRO A  94      17.833  64.827 -29.339  1.00 39.69           C  
ATOM   1393  CB  PRO A  94      15.493  63.786 -29.348  1.00 39.69           C  
ATOM   1394  HB2 PRO A  94      15.089  62.810 -29.619  1.00 39.69           H  
ATOM   1395  HB3 PRO A  94      15.367  64.490 -30.171  1.00 39.69           H  
ATOM   1396  O   PRO A  94      17.783  65.897 -28.731  1.00 39.69           O  
ATOM   1397  CG  PRO A  94      14.810  64.278 -28.072  1.00 39.69           C  
ATOM   1398  HG2 PRO A  94      14.932  65.358 -27.986  1.00 39.69           H  
ATOM   1399  HG3 PRO A  94      13.755  64.006 -28.045  1.00 39.69           H  
ATOM   1400  CD  PRO A  94      15.602  63.585 -26.965  1.00 39.69           C  
ATOM   1401  HD2 PRO A  94      15.171  62.604 -26.767  1.00 39.69           H  
ATOM   1402  HD3 PRO A  94      15.588  64.196 -26.062  1.00 39.69           H  
ATOM   1403  N   SER A  95      18.638  64.636 -30.388  1.00 49.53           N  
ATOM   1404  H   SER A  95      18.615  63.729 -30.831  1.00 49.53           H  
ATOM   1405  CA  SER A  95      19.616  65.621 -30.866  1.00 49.53           C  
ATOM   1406  HA  SER A  95      20.310  65.830 -30.051  1.00 49.53           H  
ATOM   1407  C   SER A  95      18.968  66.936 -31.305  1.00 49.53           C  
ATOM   1408  CB  SER A  95      20.415  65.036 -32.035  1.00 49.53           C  
ATOM   1409  HB2 SER A  95      19.726  64.726 -32.821  1.00 49.53           H  
ATOM   1410  HB3 SER A  95      20.971  64.164 -31.688  1.00 49.53           H  
ATOM   1411  O   SER A  95      18.011  66.942 -32.080  1.00 49.53           O  
ATOM   1412  OG  SER A  95      21.317  65.993 -32.564  1.00 49.53           O  
ATOM   1413  HG  SER A  95      21.848  65.556 -33.234  1.00 49.53           H  
ATOM   1414  N   ALA A  96      19.565  68.060 -30.895  1.00 55.87           N  
ATOM   1415  H   ALA A  96      20.347  67.974 -30.262  1.00 55.87           H  
ATOM   1416  CA  ALA A  96      19.120  69.405 -31.262  1.00 55.87           C  
ATOM   1417  HA  ALA A  96      18.107  69.548 -30.886  1.00 55.87           H  
ATOM   1418  C   ALA A  96      19.080  69.654 -32.785  1.00 55.87           C  
ATOM   1419  CB  ALA A  96      20.049  70.411 -30.568  1.00 55.87           C  
ATOM   1420  HB1 ALA A  96      20.021  70.258 -29.489  1.00 55.87           H  
ATOM   1421  HB2 ALA A  96      19.713  71.424 -30.788  1.00 55.87           H  
ATOM   1422  HB3 ALA A  96      21.070  70.289 -30.927  1.00 55.87           H  
ATOM   1423  O   ALA A  96      18.289  70.477 -33.243  1.00 55.87           O  
ATOM   1424  N   LEU A  97      19.894  68.934 -33.571  1.00 59.24           N  
ATOM   1425  H   LEU A  97      20.474  68.231 -33.135  1.00 59.24           H  
ATOM   1426  CA  LEU A  97      19.931  69.062 -35.034  1.00 59.24           C  
ATOM   1427  HA  LEU A  97      20.086  70.109 -35.293  1.00 59.24           H  
ATOM   1428  C   LEU A  97      18.602  68.660 -35.693  1.00 59.24           C  
ATOM   1429  CB  LEU A  97      21.096  68.224 -35.596  1.00 59.24           C  
ATOM   1430  HB2 LEU A  97      21.022  67.214 -35.193  1.00 59.24           H  
ATOM   1431  HB3 LEU A  97      20.982  68.151 -36.678  1.00 59.24           H  
ATOM   1432  O   LEU A  97      18.151  69.349 -36.599  1.00 59.24           O  
ATOM   1433  CG  LEU A  97      22.493  68.798 -35.295  1.00 59.24           C  
ATOM   1434  HG  LEU A  97      22.575  69.021 -34.232  1.00 59.24           H  
ATOM   1435  CD1 LEU A  97      23.568  67.769 -35.647  1.00 59.24           C  
ATOM   1436 HD11 LEU A  97      23.417  66.860 -35.064  1.00 59.24           H  
ATOM   1437 HD12 LEU A  97      23.515  67.527 -36.709  1.00 59.24           H  
ATOM   1438 HD13 LEU A  97      24.555  68.172 -35.420  1.00 59.24           H  
ATOM   1439  CD2 LEU A  97      22.780  70.071 -36.096  1.00 59.24           C  
ATOM   1440 HD21 LEU A  97      23.791  70.421 -35.887  1.00 59.24           H  
ATOM   1441 HD22 LEU A  97      22.683  69.870 -37.163  1.00 59.24           H  
ATOM   1442 HD23 LEU A  97      22.079  70.858 -35.820  1.00 59.24           H  
ATOM   1443  N   ALA A  98      17.917  67.630 -35.185  1.00 55.53           N  
ATOM   1444  H   ALA A  98      18.269  67.157 -34.365  1.00 55.53           H  
ATOM   1445  CA  ALA A  98      16.647  67.171 -35.760  1.00 55.53           C  
ATOM   1446  HA  ALA A  98      16.794  66.986 -36.824  1.00 55.53           H  
ATOM   1447  C   ALA A  98      15.513  68.213 -35.636  1.00 55.53           C  
ATOM   1448  CB  ALA A  98      16.276  65.848 -35.080  1.00 55.53           C  
ATOM   1449  HB1 ALA A  98      16.124  66.003 -34.012  1.00 55.53           H  
ATOM   1450  HB2 ALA A  98      15.356  65.463 -35.520  1.00 55.53           H  
ATOM   1451  HB3 ALA A  98      17.070  65.117 -35.234  1.00 55.53           H  
ATOM   1452  O   ALA A  98      14.535  68.169 -36.380  1.00 55.53           O  
ATOM   1453  N   GLY A  99      15.638  69.173 -34.710  1.00 57.82           N  
ATOM   1454  H   GLY A  99      16.477  69.183 -34.147  1.00 57.82           H  
ATOM   1455  CA  GLY A  99      14.710  70.301 -34.593  1.00 57.82           C  
ATOM   1456  HA2 GLY A  99      14.855  70.772 -33.621  1.00 57.82           H  
ATOM   1457  HA3 GLY A  99      13.685  69.935 -34.653  1.00 57.82           H  
ATOM   1458  C   GLY A  99      14.898  71.379 -35.670  1.00 57.82           C  
ATOM   1459  O   GLY A  99      13.959  72.126 -35.942  1.00 57.82           O  
ATOM   1460  N   LEU A 100      16.083  71.463 -36.288  1.00 61.78           N  
ATOM   1461  H   LEU A 100      16.780  70.760 -36.088  1.00 61.78           H  
ATOM   1462  CA  LEU A 100      16.385  72.416 -37.362  1.00 61.78           C  
ATOM   1463  HA  LEU A 100      15.915  73.371 -37.124  1.00 61.78           H  
ATOM   1464  C   LEU A 100      15.770  71.974 -38.697  1.00 61.78           C  
ATOM   1465  CB  LEU A 100      17.914  72.622 -37.451  1.00 61.78           C  
ATOM   1466  HB2 LEU A 100      18.425  71.770 -37.004  1.00 61.78           H  
ATOM   1467  HB3 LEU A 100      18.220  72.654 -38.497  1.00 61.78           H  
ATOM   1468  O   LEU A 100      15.110  72.784 -39.346  1.00 61.78           O  
ATOM   1469  CG  LEU A 100      18.378  73.911 -36.753  1.00 61.78           C  
ATOM   1470  HG  LEU A 100      17.762  74.092 -35.872  1.00 61.78           H  
ATOM   1471  CD1 LEU A 100      19.832  73.801 -36.292  1.00 61.78           C  
ATOM   1472 HD11 LEU A 100      20.475  73.601 -37.148  1.00 61.78           H  
ATOM   1473 HD12 LEU A 100      20.140  74.729 -35.809  1.00 61.78           H  
ATOM   1474 HD13 LEU A 100      19.922  72.982 -35.579  1.00 61.78           H  
ATOM   1475  CD2 LEU A 100      18.263  75.109 -37.700  1.00 61.78           C  
ATOM   1476 HD21 LEU A 100      18.907  74.962 -38.567  1.00 61.78           H  
ATOM   1477 HD22 LEU A 100      18.552  76.023 -37.181  1.00 61.78           H  
ATOM   1478 HD23 LEU A 100      17.233  75.205 -38.044  1.00 61.78           H  
ATOM   1479  N   ASP A 101      15.893  70.691 -39.049  1.00 59.71           N  
ATOM   1480  H   ASP A 101      16.532  70.112 -38.525  1.00 59.71           H  
ATOM   1481  CA  ASP A 101      15.351  70.127 -40.299  1.00 59.71           C  
ATOM   1482  HA  ASP A 101      15.844  70.599 -41.149  1.00 59.71           H  
ATOM   1483  C   ASP A 101      13.831  70.356 -40.427  1.00 59.71           C  
ATOM   1484  CB  ASP A 101      15.633  68.611 -40.346  1.00 59.71           C  
ATOM   1485  HB2 ASP A 101      15.225  68.215 -41.276  1.00 59.71           H  
ATOM   1486  HB3 ASP A 101      15.102  68.134 -39.523  1.00 59.71           H  
ATOM   1487  O   ASP A 101      13.316  70.734 -41.482  1.00 59.71           O  
ATOM   1488  CG  ASP A 101      17.114  68.213 -40.268  1.00 59.71           C  
ATOM   1489  OD1 ASP A 101      17.978  69.036 -40.640  1.00 59.71           O  
ATOM   1490  OD2 ASP A 101      17.368  67.075 -39.810  1.00 59.71           O  
ATOM   1491  N   ALA A 102      13.095  70.191 -39.320  1.00 62.31           N  
ATOM   1492  H   ALA A 102      13.570  69.869 -38.489  1.00 62.31           H  
ATOM   1493  CA  ALA A 102      11.649  70.411 -39.272  1.00 62.31           C  
ATOM   1494  HA  ALA A 102      11.182  69.815 -40.056  1.00 62.31           H  
ATOM   1495  C   ALA A 102      11.255  71.882 -39.517  1.00 62.31           C  
ATOM   1496  CB  ALA A 102      11.142  69.916 -37.912  1.00 62.31           C  
ATOM   1497  HB1 ALA A 102      11.397  68.864 -37.784  1.00 62.31           H  
ATOM   1498  HB2 ALA A 102      10.059  70.029 -37.863  1.00 62.31           H  
ATOM   1499  HB3 ALA A 102      11.601  70.495 -37.110  1.00 62.31           H  
ATOM   1500  O   ALA A 102      10.211  72.154 -40.114  1.00 62.31           O  
ATOM   1501  N   LEU A 103      12.090  72.835 -39.084  1.00 62.08           N  
ATOM   1502  H   LEU A 103      12.967  72.546 -38.675  1.00 62.08           H  
ATOM   1503  CA  LEU A 103      11.883  74.263 -39.333  1.00 62.08           C  
ATOM   1504  HA  LEU A 103      10.847  74.507 -39.098  1.00 62.08           H  
ATOM   1505  C   LEU A 103      12.123  74.603 -40.813  1.00 62.08           C  
ATOM   1506  CB  LEU A 103      12.827  75.060 -38.411  1.00 62.08           C  
ATOM   1507  HB2 LEU A 103      12.816  74.626 -37.412  1.00 62.08           H  
ATOM   1508  HB3 LEU A 103      13.842  74.966 -38.798  1.00 62.08           H  
ATOM   1509  O   LEU A 103      11.380  75.395 -41.397  1.00 62.08           O  
ATOM   1510  CG  LEU A 103      12.473  76.555 -38.308  1.00 62.08           C  
ATOM   1511  HG  LEU A 103      12.246  76.956 -39.296  1.00 62.08           H  
ATOM   1512  CD1 LEU A 103      11.274  76.784 -37.383  1.00 62.08           C  
ATOM   1513 HD11 LEU A 103      10.397  76.279 -37.788  1.00 62.08           H  
ATOM   1514 HD12 LEU A 103      11.059  77.851 -37.318  1.00 62.08           H  
ATOM   1515 HD13 LEU A 103      11.487  76.390 -36.390  1.00 62.08           H  
ATOM   1516  CD2 LEU A 103      13.658  77.339 -37.742  1.00 62.08           C  
ATOM   1517 HD21 LEU A 103      14.512  77.232 -38.410  1.00 62.08           H  
ATOM   1518 HD22 LEU A 103      13.400  78.396 -37.666  1.00 62.08           H  
ATOM   1519 HD23 LEU A 103      13.923  76.951 -36.758  1.00 62.08           H  
ATOM   1520  N   GLU A 104      13.133  73.981 -41.424  1.00 64.92           N  
ATOM   1521  H   GLU A 104      13.704  73.346 -40.884  1.00 64.92           H  
ATOM   1522  CA  GLU A 104      13.496  74.185 -42.829  1.00 64.92           C  
ATOM   1523  HA  GLU A 104      13.561  75.259 -43.005  1.00 64.92           H  
ATOM   1524  C   GLU A 104      12.417  73.651 -43.789  1.00 64.92           C  
ATOM   1525  CB  GLU A 104      14.892  73.585 -43.083  1.00 64.92           C  
ATOM   1526  HB2 GLU A 104      15.498  73.701 -42.184  1.00 64.92           H  
ATOM   1527  HB3 GLU A 104      14.805  72.522 -43.308  1.00 64.92           H  
ATOM   1528  O   GLU A 104      12.082  74.310 -44.775  1.00 64.92           O  
ATOM   1529  CG  GLU A 104      15.607  74.322 -44.224  1.00 64.92           C  
ATOM   1530  HG2 GLU A 104      15.064  74.147 -45.153  1.00 64.92           H  
ATOM   1531  HG3 GLU A 104      15.574  75.392 -44.019  1.00 64.92           H  
ATOM   1532  CD  GLU A 104      17.070  73.888 -44.404  1.00 64.92           C  
ATOM   1533  OE1 GLU A 104      17.919  74.795 -44.582  1.00 64.92           O  
ATOM   1534  OE2 GLU A 104      17.324  72.665 -44.421  1.00 64.92           O  
ATOM   1535  N   ALA A 105      11.782  72.525 -43.450  1.00 60.32           N  
ATOM   1536  H   ALA A 105      12.144  71.999 -42.668  1.00 60.32           H  
ATOM   1537  CA  ALA A 105      10.668  71.961 -44.215  1.00 60.32           C  
ATOM   1538  HA  ALA A 105      10.954  71.938 -45.267  1.00 60.32           H  
ATOM   1539  C   ALA A 105       9.357  72.774 -44.121  1.00 60.32           C  
ATOM   1540  CB  ALA A 105      10.458  70.518 -43.746  1.00 60.32           C  
ATOM   1541  HB1 ALA A 105      11.382  69.952 -43.871  1.00 60.32           H  
ATOM   1542  HB2 ALA A 105      10.174  70.507 -42.694  1.00 60.32           H  
ATOM   1543  HB3 ALA A 105       9.670  70.051 -44.337  1.00 60.32           H  
ATOM   1544  O   ALA A 105       8.568  72.759 -45.064  1.00 60.32           O  
ATOM   1545  N   ALA A 106       9.114  73.487 -43.014  1.00 64.28           N  
ATOM   1546  H   ALA A 106       9.778  73.423 -42.256  1.00 64.28           H  
ATOM   1547  CA  ALA A 106       7.903  74.297 -42.812  1.00 64.28           C  
ATOM   1548  HA  ALA A 106       7.058  73.788 -43.277  1.00 64.28           H  
ATOM   1549  C   ALA A 106       7.987  75.704 -43.444  1.00 64.28           C  
ATOM   1550  CB  ALA A 106       7.639  74.374 -41.304  1.00 64.28           C  
ATOM   1551  HB1 ALA A 106       8.467  74.880 -40.806  1.00 64.28           H  
ATOM   1552  HB2 ALA A 106       7.539  73.368 -40.895  1.00 64.28           H  
ATOM   1553  HB3 ALA A 106       6.717  74.925 -41.122  1.00 64.28           H  
ATOM   1554  O   ALA A 106       6.969  76.312 -43.782  1.00 64.28           O  
ATOM   1555  N   LEU A 107       9.204  76.222 -43.637  1.00 64.57           N  
ATOM   1556  H   LEU A 107       9.990  75.671 -43.323  1.00 64.57           H  
ATOM   1557  CA  LEU A 107       9.486  77.543 -44.211  1.00 64.57           C  
ATOM   1558  HA  LEU A 107       9.097  78.281 -43.509  1.00 64.57           H  
ATOM   1559  C   LEU A 107       8.805  77.866 -45.568  1.00 64.57           C  
ATOM   1560  CB  LEU A 107      11.022  77.697 -44.296  1.00 64.57           C  
ATOM   1561  HB2 LEU A 107      11.492  76.714 -44.269  1.00 64.57           H  
ATOM   1562  HB3 LEU A 107      11.301  78.152 -45.247  1.00 64.57           H  
ATOM   1563  O   LEU A 107       8.390  79.018 -45.742  1.00 64.57           O  
ATOM   1564  CG  LEU A 107      11.593  78.545 -43.149  1.00 64.57           C  
ATOM   1565  HG  LEU A 107      11.111  78.278 -42.209  1.00 64.57           H  
ATOM   1566  CD1 LEU A 107      13.100  78.346 -42.997  1.00 64.57           C  
ATOM   1567 HD11 LEU A 107      13.494  79.025 -42.242  1.00 64.57           H  
ATOM   1568 HD12 LEU A 107      13.292  77.326 -42.665  1.00 64.57           H  
ATOM   1569 HD13 LEU A 107      13.606  78.515 -43.948  1.00 64.57           H  
ATOM   1570  CD2 LEU A 107      11.350  80.028 -43.438  1.00 64.57           C  
ATOM   1571 HD21 LEU A 107      11.851  80.314 -44.363  1.00 64.57           H  
ATOM   1572 HD22 LEU A 107      10.281  80.219 -43.536  1.00 64.57           H  
ATOM   1573 HD23 LEU A 107      11.746  80.628 -42.619  1.00 64.57           H  
ATOM   1574  N   PRO A 108       8.650  76.932 -46.533  1.00 62.07           N  
ATOM   1575  CA  PRO A 108       8.060  77.228 -47.842  1.00 62.07           C  
ATOM   1576  HA  PRO A 108       8.630  78.036 -48.300  1.00 62.07           H  
ATOM   1577  C   PRO A 108       6.582  77.631 -47.797  1.00 62.07           C  
ATOM   1578  CB  PRO A 108       8.236  75.955 -48.681  1.00 62.07           C  
ATOM   1579  HB2 PRO A 108       8.443  76.187 -49.726  1.00 62.07           H  
ATOM   1580  HB3 PRO A 108       7.351  75.323 -48.603  1.00 62.07           H  
ATOM   1581  O   PRO A 108       6.163  78.458 -48.613  1.00 62.07           O  
ATOM   1582  CG  PRO A 108       9.412  75.243 -48.019  1.00 62.07           C  
ATOM   1583  HG2 PRO A 108       9.387  74.166 -48.188  1.00 62.07           H  
ATOM   1584  HG3 PRO A 108      10.352  75.671 -48.366  1.00 62.07           H  
ATOM   1585  CD  PRO A 108       9.201  75.587 -46.551  1.00 62.07           C  
ATOM   1586  HD2 PRO A 108      10.148  75.518 -46.016  1.00 62.07           H  
ATOM   1587  HD3 PRO A 108       8.464  74.907 -46.123  1.00 62.07           H  
ATOM   1588  N   GLU A 109       5.804  77.072 -46.864  1.00 59.08           N  
ATOM   1589  H   GLU A 109       6.215  76.426 -46.206  1.00 59.08           H  
ATOM   1590  CA  GLU A 109       4.356  77.310 -46.765  1.00 59.08           C  
ATOM   1591  HA  GLU A 109       3.958  77.437 -47.772  1.00 59.08           H  
ATOM   1592  C   GLU A 109       4.000  78.602 -46.019  1.00 59.08           C  
ATOM   1593  CB  GLU A 109       3.624  76.103 -46.151  1.00 59.08           C  
ATOM   1594  HB2 GLU A 109       4.008  75.903 -45.150  1.00 59.08           H  
ATOM   1595  HB3 GLU A 109       2.570  76.369 -46.071  1.00 59.08           H  
ATOM   1596  O   GLU A 109       2.851  79.040 -46.078  1.00 59.08           O  
ATOM   1597  CG  GLU A 109       3.744  74.837 -47.019  1.00 59.08           C  
ATOM   1598  HG2 GLU A 109       4.676  74.327 -46.776  1.00 59.08           H  
ATOM   1599  HG3 GLU A 109       3.800  75.141 -48.064  1.00 59.08           H  
ATOM   1600  CD  GLU A 109       2.556  73.869 -46.860  1.00 59.08           C  
ATOM   1601  OE1 GLU A 109       2.286  73.144 -47.845  1.00 59.08           O  
ATOM   1602  OE2 GLU A 109       1.906  73.878 -45.790  1.00 59.08           O  
ATOM   1603  N   VAL A 110       4.971  79.267 -45.375  1.00 61.40           N  
ATOM   1604  H   VAL A 110       5.895  78.860 -45.352  1.00 61.40           H  
ATOM   1605  CA  VAL A 110       4.718  80.516 -44.640  1.00 61.40           C  
ATOM   1606  HA  VAL A 110       4.000  80.273 -43.857  1.00 61.40           H  
ATOM   1607  C   VAL A 110       4.129  81.576 -45.592  1.00 61.40           C  
ATOM   1608  CB  VAL A 110       5.966  81.046 -43.911  1.00 61.40           C  
ATOM   1609  HB  VAL A 110       6.755  81.258 -44.633  1.00 61.40           H  
ATOM   1610  O   VAL A 110       4.801  81.945 -46.574  1.00 61.40           O  
ATOM   1611  CG1 VAL A 110       5.625  82.339 -43.149  1.00 61.40           C  
ATOM   1612 HG11 VAL A 110       4.796  82.165 -42.464  1.00 61.40           H  
ATOM   1613 HG12 VAL A 110       6.484  82.679 -42.571  1.00 61.40           H  
ATOM   1614 HG13 VAL A 110       5.352  83.135 -43.842  1.00 61.40           H  
ATOM   1615  CG2 VAL A 110       6.474  80.011 -42.897  1.00 61.40           C  
ATOM   1616 HG21 VAL A 110       6.759  79.090 -43.406  1.00 61.40           H  
ATOM   1617 HG22 VAL A 110       7.350  80.391 -42.372  1.00 61.40           H  
ATOM   1618 HG23 VAL A 110       5.694  79.781 -42.171  1.00 61.40           H  
ATOM   1619  N   PRO A 111       2.899  82.078 -45.328  1.00 69.36           N  
ATOM   1620  CA  PRO A 111       2.189  82.995 -46.217  1.00 69.36           C  
ATOM   1621  HA  PRO A 111       1.988  82.470 -47.151  1.00 69.36           H  
ATOM   1622  C   PRO A 111       2.981  84.269 -46.497  1.00 69.36           C  
ATOM   1623  CB  PRO A 111       0.860  83.320 -45.524  1.00 69.36           C  
ATOM   1624  HB2 PRO A 111       0.058  83.483 -46.244  1.00 69.36           H  
ATOM   1625  HB3 PRO A 111       0.973  84.189 -44.876  1.00 69.36           H  
ATOM   1626  O   PRO A 111       3.622  84.820 -45.607  1.00 69.36           O  
ATOM   1627  CG  PRO A 111       0.604  82.090 -44.661  1.00 69.36           C  
ATOM   1628  HG2 PRO A 111       0.166  81.297 -45.268  1.00 69.36           H  
ATOM   1629  HG3 PRO A 111      -0.029  82.319 -43.804  1.00 69.36           H  
ATOM   1630  CD  PRO A 111       2.011  81.689 -44.233  1.00 69.36           C  
ATOM   1631  HD2 PRO A 111       2.021  80.614 -44.054  1.00 69.36           H  
ATOM   1632  HD3 PRO A 111       2.289  82.227 -43.326  1.00 69.36           H  
ATOM   1633  N   ALA A 112       2.906  84.782 -47.728  1.00 62.95           N  
ATOM   1634  H   ALA A 112       2.352  84.290 -48.415  1.00 62.95           H  
ATOM   1635  CA  ALA A 112       3.728  85.911 -48.179  1.00 62.95           C  
ATOM   1636  HA  ALA A 112       4.772  85.601 -48.161  1.00 62.95           H  
ATOM   1637  C   ALA A 112       3.620  87.174 -47.295  1.00 62.95           C  
ATOM   1638  CB  ALA A 112       3.345  86.225 -49.630  1.00 62.95           C  
ATOM   1639  HB1 ALA A 112       3.496  85.344 -50.255  1.00 62.95           H  
ATOM   1640  HB2 ALA A 112       2.301  86.535 -49.684  1.00 62.95           H  
ATOM   1641  HB3 ALA A 112       3.974  87.033 -50.003  1.00 62.95           H  
ATOM   1642  O   ALA A 112       4.604  87.893 -47.152  1.00 62.95           O  
ATOM   1643  N   THR A 113       2.458  87.417 -46.682  1.00 66.02           N  
ATOM   1644  H   THR A 113       1.703  86.755 -46.794  1.00 66.02           H  
ATOM   1645  CA  THR A 113       2.205  88.535 -45.756  1.00 66.02           C  
ATOM   1646  HA  THR A 113       2.525  89.470 -46.216  1.00 66.02           H  
ATOM   1647  C   THR A 113       2.956  88.415 -44.434  1.00 66.02           C  
ATOM   1648  CB  THR A 113       0.705  88.619 -45.433  1.00 66.02           C  
ATOM   1649  HB  THR A 113       0.546  89.255 -44.563  1.00 66.02           H  
ATOM   1650  O   THR A 113       3.410  89.419 -43.901  1.00 66.02           O  
ATOM   1651  CG2 THR A 113      -0.081  89.199 -46.608  1.00 66.02           C  
ATOM   1652 HG21 THR A 113       0.283  90.202 -46.831  1.00 66.02           H  
ATOM   1653 HG22 THR A 113      -1.136  89.257 -46.341  1.00 66.02           H  
ATOM   1654 HG23 THR A 113       0.033  88.566 -47.488  1.00 66.02           H  
ATOM   1655  OG1 THR A 113       0.174  87.330 -45.187  1.00 66.02           O  
ATOM   1656  HG1 THR A 113       0.188  87.179 -44.239  1.00 66.02           H  
ATOM   1657  N   GLU A 114       3.100  87.200 -43.906  1.00 66.64           N  
ATOM   1658  H   GLU A 114       2.741  86.404 -44.413  1.00 66.64           H  
ATOM   1659  CA  GLU A 114       3.843  86.932 -42.669  1.00 66.64           C  
ATOM   1660  HA  GLU A 114       3.805  87.798 -42.009  1.00 66.64           H  
ATOM   1661  C   GLU A 114       5.316  86.646 -42.955  1.00 66.64           C  
ATOM   1662  CB  GLU A 114       3.216  85.742 -41.936  1.00 66.64           C  
ATOM   1663  HB2 GLU A 114       3.859  85.469 -41.099  1.00 66.64           H  
ATOM   1664  HB3 GLU A 114       3.149  84.895 -42.618  1.00 66.64           H  
ATOM   1665  O   GLU A 114       6.163  86.843 -42.092  1.00 66.64           O  
ATOM   1666  CG  GLU A 114       1.821  86.089 -41.396  1.00 66.64           C  
ATOM   1667  HG2 GLU A 114       1.191  86.416 -42.224  1.00 66.64           H  
ATOM   1668  HG3 GLU A 114       1.911  86.918 -40.695  1.00 66.64           H  
ATOM   1669  CD  GLU A 114       1.136  84.906 -40.699  1.00 66.64           C  
ATOM   1670  OE1 GLU A 114      -0.086  85.033 -40.462  1.00 66.64           O  
ATOM   1671  OE2 GLU A 114       1.812  83.883 -40.445  1.00 66.64           O  
ATOM   1672  N   ARG A 115       5.646  86.224 -44.182  1.00 64.37           N  
ATOM   1673  H   ARG A 115       4.881  86.029 -44.812  1.00 64.37           H  
ATOM   1674  CA  ARG A 115       7.005  85.885 -44.613  1.00 64.37           C  
ATOM   1675  HA  ARG A 115       7.359  85.064 -43.990  1.00 64.37           H  
ATOM   1676  C   ARG A 115       7.986  87.038 -44.412  1.00 64.37           C  
ATOM   1677  CB  ARG A 115       6.951  85.413 -46.074  1.00 64.37           C  
ATOM   1678  HB2 ARG A 115       6.149  84.682 -46.169  1.00 64.37           H  
ATOM   1679  HB3 ARG A 115       6.727  86.262 -46.720  1.00 64.37           H  
ATOM   1680  O   ARG A 115       9.132  86.774 -44.083  1.00 64.37           O  
ATOM   1681  CG  ARG A 115       8.258  84.753 -46.535  1.00 64.37           C  
ATOM   1682  HG2 ARG A 115       9.070  85.478 -46.477  1.00 64.37           H  
ATOM   1683  HG3 ARG A 115       8.497  83.913 -45.882  1.00 64.37           H  
ATOM   1684  CD  ARG A 115       8.160  84.259 -47.985  1.00 64.37           C  
ATOM   1685  HD2 ARG A 115       9.154  83.936 -48.292  1.00 64.37           H  
ATOM   1686  HD3 ARG A 115       7.848  85.086 -48.623  1.00 64.37           H  
ATOM   1687  NE  ARG A 115       7.216  83.133 -48.122  1.00 64.37           N  
ATOM   1688  HE  ARG A 115       6.599  82.944 -47.345  1.00 64.37           H  
ATOM   1689  NH1 ARG A 115       7.872  82.357 -50.187  1.00 64.37           N  
ATOM   1690 HH11 ARG A 115       7.804  81.629 -50.883  1.00 64.37           H  
ATOM   1691 HH12 ARG A 115       8.525  83.124 -50.266  1.00 64.37           H  
ATOM   1692  NH2 ARG A 115       6.352  81.243 -48.968  1.00 64.37           N  
ATOM   1693 HH21 ARG A 115       6.437  80.381 -49.487  1.00 64.37           H  
ATOM   1694 HH22 ARG A 115       5.800  81.180 -48.125  1.00 64.37           H  
ATOM   1695  CZ  ARG A 115       7.157  82.252 -49.100  1.00 64.37           C  
ATOM   1696  N   GLU A 116       7.559  88.291 -44.556  1.00 69.06           N  
ATOM   1697  H   GLU A 116       6.597  88.443 -44.821  1.00 69.06           H  
ATOM   1698  CA  GLU A 116       8.415  89.460 -44.308  1.00 69.06           C  
ATOM   1699  HA  GLU A 116       9.372  89.296 -44.802  1.00 69.06           H  
ATOM   1700  C   GLU A 116       8.714  89.652 -42.808  1.00 69.06           C  
ATOM   1701  CB  GLU A 116       7.759  90.693 -44.952  1.00 69.06           C  
ATOM   1702  HB2 GLU A 116       6.911  91.012 -44.346  1.00 69.06           H  
ATOM   1703  HB3 GLU A 116       7.386  90.407 -45.935  1.00 69.06           H  
ATOM   1704  O   GLU A 116       9.859  89.897 -42.434  1.00 69.06           O  
ATOM   1705  CG  GLU A 116       8.735  91.862 -45.147  1.00 69.06           C  
ATOM   1706  HG2 GLU A 116       9.643  91.482 -45.617  1.00 69.06           H  
ATOM   1707  HG3 GLU A 116       9.007  92.269 -44.174  1.00 69.06           H  
ATOM   1708  CD  GLU A 116       8.128  92.971 -46.024  1.00 69.06           C  
ATOM   1709  OE1 GLU A 116       8.833  93.431 -46.952  1.00 69.06           O  
ATOM   1710  OE2 GLU A 116       6.973  93.368 -45.754  1.00 69.06           O  
ATOM   1711  N   GLU A 117       7.732  89.442 -41.923  1.00 71.76           N  
ATOM   1712  H   GLU A 117       6.818  89.179 -42.263  1.00 71.76           H  
ATOM   1713  CA  GLU A 117       7.941  89.490 -40.469  1.00 71.76           C  
ATOM   1714  HA  GLU A 117       8.556  90.363 -40.248  1.00 71.76           H  
ATOM   1715  C   GLU A 117       8.700  88.254 -39.956  1.00 71.76           C  
ATOM   1716  CB  GLU A 117       6.596  89.676 -39.743  1.00 71.76           C  
ATOM   1717  HB2 GLU A 117       5.989  88.778 -39.858  1.00 71.76           H  
ATOM   1718  HB3 GLU A 117       6.071  90.521 -40.189  1.00 71.76           H  
ATOM   1719  O   GLU A 117       9.572  88.375 -39.094  1.00 71.76           O  
ATOM   1720  CG  GLU A 117       6.830  89.969 -38.251  1.00 71.76           C  
ATOM   1721  HG2 GLU A 117       7.533  90.797 -38.168  1.00 71.76           H  
ATOM   1722  HG3 GLU A 117       7.294  89.099 -37.787  1.00 71.76           H  
ATOM   1723  CD  GLU A 117       5.565  90.314 -37.451  1.00 71.76           C  
ATOM   1724  OE1 GLU A 117       5.759  90.824 -36.320  1.00 71.76           O  
ATOM   1725  OE2 GLU A 117       4.445  90.030 -37.925  1.00 71.76           O  
ATOM   1726  N   LEU A 118       8.436  87.074 -40.526  1.00 64.39           N  
ATOM   1727  H   LEU A 118       7.677  87.042 -41.192  1.00 64.39           H  
ATOM   1728  CA  LEU A 118       9.171  85.840 -40.263  1.00 64.39           C  
ATOM   1729  HA  LEU A 118       9.173  85.669 -39.187  1.00 64.39           H  
ATOM   1730  C   LEU A 118      10.623  85.966 -40.725  1.00 64.39           C  
ATOM   1731  CB  LEU A 118       8.474  84.653 -40.947  1.00 64.39           C  
ATOM   1732  HB2 LEU A 118       7.409  84.681 -40.715  1.00 64.39           H  
ATOM   1733  HB3 LEU A 118       8.573  84.766 -42.027  1.00 64.39           H  
ATOM   1734  O   LEU A 118      11.510  85.604 -39.961  1.00 64.39           O  
ATOM   1735  CG  LEU A 118       9.069  83.299 -40.497  1.00 64.39           C  
ATOM   1736  HG  LEU A 118       9.959  83.460 -39.888  1.00 64.39           H  
ATOM   1737  CD1 LEU A 118       8.075  82.514 -39.644  1.00 64.39           C  
ATOM   1738 HD11 LEU A 118       7.789  83.105 -38.774  1.00 64.39           H  
ATOM   1739 HD12 LEU A 118       7.183  82.281 -40.224  1.00 64.39           H  
ATOM   1740 HD13 LEU A 118       8.532  81.583 -39.307  1.00 64.39           H  
ATOM   1741  CD2 LEU A 118       9.482  82.450 -41.696  1.00 64.39           C  
ATOM   1742 HD21 LEU A 118       9.855  81.486 -41.349  1.00 64.39           H  
ATOM   1743 HD22 LEU A 118       8.634  82.285 -42.362  1.00 64.39           H  
ATOM   1744 HD23 LEU A 118      10.267  82.959 -42.254  1.00 64.39           H  
ATOM   1745  N   VAL A 119      10.884  86.538 -41.906  1.00 69.06           N  
ATOM   1746  H   VAL A 119      10.110  86.792 -42.503  1.00 69.06           H  
ATOM   1747  CA  VAL A 119      12.240  86.886 -42.352  1.00 69.06           C  
ATOM   1748  HA  VAL A 119      12.859  85.992 -42.282  1.00 69.06           H  
ATOM   1749  C   VAL A 119      12.849  87.896 -41.392  1.00 69.06           C  
ATOM   1750  CB  VAL A 119      12.291  87.356 -43.819  1.00 69.06           C  
ATOM   1751  HB  VAL A 119      11.482  88.062 -44.005  1.00 69.06           H  
ATOM   1752  O   VAL A 119      13.898  87.589 -40.862  1.00 69.06           O  
ATOM   1753  CG1 VAL A 119      13.618  88.031 -44.194  1.00 69.06           C  
ATOM   1754 HG11 VAL A 119      14.459  87.378 -43.963  1.00 69.06           H  
ATOM   1755 HG12 VAL A 119      13.737  88.969 -43.652  1.00 69.06           H  
ATOM   1756 HG13 VAL A 119      13.630  88.265 -45.259  1.00 69.06           H  
ATOM   1757  CG2 VAL A 119      12.145  86.144 -44.755  1.00 69.06           C  
ATOM   1758 HG21 VAL A 119      13.023  85.503 -44.677  1.00 69.06           H  
ATOM   1759 HG22 VAL A 119      12.038  86.489 -45.783  1.00 69.06           H  
ATOM   1760 HG23 VAL A 119      11.265  85.558 -44.487  1.00 69.06           H  
ATOM   1761  N   GLN A 120      12.195  88.998 -41.014  1.00 70.33           N  
ATOM   1762  H   GLN A 120      11.329  89.235 -41.478  1.00 70.33           H  
ATOM   1763  CA  GLN A 120      12.745  89.923 -40.006  1.00 70.33           C  
ATOM   1764  HA  GLN A 120      13.698  90.311 -40.365  1.00 70.33           H  
ATOM   1765  C   GLN A 120      12.985  89.282 -38.628  1.00 70.33           C  
ATOM   1766  CB  GLN A 120      11.784  91.092 -39.778  1.00 70.33           C  
ATOM   1767  HB2 GLN A 120      12.074  91.604 -38.861  1.00 70.33           H  
ATOM   1768  HB3 GLN A 120      10.773  90.708 -39.642  1.00 70.33           H  
ATOM   1769  O   GLN A 120      13.780  89.786 -37.831  1.00 70.33           O  
ATOM   1770  CG  GLN A 120      11.787  92.134 -40.897  1.00 70.33           C  
ATOM   1771  HG2 GLN A 120      12.780  92.574 -40.987  1.00 70.33           H  
ATOM   1772  HG3 GLN A 120      11.540  91.664 -41.849  1.00 70.33           H  
ATOM   1773  CD  GLN A 120      10.782  93.242 -40.602  1.00 70.33           C  
ATOM   1774  NE2 GLN A 120      10.363  93.987 -41.598  1.00 70.33           N  
ATOM   1775 HE21 GLN A 120       9.619  94.638 -41.392  1.00 70.33           H  
ATOM   1776 HE22 GLN A 120      10.610  93.744 -42.547  1.00 70.33           H  
ATOM   1777  OE1 GLN A 120      10.369  93.469 -39.472  1.00 70.33           O  
ATOM   1778  N   ARG A 121      12.255  88.222 -38.269  1.00 71.46           N  
ATOM   1779  H   ARG A 121      11.537  87.919 -38.912  1.00 71.46           H  
ATOM   1780  CA  ARG A 121      12.374  87.539 -36.974  1.00 71.46           C  
ATOM   1781  HA  ARG A 121      12.711  88.261 -36.230  1.00 71.46           H  
ATOM   1782  C   ARG A 121      13.444  86.451 -37.011  1.00 71.46           C  
ATOM   1783  CB  ARG A 121      10.988  87.045 -36.545  1.00 71.46           C  
ATOM   1784  HB2 ARG A 121      10.692  86.193 -37.157  1.00 71.46           H  
ATOM   1785  HB3 ARG A 121      10.274  87.853 -36.709  1.00 71.46           H  
ATOM   1786  O   ARG A 121      14.239  86.389 -36.080  1.00 71.46           O  
ATOM   1787  CG  ARG A 121      10.929  86.674 -35.059  1.00 71.46           C  
ATOM   1788  HG2 ARG A 121      11.523  85.778 -34.878  1.00 71.46           H  
ATOM   1789  HG3 ARG A 121      11.321  87.496 -34.461  1.00 71.46           H  
ATOM   1790  CD  ARG A 121       9.468  86.420 -34.674  1.00 71.46           C  
ATOM   1791  HD2 ARG A 121       8.884  87.310 -34.911  1.00 71.46           H  
ATOM   1792  HD3 ARG A 121       9.089  85.591 -35.271  1.00 71.46           H  
ATOM   1793  NE  ARG A 121       9.322  86.104 -33.241  1.00 71.46           N  
ATOM   1794  HE  ARG A 121      10.172  85.957 -32.716  1.00 71.46           H  
ATOM   1795  NH1 ARG A 121       7.026  86.010 -33.227  1.00 71.46           N  
ATOM   1796 HH11 ARG A 121       6.151  85.846 -32.752  1.00 71.46           H  
ATOM   1797 HH12 ARG A 121       7.010  86.259 -34.206  1.00 71.46           H  
ATOM   1798  NH2 ARG A 121       8.159  85.592 -31.351  1.00 71.46           N  
ATOM   1799 HH21 ARG A 121       7.276  85.410 -30.897  1.00 71.46           H  
ATOM   1800 HH22 ARG A 121       9.025  85.450 -30.851  1.00 71.46           H  
ATOM   1801  CZ  ARG A 121       8.174  85.906 -32.616  1.00 71.46           C  
ATOM   1802  N   LEU A 122      13.539  85.695 -38.103  1.00 67.25           N  
ATOM   1803  H   LEU A 122      12.839  85.820 -38.820  1.00 67.25           H  
ATOM   1804  CA  LEU A 122      14.655  84.802 -38.416  1.00 67.25           C  
ATOM   1805  HA  LEU A 122      14.837  84.146 -37.566  1.00 67.25           H  
ATOM   1806  C   LEU A 122      15.940  85.583 -38.659  1.00 67.25           C  
ATOM   1807  CB  LEU A 122      14.333  83.954 -39.657  1.00 67.25           C  
ATOM   1808  HB2 LEU A 122      13.884  84.594 -40.416  1.00 67.25           H  
ATOM   1809  HB3 LEU A 122      15.262  83.565 -40.075  1.00 67.25           H  
ATOM   1810  O   LEU A 122      16.974  85.154 -38.188  1.00 67.25           O  
ATOM   1811  CG  LEU A 122      13.411  82.762 -39.361  1.00 67.25           C  
ATOM   1812  HG  LEU A 122      12.553  83.093 -38.777  1.00 67.25           H  
ATOM   1813  CD1 LEU A 122      12.909  82.173 -40.673  1.00 67.25           C  
ATOM   1814 HD11 LEU A 122      12.386  82.942 -41.241  1.00 67.25           H  
ATOM   1815 HD12 LEU A 122      12.220  81.356 -40.459  1.00 67.25           H  
ATOM   1816 HD13 LEU A 122      13.744  81.795 -41.263  1.00 67.25           H  
ATOM   1817  CD2 LEU A 122      14.145  81.651 -38.603  1.00 67.25           C  
ATOM   1818 HD21 LEU A 122      14.457  81.999 -37.619  1.00 67.25           H  
ATOM   1819 HD22 LEU A 122      15.018  81.322 -39.166  1.00 67.25           H  
ATOM   1820 HD23 LEU A 122      13.476  80.801 -38.467  1.00 67.25           H  
ATOM   1821  N   GLU A 123      15.894  86.747 -39.300  1.00 69.55           N  
ATOM   1822  H   GLU A 123      15.030  86.998 -39.758  1.00 69.55           H  
ATOM   1823  CA  GLU A 123      17.011  87.679 -39.435  1.00 69.55           C  
ATOM   1824  HA  GLU A 123      17.889  87.141 -39.793  1.00 69.55           H  
ATOM   1825  C   GLU A 123      17.370  88.297 -38.095  1.00 69.55           C  
ATOM   1826  CB  GLU A 123      16.721  88.820 -40.417  1.00 69.55           C  
ATOM   1827  HB2 GLU A 123      17.457  89.606 -40.252  1.00 69.55           H  
ATOM   1828  HB3 GLU A 123      15.739  89.240 -40.199  1.00 69.55           H  
ATOM   1829  O   GLU A 123      18.549  88.452 -37.842  1.00 69.55           O  
ATOM   1830  CG  GLU A 123      16.828  88.403 -41.889  1.00 69.55           C  
ATOM   1831  HG2 GLU A 123      17.817  87.974 -42.050  1.00 69.55           H  
ATOM   1832  HG3 GLU A 123      16.095  87.630 -42.120  1.00 69.55           H  
ATOM   1833  CD  GLU A 123      16.635  89.607 -42.823  1.00 69.55           C  
ATOM   1834  OE1 GLU A 123      17.309  89.616 -43.878  1.00 69.55           O  
ATOM   1835  OE2 GLU A 123      15.865  90.525 -42.457  1.00 69.55           O  
ATOM   1836  N   ARG A 124      16.425  88.598 -37.192  1.00 69.43           N  
ATOM   1837  H   ARG A 124      15.457  88.547 -37.475  1.00 69.43           H  
ATOM   1838  CA  ARG A 124      16.772  88.995 -35.813  1.00 69.43           C  
ATOM   1839  HA  ARG A 124      17.558  89.749 -35.861  1.00 69.43           H  
ATOM   1840  C   ARG A 124      17.389  87.847 -35.020  1.00 69.43           C  
ATOM   1841  CB  ARG A 124      15.566  89.595 -35.077  1.00 69.43           C  
ATOM   1842  HB2 ARG A 124      15.702  89.466 -34.003  1.00 69.43           H  
ATOM   1843  HB3 ARG A 124      14.656  89.070 -35.367  1.00 69.43           H  
ATOM   1844  O   ARG A 124      18.338  88.085 -34.285  1.00 69.43           O  
ATOM   1845  CG  ARG A 124      15.446  91.100 -35.359  1.00 69.43           C  
ATOM   1846  HG2 ARG A 124      15.423  91.283 -36.433  1.00 69.43           H  
ATOM   1847  HG3 ARG A 124      16.324  91.600 -34.950  1.00 69.43           H  
ATOM   1848  CD  ARG A 124      14.197  91.703 -34.707  1.00 69.43           C  
ATOM   1849  HD2 ARG A 124      14.291  92.789 -34.739  1.00 69.43           H  
ATOM   1850  HD3 ARG A 124      14.148  91.385 -33.665  1.00 69.43           H  
ATOM   1851  NE  ARG A 124      12.969  91.312 -35.424  1.00 69.43           N  
ATOM   1852  HE  ARG A 124      13.108  90.836 -36.304  1.00 69.43           H  
ATOM   1853  NH1 ARG A 124      11.442  92.252 -33.986  1.00 69.43           N  
ATOM   1854 HH11 ARG A 124      10.484  92.505 -33.793  1.00 69.43           H  
ATOM   1855 HH12 ARG A 124      12.200  92.552 -33.390  1.00 69.43           H  
ATOM   1856  NH2 ARG A 124      10.731  91.287 -35.868  1.00 69.43           N  
ATOM   1857 HH21 ARG A 124       9.781  91.568 -35.669  1.00 69.43           H  
ATOM   1858 HH22 ARG A 124      10.908  90.874 -36.772  1.00 69.43           H  
ATOM   1859  CZ  ARG A 124      11.725  91.616 -35.091  1.00 69.43           C  
ATOM   1860  N   MET A 125      16.912  86.614 -35.187  1.00 63.25           N  
ATOM   1861  H   MET A 125      16.098  86.492 -35.773  1.00 63.25           H  
ATOM   1862  CA  MET A 125      17.517  85.429 -34.570  1.00 63.25           C  
ATOM   1863  HA  MET A 125      17.664  85.620 -33.507  1.00 63.25           H  
ATOM   1864  C   MET A 125      18.908  85.154 -35.158  1.00 63.25           C  
ATOM   1865  CB  MET A 125      16.581  84.218 -34.712  1.00 63.25           C  
ATOM   1866  HB2 MET A 125      16.240  84.135 -35.744  1.00 63.25           H  
ATOM   1867  HB3 MET A 125      17.132  83.313 -34.457  1.00 63.25           H  
ATOM   1868  O   MET A 125      19.868  85.030 -34.409  1.00 63.25           O  
ATOM   1869  CG  MET A 125      15.372  84.339 -33.772  1.00 63.25           C  
ATOM   1870  HG2 MET A 125      14.923  85.323 -33.903  1.00 63.25           H  
ATOM   1871  HG3 MET A 125      15.725  84.273 -32.743  1.00 63.25           H  
ATOM   1872  SD  MET A 125      14.058  83.109 -34.010  1.00 63.25           S  
ATOM   1873  CE  MET A 125      14.936  81.581 -33.574  1.00 63.25           C  
ATOM   1874  HE1 MET A 125      14.242  80.742 -33.612  1.00 63.25           H  
ATOM   1875  HE2 MET A 125      15.347  81.663 -32.567  1.00 63.25           H  
ATOM   1876  HE3 MET A 125      15.743  81.401 -34.285  1.00 63.25           H  
ATOM   1877  N   LEU A 126      19.057  85.169 -36.482  1.00 65.24           N  
ATOM   1878  H   LEU A 126      18.221  85.269 -37.041  1.00 65.24           H  
ATOM   1879  CA  LEU A 126      20.320  85.033 -37.208  1.00 65.24           C  
ATOM   1880  HA  LEU A 126      20.834  84.144 -36.844  1.00 65.24           H  
ATOM   1881  C   LEU A 126      21.256  86.220 -36.976  1.00 65.24           C  
ATOM   1882  CB  LEU A 126      20.064  84.870 -38.720  1.00 65.24           C  
ATOM   1883  HB2 LEU A 126      19.341  85.621 -39.037  1.00 65.24           H  
ATOM   1884  HB3 LEU A 126      20.989  85.077 -39.259  1.00 65.24           H  
ATOM   1885  O   LEU A 126      22.455  86.013 -36.977  1.00 65.24           O  
ATOM   1886  CG  LEU A 126      19.582  83.467 -39.136  1.00 65.24           C  
ATOM   1887  HG  LEU A 126      18.825  83.112 -38.438  1.00 65.24           H  
ATOM   1888  CD1 LEU A 126      18.976  83.512 -40.539  1.00 65.24           C  
ATOM   1889 HD11 LEU A 126      19.707  83.877 -41.262  1.00 65.24           H  
ATOM   1890 HD12 LEU A 126      18.107  84.170 -40.541  1.00 65.24           H  
ATOM   1891 HD13 LEU A 126      18.648  82.514 -40.830  1.00 65.24           H  
ATOM   1892  CD2 LEU A 126      20.754  82.482 -39.158  1.00 65.24           C  
ATOM   1893 HD21 LEU A 126      21.524  82.816 -39.853  1.00 65.24           H  
ATOM   1894 HD22 LEU A 126      21.181  82.382 -38.160  1.00 65.24           H  
ATOM   1895 HD23 LEU A 126      20.397  81.501 -39.471  1.00 65.24           H  
ATOM   1896  N   ALA A 127      20.771  87.442 -36.760  1.00 63.95           N  
ATOM   1897  H   ALA A 127      19.779  87.589 -36.885  1.00 63.95           H  
ATOM   1898  CA  ALA A 127      21.586  88.618 -36.438  1.00 63.95           C  
ATOM   1899  HA  ALA A 127      22.531  88.540 -36.974  1.00 63.95           H  
ATOM   1900  C   ALA A 127      21.930  88.705 -34.949  1.00 63.95           C  
ATOM   1901  CB  ALA A 127      20.908  89.908 -36.917  1.00 63.95           C  
ATOM   1902  HB1 ALA A 127      19.970  90.056 -36.381  1.00 63.95           H  
ATOM   1903  HB2 ALA A 127      21.560  90.758 -36.717  1.00 63.95           H  
ATOM   1904  HB3 ALA A 127      20.717  89.857 -37.988  1.00 63.95           H  
ATOM   1905  O   ALA A 127      22.903  89.366 -34.605  1.00 63.95           O  
ATOM   1906  N   ALA A 128      21.191  88.014 -34.077  1.00 59.41           N  
ATOM   1907  H   ALA A 128      20.315  87.618 -34.388  1.00 59.41           H  
ATOM   1908  CA  ALA A 128      21.617  87.730 -32.711  1.00 59.41           C  
ATOM   1909  HA  ALA A 128      22.110  88.614 -32.306  1.00 59.41           H  
ATOM   1910  C   ALA A 128      22.640  86.577 -32.668  1.00 59.41           C  
ATOM   1911  CB  ALA A 128      20.378  87.441 -31.857  1.00 59.41           C  
ATOM   1912  HB1 ALA A 128      20.687  87.258 -30.828  1.00 59.41           H  
ATOM   1913  HB2 ALA A 128      19.856  86.561 -32.234  1.00 59.41           H  
ATOM   1914  HB3 ALA A 128      19.704  88.298 -31.879  1.00 59.41           H  
ATOM   1915  O   ALA A 128      23.593  86.641 -31.901  1.00 59.41           O  
ATOM   1916  N   LEU A 129      22.496  85.562 -33.530  1.00 52.46           N  
ATOM   1917  H   LEU A 129      21.632  85.516 -34.051  1.00 52.46           H  
ATOM   1918  CA  LEU A 129      23.430  84.434 -33.671  1.00 52.46           C  
ATOM   1919  HA  LEU A 129      23.760  84.123 -32.679  1.00 52.46           H  
ATOM   1920  C   LEU A 129      24.710  84.789 -34.460  1.00 52.46           C  
ATOM   1921  CB  LEU A 129      22.684  83.260 -34.340  1.00 52.46           C  
ATOM   1922  HB2 LEU A 129      23.412  82.525 -34.683  1.00 52.46           H  
ATOM   1923  HB3 LEU A 129      22.176  83.643 -35.225  1.00 52.46           H  
ATOM   1924  O   LEU A 129      25.781  84.268 -34.165  1.00 52.46           O  
ATOM   1925  CG  LEU A 129      21.659  82.539 -33.439  1.00 52.46           C  
ATOM   1926  HG  LEU A 129      21.072  83.270 -32.882  1.00 52.46           H  
ATOM   1927  CD1 LEU A 129      20.705  81.699 -34.292  1.00 52.46           C  
ATOM   1928 HD11 LEU A 129      19.978  81.201 -33.651  1.00 52.46           H  
ATOM   1929 HD12 LEU A 129      21.263  80.949 -34.852  1.00 52.46           H  
ATOM   1930 HD13 LEU A 129      20.171  82.344 -34.990  1.00 52.46           H  
ATOM   1931  CD2 LEU A 129      22.351  81.609 -32.441  1.00 52.46           C  
ATOM   1932 HD21 LEU A 129      21.603  81.111 -31.823  1.00 52.46           H  
ATOM   1933 HD22 LEU A 129      23.010  82.182 -31.790  1.00 52.46           H  
ATOM   1934 HD23 LEU A 129      22.935  80.854 -32.967  1.00 52.46           H  
ATOM   1935  N   ARG A 130      24.645  85.692 -35.446  1.00 53.42           N  
ATOM   1936  H   ARG A 130      23.724  86.023 -35.698  1.00 53.42           H  
ATOM   1937  CA  ARG A 130      25.784  86.111 -36.291  1.00 53.42           C  
ATOM   1938  HA  ARG A 130      26.174  85.220 -36.782  1.00 53.42           H  
ATOM   1939  C   ARG A 130      26.969  86.679 -35.513  1.00 53.42           C  
ATOM   1940  CB  ARG A 130      25.359  87.124 -37.368  1.00 53.42           C  
ATOM   1941  HB2 ARG A 130      26.171  87.832 -37.535  1.00 53.42           H  
ATOM   1942  HB3 ARG A 130      24.505  87.699 -37.011  1.00 53.42           H  
ATOM   1943  O   ARG A 130      28.071  86.214 -35.789  1.00 53.42           O  
ATOM   1944  CG  ARG A 130      25.046  86.465 -38.719  1.00 53.42           C  
ATOM   1945  HG2 ARG A 130      24.302  85.678 -38.600  1.00 53.42           H  
ATOM   1946  HG3 ARG A 130      25.956  86.020 -39.122  1.00 53.42           H  
ATOM   1947  CD  ARG A 130      24.523  87.529 -39.691  1.00 53.42           C  
ATOM   1948  HD2 ARG A 130      23.635  87.984 -39.252  1.00 53.42           H  
ATOM   1949  HD3 ARG A 130      25.288  88.294 -39.818  1.00 53.42           H  
ATOM   1950  NE  ARG A 130      24.174  86.953 -41.003  1.00 53.42           N  
ATOM   1951  HE  ARG A 130      24.325  85.961 -41.117  1.00 53.42           H  
ATOM   1952  NH1 ARG A 130      23.392  88.883 -41.978  1.00 53.42           N  
ATOM   1953 HH11 ARG A 130      23.625  89.393 -41.138  1.00 53.42           H  
ATOM   1954 HH12 ARG A 130      22.900  89.340 -42.733  1.00 53.42           H  
ATOM   1955  NH2 ARG A 130      23.280  86.961 -43.099  1.00 53.42           N  
ATOM   1956 HH21 ARG A 130      23.412  85.962 -43.165  1.00 53.42           H  
ATOM   1957 HH22 ARG A 130      22.804  87.448 -43.845  1.00 53.42           H  
ATOM   1958  CZ  ARG A 130      23.624  87.600 -42.017  1.00 53.42           C  
ATOM   1959  N   PRO A 131      26.813  87.637 -34.576  1.00 46.89           N  
ATOM   1960  CA  PRO A 131      27.945  88.143 -33.808  1.00 46.89           C  
ATOM   1961  HA  PRO A 131      28.725  88.505 -34.478  1.00 46.89           H  
ATOM   1962  C   PRO A 131      28.553  87.045 -32.928  1.00 46.89           C  
ATOM   1963  CB  PRO A 131      27.408  89.326 -32.996  1.00 46.89           C  
ATOM   1964  HB2 PRO A 131      27.893  89.410 -32.023  1.00 46.89           H  
ATOM   1965  HB3 PRO A 131      27.538  90.244 -33.568  1.00 46.89           H  
ATOM   1966  O   PRO A 131      29.760  87.061 -32.713  1.00 46.89           O  
ATOM   1967  CG  PRO A 131      25.920  89.030 -32.863  1.00 46.89           C  
ATOM   1968  HG2 PRO A 131      25.756  88.324 -32.048  1.00 46.89           H  
ATOM   1969  HG3 PRO A 131      25.341  89.939 -32.703  1.00 46.89           H  
ATOM   1970  CD  PRO A 131      25.613  88.362 -34.202  1.00 46.89           C  
ATOM   1971  HD2 PRO A 131      25.423  89.118 -34.963  1.00 46.89           H  
ATOM   1972  HD3 PRO A 131      24.748  87.708 -34.085  1.00 46.89           H  
ATOM   1973  N   VAL A 132      27.760  86.054 -32.491  1.00 40.64           N  
ATOM   1974  H   VAL A 132      26.776  86.081 -32.715  1.00 40.64           H  
ATOM   1975  CA  VAL A 132      28.274  84.876 -31.767  1.00 40.64           C  
ATOM   1976  HA  VAL A 132      28.900  85.232 -30.949  1.00 40.64           H  
ATOM   1977  C   VAL A 132      29.167  84.023 -32.674  1.00 40.64           C  
ATOM   1978  CB  VAL A 132      27.136  84.027 -31.158  1.00 40.64           C  
ATOM   1979  HB  VAL A 132      26.557  83.555 -31.952  1.00 40.64           H  
ATOM   1980  O   VAL A 132      30.236  83.605 -32.248  1.00 40.64           O  
ATOM   1981  CG1 VAL A 132      27.678  82.912 -30.260  1.00 40.64           C  
ATOM   1982 HG11 VAL A 132      28.281  83.334 -29.456  1.00 40.64           H  
ATOM   1983 HG12 VAL A 132      26.852  82.346 -29.830  1.00 40.64           H  
ATOM   1984 HG13 VAL A 132      28.293  82.224 -30.840  1.00 40.64           H  
ATOM   1985  CG2 VAL A 132      26.186  84.875 -30.303  1.00 40.64           C  
ATOM   1986 HG21 VAL A 132      26.740  85.349 -29.493  1.00 40.64           H  
ATOM   1987 HG22 VAL A 132      25.709  85.644 -30.911  1.00 40.64           H  
ATOM   1988 HG23 VAL A 132      25.404  84.244 -29.882  1.00 40.64           H  
ATOM   1989  N   ALA A 133      28.771  83.810 -33.933  1.00 38.93           N  
ATOM   1990  H   ALA A 133      27.859  84.145 -34.211  1.00 38.93           H  
ATOM   1991  CA  ALA A 133      29.571  83.066 -34.906  1.00 38.93           C  
ATOM   1992  HA  ALA A 133      29.915  82.144 -34.438  1.00 38.93           H  
ATOM   1993  C   ALA A 133      30.834  83.829 -35.365  1.00 38.93           C  
ATOM   1994  CB  ALA A 133      28.666  82.694 -36.088  1.00 38.93           C  
ATOM   1995  HB1 ALA A 133      29.231  82.093 -36.801  1.00 38.93           H  
ATOM   1996  HB2 ALA A 133      28.304  83.593 -36.587  1.00 38.93           H  
ATOM   1997  HB3 ALA A 133      27.816  82.113 -35.729  1.00 38.93           H  
ATOM   1998  O   ALA A 133      31.922  83.263 -35.390  1.00 38.93           O  
ATOM   1999  N   GLN A 134      30.709  85.117 -35.708  1.00 36.90           N  
ATOM   2000  H   GLN A 134      29.793  85.537 -35.648  1.00 36.90           H  
ATOM   2001  CA  GLN A 134      31.819  85.930 -36.234  1.00 36.90           C  
ATOM   2002  HA  GLN A 134      32.305  85.382 -37.042  1.00 36.90           H  
ATOM   2003  C   GLN A 134      32.916  86.222 -35.202  1.00 36.90           C  
ATOM   2004  CB  GLN A 134      31.283  87.258 -36.791  1.00 36.90           C  
ATOM   2005  HB2 GLN A 134      32.120  87.940 -36.939  1.00 36.90           H  
ATOM   2006  HB3 GLN A 134      30.599  87.710 -36.073  1.00 36.90           H  
ATOM   2007  O   GLN A 134      34.058  86.458 -35.585  1.00 36.90           O  
ATOM   2008  CG  GLN A 134      30.586  87.080 -38.145  1.00 36.90           C  
ATOM   2009  HG2 GLN A 134      29.708  86.445 -38.032  1.00 36.90           H  
ATOM   2010  HG3 GLN A 134      31.278  86.588 -38.828  1.00 36.90           H  
ATOM   2011  CD  GLN A 134      30.152  88.409 -38.758  1.00 36.90           C  
ATOM   2012  NE2 GLN A 134      30.187  88.533 -40.066  1.00 36.90           N  
ATOM   2013 HE21 GLN A 134      29.990  89.458 -40.420  1.00 36.90           H  
ATOM   2014 HE22 GLN A 134      30.611  87.805 -40.623  1.00 36.90           H  
ATOM   2015  OE1 GLN A 134      29.750  89.353 -38.099  1.00 36.90           O  
ATOM   2016  N   ALA A 135      32.601  86.196 -33.903  1.00 30.33           N  
ATOM   2017  H   ALA A 135      31.644  86.017 -33.632  1.00 30.33           H  
ATOM   2018  CA  ALA A 135      33.574  86.458 -32.841  1.00 30.33           C  
ATOM   2019  HA  ALA A 135      34.038  87.424 -33.036  1.00 30.33           H  
ATOM   2020  C   ALA A 135      34.726  85.430 -32.769  1.00 30.33           C  
ATOM   2021  CB  ALA A 135      32.816  86.555 -31.512  1.00 30.33           C  
ATOM   2022  HB1 ALA A 135      33.521  86.745 -30.703  1.00 30.33           H  
ATOM   2023  HB2 ALA A 135      32.289  85.621 -31.312  1.00 30.33           H  
ATOM   2024  HB3 ALA A 135      32.099  87.375 -31.552  1.00 30.33           H  
ATOM   2025  O   ALA A 135      35.707  85.680 -32.071  1.00 30.33           O  
ATOM   2026  N   ALA A 136      34.632  84.302 -33.484  1.00 28.41           N  
ATOM   2027  H   ALA A 136      33.802  84.150 -34.040  1.00 28.41           H  
ATOM   2028  CA  ALA A 136      35.668  83.273 -33.527  1.00 28.41           C  
ATOM   2029  HA  ALA A 136      35.934  83.000 -32.506  1.00 28.41           H  
ATOM   2030  C   ALA A 136      36.969  83.715 -34.234  1.00 28.41           C  
ATOM   2031  CB  ALA A 136      35.065  82.043 -34.218  1.00 28.41           C  
ATOM   2032  HB1 ALA A 136      34.792  82.286 -35.246  1.00 28.41           H  
ATOM   2033  HB2 ALA A 136      35.797  81.236 -34.230  1.00 28.41           H  
ATOM   2034  HB3 ALA A 136      34.176  81.711 -33.681  1.00 28.41           H  
ATOM   2035  O   ALA A 136      38.053  83.330 -33.801  1.00 28.41           O  
ATOM   2036  N   ASP A 137      36.878  84.518 -35.301  1.00 27.07           N  
ATOM   2037  H   ASP A 137      35.960  84.824 -35.592  1.00 27.07           H  
ATOM   2038  CA  ASP A 137      37.995  84.749 -36.240  1.00 27.07           C  
ATOM   2039  HA  ASP A 137      38.435  83.788 -36.509  1.00 27.07           H  
ATOM   2040  C   ASP A 137      39.147  85.601 -35.678  1.00 27.07           C  
ATOM   2041  CB  ASP A 137      37.460  85.436 -37.518  1.00 27.07           C  
ATOM   2042  HB2 ASP A 137      36.613  86.072 -37.260  1.00 27.07           H  
ATOM   2043  HB3 ASP A 137      38.233  86.093 -37.917  1.00 27.07           H  
ATOM   2044  O   ASP A 137      40.261  85.556 -36.197  1.00 27.07           O  
ATOM   2045  CG  ASP A 137      37.063  84.493 -38.662  1.00 27.07           C  
ATOM   2046  OD1 ASP A 137      37.399  83.290 -38.602  1.00 27.07           O  
ATOM   2047  OD2 ASP A 137      36.429  85.008 -39.612  1.00 27.07           O  
ATOM   2048  N   ALA A 138      38.898  86.402 -34.638  1.00 24.37           N  
ATOM   2049  H   ALA A 138      37.992  86.301 -34.203  1.00 24.37           H  
ATOM   2050  CA  ALA A 138      39.709  87.571 -34.263  1.00 24.37           C  
ATOM   2051  HA  ALA A 138      39.937  88.109 -35.184  1.00 24.37           H  
ATOM   2052  C   ALA A 138      41.084  87.273 -33.608  1.00 24.37           C  
ATOM   2053  CB  ALA A 138      38.825  88.482 -33.399  1.00 24.37           C  
ATOM   2054  HB1 ALA A 138      37.898  88.709 -33.926  1.00 24.37           H  
ATOM   2055  HB2 ALA A 138      39.348  89.415 -33.190  1.00 24.37           H  
ATOM   2056  HB3 ALA A 138      38.592  87.984 -32.457  1.00 24.37           H  
ATOM   2057  O   ALA A 138      41.609  88.100 -32.862  1.00 24.37           O  
ATOM   2058  N   SER A 139      41.644  86.082 -33.832  1.00 21.99           N  
ATOM   2059  H   SER A 139      41.202  85.515 -34.541  1.00 21.99           H  
ATOM   2060  CA  SER A 139      42.859  85.584 -33.174  1.00 21.99           C  
ATOM   2061  HA  SER A 139      42.747  85.813 -32.115  1.00 21.99           H  
ATOM   2062  C   SER A 139      44.163  86.292 -33.612  1.00 21.99           C  
ATOM   2063  CB  SER A 139      42.908  84.055 -33.266  1.00 21.99           C  
ATOM   2064  HB2 SER A 139      41.959  83.643 -32.924  1.00 21.99           H  
ATOM   2065  HB3 SER A 139      43.698  83.680 -32.614  1.00 21.99           H  
ATOM   2066  O   SER A 139      44.169  87.140 -34.500  1.00 21.99           O  
ATOM   2067  OG  SER A 139      43.158  83.613 -34.580  1.00 21.99           O  
ATOM   2068  HG  SER A 139      42.484  83.958 -35.170  1.00 21.99           H  
ATOM   2069  N   GLY A 140      45.248  86.028 -32.871  1.00 20.64           N  
ATOM   2070  H   GLY A 140      45.206  85.189 -32.309  1.00 20.64           H  
ATOM   2071  CA  GLY A 140      46.228  87.039 -32.439  1.00 20.64           C  
ATOM   2072  HA2 GLY A 140      45.670  87.905 -32.083  1.00 20.64           H  
ATOM   2073  HA3 GLY A 140      46.753  86.629 -31.577  1.00 20.64           H  
ATOM   2074  C   GLY A 140      47.303  87.583 -33.403  1.00 20.64           C  
ATOM   2075  O   GLY A 140      47.276  87.440 -34.619  1.00 20.64           O  
ATOM   2076  N   THR A 141      48.253  88.297 -32.790  1.00 20.98           N  
ATOM   2077  H   THR A 141      48.294  88.253 -31.782  1.00 20.98           H  
ATOM   2078  CA  THR A 141      49.205  89.249 -33.394  1.00 20.98           C  
ATOM   2079  HA  THR A 141      48.655  89.871 -34.100  1.00 20.98           H  
ATOM   2080  C   THR A 141      50.369  88.610 -34.169  1.00 20.98           C  
ATOM   2081  CB  THR A 141      49.776  90.150 -32.279  1.00 20.98           C  
ATOM   2082  HB  THR A 141      50.695  90.623 -32.624  1.00 20.98           H  
ATOM   2083  O   THR A 141      50.861  87.552 -33.793  1.00 20.98           O  
ATOM   2084  CG2 THR A 141      48.791  91.244 -31.869  1.00 20.98           C  
ATOM   2085 HG21 THR A 141      47.875  90.798 -31.482  1.00 20.98           H  
ATOM   2086 HG22 THR A 141      48.549  91.863 -32.733  1.00 20.98           H  
ATOM   2087 HG23 THR A 141      49.238  91.873 -31.099  1.00 20.98           H  
ATOM   2088  OG1 THR A 141      50.033  89.413 -31.100  1.00 20.98           O  
ATOM   2089  HG1 THR A 141      50.659  89.901 -30.560  1.00 20.98           H  
ATOM   2090  N   GLY A 142      50.879  89.279 -35.219  1.00 21.97           N  
ATOM   2091  H   GLY A 142      50.422  90.126 -35.527  1.00 21.97           H  
ATOM   2092  CA  GLY A 142      51.876  88.670 -36.126  1.00 21.97           C  
ATOM   2093  HA2 GLY A 142      52.459  87.925 -35.584  1.00 21.97           H  
ATOM   2094  HA3 GLY A 142      51.342  88.143 -36.917  1.00 21.97           H  
ATOM   2095  C   GLY A 142      52.874  89.625 -36.792  1.00 21.97           C  
ATOM   2096  O   GLY A 142      52.766  89.856 -37.990  1.00 21.97           O  
ATOM   2097  N   ALA A 143      53.825  90.197 -36.038  1.00 21.45           N  
ATOM   2098  H   ALA A 143      53.894  89.916 -35.070  1.00 21.45           H  
ATOM   2099  CA  ALA A 143      54.626  91.345 -36.500  1.00 21.45           C  
ATOM   2100  HA  ALA A 143      54.152  91.728 -37.403  1.00 21.45           H  
ATOM   2101  C   ALA A 143      56.099  91.103 -36.934  1.00 21.45           C  
ATOM   2102  CB  ALA A 143      54.491  92.476 -35.470  1.00 21.45           C  
ATOM   2103  HB1 ALA A 143      54.869  92.152 -34.501  1.00 21.45           H  
ATOM   2104  HB2 ALA A 143      55.052  93.347 -35.809  1.00 21.45           H  
ATOM   2105  HB3 ALA A 143      53.442  92.755 -35.367  1.00 21.45           H  
ATOM   2106  O   ALA A 143      56.404  91.269 -38.110  1.00 21.45           O  
ATOM   2107  N   ASN A 144      57.040  90.917 -35.995  1.00 20.85           N  
ATOM   2108  H   ASN A 144      56.743  90.562 -35.097  1.00 20.85           H  
ATOM   2109  CA  ASN A 144      58.284  91.729 -35.994  1.00 20.85           C  
ATOM   2110  HA  ASN A 144      58.217  92.399 -36.851  1.00 20.85           H  
ATOM   2111  C   ASN A 144      59.620  90.938 -36.254  1.00 20.85           C  
ATOM   2112  CB  ASN A 144      58.184  92.598 -34.714  1.00 20.85           C  
ATOM   2113  HB2 ASN A 144      57.154  92.637 -34.358  1.00 20.85           H  
ATOM   2114  HB3 ASN A 144      58.762  92.143 -33.910  1.00 20.85           H  
ATOM   2115  O   ASN A 144      59.526  89.778 -36.643  1.00 20.85           O  
ATOM   2116  CG  ASN A 144      58.576  94.056 -34.920  1.00 20.85           C  
ATOM   2117  ND2 ASN A 144      58.885  94.763 -33.859  1.00 20.85           N  
ATOM   2118 HD21 ASN A 144      59.157  95.720 -34.034  1.00 20.85           H  
ATOM   2119 HD22 ASN A 144      58.898  94.346 -32.940  1.00 20.85           H  
ATOM   2120  OD1 ASN A 144      58.604  94.590 -36.012  1.00 20.85           O  
ATOM   2121  N   PRO A 145      60.860  91.505 -36.177  1.00 22.77           N  
ATOM   2122  CA  PRO A 145      61.617  91.755 -37.418  1.00 22.77           C  
ATOM   2123  HA  PRO A 145      61.111  91.315 -38.276  1.00 22.77           H  
ATOM   2124  C   PRO A 145      63.112  91.325 -37.464  1.00 22.77           C  
ATOM   2125  CB  PRO A 145      61.557  93.286 -37.504  1.00 22.77           C  
ATOM   2126  HB2 PRO A 145      62.295  93.702 -38.191  1.00 22.77           H  
ATOM   2127  HB3 PRO A 145      60.555  93.598 -37.799  1.00 22.77           H  
ATOM   2128  O   PRO A 145      63.758  91.546 -38.483  1.00 22.77           O  
ATOM   2129  CG  PRO A 145      61.825  93.711 -36.057  1.00 22.77           C  
ATOM   2130  HG2 PRO A 145      62.893  93.868 -35.905  1.00 22.77           H  
ATOM   2131  HG3 PRO A 145      61.273  94.616 -35.805  1.00 22.77           H  
ATOM   2132  CD  PRO A 145      61.359  92.507 -35.231  1.00 22.77           C  
ATOM   2133  HD2 PRO A 145      62.215  92.098 -34.695  1.00 22.77           H  
ATOM   2134  HD3 PRO A 145      60.645  92.805 -34.463  1.00 22.77           H  
ATOM   2135  N   SER A 146      63.701  90.848 -36.361  1.00 21.15           N  
ATOM   2136  H   SER A 146      63.107  90.585 -35.588  1.00 21.15           H  
ATOM   2137  CA  SER A 146      65.160  90.725 -36.116  1.00 21.15           C  
ATOM   2138  HA  SER A 146      65.677  91.545 -36.614  1.00 21.15           H  
ATOM   2139  C   SER A 146      65.764  89.411 -36.653  1.00 21.15           C  
ATOM   2140  CB  SER A 146      65.387  90.852 -34.604  1.00 21.15           C  
ATOM   2141  HB2 SER A 146      66.421  90.617 -34.350  1.00 21.15           H  
ATOM   2142  HB3 SER A 146      65.185  91.880 -34.304  1.00 21.15           H  
ATOM   2143  O   SER A 146      65.008  88.507 -36.990  1.00 21.15           O  
ATOM   2144  OG  SER A 146      64.509  89.993 -33.894  1.00 21.15           O  
ATOM   2145  HG  SER A 146      64.718  89.085 -34.124  1.00 21.15           H  
ATOM   2146  N   GLY A 147      67.085  89.183 -36.721  1.00 23.02           N  
ATOM   2147  H   GLY A 147      67.317  88.319 -37.189  1.00 23.02           H  
ATOM   2148  CA  GLY A 147      68.279  89.953 -36.311  1.00 23.02           C  
ATOM   2149  HA2 GLY A 147      68.433  89.851 -35.237  1.00 23.02           H  
ATOM   2150  HA3 GLY A 147      68.155  91.008 -36.560  1.00 23.02           H  
ATOM   2151  C   GLY A 147      69.543  89.427 -37.039  1.00 23.02           C  
ATOM   2152  O   GLY A 147      69.397  88.685 -38.005  1.00 23.02           O  
ATOM   2153  N   ASP A 148      70.750  89.831 -36.620  1.00 26.20           N  
ATOM   2154  H   ASP A 148      70.808  90.369 -35.767  1.00 26.20           H  
ATOM   2155  CA  ASP A 148      71.959  89.874 -37.480  1.00 26.20           C  
ATOM   2156  HA  ASP A 148      71.622  90.199 -38.464  1.00 26.20           H  
ATOM   2157  C   ASP A 148      72.754  88.567 -37.765  1.00 26.20           C  
ATOM   2158  CB  ASP A 148      72.912  90.968 -36.951  1.00 26.20           C  
ATOM   2159  HB2 ASP A 148      73.898  90.853 -37.403  1.00 26.20           H  
ATOM   2160  HB3 ASP A 148      73.034  90.848 -35.875  1.00 26.20           H  
ATOM   2161  O   ASP A 148      72.671  87.563 -37.065  1.00 26.20           O  
ATOM   2162  CG  ASP A 148      72.439  92.390 -37.274  1.00 26.20           C  
ATOM   2163  OD1 ASP A 148      71.982  92.615 -38.417  1.00 26.20           O  
ATOM   2164  OD2 ASP A 148      72.550  93.255 -36.377  1.00 26.20           O  
ATOM   2165  N   ASP A 149      73.588  88.667 -38.812  1.00 28.55           N  
ATOM   2166  H   ASP A 149      73.598  89.582 -39.241  1.00 28.55           H  
ATOM   2167  CA  ASP A 149      74.336  87.653 -39.594  1.00 28.55           C  
ATOM   2168  HA  ASP A 149      73.717  86.761 -39.695  1.00 28.55           H  
ATOM   2169  C   ASP A 149      75.704  87.212 -38.994  1.00 28.55           C  
ATOM   2170  CB  ASP A 149      74.504  88.309 -40.988  1.00 28.55           C  
ATOM   2171  HB2 ASP A 149      75.252  89.098 -40.906  1.00 28.55           H  
ATOM   2172  HB3 ASP A 149      73.565  88.793 -41.255  1.00 28.55           H  
ATOM   2173  O   ASP A 149      76.631  86.834 -39.711  1.00 28.55           O  
ATOM   2174  CG  ASP A 149      74.862  87.397 -42.169  1.00 28.55           C  
ATOM   2175  OD1 ASP A 149      74.321  86.272 -42.237  1.00 28.55           O  
ATOM   2176  OD2 ASP A 149      75.558  87.903 -43.085  1.00 28.55           O  
ATOM   2177  N   LEU A 150      75.894  87.361 -37.679  1.00 24.41           N  
ATOM   2178  H   LEU A 150      75.070  87.557 -37.129  1.00 24.41           H  
ATOM   2179  CA  LEU A 150      77.184  87.161 -36.986  1.00 24.41           C  
ATOM   2180  HA  LEU A 150      77.975  87.583 -37.605  1.00 24.41           H  
ATOM   2181  C   LEU A 150      77.520  85.658 -36.794  1.00 24.41           C  
ATOM   2182  CB  LEU A 150      77.122  87.930 -35.649  1.00 24.41           C  
ATOM   2183  HB2 LEU A 150      76.248  87.574 -35.104  1.00 24.41           H  
ATOM   2184  HB3 LEU A 150      77.995  87.690 -35.042  1.00 24.41           H  
ATOM   2185  O   LEU A 150      76.647  84.805 -36.868  1.00 24.41           O  
ATOM   2186  CG  LEU A 150      77.028  89.463 -35.801  1.00 24.41           C  
ATOM   2187  HG  LEU A 150      76.275  89.722 -36.546  1.00 24.41           H  
ATOM   2188  CD1 LEU A 150      76.609  90.099 -34.476  1.00 24.41           C  
ATOM   2189 HD11 LEU A 150      76.523  91.179 -34.593  1.00 24.41           H  
ATOM   2190 HD12 LEU A 150      77.337  89.867 -33.699  1.00 24.41           H  
ATOM   2191 HD13 LEU A 150      75.636  89.706 -34.180  1.00 24.41           H  
ATOM   2192  CD2 LEU A 150      78.368  90.082 -36.216  1.00 24.41           C  
ATOM   2193 HD21 LEU A 150      78.259  91.164 -36.290  1.00 24.41           H  
ATOM   2194 HD22 LEU A 150      79.134  89.840 -35.480  1.00 24.41           H  
ATOM   2195 HD23 LEU A 150      78.662  89.695 -37.191  1.00 24.41           H  
ATOM   2196  N   GLY A 151      78.759  85.232 -36.521  1.00 27.22           N  
ATOM   2197  H   GLY A 151      78.809  84.228 -36.427  1.00 27.22           H  
ATOM   2198  CA  GLY A 151      80.019  85.980 -36.426  1.00 27.22           C  
ATOM   2199  HA2 GLY A 151      79.926  86.742 -35.652  1.00 27.22           H  
ATOM   2200  HA3 GLY A 151      80.221  86.466 -37.380  1.00 27.22           H  
ATOM   2201  C   GLY A 151      81.231  85.100 -36.063  1.00 27.22           C  
ATOM   2202  O   GLY A 151      82.357  85.409 -36.461  1.00 27.22           O  
ATOM   2203  N   GLU A 152      81.029  83.989 -35.345  1.00 30.94           N  
ATOM   2204  H   GLU A 152      80.106  83.783 -34.991  1.00 30.94           H  
ATOM   2205  CA  GLU A 152      82.129  83.174 -34.816  1.00 30.94           C  
ATOM   2206  HA  GLU A 152      82.953  83.865 -34.638  1.00 30.94           H  
ATOM   2207  C   GLU A 152      82.715  82.168 -35.817  1.00 30.94           C  
ATOM   2208  CB  GLU A 152      81.797  82.617 -33.419  1.00 30.94           C  
ATOM   2209  HB2 GLU A 152      82.414  81.742 -33.213  1.00 30.94           H  
ATOM   2210  HB3 GLU A 152      80.742  82.350 -33.362  1.00 30.94           H  
ATOM   2211  O   GLU A 152      82.363  80.998 -35.905  1.00 30.94           O  
ATOM   2212  CG  GLU A 152      82.155  83.726 -32.410  1.00 30.94           C  
ATOM   2213  HG2 GLU A 152      83.240  83.827 -32.390  1.00 30.94           H  
ATOM   2214  HG3 GLU A 152      81.761  84.675 -32.772  1.00 30.94           H  
ATOM   2215  CD  GLU A 152      81.626  83.526 -30.988  1.00 30.94           C  
ATOM   2216  OE1 GLU A 152      82.454  83.692 -30.059  1.00 30.94           O  
ATOM   2217  OE2 GLU A 152      80.395  83.394 -30.852  1.00 30.94           O  
ATOM   2218  N   ALA A 153      83.719  82.675 -36.532  1.00 30.03           N  
ATOM   2219  H   ALA A 153      83.772  83.683 -36.567  1.00 30.03           H  
ATOM   2220  CA  ALA A 153      84.913  81.924 -36.918  1.00 30.03           C  
ATOM   2221  HA  ALA A 153      84.737  80.862 -36.748  1.00 30.03           H  
ATOM   2222  C   ALA A 153      86.144  82.322 -36.062  1.00 30.03           C  
ATOM   2223  CB  ALA A 153      85.147  82.154 -38.419  1.00 30.03           C  
ATOM   2224  HB1 ALA A 153      85.992  81.553 -38.754  1.00 30.03           H  
ATOM   2225  HB2 ALA A 153      85.354  83.208 -38.607  1.00 30.03           H  
ATOM   2226  HB3 ALA A 153      84.258  81.854 -38.974  1.00 30.03           H  
ATOM   2227  O   ALA A 153      87.279  82.080 -36.475  1.00 30.03           O  
ATOM   2228  N   GLY A 154      85.945  83.055 -34.953  1.00 31.09           N  
ATOM   2229  H   GLY A 154      84.998  83.131 -34.609  1.00 31.09           H  
ATOM   2230  CA  GLY A 154      87.013  83.832 -34.302  1.00 31.09           C  
ATOM   2231  HA2 GLY A 154      87.979  83.569 -34.733  1.00 31.09           H  
ATOM   2232  HA3 GLY A 154      86.835  84.886 -34.515  1.00 31.09           H  
ATOM   2233  C   GLY A 154      87.155  83.698 -32.784  1.00 31.09           C  
ATOM   2234  O   GLY A 154      88.284  83.650 -32.301  1.00 31.09           O  
ATOM   2235  N   VAL A 155      86.050  83.685 -32.036  1.00 27.77           N  
ATOM   2236  H   VAL A 155      85.146  83.714 -32.486  1.00 27.77           H  
ATOM   2237  CA  VAL A 155      86.030  83.647 -30.555  1.00 27.77           C  
ATOM   2238  HA  VAL A 155      87.052  83.511 -30.199  1.00 27.77           H  
ATOM   2239  C   VAL A 155      85.263  82.393 -30.054  1.00 27.77           C  
ATOM   2240  CB  VAL A 155      85.537  85.019 -30.006  1.00 27.77           C  
ATOM   2241  HB  VAL A 155      84.470  85.134 -30.196  1.00 27.77           H  
ATOM   2242  O   VAL A 155      85.125  82.163 -28.857  1.00 27.77           O  
ATOM   2243  CG1 VAL A 155      85.809  85.240 -28.515  1.00 27.77           C  
ATOM   2244 HG11 VAL A 155      85.181  84.549 -27.952  1.00 27.77           H  
ATOM   2245 HG12 VAL A 155      85.518  86.246 -28.216  1.00 27.77           H  
ATOM   2246 HG13 VAL A 155      86.861  85.065 -28.288  1.00 27.77           H  
ATOM   2247  CG2 VAL A 155      86.250  86.205 -30.690  1.00 27.77           C  
ATOM   2248 HG21 VAL A 155      87.330  86.094 -30.595  1.00 27.77           H  
ATOM   2249 HG22 VAL A 155      85.977  86.248 -31.744  1.00 27.77           H  
ATOM   2250 HG23 VAL A 155      85.934  87.145 -30.237  1.00 27.77           H  
ATOM   2251  N   ASP A 156      84.890  81.530 -31.006  1.00 32.40           N  
ATOM   2252  H   ASP A 156      85.247  81.707 -31.934  1.00 32.40           H  
ATOM   2253  CA  ASP A 156      84.048  80.330 -30.945  1.00 32.40           C  
ATOM   2254  HA  ASP A 156      83.731  80.166 -31.975  1.00 32.40           H  
ATOM   2255  C   ASP A 156      82.689  80.445 -30.231  1.00 32.40           C  
ATOM   2256  CB  ASP A 156      84.868  79.070 -30.604  1.00 32.40           C  
ATOM   2257  HB2 ASP A 156      84.195  78.293 -30.242  1.00 32.40           H  
ATOM   2258  HB3 ASP A 156      85.573  79.296 -29.804  1.00 32.40           H  
ATOM   2259  O   ASP A 156      81.677  80.388 -30.922  1.00 32.40           O  
ATOM   2260  CG  ASP A 156      85.626  78.499 -31.820  1.00 32.40           C  
ATOM   2261  OD1 ASP A 156      85.816  79.237 -32.821  1.00 32.40           O  
ATOM   2262  OD2 ASP A 156      86.076  77.332 -31.734  1.00 32.40           O  
ATOM   2263  N   GLU A 157      82.636  80.506 -28.897  1.00 30.20           N  
ATOM   2264  H   GLU A 157      83.510  80.642 -28.410  1.00 30.20           H  
ATOM   2265  CA  GLU A 157      81.411  80.188 -28.119  1.00 30.20           C  
ATOM   2266  HA  GLU A 157      80.531  80.423 -28.718  1.00 30.20           H  
ATOM   2267  C   GLU A 157      81.283  81.000 -26.800  1.00 30.20           C  
ATOM   2268  CB  GLU A 157      81.415  78.668 -27.799  1.00 30.20           C  
ATOM   2269  HB2 GLU A 157      80.583  78.439 -27.132  1.00 30.20           H  
ATOM   2270  HB3 GLU A 157      82.339  78.445 -27.267  1.00 30.20           H  
ATOM   2271  O   GLU A 157      80.598  80.606 -25.857  1.00 30.20           O  
ATOM   2272  CG  GLU A 157      81.282  77.718 -29.010  1.00 30.20           C  
ATOM   2273  HG2 GLU A 157      80.307  77.881 -29.468  1.00 30.20           H  
ATOM   2274  HG3 GLU A 157      82.043  77.953 -29.754  1.00 30.20           H  
ATOM   2275  CD  GLU A 157      81.444  76.226 -28.654  1.00 30.20           C  
ATOM   2276  OE1 GLU A 157      80.816  75.383 -29.341  1.00 30.20           O  
ATOM   2277  OE2 GLU A 157      82.212  75.900 -27.714  1.00 30.20           O  
ATOM   2278  N   LEU A 158      82.081  82.059 -26.634  1.00 25.12           N  
ATOM   2279  H   LEU A 158      82.476  82.427 -27.488  1.00 25.12           H  
ATOM   2280  CA  LEU A 158      82.910  82.137 -25.417  1.00 25.12           C  
ATOM   2281  HA  LEU A 158      83.242  81.119 -25.211  1.00 25.12           H  
ATOM   2282  C   LEU A 158      82.236  82.618 -24.114  1.00 25.12           C  
ATOM   2283  CB  LEU A 158      84.158  82.983 -25.745  1.00 25.12           C  
ATOM   2284  HB2 LEU A 158      84.174  83.128 -26.825  1.00 25.12           H  
ATOM   2285  HB3 LEU A 158      84.070  83.971 -25.293  1.00 25.12           H  
ATOM   2286  O   LEU A 158      82.633  82.166 -23.039  1.00 25.12           O  
ATOM   2287  CG  LEU A 158      85.504  82.340 -25.351  1.00 25.12           C  
ATOM   2288  HG  LEU A 158      85.545  81.318 -25.726  1.00 25.12           H  
ATOM   2289  CD1 LEU A 158      86.686  83.112 -25.946  1.00 25.12           C  
ATOM   2290 HD11 LEU A 158      87.627  82.689 -25.595  1.00 25.12           H  
ATOM   2291 HD12 LEU A 158      86.660  83.005 -27.030  1.00 25.12           H  
ATOM   2292 HD13 LEU A 158      86.620  84.166 -25.675  1.00 25.12           H  
ATOM   2293  CD2 LEU A 158      85.729  82.318 -23.839  1.00 25.12           C  
ATOM   2294 HD21 LEU A 158      85.019  81.629 -23.383  1.00 25.12           H  
ATOM   2295 HD22 LEU A 158      86.732  81.959 -23.610  1.00 25.12           H  
ATOM   2296 HD23 LEU A 158      85.581  83.314 -23.422  1.00 25.12           H  
ATOM   2297  N   LEU A 159      81.328  83.601 -24.157  1.00 27.79           N  
ATOM   2298  H   LEU A 159      80.941  83.844 -25.057  1.00 27.79           H  
ATOM   2299  CA  LEU A 159      81.028  84.428 -22.969  1.00 27.79           C  
ATOM   2300  HA  LEU A 159      81.930  84.432 -22.358  1.00 27.79           H  
ATOM   2301  C   LEU A 159      79.966  83.847 -22.008  1.00 27.79           C  
ATOM   2302  CB  LEU A 159      80.768  85.891 -23.387  1.00 27.79           C  
ATOM   2303  HB2 LEU A 159      80.234  85.896 -24.337  1.00 27.79           H  
ATOM   2304  HB3 LEU A 159      80.130  86.368 -22.643  1.00 27.79           H  
ATOM   2305  O   LEU A 159      80.181  83.865 -20.802  1.00 27.79           O  
ATOM   2306  CG  LEU A 159      82.050  86.729 -23.542  1.00 27.79           C  
ATOM   2307  HG  LEU A 159      82.778  86.180 -24.138  1.00 27.79           H  
ATOM   2308  CD1 LEU A 159      81.726  88.041 -24.261  1.00 27.79           C  
ATOM   2309 HD11 LEU A 159      81.322  87.817 -25.248  1.00 27.79           H  
ATOM   2310 HD12 LEU A 159      82.633  88.634 -24.381  1.00 27.79           H  
ATOM   2311 HD13 LEU A 159      80.985  88.604 -23.694  1.00 27.79           H  
ATOM   2312  CD2 LEU A 159      82.679  87.093 -22.192  1.00 27.79           C  
ATOM   2313 HD21 LEU A 159      83.555  87.723 -22.350  1.00 27.79           H  
ATOM   2314 HD22 LEU A 159      82.991  86.187 -21.672  1.00 27.79           H  
ATOM   2315 HD23 LEU A 159      81.952  87.621 -21.575  1.00 27.79           H  
ATOM   2316  N   GLU A 160      78.826  83.312 -22.441  1.00 27.84           N  
ATOM   2317  H   GLU A 160      78.389  82.698 -21.768  1.00 27.84           H  
ATOM   2318  CA  GLU A 160      77.903  84.077 -23.285  1.00 27.84           C  
ATOM   2319  HA  GLU A 160      78.457  84.863 -23.799  1.00 27.84           H  
ATOM   2320  C   GLU A 160      76.841  84.811 -22.437  1.00 27.84           C  
ATOM   2321  CB  GLU A 160      77.295  83.202 -24.394  1.00 27.84           C  
ATOM   2322  HB2 GLU A 160      76.481  82.607 -23.980  1.00 27.84           H  
ATOM   2323  HB3 GLU A 160      78.059  82.537 -24.797  1.00 27.84           H  
ATOM   2324  O   GLU A 160      76.754  86.036 -22.497  1.00 27.84           O  
ATOM   2325  CG  GLU A 160      76.790  84.115 -25.526  1.00 27.84           C  
ATOM   2326  HG2 GLU A 160      76.127  84.867 -25.098  1.00 27.84           H  
ATOM   2327  HG3 GLU A 160      77.646  84.637 -25.954  1.00 27.84           H  
ATOM   2328  CD  GLU A 160      76.024  83.392 -26.642  1.00 27.84           C  
ATOM   2329  OE1 GLU A 160      75.807  84.052 -27.683  1.00 27.84           O  
ATOM   2330  OE2 GLU A 160      75.565  82.250 -26.409  1.00 27.84           O  
ATOM   2331  N   ALA A 161      76.055  84.098 -21.619  1.00 24.65           N  
ATOM   2332  H   ALA A 161      76.194  83.098 -21.576  1.00 24.65           H  
ATOM   2333  CA  ALA A 161      74.885  84.662 -20.931  1.00 24.65           C  
ATOM   2334  HA  ALA A 161      74.483  85.440 -21.579  1.00 24.65           H  
ATOM   2335  C   ALA A 161      75.159  85.348 -19.562  1.00 24.65           C  
ATOM   2336  CB  ALA A 161      73.809  83.570 -20.841  1.00 24.65           C  
ATOM   2337  HB1 ALA A 161      72.883  83.984 -20.442  1.00 24.65           H  
ATOM   2338  HB2 ALA A 161      74.152  82.770 -20.185  1.00 24.65           H  
ATOM   2339  HB3 ALA A 161      73.613  83.163 -21.834  1.00 24.65           H  
ATOM   2340  O   ALA A 161      76.203  85.179 -18.940  1.00 24.65           O  
ATOM   2341  N   LEU A 162      74.153  86.119 -19.116  1.00 21.17           N  
ATOM   2342  H   LEU A 162      73.346  86.146 -19.722  1.00 21.17           H  
ATOM   2343  CA  LEU A 162      74.026  86.901 -17.864  1.00 21.17           C  
ATOM   2344  HA  LEU A 162      74.833  87.631 -17.810  1.00 21.17           H  
ATOM   2345  C   LEU A 162      74.056  86.086 -16.545  1.00 21.17           C  
ATOM   2346  CB  LEU A 162      72.659  87.624 -17.964  1.00 21.17           C  
ATOM   2347  HB2 LEU A 162      71.937  86.930 -18.394  1.00 21.17           H  
ATOM   2348  HB3 LEU A 162      72.272  87.871 -16.975  1.00 21.17           H  
ATOM   2349  O   LEU A 162      74.055  84.858 -16.553  1.00 21.17           O  
ATOM   2350  CG  LEU A 162      72.682  88.920 -18.788  1.00 21.17           C  
ATOM   2351  HG  LEU A 162      73.399  88.829 -19.604  1.00 21.17           H  
ATOM   2352  CD1 LEU A 162      71.302  89.190 -19.386  1.00 21.17           C  
ATOM   2353 HD11 LEU A 162      70.558  89.268 -18.593  1.00 21.17           H  
ATOM   2354 HD12 LEU A 162      71.027  88.383 -20.065  1.00 21.17           H  
ATOM   2355 HD13 LEU A 162      71.323  90.125 -19.946  1.00 21.17           H  
ATOM   2356  CD2 LEU A 162      73.064  90.108 -17.903  1.00 21.17           C  
ATOM   2357 HD21 LEU A 162      74.044  89.940 -17.456  1.00 21.17           H  
ATOM   2358 HD22 LEU A 162      73.102  91.016 -18.505  1.00 21.17           H  
ATOM   2359 HD23 LEU A 162      72.329  90.242 -17.109  1.00 21.17           H  
ATOM   2360  N   GLY A 163      73.955  86.785 -15.401  1.00 23.18           N  
ATOM   2361  H   GLY A 163      73.896  87.792 -15.461  1.00 23.18           H  
ATOM   2362  CA  GLY A 163      73.804  86.190 -14.065  1.00 23.18           C  
ATOM   2363  HA2 GLY A 163      73.412  85.177 -14.161  1.00 23.18           H  
ATOM   2364  HA3 GLY A 163      74.802  86.112 -13.634  1.00 23.18           H  
ATOM   2365  C   GLY A 163      72.859  86.960 -13.111  1.00 23.18           C  
ATOM   2366  O   GLY A 163      71.858  87.508 -13.554  1.00 23.18           O  
ATOM   2367  N   ARG A 164      73.082  87.041 -11.784  1.00 24.37           N  
ATOM   2368  H   ARG A 164      72.336  87.506 -11.286  1.00 24.37           H  
ATOM   2369  CA  ARG A 164      74.329  86.800 -11.034  1.00 24.37           C  
ATOM   2370  HA  ARG A 164      75.034  87.497 -11.486  1.00 24.37           H  
ATOM   2371  C   ARG A 164      74.937  85.409 -11.217  1.00 24.37           C  
ATOM   2372  CB  ARG A 164      74.201  87.235  -9.555  1.00 24.37           C  
ATOM   2373  HB2 ARG A 164      74.344  88.315  -9.541  1.00 24.37           H  
ATOM   2374  HB3 ARG A 164      73.190  87.033  -9.203  1.00 24.37           H  
ATOM   2375  O   ARG A 164      74.280  84.399 -11.010  1.00 24.37           O  
ATOM   2376  CG  ARG A 164      75.193  86.594  -8.555  1.00 24.37           C  
ATOM   2377  HG2 ARG A 164      74.761  85.664  -8.186  1.00 24.37           H  
ATOM   2378  HG3 ARG A 164      76.133  86.345  -9.047  1.00 24.37           H  
ATOM   2379  CD  ARG A 164      75.549  87.494  -7.362  1.00 24.37           C  
ATOM   2380  HD2 ARG A 164      76.136  86.905  -6.657  1.00 24.37           H  
ATOM   2381  HD3 ARG A 164      74.650  87.827  -6.843  1.00 24.37           H  
ATOM   2382  NE  ARG A 164      76.381  88.631  -7.801  1.00 24.37           N  
ATOM   2383  HE  ARG A 164      77.274  88.380  -8.199  1.00 24.37           H  
ATOM   2384  NH1 ARG A 164      74.874  90.322  -7.512  1.00 24.37           N  
ATOM   2385 HH11 ARG A 164      74.576  91.261  -7.733  1.00 24.37           H  
ATOM   2386 HH12 ARG A 164      74.148  89.650  -7.312  1.00 24.37           H  
ATOM   2387  NH2 ARG A 164      76.879  90.757  -8.387  1.00 24.37           N  
ATOM   2388 HH21 ARG A 164      77.762  90.434  -8.756  1.00 24.37           H  
ATOM   2389 HH22 ARG A 164      76.555  91.694  -8.582  1.00 24.37           H  
ATOM   2390  CZ  ARG A 164      76.044  89.901  -7.886  1.00 24.37           C  
ATOM   2391  N   GLU A 165      76.218  85.335 -11.567  1.00 32.60           N  
ATOM   2392  H   GLU A 165      76.545  84.404 -11.781  1.00 32.60           H  
ATOM   2393  CA  GLU A 165      77.204  86.433 -11.711  1.00 32.60           C  
ATOM   2394  HA  GLU A 165      77.060  87.186 -10.936  1.00 32.60           H  
ATOM   2395  C   GLU A 165      77.090  87.118 -13.101  1.00 32.60           C  
ATOM   2396  CB  GLU A 165      78.577  85.761 -11.483  1.00 32.60           C  
ATOM   2397  HB2 GLU A 165      78.461  84.959 -10.753  1.00 32.60           H  
ATOM   2398  HB3 GLU A 165      78.898  85.294 -12.414  1.00 32.60           H  
ATOM   2399  O   GLU A 165      77.321  86.449 -14.096  1.00 32.60           O  
ATOM   2400  CG  GLU A 165      79.705  86.661 -10.972  1.00 32.60           C  
ATOM   2401  HG2 GLU A 165      80.639  86.124 -11.132  1.00 32.60           H  
ATOM   2402  HG3 GLU A 165      79.743  87.568 -11.576  1.00 32.60           H  
ATOM   2403  CD  GLU A 165      79.569  86.994  -9.474  1.00 32.60           C  
ATOM   2404  OE1 GLU A 165      78.536  87.593  -9.087  1.00 32.60           O  
ATOM   2405  OE2 GLU A 165      80.497  86.672  -8.703  1.00 32.60           O  
ATOM   2406  N   LEU A 166      76.687  88.385 -13.314  1.00 21.50           N  
ATOM   2407  H   LEU A 166      76.601  88.562 -14.305  1.00 21.50           H  
ATOM   2408  CA  LEU A 166      76.163  89.502 -12.485  1.00 21.50           C  
ATOM   2409  HA  LEU A 166      76.080  89.212 -11.437  1.00 21.50           H  
ATOM   2410  C   LEU A 166      74.751  89.886 -13.046  1.00 21.50           C  
ATOM   2411  CB  LEU A 166      77.135  90.710 -12.587  1.00 21.50           C  
ATOM   2412  HB2 LEU A 166      76.806  91.481 -11.890  1.00 21.50           H  
ATOM   2413  HB3 LEU A 166      77.049  91.122 -13.592  1.00 21.50           H  
ATOM   2414  O   LEU A 166      74.506  89.622 -14.218  1.00 21.50           O  
ATOM   2415  CG  LEU A 166      78.629  90.417 -12.317  1.00 21.50           C  
ATOM   2416  HG  LEU A 166      78.941  89.542 -12.887  1.00 21.50           H  
ATOM   2417  CD1 LEU A 166      79.548  91.573 -12.715  1.00 21.50           C  
ATOM   2418 HD11 LEU A 166      79.292  92.471 -12.153  1.00 21.50           H  
ATOM   2419 HD12 LEU A 166      79.447  91.769 -13.783  1.00 21.50           H  
ATOM   2420 HD13 LEU A 166      80.582  91.296 -12.508  1.00 21.50           H  
ATOM   2421  CD2 LEU A 166      78.887  90.163 -10.837  1.00 21.50           C  
ATOM   2422 HD21 LEU A 166      78.104  89.507 -10.457  1.00 21.50           H  
ATOM   2423 HD22 LEU A 166      78.899  91.100 -10.279  1.00 21.50           H  
ATOM   2424 HD23 LEU A 166      79.849  89.664 -10.716  1.00 21.50           H  
ATOM   2425  N   ASP A 167      73.774  90.485 -12.347  1.00 20.02           N  
ATOM   2426  H   ASP A 167      72.937  90.626 -12.895  1.00 20.02           H  
ATOM   2427  CA  ASP A 167      73.695  90.936 -10.944  1.00 20.02           C  
ATOM   2428  HA  ASP A 167      74.458  90.399 -10.381  1.00 20.02           H  
ATOM   2429  C   ASP A 167      72.333  90.602 -10.251  1.00 20.02           C  
ATOM   2430  CB  ASP A 167      74.056  92.438 -10.840  1.00 20.02           C  
ATOM   2431  HB2 ASP A 167      74.843  92.654 -11.562  1.00 20.02           H  
ATOM   2432  HB3 ASP A 167      73.200  93.066 -11.086  1.00 20.02           H  
ATOM   2433  O   ASP A 167      72.373  89.951  -9.204  1.00 20.02           O  
ATOM   2434  CG  ASP A 167      74.575  92.814  -9.447  1.00 20.02           C  
ATOM   2435  OD1 ASP A 167      73.834  92.670  -8.454  1.00 20.02           O  
ATOM   2436  OD2 ASP A 167      75.794  93.065  -9.313  1.00 20.02           O  
ATOM   2437  N   GLY A 168      71.125  90.903 -10.773  1.00 23.16           N  
ATOM   2438  H   GLY A 168      70.335  90.644 -10.200  1.00 23.16           H  
ATOM   2439  CA  GLY A 168      70.774  91.629 -12.008  1.00 23.16           C  
ATOM   2440  HA2 GLY A 168      70.737  90.910 -12.827  1.00 23.16           H  
ATOM   2441  HA3 GLY A 168      71.531  92.375 -12.249  1.00 23.16           H  
ATOM   2442  C   GLY A 168      69.415  92.361 -11.965  1.00 23.16           C  
ATOM   2443  O   GLY A 168      69.008  92.853 -10.910  1.00 23.16           O  
ATOM   2444  N   ASP A 169      68.768  92.433 -13.133  1.00 20.72           N  
ATOM   2445  H   ASP A 169      69.152  91.932 -13.921  1.00 20.72           H  
ATOM   2446  CA  ASP A 169      67.472  93.084 -13.409  1.00 20.72           C  
ATOM   2447  HA  ASP A 169      67.312  93.885 -12.687  1.00 20.72           H  
ATOM   2448  C   ASP A 169      66.262  92.131 -13.268  1.00 20.72           C  
ATOM   2449  CB  ASP A 169      67.526  93.729 -14.818  1.00 20.72           C  
ATOM   2450  HB2 ASP A 169      66.541  94.137 -15.046  1.00 20.72           H  
ATOM   2451  HB3 ASP A 169      67.726  92.951 -15.555  1.00 20.72           H  
ATOM   2452  O   ASP A 169      66.416  90.925 -13.579  1.00 20.72           O  
ATOM   2453  CG  ASP A 169      68.552  94.872 -14.986  1.00 20.72           C  
ATOM   2454  OD1 ASP A 169      68.445  95.890 -14.260  1.00 20.72           O  
ATOM   2455  OD2 ASP A 169      69.414  94.765 -15.893  1.00 20.72           O  
ATOM   2456  OXT ASP A 169      65.187  92.618 -12.845  1.00 20.72           O  
TER    2457      ASP A 169                                                       
ATOM   2457  N   MET B   1      18.633 -36.354  41.107  1.00 75.36           N  
ATOM   2458  H   MET B   1      19.459 -36.515  41.665  1.00 75.36           H  
ATOM   2459  H2  MET B   1      18.658 -36.975  40.311  1.00 75.36           H  
ATOM   2460  H3  MET B   1      17.806 -36.530  41.660  1.00 75.36           H  
ATOM   2461  CA  MET B   1      18.633 -34.961  40.640  1.00 75.36           C  
ATOM   2462  HA  MET B   1      19.568 -34.794  40.103  1.00 75.36           H  
ATOM   2463  C   MET B   1      18.612 -34.034  41.848  1.00 75.36           C  
ATOM   2464  CB  MET B   1      17.503 -34.691  39.639  1.00 75.36           C  
ATOM   2465  HB2 MET B   1      16.585 -34.404  40.152  1.00 75.36           H  
ATOM   2466  HB3 MET B   1      17.310 -35.592  39.056  1.00 75.36           H  
ATOM   2467  O   MET B   1      17.579 -33.890  42.500  1.00 75.36           O  
ATOM   2468  CG  MET B   1      17.935 -33.591  38.673  1.00 75.36           C  
ATOM   2469  HG2 MET B   1      18.822 -33.916  38.127  1.00 75.36           H  
ATOM   2470  HG3 MET B   1      18.193 -32.705  39.253  1.00 75.36           H  
ATOM   2471  SD  MET B   1      16.666 -33.114  37.482  1.00 75.36           S  
ATOM   2472  CE  MET B   1      16.707 -34.481  36.292  1.00 75.36           C  
ATOM   2473  HE1 MET B   1      16.430 -35.418  36.775  1.00 75.36           H  
ATOM   2474  HE2 MET B   1      17.705 -34.561  35.862  1.00 75.36           H  
ATOM   2475  HE3 MET B   1      16.004 -34.269  35.486  1.00 75.36           H  
ATOM   2476  N   THR B   2      19.783 -33.509  42.194  1.00 84.93           N  
ATOM   2477  H   THR B   2      20.561 -33.703  41.579  1.00 84.93           H  
ATOM   2478  CA  THR B   2      20.008 -32.425  43.155  1.00 84.93           C  
ATOM   2479  HA  THR B   2      19.630 -32.719  44.134  1.00 84.93           H  
ATOM   2480  C   THR B   2      19.274 -31.158  42.719  1.00 84.93           C  
ATOM   2481  CB  THR B   2      21.511 -32.107  43.275  1.00 84.93           C  
ATOM   2482  HB  THR B   2      21.639 -31.292  43.987  1.00 84.93           H  
ATOM   2483  O   THR B   2      18.823 -31.052  41.577  1.00 84.93           O  
ATOM   2484  CG2 THR B   2      22.344 -33.296  43.752  1.00 84.93           C  
ATOM   2485 HG21 THR B   2      23.378 -32.977  43.882  1.00 84.93           H  
ATOM   2486 HG22 THR B   2      21.964 -33.654  44.708  1.00 84.93           H  
ATOM   2487 HG23 THR B   2      22.318 -34.105  43.022  1.00 84.93           H  
ATOM   2488  OG1 THR B   2      22.025 -31.702  42.032  1.00 84.93           O  
ATOM   2489  HG1 THR B   2      22.156 -32.486  41.494  1.00 84.93           H  
ATOM   2490  N   ASP B   3      19.149 -30.186  43.620  1.00 77.53           N  
ATOM   2491  H   ASP B   3      19.522 -30.295  44.553  1.00 77.53           H  
ATOM   2492  CA  ASP B   3      18.495 -28.920  43.286  1.00 77.53           C  
ATOM   2493  HA  ASP B   3      17.507 -29.149  42.887  1.00 77.53           H  
ATOM   2494  C   ASP B   3      19.261 -28.168  42.181  1.00 77.53           C  
ATOM   2495  CB  ASP B   3      18.319 -28.101  44.571  1.00 77.53           C  
ATOM   2496  HB2 ASP B   3      18.143 -28.774  45.410  1.00 77.53           H  
ATOM   2497  HB3 ASP B   3      19.227 -27.534  44.777  1.00 77.53           H  
ATOM   2498  O   ASP B   3      18.667 -27.745  41.193  1.00 77.53           O  
ATOM   2499  CG  ASP B   3      17.111 -27.175  44.462  1.00 77.53           C  
ATOM   2500  OD1 ASP B   3      16.016 -27.723  44.187  1.00 77.53           O  
ATOM   2501  OD2 ASP B   3      17.301 -25.961  44.683  1.00 77.53           O  
ATOM   2502  N   SER B   4      20.598 -28.149  42.254  1.00 76.91           N  
ATOM   2503  H   SER B   4      21.046 -28.485  43.094  1.00 76.91           H  
ATOM   2504  CA  SER B   4      21.472 -27.600  41.208  1.00 76.91           C  
ATOM   2505  HA  SER B   4      21.258 -26.536  41.099  1.00 76.91           H  
ATOM   2506  C   SER B   4      21.261 -28.255  39.836  1.00 76.91           C  
ATOM   2507  CB  SER B   4      22.940 -27.759  41.619  1.00 76.91           C  
ATOM   2508  HB2 SER B   4      23.190 -28.820  41.652  1.00 76.91           H  
ATOM   2509  HB3 SER B   4      23.582 -27.271  40.886  1.00 76.91           H  
ATOM   2510  O   SER B   4      21.181 -27.545  38.837  1.00 76.91           O  
ATOM   2511  OG  SER B   4      23.162 -27.197  42.900  1.00 76.91           O  
ATOM   2512  HG  SER B   4      23.353 -26.262  42.794  1.00 76.91           H  
ATOM   2513  N   GLU B   5      21.118 -29.586  39.764  1.00 82.51           N  
ATOM   2514  H   GLU B   5      21.188 -30.130  40.612  1.00 82.51           H  
ATOM   2515  CA  GLU B   5      20.834 -30.283  38.497  1.00 82.51           C  
ATOM   2516  HA  GLU B   5      21.580 -30.001  37.755  1.00 82.51           H  
ATOM   2517  C   GLU B   5      19.464 -29.887  37.918  1.00 82.51           C  
ATOM   2518  CB  GLU B   5      20.896 -31.807  38.694  1.00 82.51           C  
ATOM   2519  HB2 GLU B   5      20.314 -32.055  39.581  1.00 82.51           H  
ATOM   2520  HB3 GLU B   5      20.431 -32.289  37.834  1.00 82.51           H  
ATOM   2521  O   GLU B   5      19.372 -29.603  36.723  1.00 82.51           O  
ATOM   2522  CG  GLU B   5      22.317 -32.381  38.831  1.00 82.51           C  
ATOM   2523  HG2 GLU B   5      22.819 -32.300  37.867  1.00 82.51           H  
ATOM   2524  HG3 GLU B   5      22.882 -31.790  39.551  1.00 82.51           H  
ATOM   2525  CD  GLU B   5      22.291 -33.848  39.299  1.00 82.51           C  
ATOM   2526  OE1 GLU B   5      22.996 -34.692  38.719  1.00 82.51           O  
ATOM   2527  OE2 GLU B   5      21.554 -34.141  40.274  1.00 82.51           O  
ATOM   2528  N   LYS B   6      18.416 -29.798  38.754  1.00 83.82           N  
ATOM   2529  H   LYS B   6      18.576 -29.985  39.734  1.00 83.82           H  
ATOM   2530  CA  LYS B   6      17.073 -29.367  38.319  1.00 83.82           C  
ATOM   2531  HA  LYS B   6      16.730 -30.007  37.505  1.00 83.82           H  
ATOM   2532  C   LYS B   6      17.090 -27.941  37.775  1.00 83.82           C  
ATOM   2533  CB  LYS B   6      16.073 -29.421  39.483  1.00 83.82           C  
ATOM   2534  HB2 LYS B   6      16.477 -28.855  40.322  1.00 83.82           H  
ATOM   2535  HB3 LYS B   6      15.151 -28.933  39.166  1.00 83.82           H  
ATOM   2536  O   LYS B   6      16.563 -27.675  36.697  1.00 83.82           O  
ATOM   2537  CG  LYS B   6      15.723 -30.834  39.949  1.00 83.82           C  
ATOM   2538  HG2 LYS B   6      16.630 -31.378  40.212  1.00 83.82           H  
ATOM   2539  HG3 LYS B   6      15.193 -31.359  39.154  1.00 83.82           H  
ATOM   2540  CD  LYS B   6      14.821 -30.732  41.178  1.00 83.82           C  
ATOM   2541  HD2 LYS B   6      13.898 -30.222  40.902  1.00 83.82           H  
ATOM   2542  HD3 LYS B   6      15.332 -30.146  41.942  1.00 83.82           H  
ATOM   2543  CE  LYS B   6      14.504 -32.118  41.734  1.00 83.82           C  
ATOM   2544  HE2 LYS B   6      15.445 -32.611  41.977  1.00 83.82           H  
ATOM   2545  HE3 LYS B   6      13.995 -32.699  40.965  1.00 83.82           H  
ATOM   2546  NZ  LYS B   6      13.662 -31.985  42.945  1.00 83.82           N  
ATOM   2547  HZ1 LYS B   6      13.481 -32.886  43.365  1.00 83.82           H  
ATOM   2548  HZ2 LYS B   6      12.787 -31.537  42.715  1.00 83.82           H  
ATOM   2549  HZ3 LYS B   6      14.135 -31.397  43.616  1.00 83.82           H  
ATOM   2550  N   VAL B   7      17.691 -27.011  38.520  1.00 84.29           N  
ATOM   2551  H   VAL B   7      18.095 -27.291  39.402  1.00 84.29           H  
ATOM   2552  CA  VAL B   7      17.747 -25.596  38.129  1.00 84.29           C  
ATOM   2553  HA  VAL B   7      16.738 -25.268  37.880  1.00 84.29           H  
ATOM   2554  C   VAL B   7      18.589 -25.421  36.857  1.00 84.29           C  
ATOM   2555  CB  VAL B   7      18.241 -24.718  39.297  1.00 84.29           C  
ATOM   2556  HB  VAL B   7      19.244 -25.032  39.586  1.00 84.29           H  
ATOM   2557  O   VAL B   7      18.210 -24.635  35.991  1.00 84.29           O  
ATOM   2558  CG1 VAL B   7      18.265 -23.235  38.918  1.00 84.29           C  
ATOM   2559 HG11 VAL B   7      18.826 -23.089  37.994  1.00 84.29           H  
ATOM   2560 HG12 VAL B   7      17.249 -22.871  38.765  1.00 84.29           H  
ATOM   2561 HG13 VAL B   7      18.734 -22.658  39.715  1.00 84.29           H  
ATOM   2562  CG2 VAL B   7      17.304 -24.800  40.513  1.00 84.29           C  
ATOM   2563 HG21 VAL B   7      17.709 -24.209  41.334  1.00 84.29           H  
ATOM   2564 HG22 VAL B   7      17.199 -25.827  40.864  1.00 84.29           H  
ATOM   2565 HG23 VAL B   7      16.312 -24.427  40.257  1.00 84.29           H  
ATOM   2566  N   ALA B   8      19.667 -26.193  36.679  1.00 83.11           N  
ATOM   2567  H   ALA B   8      19.960 -26.809  37.424  1.00 83.11           H  
ATOM   2568  CA  ALA B   8      20.452 -26.193  35.443  1.00 83.11           C  
ATOM   2569  HA  ALA B   8      20.774 -25.171  35.242  1.00 83.11           H  
ATOM   2570  C   ALA B   8      19.646 -26.668  34.217  1.00 83.11           C  
ATOM   2571  CB  ALA B   8      21.703 -27.054  35.655  1.00 83.11           C  
ATOM   2572  HB1 ALA B   8      22.317 -27.037  34.755  1.00 83.11           H  
ATOM   2573  HB2 ALA B   8      22.286 -26.659  36.487  1.00 83.11           H  
ATOM   2574  HB3 ALA B   8      21.417 -28.083  35.876  1.00 83.11           H  
ATOM   2575  O   ALA B   8      19.809 -26.119  33.125  1.00 83.11           O  
ATOM   2576  N   GLU B   9      18.755 -27.651  34.376  1.00 86.04           N  
ATOM   2577  H   GLU B   9      18.688 -28.107  35.275  1.00 86.04           H  
ATOM   2578  CA  GLU B   9      17.877 -28.122  33.299  1.00 86.04           C  
ATOM   2579  HA  GLU B   9      18.486 -28.264  32.406  1.00 86.04           H  
ATOM   2580  C   GLU B   9      16.799 -27.085  32.933  1.00 86.04           C  
ATOM   2581  CB  GLU B   9      17.305 -29.494  33.685  1.00 86.04           C  
ATOM   2582  HB2 GLU B   9      16.633 -29.394  34.537  1.00 86.04           H  
ATOM   2583  HB3 GLU B   9      18.140 -30.134  33.971  1.00 86.04           H  
ATOM   2584  O   GLU B   9      16.632 -26.763  31.751  1.00 86.04           O  
ATOM   2585  CG  GLU B   9      16.564 -30.157  32.516  1.00 86.04           C  
ATOM   2586  HG2 GLU B   9      15.595 -29.676  32.389  1.00 86.04           H  
ATOM   2587  HG3 GLU B   9      17.142 -29.990  31.607  1.00 86.04           H  
ATOM   2588  CD  GLU B   9      16.375 -31.670  32.711  1.00 86.04           C  
ATOM   2589  OE1 GLU B   9      16.368 -32.365  31.672  1.00 86.04           O  
ATOM   2590  OE2 GLU B   9      16.287 -32.125  33.874  1.00 86.04           O  
ATOM   2591  N   TYR B  10      16.158 -26.460  33.930  1.00 86.75           N  
ATOM   2592  H   TYR B  10      16.313 -26.782  34.874  1.00 86.75           H  
ATOM   2593  CA  TYR B  10      15.239 -25.335  33.703  1.00 86.75           C  
ATOM   2594  HA  TYR B  10      14.460 -25.663  33.015  1.00 86.75           H  
ATOM   2595  C   TYR B  10      15.928 -24.133  33.042  1.00 86.75           C  
ATOM   2596  CB  TYR B  10      14.577 -24.901  35.019  1.00 86.75           C  
ATOM   2597  HB2 TYR B  10      15.348 -24.753  35.775  1.00 86.75           H  
ATOM   2598  HB3 TYR B  10      14.092 -23.938  34.860  1.00 86.75           H  
ATOM   2599  O   TYR B  10      15.379 -23.559  32.100  1.00 86.75           O  
ATOM   2600  CG  TYR B  10      13.516 -25.852  35.541  1.00 86.75           C  
ATOM   2601  CD1 TYR B  10      12.374 -26.126  34.761  1.00 86.75           C  
ATOM   2602  HD1 TYR B  10      12.257 -25.666  33.791  1.00 86.75           H  
ATOM   2603  CD2 TYR B  10      13.649 -26.436  36.817  1.00 86.75           C  
ATOM   2604  HD2 TYR B  10      14.519 -26.220  37.419  1.00 86.75           H  
ATOM   2605  CE1 TYR B  10      11.381 -26.998  35.243  1.00 86.75           C  
ATOM   2606  HE1 TYR B  10      10.506 -27.220  34.651  1.00 86.75           H  
ATOM   2607  CE2 TYR B  10      12.657 -27.307  37.304  1.00 86.75           C  
ATOM   2608  HE2 TYR B  10      12.768 -27.756  38.280  1.00 86.75           H  
ATOM   2609  OH  TYR B  10      10.557 -28.427  36.978  1.00 86.75           O  
ATOM   2610  HH  TYR B  10      10.769 -28.763  37.852  1.00 86.75           H  
ATOM   2611  CZ  TYR B  10      11.522 -27.592  36.513  1.00 86.75           C  
ATOM   2612  N   LEU B  11      17.144 -23.776  33.471  1.00 85.33           N  
ATOM   2613  H   LEU B  11      17.530 -24.250  34.275  1.00 85.33           H  
ATOM   2614  CA  LEU B  11      17.924 -22.699  32.853  1.00 85.33           C  
ATOM   2615  HA  LEU B  11      17.305 -21.802  32.840  1.00 85.33           H  
ATOM   2616  C   LEU B  11      18.270 -23.022  31.396  1.00 85.33           C  
ATOM   2617  CB  LEU B  11      19.184 -22.434  33.699  1.00 85.33           C  
ATOM   2618  HB2 LEU B  11      18.881 -22.198  34.720  1.00 85.33           H  
ATOM   2619  HB3 LEU B  11      19.777 -23.348  33.730  1.00 85.33           H  
ATOM   2620  O   LEU B  11      18.130 -22.159  30.528  1.00 85.33           O  
ATOM   2621  CG  LEU B  11      20.075 -21.292  33.171  1.00 85.33           C  
ATOM   2622  HG  LEU B  11      20.387 -21.509  32.149  1.00 85.33           H  
ATOM   2623  CD1 LEU B  11      19.366 -19.939  33.203  1.00 85.33           C  
ATOM   2624 HD11 LEU B  11      19.058 -19.717  34.225  1.00 85.33           H  
ATOM   2625 HD12 LEU B  11      18.499 -19.947  32.543  1.00 85.33           H  
ATOM   2626 HD13 LEU B  11      20.045 -19.160  32.856  1.00 85.33           H  
ATOM   2627  CD2 LEU B  11      21.328 -21.179  34.037  1.00 85.33           C  
ATOM   2628 HD21 LEU B  11      21.046 -20.934  35.061  1.00 85.33           H  
ATOM   2629 HD22 LEU B  11      21.872 -22.124  34.026  1.00 85.33           H  
ATOM   2630 HD23 LEU B  11      21.978 -20.396  33.648  1.00 85.33           H  
ATOM   2631  N   ARG B  12      18.660 -24.269  31.099  1.00 88.17           N  
ATOM   2632  H   ARG B  12      18.768 -24.925  31.859  1.00 88.17           H  
ATOM   2633  CA  ARG B  12      18.921 -24.720  29.724  1.00 88.17           C  
ATOM   2634  HA  ARG B  12      19.679 -24.069  29.290  1.00 88.17           H  
ATOM   2635  C   ARG B  12      17.671 -24.577  28.851  1.00 88.17           C  
ATOM   2636  CB  ARG B  12      19.460 -26.158  29.750  1.00 88.17           C  
ATOM   2637  HB2 ARG B  12      18.662 -26.841  30.043  1.00 88.17           H  
ATOM   2638  HB3 ARG B  12      20.255 -26.219  30.493  1.00 88.17           H  
ATOM   2639  O   ARG B  12      17.778 -24.038  27.751  1.00 88.17           O  
ATOM   2640  CG  ARG B  12      20.034 -26.592  28.391  1.00 88.17           C  
ATOM   2641  HG2 ARG B  12      19.280 -26.454  27.617  1.00 88.17           H  
ATOM   2642  HG3 ARG B  12      20.899 -25.975  28.148  1.00 88.17           H  
ATOM   2643  CD  ARG B  12      20.443 -28.072  28.394  1.00 88.17           C  
ATOM   2644  HD2 ARG B  12      20.796 -28.339  27.398  1.00 88.17           H  
ATOM   2645  HD3 ARG B  12      19.551 -28.663  28.603  1.00 88.17           H  
ATOM   2646  NE  ARG B  12      21.510 -28.362  29.376  1.00 88.17           N  
ATOM   2647  HE  ARG B  12      22.259 -27.687  29.439  1.00 88.17           H  
ATOM   2648  NH1 ARG B  12      20.674 -30.337  30.230  1.00 88.17           N  
ATOM   2649 HH11 ARG B  12      19.866 -30.277  29.627  1.00 88.17           H  
ATOM   2650 HH12 ARG B  12      20.714 -31.089  30.904  1.00 88.17           H  
ATOM   2651  NH2 ARG B  12      22.578 -29.506  31.030  1.00 88.17           N  
ATOM   2652 HH21 ARG B  12      22.608 -30.287  31.670  1.00 88.17           H  
ATOM   2653 HH22 ARG B  12      23.294 -28.796  31.069  1.00 88.17           H  
ATOM   2654  CZ  ARG B  12      21.579 -29.398  30.200  1.00 88.17           C  
ATOM   2655  N   ARG B  13      16.491 -24.981  29.342  1.00 89.36           N  
ATOM   2656  H   ARG B  13      16.483 -25.420  30.252  1.00 89.36           H  
ATOM   2657  CA  ARG B  13      15.217 -24.820  28.618  1.00 89.36           C  
ATOM   2658  HA  ARG B  13      15.346 -25.244  27.622  1.00 89.36           H  
ATOM   2659  C   ARG B  13      14.869 -23.346  28.389  1.00 89.36           C  
ATOM   2660  CB  ARG B  13      14.087 -25.577  29.346  1.00 89.36           C  
ATOM   2661  HB2 ARG B  13      14.380 -26.617  29.488  1.00 89.36           H  
ATOM   2662  HB3 ARG B  13      13.941 -25.136  30.331  1.00 89.36           H  
ATOM   2663  O   ARG B  13      14.630 -22.966  27.248  1.00 89.36           O  
ATOM   2664  CG  ARG B  13      12.746 -25.531  28.586  1.00 89.36           C  
ATOM   2665  HG2 ARG B  13      12.494 -24.493  28.368  1.00 89.36           H  
ATOM   2666  HG3 ARG B  13      11.960 -25.925  29.230  1.00 89.36           H  
ATOM   2667  CD  ARG B  13      12.766 -26.351  27.286  1.00 89.36           C  
ATOM   2668  HD2 ARG B  13      13.765 -26.338  26.849  1.00 89.36           H  
ATOM   2669  HD3 ARG B  13      12.516 -27.384  27.528  1.00 89.36           H  
ATOM   2670  NE  ARG B  13      11.836 -25.812  26.279  1.00 89.36           N  
ATOM   2671  HE  ARG B  13      11.617 -24.828  26.335  1.00 89.36           H  
ATOM   2672  NH1 ARG B  13      11.543 -27.716  25.014  1.00 89.36           N  
ATOM   2673 HH11 ARG B  13      12.021 -28.260  25.719  1.00 89.36           H  
ATOM   2674 HH12 ARG B  13      11.154 -28.152  24.190  1.00 89.36           H  
ATOM   2675  NH2 ARG B  13      10.721 -25.773  24.310  1.00 89.36           N  
ATOM   2676 HH21 ARG B  13      10.381 -26.201  23.461  1.00 89.36           H  
ATOM   2677 HH22 ARG B  13      10.802 -24.767  24.354  1.00 89.36           H  
ATOM   2678  CZ  ARG B  13      11.368 -26.438  25.215  1.00 89.36           C  
ATOM   2679  N   ALA B  14      14.921 -22.514  29.430  1.00 89.15           N  
ATOM   2680  H   ALA B  14      15.112 -22.900  30.344  1.00 89.15           H  
ATOM   2681  CA  ALA B  14      14.633 -21.082  29.327  1.00 89.15           C  
ATOM   2682  HA  ALA B  14      13.612 -20.958  28.966  1.00 89.15           H  
ATOM   2683  C   ALA B  14      15.564 -20.365  28.333  1.00 89.15           C  
ATOM   2684  CB  ALA B  14      14.733 -20.464  30.728  1.00 89.15           C  
ATOM   2685  HB1 ALA B  14      14.031 -20.957  31.401  1.00 89.15           H  
ATOM   2686  HB2 ALA B  14      15.743 -20.577  31.122  1.00 89.15           H  
ATOM   2687  HB3 ALA B  14      14.488 -19.403  30.678  1.00 89.15           H  
ATOM   2688  O   ALA B  14      15.115 -19.524  27.558  1.00 89.15           O  
ATOM   2689  N   THR B  15      16.848 -20.737  28.305  1.00 90.16           N  
ATOM   2690  H   THR B  15      17.156 -21.416  28.986  1.00 90.16           H  
ATOM   2691  CA  THR B  15      17.840 -20.161  27.380  1.00 90.16           C  
ATOM   2692  HA  THR B  15      17.732 -19.077  27.401  1.00 90.16           H  
ATOM   2693  C   THR B  15      17.605 -20.616  25.931  1.00 90.16           C  
ATOM   2694  CB  THR B  15      19.278 -20.494  27.816  1.00 90.16           C  
ATOM   2695  HB  THR B  15      19.492 -21.541  27.601  1.00 90.16           H  
ATOM   2696  O   THR B  15      17.764 -19.818  25.007  1.00 90.16           O  
ATOM   2697  CG2 THR B  15      20.305 -19.605  27.117  1.00 90.16           C  
ATOM   2698 HG21 THR B  15      20.090 -18.555  27.318  1.00 90.16           H  
ATOM   2699 HG22 THR B  15      20.283 -19.779  26.042  1.00 90.16           H  
ATOM   2700 HG23 THR B  15      21.303 -19.836  27.490  1.00 90.16           H  
ATOM   2701  OG1 THR B  15      19.469 -20.270  29.193  1.00 90.16           O  
ATOM   2702  HG1 THR B  15      18.967 -20.923  29.684  1.00 90.16           H  
ATOM   2703  N   LEU B  16      17.183 -21.870  25.711  1.00 92.77           N  
ATOM   2704  H   LEU B  16      17.074 -22.489  26.502  1.00 92.77           H  
ATOM   2705  CA  LEU B  16      16.783 -22.370  24.387  1.00 92.77           C  
ATOM   2706  HA  LEU B  16      17.574 -22.142  23.673  1.00 92.77           H  
ATOM   2707  C   LEU B  16      15.522 -21.665  23.869  1.00 92.77           C  
ATOM   2708  CB  LEU B  16      16.561 -23.895  24.445  1.00 92.77           C  
ATOM   2709  HB2 LEU B  16      15.966 -24.127  25.328  1.00 92.77           H  
ATOM   2710  HB3 LEU B  16      15.978 -24.200  23.577  1.00 92.77           H  
ATOM   2711  O   LEU B  16      15.525 -21.179  22.738  1.00 92.77           O  
ATOM   2712  CG  LEU B  16      17.852 -24.730  24.476  1.00 92.77           C  
ATOM   2713  HG  LEU B  16      18.532 -24.338  25.232  1.00 92.77           H  
ATOM   2714  CD1 LEU B  16      17.520 -26.183  24.822  1.00 92.77           C  
ATOM   2715 HD11 LEU B  16      16.836 -26.597  24.081  1.00 92.77           H  
ATOM   2716 HD12 LEU B  16      18.433 -26.778  24.843  1.00 92.77           H  
ATOM   2717 HD13 LEU B  16      17.052 -26.224  25.806  1.00 92.77           H  
ATOM   2718  CD2 LEU B  16      18.568 -24.721  23.122  1.00 92.77           C  
ATOM   2719 HD21 LEU B  16      19.444 -25.368  23.168  1.00 92.77           H  
ATOM   2720 HD22 LEU B  16      17.895 -25.082  22.344  1.00 92.77           H  
ATOM   2721 HD23 LEU B  16      18.896 -23.709  22.883  1.00 92.77           H  
ATOM   2722  N   ASP B  17      14.485 -21.555  24.702  1.00 91.80           N  
ATOM   2723  H   ASP B  17      14.546 -21.999  25.608  1.00 91.80           H  
ATOM   2724  CA  ASP B  17      13.238 -20.867  24.352  1.00 91.80           C  
ATOM   2725  HA  ASP B  17      12.852 -21.287  23.423  1.00 91.80           H  
ATOM   2726  C   ASP B  17      13.472 -19.364  24.102  1.00 91.80           C  
ATOM   2727  CB  ASP B  17      12.185 -21.093  25.457  1.00 91.80           C  
ATOM   2728  HB2 ASP B  17      12.617 -20.827  26.422  1.00 91.80           H  
ATOM   2729  HB3 ASP B  17      11.345 -20.423  25.273  1.00 91.80           H  
ATOM   2730  O   ASP B  17      12.885 -18.796  23.183  1.00 91.80           O  
ATOM   2731  CG  ASP B  17      11.629 -22.525  25.518  1.00 91.80           C  
ATOM   2732  OD1 ASP B  17      11.506 -23.186  24.466  1.00 91.80           O  
ATOM   2733  OD2 ASP B  17      11.237 -22.989  26.610  1.00 91.80           O  
ATOM   2734  N   LEU B  18      14.373 -18.718  24.858  1.00 92.56           N  
ATOM   2735  H   LEU B  18      14.769 -19.209  25.648  1.00 92.56           H  
ATOM   2736  CA  LEU B  18      14.777 -17.321  24.638  1.00 92.56           C  
ATOM   2737  HA  LEU B  18      13.884 -16.698  24.598  1.00 92.56           H  
ATOM   2738  C   LEU B  18      15.507 -17.143  23.304  1.00 92.56           C  
ATOM   2739  CB  LEU B  18      15.655 -16.855  25.818  1.00 92.56           C  
ATOM   2740  HB2 LEU B  18      16.455 -17.581  25.961  1.00 92.56           H  
ATOM   2741  HB3 LEU B  18      15.045 -16.853  26.721  1.00 92.56           H  
ATOM   2742  O   LEU B  18      15.259 -16.169  22.592  1.00 92.56           O  
ATOM   2743  CG  LEU B  18      16.306 -15.466  25.650  1.00 92.56           C  
ATOM   2744  HG  LEU B  18      16.993 -15.482  24.804  1.00 92.56           H  
ATOM   2745  CD1 LEU B  18      15.288 -14.350  25.434  1.00 92.56           C  
ATOM   2746 HD11 LEU B  18      15.792 -13.385  25.374  1.00 92.56           H  
ATOM   2747 HD12 LEU B  18      14.724 -14.508  24.515  1.00 92.56           H  
ATOM   2748 HD13 LEU B  18      14.596 -14.336  26.276  1.00 92.56           H  
ATOM   2749  CD2 LEU B  18      17.113 -15.128  26.904  1.00 92.56           C  
ATOM   2750 HD21 LEU B  18      17.884 -15.882  27.061  1.00 92.56           H  
ATOM   2751 HD22 LEU B  18      17.588 -14.153  26.795  1.00 92.56           H  
ATOM   2752 HD23 LEU B  18      16.456 -15.107  27.773  1.00 92.56           H  
ATOM   2753  N   ARG B  19      16.401 -18.074  22.950  1.00 93.21           N  
ATOM   2754  H   ARG B  19      16.571 -18.839  23.587  1.00 93.21           H  
ATOM   2755  CA  ARG B  19      17.105 -18.042  21.664  1.00 93.21           C  
ATOM   2756  HA  ARG B  19      17.569 -17.062  21.548  1.00 93.21           H  
ATOM   2757  C   ARG B  19      16.125 -18.184  20.500  1.00 93.21           C  
ATOM   2758  CB  ARG B  19      18.200 -19.116  21.645  1.00 93.21           C  
ATOM   2759  HB2 ARG B  19      17.737 -20.102  21.687  1.00 93.21           H  
ATOM   2760  HB3 ARG B  19      18.831 -18.993  22.525  1.00 93.21           H  
ATOM   2761  O   ARG B  19      16.224 -17.404  19.560  1.00 93.21           O  
ATOM   2762  CG  ARG B  19      19.079 -19.004  20.388  1.00 93.21           C  
ATOM   2763  HG2 ARG B  19      19.547 -18.019  20.370  1.00 93.21           H  
ATOM   2764  HG3 ARG B  19      18.472 -19.112  19.489  1.00 93.21           H  
ATOM   2765  CD  ARG B  19      20.180 -20.070  20.372  1.00 93.21           C  
ATOM   2766  HD2 ARG B  19      20.750 -20.003  21.299  1.00 93.21           H  
ATOM   2767  HD3 ARG B  19      20.845 -19.859  19.534  1.00 93.21           H  
ATOM   2768  NE  ARG B  19      19.619 -21.425  20.214  1.00 93.21           N  
ATOM   2769  HE  ARG B  19      18.643 -21.477  19.958  1.00 93.21           H  
ATOM   2770  NH1 ARG B  19      21.563 -22.608  20.516  1.00 93.21           N  
ATOM   2771 HH11 ARG B  19      22.062 -21.735  20.614  1.00 93.21           H  
ATOM   2772 HH12 ARG B  19      22.069 -23.480  20.459  1.00 93.21           H  
ATOM   2773  NH2 ARG B  19      19.672 -23.689  20.026  1.00 93.21           N  
ATOM   2774 HH21 ARG B  19      20.190 -24.554  19.985  1.00 93.21           H  
ATOM   2775 HH22 ARG B  19      18.703 -23.681  19.741  1.00 93.21           H  
ATOM   2776  CZ  ARG B  19      20.285 -22.563  20.257  1.00 93.21           C  
ATOM   2777  N   ALA B  20      15.173 -19.114  20.594  1.00 94.63           N  
ATOM   2778  H   ALA B  20      15.161 -19.714  21.406  1.00 94.63           H  
ATOM   2779  CA  ALA B  20      14.121 -19.287  19.594  1.00 94.63           C  
ATOM   2780  HA  ALA B  20      14.581 -19.453  18.620  1.00 94.63           H  
ATOM   2781  C   ALA B  20      13.236 -18.033  19.469  1.00 94.63           C  
ATOM   2782  CB  ALA B  20      13.304 -20.533  19.959  1.00 94.63           C  
ATOM   2783  HB1 ALA B  20      12.825 -20.401  20.929  1.00 94.63           H  
ATOM   2784  HB2 ALA B  20      13.955 -21.407  19.995  1.00 94.63           H  
ATOM   2785  HB3 ALA B  20      12.537 -20.696  19.203  1.00 94.63           H  
ATOM   2786  O   ALA B  20      13.018 -17.549  18.364  1.00 94.63           O  
ATOM   2787  N   ALA B  21      12.810 -17.439  20.590  1.00 94.45           N  
ATOM   2788  H   ALA B  21      12.976 -17.890  21.478  1.00 94.45           H  
ATOM   2789  CA  ALA B  21      12.001 -16.220  20.567  1.00 94.45           C  
ATOM   2790  HA  ALA B  21      11.132 -16.412  19.938  1.00 94.45           H  
ATOM   2791  C   ALA B  21      12.752 -15.023  19.947  1.00 94.45           C  
ATOM   2792  CB  ALA B  21      11.513 -15.927  21.992  1.00 94.45           C  
ATOM   2793  HB1 ALA B  21      10.856 -15.057  21.977  1.00 94.45           H  
ATOM   2794  HB2 ALA B  21      10.955 -16.783  22.373  1.00 94.45           H  
ATOM   2795  HB3 ALA B  21      12.361 -15.729  22.647  1.00 94.45           H  
ATOM   2796  O   ALA B  21      12.216 -14.331  19.089  1.00 94.45           O  
ATOM   2797  N   ARG B  22      14.023 -14.802  20.314  1.00 93.92           N  
ATOM   2798  H   ARG B  22      14.425 -15.404  21.019  1.00 93.92           H  
ATOM   2799  CA  ARG B  22      14.862 -13.757  19.692  1.00 93.92           C  
ATOM   2800  HA  ARG B  22      14.327 -12.807  19.709  1.00 93.92           H  
ATOM   2801  C   ARG B  22      15.153 -14.005  18.214  1.00 93.92           C  
ATOM   2802  CB  ARG B  22      16.191 -13.615  20.441  1.00 93.92           C  
ATOM   2803  HB2 ARG B  22      16.609 -14.602  20.641  1.00 93.92           H  
ATOM   2804  HB3 ARG B  22      16.891 -13.068  19.810  1.00 93.92           H  
ATOM   2805  O   ARG B  22      15.460 -13.056  17.502  1.00 93.92           O  
ATOM   2806  CG  ARG B  22      16.026 -12.835  21.746  1.00 93.92           C  
ATOM   2807  HG2 ARG B  22      15.599 -11.856  21.526  1.00 93.92           H  
ATOM   2808  HG3 ARG B  22      15.359 -13.372  22.421  1.00 93.92           H  
ATOM   2809  CD  ARG B  22      17.398 -12.656  22.401  1.00 93.92           C  
ATOM   2810  HD2 ARG B  22      18.077 -12.203  21.678  1.00 93.92           H  
ATOM   2811  HD3 ARG B  22      17.777 -13.639  22.682  1.00 93.92           H  
ATOM   2812  NE  ARG B  22      17.316 -11.791  23.589  1.00 93.92           N  
ATOM   2813  HE  ARG B  22      16.435 -11.322  23.743  1.00 93.92           H  
ATOM   2814  NH1 ARG B  22      19.471 -12.071  24.335  1.00 93.92           N  
ATOM   2815 HH11 ARG B  22      20.196 -11.837  24.997  1.00 93.92           H  
ATOM   2816 HH12 ARG B  22      19.676 -12.610  23.505  1.00 93.92           H  
ATOM   2817  NH2 ARG B  22      18.049 -10.812  25.508  1.00 93.92           N  
ATOM   2818 HH21 ARG B  22      17.145 -10.381  25.636  1.00 93.92           H  
ATOM   2819 HH22 ARG B  22      18.753 -10.672  26.218  1.00 93.92           H  
ATOM   2820  CZ  ARG B  22      18.277 -11.561  24.466  1.00 93.92           C  
ATOM   2821  N   GLN B  23      15.113 -15.258  17.773  1.00 93.49           N  
ATOM   2822  H   GLN B  23      14.885 -16.001  18.417  1.00 93.49           H  
ATOM   2823  CA  GLN B  23      15.237 -15.589  16.363  1.00 93.49           C  
ATOM   2824  HA  GLN B  23      16.016 -14.960  15.933  1.00 93.49           H  
ATOM   2825  C   GLN B  23      13.948 -15.227  15.619  1.00 93.49           C  
ATOM   2826  CB  GLN B  23      15.703 -17.041  16.226  1.00 93.49           C  
ATOM   2827  HB2 GLN B  23      14.958 -17.725  16.634  1.00 93.49           H  
ATOM   2828  HB3 GLN B  23      16.616 -17.140  16.813  1.00 93.49           H  
ATOM   2829  O   GLN B  23      14.032 -14.420  14.703  1.00 93.49           O  
ATOM   2830  CG  GLN B  23      15.976 -17.410  14.763  1.00 93.49           C  
ATOM   2831  HG2 GLN B  23      15.072 -17.865  14.358  1.00 93.49           H  
ATOM   2832  HG3 GLN B  23      16.185 -16.514  14.178  1.00 93.49           H  
ATOM   2833  CD  GLN B  23      17.141 -18.372  14.553  1.00 93.49           C  
ATOM   2834  NE2 GLN B  23      17.284 -18.864  13.346  1.00 93.49           N  
ATOM   2835 HE21 GLN B  23      16.574 -18.658  12.658  1.00 93.49           H  
ATOM   2836 HE22 GLN B  23      18.056 -19.486  13.152  1.00 93.49           H  
ATOM   2837  OE1 GLN B  23      17.952 -18.650  15.433  1.00 93.49           O  
ATOM   2838  N   ARG B  24      12.774 -15.656  16.105  1.00 94.12           N  
ATOM   2839  H   ARG B  24      12.780 -16.321  16.865  1.00 94.12           H  
ATOM   2840  CA  ARG B  24      11.474 -15.300  15.506  1.00 94.12           C  
ATOM   2841  HA  ARG B  24      11.478 -15.682  14.485  1.00 94.12           H  
ATOM   2842  C   ARG B  24      11.247 -13.788  15.382  1.00 94.12           C  
ATOM   2843  CB  ARG B  24      10.333 -15.984  16.284  1.00 94.12           C  
ATOM   2844  HB2 ARG B  24      10.519 -17.058  16.300  1.00 94.12           H  
ATOM   2845  HB3 ARG B  24      10.342 -15.625  17.313  1.00 94.12           H  
ATOM   2846  O   ARG B  24      10.727 -13.348  14.370  1.00 94.12           O  
ATOM   2847  CG  ARG B  24       8.927 -15.746  15.695  1.00 94.12           C  
ATOM   2848  HG2 ARG B  24       8.202 -16.308  16.283  1.00 94.12           H  
ATOM   2849  HG3 ARG B  24       8.671 -14.689  15.769  1.00 94.12           H  
ATOM   2850  CD  ARG B  24       8.826 -16.187  14.229  1.00 94.12           C  
ATOM   2851  HD2 ARG B  24       9.528 -15.602  13.635  1.00 94.12           H  
ATOM   2852  HD3 ARG B  24       9.104 -17.238  14.143  1.00 94.12           H  
ATOM   2853  NE  ARG B  24       7.477 -15.990  13.674  1.00 94.12           N  
ATOM   2854  HE  ARG B  24       6.717 -15.703  14.275  1.00 94.12           H  
ATOM   2855  NH1 ARG B  24       8.051 -16.172  11.453  1.00 94.12           N  
ATOM   2856 HH11 ARG B  24       7.810 -15.941  10.500  1.00 94.12           H  
ATOM   2857 HH12 ARG B  24       9.012 -16.347  11.710  1.00 94.12           H  
ATOM   2858  NH2 ARG B  24       5.949 -15.679  12.051  1.00 94.12           N  
ATOM   2859 HH21 ARG B  24       5.338 -15.400  12.806  1.00 94.12           H  
ATOM   2860 HH22 ARG B  24       5.678 -15.497  11.095  1.00 94.12           H  
ATOM   2861  CZ  ARG B  24       7.170 -15.955  12.391  1.00 94.12           C  
ATOM   2862  N   ILE B  25      11.680 -12.984  16.360  1.00 94.77           N  
ATOM   2863  H   ILE B  25      12.034 -13.411  17.204  1.00 94.77           H  
ATOM   2864  CA  ILE B  25      11.614 -11.510  16.257  1.00 94.77           C  
ATOM   2865  HA  ILE B  25      10.577 -11.215  16.096  1.00 94.77           H  
ATOM   2866  C   ILE B  25      12.401 -11.002  15.040  1.00 94.77           C  
ATOM   2867  CB  ILE B  25      12.109 -10.836  17.556  1.00 94.77           C  
ATOM   2868  HB  ILE B  25      13.097 -11.232  17.793  1.00 94.77           H  
ATOM   2869  O   ILE B  25      11.866 -10.230  14.253  1.00 94.77           O  
ATOM   2870  CG1 ILE B  25      11.149 -11.149  18.719  1.00 94.77           C  
ATOM   2871 HG12 ILE B  25      10.212 -10.611  18.579  1.00 94.77           H  
ATOM   2872 HG13 ILE B  25      10.922 -12.214  18.722  1.00 94.77           H  
ATOM   2873  CG2 ILE B  25      12.225  -9.311  17.399  1.00 94.77           C  
ATOM   2874 HG21 ILE B  25      11.272  -8.887  17.083  1.00 94.77           H  
ATOM   2875 HG22 ILE B  25      12.969  -9.053  16.645  1.00 94.77           H  
ATOM   2876 HG23 ILE B  25      12.538  -8.825  18.323  1.00 94.77           H  
ATOM   2877  CD1 ILE B  25      11.735 -10.805  20.091  1.00 94.77           C  
ATOM   2878 HD11 ILE B  25      11.074 -11.213  20.856  1.00 94.77           H  
ATOM   2879 HD12 ILE B  25      11.802  -9.725  20.225  1.00 94.77           H  
ATOM   2880 HD13 ILE B  25      12.722 -11.254  20.204  1.00 94.77           H  
ATOM   2881  N   ARG B  26      13.640 -11.473  14.837  1.00 93.32           N  
ATOM   2882  H   ARG B  26      13.992 -12.194  15.450  1.00 93.32           H  
ATOM   2883  CA  ARG B  26      14.439 -11.075  13.666  1.00 93.32           C  
ATOM   2884  HA  ARG B  26      14.456  -9.987  13.604  1.00 93.32           H  
ATOM   2885  C   ARG B  26      13.826 -11.535  12.348  1.00 93.32           C  
ATOM   2886  CB  ARG B  26      15.874 -11.598  13.757  1.00 93.32           C  
ATOM   2887  HB2 ARG B  26      15.860 -12.656  14.021  1.00 93.32           H  
ATOM   2888  HB3 ARG B  26      16.336 -11.499  12.775  1.00 93.32           H  
ATOM   2889  O   ARG B  26      13.943 -10.806  11.376  1.00 93.32           O  
ATOM   2890  CG  ARG B  26      16.715 -10.799  14.757  1.00 93.32           C  
ATOM   2891  HG2 ARG B  26      16.667  -9.742  14.497  1.00 93.32           H  
ATOM   2892  HG3 ARG B  26      16.325 -10.932  15.767  1.00 93.32           H  
ATOM   2893  CD  ARG B  26      18.176 -11.254  14.691  1.00 93.32           C  
ATOM   2894  HD2 ARG B  26      18.523 -11.149  13.663  1.00 93.32           H  
ATOM   2895  HD3 ARG B  26      18.780 -10.585  15.303  1.00 93.32           H  
ATOM   2896  NE  ARG B  26      18.321 -12.664  15.113  1.00 93.32           N  
ATOM   2897  HE  ARG B  26      17.994 -13.341  14.439  1.00 93.32           H  
ATOM   2898  NH1 ARG B  26      19.196 -12.299  17.197  1.00 93.32           N  
ATOM   2899 HH11 ARG B  26      19.600 -12.643  18.056  1.00 93.32           H  
ATOM   2900 HH12 ARG B  26      19.129 -11.313  16.990  1.00 93.32           H  
ATOM   2901  NH2 ARG B  26      18.798 -14.394  16.508  1.00 93.32           N  
ATOM   2902 HH21 ARG B  26      18.487 -15.023  15.781  1.00 93.32           H  
ATOM   2903 HH22 ARG B  26      19.126 -14.757  17.392  1.00 93.32           H  
ATOM   2904  CZ  ARG B  26      18.764 -13.111  16.270  1.00 93.32           C  
ATOM   2905  N   GLU B  27      13.186 -12.703  12.323  1.00 93.86           N  
ATOM   2906  H   GLU B  27      13.169 -13.257  13.168  1.00 93.86           H  
ATOM   2907  CA  GLU B  27      12.474 -13.223  11.144  1.00 93.86           C  
ATOM   2908  HA  GLU B  27      13.132 -13.197  10.276  1.00 93.86           H  
ATOM   2909  C   GLU B  27      11.226 -12.392  10.792  1.00 93.86           C  
ATOM   2910  CB  GLU B  27      12.051 -14.681  11.397  1.00 93.86           C  
ATOM   2911  HB2 GLU B  27      11.389 -14.698  12.263  1.00 93.86           H  
ATOM   2912  HB3 GLU B  27      11.488 -15.044  10.538  1.00 93.86           H  
ATOM   2913  O   GLU B  27      10.806 -12.373   9.643  1.00 93.86           O  
ATOM   2914  CG  GLU B  27      13.230 -15.641  11.639  1.00 93.86           C  
ATOM   2915  HG2 GLU B  27      13.906 -15.218  12.382  1.00 93.86           H  
ATOM   2916  HG3 GLU B  27      13.810 -15.725  10.720  1.00 93.86           H  
ATOM   2917  CD  GLU B  27      12.801 -17.036  12.125  1.00 93.86           C  
ATOM   2918  OE1 GLU B  27      13.715 -17.881  12.299  1.00 93.86           O  
ATOM   2919  OE2 GLU B  27      11.597 -17.241  12.421  1.00 93.86           O  
ATOM   2920  N   LEU B  28      10.635 -11.693  11.764  1.00 94.71           N  
ATOM   2921  H   LEU B  28      10.994 -11.780  12.704  1.00 94.71           H  
ATOM   2922  CA  LEU B  28       9.493 -10.801  11.547  1.00 94.71           C  
ATOM   2923  HA  LEU B  28       8.885 -11.173  10.722  1.00 94.71           H  
ATOM   2924  C   LEU B  28       9.933  -9.379  11.160  1.00 94.71           C  
ATOM   2925  CB  LEU B  28       8.646 -10.793  12.829  1.00 94.71           C  
ATOM   2926  HB2 LEU B  28       7.932  -9.971  12.780  1.00 94.71           H  
ATOM   2927  HB3 LEU B  28       9.311 -10.602  13.671  1.00 94.71           H  
ATOM   2928  O   LEU B  28       9.347  -8.776  10.269  1.00 94.71           O  
ATOM   2929  CG  LEU B  28       7.880 -12.105  13.077  1.00 94.71           C  
ATOM   2930  HG  LEU B  28       8.521 -12.964  12.880  1.00 94.71           H  
ATOM   2931  CD1 LEU B  28       7.442 -12.168  14.541  1.00 94.71           C  
ATOM   2932 HD11 LEU B  28       6.767 -11.339  14.755  1.00 94.71           H  
ATOM   2933 HD12 LEU B  28       8.316 -12.110  15.190  1.00 94.71           H  
ATOM   2934 HD13 LEU B  28       6.922 -13.109  14.722  1.00 94.71           H  
ATOM   2935  CD2 LEU B  28       6.643 -12.197  12.186  1.00 94.71           C  
ATOM   2936 HD21 LEU B  28       6.056 -13.078  12.449  1.00 94.71           H  
ATOM   2937 HD22 LEU B  28       6.941 -12.270  11.140  1.00 94.71           H  
ATOM   2938 HD23 LEU B  28       6.017 -11.315  12.318  1.00 94.71           H  
ATOM   2939  N   GLU B  29      10.962  -8.837  11.819  1.00 91.71           N  
ATOM   2940  H   GLU B  29      11.357  -9.362  12.586  1.00 91.71           H  
ATOM   2941  CA  GLU B  29      11.394  -7.438  11.647  1.00 91.71           C  
ATOM   2942  HA  GLU B  29      10.534  -6.815  11.400  1.00 91.71           H  
ATOM   2943  C   GLU B  29      12.425  -7.239  10.523  1.00 91.71           C  
ATOM   2944  CB  GLU B  29      12.003  -6.930  12.972  1.00 91.71           C  
ATOM   2945  HB2 GLU B  29      12.410  -5.932  12.814  1.00 91.71           H  
ATOM   2946  HB3 GLU B  29      12.823  -7.591  13.254  1.00 91.71           H  
ATOM   2947  O   GLU B  29      12.493  -6.176   9.912  1.00 91.71           O  
ATOM   2948  CG  GLU B  29      10.988  -6.855  14.125  1.00 91.71           C  
ATOM   2949  HG2 GLU B  29      10.533  -7.836  14.266  1.00 91.71           H  
ATOM   2950  HG3 GLU B  29      10.199  -6.159  13.839  1.00 91.71           H  
ATOM   2951  CD  GLU B  29      11.594  -6.408  15.471  1.00 91.71           C  
ATOM   2952  OE1 GLU B  29      10.825  -5.871  16.311  1.00 91.71           O  
ATOM   2953  OE2 GLU B  29      12.793  -6.652  15.734  1.00 91.71           O  
ATOM   2954  N   SER B  30      13.282  -8.235  10.291  1.00 87.51           N  
ATOM   2955  H   SER B  30      13.143  -9.097  10.799  1.00 87.51           H  
ATOM   2956  CA  SER B  30      14.579  -8.053   9.620  1.00 87.51           C  
ATOM   2957  HA  SER B  30      14.479  -7.273   8.866  1.00 87.51           H  
ATOM   2958  C   SER B  30      15.057  -9.311   8.884  1.00 87.51           C  
ATOM   2959  CB  SER B  30      15.623  -7.586  10.651  1.00 87.51           C  
ATOM   2960  HB2 SER B  30      16.587  -7.447  10.161  1.00 87.51           H  
ATOM   2961  HB3 SER B  30      15.312  -6.630  11.072  1.00 87.51           H  
ATOM   2962  O   SER B  30      16.257  -9.556   8.789  1.00 87.51           O  
ATOM   2963  OG  SER B  30      15.747  -8.539  11.699  1.00 87.51           O  
ATOM   2964  HG  SER B  30      15.352  -9.346  11.360  1.00 87.51           H  
ATOM   2965  N   ASP B  31      14.133 -10.156   8.419  1.00 93.42           N  
ATOM   2966  H   ASP B  31      13.156  -9.952   8.575  1.00 93.42           H  
ATOM   2967  CA  ASP B  31      14.497 -11.326   7.618  1.00 93.42           C  
ATOM   2968  HA  ASP B  31      15.256 -11.883   8.167  1.00 93.42           H  
ATOM   2969  C   ASP B  31      15.087 -10.868   6.287  1.00 93.42           C  
ATOM   2970  CB  ASP B  31      13.283 -12.230   7.364  1.00 93.42           C  
ATOM   2971  HB2 ASP B  31      12.929 -12.104   6.341  1.00 93.42           H  
ATOM   2972  HB3 ASP B  31      12.478 -11.902   8.022  1.00 93.42           H  
ATOM   2973  O   ASP B  31      14.533  -9.985   5.620  1.00 93.42           O  
ATOM   2974  CG  ASP B  31      13.509 -13.720   7.621  1.00 93.42           C  
ATOM   2975  OD1 ASP B  31      14.649 -14.190   7.835  1.00 93.42           O  
ATOM   2976  OD2 ASP B  31      12.503 -14.460   7.676  1.00 93.42           O  
ATOM   2977  N   ASP B  32      16.187 -11.498   5.899  1.00 98.04           N  
ATOM   2978  H   ASP B  32      16.569 -12.211   6.503  1.00 98.04           H  
ATOM   2979  CA  ASP B  32      16.831 -11.274   4.614  1.00 98.04           C  
ATOM   2980  HA  ASP B  32      16.882 -10.204   4.414  1.00 98.04           H  
ATOM   2981  C   ASP B  32      15.992 -11.932   3.509  1.00 98.04           C  
ATOM   2982  CB  ASP B  32      18.260 -11.834   4.682  1.00 98.04           C  
ATOM   2983  HB2 ASP B  32      18.657 -11.898   3.669  1.00 98.04           H  
ATOM   2984  HB3 ASP B  32      18.228 -12.848   5.080  1.00 98.04           H  
ATOM   2985  O   ASP B  32      15.648 -13.116   3.597  1.00 98.04           O  
ATOM   2986  CG  ASP B  32      19.217 -10.983   5.533  1.00 98.04           C  
ATOM   2987  OD1 ASP B  32      18.990  -9.758   5.665  1.00 98.04           O  
ATOM   2988  OD2 ASP B  32      20.217 -11.548   6.028  1.00 98.04           O  
ATOM   2989  N   ILE B  33      15.651 -11.179   2.461  1.00 98.87           N  
ATOM   2990  H   ILE B  33      15.966 -10.220   2.437  1.00 98.87           H  
ATOM   2991  CA  ILE B  33      14.836 -11.661   1.335  1.00 98.87           C  
ATOM   2992  HA  ILE B  33      14.413 -12.636   1.580  1.00 98.87           H  
ATOM   2993  C   ILE B  33      15.740 -11.857   0.116  1.00 98.87           C  
ATOM   2994  CB  ILE B  33      13.650 -10.703   1.071  1.00 98.87           C  
ATOM   2995  HB  ILE B  33      14.062  -9.724   0.827  1.00 98.87           H  
ATOM   2996  O   ILE B  33      16.414 -10.930  -0.319  1.00 98.87           O  
ATOM   2997  CG1 ILE B  33      12.736 -10.491   2.302  1.00 98.87           C  
ATOM   2998 HG12 ILE B  33      11.909  -9.842   2.014  1.00 98.87           H  
ATOM   2999 HG13 ILE B  33      13.298  -9.963   3.072  1.00 98.87           H  
ATOM   3000  CG2 ILE B  33      12.815 -11.150  -0.143  1.00 98.87           C  
ATOM   3001 HG21 ILE B  33      11.989 -10.456  -0.297  1.00 98.87           H  
ATOM   3002 HG22 ILE B  33      12.414 -12.151   0.013  1.00 98.87           H  
ATOM   3003 HG23 ILE B  33      13.426 -11.151  -1.046  1.00 98.87           H  
ATOM   3004  CD1 ILE B  33      12.150 -11.764   2.926  1.00 98.87           C  
ATOM   3005 HD11 ILE B  33      12.945 -12.361   3.372  1.00 98.87           H  
ATOM   3006 HD12 ILE B  33      11.447 -11.487   3.711  1.00 98.87           H  
ATOM   3007 HD13 ILE B  33      11.620 -12.352   2.177  1.00 98.87           H  
ATOM   3008  N   ALA B  34      15.769 -13.059  -0.449  1.00 98.89           N  
ATOM   3009  H   ALA B  34      15.086 -13.738  -0.143  1.00 98.89           H  
ATOM   3010  CA  ALA B  34      16.481 -13.357  -1.684  1.00 98.89           C  
ATOM   3011  HA  ALA B  34      17.413 -12.794  -1.709  1.00 98.89           H  
ATOM   3012  C   ALA B  34      15.641 -12.961  -2.906  1.00 98.89           C  
ATOM   3013  CB  ALA B  34      16.826 -14.850  -1.708  1.00 98.89           C  
ATOM   3014  HB1 ALA B  34      15.921 -15.443  -1.583  1.00 98.89           H  
ATOM   3015  HB2 ALA B  34      17.277 -15.102  -2.668  1.00 98.89           H  
ATOM   3016  HB3 ALA B  34      17.532 -15.080  -0.910  1.00 98.89           H  
ATOM   3017  O   ALA B  34      14.470 -13.333  -3.009  1.00 98.89           O  
ATOM   3018  N   ILE B  35      16.270 -12.276  -3.862  1.00 98.92           N  
ATOM   3019  H   ILE B  35      17.234 -12.019  -3.703  1.00 98.92           H  
ATOM   3020  CA  ILE B  35      15.775 -12.196  -5.238  1.00 98.92           C  
ATOM   3021  HA  ILE B  35      14.685 -12.211  -5.238  1.00 98.92           H  
ATOM   3022  C   ILE B  35      16.277 -13.450  -5.953  1.00 98.92           C  
ATOM   3023  CB  ILE B  35      16.237 -10.894  -5.931  1.00 98.92           C  
ATOM   3024  HB  ILE B  35      17.326 -10.843  -5.894  1.00 98.92           H  
ATOM   3025  O   ILE B  35      17.488 -13.601  -6.138  1.00 98.92           O  
ATOM   3026  CG1 ILE B  35      15.652  -9.646  -5.231  1.00 98.92           C  
ATOM   3027 HG12 ILE B  35      15.685  -9.775  -4.150  1.00 98.92           H  
ATOM   3028 HG13 ILE B  35      14.609  -9.530  -5.526  1.00 98.92           H  
ATOM   3029  CG2 ILE B  35      15.787 -10.926  -7.403  1.00 98.92           C  
ATOM   3030 HG21 ILE B  35      14.721 -11.146  -7.464  1.00 98.92           H  
ATOM   3031 HG22 ILE B  35      15.981  -9.971  -7.892  1.00 98.92           H  
ATOM   3032 HG23 ILE B  35      16.330 -11.700  -7.946  1.00 98.92           H  
ATOM   3033  CD1 ILE B  35      16.391  -8.342  -5.554  1.00 98.92           C  
ATOM   3034 HD11 ILE B  35      17.428  -8.418  -5.229  1.00 98.92           H  
ATOM   3035 HD12 ILE B  35      16.349  -8.129  -6.622  1.00 98.92           H  
ATOM   3036 HD13 ILE B  35      15.916  -7.519  -5.019  1.00 98.92           H  
ATOM   3037  N   VAL B  36      15.361 -14.348  -6.317  1.00 98.76           N  
ATOM   3038  H   VAL B  36      14.390 -14.136  -6.138  1.00 98.76           H  
ATOM   3039  CA  VAL B  36      15.695 -15.658  -6.908  1.00 98.76           C  
ATOM   3040  HA  VAL B  36      16.759 -15.827  -6.741  1.00 98.76           H  
ATOM   3041  C   VAL B  36      15.527 -15.706  -8.425  1.00 98.76           C  
ATOM   3042  CB  VAL B  36      14.952 -16.824  -6.225  1.00 98.76           C  
ATOM   3043  HB  VAL B  36      15.248 -17.747  -6.723  1.00 98.76           H  
ATOM   3044  O   VAL B  36      16.212 -16.455  -9.108  1.00 98.76           O  
ATOM   3045  CG1 VAL B  36      15.343 -16.934  -4.745  1.00 98.76           C  
ATOM   3046 HG11 VAL B  36      15.022 -16.049  -4.196  1.00 98.76           H  
ATOM   3047 HG12 VAL B  36      14.873 -17.818  -4.315  1.00 98.76           H  
ATOM   3048 HG13 VAL B  36      16.424 -17.044  -4.666  1.00 98.76           H  
ATOM   3049  CG2 VAL B  36      13.424 -16.721  -6.305  1.00 98.76           C  
ATOM   3050 HG21 VAL B  36      12.978 -17.606  -5.850  1.00 98.76           H  
ATOM   3051 HG22 VAL B  36      13.110 -16.689  -7.348  1.00 98.76           H  
ATOM   3052 HG23 VAL B  36      13.068 -15.835  -5.779  1.00 98.76           H  
ATOM   3053  N   GLY B  37      14.671 -14.849  -8.976  1.00 98.61           N  
ATOM   3054  H   GLY B  37      14.165 -14.224  -8.365  1.00 98.61           H  
ATOM   3055  CA  GLY B  37      14.501 -14.681 -10.415  1.00 98.61           C  
ATOM   3056  HA2 GLY B  37      15.405 -14.992 -10.939  1.00 98.61           H  
ATOM   3057  HA3 GLY B  37      13.671 -15.292 -10.771  1.00 98.61           H  
ATOM   3058  C   GLY B  37      14.207 -13.231 -10.757  1.00 98.61           C  
ATOM   3059  O   GLY B  37      13.712 -12.472  -9.923  1.00 98.61           O  
ATOM   3060  N   ALA B  38      14.515 -12.837 -11.985  1.00 98.64           N  
ATOM   3061  H   ALA B  38      14.917 -13.503 -12.629  1.00 98.64           H  
ATOM   3062  CA  ALA B  38      14.212 -11.512 -12.505  1.00 98.64           C  
ATOM   3063  HA  ALA B  38      13.295 -11.147 -12.043  1.00 98.64           H  
ATOM   3064  C   ALA B  38      13.988 -11.591 -14.016  1.00 98.64           C  
ATOM   3065  CB  ALA B  38      15.361 -10.555 -12.154  1.00 98.64           C  
ATOM   3066  HB1 ALA B  38      15.133  -9.556 -12.526  1.00 98.64           H  
ATOM   3067  HB2 ALA B  38      16.290 -10.905 -12.605  1.00 98.64           H  
ATOM   3068  HB3 ALA B  38      15.489 -10.511 -11.073  1.00 98.64           H  
ATOM   3069  O   ALA B  38      14.618 -12.400 -14.694  1.00 98.64           O  
ATOM   3070  N   ALA B  39      13.124 -10.735 -14.547  1.00 98.19           N  
ATOM   3071  H   ALA B  39      12.590 -10.139 -13.930  1.00 98.19           H  
ATOM   3072  CA  ALA B  39      12.998 -10.499 -15.980  1.00 98.19           C  
ATOM   3073  HA  ALA B  39      13.975 -10.622 -16.446  1.00 98.19           H  
ATOM   3074  C   ALA B  39      12.535  -9.061 -16.244  1.00 98.19           C  
ATOM   3075  CB  ALA B  39      12.042 -11.530 -16.592  1.00 98.19           C  
ATOM   3076  HB1 ALA B  39      11.053 -11.418 -16.147  1.00 98.19           H  
ATOM   3077  HB2 ALA B  39      11.963 -11.383 -17.669  1.00 98.19           H  
ATOM   3078  HB3 ALA B  39      12.408 -12.539 -16.402  1.00 98.19           H  
ATOM   3079  O   ALA B  39      12.009  -8.376 -15.359  1.00 98.19           O  
ATOM   3080  N   CYS B  40      12.725  -8.602 -17.477  1.00 97.51           N  
ATOM   3081  H   CYS B  40      13.121  -9.207 -18.182  1.00 97.51           H  
ATOM   3082  CA  CYS B  40      12.254  -7.304 -17.931  1.00 97.51           C  
ATOM   3083  HA  CYS B  40      11.326  -7.077 -17.407  1.00 97.51           H  
ATOM   3084  C   CYS B  40      11.927  -7.304 -19.426  1.00 97.51           C  
ATOM   3085  CB  CYS B  40      13.285  -6.217 -17.587  1.00 97.51           C  
ATOM   3086  HB2 CYS B  40      13.348  -6.123 -16.503  1.00 97.51           H  
ATOM   3087  HB3 CYS B  40      12.941  -5.262 -17.984  1.00 97.51           H  
ATOM   3088  O   CYS B  40      12.398  -8.153 -20.180  1.00 97.51           O  
ATOM   3089  SG  CYS B  40      14.933  -6.588 -18.267  1.00 97.51           S  
ATOM   3090  HG  CYS B  40      15.410  -5.345 -18.163  1.00 97.51           H  
ATOM   3091  N   ARG B  41      11.155  -6.293 -19.830  1.00 96.91           N  
ATOM   3092  H   ARG B  41      10.783  -5.699 -19.103  1.00 96.91           H  
ATOM   3093  CA  ARG B  41      11.136  -5.749 -21.188  1.00 96.91           C  
ATOM   3094  HA  ARG B  41      11.894  -6.250 -21.789  1.00 96.91           H  
ATOM   3095  C   ARG B  41      11.504  -4.272 -21.106  1.00 96.91           C  
ATOM   3096  CB  ARG B  41       9.773  -5.957 -21.865  1.00 96.91           C  
ATOM   3097  HB2 ARG B  41       9.567  -5.077 -22.475  1.00 96.91           H  
ATOM   3098  HB3 ARG B  41       8.984  -6.036 -21.117  1.00 96.91           H  
ATOM   3099  O   ARG B  41      10.720  -3.489 -20.564  1.00 96.91           O  
ATOM   3100  CG  ARG B  41       9.750  -7.184 -22.793  1.00 96.91           C  
ATOM   3101  HG2 ARG B  41      10.604  -7.149 -23.469  1.00 96.91           H  
ATOM   3102  HG3 ARG B  41       9.791  -8.105 -22.211  1.00 96.91           H  
ATOM   3103  CD  ARG B  41       8.462  -7.128 -23.617  1.00 96.91           C  
ATOM   3104  HD2 ARG B  41       8.287  -6.096 -23.919  1.00 96.91           H  
ATOM   3105  HD3 ARG B  41       7.654  -7.435 -22.953  1.00 96.91           H  
ATOM   3106  NE  ARG B  41       8.416  -8.007 -24.803  1.00 96.91           N  
ATOM   3107  HE  ARG B  41       8.402  -9.000 -24.617  1.00 96.91           H  
ATOM   3108  NH1 ARG B  41       7.930  -6.398 -26.376  1.00 96.91           N  
ATOM   3109 HH11 ARG B  41       7.312  -6.053 -27.097  1.00 96.91           H  
ATOM   3110 HH12 ARG B  41       8.637  -5.797 -25.976  1.00 96.91           H  
ATOM   3111  NH2 ARG B  41       7.208  -8.482 -26.670  1.00 96.91           N  
ATOM   3112 HH21 ARG B  41       6.945  -9.362 -26.250  1.00 96.91           H  
ATOM   3113 HH22 ARG B  41       6.710  -8.161 -27.488  1.00 96.91           H  
ATOM   3114  CZ  ARG B  41       7.875  -7.626 -25.950  1.00 96.91           C  
ATOM   3115  N   PHE B  42      12.678  -3.904 -21.620  1.00 96.46           N  
ATOM   3116  H   PHE B  42      13.267  -4.630 -22.003  1.00 96.46           H  
ATOM   3117  CA  PHE B  42      13.165  -2.521 -21.676  1.00 96.46           C  
ATOM   3118  HA  PHE B  42      12.358  -1.876 -21.329  1.00 96.46           H  
ATOM   3119  C   PHE B  42      13.532  -2.070 -23.106  1.00 96.46           C  
ATOM   3120  CB  PHE B  42      14.364  -2.326 -20.732  1.00 96.46           C  
ATOM   3121  HB2 PHE B  42      15.153  -3.009 -21.048  1.00 96.46           H  
ATOM   3122  HB3 PHE B  42      14.745  -1.314 -20.866  1.00 96.46           H  
ATOM   3123  O   PHE B  42      13.929  -2.899 -23.929  1.00 96.46           O  
ATOM   3124  CG  PHE B  42      14.120  -2.521 -19.242  1.00 96.46           C  
ATOM   3125  CD1 PHE B  42      12.881  -2.213 -18.644  1.00 96.46           C  
ATOM   3126  HD1 PHE B  42      12.067  -1.821 -19.236  1.00 96.46           H  
ATOM   3127  CD2 PHE B  42      15.172  -2.983 -18.431  1.00 96.46           C  
ATOM   3128  HD2 PHE B  42      16.133  -3.202 -18.874  1.00 96.46           H  
ATOM   3129  CE1 PHE B  42      12.685  -2.402 -17.266  1.00 96.46           C  
ATOM   3130  HE1 PHE B  42      11.726  -2.176 -16.822  1.00 96.46           H  
ATOM   3131  CE2 PHE B  42      14.982  -3.162 -17.050  1.00 96.46           C  
ATOM   3132  HE2 PHE B  42      15.789  -3.530 -16.434  1.00 96.46           H  
ATOM   3133  CZ  PHE B  42      13.739  -2.876 -16.469  1.00 96.46           C  
ATOM   3134  HZ  PHE B  42      13.595  -3.023 -15.409  1.00 96.46           H  
ATOM   3135  N   PRO B  43      13.444  -0.758 -23.412  1.00 93.48           N  
ATOM   3136  CA  PRO B  43      13.756  -0.212 -24.732  1.00 93.48           C  
ATOM   3137  HA  PRO B  43      13.040  -0.626 -25.442  1.00 93.48           H  
ATOM   3138  C   PRO B  43      15.184  -0.497 -25.231  1.00 93.48           C  
ATOM   3139  CB  PRO B  43      13.510   1.297 -24.604  1.00 93.48           C  
ATOM   3140  HB2 PRO B  43      13.196   1.745 -25.547  1.00 93.48           H  
ATOM   3141  HB3 PRO B  43      14.409   1.786 -24.229  1.00 93.48           H  
ATOM   3142  O   PRO B  43      16.140  -0.597 -24.462  1.00 93.48           O  
ATOM   3143  CG  PRO B  43      12.427   1.392 -23.536  1.00 93.48           C  
ATOM   3144  HG2 PRO B  43      12.414   2.363 -23.040  1.00 93.48           H  
ATOM   3145  HG3 PRO B  43      11.452   1.160 -23.963  1.00 93.48           H  
ATOM   3146  CD  PRO B  43      12.852   0.285 -22.581  1.00 93.48           C  
ATOM   3147  HD2 PRO B  43      11.968  -0.068 -22.051  1.00 93.48           H  
ATOM   3148  HD3 PRO B  43      13.593   0.664 -21.876  1.00 93.48           H  
ATOM   3149  N   GLY B  44      15.338  -0.531 -26.560  1.00 86.05           N  
ATOM   3150  H   GLY B  44      14.497  -0.448 -27.113  1.00 86.05           H  
ATOM   3151  CA  GLY B  44      16.636  -0.446 -27.251  1.00 86.05           C  
ATOM   3152  HA2 GLY B  44      17.428  -0.288 -26.518  1.00 86.05           H  
ATOM   3153  HA3 GLY B  44      16.624   0.428 -27.901  1.00 86.05           H  
ATOM   3154  C   GLY B  44      17.047  -1.658 -28.098  1.00 86.05           C  
ATOM   3155  O   GLY B  44      17.870  -1.507 -29.000  1.00 86.05           O  
ATOM   3156  N   GLY B  45      16.473  -2.848 -27.898  1.00 74.14           N  
ATOM   3157  H   GLY B  45      15.757  -2.944 -27.192  1.00 74.14           H  
ATOM   3158  CA  GLY B  45      16.988  -4.065 -28.543  1.00 74.14           C  
ATOM   3159  HA2 GLY B  45      17.168  -3.881 -29.602  1.00 74.14           H  
ATOM   3160  HA3 GLY B  45      17.946  -4.311 -28.084  1.00 74.14           H  
ATOM   3161  C   GLY B  45      16.073  -5.280 -28.431  1.00 74.14           C  
ATOM   3162  O   GLY B  45      14.858  -5.141 -28.511  1.00 74.14           O  
ATOM   3163  N   ASP B  46      16.675  -6.461 -28.270  1.00 66.67           N  
ATOM   3164  H   ASP B  46      17.684  -6.497 -28.247  1.00 66.67           H  
ATOM   3165  CA  ASP B  46      15.983  -7.651 -27.765  1.00 66.67           C  
ATOM   3166  HA  ASP B  46      15.019  -7.763 -28.262  1.00 66.67           H  
ATOM   3167  C   ASP B  46      15.773  -7.443 -26.262  1.00 66.67           C  
ATOM   3168  CB  ASP B  46      16.825  -8.916 -28.014  1.00 66.67           C  
ATOM   3169  HB2 ASP B  46      17.772  -8.826 -27.482  1.00 66.67           H  
ATOM   3170  HB3 ASP B  46      16.292  -9.775 -27.606  1.00 66.67           H  
ATOM   3171  O   ASP B  46      16.742  -7.359 -25.520  1.00 66.67           O  
ATOM   3172  CG  ASP B  46      17.115  -9.182 -29.492  1.00 66.67           C  
ATOM   3173  OD1 ASP B  46      16.197  -8.984 -30.319  1.00 66.67           O  
ATOM   3174  OD2 ASP B  46      18.278  -9.540 -29.791  1.00 66.67           O  
ATOM   3175  N   GLU B  47      14.537  -7.287 -25.807  1.00 72.02           N  
ATOM   3176  H   GLU B  47      13.782  -7.414 -26.465  1.00 72.02           H  
ATOM   3177  CA  GLU B  47      14.221  -6.437 -24.644  1.00 72.02           C  
ATOM   3178  HA  GLU B  47      14.837  -5.540 -24.713  1.00 72.02           H  
ATOM   3179  C   GLU B  47      14.553  -7.020 -23.239  1.00 72.02           C  
ATOM   3180  CB  GLU B  47      12.758  -5.968 -24.808  1.00 72.02           C  
ATOM   3181  HB2 GLU B  47      12.464  -5.365 -23.949  1.00 72.02           H  
ATOM   3182  HB3 GLU B  47      12.130  -6.857 -24.867  1.00 72.02           H  
ATOM   3183  O   GLU B  47      14.169  -6.421 -22.238  1.00 72.02           O  
ATOM   3184  CG  GLU B  47      12.532  -5.137 -26.092  1.00 72.02           C  
ATOM   3185  HG2 GLU B  47      12.721  -5.775 -26.956  1.00 72.02           H  
ATOM   3186  HG3 GLU B  47      13.258  -4.324 -26.116  1.00 72.02           H  
ATOM   3187  CD  GLU B  47      11.117  -4.551 -26.250  1.00 72.02           C  
ATOM   3188  OE1 GLU B  47      10.958  -3.625 -27.084  1.00 72.02           O  
ATOM   3189  OE2 GLU B  47      10.165  -5.049 -25.603  1.00 72.02           O  
ATOM   3190  N   GLY B  48      15.280  -8.145 -23.147  1.00 84.54           N  
ATOM   3191  H   GLY B  48      15.669  -8.494 -24.011  1.00 84.54           H  
ATOM   3192  CA  GLY B  48      15.587  -8.876 -21.900  1.00 84.54           C  
ATOM   3193  HA2 GLY B  48      15.638  -9.940 -22.131  1.00 84.54           H  
ATOM   3194  HA3 GLY B  48      14.756  -8.739 -21.207  1.00 84.54           H  
ATOM   3195  C   GLY B  48      16.883  -8.492 -21.153  1.00 84.54           C  
ATOM   3196  O   GLY B  48      17.656  -7.633 -21.584  1.00 84.54           O  
ATOM   3197  N   LEU B  49      17.141  -9.177 -20.026  1.00 92.01           N  
ATOM   3198  H   LEU B  49      16.479  -9.894 -19.765  1.00 92.01           H  
ATOM   3199  CA  LEU B  49      18.223  -8.889 -19.061  1.00 92.01           C  
ATOM   3200  HA  LEU B  49      18.033  -7.915 -18.609  1.00 92.01           H  
ATOM   3201  C   LEU B  49      19.634  -8.814 -19.665  1.00 92.01           C  
ATOM   3202  CB  LEU B  49      18.236  -9.977 -17.964  1.00 92.01           C  
ATOM   3203  HB2 LEU B  49      18.045 -10.945 -18.427  1.00 92.01           H  
ATOM   3204  HB3 LEU B  49      19.237 -10.029 -17.536  1.00 92.01           H  
ATOM   3205  O   LEU B  49      20.396  -7.904 -19.347  1.00 92.01           O  
ATOM   3206  CG  LEU B  49      17.257  -9.765 -16.799  1.00 92.01           C  
ATOM   3207  HG  LEU B  49      16.244  -9.645 -17.184  1.00 92.01           H  
ATOM   3208  CD1 LEU B  49      17.302 -10.987 -15.887  1.00 92.01           C  
ATOM   3209 HD11 LEU B  49      16.645 -10.836 -15.031  1.00 92.01           H  
ATOM   3210 HD12 LEU B  49      16.967 -11.867 -16.435  1.00 92.01           H  
ATOM   3211 HD13 LEU B  49      18.318 -11.155 -15.528  1.00 92.01           H  
ATOM   3212  CD2 LEU B  49      17.623  -8.554 -15.938  1.00 92.01           C  
ATOM   3213 HD21 LEU B  49      18.647  -8.649 -15.577  1.00 92.01           H  
ATOM   3214 HD22 LEU B  49      17.521  -7.635 -16.515  1.00 92.01           H  
ATOM   3215 HD23 LEU B  49      16.954  -8.507 -15.079  1.00 92.01           H  
ATOM   3216  N   GLU B  50      19.995  -9.755 -20.534  1.00 91.47           N  
ATOM   3217  H   GLU B  50      19.324 -10.470 -20.776  1.00 91.47           H  
ATOM   3218  CA  GLU B  50      21.349  -9.874 -21.085  1.00 91.47           C  
ATOM   3219  HA  GLU B  50      22.071  -9.834 -20.270  1.00 91.47           H  
ATOM   3220  C   GLU B  50      21.651  -8.702 -22.038  1.00 91.47           C  
ATOM   3221  CB  GLU B  50      21.500 -11.230 -21.810  1.00 91.47           C  
ATOM   3222  HB2 GLU B  50      20.906 -11.224 -22.724  1.00 91.47           H  
ATOM   3223  HB3 GLU B  50      22.544 -11.319 -22.113  1.00 91.47           H  
ATOM   3224  O   GLU B  50      22.747  -8.137 -22.055  1.00 91.47           O  
ATOM   3225  CG  GLU B  50      21.144 -12.487 -20.978  1.00 91.47           C  
ATOM   3226  HG2 GLU B  50      21.586 -13.348 -21.481  1.00 91.47           H  
ATOM   3227  HG3 GLU B  50      21.614 -12.402 -19.999  1.00 91.47           H  
ATOM   3228  CD  GLU B  50      19.630 -12.765 -20.807  1.00 91.47           C  
ATOM   3229  OE1 GLU B  50      19.234 -13.663 -20.031  1.00 91.47           O  
ATOM   3230  OE2 GLU B  50      18.797 -12.078 -21.442  1.00 91.47           O  
ATOM   3231  N   THR B  51      20.636  -8.279 -22.795  1.00 92.07           N  
ATOM   3232  H   THR B  51      19.755  -8.765 -22.708  1.00 92.07           H  
ATOM   3233  CA  THR B  51      20.682  -7.076 -23.629  1.00 92.07           C  
ATOM   3234  HA  THR B  51      21.586  -7.092 -24.239  1.00 92.07           H  
ATOM   3235  C   THR B  51      20.696  -5.807 -22.785  1.00 92.07           C  
ATOM   3236  CB  THR B  51      19.464  -7.034 -24.547  1.00 92.07           C  
ATOM   3237  HB  THR B  51      18.566  -7.055 -23.929  1.00 92.07           H  
ATOM   3238  O   THR B  51      21.433  -4.875 -23.108  1.00 92.07           O  
ATOM   3239  CG2 THR B  51      19.428  -5.793 -25.431  1.00 92.07           C  
ATOM   3240 HG21 THR B  51      20.436  -5.539 -25.756  1.00 92.07           H  
ATOM   3241 HG22 THR B  51      19.021  -4.972 -24.840  1.00 92.07           H  
ATOM   3242 HG23 THR B  51      18.781  -5.950 -26.294  1.00 92.07           H  
ATOM   3243  OG1 THR B  51      19.438  -8.142 -25.410  1.00 92.07           O  
ATOM   3244  HG1 THR B  51      18.504  -8.242 -25.610  1.00 92.07           H  
ATOM   3245  N   TYR B  52      19.924  -5.768 -21.696  1.00 95.36           N  
ATOM   3246  H   TYR B  52      19.313  -6.548 -21.504  1.00 95.36           H  
ATOM   3247  CA  TYR B  52      19.917  -4.643 -20.765  1.00 95.36           C  
ATOM   3248  HA  TYR B  52      19.676  -3.743 -21.330  1.00 95.36           H  
ATOM   3249  C   TYR B  52      21.301  -4.426 -20.137  1.00 95.36           C  
ATOM   3250  CB  TYR B  52      18.822  -4.861 -19.713  1.00 95.36           C  
ATOM   3251  HB2 TYR B  52      17.855  -4.880 -20.215  1.00 95.36           H  
ATOM   3252  HB3 TYR B  52      18.967  -5.838 -19.253  1.00 95.36           H  
ATOM   3253  O   TYR B  52      21.800  -3.299 -20.162  1.00 95.36           O  
ATOM   3254  CG  TYR B  52      18.761  -3.823 -18.608  1.00 95.36           C  
ATOM   3255  CD1 TYR B  52      18.506  -4.235 -17.284  1.00 95.36           C  
ATOM   3256  HD1 TYR B  52      18.379  -5.284 -17.061  1.00 95.36           H  
ATOM   3257  CD2 TYR B  52      18.925  -2.453 -18.896  1.00 95.36           C  
ATOM   3258  HD2 TYR B  52      19.127  -2.121 -19.904  1.00 95.36           H  
ATOM   3259  CE1 TYR B  52      18.404  -3.282 -16.254  1.00 95.36           C  
ATOM   3260  HE1 TYR B  52      18.210  -3.590 -15.237  1.00 95.36           H  
ATOM   3261  CE2 TYR B  52      18.823  -1.501 -17.867  1.00 95.36           C  
ATOM   3262  HE2 TYR B  52      18.945  -0.448 -18.076  1.00 95.36           H  
ATOM   3263  OH  TYR B  52      18.381  -0.985 -15.583  1.00 95.36           O  
ATOM   3264  HH  TYR B  52      18.060  -1.336 -14.749  1.00 95.36           H  
ATOM   3265  CZ  TYR B  52      18.537  -1.915 -16.553  1.00 95.36           C  
ATOM   3266  N   TRP B  53      21.979  -5.490 -19.686  1.00 96.07           N  
ATOM   3267  H   TRP B  53      21.520  -6.390 -19.661  1.00 96.07           H  
ATOM   3268  CA  TRP B  53      23.371  -5.387 -19.238  1.00 96.07           C  
ATOM   3269  HA  TRP B  53      23.417  -4.674 -18.414  1.00 96.07           H  
ATOM   3270  C   TRP B  53      24.290  -4.851 -20.336  1.00 96.07           C  
ATOM   3271  CB  TRP B  53      23.920  -6.726 -18.742  1.00 96.07           C  
ATOM   3272  HB2 TRP B  53      23.787  -7.485 -19.514  1.00 96.07           H  
ATOM   3273  HB3 TRP B  53      23.370  -7.043 -17.857  1.00 96.07           H  
ATOM   3274  O   TRP B  53      25.052  -3.920 -20.087  1.00 96.07           O  
ATOM   3275  CG  TRP B  53      25.372  -6.624 -18.392  1.00 96.07           C  
ATOM   3276  CD1 TRP B  53      26.377  -7.280 -19.013  1.00 96.07           C  
ATOM   3277  HD1 TRP B  53      26.242  -8.023 -19.785  1.00 96.07           H  
ATOM   3278  CD2 TRP B  53      26.012  -5.753 -17.406  1.00 96.07           C  
ATOM   3279  CE2 TRP B  53      27.425  -5.921 -17.508  1.00 96.07           C  
ATOM   3280  CE3 TRP B  53      25.545  -4.832 -16.441  1.00 96.07           C  
ATOM   3281  HE3 TRP B  53      24.482  -4.678 -16.331  1.00 96.07           H  
ATOM   3282  NE1 TRP B  53      27.589  -6.859 -18.503  1.00 96.07           N  
ATOM   3283  HE1 TRP B  53      28.472  -7.274 -18.765  1.00 96.07           H  
ATOM   3284  CH2 TRP B  53      27.826  -4.336 -15.726  1.00 96.07           C  
ATOM   3285  HH2 TRP B  53      28.505  -3.816 -15.067  1.00 96.07           H  
ATOM   3286  CZ2 TRP B  53      28.328  -5.221 -16.694  1.00 96.07           C  
ATOM   3287  HZ2 TRP B  53      29.391  -5.392 -16.784  1.00 96.07           H  
ATOM   3288  CZ3 TRP B  53      26.439  -4.145 -15.599  1.00 96.07           C  
ATOM   3289  HZ3 TRP B  53      26.057  -3.482 -14.836  1.00 96.07           H  
ATOM   3290  N   ARG B  54      24.193  -5.379 -21.564  1.00 94.13           N  
ATOM   3291  H   ARG B  54      23.571  -6.163 -21.699  1.00 94.13           H  
ATOM   3292  CA  ARG B  54      25.000  -4.888 -22.690  1.00 94.13           C  
ATOM   3293  HA  ARG B  54      26.052  -5.003 -22.428  1.00 94.13           H  
ATOM   3294  C   ARG B  54      24.791  -3.387 -22.925  1.00 94.13           C  
ATOM   3295  CB  ARG B  54      24.711  -5.728 -23.940  1.00 94.13           C  
ATOM   3296  HB2 ARG B  54      24.889  -6.780 -23.714  1.00 94.13           H  
ATOM   3297  HB3 ARG B  54      23.664  -5.605 -24.219  1.00 94.13           H  
ATOM   3298  O   ARG B  54      25.772  -2.665 -23.057  1.00 94.13           O  
ATOM   3299  CG  ARG B  54      25.614  -5.307 -25.111  1.00 94.13           C  
ATOM   3300  HG2 ARG B  54      25.469  -4.246 -25.316  1.00 94.13           H  
ATOM   3301  HG3 ARG B  54      26.657  -5.467 -24.837  1.00 94.13           H  
ATOM   3302  CD  ARG B  54      25.314  -6.075 -26.399  1.00 94.13           C  
ATOM   3303  HD2 ARG B  54      26.034  -5.758 -27.154  1.00 94.13           H  
ATOM   3304  HD3 ARG B  54      25.442  -7.140 -26.206  1.00 94.13           H  
ATOM   3305  NE  ARG B  54      23.947  -5.786 -26.875  1.00 94.13           N  
ATOM   3306  HE  ARG B  54      23.552  -4.913 -26.555  1.00 94.13           H  
ATOM   3307  NH1 ARG B  54      23.649  -7.618 -28.216  1.00 94.13           N  
ATOM   3308 HH11 ARG B  54      24.618  -7.849 -28.053  1.00 94.13           H  
ATOM   3309 HH12 ARG B  54      23.033  -8.200 -28.767  1.00 94.13           H  
ATOM   3310  NH2 ARG B  54      21.947  -6.218 -27.859  1.00 94.13           N  
ATOM   3311 HH21 ARG B  54      21.573  -5.392 -27.413  1.00 94.13           H  
ATOM   3312 HH22 ARG B  54      21.318  -6.870 -28.305  1.00 94.13           H  
ATOM   3313  CZ  ARG B  54      23.191  -6.538 -27.648  1.00 94.13           C  
ATOM   3314  N   HIS B  55      23.547  -2.901 -22.917  1.00 93.80           N  
ATOM   3315  H   HIS B  55      22.782  -3.545 -22.781  1.00 93.80           H  
ATOM   3316  CA  HIS B  55      23.251  -1.472 -23.076  1.00 93.80           C  
ATOM   3317  HA  HIS B  55      23.698  -1.122 -24.007  1.00 93.80           H  
ATOM   3318  C   HIS B  55      23.861  -0.622 -21.950  1.00 93.80           C  
ATOM   3319  CB  HIS B  55      21.730  -1.253 -23.149  1.00 93.80           C  
ATOM   3320  HB2 HIS B  55      21.537  -0.180 -23.162  1.00 93.80           H  
ATOM   3321  HB3 HIS B  55      21.270  -1.657 -22.247  1.00 93.80           H  
ATOM   3322  O   HIS B  55      24.417   0.440 -22.225  1.00 93.80           O  
ATOM   3323  CG  HIS B  55      21.039  -1.856 -24.349  1.00 93.80           C  
ATOM   3324  CD2 HIS B  55      21.619  -2.435 -25.449  1.00 93.80           C  
ATOM   3325  HD2 HIS B  55      22.680  -2.538 -25.620  1.00 93.80           H  
ATOM   3326  ND1 HIS B  55      19.678  -1.911 -24.541  1.00 93.80           N  
ATOM   3327  HD1 HIS B  55      18.967  -1.547 -23.922  1.00 93.80           H  
ATOM   3328  CE1 HIS B  55      19.451  -2.517 -25.715  1.00 93.80           C  
ATOM   3329  HE1 HIS B  55      18.467  -2.729 -26.105  1.00 93.80           H  
ATOM   3330  NE2 HIS B  55      20.604  -2.875 -26.309  1.00 93.80           N  
ATOM   3331  N   LEU B  56      23.809  -1.093 -20.699  1.00 96.26           N  
ATOM   3332  H   LEU B  56      23.333  -1.969 -20.536  1.00 96.26           H  
ATOM   3333  CA  LEU B  56      24.442  -0.424 -19.558  1.00 96.26           C  
ATOM   3334  HA  LEU B  56      24.115   0.615 -19.526  1.00 96.26           H  
ATOM   3335  C   LEU B  56      25.976  -0.405 -19.679  1.00 96.26           C  
ATOM   3336  CB  LEU B  56      24.022  -1.136 -18.260  1.00 96.26           C  
ATOM   3337  HB2 LEU B  56      24.238  -2.200 -18.362  1.00 96.26           H  
ATOM   3338  HB3 LEU B  56      24.644  -0.759 -17.448  1.00 96.26           H  
ATOM   3339  O   LEU B  56      26.597   0.639 -19.489  1.00 96.26           O  
ATOM   3340  CG  LEU B  56      22.547  -0.969 -17.853  1.00 96.26           C  
ATOM   3341  HG  LEU B  56      21.890  -1.193 -18.692  1.00 96.26           H  
ATOM   3342  CD1 LEU B  56      22.249  -1.947 -16.714  1.00 96.26           C  
ATOM   3343 HD11 LEU B  56      22.250  -2.963 -17.108  1.00 96.26           H  
ATOM   3344 HD12 LEU B  56      21.265  -1.746 -16.292  1.00 96.26           H  
ATOM   3345 HD13 LEU B  56      23.008  -1.866 -15.935  1.00 96.26           H  
ATOM   3346  CD2 LEU B  56      22.250   0.453 -17.374  1.00 96.26           C  
ATOM   3347 HD21 LEU B  56      21.214   0.515 -17.039  1.00 96.26           H  
ATOM   3348 HD22 LEU B  56      22.919   0.722 -16.557  1.00 96.26           H  
ATOM   3349 HD23 LEU B  56      22.387   1.155 -18.196  1.00 96.26           H  
ATOM   3350  N   ALA B  57      26.592  -1.541 -20.011  1.00 96.01           N  
ATOM   3351  H   ALA B  57      26.024  -2.366 -20.142  1.00 96.01           H  
ATOM   3352  CA  ALA B  57      28.042  -1.694 -20.118  1.00 96.01           C  
ATOM   3353  HA  ALA B  57      28.499  -1.306 -19.208  1.00 96.01           H  
ATOM   3354  C   ALA B  57      28.644  -0.912 -21.300  1.00 96.01           C  
ATOM   3355  CB  ALA B  57      28.352  -3.192 -20.215  1.00 96.01           C  
ATOM   3356  HB1 ALA B  57      27.945  -3.710 -19.346  1.00 96.01           H  
ATOM   3357  HB2 ALA B  57      27.904  -3.607 -21.118  1.00 96.01           H  
ATOM   3358  HB3 ALA B  57      29.431  -3.343 -20.247  1.00 96.01           H  
ATOM   3359  O   ALA B  57      29.742  -0.372 -21.182  1.00 96.01           O  
ATOM   3360  N   GLU B  58      27.915  -0.809 -22.415  1.00 94.75           N  
ATOM   3361  H   GLU B  58      27.060  -1.344 -22.474  1.00 94.75           H  
ATOM   3362  CA  GLU B  58      28.275   0.009 -23.583  1.00 94.75           C  
ATOM   3363  HA  GLU B  58      29.348  -0.074 -23.754  1.00 94.75           H  
ATOM   3364  C   GLU B  58      27.989   1.512 -23.379  1.00 94.75           C  
ATOM   3365  CB  GLU B  58      27.550  -0.533 -24.836  1.00 94.75           C  
ATOM   3366  HB2 GLU B  58      26.482  -0.594 -24.624  1.00 94.75           H  
ATOM   3367  HB3 GLU B  58      27.691   0.165 -25.661  1.00 94.75           H  
ATOM   3368  O   GLU B  58      28.337   2.320 -24.238  1.00 94.75           O  
ATOM   3369  CG  GLU B  58      28.083  -1.910 -25.284  1.00 94.75           C  
ATOM   3370  HG2 GLU B  58      29.119  -1.787 -25.598  1.00 94.75           H  
ATOM   3371  HG3 GLU B  58      28.081  -2.593 -24.434  1.00 94.75           H  
ATOM   3372  CD  GLU B  58      27.286  -2.563 -26.433  1.00 94.75           C  
ATOM   3373  OE1 GLU B  58      27.660  -3.696 -26.823  1.00 94.75           O  
ATOM   3374  OE2 GLU B  58      26.288  -1.977 -26.916  1.00 94.75           O  
ATOM   3375  N   GLY B  59      27.364   1.909 -22.260  1.00 94.80           N  
ATOM   3376  H   GLY B  59      27.125   1.212 -21.570  1.00 94.80           H  
ATOM   3377  CA  GLY B  59      26.979   3.301 -21.993  1.00 94.80           C  
ATOM   3378  HA2 GLY B  59      27.853   3.944 -22.096  1.00 94.80           H  
ATOM   3379  HA3 GLY B  59      26.611   3.371 -20.969  1.00 94.80           H  
ATOM   3380  C   GLY B  59      25.884   3.820 -22.932  1.00 94.80           C  
ATOM   3381  O   GLY B  59      25.806   5.020 -23.193  1.00 94.80           O  
ATOM   3382  N   MET B  60      25.055   2.925 -23.476  1.00 94.58           N  
ATOM   3383  H   MET B  60      25.118   1.969 -23.157  1.00 94.58           H  
ATOM   3384  CA  MET B  60      24.039   3.256 -24.470  1.00 94.58           C  
ATOM   3385  HA  MET B  60      24.535   3.818 -25.262  1.00 94.58           H  
ATOM   3386  C   MET B  60      22.939   4.141 -23.863  1.00 94.58           C  
ATOM   3387  CB  MET B  60      23.475   1.961 -25.081  1.00 94.58           C  
ATOM   3388  HB2 MET B  60      22.813   1.480 -24.361  1.00 94.58           H  
ATOM   3389  HB3 MET B  60      24.304   1.286 -25.295  1.00 94.58           H  
ATOM   3390  O   MET B  60      22.469   3.893 -22.749  1.00 94.58           O  
ATOM   3391  CG  MET B  60      22.707   2.218 -26.384  1.00 94.58           C  
ATOM   3392  HG2 MET B  60      23.389   2.661 -27.110  1.00 94.58           H  
ATOM   3393  HG3 MET B  60      21.914   2.939 -26.182  1.00 94.58           H  
ATOM   3394  SD  MET B  60      21.930   0.761 -27.141  1.00 94.58           S  
ATOM   3395  CE  MET B  60      23.382  -0.259 -27.535  1.00 94.58           C  
ATOM   3396  HE1 MET B  60      24.068   0.298 -28.175  1.00 94.58           H  
ATOM   3397  HE2 MET B  60      23.904  -0.544 -26.622  1.00 94.58           H  
ATOM   3398  HE3 MET B  60      23.063  -1.164 -28.051  1.00 94.58           H  
ATOM   3399  N   VAL B  61      22.516   5.153 -24.626  1.00 96.19           N  
ATOM   3400  H   VAL B  61      22.979   5.303 -25.511  1.00 96.19           H  
ATOM   3401  CA  VAL B  61      21.391   6.044 -24.308  1.00 96.19           C  
ATOM   3402  HA  VAL B  61      21.020   5.820 -23.308  1.00 96.19           H  
ATOM   3403  C   VAL B  61      20.275   5.792 -25.313  1.00 96.19           C  
ATOM   3404  CB  VAL B  61      21.812   7.528 -24.319  1.00 96.19           C  
ATOM   3405  HB  VAL B  61      22.167   7.795 -25.314  1.00 96.19           H  
ATOM   3406  O   VAL B  61      20.439   6.038 -26.511  1.00 96.19           O  
ATOM   3407  CG1 VAL B  61      20.636   8.445 -23.952  1.00 96.19           C  
ATOM   3408 HG11 VAL B  61      19.849   8.380 -24.703  1.00 96.19           H  
ATOM   3409 HG12 VAL B  61      20.235   8.164 -22.979  1.00 96.19           H  
ATOM   3410 HG13 VAL B  61      20.983   9.477 -23.900  1.00 96.19           H  
ATOM   3411  CG2 VAL B  61      22.940   7.793 -23.321  1.00 96.19           C  
ATOM   3412 HG21 VAL B  61      23.228   8.843 -23.369  1.00 96.19           H  
ATOM   3413 HG22 VAL B  61      22.591   7.565 -22.314  1.00 96.19           H  
ATOM   3414 HG23 VAL B  61      23.815   7.185 -23.550  1.00 96.19           H  
ATOM   3415  N   VAL B  62      19.134   5.298 -24.840  1.00 94.32           N  
ATOM   3416  H   VAL B  62      19.060   5.139 -23.846  1.00 94.32           H  
ATOM   3417  CA  VAL B  62      17.958   5.021 -25.664  1.00 94.32           C  
ATOM   3418  HA  VAL B  62      18.283   4.880 -26.695  1.00 94.32           H  
ATOM   3419  C   VAL B  62      17.026   6.228 -25.618  1.00 94.32           C  
ATOM   3420  CB  VAL B  62      17.248   3.721 -25.239  1.00 94.32           C  
ATOM   3421  HB  VAL B  62      16.813   3.836 -24.246  1.00 94.32           H  
ATOM   3422  O   VAL B  62      16.344   6.465 -24.628  1.00 94.32           O  
ATOM   3423  CG1 VAL B  62      16.133   3.401 -26.247  1.00 94.32           C  
ATOM   3424 HG11 VAL B  62      15.696   2.429 -26.017  1.00 94.32           H  
ATOM   3425 HG12 VAL B  62      15.350   4.156 -26.187  1.00 94.32           H  
ATOM   3426 HG13 VAL B  62      16.537   3.374 -27.259  1.00 94.32           H  
ATOM   3427  CG2 VAL B  62      18.212   2.525 -25.211  1.00 94.32           C  
ATOM   3428 HG21 VAL B  62      18.683   2.390 -26.184  1.00 94.32           H  
ATOM   3429 HG22 VAL B  62      17.670   1.620 -24.938  1.00 94.32           H  
ATOM   3430 HG23 VAL B  62      18.985   2.686 -24.459  1.00 94.32           H  
ATOM   3431  N   SER B  63      16.985   6.993 -26.707  1.00 95.67           N  
ATOM   3432  H   SER B  63      17.632   6.794 -27.457  1.00 95.67           H  
ATOM   3433  CA  SER B  63      15.999   8.057 -26.917  1.00 95.67           C  
ATOM   3434  HA  SER B  63      15.087   7.809 -26.373  1.00 95.67           H  
ATOM   3435  C   SER B  63      15.670   8.155 -28.407  1.00 95.67           C  
ATOM   3436  CB  SER B  63      16.520   9.385 -26.358  1.00 95.67           C  
ATOM   3437  HB2 SER B  63      16.718   9.271 -25.292  1.00 95.67           H  
ATOM   3438  HB3 SER B  63      17.447   9.659 -26.860  1.00 95.67           H  
ATOM   3439  O   SER B  63      16.540   8.453 -29.231  1.00 95.67           O  
ATOM   3440  OG  SER B  63      15.563  10.407 -26.543  1.00 95.67           O  
ATOM   3441  HG  SER B  63      15.377  10.783 -25.680  1.00 95.67           H  
ATOM   3442  N   THR B  64      14.424   7.853 -28.769  1.00 93.95           N  
ATOM   3443  H   THR B  64      13.755   7.644 -28.042  1.00 93.95           H  
ATOM   3444  CA  THR B  64      13.907   7.873 -30.146  1.00 93.95           C  
ATOM   3445  HA  THR B  64      14.681   8.246 -30.817  1.00 93.95           H  
ATOM   3446  C   THR B  64      12.719   8.822 -30.250  1.00 93.95           C  
ATOM   3447  CB  THR B  64      13.497   6.469 -30.636  1.00 93.95           C  
ATOM   3448  HB  THR B  64      13.223   6.543 -31.688  1.00 93.95           H  
ATOM   3449  O   THR B  64      12.144   9.209 -29.236  1.00 93.95           O  
ATOM   3450  CG2 THR B  64      14.631   5.451 -30.512  1.00 93.95           C  
ATOM   3451 HG21 THR B  64      14.321   4.512 -30.972  1.00 93.95           H  
ATOM   3452 HG22 THR B  64      15.523   5.824 -31.015  1.00 93.95           H  
ATOM   3453 HG23 THR B  64      14.853   5.269 -29.461  1.00 93.95           H  
ATOM   3454  OG1 THR B  64      12.395   5.953 -29.929  1.00 93.95           O  
ATOM   3455  HG1 THR B  64      11.616   6.457 -30.175  1.00 93.95           H  
ATOM   3456  N   GLU B  65      12.303   9.176 -31.470  1.00 93.74           N  
ATOM   3457  H   GLU B  65      12.774   8.812 -32.286  1.00 93.74           H  
ATOM   3458  CA  GLU B  65      10.949   9.715 -31.656  1.00 93.74           C  
ATOM   3459  HA  GLU B  65      10.833  10.599 -31.029  1.00 93.74           H  
ATOM   3460  C   GLU B  65       9.890   8.704 -31.195  1.00 93.74           C  
ATOM   3461  CB  GLU B  65      10.683  10.127 -33.115  1.00 93.74           C  
ATOM   3462  HB2 GLU B  65      11.098   9.378 -33.790  1.00 93.74           H  
ATOM   3463  HB3 GLU B  65       9.606  10.175 -33.277  1.00 93.74           H  
ATOM   3464  O   GLU B  65      10.140   7.492 -31.153  1.00 93.74           O  
ATOM   3465  CG  GLU B  65      11.255  11.513 -33.434  1.00 93.74           C  
ATOM   3466  HG2 GLU B  65      12.343  11.473 -33.381  1.00 93.74           H  
ATOM   3467  HG3 GLU B  65      10.910  12.217 -32.677  1.00 93.74           H  
ATOM   3468  CD  GLU B  65      10.826  12.013 -34.825  1.00 93.74           C  
ATOM   3469  OE1 GLU B  65      10.626  13.241 -34.955  1.00 93.74           O  
ATOM   3470  OE2 GLU B  65      10.746  11.181 -35.758  1.00 93.74           O  
ATOM   3471  N   VAL B  66       8.705   9.214 -30.854  1.00 93.30           N  
ATOM   3472  H   VAL B  66       8.601  10.218 -30.829  1.00 93.30           H  
ATOM   3473  CA  VAL B  66       7.554   8.378 -30.514  1.00 93.30           C  
ATOM   3474  HA  VAL B  66       7.885   7.754 -29.683  1.00 93.30           H  
ATOM   3475  C   VAL B  66       7.167   7.476 -31.699  1.00 93.30           C  
ATOM   3476  CB  VAL B  66       6.381   9.234 -29.997  1.00 93.30           C  
ATOM   3477  HB  VAL B  66       6.797  10.074 -29.442  1.00 93.30           H  
ATOM   3478  O   VAL B  66       7.163   7.937 -32.847  1.00 93.30           O  
ATOM   3479  CG1 VAL B  66       5.484   9.794 -31.106  1.00 93.30           C  
ATOM   3480 HG11 VAL B  66       6.099  10.295 -31.854  1.00 93.30           H  
ATOM   3481 HG12 VAL B  66       4.796  10.526 -30.682  1.00 93.30           H  
ATOM   3482 HG13 VAL B  66       4.910   9.000 -31.583  1.00 93.30           H  
ATOM   3483  CG2 VAL B  66       5.527   8.434 -29.011  1.00 93.30           C  
ATOM   3484 HG21 VAL B  66       4.943   7.680 -29.538  1.00 93.30           H  
ATOM   3485 HG22 VAL B  66       6.161   7.942 -28.273  1.00 93.30           H  
ATOM   3486 HG23 VAL B  66       4.856   9.109 -28.480  1.00 93.30           H  
ATOM   3487  N   PRO B  67       6.825   6.194 -31.470  1.00 91.41           N  
ATOM   3488  CA  PRO B  67       6.397   5.310 -32.545  1.00 91.41           C  
ATOM   3489  HA  PRO B  67       7.213   5.236 -33.264  1.00 91.41           H  
ATOM   3490  C   PRO B  67       5.142   5.839 -33.257  1.00 91.41           C  
ATOM   3491  CB  PRO B  67       6.209   3.937 -31.894  1.00 91.41           C  
ATOM   3492  HB2 PRO B  67       6.440   3.126 -32.584  1.00 91.41           H  
ATOM   3493  HB3 PRO B  67       5.196   3.839 -31.504  1.00 91.41           H  
ATOM   3494  O   PRO B  67       4.085   6.033 -32.650  1.00 91.41           O  
ATOM   3495  CG  PRO B  67       7.190   3.975 -30.726  1.00 91.41           C  
ATOM   3496  HG2 PRO B  67       6.924   3.270 -29.939  1.00 91.41           H  
ATOM   3497  HG3 PRO B  67       8.200   3.780 -31.087  1.00 91.41           H  
ATOM   3498  CD  PRO B  67       7.082   5.423 -30.262  1.00 91.41           C  
ATOM   3499  HD2 PRO B  67       6.255   5.537 -29.561  1.00 91.41           H  
ATOM   3500  HD3 PRO B  67       8.024   5.710 -29.796  1.00 91.41           H  
ATOM   3501  N   ALA B  68       5.262   6.071 -34.568  1.00 89.67           N  
ATOM   3502  H   ALA B  68       6.181   5.954 -34.972  1.00 89.67           H  
ATOM   3503  CA  ALA B  68       4.229   6.711 -35.390  1.00 89.67           C  
ATOM   3504  HA  ALA B  68       3.984   7.671 -34.936  1.00 89.67           H  
ATOM   3505  C   ALA B  68       2.918   5.906 -35.492  1.00 89.67           C  
ATOM   3506  CB  ALA B  68       4.823   6.963 -36.781  1.00 89.67           C  
ATOM   3507  HB1 ALA B  68       5.082   6.015 -37.253  1.00 89.67           H  
ATOM   3508  HB2 ALA B  68       4.092   7.485 -37.398  1.00 89.67           H  
ATOM   3509  HB3 ALA B  68       5.716   7.581 -36.690  1.00 89.67           H  
ATOM   3510  O   ALA B  68       1.889   6.441 -35.905  1.00 89.67           O  
ATOM   3511  N   ASP B  69       2.954   4.624 -35.125  1.00 85.11           N  
ATOM   3512  H   ASP B  69       3.812   4.269 -34.728  1.00 85.11           H  
ATOM   3513  CA  ASP B  69       1.802   3.731 -35.032  1.00 85.11           C  
ATOM   3514  HA  ASP B  69       1.164   3.895 -35.900  1.00 85.11           H  
ATOM   3515  C   ASP B  69       0.949   3.988 -33.771  1.00 85.11           C  
ATOM   3516  CB  ASP B  69       2.332   2.289 -35.078  1.00 85.11           C  
ATOM   3517  HB2 ASP B  69       3.071   2.194 -35.874  1.00 85.11           H  
ATOM   3518  HB3 ASP B  69       1.512   1.615 -35.324  1.00 85.11           H  
ATOM   3519  O   ASP B  69      -0.181   3.503 -33.692  1.00 85.11           O  
ATOM   3520  CG  ASP B  69       2.965   1.898 -33.741  1.00 85.11           C  
ATOM   3521  OD1 ASP B  69       3.988   2.525 -33.405  1.00 85.11           O  
ATOM   3522  OD2 ASP B  69       2.362   1.058 -33.031  1.00 85.11           O  
ATOM   3523  N   ARG B  70       1.473   4.755 -32.803  1.00 88.61           N  
ATOM   3524  H   ARG B  70       2.431   5.052 -32.923  1.00 88.61           H  
ATOM   3525  CA  ARG B  70       0.754   5.245 -31.619  1.00 88.61           C  
ATOM   3526  HA  ARG B  70      -0.069   4.566 -31.396  1.00 88.61           H  
ATOM   3527  C   ARG B  70       0.139   6.608 -31.921  1.00 88.61           C  
ATOM   3528  CB  ARG B  70       1.699   5.307 -30.406  1.00 88.61           C  
ATOM   3529  HB2 ARG B  70       2.448   6.081 -30.572  1.00 88.61           H  
ATOM   3530  HB3 ARG B  70       1.124   5.582 -29.521  1.00 88.61           H  
ATOM   3531  O   ARG B  70      -1.081   6.755 -31.924  1.00 88.61           O  
ATOM   3532  CG  ARG B  70       2.423   3.980 -30.142  1.00 88.61           C  
ATOM   3533  HG2 ARG B  70       1.706   3.211 -29.856  1.00 88.61           H  
ATOM   3534  HG3 ARG B  70       2.958   3.654 -31.034  1.00 88.61           H  
ATOM   3535  CD  ARG B  70       3.431   4.196 -29.022  1.00 88.61           C  
ATOM   3536  HD2 ARG B  70       4.048   5.064 -29.254  1.00 88.61           H  
ATOM   3537  HD3 ARG B  70       2.878   4.397 -28.104  1.00 88.61           H  
ATOM   3538  NE  ARG B  70       4.310   3.028 -28.845  1.00 88.61           N  
ATOM   3539  HE  ARG B  70       4.416   2.381 -29.614  1.00 88.61           H  
ATOM   3540  NH1 ARG B  70       4.953   3.609 -26.752  1.00 88.61           N  
ATOM   3541 HH11 ARG B  70       4.224   4.304 -26.674  1.00 88.61           H  
ATOM   3542 HH12 ARG B  70       5.273   3.221 -25.875  1.00 88.61           H  
ATOM   3543  NH2 ARG B  70       5.836   1.804 -27.639  1.00 88.61           N  
ATOM   3544 HH21 ARG B  70       6.096   1.178 -28.389  1.00 88.61           H  
ATOM   3545 HH22 ARG B  70       6.330   1.731 -26.762  1.00 88.61           H  
ATOM   3546  CZ  ARG B  70       5.026   2.811 -27.762  1.00 88.61           C  
ATOM   3547  N   TRP B  71       0.977   7.601 -32.198  1.00 86.41           N  
ATOM   3548  H   TRP B  71       1.968   7.404 -32.193  1.00 86.41           H  
ATOM   3549  CA  TRP B  71       0.575   8.937 -32.633  1.00 86.41           C  
ATOM   3550  HA  TRP B  71      -0.287   8.841 -33.293  1.00 86.41           H  
ATOM   3551  C   TRP B  71       1.701   9.577 -33.446  1.00 86.41           C  
ATOM   3552  CB  TRP B  71       0.157   9.801 -31.430  1.00 86.41           C  
ATOM   3553  HB2 TRP B  71      -0.768   9.392 -31.025  1.00 86.41           H  
ATOM   3554  HB3 TRP B  71      -0.080  10.803 -31.789  1.00 86.41           H  
ATOM   3555  O   TRP B  71       2.867   9.218 -33.303  1.00 86.41           O  
ATOM   3556  CG  TRP B  71       1.129   9.936 -30.292  1.00 86.41           C  
ATOM   3557  CD1 TRP B  71       1.209   9.106 -29.226  1.00 86.41           C  
ATOM   3558  HD1 TRP B  71       0.599   8.228 -29.075  1.00 86.41           H  
ATOM   3559  CD2 TRP B  71       2.100  11.001 -30.036  1.00 86.41           C  
ATOM   3560  CE2 TRP B  71       2.713  10.756 -28.769  1.00 86.41           C  
ATOM   3561  CE3 TRP B  71       2.485  12.181 -30.713  1.00 86.41           C  
ATOM   3562  HE3 TRP B  71       2.022  12.425 -31.657  1.00 86.41           H  
ATOM   3563  NE1 TRP B  71       2.140   9.586 -28.327  1.00 86.41           N  
ATOM   3564  HE1 TRP B  71       2.329   9.162 -27.430  1.00 86.41           H  
ATOM   3565  CH2 TRP B  71       4.026  12.784 -28.908  1.00 86.41           C  
ATOM   3566  HH2 TRP B  71       4.737  13.474 -28.477  1.00 86.41           H  
ATOM   3567  CZ2 TRP B  71       3.663  11.622 -28.209  1.00 86.41           C  
ATOM   3568  HZ2 TRP B  71       4.098  11.410 -27.243  1.00 86.41           H  
ATOM   3569  CZ3 TRP B  71       3.434  13.062 -30.153  1.00 86.41           C  
ATOM   3570  HZ3 TRP B  71       3.699  13.975 -30.665  1.00 86.41           H  
ATOM   3571  N   ARG B  72       1.368  10.512 -34.342  1.00 90.59           N  
ATOM   3572  H   ARG B  72       0.410  10.828 -34.394  1.00 90.59           H  
ATOM   3573  CA  ARG B  72       2.369  11.166 -35.196  1.00 90.59           C  
ATOM   3574  HA  ARG B  72       3.197  10.477 -35.361  1.00 90.59           H  
ATOM   3575  C   ARG B  72       2.916  12.395 -34.482  1.00 90.59           C  
ATOM   3576  CB  ARG B  72       1.778  11.541 -36.562  1.00 90.59           C  
ATOM   3577  HB2 ARG B  72       1.031  12.320 -36.409  1.00 90.59           H  
ATOM   3578  HB3 ARG B  72       2.571  11.953 -37.187  1.00 90.59           H  
ATOM   3579  O   ARG B  72       2.164  13.329 -34.219  1.00 90.59           O  
ATOM   3580  CG  ARG B  72       1.120  10.360 -37.290  1.00 90.59           C  
ATOM   3581  HG2 ARG B  72       0.298   9.983 -36.681  1.00 90.59           H  
ATOM   3582  HG3 ARG B  72       1.839   9.553 -37.435  1.00 90.59           H  
ATOM   3583  CD  ARG B  72       0.532  10.805 -38.632  1.00 90.59           C  
ATOM   3584  HD2 ARG B  72       0.111  11.803 -38.515  1.00 90.59           H  
ATOM   3585  HD3 ARG B  72      -0.282  10.125 -38.883  1.00 90.59           H  
ATOM   3586  NE  ARG B  72       1.527  10.772 -39.723  1.00 90.59           N  
ATOM   3587  HE  ARG B  72       2.387  10.277 -39.536  1.00 90.59           H  
ATOM   3588  NH1 ARG B  72       0.294  11.993 -41.214  1.00 90.59           N  
ATOM   3589 HH11 ARG B  72      -0.299  12.258 -40.441  1.00 90.59           H  
ATOM   3590 HH12 ARG B  72       0.191  12.465 -42.101  1.00 90.59           H  
ATOM   3591  NH2 ARG B  72       2.233  11.087 -41.867  1.00 90.59           N  
ATOM   3592 HH21 ARG B  72       3.073  10.566 -41.657  1.00 90.59           H  
ATOM   3593 HH22 ARG B  72       2.098  11.507 -42.776  1.00 90.59           H  
ATOM   3594  CZ  ARG B  72       1.349  11.282 -40.928  1.00 90.59           C  
ATOM   3595  N   ALA B  73       4.226  12.417 -34.240  1.00 89.41           N  
ATOM   3596  H   ALA B  73       4.749  11.567 -34.391  1.00 89.41           H  
ATOM   3597  CA  ALA B  73       4.934  13.531 -33.606  1.00 89.41           C  
ATOM   3598  HA  ALA B  73       4.716  13.533 -32.539  1.00 89.41           H  
ATOM   3599  C   ALA B  73       4.536  14.912 -34.169  1.00 89.41           C  
ATOM   3600  CB  ALA B  73       6.435  13.275 -33.790  1.00 89.41           C  
ATOM   3601  HB1 ALA B  73       6.682  13.160 -34.846  1.00 89.41           H  
ATOM   3602  HB2 ALA B  73       6.731  12.372 -33.256  1.00 89.41           H  
ATOM   3603  HB3 ALA B  73       7.004  14.120 -33.400  1.00 89.41           H  
ATOM   3604  O   ALA B  73       4.191  15.817 -33.415  1.00 89.41           O  
ATOM   3605  N   ALA B  74       4.505  15.050 -35.499  1.00 90.60           N  
ATOM   3606  H   ALA B  74       4.801  14.261 -36.057  1.00 90.60           H  
ATOM   3607  CA  ALA B  74       4.222  16.308 -36.196  1.00 90.60           C  
ATOM   3608  HA  ALA B  74       4.962  17.047 -35.888  1.00 90.60           H  
ATOM   3609  C   ALA B  74       2.833  16.918 -35.908  1.00 90.60           C  
ATOM   3610  CB  ALA B  74       4.388  16.046 -37.698  1.00 90.60           C  
ATOM   3611  HB1 ALA B  74       3.645  15.322 -38.034  1.00 90.60           H  
ATOM   3612  HB2 ALA B  74       5.391  15.670 -37.903  1.00 90.60           H  
ATOM   3613  HB3 ALA B  74       4.242  16.978 -38.243  1.00 90.60           H  
ATOM   3614  O   ALA B  74       2.665  18.133 -36.025  1.00 90.60           O  
ATOM   3615  N   ASP B  75       1.849  16.104 -35.519  1.00 91.72           N  
ATOM   3616  H   ASP B  75       2.037  15.120 -35.387  1.00 91.72           H  
ATOM   3617  CA  ASP B  75       0.487  16.584 -35.258  1.00 91.72           C  
ATOM   3618  HA  ASP B  75       0.234  17.333 -36.008  1.00 91.72           H  
ATOM   3619  C   ASP B  75       0.385  17.277 -33.879  1.00 91.72           C  
ATOM   3620  CB  ASP B  75      -0.519  15.423 -35.421  1.00 91.72           C  
ATOM   3621  HB2 ASP B  75      -0.290  14.656 -34.681  1.00 91.72           H  
ATOM   3622  HB3 ASP B  75      -1.518  15.801 -35.207  1.00 91.72           H  
ATOM   3623  O   ASP B  75      -0.505  18.101 -33.674  1.00 91.72           O  
ATOM   3624  CG  ASP B  75      -0.545  14.764 -36.818  1.00 91.72           C  
ATOM   3625  OD1 ASP B  75      -0.098  15.382 -37.811  1.00 91.72           O  
ATOM   3626  OD2 ASP B  75      -0.998  13.597 -36.907  1.00 91.72           O  
ATOM   3627  N   TRP B  76       1.332  16.998 -32.968  1.00 92.76           N  
ATOM   3628  H   TRP B  76       2.056  16.350 -33.246  1.00 92.76           H  
ATOM   3629  CA  TRP B  76       1.325  17.429 -31.559  1.00 92.76           C  
ATOM   3630  HA  TRP B  76       0.451  18.053 -31.372  1.00 92.76           H  
ATOM   3631  C   TRP B  76       2.554  18.242 -31.138  1.00 92.76           C  
ATOM   3632  CB  TRP B  76       1.218  16.188 -30.666  1.00 92.76           C  
ATOM   3633  HB2 TRP B  76       2.083  15.549 -30.844  1.00 92.76           H  
ATOM   3634  HB3 TRP B  76       1.249  16.502 -29.622  1.00 92.76           H  
ATOM   3635  O   TRP B  76       2.505  18.929 -30.120  1.00 92.76           O  
ATOM   3636  CG  TRP B  76      -0.025  15.387 -30.869  1.00 92.76           C  
ATOM   3637  CD1 TRP B  76      -0.213  14.454 -31.828  1.00 92.76           C  
ATOM   3638  HD1 TRP B  76       0.530  14.176 -32.560  1.00 92.76           H  
ATOM   3639  CD2 TRP B  76      -1.287  15.478 -30.143  1.00 92.76           C  
ATOM   3640  CE2 TRP B  76      -2.215  14.578 -30.745  1.00 92.76           C  
ATOM   3641  CE3 TRP B  76      -1.743  16.234 -29.043  1.00 92.76           C  
ATOM   3642  HE3 TRP B  76      -1.080  16.953 -28.585  1.00 92.76           H  
ATOM   3643  NE1 TRP B  76      -1.510  13.989 -31.774  1.00 92.76           N  
ATOM   3644  HE1 TRP B  76      -1.903  13.359 -32.459  1.00 92.76           H  
ATOM   3645  CH2 TRP B  76      -3.944  15.180 -29.161  1.00 92.76           C  
ATOM   3646  HH2 TRP B  76      -4.953  15.086 -28.786  1.00 92.76           H  
ATOM   3647  CZ2 TRP B  76      -3.527  14.424 -30.271  1.00 92.76           C  
ATOM   3648  HZ2 TRP B  76      -4.207  13.738 -30.754  1.00 92.76           H  
ATOM   3649  CZ3 TRP B  76      -3.054  16.082 -28.553  1.00 92.76           C  
ATOM   3650  HZ3 TRP B  76      -3.381  16.688 -27.720  1.00 92.76           H  
ATOM   3651  N   TYR B  77       3.651  18.182 -31.892  1.00 94.27           N  
ATOM   3652  H   TYR B  77       3.671  17.552 -32.681  1.00 94.27           H  
ATOM   3653  CA  TYR B  77       4.875  18.902 -31.554  1.00 94.27           C  
ATOM   3654  HA  TYR B  77       5.077  18.710 -30.500  1.00 94.27           H  
ATOM   3655  C   TYR B  77       4.715  20.417 -31.755  1.00 94.27           C  
ATOM   3656  CB  TYR B  77       6.061  18.332 -32.342  1.00 94.27           C  
ATOM   3657  HB2 TYR B  77       6.103  17.255 -32.174  1.00 94.27           H  
ATOM   3658  HB3 TYR B  77       5.888  18.491 -33.406  1.00 94.27           H  
ATOM   3659  O   TYR B  77       4.231  20.852 -32.803  1.00 94.27           O  
ATOM   3660  CG  TYR B  77       7.408  18.919 -31.957  1.00 94.27           C  
ATOM   3661  CD1 TYR B  77       7.956  19.979 -32.706  1.00 94.27           C  
ATOM   3662  HD1 TYR B  77       7.402  20.388 -33.538  1.00 94.27           H  
ATOM   3663  CD2 TYR B  77       8.111  18.408 -30.848  1.00 94.27           C  
ATOM   3664  HD2 TYR B  77       7.674  17.624 -30.247  1.00 94.27           H  
ATOM   3665  CE1 TYR B  77       9.207  20.523 -32.354  1.00 94.27           C  
ATOM   3666  HE1 TYR B  77       9.619  21.343 -32.924  1.00 94.27           H  
ATOM   3667  CE2 TYR B  77       9.372  18.935 -30.508  1.00 94.27           C  
ATOM   3668  HE2 TYR B  77       9.925  18.554 -29.662  1.00 94.27           H  
ATOM   3669  OH  TYR B  77      11.125  20.519 -30.912  1.00 94.27           O  
ATOM   3670  HH  TYR B  77      11.335  21.308 -31.417  1.00 94.27           H  
ATOM   3671  CZ  TYR B  77       9.917  20.001 -31.252  1.00 94.27           C  
ATOM   3672  N   ASP B  78       5.143  21.204 -30.769  1.00 94.22           N  
ATOM   3673  H   ASP B  78       5.434  20.765 -29.908  1.00 94.22           H  
ATOM   3674  CA  ASP B  78       5.472  22.630 -30.891  1.00 94.22           C  
ATOM   3675  HA  ASP B  78       5.850  22.810 -31.897  1.00 94.22           H  
ATOM   3676  C   ASP B  78       6.554  22.964 -29.846  1.00 94.22           C  
ATOM   3677  CB  ASP B  78       4.236  23.522 -30.687  1.00 94.22           C  
ATOM   3678  HB2 ASP B  78       3.404  23.105 -31.255  1.00 94.22           H  
ATOM   3679  HB3 ASP B  78       3.960  23.543 -29.632  1.00 94.22           H  
ATOM   3680  O   ASP B  78       6.378  22.604 -28.681  1.00 94.22           O  
ATOM   3681  CG  ASP B  78       4.495  24.951 -31.172  1.00 94.22           C  
ATOM   3682  OD1 ASP B  78       5.453  25.579 -30.666  1.00 94.22           O  
ATOM   3683  OD2 ASP B  78       3.787  25.370 -32.115  1.00 94.22           O  
ATOM   3684  N   PRO B  79       7.691  23.585 -30.217  1.00 91.77           N  
ATOM   3685  CA  PRO B  79       8.778  23.861 -29.279  1.00 91.77           C  
ATOM   3686  HA  PRO B  79       9.048  22.940 -28.763  1.00 91.77           H  
ATOM   3687  C   PRO B  79       8.450  24.913 -28.204  1.00 91.77           C  
ATOM   3688  CB  PRO B  79       9.955  24.303 -30.154  1.00 91.77           C  
ATOM   3689  HB2 PRO B  79      10.516  23.425 -30.475  1.00 91.77           H  
ATOM   3690  HB3 PRO B  79      10.612  25.007 -29.645  1.00 91.77           H  
ATOM   3691  O   PRO B  79       9.240  25.044 -27.268  1.00 91.77           O  
ATOM   3692  CG  PRO B  79       9.266  24.939 -31.360  1.00 91.77           C  
ATOM   3693  HG2 PRO B  79       8.942  25.949 -31.110  1.00 91.77           H  
ATOM   3694  HG3 PRO B  79       9.908  24.944 -32.241  1.00 91.77           H  
ATOM   3695  CD  PRO B  79       8.047  24.043 -31.551  1.00 91.77           C  
ATOM   3696  HD2 PRO B  79       8.307  23.184 -32.169  1.00 91.77           H  
ATOM   3697  HD3 PRO B  79       7.241  24.607 -32.021  1.00 91.77           H  
ATOM   3698  N   ASP B  80       7.352  25.672 -28.313  1.00 88.17           N  
ATOM   3699  H   ASP B  80       6.719  25.529 -29.087  1.00 88.17           H  
ATOM   3700  CA  ASP B  80       6.918  26.605 -27.266  1.00 88.17           C  
ATOM   3701  HA  ASP B  80       7.805  26.989 -26.762  1.00 88.17           H  
ATOM   3702  C   ASP B  80       6.005  25.902 -26.230  1.00 88.17           C  
ATOM   3703  CB  ASP B  80       6.263  27.844 -27.898  1.00 88.17           C  
ATOM   3704  HB2 ASP B  80       6.966  28.274 -28.612  1.00 88.17           H  
ATOM   3705  HB3 ASP B  80       5.378  27.538 -28.454  1.00 88.17           H  
ATOM   3706  O   ASP B  80       4.882  25.513 -26.565  1.00 88.17           O  
ATOM   3707  CG  ASP B  80       5.894  28.936 -26.876  1.00 88.17           C  
ATOM   3708  OD1 ASP B  80       6.088  28.718 -25.654  1.00 88.17           O  
ATOM   3709  OD2 ASP B  80       5.488  30.033 -27.322  1.00 88.17           O  
ATOM   3710  N   PRO B  81       6.428  25.763 -24.951  1.00 81.77           N  
ATOM   3711  CA  PRO B  81       5.621  25.134 -23.899  1.00 81.77           C  
ATOM   3712  HA  PRO B  81       5.361  24.124 -24.218  1.00 81.77           H  
ATOM   3713  C   PRO B  81       4.323  25.877 -23.548  1.00 81.77           C  
ATOM   3714  CB  PRO B  81       6.522  25.071 -22.658  1.00 81.77           C  
ATOM   3715  HB2 PRO B  81       6.424  24.115 -22.145  1.00 81.77           H  
ATOM   3716  HB3 PRO B  81       6.273  25.885 -21.976  1.00 81.77           H  
ATOM   3717  O   PRO B  81       3.514  25.346 -22.790  1.00 81.77           O  
ATOM   3718  CG  PRO B  81       7.938  25.287 -23.183  1.00 81.77           C  
ATOM   3719  HG2 PRO B  81       8.575  25.776 -22.446  1.00 81.77           H  
ATOM   3720  HG3 PRO B  81       8.375  24.338 -23.494  1.00 81.77           H  
ATOM   3721  CD  PRO B  81       7.718  26.161 -24.408  1.00 81.77           C  
ATOM   3722  HD2 PRO B  81       8.535  25.995 -25.111  1.00 81.77           H  
ATOM   3723  HD3 PRO B  81       7.676  27.211 -24.118  1.00 81.77           H  
ATOM   3724  N   GLU B  82       4.148  27.116 -24.020  1.00 76.43           N  
ATOM   3725  H   GLU B  82       4.857  27.516 -24.618  1.00 76.43           H  
ATOM   3726  CA  GLU B  82       2.936  27.910 -23.794  1.00 76.43           C  
ATOM   3727  HA  GLU B  82       2.512  27.645 -22.826  1.00 76.43           H  
ATOM   3728  C   GLU B  82       1.831  27.646 -24.831  1.00 76.43           C  
ATOM   3729  CB  GLU B  82       3.279  29.412 -23.769  1.00 76.43           C  
ATOM   3730  HB2 GLU B  82       3.636  29.702 -24.757  1.00 76.43           H  
ATOM   3731  HB3 GLU B  82       2.369  29.979 -23.577  1.00 76.43           H  
ATOM   3732  O   GLU B  82       0.728  28.164 -24.662  1.00 76.43           O  
ATOM   3733  CG  GLU B  82       4.335  29.836 -22.734  1.00 76.43           C  
ATOM   3734  HG2 GLU B  82       4.523  30.903 -22.856  1.00 76.43           H  
ATOM   3735  HG3 GLU B  82       5.274  29.323 -22.938  1.00 76.43           H  
ATOM   3736  CD  GLU B  82       3.921  29.588 -21.278  1.00 76.43           C  
ATOM   3737  OE1 GLU B  82       4.788  29.103 -20.508  1.00 76.43           O  
ATOM   3738  OE2 GLU B  82       2.782  29.942 -20.896  1.00 76.43           O  
ATOM   3739  N   VAL B  83       2.087  26.875 -25.899  1.00 84.87           N  
ATOM   3740  H   VAL B  83       3.000  26.451 -25.989  1.00 84.87           H  
ATOM   3741  CA  VAL B  83       1.073  26.576 -26.924  1.00 84.87           C  
ATOM   3742  HA  VAL B  83       0.500  27.488 -27.093  1.00 84.87           H  
ATOM   3743  C   VAL B  83       0.130  25.468 -26.421  1.00 84.87           C  
ATOM   3744  CB  VAL B  83       1.705  26.226 -28.286  1.00 84.87           C  
ATOM   3745  HB  VAL B  83       2.356  25.358 -28.183  1.00 84.87           H  
ATOM   3746  O   VAL B  83       0.576  24.331 -26.238  1.00 84.87           O  
ATOM   3747  CG1 VAL B  83       0.626  25.937 -29.341  1.00 84.87           C  
ATOM   3748 HG11 VAL B  83       0.038  25.067 -29.049  1.00 84.87           H  
ATOM   3749 HG12 VAL B  83       1.106  25.738 -30.300  1.00 84.87           H  
ATOM   3750 HG13 VAL B  83      -0.039  26.795 -29.443  1.00 84.87           H  
ATOM   3751  CG2 VAL B  83       2.516  27.413 -28.821  1.00 84.87           C  
ATOM   3752 HG21 VAL B  83       3.250  27.723 -28.078  1.00 84.87           H  
ATOM   3753 HG22 VAL B  83       1.864  28.260 -29.035  1.00 84.87           H  
ATOM   3754 HG23 VAL B  83       3.046  27.119 -29.726  1.00 84.87           H  
ATOM   3755  N   PRO B  84      -1.178  25.743 -26.223  1.00 80.63           N  
ATOM   3756  CA  PRO B  84      -2.108  24.755 -25.680  1.00 80.63           C  
ATOM   3757  HA  PRO B  84      -1.730  24.431 -24.710  1.00 80.63           H  
ATOM   3758  C   PRO B  84      -2.264  23.538 -26.597  1.00 80.63           C  
ATOM   3759  CB  PRO B  84      -3.442  25.478 -25.465  1.00 80.63           C  
ATOM   3760  HB2 PRO B  84      -3.940  25.143 -24.555  1.00 80.63           H  
ATOM   3761  HB3 PRO B  84      -4.092  25.340 -26.329  1.00 80.63           H  
ATOM   3762  O   PRO B  84      -2.170  23.636 -27.823  1.00 80.63           O  
ATOM   3763  CG  PRO B  84      -3.033  26.944 -25.370  1.00 80.63           C  
ATOM   3764  HG2 PRO B  84      -3.846  27.612 -25.654  1.00 80.63           H  
ATOM   3765  HG3 PRO B  84      -2.685  27.165 -24.361  1.00 80.63           H  
ATOM   3766  CD  PRO B  84      -1.862  27.022 -26.345  1.00 80.63           C  
ATOM   3767  HD2 PRO B  84      -1.234  27.871 -26.076  1.00 80.63           H  
ATOM   3768  HD3 PRO B  84      -2.234  27.136 -27.364  1.00 80.63           H  
ATOM   3769  N   GLY B  85      -2.500  22.367 -26.003  1.00 84.38           N  
ATOM   3770  H   GLY B  85      -2.599  22.357 -24.998  1.00 84.38           H  
ATOM   3771  CA  GLY B  85      -2.686  21.118 -26.750  1.00 84.38           C  
ATOM   3772  HA2 GLY B  85      -3.074  20.354 -26.077  1.00 84.38           H  
ATOM   3773  HA3 GLY B  85      -3.434  21.289 -27.525  1.00 84.38           H  
ATOM   3774  C   GLY B  85      -1.424  20.570 -27.438  1.00 84.38           C  
ATOM   3775  O   GLY B  85      -1.508  19.535 -28.100  1.00 84.38           O  
ATOM   3776  N   ARG B  86      -0.263  21.226 -27.294  1.00 90.14           N  
ATOM   3777  H   ARG B  86      -0.266  22.072 -26.742  1.00 90.14           H  
ATOM   3778  CA  ARG B  86       1.019  20.831 -27.899  1.00 90.14           C  
ATOM   3779  HA  ARG B  86       0.849  19.997 -28.579  1.00 90.14           H  
ATOM   3780  C   ARG B  86       2.027  20.330 -26.867  1.00 90.14           C  
ATOM   3781  CB  ARG B  86       1.608  22.011 -28.694  1.00 90.14           C  
ATOM   3782  HB2 ARG B  86       2.609  21.745 -29.033  1.00 90.14           H  
ATOM   3783  HB3 ARG B  86       1.711  22.869 -28.029  1.00 90.14           H  
ATOM   3784  O   ARG B  86       1.903  20.554 -25.668  1.00 90.14           O  
ATOM   3785  CG  ARG B  86       0.783  22.433 -29.918  1.00 90.14           C  
ATOM   3786  HG2 ARG B  86       1.193  23.367 -30.302  1.00 90.14           H  
ATOM   3787  HG3 ARG B  86      -0.257  22.597 -29.636  1.00 90.14           H  
ATOM   3788  CD  ARG B  86       0.871  21.389 -31.029  1.00 90.14           C  
ATOM   3789  HD2 ARG B  86       1.923  21.246 -31.277  1.00 90.14           H  
ATOM   3790  HD3 ARG B  86       0.465  20.446 -30.663  1.00 90.14           H  
ATOM   3791  NE  ARG B  86       0.111  21.790 -32.222  1.00 90.14           N  
ATOM   3792  HE  ARG B  86      -0.724  22.331 -32.051  1.00 90.14           H  
ATOM   3793  NH1 ARG B  86       1.432  20.737 -33.793  1.00 90.14           N  
ATOM   3794 HH11 ARG B  86       2.231  20.784 -33.177  1.00 90.14           H  
ATOM   3795 HH12 ARG B  86       1.542  20.278 -34.686  1.00 90.14           H  
ATOM   3796  NH2 ARG B  86      -0.593  21.490 -34.354  1.00 90.14           N  
ATOM   3797 HH21 ARG B  86      -1.493  21.852 -34.072  1.00 90.14           H  
ATOM   3798 HH22 ARG B  86      -0.475  20.994 -35.226  1.00 90.14           H  
ATOM   3799  CZ  ARG B  86       0.327  21.341 -33.445  1.00 90.14           C  
ATOM   3800  N   THR B  87       3.049  19.631 -27.348  1.00 93.55           N  
ATOM   3801  H   THR B  87       3.085  19.481 -28.346  1.00 93.55           H  
ATOM   3802  CA  THR B  87       4.206  19.214 -26.551  1.00 93.55           C  
ATOM   3803  HA  THR B  87       4.171  19.730 -25.592  1.00 93.55           H  
ATOM   3804  C   THR B  87       5.501  19.637 -27.235  1.00 93.55           C  
ATOM   3805  CB  THR B  87       4.177  17.706 -26.248  1.00 93.55           C  
ATOM   3806  HB  THR B  87       3.309  17.498 -25.622  1.00 93.55           H  
ATOM   3807  O   THR B  87       5.663  19.450 -28.438  1.00 93.55           O  
ATOM   3808  CG2 THR B  87       4.101  16.801 -27.481  1.00 93.55           C  
ATOM   3809 HG21 THR B  87       4.073  15.760 -27.161  1.00 93.55           H  
ATOM   3810 HG22 THR B  87       4.975  16.949 -28.116  1.00 93.55           H  
ATOM   3811 HG23 THR B  87       3.196  17.017 -28.049  1.00 93.55           H  
ATOM   3812  OG1 THR B  87       5.337  17.338 -25.542  1.00 93.55           O  
ATOM   3813  HG1 THR B  87       5.325  17.761 -24.681  1.00 93.55           H  
ATOM   3814  N   TYR B  88       6.457  20.152 -26.464  1.00 94.10           N  
ATOM   3815  H   TYR B  88       6.274  20.286 -25.480  1.00 94.10           H  
ATOM   3816  CA  TYR B  88       7.803  20.450 -26.966  1.00 94.10           C  
ATOM   3817  HA  TYR B  88       7.720  20.758 -28.008  1.00 94.10           H  
ATOM   3818  C   TYR B  88       8.714  19.213 -26.996  1.00 94.10           C  
ATOM   3819  CB  TYR B  88       8.399  21.641 -26.202  1.00 94.10           C  
ATOM   3820  HB2 TYR B  88       7.721  22.491 -26.284  1.00 94.10           H  
ATOM   3821  HB3 TYR B  88       9.332  21.933 -26.684  1.00 94.10           H  
ATOM   3822  O   TYR B  88       9.893  19.330 -27.320  1.00 94.10           O  
ATOM   3823  CG  TYR B  88       8.681  21.369 -24.740  1.00 94.10           C  
ATOM   3824  CD1 TYR B  88       7.759  21.763 -23.756  1.00 94.10           C  
ATOM   3825  HD1 TYR B  88       6.865  22.299 -24.040  1.00 94.10           H  
ATOM   3826  CD2 TYR B  88       9.878  20.733 -24.364  1.00 94.10           C  
ATOM   3827  HD2 TYR B  88      10.595  20.456 -25.123  1.00 94.10           H  
ATOM   3828  CE1 TYR B  88       8.037  21.502 -22.402  1.00 94.10           C  
ATOM   3829  HE1 TYR B  88       7.378  21.862 -21.626  1.00 94.10           H  
ATOM   3830  CE2 TYR B  88      10.130  20.428 -23.014  1.00 94.10           C  
ATOM   3831  HE2 TYR B  88      11.037  19.911 -22.735  1.00 94.10           H  
ATOM   3832  OH  TYR B  88       9.404  20.497 -20.721  1.00 94.10           O  
ATOM   3833  HH  TYR B  88      10.246  20.054 -20.596  1.00 94.10           H  
ATOM   3834  CZ  TYR B  88       9.199  20.802 -22.027  1.00 94.10           C  
ATOM   3835  N   VAL B  89       8.187  18.021 -26.677  1.00 94.97           N  
ATOM   3836  H   VAL B  89       7.211  17.980 -26.421  1.00 94.97           H  
ATOM   3837  CA  VAL B  89       8.931  16.754 -26.677  1.00 94.97           C  
ATOM   3838  HA  VAL B  89       9.873  16.899 -27.206  1.00 94.97           H  
ATOM   3839  C   VAL B  89       8.136  15.672 -27.397  1.00 94.97           C  
ATOM   3840  CB  VAL B  89       9.279  16.288 -25.248  1.00 94.97           C  
ATOM   3841  HB  VAL B  89       8.368  16.027 -24.709  1.00 94.97           H  
ATOM   3842  O   VAL B  89       7.120  15.188 -26.911  1.00 94.97           O  
ATOM   3843  CG1 VAL B  89      10.202  15.066 -25.281  1.00 94.97           C  
ATOM   3844 HG11 VAL B  89      11.099  15.281 -25.862  1.00 94.97           H  
ATOM   3845 HG12 VAL B  89       9.665  14.215 -25.701  1.00 94.97           H  
ATOM   3846 HG13 VAL B  89      10.498  14.798 -24.267  1.00 94.97           H  
ATOM   3847  CG2 VAL B  89       9.993  17.388 -24.473  1.00 94.97           C  
ATOM   3848 HG21 VAL B  89      10.423  16.995 -23.551  1.00 94.97           H  
ATOM   3849 HG22 VAL B  89       9.270  18.161 -24.215  1.00 94.97           H  
ATOM   3850 HG23 VAL B  89      10.792  17.803 -25.088  1.00 94.97           H  
ATOM   3851  N   ALA B  90       8.655  15.217 -28.536  1.00 92.00           N  
ATOM   3852  H   ALA B  90       9.464  15.690 -28.911  1.00 92.00           H  
ATOM   3853  CA  ALA B  90       8.155  14.030 -29.235  1.00 92.00           C  
ATOM   3854  HA  ALA B  90       7.235  13.696 -28.755  1.00 92.00           H  
ATOM   3855  C   ALA B  90       9.126  12.836 -29.137  1.00 92.00           C  
ATOM   3856  CB  ALA B  90       7.783  14.419 -30.667  1.00 92.00           C  
ATOM   3857  HB1 ALA B  90       8.671  14.724 -31.221  1.00 92.00           H  
ATOM   3858  HB2 ALA B  90       7.059  15.234 -30.655  1.00 92.00           H  
ATOM   3859  HB3 ALA B  90       7.330  13.556 -31.155  1.00 92.00           H  
ATOM   3860  O   ALA B  90       9.121  11.956 -29.999  1.00 92.00           O  
ATOM   3861  N   LYS B  91       9.987  12.828 -28.109  1.00 95.06           N  
ATOM   3862  H   LYS B  91       9.868  13.536 -27.398  1.00 95.06           H  
ATOM   3863  CA  LYS B  91      11.038  11.828 -27.878  1.00 95.06           C  
ATOM   3864  HA  LYS B  91      10.886  11.015 -28.588  1.00 95.06           H  
ATOM   3865  C   LYS B  91      10.969  11.194 -26.488  1.00 95.06           C  
ATOM   3866  CB  LYS B  91      12.429  12.436 -28.107  1.00 95.06           C  
ATOM   3867  HB2 LYS B  91      12.530  13.337 -27.502  1.00 95.06           H  
ATOM   3868  HB3 LYS B  91      13.184  11.721 -27.779  1.00 95.06           H  
ATOM   3869  O   LYS B  91      10.437  11.780 -25.550  1.00 95.06           O  
ATOM   3870  CG  LYS B  91      12.695  12.769 -29.578  1.00 95.06           C  
ATOM   3871  HG2 LYS B  91      11.986  13.521 -29.926  1.00 95.06           H  
ATOM   3872  HG3 LYS B  91      12.592  11.868 -30.183  1.00 95.06           H  
ATOM   3873  CD  LYS B  91      14.118  13.306 -29.710  1.00 95.06           C  
ATOM   3874  HD2 LYS B  91      14.211  14.201 -29.095  1.00 95.06           H  
ATOM   3875  HD3 LYS B  91      14.823  12.557 -29.350  1.00 95.06           H  
ATOM   3876  CE  LYS B  91      14.418  13.650 -31.167  1.00 95.06           C  
ATOM   3877  HE2 LYS B  91      13.659  14.346 -31.523  1.00 95.06           H  
ATOM   3878  HE3 LYS B  91      14.350  12.742 -31.766  1.00 95.06           H  
ATOM   3879  NZ  LYS B  91      15.765  14.254 -31.267  1.00 95.06           N  
ATOM   3880  HZ1 LYS B  91      16.456  13.605 -30.919  1.00 95.06           H  
ATOM   3881  HZ2 LYS B  91      15.800  15.078 -30.684  1.00 95.06           H  
ATOM   3882  HZ3 LYS B  91      15.971  14.511 -32.222  1.00 95.06           H  
ATOM   3883  N   GLY B  92      11.534  10.000 -26.375  1.00 95.43           N  
ATOM   3884  H   GLY B  92      11.935   9.589 -27.206  1.00 95.43           H  
ATOM   3885  CA  GLY B  92      11.586   9.190 -25.159  1.00 95.43           C  
ATOM   3886  HA2 GLY B  92      12.227   9.668 -24.418  1.00 95.43           H  
ATOM   3887  HA3 GLY B  92      10.585   9.089 -24.739  1.00 95.43           H  
ATOM   3888  C   GLY B  92      12.136   7.797 -25.464  1.00 95.43           C  
ATOM   3889  O   GLY B  92      12.591   7.544 -26.581  1.00 95.43           O  
ATOM   3890  N   ALA B  93      12.092   6.886 -24.495  1.00 96.21           N  
ATOM   3891  H   ALA B  93      11.693   7.140 -23.602  1.00 96.21           H  
ATOM   3892  CA  ALA B  93      12.508   5.499 -24.705  1.00 96.21           C  
ATOM   3893  HA  ALA B  93      13.060   5.420 -25.642  1.00 96.21           H  
ATOM   3894  C   ALA B  93      11.284   4.579 -24.796  1.00 96.21           C  
ATOM   3895  CB  ALA B  93      13.473   5.085 -23.599  1.00 96.21           C  
ATOM   3896  HB1 ALA B  93      12.914   4.918 -22.678  1.00 96.21           H  
ATOM   3897  HB2 ALA B  93      13.985   4.162 -23.873  1.00 96.21           H  
ATOM   3898  HB3 ALA B  93      14.214   5.866 -23.427  1.00 96.21           H  
ATOM   3899  O   ALA B  93      10.549   4.411 -23.824  1.00 96.21           O  
ATOM   3900  N   PHE B  94      11.071   3.972 -25.963  1.00 95.41           N  
ATOM   3901  H   PHE B  94      11.717   4.132 -26.722  1.00 95.41           H  
ATOM   3902  CA  PHE B  94       9.868   3.191 -26.252  1.00 95.41           C  
ATOM   3903  HA  PHE B  94       9.226   3.180 -25.371  1.00 95.41           H  
ATOM   3904  C   PHE B  94      10.205   1.732 -26.577  1.00 95.41           C  
ATOM   3905  CB  PHE B  94       9.079   3.879 -27.376  1.00 95.41           C  
ATOM   3906  HB2 PHE B  94       9.655   3.821 -28.300  1.00 95.41           H  
ATOM   3907  HB3 PHE B  94       8.150   3.331 -27.536  1.00 95.41           H  
ATOM   3908  O   PHE B  94      11.201   1.449 -27.250  1.00 95.41           O  
ATOM   3909  CG  PHE B  94       8.739   5.333 -27.090  1.00 95.41           C  
ATOM   3910  CD1 PHE B  94       7.695   5.657 -26.204  1.00 95.41           C  
ATOM   3911  HD1 PHE B  94       7.133   4.869 -25.726  1.00 95.41           H  
ATOM   3912  CD2 PHE B  94       9.492   6.367 -27.679  1.00 95.41           C  
ATOM   3913  HD2 PHE B  94      10.308   6.131 -28.345  1.00 95.41           H  
ATOM   3914  CE1 PHE B  94       7.402   7.003 -25.915  1.00 95.41           C  
ATOM   3915  HE1 PHE B  94       6.604   7.242 -25.228  1.00 95.41           H  
ATOM   3916  CE2 PHE B  94       9.197   7.711 -27.395  1.00 95.41           C  
ATOM   3917  HE2 PHE B  94       9.778   8.492 -27.862  1.00 95.41           H  
ATOM   3918  CZ  PHE B  94       8.158   8.031 -26.506  1.00 95.41           C  
ATOM   3919  HZ  PHE B  94       7.940   9.065 -26.283  1.00 95.41           H  
ATOM   3920  N   LEU B  95       9.362   0.808 -26.116  1.00 94.46           N  
ATOM   3921  H   LEU B  95       8.546   1.132 -25.616  1.00 94.46           H  
ATOM   3922  CA  LEU B  95       9.415  -0.605 -26.490  1.00 94.46           C  
ATOM   3923  HA  LEU B  95      10.430  -0.978 -26.351  1.00 94.46           H  
ATOM   3924  C   LEU B  95       9.061  -0.756 -27.977  1.00 94.46           C  
ATOM   3925  CB  LEU B  95       8.459  -1.429 -25.608  1.00 94.46           C  
ATOM   3926  HB2 LEU B  95       8.481  -2.465 -25.945  1.00 94.46           H  
ATOM   3927  HB3 LEU B  95       7.453  -1.041 -25.763  1.00 94.46           H  
ATOM   3928  O   LEU B  95       8.171  -0.067 -28.492  1.00 94.46           O  
ATOM   3929  CG  LEU B  95       8.741  -1.402 -24.095  1.00 94.46           C  
ATOM   3930  HG  LEU B  95       8.721  -0.370 -23.744  1.00 94.46           H  
ATOM   3931  CD1 LEU B  95       7.646  -2.178 -23.362  1.00 94.46           C  
ATOM   3932 HD11 LEU B  95       7.617  -3.207 -23.720  1.00 94.46           H  
ATOM   3933 HD12 LEU B  95       6.682  -1.700 -23.538  1.00 94.46           H  
ATOM   3934 HD13 LEU B  95       7.840  -2.178 -22.290  1.00 94.46           H  
ATOM   3935  CD2 LEU B  95      10.091  -2.009 -23.723  1.00 94.46           C  
ATOM   3936 HD21 LEU B  95      10.251  -1.899 -22.651  1.00 94.46           H  
ATOM   3937 HD22 LEU B  95      10.110  -3.066 -23.987  1.00 94.46           H  
ATOM   3938 HD23 LEU B  95      10.889  -1.492 -24.255  1.00 94.46           H  
ATOM   3939  N   ARG B  96       9.755  -1.664 -28.674  1.00 84.90           N  
ATOM   3940  H   ARG B  96      10.355  -2.285 -28.151  1.00 84.90           H  
ATOM   3941  CA  ARG B  96       9.618  -1.844 -30.131  1.00 84.90           C  
ATOM   3942  HA  ARG B  96       9.685  -0.874 -30.623  1.00 84.90           H  
ATOM   3943  C   ARG B  96       8.264  -2.412 -30.524  1.00 84.90           C  
ATOM   3944  CB  ARG B  96      10.711  -2.776 -30.663  1.00 84.90           C  
ATOM   3945  HB2 ARG B  96      10.422  -3.109 -31.659  1.00 84.90           H  
ATOM   3946  HB3 ARG B  96      10.783  -3.653 -30.020  1.00 84.90           H  
ATOM   3947  O   ARG B  96       7.702  -1.986 -31.528  1.00 84.90           O  
ATOM   3948  CG  ARG B  96      12.077  -2.094 -30.771  1.00 84.90           C  
ATOM   3949  HG2 ARG B  96      12.428  -1.806 -29.780  1.00 84.90           H  
ATOM   3950  HG3 ARG B  96      11.995  -1.209 -31.403  1.00 84.90           H  
ATOM   3951  CD  ARG B  96      13.050  -3.095 -31.397  1.00 84.90           C  
ATOM   3952  HD2 ARG B  96      13.118  -3.956 -30.732  1.00 84.90           H  
ATOM   3953  HD3 ARG B  96      12.656  -3.422 -32.359  1.00 84.90           H  
ATOM   3954  NE  ARG B  96      14.392  -2.520 -31.588  1.00 84.90           N  
ATOM   3955  HE  ARG B  96      14.510  -1.545 -31.350  1.00 84.90           H  
ATOM   3956  NH1 ARG B  96      15.412  -4.478 -32.209  1.00 84.90           N  
ATOM   3957 HH11 ARG B  96      16.247  -5.028 -32.354  1.00 84.90           H  
ATOM   3958 HH12 ARG B  96      14.544  -4.960 -32.024  1.00 84.90           H  
ATOM   3959  NH2 ARG B  96      16.632  -2.618 -31.986  1.00 84.90           N  
ATOM   3960 HH21 ARG B  96      17.454  -3.166 -32.196  1.00 84.90           H  
ATOM   3961 HH22 ARG B  96      16.749  -1.701 -31.580  1.00 84.90           H  
ATOM   3962  CZ  ARG B  96      15.467  -3.203 -31.934  1.00 84.90           C  
ATOM   3963  N   ASP B  97       7.763  -3.372 -29.751  1.00 83.19           N  
ATOM   3964  H   ASP B  97       8.299  -3.658 -28.944  1.00 83.19           H  
ATOM   3965  CA  ASP B  97       6.467  -3.999 -29.992  1.00 83.19           C  
ATOM   3966  HA  ASP B  97       5.888  -3.350 -30.649  1.00 83.19           H  
ATOM   3967  C   ASP B  97       5.683  -4.144 -28.684  1.00 83.19           C  
ATOM   3968  CB  ASP B  97       6.633  -5.335 -30.739  1.00 83.19           C  
ATOM   3969  HB2 ASP B  97       7.328  -5.190 -31.566  1.00 83.19           H  
ATOM   3970  HB3 ASP B  97       7.053  -6.086 -30.070  1.00 83.19           H  
ATOM   3971  O   ASP B  97       5.940  -5.031 -27.870  1.00 83.19           O  
ATOM   3972  CG  ASP B  97       5.301  -5.837 -31.314  1.00 83.19           C  
ATOM   3973  OD1 ASP B  97       4.238  -5.282 -30.939  1.00 83.19           O  
ATOM   3974  OD2 ASP B  97       5.334  -6.751 -32.164  1.00 83.19           O  
ATOM   3975  N   VAL B  98       4.717  -3.239 -28.504  1.00 87.78           N  
ATOM   3976  H   VAL B  98       4.633  -2.523 -29.211  1.00 87.78           H  
ATOM   3977  CA  VAL B  98       3.709  -3.254 -27.427  1.00 87.78           C  
ATOM   3978  HA  VAL B  98       4.076  -3.885 -26.617  1.00 87.78           H  
ATOM   3979  C   VAL B  98       2.380  -3.877 -27.882  1.00 87.78           C  
ATOM   3980  CB  VAL B  98       3.491  -1.838 -26.847  1.00 87.78           C  
ATOM   3981  HB  VAL B  98       2.742  -1.890 -26.057  1.00 87.78           H  
ATOM   3982  O   VAL B  98       1.393  -3.861 -27.149  1.00 87.78           O  
ATOM   3983  CG1 VAL B  98       4.777  -1.301 -26.220  1.00 87.78           C  
ATOM   3984 HG11 VAL B  98       4.589  -0.344 -25.734  1.00 87.78           H  
ATOM   3985 HG12 VAL B  98       5.542  -1.163 -26.984  1.00 87.78           H  
ATOM   3986 HG13 VAL B  98       5.139  -2.007 -25.471  1.00 87.78           H  
ATOM   3987  CG2 VAL B  98       3.003  -0.824 -27.896  1.00 87.78           C  
ATOM   3988 HG21 VAL B  98       3.744  -0.701 -28.686  1.00 87.78           H  
ATOM   3989 HG22 VAL B  98       2.840   0.138 -27.411  1.00 87.78           H  
ATOM   3990 HG23 VAL B  98       2.059  -1.161 -28.325  1.00 87.78           H  
ATOM   3991  N   ARG B  99       2.315  -4.384 -29.120  1.00 86.78           N  
ATOM   3992  H   ARG B  99       3.174  -4.453 -29.646  1.00 86.78           H  
ATOM   3993  CA  ARG B  99       1.118  -4.987 -29.724  1.00 86.78           C  
ATOM   3994  HA  ARG B  99       0.235  -4.654 -29.178  1.00 86.78           H  
ATOM   3995  C   ARG B  99       1.151  -6.512 -29.619  1.00 86.78           C  
ATOM   3996  CB  ARG B  99       0.996  -4.553 -31.193  1.00 86.78           C  
ATOM   3997  HB2 ARG B  99       1.848  -4.942 -31.750  1.00 86.78           H  
ATOM   3998  HB3 ARG B  99       0.094  -5.000 -31.612  1.00 86.78           H  
ATOM   3999  O   ARG B  99       0.088  -7.118 -29.496  1.00 86.78           O  
ATOM   4000  CG  ARG B  99       0.926  -3.030 -31.386  1.00 86.78           C  
ATOM   4001  HG2 ARG B  99       1.789  -2.550 -30.926  1.00 86.78           H  
ATOM   4002  HG3 ARG B  99       0.016  -2.648 -30.925  1.00 86.78           H  
ATOM   4003  CD  ARG B  99       0.929  -2.705 -32.884  1.00 86.78           C  
ATOM   4004  HD2 ARG B  99       0.120  -3.257 -33.361  1.00 86.78           H  
ATOM   4005  HD3 ARG B  99       1.874  -3.041 -33.311  1.00 86.78           H  
ATOM   4006  NE  ARG B  99       0.786  -1.257 -33.115  1.00 86.78           N  
ATOM   4007  HE  ARG B  99       1.484  -0.647 -32.714  1.00 86.78           H  
ATOM   4008  NH1 ARG B  99      -0.933  -1.238 -34.646  1.00 86.78           N  
ATOM   4009 HH11 ARG B  99      -1.630  -0.706 -35.147  1.00 86.78           H  
ATOM   4010 HH12 ARG B  99      -0.830  -2.236 -34.757  1.00 86.78           H  
ATOM   4011  NH2 ARG B  99      -0.229   0.654 -33.691  1.00 86.78           N  
ATOM   4012 HH21 ARG B  99       0.537   1.094 -33.203  1.00 86.78           H  
ATOM   4013 HH22 ARG B  99      -0.879   1.248 -34.186  1.00 86.78           H  
ATOM   4014  CZ  ARG B  99      -0.127  -0.629 -33.824  1.00 86.78           C  
ATOM   4015  N   SER B 100       2.342  -7.109 -29.646  1.00 88.26           N  
ATOM   4016  H   SER B 100       3.146  -6.532 -29.847  1.00 88.26           H  
ATOM   4017  CA  SER B 100       2.581  -8.543 -29.456  1.00 88.26           C  
ATOM   4018  HA  SER B 100       2.068  -9.084 -30.251  1.00 88.26           H  
ATOM   4019  C   SER B 100       2.079  -9.073 -28.103  1.00 88.26           C  
ATOM   4020  CB  SER B 100       4.084  -8.829 -29.582  1.00 88.26           C  
ATOM   4021  HB2 SER B 100       4.423  -8.574 -30.586  1.00 88.26           H  
ATOM   4022  HB3 SER B 100       4.263  -9.892 -29.417  1.00 88.26           H  
ATOM   4023  O   SER B 100       2.257  -8.419 -27.078  1.00 88.26           O  
ATOM   4024  OG  SER B 100       4.822  -8.078 -28.631  1.00 88.26           O  
ATOM   4025  HG  SER B 100       4.287  -8.011 -27.837  1.00 88.26           H  
ATOM   4026  N   LEU B 101       1.493 -10.273 -28.124  1.00 92.54           N  
ATOM   4027  H   LEU B 101       1.339 -10.699 -29.027  1.00 92.54           H  
ATOM   4028  CA  LEU B 101       1.230 -11.163 -26.984  1.00 92.54           C  
ATOM   4029  HA  LEU B 101       2.076 -11.150 -26.297  1.00 92.54           H  
ATOM   4030  C   LEU B 101       1.038 -12.580 -27.548  1.00 92.54           C  
ATOM   4031  CB  LEU B 101      -0.056 -10.712 -26.248  1.00 92.54           C  
ATOM   4032  HB2 LEU B 101       0.126  -9.737 -25.796  1.00 92.54           H  
ATOM   4033  HB3 LEU B 101      -0.842 -10.597 -26.994  1.00 92.54           H  
ATOM   4034  O   LEU B 101       0.268 -12.731 -28.503  1.00 92.54           O  
ATOM   4035  CG  LEU B 101      -0.563 -11.684 -25.157  1.00 92.54           C  
ATOM   4036  HG  LEU B 101      -0.553 -12.706 -25.538  1.00 92.54           H  
ATOM   4037  CD1 LEU B 101       0.283 -11.657 -23.888  1.00 92.54           C  
ATOM   4038 HD11 LEU B 101      -0.076 -12.406 -23.182  1.00 92.54           H  
ATOM   4039 HD12 LEU B 101       1.321 -11.888 -24.129  1.00 92.54           H  
ATOM   4040 HD13 LEU B 101       0.242 -10.676 -23.415  1.00 92.54           H  
ATOM   4041  CD2 LEU B 101      -2.019 -11.387 -24.791  1.00 92.54           C  
ATOM   4042 HD21 LEU B 101      -2.112 -10.376 -24.394  1.00 92.54           H  
ATOM   4043 HD22 LEU B 101      -2.647 -11.487 -25.677  1.00 92.54           H  
ATOM   4044 HD23 LEU B 101      -2.355 -12.101 -24.040  1.00 92.54           H  
ATOM   4045  N   ASP B 102       1.618 -13.625 -26.946  1.00 94.57           N  
ATOM   4046  H   ASP B 102       2.290 -13.455 -26.212  1.00 94.57           H  
ATOM   4047  CA  ASP B 102       1.154 -15.002 -27.220  1.00 94.57           C  
ATOM   4048  HA  ASP B 102       0.923 -15.062 -28.283  1.00 94.57           H  
ATOM   4049  C   ASP B 102      -0.167 -15.287 -26.478  1.00 94.57           C  
ATOM   4050  CB  ASP B 102       2.229 -16.078 -26.998  1.00 94.57           C  
ATOM   4051  HB2 ASP B 102       3.152 -15.749 -27.475  1.00 94.57           H  
ATOM   4052  HB3 ASP B 102       2.421 -16.199 -25.932  1.00 94.57           H  
ATOM   4053  O   ASP B 102      -0.225 -15.928 -25.427  1.00 94.57           O  
ATOM   4054  CG  ASP B 102       1.811 -17.432 -27.616  1.00 94.57           C  
ATOM   4055  OD1 ASP B 102       0.591 -17.662 -27.830  1.00 94.57           O  
ATOM   4056  OD2 ASP B 102       2.709 -18.260 -27.891  1.00 94.57           O  
ATOM   4057  N   ALA B 103      -1.268 -14.770 -27.028  1.00 93.97           N  
ATOM   4058  H   ALA B 103      -1.143 -14.173 -27.833  1.00 93.97           H  
ATOM   4059  CA  ALA B 103      -2.585 -14.871 -26.404  1.00 93.97           C  
ATOM   4060  HA  ALA B 103      -2.537 -14.403 -25.421  1.00 93.97           H  
ATOM   4061  C   ALA B 103      -3.016 -16.337 -26.193  1.00 93.97           C  
ATOM   4062  CB  ALA B 103      -3.581 -14.092 -27.271  1.00 93.97           C  
ATOM   4063  HB1 ALA B 103      -3.697 -14.579 -28.240  1.00 93.97           H  
ATOM   4064  HB2 ALA B 103      -4.549 -14.056 -26.770  1.00 93.97           H  
ATOM   4065  HB3 ALA B 103      -3.225 -13.073 -27.421  1.00 93.97           H  
ATOM   4066  O   ALA B 103      -3.591 -16.673 -25.159  1.00 93.97           O  
ATOM   4067  N   ALA B 104      -2.676 -17.230 -27.131  1.00 91.20           N  
ATOM   4068  H   ALA B 104      -2.035 -16.934 -27.854  1.00 91.20           H  
ATOM   4069  CA  ALA B 104      -3.002 -18.651 -27.039  1.00 91.20           C  
ATOM   4070  HA  ALA B 104      -4.060 -18.750 -26.799  1.00 91.20           H  
ATOM   4071  C   ALA B 104      -2.211 -19.357 -25.924  1.00 91.20           C  
ATOM   4072  CB  ALA B 104      -2.749 -19.295 -28.407  1.00 91.20           C  
ATOM   4073  HB1 ALA B 104      -1.695 -19.199 -28.670  1.00 91.20           H  
ATOM   4074  HB2 ALA B 104      -3.357 -18.803 -29.166  1.00 91.20           H  
ATOM   4075  HB3 ALA B 104      -3.012 -20.352 -28.366  1.00 91.20           H  
ATOM   4076  O   ALA B 104      -2.748 -20.249 -25.260  1.00 91.20           O  
ATOM   4077  N   PHE B 105      -0.968 -18.938 -25.668  1.00 95.27           N  
ATOM   4078  H   PHE B 105      -0.543 -18.252 -26.275  1.00 95.27           H  
ATOM   4079  CA  PHE B 105      -0.192 -19.414 -24.526  1.00 95.27           C  
ATOM   4080  HA  PHE B 105      -0.072 -20.493 -24.620  1.00 95.27           H  
ATOM   4081  C   PHE B 105      -0.900 -19.129 -23.198  1.00 95.27           C  
ATOM   4082  CB  PHE B 105       1.205 -18.800 -24.554  1.00 95.27           C  
ATOM   4083  HB2 PHE B 105       1.633 -18.963 -25.543  1.00 95.27           H  
ATOM   4084  HB3 PHE B 105       1.153 -17.727 -24.373  1.00 95.27           H  
ATOM   4085  O   PHE B 105      -1.088 -20.048 -22.397  1.00 95.27           O  
ATOM   4086  CG  PHE B 105       2.137 -19.418 -23.546  1.00 95.27           C  
ATOM   4087  CD1 PHE B 105       2.199 -18.919 -22.232  1.00 95.27           C  
ATOM   4088  HD1 PHE B 105       1.589 -18.078 -21.935  1.00 95.27           H  
ATOM   4089  CD2 PHE B 105       2.955 -20.491 -23.938  1.00 95.27           C  
ATOM   4090  HD2 PHE B 105       2.930 -20.843 -24.959  1.00 95.27           H  
ATOM   4091  CE1 PHE B 105       3.083 -19.498 -21.309  1.00 95.27           C  
ATOM   4092  HE1 PHE B 105       3.152 -19.103 -20.306  1.00 95.27           H  
ATOM   4093  CE2 PHE B 105       3.847 -21.060 -23.018  1.00 95.27           C  
ATOM   4094  HE2 PHE B 105       4.515 -21.848 -23.333  1.00 95.27           H  
ATOM   4095  CZ  PHE B 105       3.909 -20.563 -21.706  1.00 95.27           C  
ATOM   4096  HZ  PHE B 105       4.622 -20.977 -21.008  1.00 95.27           H  
ATOM   4097  N   PHE B 106      -1.388 -17.902 -23.009  1.00 94.51           N  
ATOM   4098  H   PHE B 106      -1.182 -17.203 -23.708  1.00 94.51           H  
ATOM   4099  CA  PHE B 106      -2.094 -17.478 -21.793  1.00 94.51           C  
ATOM   4100  HA  PHE B 106      -1.656 -18.026 -20.960  1.00 94.51           H  
ATOM   4101  C   PHE B 106      -3.596 -17.827 -21.768  1.00 94.51           C  
ATOM   4102  CB  PHE B 106      -1.804 -15.995 -21.524  1.00 94.51           C  
ATOM   4103  HB2 PHE B 106      -2.126 -15.401 -22.379  1.00 94.51           H  
ATOM   4104  HB3 PHE B 106      -2.372 -15.667 -20.654  1.00 94.51           H  
ATOM   4105  O   PHE B 106      -4.310 -17.411 -20.860  1.00 94.51           O  
ATOM   4106  CG  PHE B 106      -0.334 -15.747 -21.244  1.00 94.51           C  
ATOM   4107  CD1 PHE B 106       0.213 -16.111 -19.999  1.00 94.51           C  
ATOM   4108  HD1 PHE B 106      -0.430 -16.503 -19.225  1.00 94.51           H  
ATOM   4109  CD2 PHE B 106       0.504 -15.221 -22.243  1.00 94.51           C  
ATOM   4110  HD2 PHE B 106       0.098 -14.933 -23.201  1.00 94.51           H  
ATOM   4111  CE1 PHE B 106       1.591 -15.966 -19.759  1.00 94.51           C  
ATOM   4112  HE1 PHE B 106       2.011 -16.239 -18.802  1.00 94.51           H  
ATOM   4113  CE2 PHE B 106       1.881 -15.083 -22.008  1.00 94.51           C  
ATOM   4114  HE2 PHE B 106       2.519 -14.694 -22.787  1.00 94.51           H  
ATOM   4115  CZ  PHE B 106       2.427 -15.459 -20.768  1.00 94.51           C  
ATOM   4116  HZ  PHE B 106       3.487 -15.355 -20.587  1.00 94.51           H  
ATOM   4117  N   SER B 107      -4.089 -18.609 -22.737  1.00 87.77           N  
ATOM   4118  H   SER B 107      -3.450 -18.925 -23.453  1.00 87.77           H  
ATOM   4119  CA  SER B 107      -5.515 -18.953 -22.896  1.00 87.77           C  
ATOM   4120  HA  SER B 107      -5.595 -19.523 -23.822  1.00 87.77           H  
ATOM   4121  C   SER B 107      -6.447 -17.735 -23.078  1.00 87.77           C  
ATOM   4122  CB  SER B 107      -6.002 -19.875 -21.766  1.00 87.77           C  
ATOM   4123  HB2 SER B 107      -6.002 -19.321 -20.828  1.00 87.77           H  
ATOM   4124  HB3 SER B 107      -7.026 -20.185 -21.975  1.00 87.77           H  
ATOM   4125  O   SER B 107      -7.645 -17.822 -22.816  1.00 87.77           O  
ATOM   4126  OG  SER B 107      -5.195 -21.037 -21.622  1.00 87.77           O  
ATOM   4127  HG  SER B 107      -5.464 -21.443 -20.795  1.00 87.77           H  
ATOM   4128  N   ILE B 108      -5.906 -16.611 -23.555  1.00 90.28           N  
ATOM   4129  H   ILE B 108      -4.938 -16.655 -23.837  1.00 90.28           H  
ATOM   4130  CA  ILE B 108      -6.614 -15.358 -23.839  1.00 90.28           C  
ATOM   4131  HA  ILE B 108      -7.478 -15.280 -23.180  1.00 90.28           H  
ATOM   4132  C   ILE B 108      -7.126 -15.391 -25.285  1.00 90.28           C  
ATOM   4133  CB  ILE B 108      -5.679 -14.158 -23.540  1.00 90.28           C  
ATOM   4134  HB  ILE B 108      -4.733 -14.319 -24.057  1.00 90.28           H  
ATOM   4135  O   ILE B 108      -6.411 -15.774 -26.214  1.00 90.28           O  
ATOM   4136  CG1 ILE B 108      -5.406 -14.085 -22.018  1.00 90.28           C  
ATOM   4137 HG12 ILE B 108      -5.028 -15.049 -21.675  1.00 90.28           H  
ATOM   4138 HG13 ILE B 108      -6.342 -13.892 -21.494  1.00 90.28           H  
ATOM   4139  CG2 ILE B 108      -6.263 -12.823 -24.031  1.00 90.28           C  
ATOM   4140 HG21 ILE B 108      -7.194 -12.616 -23.503  1.00 90.28           H  
ATOM   4141 HG22 ILE B 108      -5.561 -12.008 -23.855  1.00 90.28           H  
ATOM   4142 HG23 ILE B 108      -6.453 -12.863 -25.104  1.00 90.28           H  
ATOM   4143  CD1 ILE B 108      -4.377 -13.032 -21.591  1.00 90.28           C  
ATOM   4144 HD11 ILE B 108      -3.453 -13.164 -22.153  1.00 90.28           H  
ATOM   4145 HD12 ILE B 108      -4.768 -12.026 -21.746  1.00 90.28           H  
ATOM   4146 HD13 ILE B 108      -4.166 -13.159 -20.529  1.00 90.28           H  
ATOM   4147  N   SER B 109      -8.375 -14.976 -25.510  1.00 83.99           N  
ATOM   4148  H   SER B 109      -8.907 -14.616 -24.730  1.00 83.99           H  
ATOM   4149  CA  SER B 109      -8.925 -14.936 -26.874  1.00 83.99           C  
ATOM   4150  HA  SER B 109      -8.654 -15.879 -27.349  1.00 83.99           H  
ATOM   4151  C   SER B 109      -8.316 -13.782 -27.693  1.00 83.99           C  
ATOM   4152  CB  SER B 109     -10.456 -14.866 -26.866  1.00 83.99           C  
ATOM   4153  HB2 SER B 109     -10.854 -15.565 -26.130  1.00 83.99           H  
ATOM   4154  HB3 SER B 109     -10.820 -15.161 -27.850  1.00 83.99           H  
ATOM   4155  O   SER B 109      -8.019 -12.731 -27.126  1.00 83.99           O  
ATOM   4156  OG  SER B 109     -10.924 -13.559 -26.595  1.00 83.99           O  
ATOM   4157  HG  SER B 109     -10.903 -13.426 -25.645  1.00 83.99           H  
ATOM   4158  N   PRO B 110      -8.201 -13.877 -29.035  1.00 85.93           N  
ATOM   4159  CA  PRO B 110      -7.714 -12.758 -29.850  1.00 85.93           C  
ATOM   4160  HA  PRO B 110      -6.681 -12.550 -29.569  1.00 85.93           H  
ATOM   4161  C   PRO B 110      -8.536 -11.466 -29.689  1.00 85.93           C  
ATOM   4162  CB  PRO B 110      -7.750 -13.265 -31.295  1.00 85.93           C  
ATOM   4163  HB2 PRO B 110      -8.718 -13.047 -31.748  1.00 85.93           H  
ATOM   4164  HB3 PRO B 110      -6.946 -12.834 -31.891  1.00 85.93           H  
ATOM   4165  O   PRO B 110      -7.991 -10.371 -29.804  1.00 85.93           O  
ATOM   4166  CG  PRO B 110      -7.594 -14.777 -31.142  1.00 85.93           C  
ATOM   4167  HG2 PRO B 110      -8.012 -15.318 -31.991  1.00 85.93           H  
ATOM   4168  HG3 PRO B 110      -6.540 -15.025 -31.010  1.00 85.93           H  
ATOM   4169  CD  PRO B 110      -8.355 -15.072 -29.850  1.00 85.93           C  
ATOM   4170  HD2 PRO B 110      -7.926 -15.948 -29.365  1.00 85.93           H  
ATOM   4171  HD3 PRO B 110      -9.411 -15.234 -30.066  1.00 85.93           H  
ATOM   4172  N   ARG B 111      -9.841 -11.582 -29.396  1.00 80.33           N  
ATOM   4173  H   ARG B 111     -10.201 -12.512 -29.233  1.00 80.33           H  
ATOM   4174  CA  ARG B 111     -10.748 -10.438 -29.193  1.00 80.33           C  
ATOM   4175  HA  ARG B 111     -10.503  -9.675 -29.932  1.00 80.33           H  
ATOM   4176  C   ARG B 111     -10.530  -9.770 -27.827  1.00 80.33           C  
ATOM   4177  CB  ARG B 111     -12.201 -10.902 -29.425  1.00 80.33           C  
ATOM   4178  HB2 ARG B 111     -12.211 -11.593 -30.269  1.00 80.33           H  
ATOM   4179  HB3 ARG B 111     -12.557 -11.437 -28.545  1.00 80.33           H  
ATOM   4180  O   ARG B 111     -10.557  -8.546 -27.740  1.00 80.33           O  
ATOM   4181  CG  ARG B 111     -13.168  -9.750 -29.759  1.00 80.33           C  
ATOM   4182  HG2 ARG B 111     -13.241  -9.081 -28.901  1.00 80.33           H  
ATOM   4183  HG3 ARG B 111     -12.779  -9.188 -30.608  1.00 80.33           H  
ATOM   4184  CD  ARG B 111     -14.564 -10.295 -30.116  1.00 80.33           C  
ATOM   4185  HD2 ARG B 111     -14.945 -10.834 -29.248  1.00 80.33           H  
ATOM   4186  HD3 ARG B 111     -14.468 -10.994 -30.947  1.00 80.33           H  
ATOM   4187  NE  ARG B 111     -15.520  -9.228 -30.498  1.00 80.33           N  
ATOM   4188  HE  ARG B 111     -15.155  -8.308 -30.698  1.00 80.33           H  
ATOM   4189  NH1 ARG B 111     -17.483 -10.345 -30.040  1.00 80.33           N  
ATOM   4190 HH11 ARG B 111     -18.481 -10.293 -29.897  1.00 80.33           H  
ATOM   4191 HH12 ARG B 111     -16.958 -11.179 -29.820  1.00 80.33           H  
ATOM   4192  NH2 ARG B 111     -17.556  -8.201 -30.591  1.00 80.33           N  
ATOM   4193 HH21 ARG B 111     -17.133  -7.330 -30.879  1.00 80.33           H  
ATOM   4194 HH22 ARG B 111     -18.561  -8.185 -30.498  1.00 80.33           H  
ATOM   4195  CZ  ARG B 111     -16.840  -9.263 -30.388  1.00 80.33           C  
ATOM   4196  N   GLU B 112     -10.236 -10.559 -26.795  1.00 85.20           N  
ATOM   4197  H   GLU B 112     -10.220 -11.559 -26.937  1.00 85.20           H  
ATOM   4198  CA  GLU B 112      -9.791 -10.054 -25.489  1.00 85.20           C  
ATOM   4199  HA  GLU B 112     -10.479  -9.279 -25.149  1.00 85.20           H  
ATOM   4200  C   GLU B 112      -8.401  -9.410 -25.591  1.00 85.20           C  
ATOM   4201  CB  GLU B 112      -9.820 -11.201 -24.469  1.00 85.20           C  
ATOM   4202  HB2 GLU B 112     -10.830 -11.608 -24.436  1.00 85.20           H  
ATOM   4203  HB3 GLU B 112      -9.146 -11.987 -24.809  1.00 85.20           H  
ATOM   4204  O   GLU B 112      -8.224  -8.281 -25.146  1.00 85.20           O  
ATOM   4205  CG  GLU B 112      -9.414 -10.767 -23.049  1.00 85.20           C  
ATOM   4206  HG2 GLU B 112     -10.075  -9.965 -22.721  1.00 85.20           H  
ATOM   4207  HG3 GLU B 112      -8.398 -10.374 -23.074  1.00 85.20           H  
ATOM   4208  CD  GLU B 112      -9.464 -11.919 -22.034  1.00 85.20           C  
ATOM   4209  OE1 GLU B 112      -9.276 -11.624 -20.827  1.00 85.20           O  
ATOM   4210  OE2 GLU B 112      -9.638 -13.082 -22.471  1.00 85.20           O  
ATOM   4211  N   ALA B 113      -7.444 -10.062 -26.260  1.00 90.55           N  
ATOM   4212  H   ALA B 113      -7.650 -10.994 -26.591  1.00 90.55           H  
ATOM   4213  CA  ALA B 113      -6.074  -9.570 -26.423  1.00 90.55           C  
ATOM   4214  HA  ALA B 113      -5.631  -9.458 -25.433  1.00 90.55           H  
ATOM   4215  C   ALA B 113      -5.984  -8.198 -27.121  1.00 90.55           C  
ATOM   4216  CB  ALA B 113      -5.270 -10.624 -27.193  1.00 90.55           C  
ATOM   4217  HB1 ALA B 113      -5.693 -10.765 -28.188  1.00 90.55           H  
ATOM   4218  HB2 ALA B 113      -4.236 -10.294 -27.289  1.00 90.55           H  
ATOM   4219  HB3 ALA B 113      -5.288 -11.573 -26.656  1.00 90.55           H  
ATOM   4220  O   ALA B 113      -5.106  -7.404 -26.787  1.00 90.55           O  
ATOM   4221  N   MET B 114      -6.893  -7.886 -28.057  1.00 86.83           N  
ATOM   4222  H   MET B 114      -7.563  -8.590 -28.333  1.00 86.83           H  
ATOM   4223  CA  MET B 114      -6.962  -6.549 -28.671  1.00 86.83           C  
ATOM   4224  HA  MET B 114      -5.960  -6.258 -28.986  1.00 86.83           H  
ATOM   4225  C   MET B 114      -7.446  -5.449 -27.714  1.00 86.83           C  
ATOM   4226  CB  MET B 114      -7.876  -6.542 -29.904  1.00 86.83           C  
ATOM   4227  HB2 MET B 114      -8.849  -6.966 -29.655  1.00 86.83           H  
ATOM   4228  HB3 MET B 114      -8.027  -5.502 -30.192  1.00 86.83           H  
ATOM   4229  O   MET B 114      -7.109  -4.288 -27.933  1.00 86.83           O  
ATOM   4230  CG  MET B 114      -7.283  -7.272 -31.114  1.00 86.83           C  
ATOM   4231  HG2 MET B 114      -7.638  -8.303 -31.113  1.00 86.83           H  
ATOM   4232  HG3 MET B 114      -6.198  -7.293 -31.020  1.00 86.83           H  
ATOM   4233  SD  MET B 114      -7.678  -6.516 -32.721  1.00 86.83           S  
ATOM   4234  CE  MET B 114      -9.485  -6.382 -32.613  1.00 86.83           C  
ATOM   4235  HE1 MET B 114      -9.761  -5.689 -31.818  1.00 86.83           H  
ATOM   4236  HE2 MET B 114      -9.914  -7.362 -32.404  1.00 86.83           H  
ATOM   4237  HE3 MET B 114      -9.879  -6.009 -33.558  1.00 86.83           H  
ATOM   4238  N   SER B 115      -8.219  -5.810 -26.687  1.00 87.65           N  
ATOM   4239  H   SER B 115      -8.385  -6.795 -26.539  1.00 87.65           H  
ATOM   4240  CA  SER B 115      -8.797  -4.886 -25.695  1.00 87.65           C  
ATOM   4241  HA  SER B 115      -8.805  -3.876 -26.104  1.00 87.65           H  
ATOM   4242  C   SER B 115      -7.992  -4.840 -24.387  1.00 87.65           C  
ATOM   4243  CB  SER B 115     -10.247  -5.287 -25.392  1.00 87.65           C  
ATOM   4244  HB2 SER B 115     -10.734  -4.472 -24.855  1.00 87.65           H  
ATOM   4245  HB3 SER B 115     -10.247  -6.172 -24.757  1.00 87.65           H  
ATOM   4246  O   SER B 115      -8.323  -4.079 -23.476  1.00 87.65           O  
ATOM   4247  OG  SER B 115     -10.976  -5.568 -26.577  1.00 87.65           O  
ATOM   4248  HG  SER B 115     -10.742  -6.447 -26.886  1.00 87.65           H  
ATOM   4249  N   LEU B 116      -6.963  -5.688 -24.276  1.00 92.55           N  
ATOM   4250  H   LEU B 116      -6.775  -6.296 -25.060  1.00 92.55           H  
ATOM   4251  CA  LEU B 116      -6.101  -5.819 -23.110  1.00 92.55           C  
ATOM   4252  HA  LEU B 116      -6.712  -5.679 -22.218  1.00 92.55           H  
ATOM   4253  C   LEU B 116      -5.018  -4.741 -23.120  1.00 92.55           C  
ATOM   4254  CB  LEU B 116      -5.473  -7.232 -23.099  1.00 92.55           C  
ATOM   4255  HB2 LEU B 116      -6.145  -7.951 -23.569  1.00 92.55           H  
ATOM   4256  HB3 LEU B 116      -4.547  -7.222 -23.674  1.00 92.55           H  
ATOM   4257  O   LEU B 116      -4.285  -4.625 -24.105  1.00 92.55           O  
ATOM   4258  CG  LEU B 116      -5.190  -7.699 -21.666  1.00 92.55           C  
ATOM   4259  HG  LEU B 116      -4.840  -6.855 -21.071  1.00 92.55           H  
ATOM   4260  CD1 LEU B 116      -6.472  -8.244 -21.048  1.00 92.55           C  
ATOM   4261 HD11 LEU B 116      -6.319  -8.280 -19.969  1.00 92.55           H  
ATOM   4262 HD12 LEU B 116      -6.694  -9.240 -21.433  1.00 92.55           H  
ATOM   4263 HD13 LEU B 116      -7.318  -7.592 -21.265  1.00 92.55           H  
ATOM   4264  CD2 LEU B 116      -4.145  -8.811 -21.598  1.00 92.55           C  
ATOM   4265 HD21 LEU B 116      -4.107  -9.220 -20.588  1.00 92.55           H  
ATOM   4266 HD22 LEU B 116      -3.165  -8.389 -21.822  1.00 92.55           H  
ATOM   4267 HD23 LEU B 116      -4.385  -9.604 -22.307  1.00 92.55           H  
ATOM   4268  N   ASP B 117      -4.843  -4.011 -22.021  1.00 95.32           N  
ATOM   4269  H   ASP B 117      -5.463  -4.126 -21.233  1.00 95.32           H  
ATOM   4270  CA  ASP B 117      -3.737  -3.066 -21.866  1.00 95.32           C  
ATOM   4271  HA  ASP B 117      -3.868  -2.251 -22.578  1.00 95.32           H  
ATOM   4272  C   ASP B 117      -2.399  -3.783 -22.137  1.00 95.32           C  
ATOM   4273  CB  ASP B 117      -3.784  -2.446 -20.460  1.00 95.32           C  
ATOM   4274  HB2 ASP B 117      -3.606  -3.225 -19.719  1.00 95.32           H  
ATOM   4275  HB3 ASP B 117      -4.781  -2.038 -20.293  1.00 95.32           H  
ATOM   4276  O   ASP B 117      -2.138  -4.827 -21.525  1.00 95.32           O  
ATOM   4277  CG  ASP B 117      -2.772  -1.319 -20.239  1.00 95.32           C  
ATOM   4278  OD1 ASP B 117      -1.778  -1.227 -20.985  1.00 95.32           O  
ATOM   4279  OD2 ASP B 117      -2.960  -0.532 -19.290  1.00 95.32           O  
ATOM   4280  N   PRO B 118      -1.539  -3.267 -23.041  1.00 95.86           N  
ATOM   4281  CA  PRO B 118      -0.165  -3.736 -23.184  1.00 95.86           C  
ATOM   4282  HA  PRO B 118      -0.166  -4.677 -23.733  1.00 95.86           H  
ATOM   4283  C   PRO B 118       0.565  -3.935 -21.851  1.00 95.86           C  
ATOM   4284  CB  PRO B 118       0.528  -2.666 -24.023  1.00 95.86           C  
ATOM   4285  HB2 PRO B 118       1.354  -3.084 -24.599  1.00 95.86           H  
ATOM   4286  HB3 PRO B 118       0.876  -1.866 -23.370  1.00 95.86           H  
ATOM   4287  O   PRO B 118       1.337  -4.877 -21.729  1.00 95.86           O  
ATOM   4288  CG  PRO B 118      -0.596  -2.139 -24.911  1.00 95.86           C  
ATOM   4289  HG2 PRO B 118      -0.388  -1.132 -25.274  1.00 95.86           H  
ATOM   4290  HG3 PRO B 118      -0.762  -2.825 -25.742  1.00 95.86           H  
ATOM   4291  CD  PRO B 118      -1.796  -2.170 -23.968  1.00 95.86           C  
ATOM   4292  HD2 PRO B 118      -2.714  -2.333 -24.532  1.00 95.86           H  
ATOM   4293  HD3 PRO B 118      -1.854  -1.226 -23.425  1.00 95.86           H  
ATOM   4294  N   GLN B 119       0.280  -3.136 -20.821  1.00 97.43           N  
ATOM   4295  H   GLN B 119      -0.381  -2.385 -20.960  1.00 97.43           H  
ATOM   4296  CA  GLN B 119       0.846  -3.313 -19.483  1.00 97.43           C  
ATOM   4297  HA  GLN B 119       1.932  -3.284 -19.572  1.00 97.43           H  
ATOM   4298  C   GLN B 119       0.479  -4.671 -18.859  1.00 97.43           C  
ATOM   4299  CB  GLN B 119       0.406  -2.155 -18.574  1.00 97.43           C  
ATOM   4300  HB2 GLN B 119       0.803  -2.324 -17.573  1.00 97.43           H  
ATOM   4301  HB3 GLN B 119      -0.682  -2.133 -18.510  1.00 97.43           H  
ATOM   4302  O   GLN B 119       1.363  -5.335 -18.321  1.00 97.43           O  
ATOM   4303  CG  GLN B 119       0.927  -0.805 -19.090  1.00 97.43           C  
ATOM   4304  HG2 GLN B 119       2.016  -0.844 -19.132  1.00 97.43           H  
ATOM   4305  HG3 GLN B 119       0.544  -0.612 -20.092  1.00 97.43           H  
ATOM   4306  CD  GLN B 119       0.537   0.364 -18.203  1.00 97.43           C  
ATOM   4307  NE2 GLN B 119      -0.714   0.764 -18.183  1.00 97.43           N  
ATOM   4308 HE21 GLN B 119      -0.952   1.522 -17.560  1.00 97.43           H  
ATOM   4309 HE22 GLN B 119      -1.426   0.280 -18.710  1.00 97.43           H  
ATOM   4310  OE1 GLN B 119       1.361   0.924 -17.502  1.00 97.43           O  
ATOM   4311  N   GLN B 120      -0.776  -5.131 -18.989  1.00 97.47           N  
ATOM   4312  H   GLN B 120      -1.429  -4.589 -19.537  1.00 97.47           H  
ATOM   4313  CA  GLN B 120      -1.189  -6.472 -18.543  1.00 97.47           C  
ATOM   4314  HA  GLN B 120      -0.846  -6.619 -17.519  1.00 97.47           H  
ATOM   4315  C   GLN B 120      -0.542  -7.579 -19.398  1.00 97.47           C  
ATOM   4316  CB  GLN B 120      -2.726  -6.632 -18.561  1.00 97.47           C  
ATOM   4317  HB2 GLN B 120      -3.093  -6.481 -19.576  1.00 97.47           H  
ATOM   4318  HB3 GLN B 120      -2.942  -7.662 -18.278  1.00 97.47           H  
ATOM   4319  O   GLN B 120      -0.188  -8.633 -18.872  1.00 97.47           O  
ATOM   4320  CG  GLN B 120      -3.504  -5.699 -17.607  1.00 97.47           C  
ATOM   4321  HG2 GLN B 120      -2.991  -5.680 -16.645  1.00 97.47           H  
ATOM   4322  HG3 GLN B 120      -3.490  -4.684 -18.003  1.00 97.47           H  
ATOM   4323  CD  GLN B 120      -4.967  -6.118 -17.370  1.00 97.47           C  
ATOM   4324  NE2 GLN B 120      -5.756  -5.350 -16.648  1.00 97.47           N  
ATOM   4325 HE21 GLN B 120      -5.431  -4.497 -16.215  1.00 97.47           H  
ATOM   4326 HE22 GLN B 120      -6.720  -5.634 -16.556  1.00 97.47           H  
ATOM   4327  OE1 GLN B 120      -5.440  -7.167 -17.793  1.00 97.47           O  
ATOM   4328  N   ARG B 121      -0.346  -7.340 -20.706  1.00 97.06           N  
ATOM   4329  H   ARG B 121      -0.649  -6.445 -21.061  1.00 97.06           H  
ATOM   4330  CA  ARG B 121       0.335  -8.282 -21.622  1.00 97.06           C  
ATOM   4331  HA  ARG B 121      -0.138  -9.261 -21.548  1.00 97.06           H  
ATOM   4332  C   ARG B 121       1.799  -8.489 -21.235  1.00 97.06           C  
ATOM   4333  CB  ARG B 121       0.272  -7.793 -23.081  1.00 97.06           C  
ATOM   4334  HB2 ARG B 121       0.824  -6.858 -23.178  1.00 97.06           H  
ATOM   4335  HB3 ARG B 121       0.770  -8.522 -23.719  1.00 97.06           H  
ATOM   4336  O   ARG B 121       2.244  -9.622 -21.089  1.00 97.06           O  
ATOM   4337  CG  ARG B 121      -1.152  -7.570 -23.594  1.00 97.06           C  
ATOM   4338  HG2 ARG B 121      -1.626  -6.786 -23.003  1.00 97.06           H  
ATOM   4339  HG3 ARG B 121      -1.730  -8.486 -23.482  1.00 97.06           H  
ATOM   4340  CD  ARG B 121      -1.133  -7.161 -25.070  1.00 97.06           C  
ATOM   4341  HD2 ARG B 121      -0.127  -6.849 -25.350  1.00 97.06           H  
ATOM   4342  HD3 ARG B 121      -1.408  -8.023 -25.678  1.00 97.06           H  
ATOM   4343  NE  ARG B 121      -2.059  -6.050 -25.330  1.00 97.06           N  
ATOM   4344  HE  ARG B 121      -2.604  -5.685 -24.562  1.00 97.06           H  
ATOM   4345  NH1 ARG B 121      -1.718  -5.901 -27.594  1.00 97.06           N  
ATOM   4346 HH11 ARG B 121      -1.957  -5.498 -28.489  1.00 97.06           H  
ATOM   4347 HH12 ARG B 121      -1.025  -6.634 -27.551  1.00 97.06           H  
ATOM   4348  NH2 ARG B 121      -3.159  -4.527 -26.589  1.00 97.06           N  
ATOM   4349 HH21 ARG B 121      -3.695  -4.322 -25.758  1.00 97.06           H  
ATOM   4350 HH22 ARG B 121      -3.505  -4.204 -27.482  1.00 97.06           H  
ATOM   4351  CZ  ARG B 121      -2.301  -5.499 -26.500  1.00 97.06           C  
ATOM   4352  N   LEU B 122       2.517  -7.385 -21.025  1.00 96.70           N  
ATOM   4353  H   LEU B 122       2.064  -6.496 -21.184  1.00 96.70           H  
ATOM   4354  CA  LEU B 122       3.915  -7.379 -20.601  1.00 96.70           C  
ATOM   4355  HA  LEU B 122       4.511  -7.943 -21.319  1.00 96.70           H  
ATOM   4356  C   LEU B 122       4.081  -8.065 -19.242  1.00 96.70           C  
ATOM   4357  CB  LEU B 122       4.420  -5.926 -20.532  1.00 96.70           C  
ATOM   4358  HB2 LEU B 122       3.749  -5.362 -19.884  1.00 96.70           H  
ATOM   4359  HB3 LEU B 122       5.404  -5.930 -20.064  1.00 96.70           H  
ATOM   4360  O   LEU B 122       4.982  -8.882 -19.087  1.00 96.70           O  
ATOM   4361  CG  LEU B 122       4.535  -5.199 -21.885  1.00 96.70           C  
ATOM   4362  HG  LEU B 122       3.617  -5.310 -22.462  1.00 96.70           H  
ATOM   4363  CD1 LEU B 122       4.795  -3.714 -21.645  1.00 96.70           C  
ATOM   4364 HD11 LEU B 122       4.834  -3.188 -22.599  1.00 96.70           H  
ATOM   4365 HD12 LEU B 122       3.983  -3.295 -21.050  1.00 96.70           H  
ATOM   4366 HD13 LEU B 122       5.735  -3.571 -21.113  1.00 96.70           H  
ATOM   4367  CD2 LEU B 122       5.680  -5.734 -22.731  1.00 96.70           C  
ATOM   4368 HD21 LEU B 122       5.738  -5.179 -23.667  1.00 96.70           H  
ATOM   4369 HD22 LEU B 122       6.614  -5.618 -22.181  1.00 96.70           H  
ATOM   4370 HD23 LEU B 122       5.502  -6.784 -22.965  1.00 96.70           H  
ATOM   4371  N   LEU B 123       3.195  -7.787 -18.279  1.00 98.23           N  
ATOM   4372  H   LEU B 123       2.494  -7.081 -18.452  1.00 98.23           H  
ATOM   4373  CA  LEU B 123       3.234  -8.425 -16.962  1.00 98.23           C  
ATOM   4374  HA  LEU B 123       4.214  -8.240 -16.522  1.00 98.23           H  
ATOM   4375  C   LEU B 123       3.090  -9.952 -17.044  1.00 98.23           C  
ATOM   4376  CB  LEU B 123       2.152  -7.807 -16.057  1.00 98.23           C  
ATOM   4377  HB2 LEU B 123       1.942  -8.487 -15.232  1.00 98.23           H  
ATOM   4378  HB3 LEU B 123       1.232  -7.703 -16.632  1.00 98.23           H  
ATOM   4379  O   LEU B 123       3.817 -10.644 -16.334  1.00 98.23           O  
ATOM   4380  CG  LEU B 123       2.551  -6.441 -15.465  1.00 98.23           C  
ATOM   4381  HG  LEU B 123       2.977  -5.810 -16.245  1.00 98.23           H  
ATOM   4382  CD1 LEU B 123       1.316  -5.744 -14.899  1.00 98.23           C  
ATOM   4383 HD11 LEU B 123       0.864  -6.355 -14.117  1.00 98.23           H  
ATOM   4384 HD12 LEU B 123       0.588  -5.584 -15.695  1.00 98.23           H  
ATOM   4385 HD13 LEU B 123       1.595  -4.774 -14.488  1.00 98.23           H  
ATOM   4386  CD2 LEU B 123       3.570  -6.577 -14.328  1.00 98.23           C  
ATOM   4387 HD21 LEU B 123       3.827  -5.588 -13.948  1.00 98.23           H  
ATOM   4388 HD22 LEU B 123       3.152  -7.177 -13.520  1.00 98.23           H  
ATOM   4389 HD23 LEU B 123       4.481  -7.052 -14.691  1.00 98.23           H  
ATOM   4390  N   LEU B 124       2.211 -10.482 -17.906  1.00 97.96           N  
ATOM   4391  H   LEU B 124       1.646  -9.852 -18.458  1.00 97.96           H  
ATOM   4392  CA  LEU B 124       2.048 -11.930 -18.118  1.00 97.96           C  
ATOM   4393  HA  LEU B 124       1.821 -12.405 -17.164  1.00 97.96           H  
ATOM   4394  C   LEU B 124       3.337 -12.590 -18.631  1.00 97.96           C  
ATOM   4395  CB  LEU B 124       0.892 -12.186 -19.106  1.00 97.96           C  
ATOM   4396  HB2 LEU B 124       0.990 -13.191 -19.515  1.00 97.96           H  
ATOM   4397  HB3 LEU B 124       0.990 -11.494 -19.942  1.00 97.96           H  
ATOM   4398  O   LEU B 124       3.818 -13.547 -18.024  1.00 97.96           O  
ATOM   4399  CG  LEU B 124      -0.513 -12.052 -18.501  1.00 97.96           C  
ATOM   4400  HG  LEU B 124      -0.566 -11.166 -17.868  1.00 97.96           H  
ATOM   4401  CD1 LEU B 124      -1.540 -11.921 -19.627  1.00 97.96           C  
ATOM   4402 HD11 LEU B 124      -1.464 -12.776 -20.299  1.00 97.96           H  
ATOM   4403 HD12 LEU B 124      -2.543 -11.874 -19.203  1.00 97.96           H  
ATOM   4404 HD13 LEU B 124      -1.347 -11.005 -20.184  1.00 97.96           H  
ATOM   4405  CD2 LEU B 124      -0.892 -13.284 -17.673  1.00 97.96           C  
ATOM   4406 HD21 LEU B 124      -1.840 -13.114 -17.162  1.00 97.96           H  
ATOM   4407 HD22 LEU B 124      -0.124 -13.489 -16.927  1.00 97.96           H  
ATOM   4408 HD23 LEU B 124      -0.983 -14.156 -18.321  1.00 97.96           H  
ATOM   4409  N   GLU B 125       3.908 -12.063 -19.719  1.00 97.29           N  
ATOM   4410  H   GLU B 125       3.460 -11.273 -20.162  1.00 97.29           H  
ATOM   4411  CA  GLU B 125       5.131 -12.603 -20.331  1.00 97.29           C  
ATOM   4412  HA  GLU B 125       5.005 -13.673 -20.497  1.00 97.29           H  
ATOM   4413  C   GLU B 125       6.338 -12.465 -19.388  1.00 97.29           C  
ATOM   4414  CB  GLU B 125       5.382 -11.938 -21.706  1.00 97.29           C  
ATOM   4415  HB2 GLU B 125       6.378 -12.215 -22.051  1.00 97.29           H  
ATOM   4416  HB3 GLU B 125       5.338 -10.854 -21.599  1.00 97.29           H  
ATOM   4417  O   GLU B 125       7.014 -13.450 -19.090  1.00 97.29           O  
ATOM   4418  CG  GLU B 125       4.353 -12.404 -22.756  1.00 97.29           C  
ATOM   4419  HG2 GLU B 125       4.419 -13.491 -22.815  1.00 97.29           H  
ATOM   4420  HG3 GLU B 125       3.353 -12.152 -22.404  1.00 97.29           H  
ATOM   4421  CD  GLU B 125       4.525 -11.837 -24.183  1.00 97.29           C  
ATOM   4422  OE1 GLU B 125       3.772 -12.319 -25.069  1.00 97.29           O  
ATOM   4423  OE2 GLU B 125       5.367 -10.930 -24.409  1.00 97.29           O  
ATOM   4424  N   VAL B 126       6.566 -11.270 -18.833  1.00 97.59           N  
ATOM   4425  H   VAL B 126       5.945 -10.508 -19.066  1.00 97.59           H  
ATOM   4426  CA  VAL B 126       7.723 -10.987 -17.970  1.00 97.59           C  
ATOM   4427  HA  VAL B 126       8.614 -11.365 -18.472  1.00 97.59           H  
ATOM   4428  C   VAL B 126       7.635 -11.737 -16.632  1.00 97.59           C  
ATOM   4429  CB  VAL B 126       7.903  -9.464 -17.788  1.00 97.59           C  
ATOM   4430  HB  VAL B 126       6.998  -9.042 -17.350  1.00 97.59           H  
ATOM   4431  O   VAL B 126       8.662 -12.184 -16.126  1.00 97.59           O  
ATOM   4432  CG1 VAL B 126       9.084  -9.103 -16.884  1.00 97.59           C  
ATOM   4433 HG11 VAL B 126      10.000  -9.509 -17.314  1.00 97.59           H  
ATOM   4434 HG12 VAL B 126       8.946  -9.525 -15.888  1.00 97.59           H  
ATOM   4435 HG13 VAL B 126       9.172  -8.020 -16.790  1.00 97.59           H  
ATOM   4436  CG2 VAL B 126       8.196  -8.770 -19.130  1.00 97.59           C  
ATOM   4437 HG21 VAL B 126       8.285  -7.694 -18.984  1.00 97.59           H  
ATOM   4438 HG22 VAL B 126       9.122  -9.155 -19.556  1.00 97.59           H  
ATOM   4439 HG23 VAL B 126       7.392  -8.954 -19.843  1.00 97.59           H  
ATOM   4440  N   SER B 127       6.439 -11.957 -16.070  1.00 98.57           N  
ATOM   4441  H   SER B 127       5.610 -11.589 -16.513  1.00 98.57           H  
ATOM   4442  CA  SER B 127       6.297 -12.787 -14.859  1.00 98.57           C  
ATOM   4443  HA  SER B 127       7.015 -12.445 -14.114  1.00 98.57           H  
ATOM   4444  C   SER B 127       6.597 -14.260 -15.133  1.00 98.57           C  
ATOM   4445  CB  SER B 127       4.903 -12.684 -14.245  1.00 98.57           C  
ATOM   4446  HB2 SER B 127       4.159 -13.022 -14.965  1.00 98.57           H  
ATOM   4447  HB3 SER B 127       4.856 -13.324 -13.363  1.00 98.57           H  
ATOM   4448  O   SER B 127       7.288 -14.891 -14.334  1.00 98.57           O  
ATOM   4449  OG  SER B 127       4.626 -11.355 -13.867  1.00 98.57           O  
ATOM   4450  HG  SER B 127       4.328 -10.916 -14.667  1.00 98.57           H  
ATOM   4451  N   TRP B 128       6.133 -14.807 -16.265  1.00 98.18           N  
ATOM   4452  H   TRP B 128       5.597 -14.238 -16.905  1.00 98.18           H  
ATOM   4453  CA  TRP B 128       6.460 -16.180 -16.664  1.00 98.18           C  
ATOM   4454  HA  TRP B 128       6.144 -16.863 -15.876  1.00 98.18           H  
ATOM   4455  C   TRP B 128       7.976 -16.358 -16.831  1.00 98.18           C  
ATOM   4456  CB  TRP B 128       5.707 -16.544 -17.952  1.00 98.18           C  
ATOM   4457  HB2 TRP B 128       4.643 -16.360 -17.799  1.00 98.18           H  
ATOM   4458  HB3 TRP B 128       6.037 -15.896 -18.764  1.00 98.18           H  
ATOM   4459  O   TRP B 128       8.562 -17.282 -16.264  1.00 98.18           O  
ATOM   4460  CG  TRP B 128       5.883 -17.970 -18.377  1.00 98.18           C  
ATOM   4461  CD1 TRP B 128       6.974 -18.474 -18.999  1.00 98.18           C  
ATOM   4462  HD1 TRP B 128       7.846 -17.903 -19.278  1.00 98.18           H  
ATOM   4463  CD2 TRP B 128       4.999 -19.108 -18.142  1.00 98.18           C  
ATOM   4464  CE2 TRP B 128       5.647 -20.285 -18.623  1.00 98.18           C  
ATOM   4465  CE3 TRP B 128       3.732 -19.272 -17.536  1.00 98.18           C  
ATOM   4466  HE3 TRP B 128       3.231 -18.404 -17.134  1.00 98.18           H  
ATOM   4467  NE1 TRP B 128       6.848 -19.843 -19.131  1.00 98.18           N  
ATOM   4468  HE1 TRP B 128       7.609 -20.439 -19.423  1.00 98.18           H  
ATOM   4469  CH2 TRP B 128       3.805 -21.683 -17.920  1.00 98.18           C  
ATOM   4470  HH2 TRP B 128       3.359 -22.661 -17.818  1.00 98.18           H  
ATOM   4471  CZ2 TRP B 128       5.078 -21.558 -18.498  1.00 98.18           C  
ATOM   4472  HZ2 TRP B 128       5.627 -22.429 -18.823  1.00 98.18           H  
ATOM   4473  CZ3 TRP B 128       3.135 -20.545 -17.437  1.00 98.18           C  
ATOM   4474  HZ3 TRP B 128       2.176 -20.659 -16.953  1.00 98.18           H  
ATOM   4475  N   GLU B 129       8.631 -15.435 -17.543  1.00 97.39           N  
ATOM   4476  H   GLU B 129       8.095 -14.711 -18.001  1.00 97.39           H  
ATOM   4477  CA  GLU B 129      10.087 -15.442 -17.718  1.00 97.39           C  
ATOM   4478  HA  GLU B 129      10.389 -16.388 -18.166  1.00 97.39           H  
ATOM   4479  C   GLU B 129      10.860 -15.301 -16.400  1.00 97.39           C  
ATOM   4480  CB  GLU B 129      10.526 -14.296 -18.636  1.00 97.39           C  
ATOM   4481  HB2 GLU B 129      10.079 -13.360 -18.301  1.00 97.39           H  
ATOM   4482  HB3 GLU B 129      11.608 -14.211 -18.535  1.00 97.39           H  
ATOM   4483  O   GLU B 129      11.900 -15.940 -16.238  1.00 97.39           O  
ATOM   4484  CG  GLU B 129      10.199 -14.523 -20.117  1.00 97.39           C  
ATOM   4485  HG2 GLU B 129      10.555 -15.514 -20.402  1.00 97.39           H  
ATOM   4486  HG3 GLU B 129       9.118 -14.501 -20.260  1.00 97.39           H  
ATOM   4487  CD  GLU B 129      10.876 -13.482 -21.027  1.00 97.39           C  
ATOM   4488  OE1 GLU B 129      10.454 -13.389 -22.200  1.00 97.39           O  
ATOM   4489  OE2 GLU B 129      11.889 -12.869 -20.593  1.00 97.39           O  
ATOM   4490  N   ALA B 130      10.384 -14.477 -15.460  1.00 98.46           N  
ATOM   4491  H   ALA B 130       9.558 -13.933 -15.663  1.00 98.46           H  
ATOM   4492  CA  ALA B 130      11.038 -14.291 -14.166  1.00 98.46           C  
ATOM   4493  HA  ALA B 130      12.081 -14.030 -14.342  1.00 98.46           H  
ATOM   4494  C   ALA B 130      11.023 -15.585 -13.333  1.00 98.46           C  
ATOM   4495  CB  ALA B 130      10.370 -13.122 -13.429  1.00 98.46           C  
ATOM   4496  HB1 ALA B 130      10.400 -12.223 -14.044  1.00 98.46           H  
ATOM   4497  HB2 ALA B 130      10.902 -12.920 -12.499  1.00 98.46           H  
ATOM   4498  HB3 ALA B 130       9.331 -13.364 -13.203  1.00 98.46           H  
ATOM   4499  O   ALA B 130      12.033 -15.918 -12.711  1.00 98.46           O  
ATOM   4500  N   ILE B 131       9.918 -16.339 -13.368  1.00 98.62           N  
ATOM   4501  H   ILE B 131       9.130 -15.998 -13.900  1.00 98.62           H  
ATOM   4502  CA  ILE B 131       9.789 -17.644 -12.698  1.00 98.62           C  
ATOM   4503  HA  ILE B 131      10.166 -17.555 -11.679  1.00 98.62           H  
ATOM   4504  C   ILE B 131      10.656 -18.705 -13.398  1.00 98.62           C  
ATOM   4505  CB  ILE B 131       8.305 -18.064 -12.618  1.00 98.62           C  
ATOM   4506  HB  ILE B 131       7.922 -18.141 -13.636  1.00 98.62           H  
ATOM   4507  O   ILE B 131      11.407 -19.420 -12.735  1.00 98.62           O  
ATOM   4508  CG1 ILE B 131       7.430 -17.052 -11.840  1.00 98.62           C  
ATOM   4509 HG12 ILE B 131       7.740 -16.031 -12.061  1.00 98.62           H  
ATOM   4510 HG13 ILE B 131       7.557 -17.202 -10.767  1.00 98.62           H  
ATOM   4511  CG2 ILE B 131       8.193 -19.433 -11.926  1.00 98.62           C  
ATOM   4512 HG21 ILE B 131       8.672 -20.211 -12.520  1.00 98.62           H  
ATOM   4513 HG22 ILE B 131       8.664 -19.392 -10.944  1.00 98.62           H  
ATOM   4514 HG23 ILE B 131       7.146 -19.707 -11.793  1.00 98.62           H  
ATOM   4515  CD1 ILE B 131       5.941 -17.167 -12.201  1.00 98.62           C  
ATOM   4516 HD11 ILE B 131       5.554 -18.157 -11.962  1.00 98.62           H  
ATOM   4517 HD12 ILE B 131       5.802 -16.979 -13.265  1.00 98.62           H  
ATOM   4518 HD13 ILE B 131       5.376 -16.425 -11.636  1.00 98.62           H  
ATOM   4519  N   GLU B 132      10.656 -18.758 -14.736  1.00 97.44           N  
ATOM   4520  H   GLU B 132      10.008 -18.178 -15.249  1.00 97.44           H  
ATOM   4521  CA  GLU B 132      11.550 -19.660 -15.480  1.00 97.44           C  
ATOM   4522  HA  GLU B 132      11.368 -20.681 -15.145  1.00 97.44           H  
ATOM   4523  C   GLU B 132      13.042 -19.364 -15.224  1.00 97.44           C  
ATOM   4524  CB  GLU B 132      11.285 -19.577 -16.994  1.00 97.44           C  
ATOM   4525  HB2 GLU B 132      12.170 -19.963 -17.499  1.00 97.44           H  
ATOM   4526  HB3 GLU B 132      11.163 -18.536 -17.295  1.00 97.44           H  
ATOM   4527  O   GLU B 132      13.858 -20.295 -15.186  1.00 97.44           O  
ATOM   4528  CG  GLU B 132      10.077 -20.402 -17.467  1.00 97.44           C  
ATOM   4529  HG2 GLU B 132       9.159 -19.898 -17.166  1.00 97.44           H  
ATOM   4530  HG3 GLU B 132      10.107 -21.372 -16.972  1.00 97.44           H  
ATOM   4531  CD  GLU B 132      10.065 -20.645 -18.992  1.00 97.44           C  
ATOM   4532  OE1 GLU B 132       9.180 -21.407 -19.451  1.00 97.44           O  
ATOM   4533  OE2 GLU B 132      10.964 -20.153 -19.716  1.00 97.44           O  
ATOM   4534  N   ARG B 133      13.417 -18.088 -15.039  1.00 96.91           N  
ATOM   4535  H   ARG B 133      12.713 -17.374 -15.159  1.00 96.91           H  
ATOM   4536  CA  ARG B 133      14.777 -17.668 -14.647  1.00 96.91           C  
ATOM   4537  HA  ARG B 133      15.503 -18.260 -15.203  1.00 96.91           H  
ATOM   4538  C   ARG B 133      15.105 -17.958 -13.178  1.00 96.91           C  
ATOM   4539  CB  ARG B 133      15.014 -16.183 -14.978  1.00 96.91           C  
ATOM   4540  HB2 ARG B 133      15.834 -15.819 -14.358  1.00 96.91           H  
ATOM   4541  HB3 ARG B 133      14.128 -15.599 -14.728  1.00 96.91           H  
ATOM   4542  O   ARG B 133      16.279 -18.133 -12.877  1.00 96.91           O  
ATOM   4543  CG  ARG B 133      15.407 -15.954 -16.449  1.00 96.91           C  
ATOM   4544  HG2 ARG B 133      14.590 -16.255 -17.105  1.00 96.91           H  
ATOM   4545  HG3 ARG B 133      16.292 -16.546 -16.680  1.00 96.91           H  
ATOM   4546  CD  ARG B 133      15.726 -14.468 -16.666  1.00 96.91           C  
ATOM   4547  HD2 ARG B 133      16.423 -14.144 -15.893  1.00 96.91           H  
ATOM   4548  HD3 ARG B 133      14.802 -13.905 -16.535  1.00 96.91           H  
ATOM   4549  NE  ARG B 133      16.326 -14.165 -17.987  1.00 96.91           N  
ATOM   4550  HE  ARG B 133      17.316 -14.329 -18.098  1.00 96.91           H  
ATOM   4551  NH1 ARG B 133      14.462 -13.270 -19.006  1.00 96.91           N  
ATOM   4552 HH11 ARG B 133      13.905 -13.560 -18.214  1.00 96.91           H  
ATOM   4553 HH12 ARG B 133      13.950 -12.946 -19.814  1.00 96.91           H  
ATOM   4554  NH2 ARG B 133      16.453 -13.235 -20.045  1.00 96.91           N  
ATOM   4555 HH21 ARG B 133      17.453 -13.380 -20.057  1.00 96.91           H  
ATOM   4556 HH22 ARG B 133      16.041 -12.751 -20.829  1.00 96.91           H  
ATOM   4557  CZ  ARG B 133      15.741 -13.559 -19.006  1.00 96.91           C  
ATOM   4558  N   ALA B 134      14.109 -18.102 -12.300  1.00 97.81           N  
ATOM   4559  H   ALA B 134      13.164 -17.915 -12.602  1.00 97.81           H  
ATOM   4560  CA  ALA B 134      14.303 -18.619 -10.941  1.00 97.81           C  
ATOM   4561  HA  ALA B 134      15.180 -18.131 -10.515  1.00 97.81           H  
ATOM   4562  C   ALA B 134      14.588 -20.136 -10.896  1.00 97.81           C  
ATOM   4563  CB  ALA B 134      13.087 -18.256 -10.074  1.00 97.81           C  
ATOM   4564  HB1 ALA B 134      12.870 -17.190 -10.138  1.00 97.81           H  
ATOM   4565  HB2 ALA B 134      12.210 -18.819 -10.395  1.00 97.81           H  
ATOM   4566  HB3 ALA B 134      13.297 -18.513  -9.035  1.00 97.81           H  
ATOM   4567  O   ALA B 134      14.752 -20.695  -9.818  1.00 97.81           O  
ATOM   4568  N   GLY B 135      14.616 -20.829 -12.042  1.00 97.30           N  
ATOM   4569  H   GLY B 135      14.468 -20.333 -12.909  1.00 97.30           H  
ATOM   4570  CA  GLY B 135      14.763 -22.287 -12.082  1.00 97.30           C  
ATOM   4571  HA2 GLY B 135      15.580 -22.588 -11.427  1.00 97.30           H  
ATOM   4572  HA3 GLY B 135      15.004 -22.591 -13.101  1.00 97.30           H  
ATOM   4573  C   GLY B 135      13.500 -23.037 -11.648  1.00 97.30           C  
ATOM   4574  O   GLY B 135      13.582 -24.195 -11.252  1.00 97.30           O  
ATOM   4575  N   GLN B 136      12.330 -22.401 -11.728  1.00 97.47           N  
ATOM   4576  H   GLN B 136      12.312 -21.453 -12.079  1.00 97.47           H  
ATOM   4577  CA  GLN B 136      11.054 -22.965 -11.290  1.00 97.47           C  
ATOM   4578  HA  GLN B 136      11.223 -23.914 -10.783  1.00 97.47           H  
ATOM   4579  C   GLN B 136      10.131 -23.229 -12.488  1.00 97.47           C  
ATOM   4580  CB  GLN B 136      10.407 -22.003 -10.280  1.00 97.47           C  
ATOM   4581  HB2 GLN B 136      10.267 -21.038 -10.767  1.00 97.47           H  
ATOM   4582  HB3 GLN B 136       9.430 -22.393  -9.995  1.00 97.47           H  
ATOM   4583  O   GLN B 136      10.096 -22.444 -13.435  1.00 97.47           O  
ATOM   4584  CG  GLN B 136      11.251 -21.792  -9.007  1.00 97.47           C  
ATOM   4585  HG2 GLN B 136      12.245 -21.432  -9.274  1.00 97.47           H  
ATOM   4586  HG3 GLN B 136      11.365 -22.742  -8.485  1.00 97.47           H  
ATOM   4587  CD  GLN B 136      10.635 -20.775  -8.051  1.00 97.47           C  
ATOM   4588  NE2 GLN B 136      11.278 -20.475  -6.945  1.00 97.47           N  
ATOM   4589 HE21 GLN B 136      12.187 -20.868  -6.747  1.00 97.47           H  
ATOM   4590 HE22 GLN B 136      10.845 -19.772  -6.364  1.00 97.47           H  
ATOM   4591  OE1 GLN B 136       9.559 -20.234  -8.271  1.00 97.47           O  
ATOM   4592  N   ASP B 137       9.350 -24.314 -12.435  1.00 97.23           N  
ATOM   4593  H   ASP B 137       9.420 -24.920 -11.630  1.00 97.23           H  
ATOM   4594  CA  ASP B 137       8.208 -24.519 -13.337  1.00 97.23           C  
ATOM   4595  HA  ASP B 137       8.516 -24.282 -14.355  1.00 97.23           H  
ATOM   4596  C   ASP B 137       7.049 -23.592 -12.907  1.00 97.23           C  
ATOM   4597  CB  ASP B 137       7.786 -26.006 -13.327  1.00 97.23           C  
ATOM   4598  HB2 ASP B 137       8.602 -26.599 -13.740  1.00 97.23           H  
ATOM   4599  HB3 ASP B 137       7.631 -26.325 -12.296  1.00 97.23           H  
ATOM   4600  O   ASP B 137       6.498 -23.792 -11.820  1.00 97.23           O  
ATOM   4601  CG  ASP B 137       6.510 -26.314 -14.133  1.00 97.23           C  
ATOM   4602  OD1 ASP B 137       5.927 -25.384 -14.739  1.00 97.23           O  
ATOM   4603  OD2 ASP B 137       6.103 -27.491 -14.203  1.00 97.23           O  
ATOM   4604  N   PRO B 138       6.614 -22.619 -13.733  1.00 97.72           N  
ATOM   4605  CA  PRO B 138       5.527 -21.711 -13.361  1.00 97.72           C  
ATOM   4606  HA  PRO B 138       5.816 -21.183 -12.452  1.00 97.72           H  
ATOM   4607  C   PRO B 138       4.191 -22.411 -13.083  1.00 97.72           C  
ATOM   4608  CB  PRO B 138       5.415 -20.710 -14.516  1.00 97.72           C  
ATOM   4609  HB2 PRO B 138       4.667 -21.056 -15.230  1.00 97.72           H  
ATOM   4610  HB3 PRO B 138       5.169 -19.709 -14.160  1.00 97.72           H  
ATOM   4611  O   PRO B 138       3.412 -21.933 -12.261  1.00 97.72           O  
ATOM   4612  CG  PRO B 138       6.794 -20.752 -15.173  1.00 97.72           C  
ATOM   4613  HG2 PRO B 138       7.494 -20.123 -14.623  1.00 97.72           H  
ATOM   4614  HG3 PRO B 138       6.765 -20.453 -16.221  1.00 97.72           H  
ATOM   4615  CD  PRO B 138       7.190 -22.212 -15.008  1.00 97.72           C  
ATOM   4616  HD2 PRO B 138       6.755 -22.806 -15.812  1.00 97.72           H  
ATOM   4617  HD3 PRO B 138       8.277 -22.295 -15.027  1.00 97.72           H  
ATOM   4618  N   MET B 139       3.929 -23.566 -13.705  1.00 94.85           N  
ATOM   4619  H   MET B 139       4.655 -23.976 -14.275  1.00 94.85           H  
ATOM   4620  CA  MET B 139       2.719 -24.357 -13.449  1.00 94.85           C  
ATOM   4621  HA  MET B 139       1.876 -23.675 -13.330  1.00 94.85           H  
ATOM   4622  C   MET B 139       2.794 -25.168 -12.151  1.00 94.85           C  
ATOM   4623  CB  MET B 139       2.431 -25.286 -14.636  1.00 94.85           C  
ATOM   4624  HB2 MET B 139       1.684 -26.025 -14.347  1.00 94.85           H  
ATOM   4625  HB3 MET B 139       3.338 -25.831 -14.899  1.00 94.85           H  
ATOM   4626  O   MET B 139       1.748 -25.550 -11.626  1.00 94.85           O  
ATOM   4627  CG  MET B 139       1.923 -24.527 -15.866  1.00 94.85           C  
ATOM   4628  HG2 MET B 139       2.701 -23.824 -16.164  1.00 94.85           H  
ATOM   4629  HG3 MET B 139       1.801 -25.246 -16.676  1.00 94.85           H  
ATOM   4630  SD  MET B 139       0.364 -23.598 -15.694  1.00 94.85           S  
ATOM   4631  CE  MET B 139      -0.739 -24.851 -14.988  1.00 94.85           C  
ATOM   4632  HE1 MET B 139      -0.402 -25.110 -13.984  1.00 94.85           H  
ATOM   4633  HE2 MET B 139      -1.750 -24.447 -14.929  1.00 94.85           H  
ATOM   4634  HE3 MET B 139      -0.737 -25.741 -15.617  1.00 94.85           H  
ATOM   4635  N   ALA B 140       3.992 -25.402 -11.605  1.00 95.43           N  
ATOM   4636  H   ALA B 140       4.816 -25.035 -12.059  1.00 95.43           H  
ATOM   4637  CA  ALA B 140       4.168 -26.045 -10.302  1.00 95.43           C  
ATOM   4638  HA  ALA B 140       3.459 -26.869 -10.227  1.00 95.43           H  
ATOM   4639  C   ALA B 140       3.869 -25.096  -9.123  1.00 95.43           C  
ATOM   4640  CB  ALA B 140       5.579 -26.639 -10.227  1.00 95.43           C  
ATOM   4641  HB1 ALA B 140       6.323 -25.843 -10.237  1.00 95.43           H  
ATOM   4642  HB2 ALA B 140       5.746 -27.307 -11.072  1.00 95.43           H  
ATOM   4643  HB3 ALA B 140       5.686 -27.205  -9.302  1.00 95.43           H  
ATOM   4644  O   ALA B 140       3.691 -25.563  -8.001  1.00 95.43           O  
ATOM   4645  N   LEU B 141       3.756 -23.782  -9.369  1.00 97.10           N  
ATOM   4646  H   LEU B 141       3.955 -23.456 -10.304  1.00 97.10           H  
ATOM   4647  CA  LEU B 141       3.316 -22.791  -8.376  1.00 97.10           C  
ATOM   4648  HA  LEU B 141       3.727 -23.068  -7.405  1.00 97.10           H  
ATOM   4649  C   LEU B 141       1.789 -22.742  -8.188  1.00 97.10           C  
ATOM   4650  CB  LEU B 141       3.848 -21.397  -8.756  1.00 97.10           C  
ATOM   4651  HB2 LEU B 141       3.495 -20.683  -8.012  1.00 97.10           H  
ATOM   4652  HB3 LEU B 141       3.415 -21.111  -9.714  1.00 97.10           H  
ATOM   4653  O   LEU B 141       1.300 -21.993  -7.339  1.00 97.10           O  
ATOM   4654  CG  LEU B 141       5.378 -21.263  -8.846  1.00 97.10           C  
ATOM   4655  HG  LEU B 141       5.761 -21.914  -9.632  1.00 97.10           H  
ATOM   4656  CD1 LEU B 141       5.710 -19.815  -9.205  1.00 97.10           C  
ATOM   4657 HD11 LEU B 141       5.240 -19.566 -10.156  1.00 97.10           H  
ATOM   4658 HD12 LEU B 141       5.339 -19.142  -8.432  1.00 97.10           H  
ATOM   4659 HD13 LEU B 141       6.790 -19.704  -9.302  1.00 97.10           H  
ATOM   4660  CD2 LEU B 141       6.075 -21.602  -7.527  1.00 97.10           C  
ATOM   4661 HD21 LEU B 141       7.146 -21.422  -7.624  1.00 97.10           H  
ATOM   4662 HD22 LEU B 141       5.931 -22.656  -7.290  1.00 97.10           H  
ATOM   4663 HD23 LEU B 141       5.678 -20.986  -6.720  1.00 97.10           H  
ATOM   4664  N   ARG B 142       1.017 -23.510  -8.963  1.00 95.68           N  
ATOM   4665  H   ARG B 142       1.471 -24.126  -9.622  1.00 95.68           H  
ATOM   4666  CA  ARG B 142      -0.447 -23.556  -8.853  1.00 95.68           C  
ATOM   4667  HA  ARG B 142      -0.820 -22.540  -8.979  1.00 95.68           H  
ATOM   4668  C   ARG B 142      -0.882 -24.051  -7.468  1.00 95.68           C  
ATOM   4669  CB  ARG B 142      -0.989 -24.434  -9.986  1.00 95.68           C  
ATOM   4670  HB2 ARG B 142      -0.479 -24.163 -10.910  1.00 95.68           H  
ATOM   4671  HB3 ARG B 142      -0.776 -25.480  -9.766  1.00 95.68           H  
ATOM   4672  O   ARG B 142      -0.270 -24.956  -6.913  1.00 95.68           O  
ATOM   4673  CG  ARG B 142      -2.492 -24.238 -10.204  1.00 95.68           C  
ATOM   4674  HG2 ARG B 142      -2.676 -23.199 -10.477  1.00 95.68           H  
ATOM   4675  HG3 ARG B 142      -3.048 -24.469  -9.295  1.00 95.68           H  
ATOM   4676  CD  ARG B 142      -2.964 -25.162 -11.329  1.00 95.68           C  
ATOM   4677  HD2 ARG B 142      -2.288 -25.068 -12.179  1.00 95.68           H  
ATOM   4678  HD3 ARG B 142      -2.914 -26.191 -10.973  1.00 95.68           H  
ATOM   4679  NE  ARG B 142      -4.343 -24.856 -11.752  1.00 95.68           N  
ATOM   4680  HE  ARG B 142      -5.077 -25.382 -11.298  1.00 95.68           H  
ATOM   4681  NH1 ARG B 142      -3.852 -23.054 -13.100  1.00 95.68           N  
ATOM   4682 HH11 ARG B 142      -2.928 -23.009 -12.694  1.00 95.68           H  
ATOM   4683 HH12 ARG B 142      -4.142 -22.266 -13.661  1.00 95.68           H  
ATOM   4684  NH2 ARG B 142      -5.937 -23.847 -13.022  1.00 95.68           N  
ATOM   4685 HH21 ARG B 142      -6.643 -24.413 -12.571  1.00 95.68           H  
ATOM   4686 HH22 ARG B 142      -6.215 -23.063 -13.594  1.00 95.68           H  
ATOM   4687  CZ  ARG B 142      -4.701 -23.925 -12.621  1.00 95.68           C  
ATOM   4688  N   GLU B 143      -1.945 -23.456  -6.930  1.00 95.73           N  
ATOM   4689  H   GLU B 143      -2.346 -22.688  -7.448  1.00 95.73           H  
ATOM   4690  CA  GLU B 143      -2.457 -23.627  -5.558  1.00 95.73           C  
ATOM   4691  HA  GLU B 143      -3.336 -22.987  -5.480  1.00 95.73           H  
ATOM   4692  C   GLU B 143      -1.489 -23.136  -4.448  1.00 95.73           C  
ATOM   4693  CB  GLU B 143      -2.958 -25.067  -5.294  1.00 95.73           C  
ATOM   4694  HB2 GLU B 143      -2.083 -25.713  -5.224  1.00 95.73           H  
ATOM   4695  HB3 GLU B 143      -3.440 -25.099  -4.317  1.00 95.73           H  
ATOM   4696  O   GLU B 143      -1.772 -23.312  -3.263  1.00 95.73           O  
ATOM   4697  CG  GLU B 143      -3.908 -25.698  -6.334  1.00 95.73           C  
ATOM   4698  HG2 GLU B 143      -3.602 -25.424  -7.344  1.00 95.73           H  
ATOM   4699  HG3 GLU B 143      -3.783 -26.778  -6.269  1.00 95.73           H  
ATOM   4700  CD  GLU B 143      -5.403 -25.402  -6.126  1.00 95.73           C  
ATOM   4701  OE1 GLU B 143      -6.042 -24.987  -7.122  1.00 95.73           O  
ATOM   4702  OE2 GLU B 143      -5.918 -25.730  -5.033  1.00 95.73           O  
ATOM   4703  N   SER B 144      -0.356 -22.496  -4.779  1.00 97.16           N  
ATOM   4704  H   SER B 144      -0.142 -22.358  -5.757  1.00 97.16           H  
ATOM   4705  CA  SER B 144       0.601 -22.006  -3.771  1.00 97.16           C  
ATOM   4706  HA  SER B 144       0.607 -22.730  -2.956  1.00 97.16           H  
ATOM   4707  C   SER B 144       0.211 -20.652  -3.164  1.00 97.16           C  
ATOM   4708  CB  SER B 144       2.038 -21.956  -4.307  1.00 97.16           C  
ATOM   4709  HB2 SER B 144       2.723 -21.855  -3.466  1.00 97.16           H  
ATOM   4710  HB3 SER B 144       2.268 -22.885  -4.829  1.00 97.16           H  
ATOM   4711  O   SER B 144      -0.427 -19.807  -3.801  1.00 97.16           O  
ATOM   4712  OG  SER B 144       2.230 -20.856  -5.176  1.00 97.16           O  
ATOM   4713  HG  SER B 144       1.855 -21.123  -6.018  1.00 97.16           H  
ATOM   4714  N   ALA B 145       0.692 -20.396  -1.944  1.00 97.85           N  
ATOM   4715  H   ALA B 145       1.199 -21.126  -1.464  1.00 97.85           H  
ATOM   4716  CA  ALA B 145       0.640 -19.090  -1.288  1.00 97.85           C  
ATOM   4717  HA  ALA B 145      -0.333 -18.642  -1.491  1.00 97.85           H  
ATOM   4718  C   ALA B 145       1.703 -18.122  -1.856  1.00 97.85           C  
ATOM   4719  CB  ALA B 145       0.744 -19.299   0.230  1.00 97.85           C  
ATOM   4720  HB1 ALA B 145       1.711 -19.730   0.488  1.00 97.85           H  
ATOM   4721  HB2 ALA B 145       0.638 -18.342   0.742  1.00 97.85           H  
ATOM   4722  HB3 ALA B 145      -0.049 -19.966   0.570  1.00 97.85           H  
ATOM   4723  O   ALA B 145       2.501 -17.550  -1.114  1.00 97.85           O  
ATOM   4724  N   THR B 146       1.744 -17.959  -3.183  1.00 98.76           N  
ATOM   4725  H   THR B 146       1.077 -18.469  -3.744  1.00 98.76           H  
ATOM   4726  CA  THR B 146       2.588 -16.951  -3.843  1.00 98.76           C  
ATOM   4727  HA  THR B 146       3.478 -16.807  -3.230  1.00 98.76           H  
ATOM   4728  C   THR B 146       1.830 -15.628  -3.941  1.00 98.76           C  
ATOM   4729  CB  THR B 146       3.080 -17.410  -5.222  1.00 98.76           C  
ATOM   4730  HB  THR B 146       2.219 -17.616  -5.858  1.00 98.76           H  
ATOM   4731  O   THR B 146       0.730 -15.597  -4.491  1.00 98.76           O  
ATOM   4732  CG2 THR B 146       3.975 -16.375  -5.906  1.00 98.76           C  
ATOM   4733 HG21 THR B 146       4.363 -16.788  -6.837  1.00 98.76           H  
ATOM   4734 HG22 THR B 146       4.805 -16.111  -5.251  1.00 98.76           H  
ATOM   4735 HG23 THR B 146       3.406 -15.475  -6.140  1.00 98.76           H  
ATOM   4736  OG1 THR B 146       3.864 -18.575  -5.103  1.00 98.76           O  
ATOM   4737  HG1 THR B 146       3.276 -19.331  -5.041  1.00 98.76           H  
ATOM   4738  N   GLY B 147       2.392 -14.544  -3.399  1.00 98.86           N  
ATOM   4739  H   GLY B 147       3.304 -14.647  -2.979  1.00 98.86           H  
ATOM   4740  CA  GLY B 147       1.824 -13.193  -3.499  1.00 98.86           C  
ATOM   4741  HA2 GLY B 147       0.737 -13.253  -3.443  1.00 98.86           H  
ATOM   4742  HA3 GLY B 147       2.167 -12.587  -2.660  1.00 98.86           H  
ATOM   4743  C   GLY B 147       2.198 -12.476  -4.802  1.00 98.86           C  
ATOM   4744  O   GLY B 147       3.205 -12.807  -5.429  1.00 98.86           O  
ATOM   4745  N   VAL B 148       1.412 -11.477  -5.206  1.00 98.94           N  
ATOM   4746  H   VAL B 148       0.623 -11.240  -4.621  1.00 98.94           H  
ATOM   4747  CA  VAL B 148       1.622 -10.676  -6.423  1.00 98.94           C  
ATOM   4748  HA  VAL B 148       2.655 -10.789  -6.750  1.00 98.94           H  
ATOM   4749  C   VAL B 148       1.388  -9.194  -6.127  1.00 98.94           C  
ATOM   4750  CB  VAL B 148       0.717 -11.160  -7.575  1.00 98.94           C  
ATOM   4751  HB  VAL B 148      -0.326 -11.084  -7.268  1.00 98.94           H  
ATOM   4752  O   VAL B 148       0.265  -8.761  -5.871  1.00 98.94           O  
ATOM   4753  CG1 VAL B 148       0.915 -10.316  -8.841  1.00 98.94           C  
ATOM   4754 HG11 VAL B 148       0.248 -10.684  -9.620  1.00 98.94           H  
ATOM   4755 HG12 VAL B 148       0.653  -9.276  -8.649  1.00 98.94           H  
ATOM   4756 HG13 VAL B 148       1.949 -10.380  -9.182  1.00 98.94           H  
ATOM   4757  CG2 VAL B 148       1.008 -12.620  -7.943  1.00 98.94           C  
ATOM   4758 HG21 VAL B 148       0.683 -13.275  -7.135  1.00 98.94           H  
ATOM   4759 HG22 VAL B 148       0.458 -12.898  -8.842  1.00 98.94           H  
ATOM   4760 HG23 VAL B 148       2.077 -12.762  -8.106  1.00 98.94           H  
ATOM   4761  N   PHE B 149       2.454  -8.401  -6.205  1.00 98.92           N  
ATOM   4762  H   PHE B 149       3.345  -8.822  -6.425  1.00 98.92           H  
ATOM   4763  CA  PHE B 149       2.456  -6.976  -5.884  1.00 98.92           C  
ATOM   4764  HA  PHE B 149       1.447  -6.647  -5.634  1.00 98.92           H  
ATOM   4765  C   PHE B 149       2.932  -6.187  -7.107  1.00 98.92           C  
ATOM   4766  CB  PHE B 149       3.349  -6.737  -4.655  1.00 98.92           C  
ATOM   4767  HB2 PHE B 149       3.339  -5.673  -4.421  1.00 98.92           H  
ATOM   4768  HB3 PHE B 149       4.377  -7.002  -4.905  1.00 98.92           H  
ATOM   4769  O   PHE B 149       4.073  -6.343  -7.545  1.00 98.92           O  
ATOM   4770  CG  PHE B 149       2.943  -7.513  -3.412  1.00 98.92           C  
ATOM   4771  CD1 PHE B 149       2.159  -6.899  -2.417  1.00 98.92           C  
ATOM   4772  HD1 PHE B 149       1.836  -5.875  -2.535  1.00 98.92           H  
ATOM   4773  CD2 PHE B 149       3.360  -8.850  -3.243  1.00 98.92           C  
ATOM   4774  HD2 PHE B 149       3.964  -9.326  -4.000  1.00 98.92           H  
ATOM   4775  CE1 PHE B 149       1.804  -7.612  -1.258  1.00 98.92           C  
ATOM   4776  HE1 PHE B 149       1.219  -7.134  -0.486  1.00 98.92           H  
ATOM   4777  CE2 PHE B 149       2.995  -9.566  -2.089  1.00 98.92           C  
ATOM   4778  HE2 PHE B 149       3.322 -10.586  -1.954  1.00 98.92           H  
ATOM   4779  CZ  PHE B 149       2.221  -8.944  -1.095  1.00 98.92           C  
ATOM   4780  HZ  PHE B 149       1.953  -9.489  -0.202  1.00 98.92           H  
ATOM   4781  N   VAL B 150       2.067  -5.345  -7.678  1.00 98.86           N  
ATOM   4782  H   VAL B 150       1.136  -5.277  -7.292  1.00 98.86           H  
ATOM   4783  CA  VAL B 150       2.349  -4.621  -8.931  1.00 98.86           C  
ATOM   4784  HA  VAL B 150       3.364  -4.845  -9.257  1.00 98.86           H  
ATOM   4785  C   VAL B 150       2.266  -3.109  -8.725  1.00 98.86           C  
ATOM   4786  CB  VAL B 150       1.406  -5.093 -10.058  1.00 98.86           C  
ATOM   4787  HB  VAL B 150       0.372  -4.945  -9.745  1.00 98.86           H  
ATOM   4788  O   VAL B 150       1.263  -2.599  -8.240  1.00 98.86           O  
ATOM   4789  CG1 VAL B 150       1.630  -4.317 -11.360  1.00 98.86           C  
ATOM   4790 HG11 VAL B 150       1.378  -3.267 -11.209  1.00 98.86           H  
ATOM   4791 HG12 VAL B 150       2.667  -4.406 -11.686  1.00 98.86           H  
ATOM   4792 HG13 VAL B 150       0.967  -4.705 -12.133  1.00 98.86           H  
ATOM   4793  CG2 VAL B 150       1.618  -6.581 -10.374  1.00 98.86           C  
ATOM   4794 HG21 VAL B 150       0.957  -6.886 -11.185  1.00 98.86           H  
ATOM   4795 HG22 VAL B 150       1.380  -7.183  -9.498  1.00 98.86           H  
ATOM   4796 HG23 VAL B 150       2.654  -6.762 -10.663  1.00 98.86           H  
ATOM   4797  N   GLY B 151       3.302  -2.378  -9.136  1.00 98.75           N  
ATOM   4798  H   GLY B 151       4.125  -2.864  -9.463  1.00 98.75           H  
ATOM   4799  CA  GLY B 151       3.282  -0.917  -9.217  1.00 98.75           C  
ATOM   4800  HA2 GLY B 151       2.631  -0.513  -8.442  1.00 98.75           H  
ATOM   4801  HA3 GLY B 151       4.290  -0.543  -9.039  1.00 98.75           H  
ATOM   4802  C   GLY B 151       2.828  -0.413 -10.590  1.00 98.75           C  
ATOM   4803  O   GLY B 151       3.514  -0.664 -11.584  1.00 98.75           O  
ATOM   4804  N   MET B 152       1.716   0.326 -10.652  1.00 97.51           N  
ATOM   4805  H   MET B 152       1.226   0.527  -9.792  1.00 97.51           H  
ATOM   4806  CA  MET B 152       1.174   0.948 -11.875  1.00 97.51           C  
ATOM   4807  HA  MET B 152       1.988   1.194 -12.557  1.00 97.51           H  
ATOM   4808  C   MET B 152       0.421   2.244 -11.540  1.00 97.51           C  
ATOM   4809  CB  MET B 152       0.202  -0.002 -12.594  1.00 97.51           C  
ATOM   4810  HB2 MET B 152      -0.389   0.583 -13.298  1.00 97.51           H  
ATOM   4811  HB3 MET B 152      -0.476  -0.443 -11.863  1.00 97.51           H  
ATOM   4812  O   MET B 152      -0.216   2.323 -10.498  1.00 97.51           O  
ATOM   4813  CG  MET B 152       0.884  -1.121 -13.386  1.00 97.51           C  
ATOM   4814  HG2 MET B 152       1.523  -1.690 -12.711  1.00 97.51           H  
ATOM   4815  HG3 MET B 152       1.518  -0.676 -14.152  1.00 97.51           H  
ATOM   4816  SD  MET B 152      -0.264  -2.287 -14.173  1.00 97.51           S  
ATOM   4817  CE  MET B 152      -0.995  -1.213 -15.434  1.00 97.51           C  
ATOM   4818  HE1 MET B 152      -1.572  -0.413 -14.969  1.00 97.51           H  
ATOM   4819  HE2 MET B 152      -0.189  -0.766 -16.016  1.00 97.51           H  
ATOM   4820  HE3 MET B 152      -1.645  -1.794 -16.088  1.00 97.51           H  
ATOM   4821  N   ILE B 153       0.451   3.231 -12.445  1.00 92.00           N  
ATOM   4822  H   ILE B 153       0.993   3.090 -13.286  1.00 92.00           H  
ATOM   4823  CA  ILE B 153      -0.189   4.551 -12.239  1.00 92.00           C  
ATOM   4824  HA  ILE B 153      -0.330   4.710 -11.170  1.00 92.00           H  
ATOM   4825  C   ILE B 153      -1.585   4.622 -12.880  1.00 92.00           C  
ATOM   4826  CB  ILE B 153       0.729   5.690 -12.756  1.00 92.00           C  
ATOM   4827  HB  ILE B 153       0.841   5.582 -13.835  1.00 92.00           H  
ATOM   4828  O   ILE B 153      -2.519   5.185 -12.316  1.00 92.00           O  
ATOM   4829  CG1 ILE B 153       2.132   5.602 -12.111  1.00 92.00           C  
ATOM   4830 HG12 ILE B 153       2.565   4.629 -12.341  1.00 92.00           H  
ATOM   4831 HG13 ILE B 153       2.030   5.657 -11.028  1.00 92.00           H  
ATOM   4832  CG2 ILE B 153       0.105   7.067 -12.470  1.00 92.00           C  
ATOM   4833 HG21 ILE B 153      -0.013   7.197 -11.394  1.00 92.00           H  
ATOM   4834 HG22 ILE B 153      -0.875   7.154 -12.940  1.00 92.00           H  
ATOM   4835 HG23 ILE B 153       0.726   7.868 -12.870  1.00 92.00           H  
ATOM   4836  CD1 ILE B 153       3.141   6.657 -12.588  1.00 92.00           C  
ATOM   4837 HD11 ILE B 153       2.873   7.643 -12.208  1.00 92.00           H  
ATOM   4838 HD12 ILE B 153       4.132   6.401 -12.212  1.00 92.00           H  
ATOM   4839 HD13 ILE B 153       3.166   6.679 -13.677  1.00 92.00           H  
ATOM   4840  N   GLY B 154      -1.745   4.060 -14.079  1.00 86.83           N  
ATOM   4841  H   GLY B 154      -0.965   3.584 -14.508  1.00 86.83           H  
ATOM   4842  CA  GLY B 154      -2.986   4.142 -14.848  1.00 86.83           C  
ATOM   4843  HA2 GLY B 154      -3.803   3.708 -14.271  1.00 86.83           H  
ATOM   4844  HA3 GLY B 154      -3.223   5.189 -15.034  1.00 86.83           H  
ATOM   4845  C   GLY B 154      -2.888   3.415 -16.186  1.00 86.83           C  
ATOM   4846  O   GLY B 154      -1.863   2.806 -16.497  1.00 86.83           O  
ATOM   4847  N   SER B 155      -3.953   3.495 -16.986  1.00 81.12           N  
ATOM   4848  H   SER B 155      -4.758   4.017 -16.670  1.00 81.12           H  
ATOM   4849  CA  SER B 155      -4.016   2.900 -18.323  1.00 81.12           C  
ATOM   4850  HA  SER B 155      -3.037   2.504 -18.593  1.00 81.12           H  
ATOM   4851  C   SER B 155      -4.415   3.930 -19.377  1.00 81.12           C  
ATOM   4852  CB  SER B 155      -4.994   1.726 -18.346  1.00 81.12           C  
ATOM   4853  HB2 SER B 155      -6.011   2.077 -18.170  1.00 81.12           H  
ATOM   4854  HB3 SER B 155      -4.725   0.999 -17.580  1.00 81.12           H  
ATOM   4855  O   SER B 155      -5.582   4.294 -19.507  1.00 81.12           O  
ATOM   4856  OG  SER B 155      -4.901   1.128 -19.619  1.00 81.12           O  
ATOM   4857  HG  SER B 155      -4.213   0.464 -19.534  1.00 81.12           H  
ATOM   4858  N   GLU B 156      -3.454   4.353 -20.198  1.00 87.97           N  
ATOM   4859  H   GLU B 156      -2.501   4.071 -20.016  1.00 87.97           H  
ATOM   4860  CA  GLU B 156      -3.733   5.153 -21.400  1.00 87.97           C  
ATOM   4861  HA  GLU B 156      -4.427   5.954 -21.144  1.00 87.97           H  
ATOM   4862  C   GLU B 156      -4.397   4.321 -22.519  1.00 87.97           C  
ATOM   4863  CB  GLU B 156      -2.432   5.785 -21.913  1.00 87.97           C  
ATOM   4864  HB2 GLU B 156      -1.715   4.988 -22.108  1.00 87.97           H  
ATOM   4865  HB3 GLU B 156      -2.651   6.298 -22.850  1.00 87.97           H  
ATOM   4866  O   GLU B 156      -4.844   4.869 -23.530  1.00 87.97           O  
ATOM   4867  CG  GLU B 156      -1.796   6.799 -20.946  1.00 87.97           C  
ATOM   4868  HG2 GLU B 156      -2.546   7.545 -20.682  1.00 87.97           H  
ATOM   4869  HG3 GLU B 156      -1.487   6.284 -20.037  1.00 87.97           H  
ATOM   4870  CD  GLU B 156      -0.582   7.508 -21.567  1.00 87.97           C  
ATOM   4871  OE1 GLU B 156      -0.089   8.493 -20.973  1.00 87.97           O  
ATOM   4872  OE2 GLU B 156      -0.162   7.127 -22.683  1.00 87.97           O  
ATOM   4873  N   HIS B 157      -4.472   2.990 -22.371  1.00 88.61           N  
ATOM   4874  H   HIS B 157      -4.144   2.578 -21.509  1.00 88.61           H  
ATOM   4875  CA  HIS B 157      -5.184   2.131 -23.317  1.00 88.61           C  
ATOM   4876  HA  HIS B 157      -4.964   2.490 -24.322  1.00 88.61           H  
ATOM   4877  C   HIS B 157      -6.708   2.233 -23.141  1.00 88.61           C  
ATOM   4878  CB  HIS B 157      -4.661   0.689 -23.221  1.00 88.61           C  
ATOM   4879  HB2 HIS B 157      -3.574   0.691 -23.301  1.00 88.61           H  
ATOM   4880  HB3 HIS B 157      -4.889   0.281 -22.236  1.00 88.61           H  
ATOM   4881  O   HIS B 157      -7.425   2.191 -24.143  1.00 88.61           O  
ATOM   4882  CG  HIS B 157      -5.201  -0.221 -24.301  1.00 88.61           C  
ATOM   4883  CD2 HIS B 157      -5.794  -1.445 -24.134  1.00 88.61           C  
ATOM   4884  HD2 HIS B 157      -5.994  -1.931 -23.191  1.00 88.61           H  
ATOM   4885  ND1 HIS B 157      -5.181   0.027 -25.655  1.00 88.61           N  
ATOM   4886  HD1 HIS B 157      -4.879   0.889 -26.085  1.00 88.61           H  
ATOM   4887  CE1 HIS B 157      -5.734  -1.025 -26.283  1.00 88.61           C  
ATOM   4888  HE1 HIS B 157      -5.889  -1.112 -27.349  1.00 88.61           H  
ATOM   4889  NE2 HIS B 157      -6.094  -1.961 -25.399  1.00 88.61           N  
ATOM   4890  N   ALA B 158      -7.194   2.496 -21.920  1.00 82.90           N  
ATOM   4891  H   ALA B 158      -6.550   2.495 -21.142  1.00 82.90           H  
ATOM   4892  CA  ALA B 158      -8.616   2.674 -21.619  1.00 82.90           C  
ATOM   4893  HA  ALA B 158      -9.121   1.721 -21.776  1.00 82.90           H  
ATOM   4894  C   ALA B 158      -9.296   3.719 -22.529  1.00 82.90           C  
ATOM   4895  CB  ALA B 158      -8.753   3.061 -20.141  1.00 82.90           C  
ATOM   4896  HB1 ALA B 158      -8.260   2.322 -19.509  1.00 82.90           H  
ATOM   4897  HB2 ALA B 158      -8.295   4.033 -19.960  1.00 82.90           H  
ATOM   4898  HB3 ALA B 158      -9.808   3.111 -19.871  1.00 82.90           H  
ATOM   4899  O   ALA B 158     -10.312   3.414 -23.156  1.00 82.90           O  
ATOM   4900  N   GLU B 159      -8.701   4.913 -22.680  1.00 76.83           N  
ATOM   4901  H   GLU B 159      -7.880   5.105 -22.125  1.00 76.83           H  
ATOM   4902  CA  GLU B 159      -9.206   5.977 -23.570  1.00 76.83           C  
ATOM   4903  HA  GLU B 159     -10.190   6.301 -23.233  1.00 76.83           H  
ATOM   4904  C   GLU B 159      -9.355   5.502 -25.026  1.00 76.83           C  
ATOM   4905  CB  GLU B 159      -8.250   7.190 -23.569  1.00 76.83           C  
ATOM   4906  HB2 GLU B 159      -7.220   6.836 -23.602  1.00 76.83           H  
ATOM   4907  HB3 GLU B 159      -8.430   7.762 -24.479  1.00 76.83           H  
ATOM   4908  O   GLU B 159     -10.334   5.837 -25.695  1.00 76.83           O  
ATOM   4909  CG  GLU B 159      -8.422   8.152 -22.384  1.00 76.83           C  
ATOM   4910  HG2 GLU B 159      -8.256   7.601 -21.459  1.00 76.83           H  
ATOM   4911  HG3 GLU B 159      -9.447   8.525 -22.379  1.00 76.83           H  
ATOM   4912  CD  GLU B 159      -7.446   9.346 -22.477  1.00 76.83           C  
ATOM   4913  OE1 GLU B 159      -6.686   9.562 -21.506  1.00 76.83           O  
ATOM   4914  OE2 GLU B 159      -7.418  10.040 -23.529  1.00 76.83           O  
ATOM   4915  N   ARG B 160      -8.402   4.700 -25.528  1.00 80.09           N  
ATOM   4916  H   ARG B 160      -7.678   4.387 -24.897  1.00 80.09           H  
ATOM   4917  CA  ARG B 160      -8.461   4.159 -26.895  1.00 80.09           C  
ATOM   4918  HA  ARG B 160      -8.714   4.969 -27.580  1.00 80.09           H  
ATOM   4919  C   ARG B 160      -9.580   3.142 -27.067  1.00 80.09           C  
ATOM   4920  CB  ARG B 160      -7.126   3.523 -27.311  1.00 80.09           C  
ATOM   4921  HB2 ARG B 160      -7.325   2.828 -28.127  1.00 80.09           H  
ATOM   4922  HB3 ARG B 160      -6.696   2.955 -26.485  1.00 80.09           H  
ATOM   4923  O   ARG B 160     -10.236   3.153 -28.104  1.00 80.09           O  
ATOM   4924  CG  ARG B 160      -6.124   4.565 -27.810  1.00 80.09           C  
ATOM   4925  HG2 ARG B 160      -6.625   5.225 -28.517  1.00 80.09           H  
ATOM   4926  HG3 ARG B 160      -5.753   5.156 -26.972  1.00 80.09           H  
ATOM   4927  CD  ARG B 160      -4.960   3.865 -28.524  1.00 80.09           C  
ATOM   4928  HD2 ARG B 160      -5.359   3.137 -29.230  1.00 80.09           H  
ATOM   4929  HD3 ARG B 160      -4.364   3.337 -27.780  1.00 80.09           H  
ATOM   4930  NE  ARG B 160      -4.157   4.846 -29.274  1.00 80.09           N  
ATOM   4931  HE  ARG B 160      -4.672   5.511 -29.832  1.00 80.09           H  
ATOM   4932  NH1 ARG B 160      -2.078   4.372 -28.410  1.00 80.09           N  
ATOM   4933 HH11 ARG B 160      -1.180   4.757 -28.153  1.00 80.09           H  
ATOM   4934 HH12 ARG B 160      -2.425   3.521 -27.991  1.00 80.09           H  
ATOM   4935  NH2 ARG B 160      -2.387   6.235 -29.527  1.00 80.09           N  
ATOM   4936 HH21 ARG B 160      -2.816   6.763 -30.274  1.00 80.09           H  
ATOM   4937 HH22 ARG B 160      -1.533   6.572 -29.106  1.00 80.09           H
[truncated: 1,858,069 more chars]
