# Supplementary material for: Module-Based Polyketide Synthase Engineering for de Novo Polyketide Biosynthesis
Source: ACS Synth Biol. 2023 Oct 23;12(11):3148–55. doi: 10.1021/acssynbio.3c00282 (PMC10661043; doi:10.1021/acssynbio.3c00282)
Supplement: Supplementary file 2 — sb3c00282_si_002.zip [file sb3c00282_si_002.zip › Final_PKS_Structures/menzella_pdbs/eryM2_ACP_eryM1_KSAT_dimer.pdb]

ATOM      1  N   LEU A   1      36.727 -44.804  18.821  1.00 69.72           N  
ATOM      2  H   LEU A   1      36.003 -44.861  19.524  1.00 69.72           H  
ATOM      3  H2  LEU A   1      37.382 -45.558  18.968  1.00 69.72           H  
ATOM      4  H3  LEU A   1      37.202 -43.919  18.927  1.00 69.72           H  
ATOM      5  CA  LEU A   1      36.121 -44.908  17.473  1.00 69.72           C  
ATOM      6  HA  LEU A   1      35.614 -45.870  17.404  1.00 69.72           H  
ATOM      7  C   LEU A   1      37.183 -44.959  16.372  1.00 69.72           C  
ATOM      8  CB  LEU A   1      35.048 -43.828  17.247  1.00 69.72           C  
ATOM      9  HB2 LEU A   1      35.377 -42.894  17.702  1.00 69.72           H  
ATOM     10  HB3 LEU A   1      34.924 -43.651  16.179  1.00 69.72           H  
ATOM     11  O   LEU A   1      37.231 -45.971  15.693  1.00 69.72           O  
ATOM     12  CG  LEU A   1      33.687 -44.260  17.836  1.00 69.72           C  
ATOM     13  HG  LEU A   1      33.861 -44.806  18.763  1.00 69.72           H  
ATOM     14  CD1 LEU A   1      32.819 -43.051  18.164  1.00 69.72           C  
ATOM     15 HD11 LEU A   1      31.868 -43.375  18.587  1.00 69.72           H  
ATOM     16 HD12 LEU A   1      32.618 -42.473  17.262  1.00 69.72           H  
ATOM     17 HD13 LEU A   1      33.310 -42.404  18.890  1.00 69.72           H  
ATOM     18  CD2 LEU A   1      32.929 -45.166  16.862  1.00 69.72           C  
ATOM     19 HD21 LEU A   1      32.717 -44.631  15.937  1.00 69.72           H  
ATOM     20 HD22 LEU A   1      33.505 -46.062  16.632  1.00 69.72           H  
ATOM     21 HD23 LEU A   1      31.981 -45.473  17.305  1.00 69.72           H  
ATOM     22  N   ALA A   2      38.070 -43.963  16.228  1.00 66.68           N  
ATOM     23  H   ALA A   2      37.943 -43.090  16.720  1.00 66.68           H  
ATOM     24  CA  ALA A   2      39.083 -43.935  15.155  1.00 66.68           C  
ATOM     25  HA  ALA A   2      38.569 -43.919  14.193  1.00 66.68           H  
ATOM     26  C   ALA A   2      40.047 -45.144  15.128  1.00 66.68           C  
ATOM     27  CB  ALA A   2      39.865 -42.622  15.276  1.00 66.68           C  
ATOM     28  HB1 ALA A   2      39.189 -41.770  15.203  1.00 66.68           H  
ATOM     29  HB2 ALA A   2      40.580 -42.546  14.457  1.00 66.68           H  
ATOM     30  HB3 ALA A   2      40.408 -42.575  16.221  1.00 66.68           H  
ATOM     31  O   ALA A   2      40.338 -45.669  14.058  1.00 66.68           O  
ATOM     32  N   GLY A   3      40.482 -45.630  16.300  1.00 69.89           N  
ATOM     33  H   GLY A   3      40.295 -45.089  17.132  1.00 69.89           H  
ATOM     34  CA  GLY A   3      41.383 -46.787  16.418  1.00 69.89           C  
ATOM     35  HA2 GLY A   3      41.804 -46.812  17.423  1.00 69.89           H  
ATOM     36  HA3 GLY A   3      42.206 -46.663  15.714  1.00 69.89           H  
ATOM     37  C   GLY A   3      40.747 -48.156  16.142  1.00 69.89           C  
ATOM     38  O   GLY A   3      41.447 -49.163  16.201  1.00 69.89           O  
ATOM     39  N   LEU A   4      39.438 -48.219  15.869  1.00 77.07           N  
ATOM     40  H   LEU A   4      38.936 -47.359  15.695  1.00 77.07           H  
ATOM     41  CA  LEU A   4      38.792 -49.470  15.475  1.00 77.07           C  
ATOM     42  HA  LEU A   4      39.187 -50.263  16.110  1.00 77.07           H  
ATOM     43  C   LEU A   4      39.126 -49.797  14.009  1.00 77.07           C  
ATOM     44  CB  LEU A   4      37.269 -49.400  15.687  1.00 77.07           C  
ATOM     45  HB2 LEU A   4      36.804 -50.244  15.177  1.00 77.07           H  
ATOM     46  HB3 LEU A   4      36.896 -48.492  15.213  1.00 77.07           H  
ATOM     47  O   LEU A   4      39.111 -48.891  13.166  1.00 77.07           O  
ATOM     48  CG  LEU A   4      36.833 -49.429  17.161  1.00 77.07           C  
ATOM     49  HG  LEU A   4      37.398 -48.686  17.724  1.00 77.07           H  
ATOM     50  CD1 LEU A   4      35.351 -49.068  17.266  1.00 77.07           C  
ATOM     51 HD11 LEU A   4      35.039 -49.058  18.311  1.00 77.07           H  
ATOM     52 HD12 LEU A   4      35.169 -48.090  16.819  1.00 77.07           H  
ATOM     53 HD13 LEU A   4      34.756 -49.810  16.734  1.00 77.07           H  
ATOM     54  CD2 LEU A   4      37.042 -50.806  17.796  1.00 77.07           C  
ATOM     55 HD21 LEU A   4      38.103 -51.051  17.840  1.00 77.07           H  
ATOM     56 HD22 LEU A   4      36.644 -50.817  18.811  1.00 77.07           H  
ATOM     57 HD23 LEU A   4      36.534 -51.573  17.212  1.00 77.07           H  
ATOM     58  N   PRO A   5      39.366 -51.078  13.670  1.00 72.65           N  
ATOM     59  CA  PRO A   5      39.412 -51.532  12.286  1.00 72.65           C  
ATOM     60  HA  PRO A   5      40.308 -51.127  11.815  1.00 72.65           H  
ATOM     61  C   PRO A   5      38.161 -51.080  11.526  1.00 72.65           C  
ATOM     62  CB  PRO A   5      39.500 -53.062  12.347  1.00 72.65           C  
ATOM     63  HB2 PRO A   5      40.141 -53.462  11.561  1.00 72.65           H  
ATOM     64  HB3 PRO A   5      38.504 -53.500  12.282  1.00 72.65           H  
ATOM     65  O   PRO A   5      37.052 -51.120  12.057  1.00 72.65           O  
ATOM     66  CG  PRO A   5      40.068 -53.344  13.735  1.00 72.65           C  
ATOM     67  HG2 PRO A   5      39.751 -54.315  14.114  1.00 72.65           H  
ATOM     68  HG3 PRO A   5      41.156 -53.277  13.707  1.00 72.65           H  
ATOM     69  CD  PRO A   5      39.512 -52.204  14.579  1.00 72.65           C  
ATOM     70  HD2 PRO A   5      40.203 -51.980  15.392  1.00 72.65           H  
ATOM     71  HD3 PRO A   5      38.535 -52.481  14.977  1.00 72.65           H  
ATOM     72  N   ARG A   6      38.322 -50.671  10.265  1.00 67.73           N  
ATOM     73  H   ARG A   6      39.267 -50.656   9.908  1.00 67.73           H  
ATOM     74  CA  ARG A   6      37.280 -49.969   9.494  1.00 67.73           C  
ATOM     75  HA  ARG A   6      37.128 -48.989   9.947  1.00 67.73           H  
ATOM     76  C   ARG A   6      35.902 -50.645   9.516  1.00 67.73           C  
ATOM     77  CB  ARG A   6      37.787 -49.770   8.061  1.00 67.73           C  
ATOM     78  HB2 ARG A   6      38.763 -49.285   8.103  1.00 67.73           H  
ATOM     79  HB3 ARG A   6      37.903 -50.739   7.575  1.00 67.73           H  
ATOM     80  O   ARG A   6      34.911 -49.973   9.760  1.00 67.73           O  
ATOM     81  CG  ARG A   6      36.843 -48.893   7.229  1.00 67.73           C  
ATOM     82  HG2 ARG A   6      35.882 -49.391   7.100  1.00 67.73           H  
ATOM     83  HG3 ARG A   6      36.679 -47.945   7.740  1.00 67.73           H  
ATOM     84  CD  ARG A   6      37.459 -48.633   5.854  1.00 67.73           C  
ATOM     85  HD2 ARG A   6      37.556 -49.581   5.325  1.00 67.73           H  
ATOM     86  HD3 ARG A   6      38.448 -48.194   5.987  1.00 67.73           H  
ATOM     87  NE  ARG A   6      36.624 -47.711   5.073  1.00 67.73           N  
ATOM     88  HE  ARG A   6      35.828 -47.306   5.545  1.00 67.73           H  
ATOM     89  NH1 ARG A   6      37.866 -47.739   3.135  1.00 67.73           N  
ATOM     90 HH11 ARG A   6      38.006 -47.399   2.194  1.00 67.73           H  
ATOM     91 HH12 ARG A   6      38.517 -48.383   3.560  1.00 67.73           H  
ATOM     92  NH2 ARG A   6      36.027 -46.475   3.269  1.00 67.73           N  
ATOM     93 HH21 ARG A   6      35.261 -46.098   3.809  1.00 67.73           H  
ATOM     94 HH22 ARG A   6      36.186 -46.125   2.335  1.00 67.73           H  
ATOM     95  CZ  ARG A   6      36.843 -47.317   3.831  1.00 67.73           C  
ATOM     96  N   ALA A   7      35.832 -51.959   9.298  1.00 69.17           N  
ATOM     97  H   ALA A   7      36.689 -52.472   9.147  1.00 69.17           H  
ATOM     98  CA  ALA A   7      34.556 -52.681   9.266  1.00 69.17           C  
ATOM     99  HA  ALA A   7      33.904 -52.205   8.534  1.00 69.17           H  
ATOM    100  C   ALA A   7      33.815 -52.647  10.617  1.00 69.17           C  
ATOM    101  CB  ALA A   7      34.826 -54.121   8.814  1.00 69.17           C  
ATOM    102  HB1 ALA A   7      35.290 -54.121   7.827  1.00 69.17           H  
ATOM    103  HB2 ALA A   7      33.883 -54.665   8.758  1.00 69.17           H  
ATOM    104  HB3 ALA A   7      35.481 -54.624   9.525  1.00 69.17           H  
ATOM    105  O   ALA A   7      32.607 -52.415  10.656  1.00 69.17           O  
ATOM    106  N   GLU A   8      34.541 -52.828  11.725  1.00 79.17           N  
ATOM    107  H   GLU A   8      35.541 -52.943  11.651  1.00 79.17           H  
ATOM    108  CA  GLU A   8      33.977 -52.677  13.072  1.00 79.17           C  
ATOM    109  HA  GLU A   8      33.070 -53.274  13.161  1.00 79.17           H  
ATOM    110  C   GLU A   8      33.582 -51.224  13.340  1.00 79.17           C  
ATOM    111  CB  GLU A   8      34.982 -53.148  14.133  1.00 79.17           C  
ATOM    112  HB2 GLU A   8      34.649 -52.790  15.107  1.00 79.17           H  
ATOM    113  HB3 GLU A   8      35.960 -52.715  13.923  1.00 79.17           H  
ATOM    114  O   GLU A   8      32.524 -50.968  13.911  1.00 79.17           O  
ATOM    115  CG  GLU A   8      35.084 -54.678  14.194  1.00 79.17           C  
ATOM    116  HG2 GLU A   8      34.093 -55.084  14.397  1.00 79.17           H  
ATOM    117  HG3 GLU A   8      35.408 -55.047  13.221  1.00 79.17           H  
ATOM    118  CD  GLU A   8      36.067 -55.173  15.268  1.00 79.17           C  
ATOM    119  OE1 GLU A   8      36.070 -56.401  15.505  1.00 79.17           O  
ATOM    120  OE2 GLU A   8      36.827 -54.340  15.814  1.00 79.17           O  
ATOM    121  N   ARG A   9      34.386 -50.262  12.869  1.00 80.88           N  
ATOM    122  H   ARG A   9      35.244 -50.547  12.419  1.00 80.88           H  
ATOM    123  CA  ARG A   9      34.113 -48.831  13.027  1.00 80.88           C  
ATOM    124  HA  ARG A   9      33.979 -48.633  14.090  1.00 80.88           H  
ATOM    125  C   ARG A   9      32.810 -48.406  12.348  1.00 80.88           C  
ATOM    126  CB  ARG A   9      35.315 -48.031  12.518  1.00 80.88           C  
ATOM    127  HB2 ARG A   9      35.367 -48.106  11.432  1.00 80.88           H  
ATOM    128  HB3 ARG A   9      36.228 -48.456  12.934  1.00 80.88           H  
ATOM    129  O   ARG A   9      31.987 -47.771  13.001  1.00 80.88           O  
ATOM    130  CG  ARG A   9      35.227 -46.554  12.925  1.00 80.88           C  
ATOM    131  HG2 ARG A   9      34.369 -46.081  12.447  1.00 80.88           H  
ATOM    132  HG3 ARG A   9      35.110 -46.483  14.006  1.00 80.88           H  
ATOM    133  CD  ARG A   9      36.506 -45.823  12.515  1.00 80.88           C  
ATOM    134  HD2 ARG A   9      36.467 -44.802  12.895  1.00 80.88           H  
ATOM    135  HD3 ARG A   9      37.364 -46.329  12.958  1.00 80.88           H  
ATOM    136  NE  ARG A   9      36.615 -45.783  11.058  1.00 80.88           N  
ATOM    137  HE  ARG A   9      35.756 -45.625  10.551  1.00 80.88           H  
ATOM    138  NH1 ARG A   9      38.881 -46.015  10.769  1.00 80.88           N  
ATOM    139 HH11 ARG A   9      39.690 -45.945  10.169  1.00 80.88           H  
ATOM    140 HH12 ARG A   9      39.004 -46.135  11.764  1.00 80.88           H  
ATOM    141  NH2 ARG A   9      37.497 -45.679   9.017  1.00 80.88           N  
ATOM    142 HH21 ARG A   9      36.542 -45.469   8.761  1.00 80.88           H  
ATOM    143 HH22 ARG A   9      38.252 -45.372   8.421  1.00 80.88           H  
ATOM    144  CZ  ARG A   9      37.678 -45.833  10.294  1.00 80.88           C  
ATOM    145  N   THR A  10      32.576 -48.779  11.088  1.00 78.23           N  
ATOM    146  H   THR A  10      33.313 -49.244  10.577  1.00 78.23           H  
ATOM    147  CA  THR A  10      31.334 -48.435  10.372  1.00 78.23           C  
ATOM    148  HA  THR A  10      31.214 -47.351  10.379  1.00 78.23           H  
ATOM    149  C   THR A  10      30.104 -49.051  11.043  1.00 78.23           C  
ATOM    150  CB  THR A  10      31.373 -48.908   8.910  1.00 78.23           C  
ATOM    151  HB  THR A  10      31.299 -49.995   8.897  1.00 78.23           H  
ATOM    152  O   THR A  10      29.091 -48.372  11.220  1.00 78.23           O  
ATOM    153  CG2 THR A  10      30.221 -48.338   8.084  1.00 78.23           C  
ATOM    154 HG21 THR A  10      30.330 -48.652   7.046  1.00 78.23           H  
ATOM    155 HG22 THR A  10      30.232 -47.249   8.129  1.00 78.23           H  
ATOM    156 HG23 THR A  10      29.265 -48.704   8.459  1.00 78.23           H  
ATOM    157  OG1 THR A  10      32.579 -48.566   8.264  1.00 78.23           O  
ATOM    158  HG1 THR A  10      32.673 -47.614   8.181  1.00 78.23           H  
ATOM    159  N   ALA A  11      30.179 -50.324  11.451  1.00 82.35           N  
ATOM    160  H   ALA A  11      31.036 -50.838  11.308  1.00 82.35           H  
ATOM    161  CA  ALA A  11      29.084 -50.983  12.163  1.00 82.35           C  
ATOM    162  HA  ALA A  11      28.192 -50.961  11.538  1.00 82.35           H  
ATOM    163  C   ALA A  11      28.752 -50.254  13.475  1.00 82.35           C  
ATOM    164  CB  ALA A  11      29.475 -52.443  12.416  1.00 82.35           C  
ATOM    165  HB1 ALA A  11      28.660 -52.959  12.924  1.00 82.35           H  
ATOM    166  HB2 ALA A  11      29.679 -52.941  11.469  1.00 82.35           H  
ATOM    167  HB3 ALA A  11      30.368 -52.489  13.040  1.00 82.35           H  
ATOM    168  O   ALA A  11      27.579 -50.028  13.791  1.00 82.35           O  
ATOM    169  N   GLU A  12      29.786 -49.824  14.196  1.00 87.32           N  
ATOM    170  H   GLU A  12      30.723 -50.080  13.918  1.00 87.32           H  
ATOM    171  CA  GLU A  12      29.621 -49.100  15.447  1.00 87.32           C  
ATOM    172  HA  GLU A  12      28.855 -49.635  16.007  1.00 87.32           H  
ATOM    173  C   GLU A  12      29.071 -47.684  15.250  1.00 87.32           C  
ATOM    174  CB  GLU A  12      30.957 -49.132  16.209  1.00 87.32           C  
ATOM    175  HB2 GLU A  12      31.383 -50.133  16.150  1.00 87.32           H  
ATOM    176  HB3 GLU A  12      31.653 -48.439  15.735  1.00 87.32           H  
ATOM    177  O   GLU A  12      28.260 -47.224  16.054  1.00 87.32           O  
ATOM    178  CG  GLU A  12      30.833 -48.776  17.692  1.00 87.32           C  
ATOM    179  HG2 GLU A  12      30.348 -47.805  17.792  1.00 87.32           H  
ATOM    180  HG3 GLU A  12      31.842 -48.672  18.091  1.00 87.32           H  
ATOM    181  CD  GLU A  12      30.071 -49.819  18.526  1.00 87.32           C  
ATOM    182  OE1 GLU A  12      30.346 -49.881  19.745  1.00 87.32           O  
ATOM    183  OE2 GLU A  12      29.131 -50.485  18.040  1.00 87.32           O  
ATOM    184  N   LEU A  13      29.409 -47.021  14.141  1.00 90.90           N  
ATOM    185  H   LEU A  13      30.113 -47.430  13.543  1.00 90.90           H  
ATOM    186  CA  LEU A  13      28.830 -45.732  13.760  1.00 90.90           C  
ATOM    187  HA  LEU A  13      28.862 -45.069  14.624  1.00 90.90           H  
ATOM    188  C   LEU A  13      27.356 -45.846  13.363  1.00 90.90           C  
ATOM    189  CB  LEU A  13      29.654 -45.111  12.626  1.00 90.90           C  
ATOM    190  HB2 LEU A  13      29.089 -44.292  12.180  1.00 90.90           H  
ATOM    191  HB3 LEU A  13      29.814 -45.861  11.852  1.00 90.90           H  
ATOM    192  O   LEU A  13      26.548 -45.039  13.814  1.00 90.90           O  
ATOM    193  CG  LEU A  13      31.011 -44.560  13.094  1.00 90.90           C  
ATOM    194  HG  LEU A  13      31.548 -45.309  13.676  1.00 90.90           H  
ATOM    195  CD1 LEU A  13      31.841 -44.217  11.867  1.00 90.90           C  
ATOM    196 HD11 LEU A  13      32.053 -45.124  11.301  1.00 90.90           H  
ATOM    197 HD12 LEU A  13      32.788 -43.764  12.162  1.00 90.90           H  
ATOM    198 HD13 LEU A  13      31.288 -43.519  11.239  1.00 90.90           H  
ATOM    199  CD2 LEU A  13      30.853 -43.303  13.953  1.00 90.90           C  
ATOM    200 HD21 LEU A  13      30.380 -43.548  14.904  1.00 90.90           H  
ATOM    201 HD22 LEU A  13      30.250 -42.564  13.426  1.00 90.90           H  
ATOM    202 HD23 LEU A  13      31.833 -42.872  14.160  1.00 90.90           H  
ATOM    203  N   VAL A  14      26.956 -46.863  12.593  1.00 88.67           N  
ATOM    204  H   VAL A  14      27.658 -47.485  12.218  1.00 88.67           H  
ATOM    205  CA  VAL A  14      25.529 -47.100  12.298  1.00 88.67           C  
ATOM    206  HA  VAL A  14      25.105 -46.205  11.842  1.00 88.67           H  
ATOM    207  C   VAL A  14      24.758 -47.343  13.592  1.00 88.67           C  
ATOM    208  CB  VAL A  14      25.338 -48.277  11.323  1.00 88.67           C  
ATOM    209  HB  VAL A  14      25.882 -49.145  11.695  1.00 88.67           H  
ATOM    210  O   VAL A  14      23.668 -46.797  13.781  1.00 88.67           O  
ATOM    211  CG1 VAL A  14      23.859 -48.665  11.160  1.00 88.67           C  
ATOM    212 HG11 VAL A  14      23.277 -47.785  10.886  1.00 88.67           H  
ATOM    213 HG12 VAL A  14      23.475 -49.086  12.090  1.00 88.67           H  
ATOM    214 HG13 VAL A  14      23.761 -49.418  10.378  1.00 88.67           H  
ATOM    215  CG2 VAL A  14      25.865 -47.925   9.929  1.00 88.67           C  
ATOM    216 HG21 VAL A  14      26.912 -47.626   9.983  1.00 88.67           H  
ATOM    217 HG22 VAL A  14      25.286 -47.105   9.504  1.00 88.67           H  
ATOM    218 HG23 VAL A  14      25.795 -48.794   9.274  1.00 88.67           H  
ATOM    219  N   ARG A  15      25.323 -48.133  14.513  1.00 88.44           N  
ATOM    220  H   ARG A  15      26.217 -48.554  14.305  1.00 88.44           H  
ATOM    221  CA  ARG A  15      24.721 -48.353  15.830  1.00 88.44           C  
ATOM    222  HA  ARG A  15      23.698 -48.702  15.688  1.00 88.44           H  
ATOM    223  C   ARG A  15      24.625 -47.048  16.616  1.00 88.44           C  
ATOM    224  CB  ARG A  15      25.514 -49.424  16.588  1.00 88.44           C  
ATOM    225  HB2 ARG A  15      26.460 -49.003  16.928  1.00 88.44           H  
ATOM    226  HB3 ARG A  15      25.735 -50.256  15.920  1.00 88.44           H  
ATOM    227  O   ARG A  15      23.568 -46.792  17.189  1.00 88.44           O  
ATOM    228  CG  ARG A  15      24.703 -49.966  17.776  1.00 88.44           C  
ATOM    229  HG2 ARG A  15      23.883 -50.574  17.394  1.00 88.44           H  
ATOM    230  HG3 ARG A  15      24.283 -49.148  18.361  1.00 88.44           H  
ATOM    231  CD  ARG A  15      25.575 -50.823  18.693  1.00 88.44           C  
ATOM    232  HD2 ARG A  15      24.932 -51.359  19.390  1.00 88.44           H  
ATOM    233  HD3 ARG A  15      26.136 -51.542  18.096  1.00 88.44           H  
ATOM    234  NE  ARG A  15      26.502 -49.971  19.449  1.00 88.44           N  
ATOM    235  HE  ARG A  15      26.666 -49.043  19.086  1.00 88.44           H  
ATOM    236  NH1 ARG A  15      27.451 -51.596  20.770  1.00 88.44           N  
ATOM    237 HH11 ARG A  15      28.211 -51.794  21.405  1.00 88.44           H  
ATOM    238 HH12 ARG A  15      27.079 -52.304  20.153  1.00 88.44           H  
ATOM    239  NH2 ARG A  15      28.089 -49.493  20.987  1.00 88.44           N  
ATOM    240 HH21 ARG A  15      29.059 -49.767  20.917  1.00 88.44           H  
ATOM    241 HH22 ARG A  15      27.966 -48.519  20.752  1.00 88.44           H  
ATOM    242  CZ  ARG A  15      27.333 -50.358  20.392  1.00 88.44           C  
ATOM    243  N   LEU A  16      25.673 -46.222  16.613  1.00 91.06           N  
ATOM    244  H   LEU A  16      26.515 -46.516  16.138  1.00 91.06           H  
ATOM    245  CA  LEU A  16      25.688 -44.918  17.271  1.00 91.06           C  
ATOM    246  HA  LEU A  16      25.494 -45.070  18.332  1.00 91.06           H  
ATOM    247  C   LEU A  16      24.577 -44.021  16.726  1.00 91.06           C  
ATOM    248  CB  LEU A  16      27.075 -44.267  17.110  1.00 91.06           C  
ATOM    249  HB2 LEU A  16      27.315 -44.207  16.048  1.00 91.06           H  
ATOM    250  HB3 LEU A  16      27.823 -44.901  17.585  1.00 91.06           H  
ATOM    251  O   LEU A  16      23.739 -43.579  17.502  1.00 91.06           O  
ATOM    252  CG  LEU A  16      27.173 -42.845  17.691  1.00 91.06           C  
ATOM    253  HG  LEU A  16      26.399 -42.213  17.257  1.00 91.06           H  
ATOM    254  CD1 LEU A  16      27.013 -42.850  19.212  1.00 91.06           C  
ATOM    255 HD11 LEU A  16      26.039 -43.254  19.488  1.00 91.06           H  
ATOM    256 HD12 LEU A  16      27.806 -43.436  19.677  1.00 91.06           H  
ATOM    257 HD13 LEU A  16      27.050 -41.824  19.578  1.00 91.06           H  
ATOM    258  CD2 LEU A  16      28.526 -42.242  17.318  1.00 91.06           C  
ATOM    259 HD21 LEU A  16      28.629 -42.214  16.234  1.00 91.06           H  
ATOM    260 HD22 LEU A  16      29.337 -42.833  17.745  1.00 91.06           H  
ATOM    261 HD23 LEU A  16      28.587 -41.219  17.690  1.00 91.06           H  
ATOM    262  N   VAL A  17      24.506 -43.819  15.408  1.00 92.88           N  
ATOM    263  H   VAL A  17      25.224 -44.215  14.819  1.00 92.88           H  
ATOM    264  CA  VAL A  17      23.505 -42.927  14.809  1.00 92.88           C  
ATOM    265  HA  VAL A  17      23.578 -41.959  15.306  1.00 92.88           H  
ATOM    266  C   VAL A  17      22.093 -43.430  15.061  1.00 92.88           C  
ATOM    267  CB  VAL A  17      23.731 -42.710  13.305  1.00 92.88           C  
ATOM    268  HB  VAL A  17      23.643 -43.661  12.781  1.00 92.88           H  
ATOM    269  O   VAL A  17      21.236 -42.643  15.453  1.00 92.88           O  
ATOM    270  CG1 VAL A  17      22.688 -41.728  12.762  1.00 92.88           C  
ATOM    271 HG11 VAL A  17      22.917 -41.511  11.718  1.00 92.88           H  
ATOM    272 HG12 VAL A  17      22.716 -40.794  13.323  1.00 92.88           H  
ATOM    273 HG13 VAL A  17      21.681 -42.141  12.814  1.00 92.88           H  
ATOM    274  CG2 VAL A  17      25.103 -42.099  13.008  1.00 92.88           C  
ATOM    275 HG21 VAL A  17      25.250 -42.055  11.929  1.00 92.88           H  
ATOM    276 HG22 VAL A  17      25.907 -42.695  13.439  1.00 92.88           H  
ATOM    277 HG23 VAL A  17      25.162 -41.089  13.413  1.00 92.88           H  
ATOM    278  N   ARG A  18      21.832 -44.733  14.909  1.00 89.40           N  
ATOM    279  H   ARG A  18      22.576 -45.336  14.588  1.00 89.40           H  
ATOM    280  CA  ARG A  18      20.522 -45.313  15.245  1.00 89.40           C  
ATOM    281  HA  ARG A  18      19.740 -44.810  14.677  1.00 89.40           H  
ATOM    282  C   ARG A  18      20.171 -45.120  16.714  1.00 89.40           C  
ATOM    283  CB  ARG A  18      20.502 -46.806  14.932  1.00 89.40           C  
ATOM    284  HB2 ARG A  18      21.376 -47.276  15.384  1.00 89.40           H  
ATOM    285  HB3 ARG A  18      19.611 -47.238  15.387  1.00 89.40           H  
ATOM    286  O   ARG A  18      19.031 -44.784  17.006  1.00 89.40           O  
ATOM    287  CG  ARG A  18      20.476 -47.096  13.428  1.00 89.40           C  
ATOM    288  HG2 ARG A  18      19.547 -46.727  12.994  1.00 89.40           H  
ATOM    289  HG3 ARG A  18      21.310 -46.603  12.929  1.00 89.40           H  
ATOM    290  CD  ARG A  18      20.588 -48.607  13.225  1.00 89.40           C  
ATOM    291  HD2 ARG A  18      20.745 -48.799  12.163  1.00 89.40           H  
ATOM    292  HD3 ARG A  18      21.454 -48.977  13.773  1.00 89.40           H  
ATOM    293  NE  ARG A  18      19.367 -49.283  13.687  1.00 89.40           N  
ATOM    294  HE  ARG A  18      18.647 -48.693  14.080  1.00 89.40           H  
ATOM    295  NH1 ARG A  18      19.785 -51.409  12.954  1.00 89.40           N  
ATOM    296 HH11 ARG A  18      20.707 -51.106  12.675  1.00 89.40           H  
ATOM    297 HH12 ARG A  18      19.497 -52.373  12.866  1.00 89.40           H  
ATOM    298  NH2 ARG A  18      17.825 -50.911  13.914  1.00 89.40           N  
ATOM    299 HH21 ARG A  18      17.209 -50.178  14.239  1.00 89.40           H  
ATOM    300 HH22 ARG A  18      17.468 -51.848  13.792  1.00 89.40           H  
ATOM    301  CZ  ARG A  18      19.005 -50.534  13.524  1.00 89.40           C  
ATOM    302  N   THR A  19      21.136 -45.303  17.616  1.00 89.53           N  
ATOM    303  H   THR A  19      22.057 -45.553  17.286  1.00 89.53           H  
ATOM    304  CA  THR A  19      20.942 -45.090  19.057  1.00 89.53           C  
ATOM    305  HA  THR A  19      20.076 -45.665  19.387  1.00 89.53           H  
ATOM    306  C   THR A  19      20.633 -43.627  19.342  1.00 89.53           C  
ATOM    307  CB  THR A  19      22.156 -45.557  19.872  1.00 89.53           C  
ATOM    308  HB  THR A  19      23.032 -44.968  19.599  1.00 89.53           H  
ATOM    309  O   THR A  19      19.625 -43.347  19.971  1.00 89.53           O  
ATOM    310  CG2 THR A  19      21.940 -45.450  21.381  1.00 89.53           C  
ATOM    311 HG21 THR A  19      21.040 -45.994  21.668  1.00 89.53           H  
ATOM    312 HG22 THR A  19      21.835 -44.409  21.683  1.00 89.53           H  
ATOM    313 HG23 THR A  19      22.798 -45.877  21.901  1.00 89.53           H  
ATOM    314  OG1 THR A  19      22.407 -46.918  19.592  1.00 89.53           O  
ATOM    315  HG1 THR A  19      22.780 -46.943  18.707  1.00 89.53           H  
ATOM    316  N   SER A  20      21.414 -42.685  18.808  1.00 92.27           N  
ATOM    317  H   SER A  20      22.254 -42.958  18.318  1.00 92.27           H  
ATOM    318  CA  SER A  20      21.160 -41.249  18.960  1.00 92.27           C  
ATOM    319  HA  SER A  20      21.132 -41.009  20.023  1.00 92.27           H  
ATOM    320  C   SER A  20      19.818 -40.832  18.359  1.00 92.27           C  
ATOM    321  CB  SER A  20      22.279 -40.436  18.301  1.00 92.27           C  
ATOM    322  HB2 SER A  20      22.302 -40.647  17.232  1.00 92.27           H  
ATOM    323  HB3 SER A  20      22.086 -39.373  18.445  1.00 92.27           H  
ATOM    324  O   SER A  20      19.089 -40.063  18.971  1.00 92.27           O  
ATOM    325  OG  SER A  20      23.534 -40.765  18.864  1.00 92.27           O  
ATOM    326  HG  SER A  20      23.543 -40.501  19.787  1.00 92.27           H  
ATOM    327  N   THR A  21      19.452 -41.374  17.198  1.00 88.86           N  
ATOM    328  H   THR A  21      20.108 -41.990  16.740  1.00 88.86           H  
ATOM    329  CA  THR A  21      18.154 -41.125  16.552  1.00 88.86           C  
ATOM    330  HA  THR A  21      18.009 -40.052  16.422  1.00 88.86           H  
ATOM    331  C   THR A  21      17.011 -41.647  17.415  1.00 88.86           C  
ATOM    332  CB  THR A  21      18.096 -41.796  15.174  1.00 88.86           C  
ATOM    333  HB  THR A  21      18.159 -42.877  15.301  1.00 88.86           H  
ATOM    334  O   THR A  21      16.046 -40.929  17.653  1.00 88.86           O  
ATOM    335  CG2 THR A  21      16.831 -41.459  14.391  1.00 88.86           C  
ATOM    336 HG21 THR A  21      16.820 -40.391  14.171  1.00 88.86           H  
ATOM    337 HG22 THR A  21      16.825 -42.004  13.447  1.00 88.86           H  
ATOM    338 HG23 THR A  21      15.937 -41.728  14.954  1.00 88.86           H  
ATOM    339  OG1 THR A  21      19.179 -41.373  14.384  1.00 88.86           O  
ATOM    340  HG1 THR A  21      19.983 -41.722  14.775  1.00 88.86           H  
ATOM    341  N   ALA A  22      17.142 -42.869  17.938  1.00 86.68           N  
ATOM    342  H   ALA A  22      17.963 -43.413  17.715  1.00 86.68           H  
ATOM    343  CA  ALA A  22      16.185 -43.459  18.865  1.00 86.68           C  
ATOM    344  HA  ALA A  22      15.207 -43.499  18.387  1.00 86.68           H  
ATOM    345  C   ALA A  22      16.043 -42.593  20.123  1.00 86.68           C  
ATOM    346  CB  ALA A  22      16.637 -44.890  19.188  1.00 86.68           C  
ATOM    347  HB1 ALA A  22      16.611 -45.498  18.283  1.00 86.68           H  
ATOM    348  HB2 ALA A  22      17.651 -44.889  19.588  1.00 86.68           H  
ATOM    349  HB3 ALA A  22      15.987 -45.337  19.940  1.00 86.68           H  
ATOM    350  O   ALA A  22      14.929 -42.242  20.489  1.00 86.68           O  
ATOM    351  N   THR A  23      17.158 -42.151  20.716  1.00 86.22           N  
ATOM    352  H   THR A  23      18.048 -42.496  20.386  1.00 86.22           H  
ATOM    353  CA  THR A  23      17.158 -41.236  21.866  1.00 86.22           C  
ATOM    354  HA  THR A  23      16.623 -41.711  22.688  1.00 86.22           H  
ATOM    355  C   THR A  23      16.435 -39.922  21.561  1.00 86.22           C  
ATOM    356  CB  THR A  23      18.597 -40.938  22.320  1.00 86.22           C  
ATOM    357  HB  THR A  23      19.136 -40.431  21.519  1.00 86.22           H  
ATOM    358  O   THR A  23      15.659 -39.454  22.388  1.00 86.22           O  
ATOM    359  CG2 THR A  23      18.664 -40.067  23.572  1.00 86.22           C  
ATOM    360 HG21 THR A  23      18.295 -39.066  23.351  1.00 86.22           H  
ATOM    361 HG22 THR A  23      19.698 -39.989  23.907  1.00 86.22           H  
ATOM    362 HG23 THR A  23      18.060 -40.506  24.366  1.00 86.22           H  
ATOM    363  OG1 THR A  23      19.280 -42.130  22.629  1.00 86.22           O  
ATOM    364  HG1 THR A  23      18.624 -42.786  22.876  1.00 86.22           H  
ATOM    365  N   VAL A  24      16.646 -39.330  20.382  1.00 83.79           N  
ATOM    366  H   VAL A  24      17.301 -39.753  19.740  1.00 83.79           H  
ATOM    367  CA  VAL A  24      15.983 -38.074  19.981  1.00 83.79           C  
ATOM    368  HA  VAL A  24      16.104 -37.346  20.783  1.00 83.79           H  
ATOM    369  C   VAL A  24      14.477 -38.249  19.788  1.00 83.79           C  
ATOM    370  CB  VAL A  24      16.636 -37.505  18.709  1.00 83.79           C  
ATOM    371  HB  VAL A  24      16.726 -38.292  17.960  1.00 83.79           H  
ATOM    372  O   VAL A  24      13.722 -37.357  20.165  1.00 83.79           O  
ATOM    373  CG1 VAL A  24      15.874 -36.332  18.091  1.00 83.79           C  
ATOM    374 HG11 VAL A  24      15.728 -35.539  18.824  1.00 83.79           H  
ATOM    375 HG12 VAL A  24      16.431 -35.951  17.235  1.00 83.79           H  
ATOM    376 HG13 VAL A  24      14.903 -36.665  17.723  1.00 83.79           H  
ATOM    377  CG2 VAL A  24      18.030 -36.980  19.048  1.00 83.79           C  
ATOM    378 HG21 VAL A  24      18.533 -36.677  18.130  1.00 83.79           H  
ATOM    379 HG22 VAL A  24      18.613 -37.766  19.529  1.00 83.79           H  
ATOM    380 HG23 VAL A  24      17.956 -36.135  19.732  1.00 83.79           H  
ATOM    381  N   LEU A  25      14.048 -39.389  19.243  1.00 78.00           N  
ATOM    382  H   LEU A  25      14.740 -40.059  18.938  1.00 78.00           H  
ATOM    383  CA  LEU A  25      12.638 -39.724  19.013  1.00 78.00           C  
ATOM    384  HA  LEU A  25      12.087 -38.814  18.777  1.00 78.00           H  
ATOM    385  C   LEU A  25      11.933 -40.333  20.239  1.00 78.00           C  
ATOM    386  CB  LEU A  25      12.551 -40.683  17.818  1.00 78.00           C  
ATOM    387  HB2 LEU A  25      13.173 -41.551  18.036  1.00 78.00           H  
ATOM    388  HB3 LEU A  25      11.523 -41.032  17.721  1.00 78.00           H  
ATOM    389  O   LEU A  25      10.734 -40.592  20.183  1.00 78.00           O  
ATOM    390  CG  LEU A  25      12.977 -40.082  16.471  1.00 78.00           C  
ATOM    391  HG  LEU A  25      13.998 -39.707  16.536  1.00 78.00           H  
ATOM    392  CD1 LEU A  25      12.941 -41.212  15.445  1.00 78.00           C  
ATOM    393 HD11 LEU A  25      13.577 -42.035  15.772  1.00 78.00           H  
ATOM    394 HD12 LEU A  25      13.298 -40.847  14.482  1.00 78.00           H  
ATOM    395 HD13 LEU A  25      11.917 -41.569  15.332  1.00 78.00           H  
ATOM    396  CD2 LEU A  25      12.061 -38.941  16.027  1.00 78.00           C  
ATOM    397 HD21 LEU A  25      12.195 -38.071  16.670  1.00 78.00           H  
ATOM    398 HD22 LEU A  25      11.020 -39.261  16.065  1.00 78.00           H  
ATOM    399 HD23 LEU A  25      12.285 -38.650  15.000  1.00 78.00           H  
ATOM    400  N   GLY A  26      12.652 -40.578  21.339  1.00 76.35           N  
ATOM    401  H   GLY A  26      13.638 -40.359  21.321  1.00 76.35           H  
ATOM    402  CA  GLY A  26      12.095 -41.178  22.556  1.00 76.35           C  
ATOM    403  HA2 GLY A  26      11.134 -40.714  22.780  1.00 76.35           H  
ATOM    404  HA3 GLY A  26      12.775 -40.975  23.384  1.00 76.35           H  
ATOM    405  C   GLY A  26      11.886 -42.696  22.488  1.00 76.35           C  
ATOM    406  O   GLY A  26      11.012 -43.228  23.166  1.00 76.35           O  
ATOM    407  N   HIS A  27      12.662 -43.409  21.672  1.00 78.73           N  
ATOM    408  H   HIS A  27      13.377 -42.914  21.158  1.00 78.73           H  
ATOM    409  CA  HIS A  27      12.669 -44.871  21.625  1.00 78.73           C  
ATOM    410  HA  HIS A  27      11.694 -45.242  21.942  1.00 78.73           H  
ATOM    411  C   HIS A  27      13.728 -45.464  22.574  1.00 78.73           C  
ATOM    412  CB  HIS A  27      12.906 -45.338  20.181  1.00 78.73           C  
ATOM    413  HB2 HIS A  27      13.857 -44.931  19.839  1.00 78.73           H  
ATOM    414  HB3 HIS A  27      12.982 -46.426  20.172  1.00 78.73           H  
ATOM    415  O   HIS A  27      14.904 -45.115  22.480  1.00 78.73           O  
ATOM    416  CG  HIS A  27      11.846 -44.930  19.190  1.00 78.73           C  
ATOM    417  CD2 HIS A  27      12.057 -44.347  17.970  1.00 78.73           C  
ATOM    418  HD2 HIS A  27      13.014 -44.076  17.550  1.00 78.73           H  
ATOM    419  ND1 HIS A  27      10.487 -45.100  19.327  1.00 78.73           N  
ATOM    420  HD1 HIS A  27      10.005 -45.366  20.173  1.00 78.73           H  
ATOM    421  CE1 HIS A  27       9.898 -44.626  18.216  1.00 78.73           C  
ATOM    422  HE1 HIS A  27       8.831 -44.566  18.054  1.00 78.73           H  
ATOM    423  NE2 HIS A  27      10.818 -44.181  17.350  1.00 78.73           N  
ATOM    424  N   ASP A  28      13.328 -46.419  23.425  1.00 75.01           N  
ATOM    425  H   ASP A  28      12.336 -46.548  23.563  1.00 75.01           H  
ATOM    426  CA  ASP A  28      14.229 -47.121  24.363  1.00 75.01           C  
ATOM    427  HA  ASP A  28      14.855 -46.392  24.877  1.00 75.01           H  
ATOM    428  C   ASP A  28      15.162 -48.135  23.677  1.00 75.01           C  
ATOM    429  CB  ASP A  28      13.400 -47.885  25.410  1.00 75.01           C  
ATOM    430  HB2 ASP A  28      14.067 -48.536  25.975  1.00 75.01           H  
ATOM    431  HB3 ASP A  28      12.678 -48.520  24.896  1.00 75.01           H  
ATOM    432  O   ASP A  28      16.280 -48.375  24.133  1.00 75.01           O  
ATOM    433  CG  ASP A  28      12.676 -46.990  26.417  1.00 75.01           C  
ATOM    434  OD1 ASP A  28      13.247 -45.943  26.788  1.00 75.01           O  
ATOM    435  OD2 ASP A  28      11.566 -47.397  26.826  1.00 75.01           O  
ATOM    436  N   ASP A  29      14.705 -48.753  22.582  1.00 76.73           N  
ATOM    437  H   ASP A  29      13.792 -48.488  22.243  1.00 76.73           H  
ATOM    438  CA  ASP A  29      15.483 -49.734  21.822  1.00 76.73           C  
ATOM    439  HA  ASP A  29      16.349 -50.020  22.420  1.00 76.73           H  
ATOM    440  C   ASP A  29      15.955 -49.124  20.486  1.00 76.73           C  
ATOM    441  CB  ASP A  29      14.693 -51.043  21.627  1.00 76.73           C  
ATOM    442  HB2 ASP A  29      13.835 -50.854  20.983  1.00 76.73           H  
ATOM    443  HB3 ASP A  29      14.321 -51.372  22.597  1.00 76.73           H  
ATOM    444  O   ASP A  29      15.125 -48.840  19.613  1.00 76.73           O  
ATOM    445  CG  ASP A  29      15.535 -52.185  21.022  1.00 76.73           C  
ATOM    446  OD1 ASP A  29      16.685 -51.944  20.580  1.00 76.73           O  
ATOM    447  OD2 ASP A  29      15.030 -53.326  20.927  1.00 76.73           O  
ATOM    448  N   PRO A  30      17.276 -48.994  20.248  1.00 76.96           N  
ATOM    449  CA  PRO A  30      17.839 -48.576  18.961  1.00 76.96           C  
ATOM    450  HA  PRO A  30      17.589 -47.529  18.791  1.00 76.96           H  
ATOM    451  C   PRO A  30      17.358 -49.413  17.765  1.00 76.96           C  
ATOM    452  CB  PRO A  30      19.356 -48.725  19.117  1.00 76.96           C  
ATOM    453  HB2 PRO A  30      19.892 -47.948  18.572  1.00 76.96           H  
ATOM    454  HB3 PRO A  30      19.674 -49.711  18.776  1.00 76.96           H  
ATOM    455  O   PRO A  30      17.443 -48.971  16.613  1.00 76.96           O  
ATOM    456  CG  PRO A  30      19.586 -48.628  20.620  1.00 76.96           C  
ATOM    457  HG2 PRO A  30      20.489 -49.152  20.933  1.00 76.96           H  
ATOM    458  HG3 PRO A  30      19.630 -47.578  20.908  1.00 76.96           H  
ATOM    459  CD  PRO A  30      18.332 -49.245  21.215  1.00 76.96           C  
ATOM    460  HD2 PRO A  30      18.473 -50.318  21.343  1.00 76.96           H  
ATOM    461  HD3 PRO A  30      18.114 -48.775  22.174  1.00 76.96           H  
ATOM    462  N   LYS A  31      16.859 -50.636  18.003  1.00 76.86           N  
ATOM    463  H   LYS A  31      16.824 -50.957  18.960  1.00 76.86           H  
ATOM    464  CA  LYS A  31      16.277 -51.488  16.959  1.00 76.86           C  
ATOM    465  HA  LYS A  31      17.007 -51.576  16.154  1.00 76.86           H  
ATOM    466  C   LYS A  31      15.010 -50.902  16.337  1.00 76.86           C  
ATOM    467  CB  LYS A  31      15.993 -52.893  17.493  1.00 76.86           C  
ATOM    468  HB2 LYS A  31      15.356 -52.821  18.374  1.00 76.86           H  
ATOM    469  HB3 LYS A  31      15.448 -53.455  16.735  1.00 76.86           H  
ATOM    470  O   LYS A  31      14.738 -51.247  15.187  1.00 76.86           O  
ATOM    471  CG  LYS A  31      17.285 -53.653  17.819  1.00 76.86           C  
ATOM    472  HG2 LYS A  31      17.877 -53.095  18.545  1.00 76.86           H  
ATOM    473  HG3 LYS A  31      17.871 -53.785  16.910  1.00 76.86           H  
ATOM    474  CD  LYS A  31      16.926 -55.018  18.404  1.00 76.86           C  
ATOM    475  HD2 LYS A  31      16.293 -54.860  19.276  1.00 76.86           H  
ATOM    476  HD3 LYS A  31      16.375 -55.601  17.667  1.00 76.86           H  
ATOM    477  CE  LYS A  31      18.190 -55.759  18.829  1.00 76.86           C  
ATOM    478  HE2 LYS A  31      18.785 -56.000  17.948  1.00 76.86           H  
ATOM    479  HE3 LYS A  31      18.769 -55.090  19.466  1.00 76.86           H  
ATOM    480  NZ  LYS A  31      17.827 -56.978  19.584  1.00 76.86           N  
ATOM    481  HZ1 LYS A  31      17.265 -56.701  20.376  1.00 76.86           H  
ATOM    482  HZ2 LYS A  31      18.650 -57.452  19.928  1.00 76.86           H  
ATOM    483  HZ3 LYS A  31      17.273 -57.602  19.015  1.00 76.86           H  
ATOM    484  N   ALA A  32      14.297 -50.013  17.033  1.00 74.02           N  
ATOM    485  H   ALA A  32      14.598 -49.774  17.967  1.00 74.02           H  
ATOM    486  CA  ALA A  32      13.106 -49.334  16.519  1.00 74.02           C  
ATOM    487  HA  ALA A  32      12.377 -50.080  16.203  1.00 74.02           H  
ATOM    488  C   ALA A  32      13.417 -48.444  15.304  1.00 74.02           C  
ATOM    489  CB  ALA A  32      12.494 -48.510  17.658  1.00 74.02           C  
ATOM    490  HB1 ALA A  32      13.191 -47.737  17.982  1.00 74.02           H  
ATOM    491  HB2 ALA A  32      11.578 -48.029  17.314  1.00 74.02           H  
ATOM    492  HB3 ALA A  32      12.258 -49.155  18.505  1.00 74.02           H  
ATOM    493  O   ALA A  32      12.629 -48.367  14.365  1.00 74.02           O  
ATOM    494  N   VAL A  33      14.604 -47.835  15.273  1.00 83.68           N  
ATOM    495  H   VAL A  33      15.218 -47.938  16.068  1.00 83.68           H  
ATOM    496  CA  VAL A  33      15.051 -47.012  14.146  1.00 83.68           C  
ATOM    497  HA  VAL A  33      14.190 -46.526  13.687  1.00 83.68           H  
ATOM    498  C   VAL A  33      15.712 -47.908  13.114  1.00 83.68           C  
ATOM    499  CB  VAL A  33      16.007 -45.907  14.625  1.00 83.68           C  
ATOM    500  HB  VAL A  33      16.860 -46.355  15.133  1.00 83.68           H  
ATOM    501  O   VAL A  33      16.822 -48.390  13.335  1.00 83.68           O  
ATOM    502  CG1 VAL A  33      16.523 -45.069  13.449  1.00 83.68           C  
ATOM    503 HG11 VAL A  33      15.689 -44.590  12.936  1.00 83.68           H  
ATOM    504 HG12 VAL A  33      17.075 -45.683  12.738  1.00 83.68           H  
ATOM    505 HG13 VAL A  33      17.202 -44.301  13.820  1.00 83.68           H  
ATOM    506  CG2 VAL A  33      15.287 -44.975  15.603  1.00 83.68           C  
ATOM    507 HG21 VAL A  33      14.981 -45.517  16.498  1.00 83.68           H  
ATOM    508 HG22 VAL A  33      15.958 -44.169  15.899  1.00 83.68           H  
ATOM    509 HG23 VAL A  33      14.404 -44.541  15.133  1.00 83.68           H  
ATOM    510  N   ARG A  34      15.073 -48.146  11.969  1.00 79.49           N  
ATOM    511  H   ARG A  34      14.163 -47.725  11.841  1.00 79.49           H  
ATOM    512  CA  ARG A  34      15.727 -48.813  10.832  1.00 79.49           C  
ATOM    513  HA  ARG A  34      16.248 -49.700  11.192  1.00 79.49           H  
ATOM    514  C   ARG A  34      16.768 -47.875  10.217  1.00 79.49           C  
ATOM    515  CB  ARG A  34      14.676 -49.233   9.802  1.00 79.49           C  
ATOM    516  HB2 ARG A  34      15.132 -49.288   8.813  1.00 79.49           H  
ATOM    517  HB3 ARG A  34      13.892 -48.476   9.795  1.00 79.49           H  
ATOM    518  O   ARG A  34      16.478 -46.720   9.936  1.00 79.49           O  
ATOM    519  CG  ARG A  34      14.012 -50.576  10.115  1.00 79.49           C  
ATOM    520  HG2 ARG A  34      13.532 -50.527  11.092  1.00 79.49           H  
ATOM    521  HG3 ARG A  34      14.760 -51.368  10.112  1.00 79.49           H  
ATOM    522  CD  ARG A  34      12.959 -50.851   9.037  1.00 79.49           C  
ATOM    523  HD2 ARG A  34      12.267 -50.009   9.021  1.00 79.49           H  
ATOM    524  HD3 ARG A  34      13.446 -50.915   8.064  1.00 79.49           H  
ATOM    525  NE  ARG A  34      12.219 -52.099   9.298  1.00 79.49           N  
ATOM    526  HE  ARG A  34      12.653 -52.775   9.910  1.00 79.49           H  
ATOM    527  NH1 ARG A  34      10.345 -51.570   8.072  1.00 79.49           N  
ATOM    528 HH11 ARG A  34      10.742 -50.670   7.844  1.00 79.49           H  
ATOM    529 HH12 ARG A  34       9.418 -51.791   7.738  1.00 79.49           H  
ATOM    530  NH2 ARG A  34      10.445 -53.522   9.145  1.00 79.49           N  
ATOM    531 HH21 ARG A  34       9.520 -53.719   8.792  1.00 79.49           H  
ATOM    532 HH22 ARG A  34      10.905 -54.181   9.757  1.00 79.49           H  
ATOM    533  CZ  ARG A  34      11.012 -52.389   8.838  1.00 79.49           C  
ATOM    534  N   ALA A  35      17.974 -48.393   9.976  1.00 79.93           N  
ATOM    535  H   ALA A  35      18.134 -49.362  10.208  1.00 79.93           H  
ATOM    536  CA  ALA A  35      19.128 -47.589   9.554  1.00 79.93           C  
ATOM    537  HA  ALA A  35      19.349 -46.880  10.352  1.00 79.93           H  
ATOM    538  C   ALA A  35      18.894 -46.790   8.257  1.00 79.93           C  
ATOM    539  CB  ALA A  35      20.328 -48.527   9.379  1.00 79.93           C  
ATOM    540  HB1 ALA A  35      21.243 -47.935   9.384  1.00 79.93           H  
ATOM    541  HB2 ALA A  35      20.372 -49.269  10.175  1.00 79.93           H  
ATOM    542  HB3 ALA A  35      20.256 -49.049   8.424  1.00 79.93           H  
ATOM    543  O   ALA A  35      19.455 -45.716   8.071  1.00 79.93           O  
ATOM    544  N   THR A  36      18.051 -47.320   7.374  1.00 76.77           N  
ATOM    545  H   THR A  36      17.640 -48.221   7.572  1.00 76.77           H  
ATOM    546  CA  THR A  36      17.762 -46.768   6.050  1.00 76.77           C  
ATOM    547  HA  THR A  36      18.574 -46.111   5.739  1.00 76.77           H  
ATOM    548  C   THR A  36      16.480 -45.940   5.996  1.00 76.77           C  
ATOM    549  CB  THR A  36      17.661 -47.915   5.037  1.00 76.77           C  
ATOM    550  HB  THR A  36      17.361 -47.521   4.066  1.00 76.77           H  
ATOM    551  O   THR A  36      16.183 -45.384   4.945  1.00 76.77           O  
ATOM    552  CG2 THR A  36      18.991 -48.653   4.878  1.00 76.77           C  
ATOM    553 HG21 THR A  36      19.276 -49.143   5.809  1.00 76.77           H  
ATOM    554 HG22 THR A  36      19.769 -47.945   4.593  1.00 76.77           H  
ATOM    555 HG23 THR A  36      18.897 -49.403   4.093  1.00 76.77           H  
ATOM    556  OG1 THR A  36      16.704 -48.858   5.484  1.00 76.77           O  
ATOM    557  HG1 THR A  36      16.180 -49.087   4.713  1.00 76.77           H  
ATOM    558  N   THR A  37      15.703 -45.858   7.085  1.00 78.69           N  
ATOM    559  H   THR A  37      16.061 -46.175   7.974  1.00 78.69           H  
ATOM    560  CA  THR A  37      14.462 -45.065   7.085  1.00 78.69           C  
ATOM    561  HA  THR A  37      13.909 -45.301   6.176  1.00 78.69           H  
ATOM    562  C   THR A  37      14.807 -43.581   7.114  1.00 78.69           C  
ATOM    563  CB  THR A  37      13.536 -45.414   8.252  1.00 78.69           C  
ATOM    564  HB  THR A  37      13.998 -45.137   9.200  1.00 78.69           H  
ATOM    565  O   THR A  37      15.598 -43.178   7.973  1.00 78.69           O  
ATOM    566  CG2 THR A  37      12.155 -44.773   8.124  1.00 78.69           C  
ATOM    567 HG21 THR A  37      11.681 -45.072   7.190  1.00 78.69           H  
ATOM    568 HG22 THR A  37      12.233 -43.686   8.136  1.00 78.69           H  
ATOM    569 HG23 THR A  37      11.525 -45.086   8.957  1.00 78.69           H  
ATOM    570  OG1 THR A  37      13.359 -46.807   8.191  1.00 78.69           O  
ATOM    571  HG1 THR A  37      13.978 -47.090   7.513  1.00 78.69           H  
ATOM    572  N   PRO A  38      14.256 -42.773   6.194  1.00 75.61           N  
ATOM    573  CA  PRO A  38      14.500 -41.345   6.187  1.00 75.61           C  
ATOM    574  HA  PRO A  38      15.573 -41.231   6.034  1.00 75.61           H  
ATOM    575  C   PRO A  38      14.051 -40.669   7.489  1.00 75.61           C  
ATOM    576  CB  PRO A  38      13.766 -40.785   4.967  1.00 75.61           C  
ATOM    577  HB2 PRO A  38      12.764 -40.458   5.247  1.00 75.61           H  
ATOM    578  HB3 PRO A  38      14.318 -39.968   4.504  1.00 75.61           H  
ATOM    579  O   PRO A  38      12.973 -40.958   8.003  1.00 75.61           O  
ATOM    580  CG  PRO A  38      13.652 -41.990   4.039  1.00 75.61           C  
ATOM    581  HG2 PRO A  38      14.577 -42.108   3.474  1.00 75.61           H  
ATOM    582  HG3 PRO A  38      12.796 -41.908   3.369  1.00 75.61           H  
ATOM    583  CD  PRO A  38      13.493 -43.151   5.013  1.00 75.61           C  
ATOM    584  HD2 PRO A  38      13.870 -44.060   4.543  1.00 75.61           H  
ATOM    585  HD3 PRO A  38      12.443 -43.269   5.281  1.00 75.61           H  
ATOM    586  N   PHE A  39      14.818 -39.709   7.998  1.00 81.10           N  
ATOM    587  H   PHE A  39      15.706 -39.530   7.552  1.00 81.10           H  
ATOM    588  CA  PHE A  39      14.507 -38.962   9.215  1.00 81.10           C  
ATOM    589  HA  PHE A  39      14.451 -39.656  10.053  1.00 81.10           H  
ATOM    590  C   PHE A  39      13.147 -38.259   9.138  1.00 81.10           C  
ATOM    591  CB  PHE A  39      15.637 -37.959   9.475  1.00 81.10           C  
ATOM    592  HB2 PHE A  39      15.764 -37.335   8.590  1.00 81.10           H  
ATOM    593  HB3 PHE A  39      15.344 -37.305  10.296  1.00 81.10           H  
ATOM    594  O   PHE A  39      12.398 -38.273  10.113  1.00 81.10           O  
ATOM    595  CG  PHE A  39      16.964 -38.591   9.850  1.00 81.10           C  
ATOM    596  CD1 PHE A  39      17.051 -39.424  10.980  1.00 81.10           C  
ATOM    597  HD1 PHE A  39      16.173 -39.620  11.577  1.00 81.10           H  
ATOM    598  CD2 PHE A  39      18.126 -38.313   9.107  1.00 81.10           C  
ATOM    599  HD2 PHE A  39      18.086 -37.653   8.253  1.00 81.10           H  
ATOM    600  CE1 PHE A  39      18.282 -39.993  11.345  1.00 81.10           C  
ATOM    601  HE1 PHE A  39      18.343 -40.638  12.209  1.00 81.10           H  
ATOM    602  CE2 PHE A  39      19.360 -38.848   9.507  1.00 81.10           C  
ATOM    603  HE2 PHE A  39      20.255 -38.594   8.958  1.00 81.10           H  
ATOM    604  CZ  PHE A  39      19.442 -39.700  10.615  1.00 81.10           C  
ATOM    605  HZ  PHE A  39      20.396 -40.108  10.916  1.00 81.10           H  
ATOM    606  N   LYS A  40      12.780 -37.720   7.967  1.00 65.00           N  
ATOM    607  H   LYS A  40      13.450 -37.749   7.212  1.00 65.00           H  
ATOM    608  CA  LYS A  40      11.479 -37.067   7.744  1.00 65.00           C  
ATOM    609  HA  LYS A  40      11.368 -36.272   8.481  1.00 65.00           H  
ATOM    610  C   LYS A  40      10.294 -38.019   7.964  1.00 65.00           C  
ATOM    611  CB  LYS A  40      11.467 -36.443   6.336  1.00 65.00           C  
ATOM    612  HB2 LYS A  40      12.413 -35.926   6.174  1.00 65.00           H  
ATOM    613  HB3 LYS A  40      11.373 -37.232   5.590  1.00 65.00           H  
ATOM    614  O   LYS A  40       9.284 -37.607   8.521  1.00 65.00           O  
ATOM    615  CG  LYS A  40      10.330 -35.424   6.159  1.00 65.00           C  
ATOM    616  HG2 LYS A  40      10.439 -34.638   6.907  1.00 65.00           H  
ATOM    617  HG3 LYS A  40       9.370 -35.918   6.307  1.00 65.00           H  
ATOM    618  CD  LYS A  40      10.355 -34.793   4.759  1.00 65.00           C  
ATOM    619  HD2 LYS A  40      11.326 -34.326   4.593  1.00 65.00           H  
ATOM    620  HD3 LYS A  40      10.202 -35.575   4.015  1.00 65.00           H  
ATOM    621  CE  LYS A  40       9.248 -33.737   4.640  1.00 65.00           C  
ATOM    622  HE2 LYS A  40       8.292 -34.210   4.865  1.00 65.00           H  
ATOM    623  HE3 LYS A  40       9.420 -32.972   5.397  1.00 65.00           H  
ATOM    624  NZ  LYS A  40       9.205 -33.118   3.290  1.00 65.00           N  
ATOM    625  HZ1 LYS A  40       9.017 -33.814   2.583  1.00 65.00           H  
ATOM    626  HZ2 LYS A  40       8.474 -32.423   3.246  1.00 65.00           H  
ATOM    627  HZ3 LYS A  40      10.082 -32.664   3.075  1.00 65.00           H  
ATOM    628  N   GLU A  41      10.428 -39.291   7.586  1.00 69.90           N  
ATOM    629  H   GLU A  41      11.314 -39.599   7.211  1.00 69.90           H  
ATOM    630  CA  GLU A  41       9.403 -40.322   7.834  1.00 69.90           C  
ATOM    631  HA  GLU A  41       8.413 -39.917   7.626  1.00 69.90           H  
ATOM    632  C   GLU A  41       9.391 -40.801   9.288  1.00 69.90           C  
ATOM    633  CB  GLU A  41       9.635 -41.536   6.928  1.00 69.90           C  
ATOM    634  HB2 GLU A  41       8.971 -42.336   7.254  1.00 69.90           H  
ATOM    635  HB3 GLU A  41      10.665 -41.878   7.038  1.00 69.90           H  
ATOM    636  O   GLU A  41       8.360 -41.239   9.789  1.00 69.90           O  
ATOM    637  CG  GLU A  41       9.342 -41.244   5.453  1.00 69.90           C  
ATOM    638  HG2 GLU A  41      10.012 -40.457   5.108  1.00 69.90           H  
ATOM    639  HG3 GLU A  41       8.318 -40.882   5.366  1.00 69.90           H  
ATOM    640  CD  GLU A  41       9.518 -42.484   4.561  1.00 69.90           C  
ATOM    641  OE1 GLU A  41       9.347 -42.319   3.334  1.00 69.90           O  
ATOM    642  OE2 GLU A  41       9.863 -43.570   5.085  1.00 69.90           O  
ATOM    643  N   LEU A  42      10.521 -40.680   9.987  1.00 73.08           N  
ATOM    644  H   LEU A  42      11.342 -40.332   9.512  1.00 73.08           H  
ATOM    645  CA  LEU A  42      10.614 -40.951  11.420  1.00 73.08           C  
ATOM    646  HA  LEU A  42      10.005 -41.827  11.644  1.00 73.08           H  
ATOM    647  C   LEU A  42      10.037 -39.814  12.289  1.00 73.08           C  
ATOM    648  CB  LEU A  42      12.073 -41.265  11.789  1.00 73.08           C  
ATOM    649  HB2 LEU A  42      12.691 -40.398  11.552  1.00 73.08           H  
ATOM    650  HB3 LEU A  42      12.099 -41.415  12.868  1.00 73.08           H  
ATOM    651  O   LEU A  42      10.105 -39.902  13.512  1.00 73.08           O  
ATOM    652  CG  LEU A  42      12.682 -42.520  11.146  1.00 73.08           C  
ATOM    653  HG  LEU A  42      12.548 -42.490  10.064  1.00 73.08           H  
ATOM    654  CD1 LEU A  42      14.183 -42.576  11.442  1.00 73.08           C  
ATOM    655 HD11 LEU A  42      14.349 -42.589  12.519  1.00 73.08           H  
ATOM    656 HD12 LEU A  42      14.670 -41.702  11.011  1.00 73.08           H  
ATOM    657 HD13 LEU A  42      14.615 -43.464  10.981  1.00 73.08           H  
ATOM    658  CD2 LEU A  42      12.049 -43.802  11.694  1.00 73.08           C  
ATOM    659 HD21 LEU A  42      12.546 -44.673  11.269  1.00 73.08           H  
ATOM    660 HD22 LEU A  42      12.128 -43.825  12.781  1.00 73.08           H  
ATOM    661 HD23 LEU A  42      10.996 -43.834  11.413  1.00 73.08           H  
ATOM    662  N   GLY A  43       9.483 -38.755  11.687  1.00 64.63           N  
ATOM    663  H   GLY A  43       9.428 -38.755  10.679  1.00 64.63           H  
ATOM    664  CA  GLY A  43       8.895 -37.623  12.407  1.00 64.63           C  
ATOM    665  HA2 GLY A  43       8.367 -37.983  13.291  1.00 64.63           H  
ATOM    666  HA3 GLY A  43       8.173 -37.132  11.754  1.00 64.63           H  
ATOM    667  C   GLY A  43       9.908 -36.569  12.853  1.00 64.63           C  
ATOM    668  O   GLY A  43       9.642 -35.834  13.801  1.00 64.63           O  
ATOM    669  N   PHE A  44      11.072 -36.484  12.198  1.00 70.23           N  
ATOM    670  H   PHE A  44      11.264 -37.119  11.437  1.00 70.23           H  
ATOM    671  CA  PHE A  44      12.017 -35.408  12.483  1.00 70.23           C  
ATOM    672  HA  PHE A  44      12.179 -35.381  13.561  1.00 70.23           H  
ATOM    673  C   PHE A  44      11.446 -34.056  12.070  1.00 70.23           C  
ATOM    674  CB  PHE A  44      13.377 -35.630  11.817  1.00 70.23           C  
ATOM    675  HB2 PHE A  44      13.254 -36.093  10.838  1.00 70.23           H  
ATOM    676  HB3 PHE A  44      13.820 -34.652  11.629  1.00 70.23           H  
ATOM    677  O   PHE A  44      11.318 -33.743  10.885  1.00 70.23           O  
ATOM    678  CG  PHE A  44      14.350 -36.415  12.667  1.00 70.23           C  
ATOM    679  CD1 PHE A  44      15.549 -35.802  13.062  1.00 70.23           C  
ATOM    680  HD1 PHE A  44      15.773 -34.801  12.722  1.00 70.23           H  
ATOM    681  CD2 PHE A  44      14.060 -37.720  13.102  1.00 70.23           C  
ATOM    682  HD2 PHE A  44      13.143 -38.202  12.798  1.00 70.23           H  
ATOM    683  CE1 PHE A  44      16.441 -36.466  13.912  1.00 70.23           C  
ATOM    684  HE1 PHE A  44      17.349 -35.965  14.216  1.00 70.23           H  
ATOM    685  CE2 PHE A  44      14.958 -38.381  13.957  1.00 70.23           C  
ATOM    686  HE2 PHE A  44      14.739 -39.378  14.308  1.00 70.23           H  
ATOM    687  CZ  PHE A  44      16.139 -37.752  14.379  1.00 70.23           C  
ATOM    688  HZ  PHE A  44      16.812 -38.253  15.059  1.00 70.23           H  
ATOM    689  N   ASP A  45      11.179 -33.238  13.076  1.00 50.81           N  
ATOM    690  H   ASP A  45      11.230 -33.602  14.017  1.00 50.81           H  
ATOM    691  CA  ASP A  45      11.068 -31.798  12.937  1.00 50.81           C  
ATOM    692  HA  ASP A  45      10.687 -31.570  11.942  1.00 50.81           H  
ATOM    693  C   ASP A  45      12.453 -31.128  13.060  1.00 50.81           C  
ATOM    694  CB  ASP A  45      10.026 -31.283  13.949  1.00 50.81           C  
ATOM    695  HB2 ASP A  45       9.848 -30.225  13.753  1.00 50.81           H  
ATOM    696  HB3 ASP A  45       9.085 -31.806  13.774  1.00 50.81           H  
ATOM    697  O   ASP A  45      13.491 -31.775  13.258  1.00 50.81           O  
ATOM    698  CG  ASP A  45      10.414 -31.439  15.427  1.00 50.81           C  
ATOM    699  OD1 ASP A  45      11.618 -31.622  15.721  1.00 50.81           O  
ATOM    700  OD2 ASP A  45       9.526 -31.274  16.285  1.00 50.81           O  
ATOM    701  N   SER A  46      12.485 -29.799  12.947  1.00 51.88           N  
ATOM    702  H   SER A  46      11.633 -29.310  12.715  1.00 51.88           H  
ATOM    703  CA  SER A  46      13.721 -29.015  13.059  1.00 51.88           C  
ATOM    704  HA  SER A  46      14.403 -29.319  12.265  1.00 51.88           H  
ATOM    705  C   SER A  46      14.441 -29.214  14.400  1.00 51.88           C  
ATOM    706  CB  SER A  46      13.404 -27.527  12.886  1.00 51.88           C  
ATOM    707  HB2 SER A  46      14.327 -26.950  12.941  1.00 51.88           H  
ATOM    708  HB3 SER A  46      12.738 -27.203  13.686  1.00 51.88           H  
ATOM    709  O   SER A  46      15.672 -29.198  14.443  1.00 51.88           O  
ATOM    710  OG  SER A  46      12.781 -27.299  11.636  1.00 51.88           O  
ATOM    711  HG  SER A  46      12.436 -26.404  11.613  1.00 51.88           H  
ATOM    712  N   LEU A  47      13.707 -29.425  15.499  1.00 55.89           N  
ATOM    713  H   LEU A  47      12.726 -29.640  15.392  1.00 55.89           H  
ATOM    714  CA  LEU A  47      14.313 -29.617  16.816  1.00 55.89           C  
ATOM    715  HA  LEU A  47      15.095 -28.868  16.944  1.00 55.89           H  
ATOM    716  C   LEU A  47      14.969 -30.995  16.917  1.00 55.89           C  
ATOM    717  CB  LEU A  47      13.251 -29.421  17.911  1.00 55.89           C  
ATOM    718  HB2 LEU A  47      12.853 -28.408  17.847  1.00 55.89           H  
ATOM    719  HB3 LEU A  47      12.432 -30.118  17.731  1.00 55.89           H  
ATOM    720  O   LEU A  47      16.091 -31.109  17.419  1.00 55.89           O  
ATOM    721  CG  LEU A  47      13.808 -29.668  19.326  1.00 55.89           C  
ATOM    722  HG  LEU A  47      14.234 -30.669  19.383  1.00 55.89           H  
ATOM    723  CD1 LEU A  47      14.887 -28.649  19.708  1.00 55.89           C  
ATOM    724 HD11 LEU A  47      15.772 -28.789  19.087  1.00 55.89           H  
ATOM    725 HD12 LEU A  47      14.525 -27.631  19.559  1.00 55.89           H  
ATOM    726 HD13 LEU A  47      15.177 -28.773  20.751  1.00 55.89           H  
ATOM    727  CD2 LEU A  47      12.707 -29.607  20.381  1.00 55.89           C  
ATOM    728 HD21 LEU A  47      11.797 -30.068  19.997  1.00 55.89           H  
ATOM    729 HD22 LEU A  47      13.026 -30.153  21.269  1.00 55.89           H  
ATOM    730 HD23 LEU A  47      12.525 -28.569  20.660  1.00 55.89           H  
ATOM    731  N   ALA A  48      14.290 -32.034  16.437  1.00 70.41           N  
ATOM    732  H   ALA A  48      13.361 -31.883  16.071  1.00 70.41           H  
ATOM    733  CA  ALA A  48      14.848 -33.373  16.348  1.00 70.41           C  
ATOM    734  HA  ALA A  48      15.101 -33.717  17.351  1.00 70.41           H  
ATOM    735  C   ALA A  48      16.132 -33.360  15.509  1.00 70.41           C  
ATOM    736  CB  ALA A  48      13.783 -34.305  15.764  1.00 70.41           C  
ATOM    737  HB1 ALA A  48      14.168 -35.323  15.703  1.00 70.41           H  
ATOM    738  HB2 ALA A  48      13.509 -33.967  14.764  1.00 70.41           H  
ATOM    739  HB3 ALA A  48      12.894 -34.296  16.394  1.00 70.41           H  
ATOM    740  O   ALA A  48      17.147 -33.928  15.922  1.00 70.41           O  
ATOM    741  N   ALA A  49      16.133 -32.626  14.391  1.00 69.63           N  
ATOM    742  H   ALA A  49      15.267 -32.203  14.090  1.00 69.63           H  
ATOM    743  CA  ALA A  49      17.307 -32.510  13.536  1.00 69.63           C  
ATOM    744  HA  ALA A  49      17.592 -33.527  13.267  1.00 69.63           H  
ATOM    745  C   ALA A  49      18.512 -31.883  14.262  1.00 69.63           C  
ATOM    746  CB  ALA A  49      16.923 -31.751  12.260  1.00 69.63           C  
ATOM    747  HB1 ALA A  49      16.597 -30.740  12.504  1.00 69.63           H  
ATOM    748  HB2 ALA A  49      17.783 -31.691  11.593  1.00 69.63           H  
ATOM    749  HB3 ALA A  49      16.112 -32.270  11.748  1.00 69.63           H  
ATOM    750  O   ALA A  49      19.607 -32.453  14.264  1.00 69.63           O  
ATOM    751  N   VAL A  50      18.300 -30.762  14.960  1.00 67.62           N  
ATOM    752  H   VAL A  50      17.388 -30.333  14.901  1.00 67.62           H  
ATOM    753  CA  VAL A  50      19.347 -30.094  15.754  1.00 67.62           C  
ATOM    754  HA  VAL A  50      20.203 -29.898  15.107  1.00 67.62           H  
ATOM    755  C   VAL A  50      19.845 -30.989  16.893  1.00 67.62           C  
ATOM    756  CB  VAL A  50      18.830 -28.743  16.290  1.00 67.62           C  
ATOM    757  HB  VAL A  50      17.865 -28.897  16.773  1.00 67.62           H  
ATOM    758  O   VAL A  50      21.053 -31.092  17.123  1.00 67.62           O  
ATOM    759  CG1 VAL A  50      19.780 -28.099  17.310  1.00 67.62           C  
ATOM    760 HG11 VAL A  50      20.776 -27.996  16.880  1.00 67.62           H  
ATOM    761 HG12 VAL A  50      19.825 -28.699  18.219  1.00 67.62           H  
ATOM    762 HG13 VAL A  50      19.407 -27.111  17.580  1.00 67.62           H  
ATOM    763  CG2 VAL A  50      18.655 -27.747  15.138  1.00 67.62           C  
ATOM    764 HG21 VAL A  50      19.622 -27.503  14.697  1.00 67.62           H  
ATOM    765 HG22 VAL A  50      18.012 -28.163  14.362  1.00 67.62           H  
ATOM    766 HG23 VAL A  50      18.189 -26.834  15.509  1.00 67.62           H  
ATOM    767  N   ARG A  51      18.940 -31.673  17.603  1.00 72.52           N  
ATOM    768  H   ARG A  51      17.966 -31.563  17.358  1.00 72.52           H  
ATOM    769  CA  ARG A  51      19.308 -32.567  18.712  1.00 72.52           C  
ATOM    770  HA  ARG A  51      19.938 -32.021  19.414  1.00 72.52           H  
ATOM    771  C   ARG A  51      20.145 -33.753  18.249  1.00 72.52           C  
ATOM    772  CB  ARG A  51      18.056 -33.063  19.441  1.00 72.52           C  
ATOM    773  HB2 ARG A  51      17.310 -33.388  18.715  1.00 72.52           H  
ATOM    774  HB3 ARG A  51      18.333 -33.917  20.059  1.00 72.52           H  
ATOM    775  O   ARG A  51      21.141 -34.061  18.901  1.00 72.52           O  
ATOM    776  CG  ARG A  51      17.466 -31.996  20.366  1.00 72.52           C  
ATOM    777  HG2 ARG A  51      17.198 -31.106  19.796  1.00 72.52           H  
ATOM    778  HG3 ARG A  51      18.204 -31.728  21.122  1.00 72.52           H  
ATOM    779  CD  ARG A  51      16.220 -32.567  21.046  1.00 72.52           C  
ATOM    780  HD2 ARG A  51      15.463 -32.752  20.284  1.00 72.52           H  
ATOM    781  HD3 ARG A  51      16.479 -33.514  21.519  1.00 72.52           H  
ATOM    782  NE  ARG A  51      15.688 -31.643  22.061  1.00 72.52           N  
ATOM    783  HE  ARG A  51      16.119 -30.732  22.121  1.00 72.52           H  
ATOM    784  NH1 ARG A  51      13.979 -32.996  22.787  1.00 72.52           N  
ATOM    785 HH11 ARG A  51      13.170 -33.158  23.369  1.00 72.52           H  
ATOM    786 HH12 ARG A  51      14.215 -33.678  22.080  1.00 72.52           H  
ATOM    787  NH2 ARG A  51      14.282 -30.993  23.728  1.00 72.52           N  
ATOM    788 HH21 ARG A  51      13.488 -31.182  24.323  1.00 72.52           H  
ATOM    789 HH22 ARG A  51      14.761 -30.107  23.793  1.00 72.52           H  
ATOM    790  CZ  ARG A  51      14.658 -31.883  22.852  1.00 72.52           C  
ATOM    791  N   LEU A  52      19.783 -34.386  17.133  1.00 81.76           N  
ATOM    792  H   LEU A  52      18.945 -34.087  16.654  1.00 81.76           H  
ATOM    793  CA  LEU A  52      20.559 -35.493  16.575  1.00 81.76           C  
ATOM    794  HA  LEU A  52      20.656 -36.266  17.338  1.00 81.76           H  
ATOM    795  C   LEU A  52      21.972 -35.038  16.214  1.00 81.76           C  
ATOM    796  CB  LEU A  52      19.823 -36.083  15.364  1.00 81.76           C  
ATOM    797  HB2 LEU A  52      18.870 -36.485  15.708  1.00 81.76           H  
ATOM    798  HB3 LEU A  52      19.624 -35.283  14.650  1.00 81.76           H  
ATOM    799  O   LEU A  52      22.937 -35.662  16.652  1.00 81.76           O  
ATOM    800  CG  LEU A  52      20.601 -37.200  14.643  1.00 81.76           C  
ATOM    801  HG  LEU A  52      21.563 -36.816  14.303  1.00 81.76           H  
ATOM    802  CD1 LEU A  52      20.842 -38.405  15.556  1.00 81.76           C  
ATOM    803 HD11 LEU A  52      19.895 -38.740  15.978  1.00 81.76           H  
ATOM    804 HD12 LEU A  52      21.529 -38.132  16.356  1.00 81.76           H  
ATOM    805 HD13 LEU A  52      21.286 -39.217  14.980  1.00 81.76           H  
ATOM    806  CD2 LEU A  52      19.835 -37.670  13.413  1.00 81.76           C  
ATOM    807 HD21 LEU A  52      20.442 -38.387  12.862  1.00 81.76           H  
ATOM    808 HD22 LEU A  52      19.618 -36.827  12.757  1.00 81.76           H  
ATOM    809 HD23 LEU A  52      18.899 -38.148  13.703  1.00 81.76           H  
ATOM    810  N   ARG A  53      22.101 -33.918  15.495  1.00 77.08           N  
ATOM    811  H   ARG A  53      21.265 -33.458  15.163  1.00 77.08           H  
ATOM    812  CA  ARG A  53      23.409 -33.336  15.164  1.00 77.08           C  
ATOM    813  HA  ARG A  53      23.968 -34.035  14.543  1.00 77.08           H  
ATOM    814  C   ARG A  53      24.245 -33.091  16.424  1.00 77.08           C  
ATOM    815  CB  ARG A  53      23.187 -32.037  14.378  1.00 77.08           C  
ATOM    816  HB2 ARG A  53      22.646 -31.336  15.014  1.00 77.08           H  
ATOM    817  HB3 ARG A  53      22.564 -32.239  13.506  1.00 77.08           H  
ATOM    818  O   ARG A  53      25.405 -33.488  16.474  1.00 77.08           O  
ATOM    819  CG  ARG A  53      24.508 -31.405  13.898  1.00 77.08           C  
ATOM    820  HG2 ARG A  53      25.297 -31.515  14.641  1.00 77.08           H  
ATOM    821  HG3 ARG A  53      24.828 -31.909  12.986  1.00 77.08           H  
ATOM    822  CD  ARG A  53      24.341 -29.911  13.609  1.00 77.08           C  
ATOM    823  HD2 ARG A  53      23.517 -29.789  12.906  1.00 77.08           H  
ATOM    824  HD3 ARG A  53      25.255 -29.549  13.139  1.00 77.08           H  
ATOM    825  NE  ARG A  53      24.077 -29.135  14.842  1.00 77.08           N  
ATOM    826  HE  ARG A  53      23.994 -29.647  15.709  1.00 77.08           H  
ATOM    827  NH1 ARG A  53      23.973 -27.043  13.897  1.00 77.08           N  
ATOM    828 HH11 ARG A  53      23.853 -26.046  14.004  1.00 77.08           H  
ATOM    829 HH12 ARG A  53      24.386 -27.413  13.053  1.00 77.08           H  
ATOM    830  NH2 ARG A  53      23.519 -27.320  16.068  1.00 77.08           N  
ATOM    831 HH21 ARG A  53      23.513 -27.922  16.879  1.00 77.08           H  
ATOM    832 HH22 ARG A  53      23.252 -26.349  16.142  1.00 77.08           H  
ATOM    833  CZ  ARG A  53      23.855 -27.837  14.922  1.00 77.08           C  
ATOM    834  N   ASN A  54      23.662 -32.485  17.460  1.00 73.49           N  
ATOM    835  H   ASN A  54      22.710 -32.168  17.348  1.00 73.49           H  
ATOM    836  CA  ASN A  54      24.383 -32.172  18.697  1.00 73.49           C  
ATOM    837  HA  ASN A  54      25.286 -31.617  18.443  1.00 73.49           H  
ATOM    838  C   ASN A  54      24.844 -33.436  19.446  1.00 73.49           C  
ATOM    839  CB  ASN A  54      23.499 -31.284  19.589  1.00 73.49           C  
ATOM    840  HB2 ASN A  54      22.541 -31.777  19.749  1.00 73.49           H  
ATOM    841  HB3 ASN A  54      23.986 -31.165  20.557  1.00 73.49           H  
ATOM    842  O   ASN A  54      25.963 -33.468  19.958  1.00 73.49           O  
ATOM    843  CG  ASN A  54      23.249 -29.890  19.031  1.00 73.49           C  
ATOM    844  ND2 ASN A  54      22.370 -29.146  19.660  1.00 73.49           N  
ATOM    845 HD21 ASN A  54      22.161 -28.241  19.261  1.00 73.49           H  
ATOM    846 HD22 ASN A  54      21.861 -29.517  20.450  1.00 73.49           H  
ATOM    847  OD1 ASN A  54      23.829 -29.437  18.051  1.00 73.49           O  
ATOM    848  N   LEU A  55      24.019 -34.487  19.480  1.00 84.78           N  
ATOM    849  H   LEU A  55      23.108 -34.404  19.051  1.00 84.78           H  
ATOM    850  CA  LEU A  55      24.405 -35.777  20.061  1.00 84.78           C  
ATOM    851  HA  LEU A  55      24.766 -35.615  21.077  1.00 84.78           H  
ATOM    852  C   LEU A  55      25.558 -36.429  19.294  1.00 84.78           C  
ATOM    853  CB  LEU A  55      23.186 -36.714  20.085  1.00 84.78           C  
ATOM    854  HB2 LEU A  55      23.529 -37.747  20.154  1.00 84.78           H  
ATOM    855  HB3 LEU A  55      22.648 -36.613  19.143  1.00 84.78           H  
ATOM    856  O   LEU A  55      26.475 -36.972  19.908  1.00 84.78           O  
ATOM    857  CG  LEU A  55      22.235 -36.443  21.260  1.00 84.78           C  
ATOM    858  HG  LEU A  55      22.042 -35.373  21.343  1.00 84.78           H  
ATOM    859  CD1 LEU A  55      20.914 -37.154  21.000  1.00 84.78           C  
ATOM    860 HD11 LEU A  55      20.221 -36.973  21.821  1.00 84.78           H  
ATOM    861 HD12 LEU A  55      20.492 -36.741  20.084  1.00 84.78           H  
ATOM    862 HD13 LEU A  55      21.067 -38.227  20.881  1.00 84.78           H  
ATOM    863  CD2 LEU A  55      22.801 -36.958  22.584  1.00 84.78           C  
ATOM    864 HD21 LEU A  55      22.085 -36.771  23.385  1.00 84.78           H  
ATOM    865 HD22 LEU A  55      22.992 -38.030  22.522  1.00 84.78           H  
ATOM    866 HD23 LEU A  55      23.730 -36.442  22.827  1.00 84.78           H  
ATOM    867  N   LEU A  56      25.537 -36.355  17.964  1.00 86.71           N  
ATOM    868  H   LEU A  56      24.751 -35.909  17.514  1.00 86.71           H  
ATOM    869  CA  LEU A  56      26.590 -36.929  17.130  1.00 86.71           C  
ATOM    870  HA  LEU A  56      26.819 -37.930  17.494  1.00 86.71           H  
ATOM    871  C   LEU A  56      27.900 -36.145  17.227  1.00 86.71           C  
ATOM    872  CB  LEU A  56      26.089 -37.031  15.688  1.00 86.71           C  
ATOM    873  HB2 LEU A  56      25.757 -36.045  15.363  1.00 86.71           H  
ATOM    874  HB3 LEU A  56      26.919 -37.344  15.054  1.00 86.71           H  
ATOM    875  O   LEU A  56      28.954 -36.773  17.320  1.00 86.71           O  
ATOM    876  CG  LEU A  56      24.941 -38.031  15.503  1.00 86.71           C  
ATOM    877  HG  LEU A  56      24.107 -37.788  16.162  1.00 86.71           H  
ATOM    878  CD1 LEU A  56      24.458 -37.943  14.062  1.00 86.71           C  
ATOM    879 HD11 LEU A  56      23.647 -38.652  13.897  1.00 86.71           H  
ATOM    880 HD12 LEU A  56      24.085 -36.938  13.868  1.00 86.71           H  
ATOM    881 HD13 LEU A  56      25.287 -38.154  13.386  1.00 86.71           H  
ATOM    882  CD2 LEU A  56      25.365 -39.467  15.807  1.00 86.71           C  
ATOM    883 HD21 LEU A  56      24.540 -40.135  15.558  1.00 86.71           H  
ATOM    884 HD22 LEU A  56      26.249 -39.735  15.228  1.00 86.71           H  
ATOM    885 HD23 LEU A  56      25.573 -39.583  16.871  1.00 86.71           H  
ATOM    886  N   ASN A  57      27.845 -34.813  17.312  1.00 80.08           N  
ATOM    887  H   ASN A  57      26.960 -34.356  17.143  1.00 80.08           H  
ATOM    888  CA  ASN A  57      29.016 -33.985  17.615  1.00 80.08           C  
ATOM    889  HA  ASN A  57      29.760 -34.100  16.827  1.00 80.08           H  
ATOM    890  C   ASN A  57      29.671 -34.437  18.929  1.00 80.08           C  
ATOM    891  CB  ASN A  57      28.608 -32.501  17.712  1.00 80.08           C  
ATOM    892  HB2 ASN A  57      29.430 -31.948  18.167  1.00 80.08           H  
ATOM    893  HB3 ASN A  57      27.730 -32.396  18.349  1.00 80.08           H  
ATOM    894  O   ASN A  57      30.866 -34.715  18.967  1.00 80.08           O  
ATOM    895  CG  ASN A  57      28.335 -31.838  16.377  1.00 80.08           C  
ATOM    896  ND2 ASN A  57      27.782 -30.648  16.364  1.00 80.08           N  
ATOM    897 HD21 ASN A  57      27.591 -30.158  17.227  1.00 80.08           H  
ATOM    898 HD22 ASN A  57      27.659 -30.235  15.451  1.00 80.08           H  
ATOM    899  OD1 ASN A  57      28.611 -32.347  15.316  1.00 80.08           O  
ATOM    900  N   ALA A  58      28.881 -34.588  19.998  1.00 81.64           N  
ATOM    901  H   ALA A  58      27.901 -34.358  19.916  1.00 81.64           H  
ATOM    902  CA  ALA A  58      29.398 -34.996  21.304  1.00 81.64           C  
ATOM    903  HA  ALA A  58      30.198 -34.313  21.589  1.00 81.64           H  
ATOM    904  C   ALA A  58      29.994 -36.415  21.298  1.00 81.64           C  
ATOM    905  CB  ALA A  58      28.265 -34.874  22.328  1.00 81.64           C  
ATOM    906  HB1 ALA A  58      27.893 -33.849  22.346  1.00 81.64           H  
ATOM    907  HB2 ALA A  58      28.641 -35.132  23.318  1.00 81.64           H  
ATOM    908  HB3 ALA A  58      27.449 -35.547  22.068  1.00 81.64           H  
ATOM    909  O   ALA A  58      31.013 -36.663  21.939  1.00 81.64           O  
ATOM    910  N   ALA A  59      29.375 -37.348  20.572  1.00 86.60           N  
ATOM    911  H   ALA A  59      28.513 -37.104  20.106  1.00 86.60           H  
ATOM    912  CA  ALA A  59      29.821 -38.737  20.534  1.00 86.60           C  
ATOM    913  HA  ALA A  59      30.106 -39.041  21.542  1.00 86.60           H  
ATOM    914  C   ALA A  59      31.045 -38.975  19.633  1.00 86.60           C  
ATOM    915  CB  ALA A  59      28.637 -39.595  20.094  1.00 86.60           C  
ATOM    916  HB1 ALA A  59      28.946 -40.641  20.084  1.00 86.60           H  
ATOM    917  HB2 ALA A  59      27.809 -39.471  20.792  1.00 86.60           H  
ATOM    918  HB3 ALA A  59      28.313 -39.298  19.096  1.00 86.60           H  
ATOM    919  O   ALA A  59      31.780 -39.941  19.846  1.00 86.60           O  
ATOM    920  N   THR A  60      31.254 -38.131  18.620  1.00 81.27           N  
ATOM    921  H   THR A  60      30.597 -37.376  18.482  1.00 81.27           H  
ATOM    922  CA  THR A  60      32.334 -38.305  17.634  1.00 81.27           C  
ATOM    923  HA  THR A  60      32.794 -39.283  17.775  1.00 81.27           H  
ATOM    924  C   THR A  60      33.474 -37.305  17.780  1.00 81.27           C  
ATOM    925  CB  THR A  60      31.797 -38.285  16.198  1.00 81.27           C  
ATOM    926  HB  THR A  60      32.633 -38.442  15.516  1.00 81.27           H  
ATOM    927  O   THR A  60      34.559 -37.575  17.278  1.00 81.27           O  
ATOM    928  CG2 THR A  60      30.772 -39.396  15.962  1.00 81.27           C  
ATOM    929 HG21 THR A  60      29.833 -39.170  16.466  1.00 81.27           H  
ATOM    930 HG22 THR A  60      31.164 -40.343  16.331  1.00 81.27           H  
ATOM    931 HG23 THR A  60      30.598 -39.491  14.890  1.00 81.27           H  
ATOM    932  OG1 THR A  60      31.198 -37.045  15.908  1.00 81.27           O  
ATOM    933  HG1 THR A  60      30.367 -36.983  16.385  1.00 81.27           H  
ATOM    934  N   GLY A  61      33.260 -36.183  18.475  1.00 76.36           N  
ATOM    935  H   GLY A  61      32.335 -36.005  18.840  1.00 76.36           H  
ATOM    936  CA  GLY A  61      34.207 -35.066  18.534  1.00 76.36           C  
ATOM    937  HA2 GLY A  61      35.212 -35.449  18.710  1.00 76.36           H  
ATOM    938  HA3 GLY A  61      33.931 -34.412  19.362  1.00 76.36           H  
ATOM    939  C   GLY A  61      34.241 -34.218  17.258  1.00 76.36           C  
ATOM    940  O   GLY A  61      35.009 -33.264  17.188  1.00 76.36           O  
ATOM    941  N   LEU A  62      33.411 -34.543  16.262  1.00 76.51           N  
ATOM    942  H   LEU A  62      32.777 -35.317  16.397  1.00 76.51           H  
ATOM    943  CA  LEU A  62      33.342 -33.835  14.987  1.00 76.51           C  
ATOM    944  HA  LEU A  62      34.345 -33.509  14.713  1.00 76.51           H  
ATOM    945  C   LEU A  62      32.464 -32.578  15.086  1.00 76.51           C  
ATOM    946  CB  LEU A  62      32.827 -34.796  13.900  1.00 76.51           C  
ATOM    947  HB2 LEU A  62      31.822 -35.115  14.177  1.00 76.51           H  
ATOM    948  HB3 LEU A  62      32.747 -34.251  12.960  1.00 76.51           H  
ATOM    949  O   LEU A  62      31.579 -32.474  15.939  1.00 76.51           O  
ATOM    950  CG  LEU A  62      33.704 -36.042  13.664  1.00 76.51           C  
ATOM    951  HG  LEU A  62      33.854 -36.579  14.601  1.00 76.51           H  
ATOM    952  CD1 LEU A  62      32.970 -36.975  12.705  1.00 76.51           C  
ATOM    953 HD11 LEU A  62      33.609 -37.815  12.434  1.00 76.51           H  
ATOM    954 HD12 LEU A  62      32.069 -37.350  13.190  1.00 76.51           H  
ATOM    955 HD13 LEU A  62      32.695 -36.431  11.801  1.00 76.51           H  
ATOM    956  CD2 LEU A  62      35.072 -35.684  13.086  1.00 76.51           C  
ATOM    957 HD21 LEU A  62      35.623 -36.590  12.832  1.00 76.51           H  
ATOM    958 HD22 LEU A  62      35.658 -35.127  13.818  1.00 76.51           H  
ATOM    959 HD23 LEU A  62      34.960 -35.081  12.186  1.00 76.51           H  
ATOM    960  N   ARG A  63      32.677 -31.633  14.163  1.00 71.09           N  
ATOM    961  H   ARG A  63      33.411 -31.802  13.490  1.00 71.09           H  
ATOM    962  CA  ARG A  63      31.770 -30.504  13.902  1.00 71.09           C  
ATOM    963  HA  ARG A  63      31.071 -30.390  14.731  1.00 71.09           H  
ATOM    964  C   ARG A  63      30.932 -30.803  12.661  1.00 71.09           C  
ATOM    965  CB  ARG A  63      32.564 -29.197  13.727  1.00 71.09           C  
ATOM    966  HB2 ARG A  63      32.068 -28.582  12.976  1.00 71.09           H  
ATOM    967  HB3 ARG A  63      33.569 -29.412  13.364  1.00 71.09           H  
ATOM    968  O   ARG A  63      31.386 -30.597  11.543  1.00 71.09           O  
ATOM    969  CG  ARG A  63      32.632 -28.367  15.013  1.00 71.09           C  
ATOM    970  HG2 ARG A  63      33.187 -28.910  15.777  1.00 71.09           H  
ATOM    971  HG3 ARG A  63      31.619 -28.172  15.367  1.00 71.09           H  
ATOM    972  CD  ARG A  63      33.326 -27.034  14.704  1.00 71.09           C  
ATOM    973  HD2 ARG A  63      34.366 -27.233  14.448  1.00 71.09           H  
ATOM    974  HD3 ARG A  63      32.838 -26.581  13.841  1.00 71.09           H  
ATOM    975  NE  ARG A  63      33.260 -26.094  15.838  1.00 71.09           N  
ATOM    976  HE  ARG A  63      32.856 -26.440  16.697  1.00 71.09           H  
ATOM    977  NH1 ARG A  63      34.233 -24.310  14.764  1.00 71.09           N  
ATOM    978 HH11 ARG A  63      34.329 -24.869  13.928  1.00 71.09           H  
ATOM    979 HH12 ARG A  63      34.498 -23.336  14.735  1.00 71.09           H  
ATOM    980  NH2 ARG A  63      33.529 -24.074  16.864  1.00 71.09           N  
ATOM    981 HH21 ARG A  63      33.838 -23.114  16.819  1.00 71.09           H  
ATOM    982 HH22 ARG A  63      33.094 -24.430  17.703  1.00 71.09           H  
ATOM    983  CZ  ARG A  63      33.673 -24.837  15.817  1.00 71.09           C  
ATOM    984  N   LEU A  64      29.713 -31.293  12.865  1.00 72.00           N  
ATOM    985  H   LEU A  64      29.438 -31.520  13.810  1.00 72.00           H  
ATOM    986  CA  LEU A  64      28.820 -31.697  11.779  1.00 72.00           C  
ATOM    987  HA  LEU A  64      29.449 -32.075  10.974  1.00 72.00           H  
ATOM    988  C   LEU A  64      27.990 -30.516  11.235  1.00 72.00           C  
ATOM    989  CB  LEU A  64      27.916 -32.843  12.260  1.00 72.00           C  
ATOM    990  HB2 LEU A  64      27.267 -32.452  13.044  1.00 72.00           H  
ATOM    991  HB3 LEU A  64      27.282 -33.165  11.434  1.00 72.00           H  
ATOM    992  O   LEU A  64      27.618 -29.633  12.020  1.00 72.00           O  
ATOM    993  CG  LEU A  64      28.685 -34.060  12.809  1.00 72.00           C  
ATOM    994  HG  LEU A  64      29.415 -33.751  13.557  1.00 72.00           H  
ATOM    995  CD1 LEU A  64      27.709 -35.022  13.479  1.00 72.00           C  
ATOM    996 HD11 LEU A  64      27.033 -35.453  12.742  1.00 72.00           H  
ATOM    997 HD12 LEU A  64      28.286 -35.807  13.968  1.00 72.00           H  
ATOM    998 HD13 LEU A  64      27.144 -34.483  14.239  1.00 72.00           H  
ATOM    999  CD2 LEU A  64      29.468 -34.809  11.745  1.00 72.00           C  
ATOM   1000 HD21 LEU A  64      30.119 -35.531  12.238  1.00 72.00           H  
ATOM   1001 HD22 LEU A  64      28.789 -35.321  11.064  1.00 72.00           H  
ATOM   1002 HD23 LEU A  64      30.120 -34.127  11.199  1.00 72.00           H  
ATOM   1003  N   PRO A  65      27.630 -30.522   9.936  1.00 65.30           N  
ATOM   1004  CA  PRO A  65      26.816 -29.477   9.311  1.00 65.30           C  
ATOM   1005  HA  PRO A  65      27.381 -28.544   9.328  1.00 65.30           H  
ATOM   1006  C   PRO A  65      25.465 -29.269  10.008  1.00 65.30           C  
ATOM   1007  CB  PRO A  65      26.613 -29.913   7.854  1.00 65.30           C  
ATOM   1008  HB2 PRO A  65      26.616 -29.062   7.172  1.00 65.30           H  
ATOM   1009  HB3 PRO A  65      25.681 -30.469   7.752  1.00 65.30           H  
ATOM   1010  O   PRO A  65      24.852 -30.210  10.516  1.00 65.30           O  
ATOM   1011  CG  PRO A  65      27.782 -30.855   7.584  1.00 65.30           C  
ATOM   1012  HG2 PRO A  65      28.659 -30.275   7.297  1.00 65.30           H  
ATOM   1013  HG3 PRO A  65      27.541 -31.590   6.816  1.00 65.30           H  
ATOM   1014  CD  PRO A  65      28.025 -31.509   8.938  1.00 65.30           C  
ATOM   1015  HD2 PRO A  65      27.401 -32.397   9.034  1.00 65.30           H  
ATOM   1016  HD3 PRO A  65      29.080 -31.774   9.009  1.00 65.30           H  
ATOM   1017  N   SER A  66      24.949 -28.040  10.012  1.00 56.87           N  
ATOM   1018  H   SER A  66      25.442 -27.300   9.533  1.00 56.87           H  
ATOM   1019  CA  SER A  66      23.608 -27.732  10.538  1.00 56.87           C  
ATOM   1020  HA  SER A  66      23.532 -28.114  11.556  1.00 56.87           H  
ATOM   1021  C   SER A  66      22.482 -28.416   9.750  1.00 56.87           C  
ATOM   1022  CB  SER A  66      23.417 -26.212  10.584  1.00 56.87           C  
ATOM   1023  HB2 SER A  66      24.130 -25.781  11.286  1.00 56.87           H  
ATOM   1024  HB3 SER A  66      22.404 -25.971  10.907  1.00 56.87           H  
ATOM   1025  O   SER A  66      21.470 -28.798  10.336  1.00 56.87           O  
ATOM   1026  OG  SER A  66      23.656 -25.669   9.307  1.00 56.87           O  
ATOM   1027  HG  SER A  66      24.093 -24.818   9.383  1.00 56.87           H  
ATOM   1028  N   THR A  67      22.696 -28.657   8.458  1.00 59.04           N  
ATOM   1029  H   THR A  67      23.515 -28.254   8.026  1.00 59.04           H  
ATOM   1030  CA  THR A  67      21.798 -29.355   7.528  1.00 59.04           C  
ATOM   1031  HA  THR A  67      20.768 -29.187   7.841  1.00 59.04           H  
ATOM   1032  C   THR A  67      21.998 -30.870   7.490  1.00 59.04           C  
ATOM   1033  CB  THR A  67      21.962 -28.772   6.116  1.00 59.04           C  
ATOM   1034  HB  THR A  67      21.455 -29.390   5.375  1.00 59.04           H  
ATOM   1035  O   THR A  67      21.353 -31.527   6.679  1.00 59.04           O  
ATOM   1036  CG2 THR A  67      21.384 -27.356   6.056  1.00 59.04           C  
ATOM   1037 HG21 THR A  67      20.324 -27.374   6.308  1.00 59.04           H  
ATOM   1038 HG22 THR A  67      21.499 -26.972   5.043  1.00 59.04           H  
ATOM   1039 HG23 THR A  67      21.916 -26.695   6.741  1.00 59.04           H  
ATOM   1040  OG1 THR A  67      23.334 -28.691   5.819  1.00 59.04           O  
ATOM   1041  HG1 THR A  67      23.579 -29.498   5.360  1.00 59.04           H  
ATOM   1042  N   LEU A  68      22.797 -31.449   8.401  1.00 69.64           N  
ATOM   1043  H   LEU A  68      23.305 -30.833   9.019  1.00 69.64           H  
ATOM   1044  CA  LEU A  68      23.181 -32.872   8.414  1.00 69.64           C  
ATOM   1045  HA  LEU A  68      23.968 -33.018   7.674  1.00 69.64           H  
ATOM   1046  C   LEU A  68      22.034 -33.835   8.069  1.00 69.64           C  
ATOM   1047  CB  LEU A  68      23.718 -33.205   9.826  1.00 69.64           C  
ATOM   1048  HB2 LEU A  68      24.583 -32.575  10.030  1.00 69.64           H  
ATOM   1049  HB3 LEU A  68      22.942 -32.960  10.552  1.00 69.64           H  
ATOM   1050  O   LEU A  68      22.217 -34.791   7.326  1.00 69.64           O  
ATOM   1051  CG  LEU A  68      24.152 -34.668  10.038  1.00 69.64           C  
ATOM   1052  HG  LEU A  68      23.394 -35.353   9.659  1.00 69.64           H  
ATOM   1053  CD1 LEU A  68      25.483 -34.958   9.347  1.00 69.64           C  
ATOM   1054 HD11 LEU A  68      25.701 -36.025   9.384  1.00 69.64           H  
ATOM   1055 HD12 LEU A  68      25.436 -34.648   8.303  1.00 69.64           H  
ATOM   1056 HD13 LEU A  68      26.293 -34.407   9.824  1.00 69.64           H  
ATOM   1057  CD2 LEU A  68      24.315 -34.955  11.532  1.00 69.64           C  
ATOM   1058 HD21 LEU A  68      25.032 -34.259  11.966  1.00 69.64           H  
ATOM   1059 HD22 LEU A  68      23.352 -34.843  12.030  1.00 69.64           H  
ATOM   1060 HD23 LEU A  68      24.670 -35.976  11.666  1.00 69.64           H  
ATOM   1061  N   VAL A  69      20.855 -33.594   8.640  1.00 74.03           N  
ATOM   1062  H   VAL A  69      20.783 -32.752   9.192  1.00 74.03           H  
ATOM   1063  CA  VAL A  69      19.680 -34.476   8.546  1.00 74.03           C  
ATOM   1064  HA  VAL A  69      20.011 -35.510   8.642  1.00 74.03           H  
ATOM   1065  C   VAL A  69      18.970 -34.359   7.192  1.00 74.03           C  
ATOM   1066  CB  VAL A  69      18.728 -34.153   9.713  1.00 74.03           C  
ATOM   1067  HB  VAL A  69      18.262 -33.183   9.537  1.00 74.03           H  
ATOM   1068  O   VAL A  69      18.287 -35.289   6.774  1.00 74.03           O  
ATOM   1069  CG1 VAL A  69      17.624 -35.187   9.926  1.00 74.03           C  
ATOM   1070 HG11 VAL A  69      18.052 -36.095  10.349  1.00 74.03           H  
ATOM   1071 HG12 VAL A  69      17.111 -35.401   8.988  1.00 74.03           H  
ATOM   1072 HG13 VAL A  69      16.888 -34.789  10.625  1.00 74.03           H  
ATOM   1073  CG2 VAL A  69      19.520 -34.088  11.031  1.00 74.03           C  
ATOM   1074 HG21 VAL A  69      18.859 -34.225  11.886  1.00 74.03           H  
ATOM   1075 HG22 VAL A  69      20.258 -34.890  11.060  1.00 74.03           H  
ATOM   1076 HG23 VAL A  69      20.024 -33.126  11.127  1.00 74.03           H  
ATOM   1077  N   PHE A  70      19.141 -33.234   6.499  1.00 63.27           N  
ATOM   1078  H   PHE A  70      19.802 -32.556   6.850  1.00 63.27           H  
ATOM   1079  CA  PHE A  70      18.686 -33.038   5.124  1.00 63.27           C  
ATOM   1080  HA  PHE A  70      17.766 -33.599   4.964  1.00 63.27           H  
ATOM   1081  C   PHE A  70      19.714 -33.578   4.121  1.00 63.27           C  
ATOM   1082  CB  PHE A  70      18.385 -31.549   4.895  1.00 63.27           C  
ATOM   1083  HB2 PHE A  70      18.120 -31.410   3.847  1.00 63.27           H  
ATOM   1084  HB3 PHE A  70      19.287 -30.963   5.075  1.00 63.27           H  
ATOM   1085  O   PHE A  70      19.321 -34.247   3.168  1.00 63.27           O  
ATOM   1086  CG  PHE A  70      17.248 -31.014   5.748  1.00 63.27           C  
ATOM   1087  CD1 PHE A  70      15.917 -31.316   5.406  1.00 63.27           C  
ATOM   1088  HD1 PHE A  70      15.715 -31.918   4.532  1.00 63.27           H  
ATOM   1089  CD2 PHE A  70      17.512 -30.226   6.885  1.00 63.27           C  
ATOM   1090  HD2 PHE A  70      18.533 -29.991   7.149  1.00 63.27           H  
ATOM   1091  CE1 PHE A  70      14.855 -30.834   6.192  1.00 63.27           C  
ATOM   1092  HE1 PHE A  70      13.835 -31.065   5.925  1.00 63.27           H  
ATOM   1093  CE2 PHE A  70      16.451 -29.745   7.674  1.00 63.27           C  
ATOM   1094  HE2 PHE A  70      16.658 -29.142   8.546  1.00 63.27           H  
ATOM   1095  CZ  PHE A  70      15.122 -30.048   7.328  1.00 63.27           C  
ATOM   1096  HZ  PHE A  70      14.308 -29.680   7.934  1.00 63.27           H  
ATOM   1097  N   ASP A  71      21.009 -33.365   4.378  1.00 68.97           N  
ATOM   1098  H   ASP A  71      21.245 -32.726   5.124  1.00 68.97           H  
ATOM   1099  CA  ASP A  71      22.110 -33.813   3.510  1.00 68.97           C  
ATOM   1100  HA  ASP A  71      21.907 -33.502   2.485  1.00 68.97           H  
ATOM   1101  C   ASP A  71      22.272 -35.342   3.527  1.00 68.97           C  
ATOM   1102  CB  ASP A  71      23.425 -33.155   3.968  1.00 68.97           C  
ATOM   1103  HB2 ASP A  71      24.225 -33.459   3.293  1.00 68.97           H  
ATOM   1104  HB3 ASP A  71      23.671 -33.521   4.965  1.00 68.97           H  
ATOM   1105  O   ASP A  71      22.514 -35.987   2.506  1.00 68.97           O  
ATOM   1106  CG  ASP A  71      23.369 -31.625   4.003  1.00 68.97           C  
ATOM   1107  OD1 ASP A  71      22.644 -31.033   3.177  1.00 68.97           O  
ATOM   1108  OD2 ASP A  71      24.002 -31.047   4.917  1.00 68.97           O  
ATOM   1109  N   HIS A  72      22.092 -35.943   4.704  1.00 79.25           N  
ATOM   1110  H   HIS A  72      21.939 -35.348   5.506  1.00 79.25           H  
ATOM   1111  CA  HIS A  72      22.194 -37.376   4.938  1.00 79.25           C  
ATOM   1112  HA  HIS A  72      22.375 -37.891   3.994  1.00 79.25           H  
ATOM   1113  C   HIS A  72      20.884 -37.877   5.545  1.00 79.25           C  
ATOM   1114  CB  HIS A  72      23.395 -37.659   5.834  1.00 79.25           C  
ATOM   1115  HB2 HIS A  72      23.451 -38.731   6.024  1.00 79.25           H  
ATOM   1116  HB3 HIS A  72      23.258 -37.141   6.783  1.00 79.25           H  
ATOM   1117  O   HIS A  72      20.755 -37.980   6.762  1.00 79.25           O  
ATOM   1118  CG  HIS A  72      24.690 -37.204   5.235  1.00 79.25           C  
ATOM   1119  CD2 HIS A  72      25.381 -36.083   5.596  1.00 79.25           C  
ATOM   1120  HD2 HIS A  72      25.087 -35.374   6.356  1.00 79.25           H  
ATOM   1121  ND1 HIS A  72      25.335 -37.750   4.149  1.00 79.25           N  
ATOM   1122  HD1 HIS A  72      24.997 -38.498   3.560  1.00 79.25           H  
ATOM   1123  CE1 HIS A  72      26.398 -36.977   3.875  1.00 79.25           C  
ATOM   1124  HE1 HIS A  72      27.080 -37.118   3.049  1.00 79.25           H  
ATOM   1125  NE2 HIS A  72      26.478 -35.965   4.746  1.00 79.25           N  
ATOM   1126  N   PRO A  73      19.886 -38.216   4.720  1.00 75.94           N  
ATOM   1127  CA  PRO A  73      18.503 -38.315   5.165  1.00 75.94           C  
ATOM   1128  HA  PRO A  73      18.262 -37.432   5.757  1.00 75.94           H  
ATOM   1129  C   PRO A  73      18.193 -39.526   6.039  1.00 75.94           C  
ATOM   1130  CB  PRO A  73      17.660 -38.270   3.886  1.00 75.94           C  
ATOM   1131  HB2 PRO A  73      17.399 -37.235   3.666  1.00 75.94           H  
ATOM   1132  HB3 PRO A  73      16.758 -38.879   3.952  1.00 75.94           H  
ATOM   1133  O   PRO A  73      17.057 -39.646   6.461  1.00 75.94           O  
ATOM   1134  CG  PRO A  73      18.612 -38.786   2.811  1.00 75.94           C  
ATOM   1135  HG2 PRO A  73      18.625 -39.876   2.822  1.00 75.94           H  
ATOM   1136  HG3 PRO A  73      18.348 -38.413   1.821  1.00 75.94           H  
ATOM   1137  CD  PRO A  73      19.960 -38.252   3.272  1.00 75.94           C  
ATOM   1138  HD2 PRO A  73      20.101 -37.241   2.890  1.00 75.94           H  
ATOM   1139  HD3 PRO A  73      20.762 -38.903   2.923  1.00 75.94           H  
ATOM   1140  N   ASN A  74      19.133 -40.429   6.327  1.00 85.08           N  
ATOM   1141  H   ASN A  74      20.087 -40.196   6.090  1.00 85.08           H  
ATOM   1142  CA  ASN A  74      18.914 -41.579   7.206  1.00 85.08           C  
ATOM   1143  HA  ASN A  74      18.143 -41.320   7.931  1.00 85.08           H  
ATOM   1144  C   ASN A  74      20.173 -41.922   8.015  1.00 85.08           C  
ATOM   1145  CB  ASN A  74      18.401 -42.769   6.371  1.00 85.08           C  
ATOM   1146  HB2 ASN A  74      18.163 -43.604   7.031  1.00 85.08           H  
ATOM   1147  HB3 ASN A  74      17.474 -42.474   5.879  1.00 85.08           H  
ATOM   1148  O   ASN A  74      21.271 -41.426   7.753  1.00 85.08           O  
ATOM   1149  CG  ASN A  74      19.387 -43.256   5.326  1.00 85.08           C  
ATOM   1150  ND2 ASN A  74      18.969 -43.364   4.088  1.00 85.08           N  
ATOM   1151 HD21 ASN A  74      18.013 -43.135   3.855  1.00 85.08           H  
ATOM   1152 HD22 ASN A  74      19.645 -43.638   3.390  1.00 85.08           H  
ATOM   1153  OD1 ASN A  74      20.530 -43.577   5.605  1.00 85.08           O  
ATOM   1154  N   ALA A  75      20.027 -42.815   8.994  1.00 88.12           N  
ATOM   1155  H   ALA A  75      19.113 -43.217   9.147  1.00 88.12           H  
ATOM   1156  CA  ALA A  75      21.112 -43.160   9.906  1.00 88.12           C  
ATOM   1157  HA  ALA A  75      21.469 -42.227  10.342  1.00 88.12           H  
ATOM   1158  C   ALA A  75      22.321 -43.821   9.217  1.00 88.12           C  
ATOM   1159  CB  ALA A  75      20.546 -44.037  11.027  1.00 88.12           C  
ATOM   1160  HB1 ALA A  75      21.344 -44.310  11.717  1.00 88.12           H  
ATOM   1161  HB2 ALA A  75      20.111 -44.941  10.601  1.00 88.12           H  
ATOM   1162  HB3 ALA A  75      19.777 -43.487  11.570  1.00 88.12           H  
ATOM   1163  O   ALA A  75      23.455 -43.579   9.624  1.00 88.12           O  
ATOM   1164  N   SER A  76      22.107 -44.635   8.178  1.00 85.33           N  
ATOM   1165  H   SER A  76      21.154 -44.794   7.886  1.00 85.33           H  
ATOM   1166  CA  SER A  76      23.190 -45.233   7.386  1.00 85.33           C  
ATOM   1167  HA  SER A  76      23.889 -45.731   8.059  1.00 85.33           H  
ATOM   1168  C   SER A  76      23.988 -44.182   6.615  1.00 85.33           C  
ATOM   1169  CB  SER A  76      22.630 -46.268   6.404  1.00 85.33           C  
ATOM   1170  HB2 SER A  76      23.344 -46.428   5.596  1.00 85.33           H  
ATOM   1171  HB3 SER A  76      21.697 -45.904   5.974  1.00 85.33           H  
ATOM   1172  O   SER A  76      25.215 -44.260   6.593  1.00 85.33           O  
ATOM   1173  OG  SER A  76      22.410 -47.503   7.061  1.00 85.33           O  
ATOM   1174  HG  SER A  76      23.261 -47.944   7.124  1.00 85.33           H  
ATOM   1175  N   ALA A  77      23.314 -43.191   6.025  1.00 87.66           N  
ATOM   1176  H   ALA A  77      22.306 -43.187   6.081  1.00 87.66           H  
ATOM   1177  CA  ALA A  77      23.955 -42.093   5.309  1.00 87.66           C  
ATOM   1178  HA  ALA A  77      24.635 -42.506   4.564  1.00 87.66           H  
ATOM   1179  C   ALA A  77      24.793 -41.228   6.261  1.00 87.66           C  
ATOM   1180  CB  ALA A  77      22.877 -41.280   4.582  1.00 87.66           C  
ATOM   1181  HB1 ALA A  77      22.332 -41.921   3.889  1.00 87.66           H  
ATOM   1182  HB2 ALA A  77      23.347 -40.473   4.019  1.00 87.66           H  
ATOM   1183  HB3 ALA A  77      22.177 -40.851   5.298  1.00 87.66           H  
ATOM   1184  O   ALA A  77      25.967 -40.983   5.991  1.00 87.66           O  
ATOM   1185  N   VAL A  78      24.230 -40.853   7.416  1.00 91.87           N  
ATOM   1186  H   VAL A  78      23.251 -41.051   7.564  1.00 91.87           H  
ATOM   1187  CA  VAL A  78      24.966 -40.102   8.444  1.00 91.87           C  
ATOM   1188  HA  VAL A  78      25.366 -39.190   8.001  1.00 91.87           H  
ATOM   1189  C   VAL A  78      26.153 -40.914   8.965  1.00 91.87           C  
ATOM   1190  CB  VAL A  78      24.036 -39.714   9.601  1.00 91.87           C  
ATOM   1191  HB  VAL A  78      23.529 -40.618   9.938  1.00 91.87           H  
ATOM   1192  O   VAL A  78      27.244 -40.382   9.100  1.00 91.87           O  
ATOM   1193  CG1 VAL A  78      24.775 -39.078  10.780  1.00 91.87           C  
ATOM   1194 HG11 VAL A  78      24.044 -38.764  11.525  1.00 91.87           H  
ATOM   1195 HG12 VAL A  78      25.340 -38.210  10.442  1.00 91.87           H  
ATOM   1196 HG13 VAL A  78      25.462 -39.789  11.241  1.00 91.87           H  
ATOM   1197  CG2 VAL A  78      22.973 -38.705   9.179  1.00 91.87           C  
ATOM   1198 HG21 VAL A  78      22.404 -39.097   8.335  1.00 91.87           H  
ATOM   1199 HG22 VAL A  78      22.290 -38.513  10.006  1.00 91.87           H  
ATOM   1200 HG23 VAL A  78      23.443 -37.765   8.892  1.00 91.87           H  
ATOM   1201  N   ALA A  79      25.996 -42.214   9.226  1.00 88.40           N  
ATOM   1202  H   ALA A  79      25.082 -42.631   9.123  1.00 88.40           H  
ATOM   1203  CA  ALA A  79      27.101 -43.046   9.704  1.00 88.40           C  
ATOM   1204  HA  ALA A  79      27.525 -42.588  10.597  1.00 88.40           H  
ATOM   1205  C   ALA A  79      28.239 -43.178   8.679  1.00 88.40           C  
ATOM   1206  CB  ALA A  79      26.549 -44.419  10.079  1.00 88.40           C  
ATOM   1207  HB1 ALA A  79      27.365 -45.058  10.415  1.00 88.40           H  
ATOM   1208  HB2 ALA A  79      25.820 -44.307  10.882  1.00 88.40           H  
ATOM   1209  HB3 ALA A  79      26.070 -44.873   9.212  1.00 88.40           H  
ATOM   1210  O   ALA A  79      29.406 -43.170   9.066  1.00 88.40           O  
ATOM   1211  N   GLY A  80      27.908 -43.282   7.388  1.00 84.22           N  
ATOM   1212  H   GLY A  80      26.929 -43.302   7.138  1.00 84.22           H  
ATOM   1213  CA  GLY A  80      28.897 -43.267   6.310  1.00 84.22           C  
ATOM   1214  HA2 GLY A  80      29.605 -44.084   6.448  1.00 84.22           H  
ATOM   1215  HA3 GLY A  80      28.385 -43.393   5.356  1.00 84.22           H  
ATOM   1216  C   GLY A  80      29.674 -41.952   6.263  1.00 84.22           C  
ATOM   1217  O   GLY A  80      30.895 -41.974   6.125  1.00 84.22           O  
ATOM   1218  N   PHE A  81      28.983 -40.828   6.465  1.00 83.35           N  
ATOM   1219  H   PHE A  81      27.977 -40.876   6.540  1.00 83.35           H  
ATOM   1220  CA  PHE A  81      29.612 -39.515   6.592  1.00 83.35           C  
ATOM   1221  HA  PHE A  81      30.213 -39.324   5.703  1.00 83.35           H  
ATOM   1222  C   PHE A  81      30.572 -39.452   7.793  1.00 83.35           C  
ATOM   1223  CB  PHE A  81      28.509 -38.450   6.655  1.00 83.35           C  
ATOM   1224  HB2 PHE A  81      27.828 -38.658   7.480  1.00 83.35           H  
ATOM   1225  HB3 PHE A  81      27.926 -38.496   5.736  1.00 83.35           H  
ATOM   1226  O   PHE A  81      31.738 -39.103   7.636  1.00 83.35           O  
ATOM   1227  CG  PHE A  81      29.042 -37.047   6.816  1.00 83.35           C  
ATOM   1228  CD1 PHE A  81      28.932 -36.376   8.050  1.00 83.35           C  
ATOM   1229  HD1 PHE A  81      28.447 -36.852   8.889  1.00 83.35           H  
ATOM   1230  CD2 PHE A  81      29.677 -36.421   5.730  1.00 83.35           C  
ATOM   1231  HD2 PHE A  81      29.764 -36.928   4.781  1.00 83.35           H  
ATOM   1232  CE1 PHE A  81      29.457 -35.078   8.182  1.00 83.35           C  
ATOM   1233  HE1 PHE A  81      29.371 -34.534   9.110  1.00 83.35           H  
ATOM   1234  CE2 PHE A  81      30.216 -35.133   5.876  1.00 83.35           C  
ATOM   1235  HE2 PHE A  81      30.728 -34.661   5.050  1.00 83.35           H  
ATOM   1236  CZ  PHE A  81      30.109 -34.463   7.103  1.00 83.35           C  
ATOM   1237  HZ  PHE A  81      30.539 -33.478   7.213  1.00 83.35           H  
ATOM   1238  N   LEU A  82      30.139 -39.903   8.975  1.00 86.60           N  
ATOM   1239  H   LEU A  82      29.168 -40.172   9.048  1.00 86.60           H  
ATOM   1240  CA  LEU A  82      30.988 -39.934  10.176  1.00 86.60           C  
ATOM   1241  HA  LEU A  82      31.363 -38.927  10.361  1.00 86.60           H  
ATOM   1242  C   LEU A  82      32.230 -40.835  10.024  1.00 86.60           C  
ATOM   1243  CB  LEU A  82      30.158 -40.405  11.386  1.00 86.60           C  
ATOM   1244  HB2 LEU A  82      30.825 -40.482  12.244  1.00 86.60           H  
ATOM   1245  HB3 LEU A  82      29.779 -41.403  11.167  1.00 86.60           H  
ATOM   1246  O   LEU A  82      33.279 -40.532  10.590  1.00 86.60           O  
ATOM   1247  CG  LEU A  82      28.974 -39.506  11.778  1.00 86.60           C  
ATOM   1248  HG  LEU A  82      28.324 -39.343  10.918  1.00 86.60           H  
ATOM   1249  CD1 LEU A  82      28.147 -40.176  12.877  1.00 86.60           C  
ATOM   1250 HD11 LEU A  82      27.291 -39.543  13.112  1.00 86.60           H  
ATOM   1251 HD12 LEU A  82      27.788 -41.140  12.519  1.00 86.60           H  
ATOM   1252 HD13 LEU A  82      28.752 -40.322  13.772  1.00 86.60           H  
ATOM   1253  CD2 LEU A  82      29.402 -38.135  12.267  1.00 86.60           C  
ATOM   1254 HD21 LEU A  82      29.992 -37.646  11.493  1.00 86.60           H  
ATOM   1255 HD22 LEU A  82      28.511 -37.535  12.453  1.00 86.60           H  
ATOM   1256 HD23 LEU A  82      29.989 -38.211  13.182  1.00 86.60           H  
ATOM   1257  N   ASP A  83      32.130 -41.952   9.292  1.00 78.97           N  
ATOM   1258  H   ASP A  83      31.239 -42.168   8.869  1.00 78.97           H  
ATOM   1259  CA  ASP A  83      33.264 -42.866   9.063  1.00 78.97           C  
ATOM   1260  HA  ASP A  83      33.725 -43.100  10.023  1.00 78.97           H  
ATOM   1261  C   ASP A  83      34.344 -42.230   8.185  1.00 78.97           C  
ATOM   1262  CB  ASP A  83      32.782 -44.178   8.413  1.00 78.97           C  
ATOM   1263  HB2 ASP A  83      32.388 -43.964   7.419  1.00 78.97           H  
ATOM   1264  HB3 ASP A  83      31.972 -44.604   9.005  1.00 78.97           H  
ATOM   1265  O   ASP A  83      35.537 -42.456   8.409  1.00 78.97           O  
ATOM   1266  CG  ASP A  83      33.904 -45.225   8.299  1.00 78.97           C  
ATOM   1267  OD1 ASP A  83      34.628 -45.441   9.296  1.00 78.97           O  
ATOM   1268  OD2 ASP A  83      34.043 -45.893   7.247  1.00 78.97           O  
ATOM   1269  N   ALA A  84      33.919 -41.437   7.199  1.00 77.06           N  
ATOM   1270  H   ALA A  84      32.928 -41.272   7.099  1.00 77.06           H  
ATOM   1271  CA  ALA A  84      34.821 -40.677   6.348  1.00 77.06           C  
ATOM   1272  HA  ALA A  84      35.568 -41.354   5.934  1.00 77.06           H  
ATOM   1273  C   ALA A  84      35.571 -39.613   7.163  1.00 77.06           C  
ATOM   1274  CB  ALA A  84      34.017 -40.080   5.187  1.00 77.06           C  
ATOM   1275  HB1 ALA A  84      33.502 -40.870   4.641  1.00 77.06           H  
ATOM   1276  HB2 ALA A  84      34.692 -39.554   4.512  1.00 77.06           H  
ATOM   1277  HB3 ALA A  84      33.283 -39.367   5.563  1.00 77.06           H  
ATOM   1278  O   ALA A  84      36.797 -39.561   7.094  1.00 77.06           O  
ATOM   1279  N   GLU A  85      34.854 -38.861   8.001  1.00 78.39           N  
ATOM   1280  H   GLU A  85      33.847 -38.927   7.960  1.00 78.39           H  
ATOM   1281  CA  GLU A  85      35.425 -37.797   8.838  1.00 78.39           C  
ATOM   1282  HA  GLU A  85      35.974 -37.095   8.210  1.00 78.39           H  
ATOM   1283  C   GLU A  85      36.425 -38.308   9.894  1.00 78.39           C  
ATOM   1284  CB  GLU A  85      34.269 -37.047   9.517  1.00 78.39           C  
ATOM   1285  HB2 GLU A  85      34.676 -36.432  10.319  1.00 78.39           H  
ATOM   1286  HB3 GLU A  85      33.592 -37.775   9.965  1.00 78.39           H  
ATOM   1287  O   GLU A  85      37.437 -37.668  10.163  1.00 78.39           O  
ATOM   1288  CG  GLU A  85      33.464 -36.143   8.570  1.00 78.39           C  
ATOM   1289  HG2 GLU A  85      33.024 -36.752   7.780  1.00 78.39           H  
ATOM   1290  HG3 GLU A  85      32.648 -35.693   9.134  1.00 78.39           H  
ATOM   1291  CD  GLU A  85      34.335 -35.036   7.963  1.00 78.39           C  
ATOM   1292  OE1 GLU A  85      34.317 -34.898   6.720  1.00 78.39           O  
ATOM   1293  OE2 GLU A  85      35.038 -34.364   8.750  1.00 78.39           O  
ATOM   1294  N   LEU A  86      36.206 -39.492  10.481  1.00 71.50           N  
ATOM   1295  H   LEU A  86      35.342 -39.966  10.260  1.00 71.50           H  
ATOM   1296  CA  LEU A  86      37.107 -40.054  11.505  1.00 71.50           C  
ATOM   1297  HA  LEU A  86      37.453 -39.241  12.144  1.00 71.50           H  
ATOM   1298  C   LEU A  86      38.379 -40.719  10.947  1.00 71.50           C  
ATOM   1299  CB  LEU A  86      36.319 -41.070  12.351  1.00 71.50           C  
ATOM   1300  HB2 LEU A  86      35.740 -41.699  11.675  1.00 71.50           H  
ATOM   1301  HB3 LEU A  86      37.018 -41.715  12.883  1.00 71.50           H  
ATOM   1302  O   LEU A  86      39.317 -40.986  11.700  1.00 71.50           O  
ATOM   1303  CG  LEU A  86      35.381 -40.425  13.384  1.00 71.50           C  
ATOM   1304  HG  LEU A  86      34.801 -39.628  12.919  1.00 71.50           H  
ATOM   1305  CD1 LEU A  86      34.413 -41.489  13.906  1.00 71.50           C  
ATOM   1306 HD11 LEU A  86      33.779 -41.055  14.679  1.00 71.50           H  
ATOM   1307 HD12 LEU A  86      33.779 -41.805  13.078  1.00 71.50           H  
ATOM   1308 HD13 LEU A  86      34.968 -42.342  14.295  1.00 71.50           H  
ATOM   1309  CD2 LEU A  86      36.148 -39.864  14.584  1.00 71.50           C  
ATOM   1310 HD21 LEU A  86      36.736 -40.643  15.070  1.00 71.50           H  
ATOM   1311 HD22 LEU A  86      36.815 -39.068  14.252  1.00 71.50           H  
ATOM   1312 HD23 LEU A  86      35.450 -39.422  15.295  1.00 71.50           H  
ATOM   1313  N   GLY A  87      38.407 -41.088   9.664  1.00 56.79           N  
ATOM   1314  H   GLY A  87      37.638 -40.799   9.077  1.00 56.79           H  
ATOM   1315  CA  GLY A  87      39.501 -41.869   9.076  1.00 56.79           C  
ATOM   1316  HA2 GLY A  87      39.136 -42.312   8.150  1.00 56.79           H  
ATOM   1317  HA3 GLY A  87      39.784 -42.668   9.762  1.00 56.79           H  
ATOM   1318  C   GLY A  87      40.762 -41.067   8.736  1.00 56.79           C  
ATOM   1319  O   GLY A  87      41.823 -41.661   8.548  1.00 56.79           O  
ATOM   1320  N   THR A  88      40.661 -39.745   8.639  1.00 46.81           N  
ATOM   1321  H   THR A  88      39.757 -39.313   8.770  1.00 46.81           H  
ATOM   1322  CA  THR A  88      41.701 -38.860   8.091  1.00 46.81           C  
ATOM   1323  HA  THR A  88      42.174 -39.381   7.259  1.00 46.81           H  
ATOM   1324  C   THR A  88      42.832 -38.537   9.073  1.00 46.81           C  
ATOM   1325  CB  THR A  88      41.073 -37.555   7.542  1.00 46.81           C  
ATOM   1326  HB  THR A  88      41.578 -36.688   7.969  1.00 46.81           H  
ATOM   1327  O   THR A  88      43.977 -38.417   8.640  1.00 46.81           O  
ATOM   1328  CG2 THR A  88      41.172 -37.497   6.018  1.00 46.81           C  
ATOM   1329 HG21 THR A  88      40.642 -38.343   5.581  1.00 46.81           H  
ATOM   1330 HG22 THR A  88      40.719 -36.571   5.661  1.00 46.81           H  
ATOM   1331 HG23 THR A  88      42.219 -37.518   5.716  1.00 46.81           H  
ATOM   1332  OG1 THR A  88      39.698 -37.490   7.848  1.00 46.81           O  
ATOM   1333  HG1 THR A  88      39.394 -36.580   7.871  1.00 46.81           H  
ATOM   1334  N   GLU A  89      42.570 -38.438  10.381  1.00 39.21           N  
ATOM   1335  H   GLU A  89      41.609 -38.510  10.682  1.00 39.21           H  
ATOM   1336  CA  GLU A  89      43.558 -37.926  11.354  1.00 39.21           C  
ATOM   1337  HA  GLU A  89      44.037 -37.040  10.936  1.00 39.21           H  
ATOM   1338  C   GLU A  89      44.707 -38.887  11.709  1.00 39.21           C  
ATOM   1339  CB  GLU A  89      42.860 -37.505  12.657  1.00 39.21           C  
ATOM   1340  HB2 GLU A  89      43.598 -37.509  13.459  1.00 39.21           H  
ATOM   1341  HB3 GLU A  89      42.090 -38.235  12.906  1.00 39.21           H  
ATOM   1342  O   GLU A  89      45.776 -38.436  12.109  1.00 39.21           O  
ATOM   1343  CG  GLU A  89      42.260 -36.095  12.596  1.00 39.21           C  
ATOM   1344  HG2 GLU A  89      43.017 -35.410  12.214  1.00 39.21           H  
ATOM   1345  HG3 GLU A  89      41.419 -36.096  11.903  1.00 39.21           H  
ATOM   1346  CD  GLU A  89      41.795 -35.617  13.984  1.00 39.21           C  
ATOM   1347  OE1 GLU A  89      41.794 -34.386  14.201  1.00 39.21           O  
ATOM   1348  OE2 GLU A  89      41.469 -36.488  14.827  1.00 39.21           O  
ATOM   1349  N   VAL A  90      44.558 -40.210  11.565  1.00 35.33           N  
ATOM   1350  H   VAL A  90      43.679 -40.544  11.197  1.00 35.33           H  
ATOM   1351  CA  VAL A  90      45.558 -41.180  12.085  1.00 35.33           C  
ATOM   1352  HA  VAL A  90      45.908 -40.768  13.031  1.00 35.33           H  
ATOM   1353  C   VAL A  90      46.823 -41.284  11.206  1.00 35.33           C  
ATOM   1354  CB  VAL A  90      44.940 -42.561  12.425  1.00 35.33           C  
ATOM   1355  HB  VAL A  90      44.788 -43.123  11.504  1.00 35.33           H  
ATOM   1356  O   VAL A  90      47.601 -42.231  11.323  1.00 35.33           O  
ATOM   1357  CG1 VAL A  90      45.808 -43.399  13.387  1.00 35.33           C  
ATOM   1358 HG11 VAL A  90      45.259 -44.280  13.720  1.00 35.33           H  
ATOM   1359 HG12 VAL A  90      46.712 -43.759  12.896  1.00 35.33           H  
ATOM   1360 HG13 VAL A  90      46.084 -42.801  14.256  1.00 35.33           H  
ATOM   1361  CG2 VAL A  90      43.578 -42.425  13.127  1.00 35.33           C  
ATOM   1362 HG21 VAL A  90      43.187 -43.407  13.395  1.00 35.33           H  
ATOM   1363 HG22 VAL A  90      42.852 -41.956  12.463  1.00 35.33           H  
ATOM   1364 HG23 VAL A  90      43.680 -41.816  14.025  1.00 35.33           H  
ATOM   1365  N   ARG A  91      47.091 -40.322  10.314  1.00 31.75           N  
ATOM   1366  H   ARG A  91      46.480 -39.517  10.326  1.00 31.75           H  
ATOM   1367  CA  ARG A  91      48.415 -40.181   9.685  1.00 31.75           C  
ATOM   1368  HA  ARG A  91      48.812 -41.167   9.442  1.00 31.75           H  
ATOM   1369  C   ARG A  91      49.391 -39.591  10.708  1.00 31.75           C  
ATOM   1370  CB  ARG A  91      48.337 -39.359   8.388  1.00 31.75           C  
ATOM   1371  HB2 ARG A  91      49.324 -38.947   8.176  1.00 31.75           H  
ATOM   1372  HB3 ARG A  91      47.643 -38.529   8.516  1.00 31.75           H  
ATOM   1373  O   ARG A  91      49.734 -38.418  10.650  1.00 31.75           O  
ATOM   1374  CG  ARG A  91      47.928 -40.220   7.186  1.00 31.75           C  
ATOM   1375  HG2 ARG A  91      46.924 -40.614   7.340  1.00 31.75           H  
ATOM   1376  HG3 ARG A  91      48.631 -41.047   7.083  1.00 31.75           H  
ATOM   1377  CD  ARG A  91      47.960 -39.366   5.914  1.00 31.75           C  
ATOM   1378  HD2 ARG A  91      47.180 -38.609   5.993  1.00 31.75           H  
ATOM   1379  HD3 ARG A  91      48.926 -38.865   5.852  1.00 31.75           H  
ATOM   1380  NE  ARG A  91      47.757 -40.177   4.697  1.00 31.75           N  
ATOM   1381  HE  ARG A  91      47.715 -41.178   4.823  1.00 31.75           H  
ATOM   1382  NH1 ARG A  91      47.628 -38.422   3.223  1.00 31.75           N  
ATOM   1383 HH11 ARG A  91      47.495 -38.060   2.289  1.00 31.75           H  
ATOM   1384 HH12 ARG A  91      47.718 -37.782   3.999  1.00 31.75           H  
ATOM   1385  NH2 ARG A  91      47.460 -40.512   2.460  1.00 31.75           N  
ATOM   1386 HH21 ARG A  91      47.341 -40.131   1.532  1.00 31.75           H  
ATOM   1387 HH22 ARG A  91      47.432 -41.510   2.610  1.00 31.75           H  
ATOM   1388  CZ  ARG A  91      47.617 -39.703   3.471  1.00 31.75           C  
ATOM   1389  N   GLY A  92      49.814 -40.422  11.661  1.00 31.31           N  
ATOM   1390  H   GLY A  92      49.417 -41.350  11.679  1.00 31.31           H  
ATOM   1391  CA  GLY A  92      50.872 -40.077  12.607  1.00 31.31           C  
ATOM   1392  HA2 GLY A  92      51.059 -40.911  13.284  1.00 31.31           H  
ATOM   1393  HA3 GLY A  92      50.556 -39.214  13.193  1.00 31.31           H  
ATOM   1394  C   GLY A  92      52.173 -39.738  11.877  1.00 31.31           C  
ATOM   1395  O   GLY A  92      52.525 -40.394  10.894  1.00 31.31           O  
ATOM   1396  N   GLU A  93      52.866 -38.702  12.351  1.00 33.31           N  
ATOM   1397  H   GLU A  93      52.500 -38.181  13.135  1.00 33.31           H  
ATOM   1398  CA  GLU A  93      54.126 -38.232  11.773  1.00 33.31           C  
ATOM   1399  HA  GLU A  93      53.940 -37.935  10.740  1.00 33.31           H  
ATOM   1400  C   GLU A  93      55.180 -39.345  11.761  1.00 33.31           C  
ATOM   1401  CB  GLU A  93      54.648 -37.001  12.532  1.00 33.31           C  
ATOM   1402  HB2 GLU A  93      54.550 -37.175  13.603  1.00 33.31           H  
ATOM   1403  HB3 GLU A  93      55.704 -36.867  12.298  1.00 33.31           H  
ATOM   1404  O   GLU A  93      55.465 -39.986  12.776  1.00 33.31           O  
ATOM   1405  CG  GLU A  93      53.906 -35.720  12.122  1.00 33.31           C  
ATOM   1406  HG2 GLU A  93      54.034 -35.577  11.049  1.00 33.31           H  
ATOM   1407  HG3 GLU A  93      52.842 -35.850  12.319  1.00 33.31           H  
ATOM   1408  CD  GLU A  93      54.405 -34.476  12.874  1.00 33.31           C  
ATOM   1409  OE1 GLU A  93      54.382 -33.387  12.258  1.00 33.31           O  
ATOM   1410  OE2 GLU A  93      54.799 -34.622  14.053  1.00 33.31           O  
ATOM   1411  N   ALA A  94      55.757 -39.585  10.581  1.00 38.73           N  
ATOM   1412  H   ALA A  94      55.500 -39.009   9.793  1.00 38.73           H  
ATOM   1413  CA  ALA A  94      56.827 -40.553  10.408  1.00 38.73           C  
ATOM   1414  HA  ALA A  94      56.455 -41.515  10.761  1.00 38.73           H  
ATOM   1415  C   ALA A  94      58.058 -40.114  11.231  1.00 38.73           C  
ATOM   1416  CB  ALA A  94      57.145 -40.688   8.914  1.00 38.73           C  
ATOM   1417  HB1 ALA A  94      57.497 -39.733   8.523  1.00 38.73           H  
ATOM   1418  HB2 ALA A  94      57.924 -41.437   8.774  1.00 38.73           H  
ATOM   1419  HB3 ALA A  94      56.250 -40.995   8.372  1.00 38.73           H  
ATOM   1420  O   ALA A  94      58.465 -38.954  11.125  1.00 38.73           O  
ATOM   1421  N   PRO A  95      58.676 -41.005  12.030  1.00 42.25           N  
ATOM   1422  CA  PRO A  95      59.855 -40.662  12.818  1.00 42.25           C  
ATOM   1423  HA  PRO A  95      59.563 -39.928  13.569  1.00 42.25           H  
ATOM   1424  C   PRO A  95      60.968 -40.090  11.932  1.00 42.25           C  
ATOM   1425  CB  PRO A  95      60.292 -41.956  13.514  1.00 42.25           C  
ATOM   1426  HB2 PRO A  95      61.058 -42.460  12.924  1.00 42.25           H  
ATOM   1427  HB3 PRO A  95      60.657 -41.766  14.523  1.00 42.25           H  
ATOM   1428  O   PRO A  95      61.259 -40.626  10.862  1.00 42.25           O  
ATOM   1429  CG  PRO A  95      59.029 -42.813  13.523  1.00 42.25           C  
ATOM   1430  HG2 PRO A  95      59.260 -43.878  13.510  1.00 42.25           H  
ATOM   1431  HG3 PRO A  95      58.430 -42.564  14.399  1.00 42.25           H  
ATOM   1432  CD  PRO A  95      58.282 -42.382  12.266  1.00 42.25           C  
ATOM   1433  HD2 PRO A  95      57.210 -42.471  12.439  1.00 42.25           H  
ATOM   1434  HD3 PRO A  95      58.589 -42.996  11.420  1.00 42.25           H  
ATOM   1435  N   SER A  96      61.591 -39.001  12.385  1.00 51.08           N  
ATOM   1436  H   SER A  96      61.258 -38.602  13.251  1.00 51.08           H  
ATOM   1437  CA  SER A  96      62.657 -38.299  11.661  1.00 51.08           C  
ATOM   1438  HA  SER A  96      62.231 -37.887  10.747  1.00 51.08           H  
ATOM   1439  C   SER A  96      63.812 -39.235  11.271  1.00 51.08           C  
ATOM   1440  CB  SER A  96      63.155 -37.132  12.526  1.00 51.08           C  
ATOM   1441  HB2 SER A  96      63.148 -37.436  13.572  1.00 51.08           H  
ATOM   1442  HB3 SER A  96      62.475 -36.288  12.407  1.00 51.08           H  
ATOM   1443  O   SER A  96      64.287 -40.033  12.081  1.00 51.08           O  
ATOM   1444  OG  SER A  96      64.473 -36.734  12.198  1.00 51.08           O  
ATOM   1445  HG  SER A  96      64.705 -35.997  12.768  1.00 51.08           H  
ATOM   1446  N   ALA A  97      64.312 -39.087  10.039  1.00 60.45           N  
ATOM   1447  H   ALA A  97      63.863 -38.424   9.424  1.00 60.45           H  
ATOM   1448  CA  ALA A  97      65.437 -39.861   9.511  1.00 60.45           C  
ATOM   1449  HA  ALA A  97      65.158 -40.915   9.500  1.00 60.45           H  
ATOM   1450  C   ALA A  97      66.722 -39.735  10.360  1.00 60.45           C  
ATOM   1451  CB  ALA A  97      65.687 -39.400   8.068  1.00 60.45           C  
ATOM   1452  HB1 ALA A  97      66.499 -39.985   7.637  1.00 60.45           H  
ATOM   1453  HB2 ALA A  97      65.962 -38.346   8.051  1.00 60.45           H  
ATOM   1454  HB3 ALA A  97      64.789 -39.552   7.469  1.00 60.45           H  
ATOM   1455  O   ALA A  97      67.504 -40.682  10.424  1.00 60.45           O  
ATOM   1456  N   LEU A  98      66.924 -38.595  11.037  1.00 63.94           N  
ATOM   1457  H   LEU A  98      66.198 -37.893  11.005  1.00 63.94           H  
ATOM   1458  CA  LEU A  98      68.094 -38.339  11.889  1.00 63.94           C  
ATOM   1459  HA  LEU A  98      69.001 -38.571  11.330  1.00 63.94           H  
ATOM   1460  C   LEU A  98      68.118 -39.234  13.136  1.00 63.94           C  
ATOM   1461  CB  LEU A  98      68.120 -36.854  12.300  1.00 63.94           C  
ATOM   1462  HB2 LEU A  98      68.824 -36.730  13.123  1.00 63.94           H  
ATOM   1463  HB3 LEU A  98      67.134 -36.581  12.679  1.00 63.94           H  
ATOM   1464  O   LEU A  98      69.168 -39.758  13.486  1.00 63.94           O  
ATOM   1465  CG  LEU A  98      68.525 -35.889  11.171  1.00 63.94           C  
ATOM   1466  HG  LEU A  98      67.982 -36.141  10.261  1.00 63.94           H  
ATOM   1467  CD1 LEU A  98      68.168 -34.453  11.555  1.00 63.94           C  
ATOM   1468 HD11 LEU A  98      67.095 -34.370  11.727  1.00 63.94           H  
ATOM   1469 HD12 LEU A  98      68.445 -33.776  10.746  1.00 63.94           H  
ATOM   1470 HD13 LEU A  98      68.703 -34.167  12.461  1.00 63.94           H  
ATOM   1471  CD2 LEU A  98      70.029 -35.949  10.893  1.00 63.94           C  
ATOM   1472 HD21 LEU A  98      70.587 -35.712  11.798  1.00 63.94           H  
ATOM   1473 HD22 LEU A  98      70.290 -35.234  10.113  1.00 63.94           H  
ATOM   1474 HD23 LEU A  98      70.311 -36.947  10.558  1.00 63.94           H  
ATOM   1475  N   ALA A  99      66.964 -39.496  13.755  1.00 60.57           N  
ATOM   1476  H   ALA A  99      66.106 -39.115  13.383  1.00 60.57           H  
ATOM   1477  CA  ALA A  99      66.897 -40.358  14.939  1.00 60.57           C  
ATOM   1478  HA  ALA A  99      67.620 -40.003  15.674  1.00 60.57           H  
ATOM   1479  C   ALA A  99      67.252 -41.823  14.614  1.00 60.57           C  
ATOM   1480  CB  ALA A  99      65.490 -40.236  15.536  1.00 60.57           C  
ATOM   1481  HB1 ALA A  99      65.429 -40.843  16.439  1.00 60.57           H  
ATOM   1482  HB2 ALA A  99      65.289 -39.197  15.797  1.00 60.57           H  
ATOM   1483  HB3 ALA A  99      64.745 -40.584  14.819  1.00 60.57           H  
ATOM   1484  O   ALA A  99      67.785 -42.548  15.454  1.00 60.57           O  
ATOM   1485  N   GLY A 100      66.992 -42.260  13.374  1.00 59.71           N  
ATOM   1486  H   GLY A 100      66.558 -41.618  12.726  1.00 59.71           H  
ATOM   1487  CA  GLY A 100      67.443 -43.563  12.881  1.00 59.71           C  
ATOM   1488  HA2 GLY A 100      67.119 -44.345  13.568  1.00 59.71           H  
ATOM   1489  HA3 GLY A 100      66.997 -43.743  11.903  1.00 59.71           H  
ATOM   1490  C   GLY A 100      68.967 -43.652  12.730  1.00 59.71           C  
ATOM   1491  O   GLY A 100      69.539 -44.722  12.940  1.00 59.71           O  
ATOM   1492  N   LEU A 101      69.622 -42.532  12.408  1.00 68.76           N  
ATOM   1493  H   LEU A 101      69.092 -41.676  12.332  1.00 68.76           H  
ATOM   1494  CA  LEU A 101      71.080 -42.420  12.321  1.00 68.76           C  
ATOM   1495  HA  LEU A 101      71.459 -43.266  11.748  1.00 68.76           H  
ATOM   1496  C   LEU A 101      71.740 -42.528  13.705  1.00 68.76           C  
ATOM   1497  CB  LEU A 101      71.442 -41.112  11.582  1.00 68.76           C  
ATOM   1498  HB2 LEU A 101      70.581 -40.442  11.591  1.00 68.76           H  
ATOM   1499  HB3 LEU A 101      72.240 -40.596  12.115  1.00 68.76           H  
ATOM   1500  O   LEU A 101      72.681 -43.305  13.838  1.00 68.76           O  
ATOM   1501  CG  LEU A 101      71.867 -41.341  10.122  1.00 68.76           C  
ATOM   1502  HG  LEU A 101      71.382 -42.237   9.733  1.00 68.76           H  
ATOM   1503  CD1 LEU A 101      71.446 -40.168   9.235  1.00 68.76           C  
ATOM   1504 HD11 LEU A 101      71.767 -40.346   8.208  1.00 68.76           H  
ATOM   1505 HD12 LEU A 101      70.361 -40.070   9.257  1.00 68.76           H  
ATOM   1506 HD13 LEU A 101      71.898 -39.247   9.606  1.00 68.76           H  
ATOM   1507  CD2 LEU A 101      73.384 -41.510  10.019  1.00 68.76           C  
ATOM   1508 HD21 LEU A 101      73.699 -42.337  10.654  1.00 68.76           H  
ATOM   1509 HD22 LEU A 101      73.668 -41.721   8.988  1.00 68.76           H  
ATOM   1510 HD23 LEU A 101      73.885 -40.603  10.357  1.00 68.76           H  
ATOM   1511  N   ASP A 102      71.205 -41.863  14.735  1.00 64.69           N  
ATOM   1512  H   ASP A 102      70.504 -41.163  14.539  1.00 64.69           H  
ATOM   1513  CA  ASP A 102      71.740 -41.928  16.110  1.00 64.69           C  
ATOM   1514  HA  ASP A 102      72.770 -41.572  16.115  1.00 64.69           H  
ATOM   1515  C   ASP A 102      71.725 -43.360  16.678  1.00 64.69           C  
ATOM   1516  CB  ASP A 102      70.905 -41.036  17.050  1.00 64.69           C  
ATOM   1517  HB2 ASP A 102      69.861 -41.345  16.992  1.00 64.69           H  
ATOM   1518  HB3 ASP A 102      71.241 -41.208  18.072  1.00 64.69           H  
ATOM   1519  O   ASP A 102      72.691 -43.824  17.289  1.00 64.69           O  
ATOM   1520  CG  ASP A 102      70.996 -39.531  16.781  1.00 64.69           C  
ATOM   1521  OD1 ASP A 102      72.008 -39.083  16.206  1.00 64.69           O  
ATOM   1522  OD2 ASP A 102      70.035 -38.833  17.179  1.00 64.69           O  
ATOM   1523  N   ALA A 103      70.629 -44.099  16.456  1.00 65.58           N  
ATOM   1524  H   ALA A 103      69.855 -43.661  15.978  1.00 65.58           H  
ATOM   1525  CA  ALA A 103      70.502 -45.483  16.914  1.00 65.58           C  
ATOM   1526  HA  ALA A 103      70.712 -45.517  17.983  1.00 65.58           H  
ATOM   1527  C   ALA A 103      71.505 -46.415  16.217  1.00 65.58           C  
ATOM   1528  CB  ALA A 103      69.061 -45.947  16.678  1.00 65.58           C  
ATOM   1529  HB1 ALA A 103      68.373 -45.290  17.212  1.00 65.58           H  
ATOM   1530  HB2 ALA A 103      68.829 -45.915  15.614  1.00 65.58           H  
ATOM   1531  HB3 ALA A 103      68.940 -46.966  17.044  1.00 65.58           H  
ATOM   1532  O   ALA A 103      72.069 -47.312  16.848  1.00 65.58           O  
ATOM   1533  N   LEU A 104      71.750 -46.185  14.922  1.00 69.52           N  
ATOM   1534  H   LEU A 104      71.281 -45.411  14.474  1.00 69.52           H  
ATOM   1535  CA  LEU A 104      72.786 -46.894  14.184  1.00 69.52           C  
ATOM   1536  HA  LEU A 104      72.617 -47.964  14.313  1.00 69.52           H  
ATOM   1537  C   LEU A 104      74.168 -46.571  14.764  1.00 69.52           C  
ATOM   1538  CB  LEU A 104      72.665 -46.535  12.694  1.00 69.52           C  
ATOM   1539  HB2 LEU A 104      71.638 -46.717  12.378  1.00 69.52           H  
ATOM   1540  HB3 LEU A 104      72.865 -45.470  12.572  1.00 69.52           H  
ATOM   1541  O   LEU A 104      74.939 -47.492  15.017  1.00 69.52           O  
ATOM   1542  CG  LEU A 104      73.614 -47.308  11.764  1.00 69.52           C  
ATOM   1543  HG  LEU A 104      74.650 -47.142  12.058  1.00 69.52           H  
ATOM   1544  CD1 LEU A 104      73.332 -48.814  11.762  1.00 69.52           C  
ATOM   1545 HD11 LEU A 104      73.978 -49.310  11.037  1.00 69.52           H  
ATOM   1546 HD12 LEU A 104      73.550 -49.228  12.746  1.00 69.52           H  
ATOM   1547 HD13 LEU A 104      72.287 -48.998  11.512  1.00 69.52           H  
ATOM   1548  CD2 LEU A 104      73.420 -46.789  10.340  1.00 69.52           C  
ATOM   1549 HD21 LEU A 104      73.934 -47.442   9.634  1.00 69.52           H  
ATOM   1550 HD22 LEU A 104      72.359 -46.776  10.090  1.00 69.52           H  
ATOM   1551 HD23 LEU A 104      73.818 -45.777  10.266  1.00 69.52           H  
ATOM   1552  N   GLU A 105      74.450 -45.296  15.042  1.00 71.39           N  
ATOM   1553  H   GLU A 105      73.761 -44.590  14.825  1.00 71.39           H  
ATOM   1554  CA  GLU A 105      75.729 -44.831  15.587  1.00 71.39           C  
ATOM   1555  HA  GLU A 105      76.505 -45.170  14.900  1.00 71.39           H  
ATOM   1556  C   GLU A 105      76.046 -45.441  16.963  1.00 71.39           C  
ATOM   1557  CB  GLU A 105      75.755 -43.289  15.623  1.00 71.39           C  
ATOM   1558  HB2 GLU A 105      75.543 -42.943  16.635  1.00 71.39           H  
ATOM   1559  HB3 GLU A 105      74.988 -42.892  14.958  1.00 71.39           H  
ATOM   1560  O   GLU A 105      77.173 -45.875  17.207  1.00 71.39           O  
ATOM   1561  CG  GLU A 105      77.108 -42.742  15.145  1.00 71.39           C  
ATOM   1562  HG2 GLU A 105      77.891 -43.117  15.805  1.00 71.39           H  
ATOM   1563  HG3 GLU A 105      77.302 -43.134  14.147  1.00 71.39           H  
ATOM   1564  CD  GLU A 105      77.173 -41.205  15.103  1.00 71.39           C  
ATOM   1565  OE1 GLU A 105      78.033 -40.696  14.345  1.00 71.39           O  
ATOM   1566  OE2 GLU A 105      76.421 -40.554  15.856  1.00 71.39           O  
ATOM   1567  N   ALA A 106      75.038 -45.569  17.833  1.00 67.78           N  
ATOM   1568  H   ALA A 106      74.158 -45.134  17.594  1.00 67.78           H  
ATOM   1569  CA  ALA A 106      75.169 -46.209  19.142  1.00 67.78           C  
ATOM   1570  HA  ALA A 106      76.053 -45.805  19.636  1.00 67.78           H  
ATOM   1571  C   ALA A 106      75.344 -47.736  19.068  1.00 67.78           C  
ATOM   1572  CB  ALA A 106      73.939 -45.842  19.978  1.00 67.78           C  
ATOM   1573  HB1 ALA A 106      73.038 -46.225  19.499  1.00 67.78           H  
ATOM   1574  HB2 ALA A 106      73.862 -44.758  20.062  1.00 67.78           H  
ATOM   1575  HB3 ALA A 106      74.029 -46.274  20.975  1.00 67.78           H  
ATOM   1576  O   ALA A 106      75.978 -48.319  19.947  1.00 67.78           O  
ATOM   1577  N   ALA A 107      74.801 -48.389  18.034  1.00 69.67           N  
ATOM   1578  H   ALA A 107      74.254 -47.859  17.371  1.00 69.67           H  
ATOM   1579  CA  ALA A 107      74.936 -49.831  17.821  1.00 69.67           C  
ATOM   1580  HA  ALA A 107      74.931 -50.330  18.790  1.00 69.67           H  
ATOM   1581  C   ALA A 107      76.255 -50.217  17.124  1.00 69.67           C  
ATOM   1582  CB  ALA A 107      73.713 -50.317  17.036  1.00 69.67           C  
ATOM   1583  HB1 ALA A 107      72.803 -50.063  17.579  1.00 69.67           H  
ATOM   1584  HB2 ALA A 107      73.765 -51.399  16.911  1.00 69.67           H  
ATOM   1585  HB3 ALA A 107      73.687 -49.841  16.056  1.00 69.67           H  
ATOM   1586  O   ALA A 107      76.732 -51.341  17.294  1.00 69.67           O  
ATOM   1587  N   LEU A 108      76.882 -49.290  16.382  1.00 73.11           N  
ATOM   1588  H   LEU A 108      76.412 -48.406  16.253  1.00 73.11           H  
ATOM   1589  CA  LEU A 108      78.152 -49.510  15.673  1.00 73.11           C  
ATOM   1590  HA  LEU A 108      77.954 -50.215  14.865  1.00 73.11           H  
ATOM   1591  C   LEU A 108      79.274 -50.152  16.520  1.00 73.11           C  
ATOM   1592  CB  LEU A 108      78.669 -48.187  15.062  1.00 73.11           C  
ATOM   1593  HB2 LEU A 108      78.540 -47.388  15.793  1.00 73.11           H  
ATOM   1594  HB3 LEU A 108      79.740 -48.279  14.885  1.00 73.11           H  
ATOM   1595  O   LEU A 108      79.959 -51.035  15.992  1.00 73.11           O  
ATOM   1596  CG  LEU A 108      78.020 -47.761  13.736  1.00 73.11           C  
ATOM   1597  HG  LEU A 108      76.934 -47.793  13.816  1.00 73.11           H  
ATOM   1598  CD1 LEU A 108      78.447 -46.345  13.348  1.00 73.11           C  
ATOM   1599 HD11 LEU A 108      79.484 -46.338  13.011  1.00 73.11           H  
ATOM   1600 HD12 LEU A 108      78.377 -45.677  14.207  1.00 73.11           H  
ATOM   1601 HD13 LEU A 108      77.803 -45.970  12.553  1.00 73.11           H  
ATOM   1602  CD2 LEU A 108      78.439 -48.679  12.592  1.00 73.11           C  
ATOM   1603 HD21 LEU A 108      78.113 -49.696  12.810  1.00 73.11           H  
ATOM   1604 HD22 LEU A 108      79.521 -48.663  12.465  1.00 73.11           H  
ATOM   1605 HD23 LEU A 108      77.956 -48.340  11.676  1.00 73.11           H  
ATOM   1606  N   PRO A 109      79.507 -49.779  17.799  1.00 71.38           N  
ATOM   1607  CA  PRO A 109      80.597 -50.341  18.599  1.00 71.38           C  
ATOM   1608  HA  PRO A 109      81.539 -50.159  18.082  1.00 71.38           H  
ATOM   1609  C   PRO A 109      80.448 -51.845  18.852  1.00 71.38           C  
ATOM   1610  CB  PRO A 109      80.587 -49.571  19.927  1.00 71.38           C  
ATOM   1611  HB2 PRO A 109      80.036 -50.133  20.682  1.00 71.38           H  
ATOM   1612  HB3 PRO A 109      81.596 -49.360  20.280  1.00 71.38           H  
ATOM   1613  O   PRO A 109      81.455 -52.558  18.903  1.00 71.38           O  
ATOM   1614  CG  PRO A 109      79.823 -48.287  19.618  1.00 71.38           C  
ATOM   1615  HG2 PRO A 109      80.495 -47.549  19.182  1.00 71.38           H  
ATOM   1616  HG3 PRO A 109      79.325 -47.885  20.501  1.00 71.38           H  
ATOM   1617  CD  PRO A 109      78.829 -48.747  18.564  1.00 71.38           C  
ATOM   1618  HD2 PRO A 109      77.969 -49.203  19.054  1.00 71.38           H  
ATOM   1619  HD3 PRO A 109      78.521 -47.898  17.952  1.00 71.38           H  
ATOM   1620  N   GLU A 110      79.212 -52.335  18.985  1.00 69.73           N  
ATOM   1621  H   GLU A 110      78.423 -51.715  18.870  1.00 69.73           H  
ATOM   1622  CA  GLU A 110      78.918 -53.742  19.279  1.00 69.73           C  
ATOM   1623  HA  GLU A 110      79.719 -54.145  19.899  1.00 69.73           H  
ATOM   1624  C   GLU A 110      78.881 -54.628  18.029  1.00 69.73           C  
ATOM   1625  CB  GLU A 110      77.618 -53.883  20.088  1.00 69.73           C  
ATOM   1626  HB2 GLU A 110      76.781 -53.465  19.529  1.00 69.73           H  
ATOM   1627  HB3 GLU A 110      77.444 -54.950  20.227  1.00 69.73           H  
ATOM   1628  O   GLU A 110      78.830 -55.852  18.152  1.00 69.73           O  
ATOM   1629  CG  GLU A 110      77.714 -53.211  21.470  1.00 69.73           C  
ATOM   1630  HG2 GLU A 110      77.464 -52.155  21.369  1.00 69.73           H  
ATOM   1631  HG3 GLU A 110      78.747 -53.272  21.812  1.00 69.73           H  
ATOM   1632  CD  GLU A 110      76.820 -53.866  22.540  1.00 69.73           C  
ATOM   1633  OE1 GLU A 110      77.104 -53.622  23.736  1.00 69.73           O  
ATOM   1634  OE2 GLU A 110      75.899 -54.635  22.182  1.00 69.73           O  
ATOM   1635  N   VAL A 111      78.974 -54.043  16.826  1.00 70.57           N  
ATOM   1636  H   VAL A 111      78.991 -53.034  16.781  1.00 70.57           H  
ATOM   1637  CA  VAL A 111      78.974 -54.814  15.577  1.00 70.57           C  
ATOM   1638  HA  VAL A 111      78.038 -55.371  15.553  1.00 70.57           H  
ATOM   1639  C   VAL A 111      80.169 -55.779  15.579  1.00 70.57           C  
ATOM   1640  CB  VAL A 111      78.974 -53.921  14.325  1.00 70.57           C  
ATOM   1641  HB  VAL A 111      79.855 -53.279  14.331  1.00 70.57           H  
ATOM   1642  O   VAL A 111      81.316 -55.320  15.695  1.00 70.57           O  
ATOM   1643  CG1 VAL A 111      78.985 -54.768  13.042  1.00 70.57           C  
ATOM   1644 HG11 VAL A 111      78.953 -54.124  12.163  1.00 70.57           H  
ATOM   1645 HG12 VAL A 111      78.121 -55.433  13.021  1.00 70.57           H  
ATOM   1646 HG13 VAL A 111      79.892 -55.368  12.980  1.00 70.57           H  
ATOM   1647  CG2 VAL A 111      77.711 -53.051  14.299  1.00 70.57           C  
ATOM   1648 HG21 VAL A 111      77.738 -52.369  13.449  1.00 70.57           H  
ATOM   1649 HG22 VAL A 111      76.821 -53.677  14.233  1.00 70.57           H  
ATOM   1650 HG23 VAL A 111      77.647 -52.453  15.208  1.00 70.57           H  
ATOM   1651  N   PRO A 112      79.943 -57.103  15.452  1.00 77.82           N  
ATOM   1652  CA  PRO A 112      81.006 -58.101  15.450  1.00 77.82           C  
ATOM   1653  HA  PRO A 112      81.480 -58.092  16.432  1.00 77.82           H  
ATOM   1654  C   PRO A 112      82.045 -57.823  14.362  1.00 77.82           C  
ATOM   1655  CB  PRO A 112      80.319 -59.453  15.230  1.00 77.82           C  
ATOM   1656  HB2 PRO A 112      80.288 -59.690  14.166  1.00 77.82           H  
ATOM   1657  HB3 PRO A 112      80.811 -60.254  15.782  1.00 77.82           H  
ATOM   1658  O   PRO A 112      81.714 -57.422  13.247  1.00 77.82           O  
ATOM   1659  CG  PRO A 112      78.893 -59.222  15.721  1.00 77.82           C  
ATOM   1660  HG2 PRO A 112      78.179 -59.879  15.223  1.00 77.82           H  
ATOM   1661  HG3 PRO A 112      78.852 -59.355  16.802  1.00 77.82           H  
ATOM   1662  CD  PRO A 112      78.642 -57.759  15.382  1.00 77.82           C  
ATOM   1663  HD2 PRO A 112      77.936 -57.347  16.103  1.00 77.82           H  
ATOM   1664  HD3 PRO A 112      78.244 -57.677  14.371  1.00 77.82           H  
ATOM   1665  N   ALA A 113      83.321 -58.076  14.664  1.00 75.72           N  
ATOM   1666  H   ALA A 113      83.531 -58.396  15.599  1.00 75.72           H  
ATOM   1667  CA  ALA A 113      84.440 -57.754  13.772  1.00 75.72           C  
ATOM   1668  HA  ALA A 113      84.487 -56.671  13.657  1.00 75.72           H  
ATOM   1669  C   ALA A 113      84.306 -58.346  12.356  1.00 75.72           C  
ATOM   1670  CB  ALA A 113      85.734 -58.236  14.439  1.00 75.72           C  
ATOM   1671  HB1 ALA A 113      85.713 -59.318  14.570  1.00 75.72           H  
ATOM   1672  HB2 ALA A 113      85.850 -57.754  15.410  1.00 75.72           H  
ATOM   1673  HB3 ALA A 113      86.585 -57.974  13.810  1.00 75.72           H  
ATOM   1674  O   ALA A 113      84.730 -57.715  11.394  1.00 75.72           O  
ATOM   1675  N   THR A 114      83.694 -59.528  12.240  1.00 76.44           N  
ATOM   1676  H   THR A 114      83.300 -59.954  13.066  1.00 76.44           H  
ATOM   1677  CA  THR A 114      83.462 -60.240  10.974  1.00 76.44           C  
ATOM   1678  HA  THR A 114      84.400 -60.321  10.425  1.00 76.44           H  
ATOM   1679  C   THR A 114      82.472 -59.542  10.050  1.00 76.44           C  
ATOM   1680  CB  THR A 114      82.923 -61.650  11.260  1.00 76.44           C  
ATOM   1681  HB  THR A 114      82.538 -62.094  10.342  1.00 76.44           H  
ATOM   1682  O   THR A 114      82.557 -59.717   8.842  1.00 76.44           O  
ATOM   1683  CG2 THR A 114      84.019 -62.560  11.813  1.00 76.44           C  
ATOM   1684 HG21 THR A 114      84.406 -62.167  12.754  1.00 76.44           H  
ATOM   1685 HG22 THR A 114      83.604 -63.554  11.981  1.00 76.44           H  
ATOM   1686 HG23 THR A 114      84.828 -62.632  11.087  1.00 76.44           H  
ATOM   1687  OG1 THR A 114      81.901 -61.607  12.238  1.00 76.44           O  
ATOM   1688  HG1 THR A 114      81.061 -61.480  11.789  1.00 76.44           H  
ATOM   1689  N   GLU A 115      81.540 -58.765  10.603  1.00 78.13           N  
ATOM   1690  H   GLU A 115      81.534 -58.652  11.607  1.00 78.13           H  
ATOM   1691  CA  GLU A 115      80.503 -58.055   9.844  1.00 78.13           C  
ATOM   1692  HA  GLU A 115      80.391 -58.495   8.853  1.00 78.13           H  
ATOM   1693  C   GLU A 115      80.854 -56.581   9.640  1.00 78.13           C  
ATOM   1694  CB  GLU A 115      79.160 -58.177  10.573  1.00 78.13           C  
ATOM   1695  HB2 GLU A 115      79.275 -57.816  11.595  1.00 78.13           H  
ATOM   1696  HB3 GLU A 115      78.430 -57.549  10.061  1.00 78.13           H  
ATOM   1697  O   GLU A 115      80.341 -55.951   8.719  1.00 78.13           O  
ATOM   1698  CG  GLU A 115      78.643 -59.623  10.591  1.00 78.13           C  
ATOM   1699  HG2 GLU A 115      78.501 -59.959   9.564  1.00 78.13           H  
ATOM   1700  HG3 GLU A 115      79.394 -60.263  11.053  1.00 78.13           H  
ATOM   1701  CD  GLU A 115      77.325 -59.777  11.364  1.00 78.13           C  
ATOM   1702  OE1 GLU A 115      77.007 -60.940  11.698  1.00 78.13           O  
ATOM   1703  OE2 GLU A 115      76.670 -58.749  11.649  1.00 78.13           O  
ATOM   1704  N   ARG A 116      81.757 -56.023  10.464  1.00 75.07           N  
ATOM   1705  H   ARG A 116      82.105 -56.594  11.220  1.00 75.07           H  
ATOM   1706  CA  ARG A 116      82.181 -54.616  10.370  1.00 75.07           C  
ATOM   1707  HA  ARG A 116      81.323 -53.972  10.563  1.00 75.07           H  
ATOM   1708  C   ARG A 116      82.673 -54.245   8.984  1.00 75.07           C  
ATOM   1709  CB  ARG A 116      83.305 -54.294  11.362  1.00 75.07           C  
ATOM   1710  HB2 ARG A 116      84.035 -55.104  11.371  1.00 75.07           H  
ATOM   1711  HB3 ARG A 116      83.811 -53.385  11.036  1.00 75.07           H  
ATOM   1712  O   ARG A 116      82.356 -53.162   8.522  1.00 75.07           O  
ATOM   1713  CG  ARG A 116      82.773 -54.043  12.769  1.00 75.07           C  
ATOM   1714  HG2 ARG A 116      82.308 -54.956  13.141  1.00 75.07           H  
ATOM   1715  HG3 ARG A 116      82.030 -53.246  12.755  1.00 75.07           H  
ATOM   1716  CD  ARG A 116      83.927 -53.648  13.690  1.00 75.07           C  
ATOM   1717  HD2 ARG A 116      84.257 -52.641  13.432  1.00 75.07           H  
ATOM   1718  HD3 ARG A 116      84.752 -54.346  13.545  1.00 75.07           H  
ATOM   1719  NE  ARG A 116      83.493 -53.694  15.090  1.00 75.07           N  
ATOM   1720  HE  ARG A 116      82.547 -54.005  15.260  1.00 75.07           H  
ATOM   1721  NH1 ARG A 116      85.484 -53.179  16.088  1.00 75.07           N  
ATOM   1722 HH11 ARG A 116      85.887 -53.075  15.167  1.00 75.07           H  
ATOM   1723 HH12 ARG A 116      86.002 -52.970  16.929  1.00 75.07           H  
ATOM   1724  NH2 ARG A 116      83.664 -53.540  17.341  1.00 75.07           N  
ATOM   1725 HH21 ARG A 116      82.662 -53.644  17.414  1.00 75.07           H  
ATOM   1726 HH22 ARG A 116      84.144 -53.264  18.186  1.00 75.07           H  
ATOM   1727  CZ  ARG A 116      84.214 -53.472  16.165  1.00 75.07           C  
ATOM   1728  N   GLU A 117      83.446 -55.108   8.335  1.00 78.27           N  
ATOM   1729  H   GLU A 117      83.655 -55.995   8.771  1.00 78.27           H  
ATOM   1730  CA  GLU A 117      84.027 -54.810   7.024  1.00 78.27           C  
ATOM   1731  HA  GLU A 117      84.549 -53.855   7.082  1.00 78.27           H  
ATOM   1732  C   GLU A 117      82.933 -54.670   5.954  1.00 78.27           C  
ATOM   1733  CB  GLU A 117      85.046 -55.912   6.699  1.00 78.27           C  
ATOM   1734  HB2 GLU A 117      85.529 -56.211   7.629  1.00 78.27           H  
ATOM   1735  HB3 GLU A 117      84.532 -56.782   6.289  1.00 78.27           H  
ATOM   1736  O   GLU A 117      82.926 -53.717   5.174  1.00 78.27           O  
ATOM   1737  CG  GLU A 117      86.152 -55.451   5.743  1.00 78.27           C  
ATOM   1738  HG2 GLU A 117      85.727 -55.299   4.751  1.00 78.27           H  
ATOM   1739  HG3 GLU A 117      86.539 -54.494   6.096  1.00 78.27           H  
ATOM   1740  CD  GLU A 117      87.310 -56.463   5.667  1.00 78.27           C  
ATOM   1741  OE1 GLU A 117      88.441 -56.021   5.364  1.00 78.27           O  
ATOM   1742  OE2 GLU A 117      87.071 -57.668   5.909  1.00 78.27           O  
ATOM   1743  N   GLU A 118      81.937 -55.558   5.989  1.00 78.31           N  
ATOM   1744  H   GLU A 118      81.959 -56.286   6.689  1.00 78.31           H  
ATOM   1745  CA  GLU A 118      80.784 -55.503   5.095  1.00 78.31           C  
ATOM   1746  HA  GLU A 118      81.151 -55.338   4.082  1.00 78.31           H  
ATOM   1747  C   GLU A 118      79.852 -54.336   5.447  1.00 78.31           C  
ATOM   1748  CB  GLU A 118      80.060 -56.857   5.128  1.00 78.31           C  
ATOM   1749  HB2 GLU A 118      80.805 -57.652   5.088  1.00 78.31           H  
ATOM   1750  HB3 GLU A 118      79.493 -56.951   6.054  1.00 78.31           H  
ATOM   1751  O   GLU A 118      79.367 -53.648   4.549  1.00 78.31           O  
ATOM   1752  CG  GLU A 118      79.128 -57.010   3.918  1.00 78.31           C  
ATOM   1753  HG2 GLU A 118      79.701 -56.817   3.011  1.00 78.31           H  
ATOM   1754  HG3 GLU A 118      78.343 -56.255   3.980  1.00 78.31           H  
ATOM   1755  CD  GLU A 118      78.474 -58.396   3.804  1.00 78.31           C  
ATOM   1756  OE1 GLU A 118      77.823 -58.611   2.754  1.00 78.31           O  
ATOM   1757  OE2 GLU A 118      78.588 -59.205   4.749  1.00 78.31           O  
ATOM   1758  N   LEU A 119      79.656 -54.052   6.741  1.00 73.98           N  
ATOM   1759  H   LEU A 119      80.054 -54.681   7.423  1.00 73.98           H  
ATOM   1760  CA  LEU A 119      78.892 -52.904   7.227  1.00 73.98           C  
ATOM   1761  HA  LEU A 119      77.893 -52.952   6.793  1.00 73.98           H  
ATOM   1762  C   LEU A 119      79.535 -51.583   6.795  1.00 73.98           C  
ATOM   1763  CB  LEU A 119      78.775 -52.963   8.758  1.00 73.98           C  
ATOM   1764  HB2 LEU A 119      78.520 -53.975   9.074  1.00 73.98           H  
ATOM   1765  HB3 LEU A 119      79.746 -52.719   9.189  1.00 73.98           H  
ATOM   1766  O   LEU A 119      78.829 -50.715   6.296  1.00 73.98           O  
ATOM   1767  CG  LEU A 119      77.708 -51.981   9.281  1.00 73.98           C  
ATOM   1768  HG  LEU A 119      77.570 -51.156   8.583  1.00 73.98           H  
ATOM   1769  CD1 LEU A 119      76.361 -52.680   9.464  1.00 73.98           C  
ATOM   1770 HD11 LEU A 119      75.614 -51.959   9.793  1.00 73.98           H  
ATOM   1771 HD12 LEU A 119      76.042 -53.117   8.518  1.00 73.98           H  
ATOM   1772 HD13 LEU A 119      76.448 -53.469  10.211  1.00 73.98           H  
ATOM   1773  CD2 LEU A 119      78.132 -51.384  10.613  1.00 73.98           C  
ATOM   1774 HD21 LEU A 119      77.324 -50.758  10.991  1.00 73.98           H  
ATOM   1775 HD22 LEU A 119      78.341 -52.181  11.326  1.00 73.98           H  
ATOM   1776 HD23 LEU A 119      79.026 -50.775  10.476  1.00 73.98           H  
ATOM   1777  N   VAL A 120      80.858 -51.447   6.926  1.00 76.06           N  
ATOM   1778  H   VAL A 120      81.367 -52.208   7.352  1.00 76.06           H  
ATOM   1779  CA  VAL A 120      81.630 -50.289   6.453  1.00 76.06           C  
ATOM   1780  HA  VAL A 120      81.229 -49.385   6.910  1.00 76.06           H  
ATOM   1781  C   VAL A 120      81.457 -50.147   4.948  1.00 76.06           C  
ATOM   1782  CB  VAL A 120      83.119 -50.398   6.845  1.00 76.06           C  
ATOM   1783  HB  VAL A 120      83.488 -51.386   6.569  1.00 76.06           H  
ATOM   1784  O   VAL A 120      81.041 -49.085   4.508  1.00 76.06           O  
ATOM   1785  CG1 VAL A 120      83.994 -49.342   6.156  1.00 76.06           C  
ATOM   1786 HG11 VAL A 120      85.013 -49.395   6.539  1.00 76.06           H  
ATOM   1787 HG12 VAL A 120      83.597 -48.342   6.332  1.00 76.06           H  
ATOM   1788 HG13 VAL A 120      84.037 -49.519   5.082  1.00 76.06           H  
ATOM   1789  CG2 VAL A 120      83.306 -50.203   8.357  1.00 76.06           C  
ATOM   1790 HG21 VAL A 120      83.220 -49.147   8.615  1.00 76.06           H  
ATOM   1791 HG22 VAL A 120      82.548 -50.750   8.919  1.00 76.06           H  
ATOM   1792 HG23 VAL A 120      84.291 -50.568   8.648  1.00 76.06           H  
ATOM   1793  N   GLN A 121      81.625 -51.215   4.159  1.00 76.89           N  
ATOM   1794  H   GLN A 121      81.976 -52.070   4.566  1.00 76.89           H  
ATOM   1795  CA  GLN A 121      81.383 -51.164   2.709  1.00 76.89           C  
ATOM   1796  HA  GLN A 121      82.048 -50.426   2.261  1.00 76.89           H  
ATOM   1797  C   GLN A 121      79.941 -50.779   2.353  1.00 76.89           C  
ATOM   1798  CB  GLN A 121      81.647 -52.538   2.087  1.00 76.89           C  
ATOM   1799  HB2 GLN A 121      81.200 -52.560   1.093  1.00 76.89           H  
ATOM   1800  HB3 GLN A 121      81.167 -53.310   2.689  1.00 76.89           H  
ATOM   1801  O   GLN A 121      79.676 -50.174   1.309  1.00 76.89           O  
ATOM   1802  CG  GLN A 121      83.132 -52.867   1.929  1.00 76.89           C  
ATOM   1803  HG2 GLN A 121      83.630 -52.818   2.897  1.00 76.89           H  
ATOM   1804  HG3 GLN A 121      83.598 -52.133   1.272  1.00 76.89           H  
ATOM   1805  CD  GLN A 121      83.334 -54.258   1.335  1.00 76.89           C  
ATOM   1806  NE2 GLN A 121      84.554 -54.741   1.294  1.00 76.89           N  
ATOM   1807 HE21 GLN A 121      84.638 -55.707   1.009  1.00 76.89           H  
ATOM   1808 HE22 GLN A 121      85.302 -54.252   1.764  1.00 76.89           H  
ATOM   1809  OE1 GLN A 121      82.416 -54.923   0.875  1.00 76.89           O  
ATOM   1810  N   ARG A 122      78.962 -51.186   3.167  1.00 76.48           N  
ATOM   1811  H   ARG A 122      79.220 -51.739   3.971  1.00 76.48           H  
ATOM   1812  CA  ARG A 122      77.549 -50.862   2.944  1.00 76.48           C  
ATOM   1813  HA  ARG A 122      77.344 -50.928   1.876  1.00 76.48           H  
ATOM   1814  C   ARG A 122      77.248 -49.415   3.325  1.00 76.48           C  
ATOM   1815  CB  ARG A 122      76.659 -51.870   3.687  1.00 76.48           C  
ATOM   1816  HB2 ARG A 122      76.278 -51.429   4.608  1.00 76.48           H  
ATOM   1817  HB3 ARG A 122      77.236 -52.754   3.957  1.00 76.48           H  
ATOM   1818  O   ARG A 122      76.603 -48.730   2.538  1.00 76.48           O  
ATOM   1819  CG  ARG A 122      75.498 -52.344   2.811  1.00 76.48           C  
ATOM   1820  HG2 ARG A 122      75.878 -52.718   1.860  1.00 76.48           H  
ATOM   1821  HG3 ARG A 122      74.821 -51.509   2.631  1.00 76.48           H  
ATOM   1822  CD  ARG A 122      74.761 -53.475   3.531  1.00 76.48           C  
ATOM   1823  HD2 ARG A 122      74.518 -53.145   4.541  1.00 76.48           H  
ATOM   1824  HD3 ARG A 122      75.420 -54.340   3.597  1.00 76.48           H  
ATOM   1825  NE  ARG A 122      73.518 -53.837   2.830  1.00 76.48           N  
ATOM   1826  HE  ARG A 122      73.257 -53.272   2.035  1.00 76.48           H  
ATOM   1827  NH1 ARG A 122      72.907 -55.543   4.240  1.00 76.48           N  
ATOM   1828 HH11 ARG A 122      73.788 -55.452   4.727  1.00 76.48           H  
ATOM   1829 HH12 ARG A 122      72.266 -56.270   4.521  1.00 76.48           H  
ATOM   1830  NH2 ARG A 122      71.549 -54.947   2.570  1.00 76.48           N  
ATOM   1831 HH21 ARG A 122      71.309 -54.352   1.790  1.00 76.48           H  
ATOM   1832 HH22 ARG A 122      70.903 -55.657   2.885  1.00 76.48           H  
ATOM   1833  CZ  ARG A 122      72.669 -54.773   3.215  1.00 76.48           C  
ATOM   1834  N   LEU A 123      77.772 -48.942   4.453  1.00 73.62           N  
ATOM   1835  H   LEU A 123      78.300 -49.585   5.026  1.00 73.62           H  
ATOM   1836  CA  LEU A 123      77.706 -47.552   4.901  1.00 73.62           C  
ATOM   1837  HA  LEU A 123      76.664 -47.236   4.940  1.00 73.62           H  
ATOM   1838  C   LEU A 123      78.418 -46.622   3.921  1.00 73.62           C  
ATOM   1839  CB  LEU A 123      78.334 -47.436   6.301  1.00 73.62           C  
ATOM   1840  HB2 LEU A 123      79.254 -48.019   6.325  1.00 73.62           H  
ATOM   1841  HB3 LEU A 123      78.607 -46.397   6.489  1.00 73.62           H  
ATOM   1842  O   LEU A 123      77.852 -45.604   3.548  1.00 73.62           O  
ATOM   1843  CG  LEU A 123      77.396 -47.902   7.424  1.00 73.62           C  
ATOM   1844  HG  LEU A 123      76.926 -48.846   7.149  1.00 73.62           H  
ATOM   1845  CD1 LEU A 123      78.180 -48.114   8.716  1.00 73.62           C  
ATOM   1846 HD11 LEU A 123      77.503 -48.495   9.482  1.00 73.62           H  
ATOM   1847 HD12 LEU A 123      78.969 -48.848   8.552  1.00 73.62           H  
ATOM   1848 HD13 LEU A 123      78.620 -47.175   9.052  1.00 73.62           H  
ATOM   1849  CD2 LEU A 123      76.311 -46.859   7.690  1.00 73.62           C  
ATOM   1850 HD21 LEU A 123      75.744 -47.158   8.571  1.00 73.62           H  
ATOM   1851 HD22 LEU A 123      75.629 -46.786   6.842  1.00 73.62           H  
ATOM   1852 HD23 LEU A 123      76.759 -45.885   7.885  1.00 73.62           H  
ATOM   1853  N   GLU A 124      79.597 -47.001   3.428  1.00 76.46           N  
ATOM   1854  H   GLU A 124      80.042 -47.812   3.832  1.00 76.46           H  
ATOM   1855  CA  GLU A 124      80.332 -46.289   2.380  1.00 76.46           C  
ATOM   1856  HA  GLU A 124      80.524 -45.265   2.701  1.00 76.46           H  
ATOM   1857  C   GLU A 124      79.526 -46.220   1.084  1.00 76.46           C  
ATOM   1858  CB  GLU A 124      81.673 -46.978   2.097  1.00 76.46           C  
ATOM   1859  HB2 GLU A 124      82.051 -46.621   1.139  1.00 76.46           H  
ATOM   1860  HB3 GLU A 124      81.506 -48.052   2.014  1.00 76.46           H  
ATOM   1861  O   GLU A 124      79.440 -45.151   0.486  1.00 76.46           O  
ATOM   1862  CG  GLU A 124      82.739 -46.679   3.161  1.00 76.46           C  
ATOM   1863  HG2 GLU A 124      82.911 -45.602   3.171  1.00 76.46           H  
ATOM   1864  HG3 GLU A 124      82.372 -46.958   4.148  1.00 76.46           H  
ATOM   1865  CD  GLU A 124      84.066 -47.404   2.880  1.00 76.46           C  
ATOM   1866  OE1 GLU A 124      85.094 -46.926   3.408  1.00 76.46           O  
ATOM   1867  OE2 GLU A 124      84.055 -48.403   2.122  1.00 76.46           O  
ATOM   1868  N   ARG A 125      78.873 -47.318   0.669  1.00 74.77           N  
ATOM   1869  H   ARG A 125      79.027 -48.177   1.178  1.00 74.77           H  
ATOM   1870  CA  ARG A 125      77.956 -47.307  -0.485  1.00 74.77           C  
ATOM   1871  HA  ARG A 125      78.479 -46.872  -1.337  1.00 74.77           H  
ATOM   1872  C   ARG A 125      76.750 -46.401  -0.257  1.00 74.77           C  
ATOM   1873  CB  ARG A 125      77.497 -48.728  -0.846  1.00 74.77           C  
ATOM   1874  HB2 ARG A 125      76.545 -48.670  -1.372  1.00 74.77           H  
ATOM   1875  HB3 ARG A 125      77.349 -49.314   0.061  1.00 74.77           H  
ATOM   1876  O   ARG A 125      76.358 -45.692  -1.180  1.00 74.77           O  
ATOM   1877  CG  ARG A 125      78.505 -49.416  -1.774  1.00 74.77           C  
ATOM   1878  HG2 ARG A 125      78.602 -48.823  -2.683  1.00 74.77           H  
ATOM   1879  HG3 ARG A 125      79.483 -49.466  -1.295  1.00 74.77           H  
ATOM   1880  CD  ARG A 125      78.048 -50.827  -2.165  1.00 74.77           C  
ATOM   1881  HD2 ARG A 125      77.019 -50.789  -2.521  1.00 74.77           H  
ATOM   1882  HD3 ARG A 125      78.688 -51.165  -2.980  1.00 74.77           H  
ATOM   1883  NE  ARG A 125      78.161 -51.764  -1.032  1.00 74.77           N  
ATOM   1884  HE  ARG A 125      78.396 -51.350  -0.141  1.00 74.77           H  
ATOM   1885  NH1 ARG A 125      78.099 -53.718  -2.240  1.00 74.77           N  
ATOM   1886 HH11 ARG A 125      78.170 -54.725  -2.257  1.00 74.77           H  
ATOM   1887 HH12 ARG A 125      78.033 -53.182  -3.093  1.00 74.77           H  
ATOM   1888  NH2 ARG A 125      78.331 -53.801  -0.023  1.00 74.77           N  
ATOM   1889 HH21 ARG A 125      78.453 -54.803  -0.073  1.00 74.77           H  
ATOM   1890 HH22 ARG A 125      78.538 -53.356   0.860  1.00 74.77           H  
ATOM   1891  CZ  ARG A 125      78.191 -53.084  -1.102  1.00 74.77           C  
ATOM   1892  N   MET A 126      76.180 -46.392   0.947  1.00 70.98           N  
ATOM   1893  H   MET A 126      76.544 -47.017   1.652  1.00 70.98           H  
ATOM   1894  CA  MET A 126      75.061 -45.513   1.297  1.00 70.98           C  
ATOM   1895  HA  MET A 126      74.281 -45.615   0.543  1.00 70.98           H  
ATOM   1896  C   MET A 126      75.484 -44.039   1.290  1.00 70.98           C  
ATOM   1897  CB  MET A 126      74.467 -45.913   2.656  1.00 70.98           C  
ATOM   1898  HB2 MET A 126      75.262 -46.019   3.395  1.00 70.98           H  
ATOM   1899  HB3 MET A 126      73.794 -45.123   2.989  1.00 70.98           H  
ATOM   1900  O   MET A 126      74.811 -43.220   0.672  1.00 70.98           O  
ATOM   1901  CG  MET A 126      73.673 -47.221   2.566  1.00 70.98           C  
ATOM   1902  HG2 MET A 126      72.827 -47.073   1.895  1.00 70.98           H  
ATOM   1903  HG3 MET A 126      74.307 -47.993   2.130  1.00 70.98           H  
ATOM   1904  SD  MET A 126      73.049 -47.845   4.151  1.00 70.98           S  
ATOM   1905  CE  MET A 126      71.789 -46.591   4.523  1.00 70.98           C  
ATOM   1906  HE1 MET A 126      71.265 -46.867   5.439  1.00 70.98           H  
ATOM   1907  HE2 MET A 126      71.072 -46.530   3.704  1.00 70.98           H  
ATOM   1908  HE3 MET A 126      72.262 -45.620   4.670  1.00 70.98           H  
ATOM   1909  N   LEU A 127      76.634 -43.708   1.882  1.00 72.18           N  
ATOM   1910  H   LEU A 127      77.125 -44.430   2.389  1.00 72.18           H  
ATOM   1911  CA  LEU A 127      77.235 -42.370   1.856  1.00 72.18           C  
ATOM   1912  HA  LEU A 127      76.507 -41.653   2.235  1.00 72.18           H  
ATOM   1913  C   LEU A 127      77.588 -41.925   0.430  1.00 72.18           C  
ATOM   1914  CB  LEU A 127      78.491 -42.370   2.757  1.00 72.18           C  
ATOM   1915  HB2 LEU A 127      79.346 -41.990   2.198  1.00 72.18           H  
ATOM   1916  HB3 LEU A 127      78.759 -43.393   3.021  1.00 72.18           H  
ATOM   1917  O   LEU A 127      77.359 -40.771   0.066  1.00 72.18           O  
ATOM   1918  CG  LEU A 127      78.318 -41.539   4.043  1.00 72.18           C  
ATOM   1919  HG  LEU A 127      77.259 -41.406   4.265  1.00 72.18           H  
ATOM   1920  CD1 LEU A 127      78.962 -42.234   5.241  1.00 72.18           C  
ATOM   1921 HD11 LEU A 127      80.024 -42.400   5.061  1.00 72.18           H  
ATOM   1922 HD12 LEU A 127      78.836 -41.623   6.135  1.00 72.18           H  
ATOM   1923 HD13 LEU A 127      78.473 -43.193   5.409  1.00 72.18           H  
ATOM   1924  CD2 LEU A 127      78.968 -40.164   3.864  1.00 72.18           C  
ATOM   1925 HD21 LEU A 127      78.519 -39.660   3.008  1.00 72.18           H  
ATOM   1926 HD22 LEU A 127      78.790 -39.565   4.757  1.00 72.18           H  
ATOM   1927 HD23 LEU A 127      80.042 -40.275   3.713  1.00 72.18           H  
ATOM   1928  N   ALA A 128      78.116 -42.837  -0.391  1.00 71.70           N  
ATOM   1929  H   ALA A 128      78.346 -43.745  -0.013  1.00 71.70           H  
ATOM   1930  CA  ALA A 128      78.426 -42.585  -1.794  1.00 71.70           C  
ATOM   1931  HA  ALA A 128      79.047 -41.692  -1.858  1.00 71.70           H  
ATOM   1932  C   ALA A 128      77.163 -42.320  -2.624  1.00 71.70           C  
ATOM   1933  CB  ALA A 128      79.221 -43.768  -2.359  1.00 71.70           C  
ATOM   1934  HB1 ALA A 128      79.478 -43.571  -3.400  1.00 71.70           H  
ATOM   1935  HB2 ALA A 128      78.625 -44.679  -2.306  1.00 71.70           H  
ATOM   1936  HB3 ALA A 128      80.139 -43.904  -1.787  1.00 71.70           H  
ATOM   1937  O   ALA A 128      77.201 -41.471  -3.509  1.00 71.70           O  
ATOM   1938  N   ALA A 129      76.051 -42.996  -2.320  1.00 67.09           N  
ATOM   1939  H   ALA A 129      76.104 -43.727  -1.625  1.00 67.09           H  
ATOM   1940  CA  ALA A 129      74.760 -42.762  -2.965  1.00 67.09           C  
ATOM   1941  HA  ALA A 129      74.917 -42.669  -4.039  1.00 67.09           H  
ATOM   1942  C   ALA A 129      74.080 -41.462  -2.493  1.00 67.09           C  
ATOM   1943  CB  ALA A 129      73.872 -43.986  -2.716  1.00 67.09           C  
ATOM   1944  HB1 ALA A 129      72.919 -43.852  -3.228  1.00 67.09           H  
ATOM   1945  HB2 ALA A 129      74.359 -44.882  -3.101  1.00 67.09           H  
ATOM   1946  HB3 ALA A 129      73.687 -44.106  -1.649  1.00 67.09           H  
ATOM   1947  O   ALA A 129      73.362 -40.836  -3.268  1.00 67.09           O  
ATOM   1948  N   LEU A 130      74.324 -41.036  -1.249  1.00 64.37           N  
ATOM   1949  H   LEU A 130      74.834 -41.656  -0.637  1.00 64.37           H  
ATOM   1950  CA  LEU A 130      73.776 -39.801  -0.671  1.00 64.37           C  
ATOM   1951  HA  LEU A 130      72.742 -39.697  -0.998  1.00 64.37           H  
ATOM   1952  C   LEU A 130      74.494 -38.533  -1.155  1.00 64.37           C  
ATOM   1953  CB  LEU A 130      73.819 -39.918   0.870  1.00 64.37           C  
ATOM   1954  HB2 LEU A 130      74.441 -40.766   1.156  1.00 64.37           H  
ATOM   1955  HB3 LEU A 130      74.305 -39.040   1.294  1.00 64.37           H  
ATOM   1956  O   LEU A 130      73.857 -37.497  -1.339  1.00 64.37           O  
ATOM   1957  CG  LEU A 130      72.418 -40.070   1.497  1.00 64.37           C  
ATOM   1958  HG  LEU A 130      71.716 -40.456   0.757  1.00 64.37           H  
ATOM   1959  CD1 LEU A 130      72.442 -41.056   2.664  1.00 64.37           C  
ATOM   1960 HD11 LEU A 130      72.758 -42.037   2.307  1.00 64.37           H  
ATOM   1961 HD12 LEU A 130      71.444 -41.142   3.093  1.00 64.37           H  
ATOM   1962 HD13 LEU A 130      73.134 -40.711   3.432  1.00 64.37           H  
ATOM   1963  CD2 LEU A 130      71.918 -38.718   2.005  1.00 64.37           C  
ATOM   1964 HD21 LEU A 130      72.569 -38.342   2.795  1.00 64.37           H  
ATOM   1965 HD22 LEU A 130      71.898 -38.002   1.184  1.00 64.37           H  
ATOM   1966 HD23 LEU A 130      70.907 -38.825   2.400  1.00 64.37           H  
ATOM   1967  N   ARG A 131      75.810 -38.600  -1.391  1.00 66.43           N  
ATOM   1968  H   ARG A 131      76.268 -39.477  -1.184  1.00 66.43           H  
ATOM   1969  CA  ARG A 131      76.630 -37.440  -1.791  1.00 66.43           C  
ATOM   1970  HA  ARG A 131      76.595 -36.713  -0.979  1.00 66.43           H  
ATOM   1971  C   ARG A 131      76.124 -36.662  -3.013  1.00 66.43           C  
ATOM   1972  CB  ARG A 131      78.084 -37.866  -2.036  1.00 66.43           C  
ATOM   1973  HB2 ARG A 131      78.132 -38.929  -2.274  1.00 66.43           H  
ATOM   1974  HB3 ARG A 131      78.489 -37.311  -2.881  1.00 66.43           H  
ATOM   1975  O   ARG A 131      76.081 -35.437  -2.918  1.00 66.43           O  
ATOM   1976  CG  ARG A 131      78.958 -37.573  -0.821  1.00 66.43           C  
ATOM   1977  HG2 ARG A 131      78.897 -36.516  -0.561  1.00 66.43           H  
ATOM   1978  HG3 ARG A 131      78.615 -38.175   0.020  1.00 66.43           H  
ATOM   1979  CD  ARG A 131      80.403 -37.932  -1.163  1.00 66.43           C  
ATOM   1980  HD2 ARG A 131      80.783 -37.220  -1.896  1.00 66.43           H  
ATOM   1981  HD3 ARG A 131      80.415 -38.932  -1.596  1.00 66.43           H  
ATOM   1982  NE  ARG A 131      81.245 -37.920   0.041  1.00 66.43           N  
ATOM   1983  HE  ARG A 131      80.821 -37.558   0.884  1.00 66.43           H  
ATOM   1984  NH1 ARG A 131      83.095 -38.899  -0.895  1.00 66.43           N  
ATOM   1985 HH11 ARG A 131      82.633 -38.878  -1.792  1.00 66.43           H  
ATOM   1986 HH12 ARG A 131      84.011 -39.313  -0.793  1.00 66.43           H  
ATOM   1987  NH2 ARG A 131      83.057 -38.465   1.297  1.00 66.43           N  
ATOM   1988 HH21 ARG A 131      83.972 -38.883   1.386  1.00 66.43           H  
ATOM   1989 HH22 ARG A 131      82.582 -38.128   2.122  1.00 66.43           H  
ATOM   1990  CZ  ARG A 131      82.459 -38.424   0.141  1.00 66.43           C  
ATOM   1991  N   PRO A 132      75.770 -37.307  -4.143  1.00 57.50           N  
ATOM   1992  CA  PRO A 132      75.364 -36.591  -5.350  1.00 57.50           C  
ATOM   1993  HA  PRO A 132      76.187 -35.965  -5.693  1.00 57.50           H  
ATOM   1994  C   PRO A 132      74.135 -35.712  -5.117  1.00 57.50           C  
ATOM   1995  CB  PRO A 132      75.067 -37.672  -6.397  1.00 57.50           C  
ATOM   1996  HB2 PRO A 132      75.386 -37.362  -7.392  1.00 57.50           H  
ATOM   1997  HB3 PRO A 132      74.003 -37.910  -6.403  1.00 57.50           H  
ATOM   1998  O   PRO A 132      74.045 -34.623  -5.672  1.00 57.50           O  
ATOM   1999  CG  PRO A 132      75.841 -38.894  -5.913  1.00 57.50           C  
ATOM   2000  HG2 PRO A 132      76.868 -38.843  -6.275  1.00 57.50           H  
ATOM   2001  HG3 PRO A 132      75.369 -39.826  -6.223  1.00 57.50           H  
ATOM   2002  CD  PRO A 132      75.831 -38.733  -4.401  1.00 57.50           C  
ATOM   2003  HD2 PRO A 132      76.736 -39.174  -3.984  1.00 57.50           H  
ATOM   2004  HD3 PRO A 132      74.940 -39.207  -3.989  1.00 57.50           H  
ATOM   2005  N   VAL A 133      73.211 -36.168  -4.265  1.00 55.17           N  
ATOM   2006  H   VAL A 133      73.378 -37.045  -3.793  1.00 55.17           H  
ATOM   2007  CA  VAL A 133      71.938 -35.484  -4.006  1.00 55.17           C  
ATOM   2008  HA  VAL A 133      71.466 -35.256  -4.962  1.00 55.17           H  
ATOM   2009  C   VAL A 133      72.158 -34.151  -3.289  1.00 55.17           C  
ATOM   2010  CB  VAL A 133      70.990 -36.398  -3.203  1.00 55.17           C  
ATOM   2011  HB  VAL A 133      71.414 -36.576  -2.214  1.00 55.17           H  
ATOM   2012  O   VAL A 133      71.498 -33.168  -3.608  1.00 55.17           O  
ATOM   2013  CG1 VAL A 133      69.607 -35.761  -3.026  1.00 55.17           C  
ATOM   2014 HG11 VAL A 133      69.683 -34.837  -2.454  1.00 55.17           H  
ATOM   2015 HG12 VAL A 133      68.952 -36.444  -2.485  1.00 55.17           H  
ATOM   2016 HG13 VAL A 133      69.167 -35.536  -3.997  1.00 55.17           H  
ATOM   2017  CG2 VAL A 133      70.794 -37.756  -3.898  1.00 55.17           C  
ATOM   2018 HG21 VAL A 133      70.436 -37.605  -4.916  1.00 55.17           H  
ATOM   2019 HG22 VAL A 133      70.067 -38.354  -3.348  1.00 55.17           H  
ATOM   2020 HG23 VAL A 133      71.729 -38.315  -3.921  1.00 55.17           H  
ATOM   2021  N   ALA A 134      73.119 -34.087  -2.364  1.00 48.84           N  
ATOM   2022  H   ALA A 134      73.656 -34.919  -2.165  1.00 48.84           H  
ATOM   2023  CA  ALA A 134      73.390 -32.876  -1.591  1.00 48.84           C  
ATOM   2024  HA  ALA A 134      72.445 -32.491  -1.209  1.00 48.84           H  
ATOM   2025  C   ALA A 134      74.034 -31.742  -2.416  1.00 48.84           C  
ATOM   2026  CB  ALA A 134      74.267 -33.270  -0.396  1.00 48.84           C  
ATOM   2027  HB1 ALA A 134      74.443 -32.392   0.225  1.00 48.84           H  
ATOM   2028  HB2 ALA A 134      75.224 -33.657  -0.746  1.00 48.84           H  
ATOM   2029  HB3 ALA A 134      73.763 -34.031   0.200  1.00 48.84           H  
ATOM   2030  O   ALA A 134      73.857 -30.575  -2.082  1.00 48.84           O  
ATOM   2031  N   GLN A 135      74.782 -32.055  -3.483  1.00 42.34           N  
ATOM   2032  H   GLN A 135      74.847 -33.025  -3.758  1.00 42.34           H  
ATOM   2033  CA  GLN A 135      75.575 -31.058  -4.223  1.00 42.34           C  
ATOM   2034  HA  GLN A 135      76.059 -30.393  -3.508  1.00 42.34           H  
ATOM   2035  C   GLN A 135      74.763 -30.144  -5.148  1.00 42.34           C  
ATOM   2036  CB  GLN A 135      76.661 -31.766  -5.047  1.00 42.34           C  
ATOM   2037  HB2 GLN A 135      76.237 -32.637  -5.547  1.00 42.34           H  
ATOM   2038  HB3 GLN A 135      77.033 -31.082  -5.811  1.00 42.34           H  
ATOM   2039  O   GLN A 135      75.242 -29.074  -5.509  1.00 42.34           O  
ATOM   2040  CG  GLN A 135      77.851 -32.180  -4.178  1.00 42.34           C  
ATOM   2041  HG2 GLN A 135      77.524 -32.895  -3.423  1.00 42.34           H  
ATOM   2042  HG3 GLN A 135      78.237 -31.296  -3.670  1.00 42.34           H  
ATOM   2043  CD  GLN A 135      78.980 -32.810  -4.987  1.00 42.34           C  
ATOM   2044  NE2 GLN A 135      80.192 -32.788  -4.479  1.00 42.34           N  
ATOM   2045 HE21 GLN A 135      80.365 -32.258  -3.637  1.00 42.34           H  
ATOM   2046 HE22 GLN A 135      80.919 -33.123  -5.096  1.00 42.34           H  
ATOM   2047  OE1 GLN A 135      78.822 -33.349  -6.070  1.00 42.34           O  
ATOM   2048  N   ALA A 136      73.553 -30.528  -5.555  1.00 37.49           N  
ATOM   2049  H   ALA A 136      73.168 -31.393  -5.204  1.00 37.49           H  
ATOM   2050  CA  ALA A 136      72.791 -29.775  -6.555  1.00 37.49           C  
ATOM   2051  HA  ALA A 136      73.464 -29.543  -7.380  1.00 37.49           H  
ATOM   2052  C   ALA A 136      72.243 -28.410  -6.063  1.00 37.49           C  
ATOM   2053  CB  ALA A 136      71.692 -30.693  -7.103  1.00 37.49           C  
ATOM   2054  HB1 ALA A 136      71.157 -30.187  -7.907  1.00 37.49           H  
ATOM   2055  HB2 ALA A 136      72.133 -31.610  -7.494  1.00 37.49           H  
ATOM   2056  HB3 ALA A 136      70.987 -30.941  -6.310  1.00 37.49           H  
ATOM   2057  O   ALA A 136      71.537 -27.740  -6.809  1.00 37.49           O  
ATOM   2058  N   ALA A 137      72.549 -27.992  -4.831  1.00 34.95           N  
ATOM   2059  H   ALA A 137      73.186 -28.553  -4.283  1.00 34.95           H  
ATOM   2060  CA  ALA A 137      71.966 -26.818  -4.180  1.00 34.95           C  
ATOM   2061  HA  ALA A 137      70.903 -26.786  -4.418  1.00 34.95           H  
ATOM   2062  C   ALA A 137      72.550 -25.441  -4.595  1.00 34.95           C  
ATOM   2063  CB  ALA A 137      72.105 -27.041  -2.666  1.00 34.95           C  
ATOM   2064  HB1 ALA A 137      71.612 -26.226  -2.133  1.00 34.95           H  
ATOM   2065  HB2 ALA A 137      73.158 -27.055  -2.387  1.00 34.95           H  
ATOM   2066  HB3 ALA A 137      71.640 -27.984  -2.379  1.00 34.95           H  
ATOM   2067  O   ALA A 137      71.901 -24.430  -4.350  1.00 34.95           O  
ATOM   2068  N   ASP A 138      73.753 -25.366  -5.182  1.00 27.26           N  
ATOM   2069  H   ASP A 138      74.212 -26.244  -5.375  1.00 27.26           H  
ATOM   2070  CA  ASP A 138      74.644 -24.190  -5.013  1.00 27.26           C  
ATOM   2071  HA  ASP A 138      74.477 -23.788  -4.013  1.00 27.26           H  
ATOM   2072  C   ASP A 138      74.503 -22.950  -5.956  1.00 27.26           C  
ATOM   2073  CB  ASP A 138      76.112 -24.693  -5.085  1.00 27.26           C  
ATOM   2074  HB2 ASP A 138      76.166 -25.547  -5.760  1.00 27.26           H  
ATOM   2075  HB3 ASP A 138      76.731 -23.915  -5.533  1.00 27.26           H  
ATOM   2076  O   ASP A 138      75.013 -21.890  -5.600  1.00 27.26           O  
ATOM   2077  CG  ASP A 138      76.785 -25.060  -3.750  1.00 27.26           C  
ATOM   2078  OD1 ASP A 138      76.251 -24.710  -2.675  1.00 27.26           O  
ATOM   2079  OD2 ASP A 138      77.874 -25.676  -3.824  1.00 27.26           O  
ATOM   2080  N   ALA A 139      73.960 -23.029  -7.186  1.00 25.65           N  
ATOM   2081  H   ALA A 139      73.435 -23.863  -7.404  1.00 25.65           H  
ATOM   2082  CA  ALA A 139      74.364 -22.122  -8.306  1.00 25.65           C  
ATOM   2083  HA  ALA A 139      75.419 -21.907  -8.139  1.00 25.65           H  
ATOM   2084  C   ALA A 139      73.700 -20.695  -8.436  1.00 25.65           C  
ATOM   2085  CB  ALA A 139      74.311 -22.937  -9.608  1.00 25.65           C  
ATOM   2086  HB1 ALA A 139      74.858 -22.423 -10.398  1.00 25.65           H  
ATOM   2087  HB2 ALA A 139      74.764 -23.916  -9.452  1.00 25.65           H  
ATOM   2088  HB3 ALA A 139      73.273 -23.067  -9.913  1.00 25.65           H  
ATOM   2089  O   ALA A 139      72.922 -20.284  -7.589  1.00 25.65           O  
ATOM   2090  N   SER A 140      74.058 -19.926  -9.502  1.00 25.68           N  
ATOM   2091  H   SER A 140      74.448 -20.446 -10.274  1.00 25.68           H  
ATOM   2092  CA  SER A 140      74.264 -18.438  -9.629  1.00 25.68           C  
ATOM   2093  HA  SER A 140      74.705 -18.102  -8.690  1.00 25.68           H  
ATOM   2094  C   SER A 140      73.060 -17.468  -9.898  1.00 25.68           C  
ATOM   2095  CB  SER A 140      75.321 -18.244 -10.728  1.00 25.68           C  
ATOM   2096  HB2 SER A 140      76.200 -18.843 -10.489  1.00 25.68           H  
ATOM   2097  HB3 SER A 140      75.626 -17.198 -10.777  1.00 25.68           H  
ATOM   2098  O   SER A 140      71.914 -17.884  -9.803  1.00 25.68           O  
ATOM   2099  OG  SER A 140      74.805 -18.651 -11.982  1.00 25.68           O  
ATOM   2100  HG  SER A 140      75.461 -18.508 -12.669  1.00 25.68           H  
ATOM   2101  N   GLY A 141      73.288 -16.150 -10.198  1.00 23.08           N  
ATOM   2102  H   GLY A 141      74.245 -15.869 -10.356  1.00 23.08           H  
ATOM   2103  CA  GLY A 141      72.332 -15.069  -9.808  1.00 23.08           C  
ATOM   2104  HA2 GLY A 141      72.678 -14.692  -8.846  1.00 23.08           H  
ATOM   2105  HA3 GLY A 141      71.376 -15.546  -9.596  1.00 23.08           H  
ATOM   2106  C   GLY A 141      71.947 -13.801 -10.639  1.00 23.08           C  
ATOM   2107  O   GLY A 141      71.425 -12.889 -10.006  1.00 23.08           O  
ATOM   2108  N   THR A 142      72.159 -13.625 -11.959  1.00 23.27           N  
ATOM   2109  H   THR A 142      72.551 -14.387 -12.493  1.00 23.27           H  
ATOM   2110  CA  THR A 142      71.875 -12.339 -12.700  1.00 23.27           C  
ATOM   2111  HA  THR A 142      72.011 -11.518 -11.996  1.00 23.27           H  
ATOM   2112  C   THR A 142      70.442 -12.172 -13.280  1.00 23.27           C  
ATOM   2113  CB  THR A 142      72.888 -12.124 -13.842  1.00 23.27           C  
ATOM   2114  HB  THR A 142      72.465 -11.441 -14.579  1.00 23.27           H  
ATOM   2115  O   THR A 142      69.980 -13.064 -13.985  1.00 23.27           O  
ATOM   2116  CG2 THR A 142      74.203 -11.524 -13.345  1.00 23.27           C  
ATOM   2117 HG21 THR A 142      74.020 -10.542 -12.910  1.00 23.27           H  
ATOM   2118 HG22 THR A 142      74.647 -12.177 -12.593  1.00 23.27           H  
ATOM   2119 HG23 THR A 142      74.892 -11.419 -14.183  1.00 23.27           H  
ATOM   2120  OG1 THR A 142      73.190 -13.351 -14.469  1.00 23.27           O  
ATOM   2121  HG1 THR A 142      72.368 -13.678 -14.840  1.00 23.27           H  
ATOM   2122  N   GLY A 143      69.774 -11.020 -13.033  1.00 23.29           N  
ATOM   2123  H   GLY A 143      70.273 -10.316 -12.508  1.00 23.29           H  
ATOM   2124  CA  GLY A 143      68.313 -10.766 -13.206  1.00 23.29           C  
ATOM   2125  HA2 GLY A 143      67.966 -10.220 -12.329  1.00 23.29           H  
ATOM   2126  HA3 GLY A 143      67.800 -11.727 -13.192  1.00 23.29           H  
ATOM   2127  C   GLY A 143      67.796  -9.999 -14.458  1.00 23.29           C  
ATOM   2128  O   GLY A 143      68.549  -9.720 -15.387  1.00 23.29           O  
ATOM   2129  N   ALA A 144      66.488  -9.669 -14.485  1.00 22.76           N  
ATOM   2130  H   ALA A 144      65.972  -9.811 -13.629  1.00 22.76           H  
ATOM   2131  CA  ALA A 144      65.632  -9.607 -15.695  1.00 22.76           C  
ATOM   2132  HA  ALA A 144      66.236  -9.881 -16.560  1.00 22.76           H  
ATOM   2133  C   ALA A 144      64.952  -8.241 -16.040  1.00 22.76           C  
ATOM   2134  CB  ALA A 144      64.570 -10.707 -15.496  1.00 22.76           C  
ATOM   2135  HB1 ALA A 144      63.936 -10.472 -14.641  1.00 22.76           H  
ATOM   2136  HB2 ALA A 144      63.944 -10.778 -16.386  1.00 22.76           H  
ATOM   2137  HB3 ALA A 144      65.051 -11.671 -15.335  1.00 22.76           H  
ATOM   2138  O   ALA A 144      63.733  -8.138 -15.988  1.00 22.76           O  
ATOM   2139  N   ASN A 145      65.690  -7.188 -16.424  1.00 22.66           N  
ATOM   2140  H   ASN A 145      66.688  -7.320 -16.506  1.00 22.66           H  
ATOM   2141  CA  ASN A 145      65.172  -5.793 -16.457  1.00 22.66           C  
ATOM   2142  HA  ASN A 145      64.301  -5.760 -15.803  1.00 22.66           H  
ATOM   2143  C   ASN A 145      64.673  -5.140 -17.805  1.00 22.66           C  
ATOM   2144  CB  ASN A 145      66.278  -4.929 -15.798  1.00 22.66           C  
ATOM   2145  HB2 ASN A 145      67.002  -4.636 -16.559  1.00 22.66           H  
ATOM   2146  HB3 ASN A 145      66.800  -5.510 -15.037  1.00 22.66           H  
ATOM   2147  O   ASN A 145      64.718  -3.915 -17.870  1.00 22.66           O  
ATOM   2148  CG  ASN A 145      65.769  -3.684 -15.087  1.00 22.66           C  
ATOM   2149  ND2 ASN A 145      66.602  -2.681 -14.928  1.00 22.66           N  
ATOM   2150 HD21 ASN A 145      67.489  -2.671 -15.410  1.00 22.66           H  
ATOM   2151 HD22 ASN A 145      66.191  -1.868 -14.493  1.00 22.66           H  
ATOM   2152  OD1 ASN A 145      64.669  -3.620 -14.576  1.00 22.66           O  
ATOM   2153  N   PRO A 146      64.327  -5.821 -18.925  1.00 23.41           N  
ATOM   2154  CA  PRO A 146      64.321  -5.195 -20.277  1.00 23.41           C  
ATOM   2155  HA  PRO A 146      65.226  -4.595 -20.376  1.00 23.41           H  
ATOM   2156  C   PRO A 146      63.137  -4.237 -20.634  1.00 23.41           C  
ATOM   2157  CB  PRO A 146      64.452  -6.378 -21.241  1.00 23.41           C  
ATOM   2158  HB2 PRO A 146      65.506  -6.627 -21.368  1.00 23.41           H  
ATOM   2159  HB3 PRO A 146      63.991  -6.187 -22.210  1.00 23.41           H  
ATOM   2160  O   PRO A 146      62.209  -4.085 -19.852  1.00 23.41           O  
ATOM   2161  CG  PRO A 146      63.750  -7.513 -20.501  1.00 23.41           C  
ATOM   2162  HG2 PRO A 146      62.673  -7.430 -20.648  1.00 23.41           H  
ATOM   2163  HG3 PRO A 146      64.105  -8.491 -20.827  1.00 23.41           H  
ATOM   2164  CD  PRO A 146      64.081  -7.250 -19.037  1.00 23.41           C  
ATOM   2165  HD2 PRO A 146      64.985  -7.805 -18.786  1.00 23.41           H  
ATOM   2166  HD3 PRO A 146      63.247  -7.555 -18.405  1.00 23.41           H  
ATOM   2167  N   SER A 147      63.183  -3.583 -21.822  1.00 23.06           N  
ATOM   2168  H   SER A 147      63.880  -3.915 -22.473  1.00 23.06           H  
ATOM   2169  CA  SER A 147      62.879  -2.139 -22.037  1.00 23.06           C  
ATOM   2170  HA  SER A 147      62.450  -1.735 -21.120  1.00 23.06           H  
ATOM   2171  C   SER A 147      61.969  -1.639 -23.211  1.00 23.06           C  
ATOM   2172  CB  SER A 147      64.256  -1.487 -22.267  1.00 23.06           C  
ATOM   2173  HB2 SER A 147      64.171  -0.401 -22.309  1.00 23.06           H  
ATOM   2174  HB3 SER A 147      64.915  -1.741 -21.437  1.00 23.06           H  
ATOM   2175  O   SER A 147      62.050  -0.446 -23.494  1.00 23.06           O  
ATOM   2176  OG  SER A 147      64.811  -1.987 -23.478  1.00 23.06           O  
ATOM   2177  HG  SER A 147      64.339  -1.554 -24.194  1.00 23.06           H  
ATOM   2178  N   GLY A 148      61.234  -2.454 -23.993  1.00 23.26           N  
ATOM   2179  H   GLY A 148      61.133  -3.422 -23.725  1.00 23.26           H  
ATOM   2180  CA  GLY A 148      60.486  -1.979 -25.215  1.00 23.26           C  
ATOM   2181  HA2 GLY A 148      60.100  -2.836 -25.767  1.00 23.26           H  
ATOM   2182  HA3 GLY A 148      61.162  -1.440 -25.879  1.00 23.26           H  
ATOM   2183  C   GLY A 148      59.286  -1.044 -24.904  1.00 23.26           C  
ATOM   2184  O   GLY A 148      59.123  -0.690 -23.743  1.00 23.26           O  
ATOM   2185  N   ASP A 149      58.338  -0.609 -25.756  1.00 24.28           N  
ATOM   2186  H   ASP A 149      57.669  -0.051 -25.244  1.00 24.28           H  
ATOM   2187  CA  ASP A 149      58.128  -0.458 -27.222  1.00 24.28           C  
ATOM   2188  HA  ASP A 149      59.084  -0.245 -27.701  1.00 24.28           H  
ATOM   2189  C   ASP A 149      57.243   0.837 -27.437  1.00 24.28           C  
ATOM   2190  CB  ASP A 149      57.523  -1.747 -27.858  1.00 24.28           C  
ATOM   2191  HB2 ASP A 149      57.051  -2.344 -27.077  1.00 24.28           H  
ATOM   2192  HB3 ASP A 149      56.738  -1.496 -28.571  1.00 24.28           H  
ATOM   2193  O   ASP A 149      57.532   1.856 -26.820  1.00 24.28           O  
ATOM   2194  CG  ASP A 149      58.497  -2.634 -28.652  1.00 24.28           C  
ATOM   2195  OD1 ASP A 149      59.694  -2.283 -28.763  1.00 24.28           O  
ATOM   2196  OD2 ASP A 149      58.031  -3.693 -29.130  1.00 24.28           O  
ATOM   2197  N   ASP A 150      56.170   0.844 -28.252  1.00 25.60           N  
ATOM   2198  H   ASP A 150      55.822  -0.069 -28.508  1.00 25.60           H  
ATOM   2199  CA  ASP A 150      55.771   1.881 -29.244  1.00 25.60           C  
ATOM   2200  HA  ASP A 150      56.691   2.333 -29.615  1.00 25.60           H  
ATOM   2201  C   ASP A 150      54.826   3.049 -28.786  1.00 25.60           C  
ATOM   2202  CB  ASP A 150      55.126   1.071 -30.401  1.00 25.60           C  
ATOM   2203  HB2 ASP A 150      54.041   1.081 -30.297  1.00 25.60           H  
ATOM   2204  HB3 ASP A 150      55.433   0.028 -30.329  1.00 25.60           H  
ATOM   2205  O   ASP A 150      53.701   2.810 -28.350  1.00 25.60           O  
ATOM   2206  CG  ASP A 150      55.501   1.521 -31.812  1.00 25.60           C  
ATOM   2207  OD1 ASP A 150      56.068   2.630 -31.948  1.00 25.60           O  
ATOM   2208  OD2 ASP A 150      55.241   0.727 -32.745  1.00 25.60           O  
ATOM   2209  N   LEU A 151      55.247   4.324 -28.937  1.00 27.63           N  
ATOM   2210  H   LEU A 151      56.149   4.425 -29.380  1.00 27.63           H  
ATOM   2211  CA  LEU A 151      54.625   5.573 -28.391  1.00 27.63           C  
ATOM   2212  HA  LEU A 151      53.649   5.325 -27.975  1.00 27.63           H  
ATOM   2213  C   LEU A 151      54.358   6.715 -29.434  1.00 27.63           C  
ATOM   2214  CB  LEU A 151      55.546   6.093 -27.244  1.00 27.63           C  
ATOM   2215  HB2 LEU A 151      56.571   5.815 -27.486  1.00 27.63           H  
ATOM   2216  HB3 LEU A 151      55.535   7.183 -27.207  1.00 27.63           H  
ATOM   2217  O   LEU A 151      54.129   7.854 -29.046  1.00 27.63           O  
ATOM   2218  CG  LEU A 151      55.223   5.596 -25.822  1.00 27.63           C  
ATOM   2219  HG  LEU A 151      55.023   4.525 -25.843  1.00 27.63           H  
ATOM   2220  CD1 LEU A 151      56.421   5.855 -24.899  1.00 27.63           C  
ATOM   2221 HD11 LEU A 151      56.655   6.920 -24.877  1.00 27.63           H  
ATOM   2222 HD12 LEU A 151      57.282   5.295 -25.264  1.00 27.63           H  
ATOM   2223 HD13 LEU A 151      56.185   5.509 -23.892  1.00 27.63           H  
ATOM   2224  CD2 LEU A 151      54.020   6.332 -25.223  1.00 27.63           C  
ATOM   2225 HD21 LEU A 151      53.147   6.171 -25.855  1.00 27.63           H  
ATOM   2226 HD22 LEU A 151      53.804   5.943 -24.228  1.00 27.63           H  
ATOM   2227 HD23 LEU A 151      54.218   7.402 -25.168  1.00 27.63           H  
ATOM   2228  N   GLY A 152      54.471   6.466 -30.747  1.00 33.35           N  
ATOM   2229  H   GLY A 152      54.559   5.491 -30.996  1.00 33.35           H  
ATOM   2230  CA  GLY A 152      54.868   7.448 -31.791  1.00 33.35           C  
ATOM   2231  HA2 GLY A 152      55.065   6.880 -32.700  1.00 33.35           H  
ATOM   2232  HA3 GLY A 152      55.826   7.865 -31.480  1.00 33.35           H  
ATOM   2233  C   GLY A 152      53.997   8.668 -32.219  1.00 33.35           C  
ATOM   2234  O   GLY A 152      54.355   9.800 -31.910  1.00 33.35           O  
ATOM   2235  N   GLU A 153      53.063   8.512 -33.178  1.00 33.05           N  
ATOM   2236  H   GLU A 153      52.766   7.569 -33.381  1.00 33.05           H  
ATOM   2237  CA  GLU A 153      52.906   9.515 -34.275  1.00 33.05           C  
ATOM   2238  HA  GLU A 153      53.844  10.063 -34.358  1.00 33.05           H  
ATOM   2239  C   GLU A 153      51.822  10.625 -34.195  1.00 33.05           C  
ATOM   2240  CB  GLU A 153      52.695   8.793 -35.623  1.00 33.05           C  
ATOM   2241  HB2 GLU A 153      51.896   8.059 -35.513  1.00 33.05           H  
ATOM   2242  HB3 GLU A 153      52.370   9.533 -36.354  1.00 33.05           H  
ATOM   2243  O   GLU A 153      52.087  11.746 -34.639  1.00 33.05           O  
ATOM   2244  CG  GLU A 153      53.946   8.111 -36.199  1.00 33.05           C  
ATOM   2245  HG2 GLU A 153      54.772   8.822 -36.165  1.00 33.05           H  
ATOM   2246  HG3 GLU A 153      54.208   7.260 -35.571  1.00 33.05           H  
ATOM   2247  CD  GLU A 153      53.750   7.640 -37.657  1.00 33.05           C  
ATOM   2248  OE1 GLU A 153      54.781   7.453 -38.347  1.00 33.05           O  
ATOM   2249  OE2 GLU A 153      52.586   7.498 -38.099  1.00 33.05           O  
ATOM   2250  N   ALA A 154      50.568  10.348 -33.817  1.00 32.56           N  
ATOM   2251  H   ALA A 154      50.371   9.469 -33.360  1.00 32.56           H  
ATOM   2252  CA  ALA A 154      49.439  11.213 -34.218  1.00 32.56           C  
ATOM   2253  HA  ALA A 154      49.657  11.600 -35.213  1.00 32.56           H  
ATOM   2254  C   ALA A 154      49.231  12.435 -33.290  1.00 32.56           C  
ATOM   2255  CB  ALA A 154      48.174  10.356 -34.357  1.00 32.56           C  
ATOM   2256  HB1 ALA A 154      48.346   9.551 -35.071  1.00 32.56           H  
ATOM   2257  HB2 ALA A 154      47.344  10.971 -34.704  1.00 32.56           H  
ATOM   2258  HB3 ALA A 154      47.913   9.928 -33.390  1.00 32.56           H  
ATOM   2259  O   ALA A 154      48.945  12.285 -32.113  1.00 32.56           O  
ATOM   2260  N   GLY A 155      49.340  13.668 -33.810  1.00 41.53           N  
ATOM   2261  H   GLY A 155      49.630  13.721 -34.776  1.00 41.53           H  
ATOM   2262  CA  GLY A 155      49.596  14.839 -32.945  1.00 41.53           C  
ATOM   2263  HA2 GLY A 155      50.110  15.592 -33.542  1.00 41.53           H  
ATOM   2264  HA3 GLY A 155      50.285  14.533 -32.157  1.00 41.53           H  
ATOM   2265  C   GLY A 155      48.410  15.539 -32.252  1.00 41.53           C  
ATOM   2266  O   GLY A 155      48.575  16.034 -31.142  1.00 41.53           O  
ATOM   2267  N   VAL A 156      47.253  15.683 -32.917  1.00 31.45           N  
ATOM   2268  H   VAL A 156      47.177  15.213 -33.808  1.00 31.45           H  
ATOM   2269  CA  VAL A 156      46.088  16.483 -32.442  1.00 31.45           C  
ATOM   2270  HA  VAL A 156      46.393  17.078 -31.581  1.00 31.45           H  
ATOM   2271  C   VAL A 156      44.934  15.613 -31.942  1.00 31.45           C  
ATOM   2272  CB  VAL A 156      45.604  17.461 -33.543  1.00 31.45           C  
ATOM   2273  HB  VAL A 156      45.531  16.915 -34.483  1.00 31.45           H  
ATOM   2274  O   VAL A 156      44.119  16.087 -31.152  1.00 31.45           O  
ATOM   2275  CG1 VAL A 156      44.242  18.133 -33.293  1.00 31.45           C  
ATOM   2276 HG11 VAL A 156      43.447  17.387 -33.319  1.00 31.45           H  
ATOM   2277 HG12 VAL A 156      44.034  18.870 -34.069  1.00 31.45           H  
ATOM   2278 HG13 VAL A 156      44.241  18.620 -32.318  1.00 31.45           H  
ATOM   2279  CG2 VAL A 156      46.621  18.597 -33.724  1.00 31.45           C  
ATOM   2280 HG21 VAL A 156      47.600  18.183 -33.963  1.00 31.45           H  
ATOM   2281 HG22 VAL A 156      46.311  19.251 -34.539  1.00 31.45           H  
ATOM   2282 HG23 VAL A 156      46.697  19.174 -32.803  1.00 31.45           H  
ATOM   2283  N   ASP A 157      44.843  14.355 -32.372  1.00 36.20           N  
ATOM   2284  H   ASP A 157      45.565  13.957 -32.956  1.00 36.20           H  
ATOM   2285  CA  ASP A 157      43.729  13.496 -31.964  1.00 36.20           C  
ATOM   2286  HA  ASP A 157      42.798  14.025 -32.165  1.00 36.20           H  
ATOM   2287  C   ASP A 157      43.726  13.237 -30.451  1.00 36.20           C  
ATOM   2288  CB  ASP A 157      43.721  12.199 -32.791  1.00 36.20           C  
ATOM   2289  HB2 ASP A 157      44.732  11.794 -32.850  1.00 36.20           H  
ATOM   2290  HB3 ASP A 157      43.092  11.466 -32.286  1.00 36.20           H  
ATOM   2291  O   ASP A 157      42.666  13.323 -29.836  1.00 36.20           O  
ATOM   2292  CG  ASP A 157      43.147  12.414 -34.199  1.00 36.20           C  
ATOM   2293  OD1 ASP A 157      42.109  13.115 -34.322  1.00 36.20           O  
ATOM   2294  OD2 ASP A 157      43.735  11.908 -35.177  1.00 36.20           O  
ATOM   2295  N   GLU A 158      44.890  13.053 -29.822  1.00 36.95           N  
ATOM   2296  H   GLU A 158      45.736  12.991 -30.370  1.00 36.95           H  
ATOM   2297  CA  GLU A 158      44.954  12.598 -28.426  1.00 36.95           C  
ATOM   2298  HA  GLU A 158      44.476  11.622 -28.354  1.00 36.95           H  
ATOM   2299  C   GLU A 158      44.238  13.519 -27.434  1.00 36.95           C  
ATOM   2300  CB  GLU A 158      46.416  12.459 -27.983  1.00 36.95           C  
ATOM   2301  HB2 GLU A 158      46.937  13.399 -28.169  1.00 36.95           H  
ATOM   2302  HB3 GLU A 158      46.434  12.258 -26.912  1.00 36.95           H  
ATOM   2303  O   GLU A 158      43.618  13.044 -26.486  1.00 36.95           O  
ATOM   2304  CG  GLU A 158      47.138  11.311 -28.698  1.00 36.95           C  
ATOM   2305  HG2 GLU A 158      46.551  10.402 -28.572  1.00 36.95           H  
ATOM   2306  HG3 GLU A 158      47.193  11.536 -29.763  1.00 36.95           H  
ATOM   2307  CD  GLU A 158      48.556  11.087 -28.151  1.00 36.95           C  
ATOM   2308  OE1 GLU A 158      49.047   9.947 -28.298  1.00 36.95           O  
ATOM   2309  OE2 GLU A 158      49.124  12.040 -27.564  1.00 36.95           O  
ATOM   2310  N   LEU A 159      44.292  14.840 -27.622  1.00 32.64           N  
ATOM   2311  H   LEU A 159      44.760  15.178 -28.450  1.00 32.64           H  
ATOM   2312  CA  LEU A 159      43.883  15.769 -26.567  1.00 32.64           C  
ATOM   2313  HA  LEU A 159      44.090  15.275 -25.617  1.00 32.64           H  
ATOM   2314  C   LEU A 159      42.371  16.019 -26.532  1.00 32.64           C  
ATOM   2315  CB  LEU A 159      44.765  17.032 -26.636  1.00 32.64           C  
ATOM   2316  HB2 LEU A 159      45.437  16.953 -27.491  1.00 32.64           H  
ATOM   2317  HB3 LEU A 159      44.149  17.917 -26.796  1.00 32.64           H  
ATOM   2318  O   LEU A 159      41.778  15.960 -25.457  1.00 32.64           O  
ATOM   2319  CG  LEU A 159      45.616  17.194 -25.359  1.00 32.64           C  
ATOM   2320  HG  LEU A 159      45.848  16.220 -24.928  1.00 32.64           H  
ATOM   2321  CD1 LEU A 159      46.939  17.896 -25.648  1.00 32.64           C  
ATOM   2322 HD11 LEU A 159      46.762  18.868 -26.108  1.00 32.64           H  
ATOM   2323 HD12 LEU A 159      47.497  18.021 -24.720  1.00 32.64           H  
ATOM   2324 HD13 LEU A 159      47.531  17.279 -26.324  1.00 32.64           H  
ATOM   2325  CD2 LEU A 159      44.857  18.030 -24.340  1.00 32.64           C  
ATOM   2326 HD21 LEU A 159      44.830  19.076 -24.648  1.00 32.64           H  
ATOM   2327 HD22 LEU A 159      43.833  17.659 -24.292  1.00 32.64           H  
ATOM   2328 HD23 LEU A 159      45.339  17.947 -23.366  1.00 32.64           H  
ATOM   2329  N   LEU A 160      41.711  16.204 -27.677  1.00 35.68           N  
ATOM   2330  H   LEU A 160      42.223  16.130 -28.545  1.00 35.68           H  
ATOM   2331  CA  LEU A 160      40.239  16.233 -27.709  1.00 35.68           C  
ATOM   2332  HA  LEU A 160      39.895  16.792 -26.838  1.00 35.68           H  
ATOM   2333  C   LEU A 160      39.616  14.831 -27.527  1.00 35.68           C  
ATOM   2334  CB  LEU A 160      39.747  16.974 -28.969  1.00 35.68           C  
ATOM   2335  HB2 LEU A 160      40.362  16.669 -29.815  1.00 35.68           H  
ATOM   2336  HB3 LEU A 160      38.722  16.674 -29.184  1.00 35.68           H  
ATOM   2337  O   LEU A 160      38.422  14.737 -27.257  1.00 35.68           O  
ATOM   2338  CG  LEU A 160      39.781  18.510 -28.823  1.00 35.68           C  
ATOM   2339  HG  LEU A 160      40.739  18.814 -28.402  1.00 35.68           H  
ATOM   2340  CD1 LEU A 160      39.630  19.178 -30.190  1.00 35.68           C  
ATOM   2341 HD11 LEU A 160      40.448  18.867 -30.840  1.00 35.68           H  
ATOM   2342 HD12 LEU A 160      39.657  20.262 -30.083  1.00 35.68           H  
ATOM   2343 HD13 LEU A 160      38.686  18.884 -30.650  1.00 35.68           H  
ATOM   2344  CD2 LEU A 160      38.652  19.036 -27.926  1.00 35.68           C  
ATOM   2345 HD21 LEU A 160      38.752  18.634 -26.918  1.00 35.68           H  
ATOM   2346 HD22 LEU A 160      38.701  20.124 -27.871  1.00 35.68           H  
ATOM   2347 HD23 LEU A 160      37.687  18.738 -28.334  1.00 35.68           H  
ATOM   2348  N   GLU A 161      40.407  13.755 -27.596  1.00 35.98           N  
ATOM   2349  H   GLU A 161      41.359  13.878 -27.909  1.00 35.98           H  
ATOM   2350  CA  GLU A 161      39.982  12.375 -27.318  1.00 35.98           C  
ATOM   2351  HA  GLU A 161      38.907  12.301 -27.481  1.00 35.98           H  
ATOM   2352  C   GLU A 161      40.245  11.908 -25.868  1.00 35.98           C  
ATOM   2353  CB  GLU A 161      40.671  11.474 -28.350  1.00 35.98           C  
ATOM   2354  HB2 GLU A 161      40.571  11.947 -29.327  1.00 35.98           H  
ATOM   2355  HB3 GLU A 161      41.729  11.391 -28.101  1.00 35.98           H  
ATOM   2356  O   GLU A 161      39.508  11.072 -25.343  1.00 35.98           O  
ATOM   2357  CG  GLU A 161      40.054  10.081 -28.479  1.00 35.98           C  
ATOM   2358  HG2 GLU A 161      38.978  10.185 -28.616  1.00 35.98           H  
ATOM   2359  HG3 GLU A 161      40.230   9.521 -27.560  1.00 35.98           H  
ATOM   2360  CD  GLU A 161      40.663   9.324 -29.667  1.00 35.98           C  
ATOM   2361  OE1 GLU A 161      39.873   8.732 -30.436  1.00 35.98           O  
ATOM   2362  OE2 GLU A 161      41.906   9.335 -29.784  1.00 35.98           O  
ATOM   2363  N   ALA A 162      41.255  12.427 -25.167  1.00 33.00           N  
ATOM   2364  H   ALA A 162      41.944  12.986 -25.650  1.00 33.00           H  
ATOM   2365  CA  ALA A 162      41.457  12.138 -23.747  1.00 33.00           C  
ATOM   2366  HA  ALA A 162      41.100  11.131 -23.533  1.00 33.00           H  
ATOM   2367  C   ALA A 162      40.654  13.080 -22.845  1.00 33.00           C  
ATOM   2368  CB  ALA A 162      42.949  12.146 -23.413  1.00 33.00           C  
ATOM   2369  HB1 ALA A 162      43.094  11.895 -22.362  1.00 33.00           H  
ATOM   2370  HB2 ALA A 162      43.469  11.414 -24.032  1.00 33.00           H  
ATOM   2371  HB3 ALA A 162      43.370  13.132 -23.607  1.00 33.00           H  
ATOM   2372  O   ALA A 162      40.013  12.605 -21.917  1.00 33.00           O  
ATOM   2373  N   LEU A 163      40.627  14.394 -23.103  1.00 31.92           N  
ATOM   2374  H   LEU A 163      41.133  14.753 -23.899  1.00 31.92           H  
ATOM   2375  CA  LEU A 163      40.013  15.351 -22.164  1.00 31.92           C  
ATOM   2376  HA  LEU A 163      40.213  14.985 -21.156  1.00 31.92           H  
ATOM   2377  C   LEU A 163      38.480  15.402 -22.204  1.00 31.92           C  
ATOM   2378  CB  LEU A 163      40.661  16.741 -22.296  1.00 31.92           C  
ATOM   2379  HB2 LEU A 163      39.881  17.499 -22.230  1.00 31.92           H  
ATOM   2380  HB3 LEU A 163      41.112  16.860 -23.281  1.00 31.92           H  
ATOM   2381  O   LEU A 163      37.866  15.940 -21.286  1.00 31.92           O  
ATOM   2382  CG  LEU A 163      41.705  17.001 -21.187  1.00 31.92           C  
ATOM   2383  HG  LEU A 163      41.847  16.115 -20.568  1.00 31.92           H  
ATOM   2384  CD1 LEU A 163      43.060  17.368 -21.768  1.00 31.92           C  
ATOM   2385 HD11 LEU A 163      43.400  16.546 -22.399  1.00 31.92           H  
ATOM   2386 HD12 LEU A 163      43.777  17.502 -20.958  1.00 31.92           H  
ATOM   2387 HD13 LEU A 163      42.971  18.294 -22.335  1.00 31.92           H  
ATOM   2388  CD2 LEU A 163      41.261  18.151 -20.288  1.00 31.92           C  
ATOM   2389 HD21 LEU A 163      41.993  18.296 -19.493  1.00 31.92           H  
ATOM   2390 HD22 LEU A 163      40.312  17.893 -19.818  1.00 31.92           H  
ATOM   2391 HD23 LEU A 163      41.149  19.070 -20.862  1.00 31.92           H  
ATOM   2392  N   GLY A 164      37.849  14.758 -23.189  1.00 31.85           N  
ATOM   2393  H   GLY A 164      38.404  14.368 -23.937  1.00 31.85           H  
ATOM   2394  CA  GLY A 164      36.448  14.344 -23.070  1.00 31.85           C  
ATOM   2395  HA2 GLY A 164      36.128  13.905 -24.015  1.00 31.85           H  
ATOM   2396  HA3 GLY A 164      35.826  15.214 -22.860  1.00 31.85           H  
ATOM   2397  C   GLY A 164      36.217  13.304 -21.960  1.00 31.85           C  
ATOM   2398  O   GLY A 164      35.147  13.296 -21.369  1.00 31.85           O  
ATOM   2399  N   ARG A 165      37.220  12.482 -21.609  1.00 31.72           N  
ATOM   2400  H   ARG A 165      38.116  12.599 -22.060  1.00 31.72           H  
ATOM   2401  CA  ARG A 165      37.122  11.432 -20.575  1.00 31.72           C  
ATOM   2402  HA  ARG A 165      36.163  10.927 -20.688  1.00 31.72           H  
ATOM   2403  C   ARG A 165      37.126  11.958 -19.139  1.00 31.72           C  
ATOM   2404  CB  ARG A 165      38.245  10.383 -20.704  1.00 31.72           C  
ATOM   2405  HB2 ARG A 165      39.193  10.841 -20.424  1.00 31.72           H  
ATOM   2406  HB3 ARG A 165      38.053   9.591 -19.980  1.00 31.72           H  
ATOM   2407  O   ARG A 165      36.693  11.226 -18.263  1.00 31.72           O  
ATOM   2408  CG  ARG A 165      38.367   9.732 -22.085  1.00 31.72           C  
ATOM   2409  HG2 ARG A 165      37.460   9.174 -22.318  1.00 31.72           H  
ATOM   2410  HG3 ARG A 165      38.491  10.517 -22.831  1.00 31.72           H  
ATOM   2411  CD  ARG A 165      39.584   8.798 -22.145  1.00 31.72           C  
ATOM   2412  HD2 ARG A 165      39.296   7.810 -21.788  1.00 31.72           H  
ATOM   2413  HD3 ARG A 165      40.365   9.197 -21.497  1.00 31.72           H  
ATOM   2414  NE  ARG A 165      40.106   8.728 -23.521  1.00 31.72           N  
ATOM   2415  HE  ARG A 165      39.626   9.293 -24.208  1.00 31.72           H  
ATOM   2416  NH1 ARG A 165      42.003   7.500 -23.110  1.00 31.72           N  
ATOM   2417 HH11 ARG A 165      42.874   7.112 -23.443  1.00 31.72           H  
ATOM   2418 HH12 ARG A 165      41.712   7.398 -22.148  1.00 31.72           H  
ATOM   2419  NH2 ARG A 165      41.616   8.320 -25.158  1.00 31.72           N  
ATOM   2420 HH21 ARG A 165      41.050   8.868 -25.790  1.00 31.72           H  
ATOM   2421 HH22 ARG A 165      42.487   7.937 -25.499  1.00 31.72           H  
ATOM   2422  CZ  ARG A 165      41.236   8.176 -23.921  1.00 31.72           C  
ATOM   2423  N   GLU A 166      37.599  13.177 -18.865  1.00 26.38           N  
ATOM   2424  H   GLU A 166      37.976  13.740 -19.614  1.00 26.38           H  
ATOM   2425  CA  GLU A 166      37.534  13.734 -17.499  1.00 26.38           C  
ATOM   2426  HA  GLU A 166      37.555  12.909 -16.787  1.00 26.38           H  
ATOM   2427  C   GLU A 166      36.219  14.483 -17.231  1.00 26.38           C  
ATOM   2428  CB  GLU A 166      38.770  14.602 -17.205  1.00 26.38           C  
ATOM   2429  HB2 GLU A 166      38.599  15.608 -17.586  1.00 26.38           H  
ATOM   2430  HB3 GLU A 166      39.630  14.179 -17.723  1.00 26.38           H  
ATOM   2431  O   GLU A 166      35.752  14.499 -16.102  1.00 26.38           O  
ATOM   2432  CG  GLU A 166      39.098  14.641 -15.699  1.00 26.38           C  
ATOM   2433  HG2 GLU A 166      38.247  15.057 -15.161  1.00 26.38           H  
ATOM   2434  HG3 GLU A 166      39.252  13.619 -15.354  1.00 26.38           H  
ATOM   2435  CD  GLU A 166      40.346  15.479 -15.367  1.00 26.38           C  
ATOM   2436  OE1 GLU A 166      40.941  15.241 -14.290  1.00 26.38           O  
ATOM   2437  OE2 GLU A 166      40.709  16.359 -16.183  1.00 26.38           O  
ATOM   2438  N   LEU A 167      35.553  15.046 -18.247  1.00 26.06           N  
ATOM   2439  H   LEU A 167      35.943  14.980 -19.176  1.00 26.06           H  
ATOM   2440  CA  LEU A 167      34.186  15.575 -18.089  1.00 26.06           C  
ATOM   2441  HA  LEU A 167      34.086  15.929 -17.063  1.00 26.06           H  
ATOM   2442  C   LEU A 167      33.084  14.506 -18.200  1.00 26.06           C  
ATOM   2443  CB  LEU A 167      33.953  16.778 -19.020  1.00 26.06           C  
ATOM   2444  HB2 LEU A 167      34.494  16.605 -19.951  1.00 26.06           H  
ATOM   2445  HB3 LEU A 167      32.895  16.851 -19.268  1.00 26.06           H  
ATOM   2446  O   LEU A 167      31.915  14.846 -18.037  1.00 26.06           O  
ATOM   2447  CG  LEU A 167      34.391  18.119 -18.401  1.00 26.06           C  
ATOM   2448  HG  LEU A 167      35.408  18.035 -18.021  1.00 26.06           H  
ATOM   2449  CD1 LEU A 167      34.365  19.199 -19.486  1.00 26.06           C  
ATOM   2450 HD11 LEU A 167      33.358  19.296 -19.891  1.00 26.06           H  
ATOM   2451 HD12 LEU A 167      35.054  18.918 -20.283  1.00 26.06           H  
ATOM   2452 HD13 LEU A 167      34.692  20.148 -19.062  1.00 26.06           H  
ATOM   2453  CD2 LEU A 167      33.462  18.592 -17.274  1.00 26.06           C  
ATOM   2454 HD21 LEU A 167      33.787  19.566 -16.909  1.00 26.06           H  
ATOM   2455 HD22 LEU A 167      33.504  17.891 -16.441  1.00 26.06           H  
ATOM   2456 HD23 LEU A 167      32.434  18.646 -17.632  1.00 26.06           H  
ATOM   2457  N   ASP A 168      33.445  13.237 -18.395  1.00 26.49           N  
ATOM   2458  H   ASP A 168      34.410  13.040 -18.619  1.00 26.49           H  
ATOM   2459  CA  ASP A 168      32.640  12.107 -17.905  1.00 26.49           C  
ATOM   2460  HA  ASP A 168      31.594  12.413 -17.875  1.00 26.49           H  
ATOM   2461  C   ASP A 168      32.966  11.759 -16.433  1.00 26.49           C  
ATOM   2462  CB  ASP A 168      32.737  10.901 -18.864  1.00 26.49           C  
ATOM   2463  HB2 ASP A 168      32.611   9.975 -18.302  1.00 26.49           H  
ATOM   2464  HB3 ASP A 168      33.735  10.870 -19.301  1.00 26.49           H  
ATOM   2465  O   ASP A 168      32.503  10.743 -15.925  1.00 26.49           O  
ATOM   2466  CG  ASP A 168      31.683  10.876 -19.987  1.00 26.49           C  
ATOM   2467  OD1 ASP A 168      30.636  11.562 -19.893  1.00 26.49           O  
ATOM   2468  OD2 ASP A 168      31.904  10.110 -20.954  1.00 26.49           O  
ATOM   2469  N   GLY A 169      33.694  12.621 -15.712  1.00 25.30           N  
ATOM   2470  H   GLY A 169      34.141  13.393 -16.186  1.00 25.30           H  
ATOM   2471  CA  GLY A 169      33.604  12.747 -14.257  1.00 25.30           C  
ATOM   2472  HA2 GLY A 169      34.401  13.394 -13.892  1.00 25.30           H  
ATOM   2473  HA3 GLY A 169      33.702  11.765 -13.794  1.00 25.30           H  
ATOM   2474  C   GLY A 169      32.255  13.345 -13.849  1.00 25.30           C  
ATOM   2475  O   GLY A 169      32.176  14.505 -13.441  1.00 25.30           O  
ATOM   2476  N   ASP A 170      31.198  12.552 -14.028  1.00 25.58           N  
ATOM   2477  H   ASP A 170      31.435  11.691 -14.499  1.00 25.58           H  
ATOM   2478  CA  ASP A 170      30.248  12.315 -12.934  1.00 25.58           C  
ATOM   2479  HA  ASP A 170      29.988  13.255 -12.448  1.00 25.58           H  
ATOM   2480  C   ASP A 170      30.957  11.444 -11.873  1.00 25.58           C  
ATOM   2481  CB  ASP A 170      28.955  11.627 -13.461  1.00 25.58           C  
ATOM   2482  HB2 ASP A 170      28.670  10.859 -12.742  1.00 25.58           H  
ATOM   2483  HB3 ASP A 170      29.181  11.105 -14.390  1.00 25.58           H  
ATOM   2484  O   ASP A 170      31.717  10.526 -12.266  1.00 25.58           O  
ATOM   2485  CG  ASP A 170      27.691  12.501 -13.675  1.00 25.58           C  
ATOM   2486  OD1 ASP A 170      27.635  13.696 -13.292  1.00 25.58           O  
ATOM   2487  OD2 ASP A 170      26.683  11.950 -14.204  1.00 25.58           O  
ATOM   2488  OXT ASP A 170      30.741  11.730 -10.676  1.00 25.58           O  
TER    2489      ASP A 170                                                       
ATOM   2489  N   MET B   1      31.436  31.641 -36.068  1.00 76.76           N  
ATOM   2490  H   MET B   1      32.399  31.816 -36.320  1.00 76.76           H  
ATOM   2491  H2  MET B   1      31.148  32.320 -35.378  1.00 76.76           H  
ATOM   2492  H3  MET B   1      30.853  31.698 -36.890  1.00 76.76           H  
ATOM   2493  CA  MET B   1      31.340  30.297 -35.497  1.00 76.76           C  
ATOM   2494  HA  MET B   1      32.038  30.250 -34.662  1.00 76.76           H  
ATOM   2495  C   MET B   1      31.744  29.274 -36.538  1.00 76.76           C  
ATOM   2496  CB  MET B   1      29.970  29.988 -34.908  1.00 76.76           C  
ATOM   2497  HB2 MET B   1      29.200  30.614 -35.357  1.00 76.76           H  
ATOM   2498  HB3 MET B   1      29.738  28.943 -35.115  1.00 76.76           H  
ATOM   2499  O   MET B   1      31.099  29.205 -37.583  1.00 76.76           O  
ATOM   2500  CG  MET B   1      29.982  30.162 -33.392  1.00 76.76           C  
ATOM   2501  HG2 MET B   1      30.835  29.634 -32.967  1.00 76.76           H  
ATOM   2502  HG3 MET B   1      30.077  31.221 -33.150  1.00 76.76           H  
ATOM   2503  SD  MET B   1      28.471  29.507 -32.660  1.00 76.76           S  
ATOM   2504  CE  MET B   1      28.120  30.791 -31.433  1.00 76.76           C  
ATOM   2505  HE1 MET B   1      27.227  30.511 -30.873  1.00 76.76           H  
ATOM   2506  HE2 MET B   1      27.953  31.749 -31.926  1.00 76.76           H  
ATOM   2507  HE3 MET B   1      28.952  30.869 -30.733  1.00 76.76           H  
ATOM   2508  N   THR B   2      32.822  28.538 -36.293  1.00 83.11           N  
ATOM   2509  H   THR B   2      33.289  28.656 -35.405  1.00 83.11           H  
ATOM   2510  CA  THR B   2      33.167  27.349 -37.078  1.00 83.11           C  
ATOM   2511  HA  THR B   2      33.231  27.626 -38.131  1.00 83.11           H  
ATOM   2512  C   THR B   2      32.066  26.299 -36.939  1.00 83.11           C  
ATOM   2513  CB  THR B   2      34.524  26.759 -36.659  1.00 83.11           C  
ATOM   2514  HB  THR B   2      34.778  25.943 -37.335  1.00 83.11           H  
ATOM   2515  O   THR B   2      31.166  26.418 -36.099  1.00 83.11           O  
ATOM   2516  CG2 THR B   2      35.652  27.789 -36.700  1.00 83.11           C  
ATOM   2517 HG21 THR B   2      35.694  28.254 -37.685  1.00 83.11           H  
ATOM   2518 HG22 THR B   2      36.602  27.293 -36.506  1.00 83.11           H  
ATOM   2519 HG23 THR B   2      35.497  28.557 -35.942  1.00 83.11           H  
ATOM   2520  OG1 THR B   2      34.439  26.252 -35.355  1.00 83.11           O  
ATOM   2521  HG1 THR B   2      35.303  26.327 -34.943  1.00 83.11           H  
ATOM   2522  N   ASP B   3      32.096  25.272 -37.785  1.00 75.54           N  
ATOM   2523  H   ASP B   3      32.840  25.174 -38.460  1.00 75.54           H  
ATOM   2524  CA  ASP B   3      31.139  24.180 -37.636  1.00 75.54           C  
ATOM   2525  HA  ASP B   3      30.144  24.625 -37.611  1.00 75.54           H  
ATOM   2526  C   ASP B   3      31.317  23.466 -36.288  1.00 75.54           C  
ATOM   2527  CB  ASP B   3      31.210  23.250 -38.849  1.00 75.54           C  
ATOM   2528  HB2 ASP B   3      31.487  23.824 -39.733  1.00 75.54           H  
ATOM   2529  HB3 ASP B   3      31.969  22.484 -38.687  1.00 75.54           H  
ATOM   2530  O   ASP B   3      30.332  23.268 -35.578  1.00 75.54           O  
ATOM   2531  CG  ASP B   3      29.844  22.619 -39.114  1.00 75.54           C  
ATOM   2532  OD1 ASP B   3      28.867  23.412 -39.221  1.00 75.54           O  
ATOM   2533  OD2 ASP B   3      29.802  21.382 -39.239  1.00 75.54           O  
ATOM   2534  N   SER B   4      32.570  23.247 -35.868  1.00 76.47           N  
ATOM   2535  H   SER B   4      33.340  23.373 -36.509  1.00 76.47           H  
ATOM   2536  CA  SER B   4      32.903  22.723 -34.539  1.00 76.47           C  
ATOM   2537  HA  SER B   4      32.449  21.737 -34.437  1.00 76.47           H  
ATOM   2538  C   SER B   4      32.351  23.595 -33.403  1.00 76.47           C  
ATOM   2539  CB  SER B   4      34.421  22.549 -34.368  1.00 76.47           C  
ATOM   2540  HB2 SER B   4      34.909  23.522 -34.421  1.00 76.47           H  
ATOM   2541  HB3 SER B   4      34.618  22.113 -33.389  1.00 76.47           H  
ATOM   2542  O   SER B   4      31.788  23.051 -32.461  1.00 76.47           O  
ATOM   2543  OG  SER B   4      34.965  21.700 -35.363  1.00 76.47           O  
ATOM   2544  HG  SER B   4      35.473  21.014 -34.923  1.00 76.47           H  
ATOM   2545  N   GLU B   5      32.428  24.933 -33.482  1.00 80.48           N  
ATOM   2546  H   GLU B   5      32.909  25.350 -34.265  1.00 80.48           H  
ATOM   2547  CA  GLU B   5      31.892  25.814 -32.424  1.00 80.48           C  
ATOM   2548  HA  GLU B   5      32.308  25.509 -31.464  1.00 80.48           H  
ATOM   2549  C   GLU B   5      30.363  25.706 -32.287  1.00 80.48           C  
ATOM   2550  CB  GLU B   5      32.286  27.280 -32.672  1.00 80.48           C  
ATOM   2551  HB2 GLU B   5      31.690  27.907 -32.009  1.00 80.48           H  
ATOM   2552  HB3 GLU B   5      32.038  27.532 -33.703  1.00 80.48           H  
ATOM   2553  O   GLU B   5      29.856  25.626 -31.170  1.00 80.48           O  
ATOM   2554  CG  GLU B   5      33.766  27.589 -32.380  1.00 80.48           C  
ATOM   2555  HG2 GLU B   5      33.927  27.493 -31.307  1.00 80.48           H  
ATOM   2556  HG3 GLU B   5      34.399  26.849 -32.869  1.00 80.48           H  
ATOM   2557  CD  GLU B   5      34.194  28.996 -32.840  1.00 80.48           C  
ATOM   2558  OE1 GLU B   5      35.113  29.578 -32.237  1.00 80.48           O  
ATOM   2559  OE2 GLU B   5      33.641  29.498 -33.848  1.00 80.48           O  
ATOM   2560  N   LYS B   6      29.619  25.635 -33.403  1.00 83.73           N  
ATOM   2561  H   LYS B   6      30.098  25.644 -34.292  1.00 83.73           H  
ATOM   2562  CA  LYS B   6      28.154  25.447 -33.352  1.00 83.73           C  
ATOM   2563  HA  LYS B   6      27.719  26.193 -32.686  1.00 83.73           H  
ATOM   2564  C   LYS B   6      27.794  24.085 -32.771  1.00 83.73           C  
ATOM   2565  CB  LYS B   6      27.516  25.555 -34.743  1.00 83.73           C  
ATOM   2566  HB2 LYS B   6      27.982  24.811 -35.389  1.00 83.73           H  
ATOM   2567  HB3 LYS B   6      26.458  25.309 -34.657  1.00 83.73           H  
ATOM   2568  O   LYS B   6      26.905  23.976 -31.931  1.00 83.73           O  
ATOM   2569  CG  LYS B   6      27.633  26.953 -35.361  1.00 83.73           C  
ATOM   2570  HG2 LYS B   6      28.689  27.219 -35.388  1.00 83.73           H  
ATOM   2571  HG3 LYS B   6      27.093  27.666 -34.738  1.00 83.73           H  
ATOM   2572  CD  LYS B   6      27.083  27.004 -36.794  1.00 83.73           C  
ATOM   2573  HD2 LYS B   6      26.991  28.043 -37.113  1.00 83.73           H  
ATOM   2574  HD3 LYS B   6      26.101  26.532 -36.815  1.00 83.73           H  
ATOM   2575  CE  LYS B   6      28.067  26.268 -37.714  1.00 83.73           C  
ATOM   2576  HE2 LYS B   6      28.443  25.403 -37.168  1.00 83.73           H  
ATOM   2577  HE3 LYS B   6      28.931  26.902 -37.915  1.00 83.73           H  
ATOM   2578  NZ  LYS B   6      27.465  25.759 -38.966  1.00 83.73           N  
ATOM   2579  HZ1 LYS B   6      26.583  25.304 -38.780  1.00 83.73           H  
ATOM   2580  HZ2 LYS B   6      27.376  26.467 -39.681  1.00 83.73           H  
ATOM   2581  HZ3 LYS B   6      28.045  25.003 -39.301  1.00 83.73           H  
ATOM   2582  N   VAL B   7      28.465  23.031 -33.239  1.00 83.54           N  
ATOM   2583  H   VAL B   7      29.192  23.179 -33.924  1.00 83.54           H  
ATOM   2584  CA  VAL B   7      28.186  21.666 -32.782  1.00 83.54           C  
ATOM   2585  HA  VAL B   7      27.110  21.499 -32.832  1.00 83.54           H  
ATOM   2586  C   VAL B   7      28.572  21.495 -31.310  1.00 83.54           C  
ATOM   2587  CB  VAL B   7      28.844  20.625 -33.704  1.00 83.54           C  
ATOM   2588  HB  VAL B   7      29.923  20.780 -33.726  1.00 83.54           H  
ATOM   2589  O   VAL B   7      27.853  20.814 -30.584  1.00 83.54           O  
ATOM   2590  CG1 VAL B   7      28.540  19.206 -33.224  1.00 83.54           C  
ATOM   2591 HG11 VAL B   7      28.915  19.062 -32.211  1.00 83.54           H  
ATOM   2592 HG12 VAL B   7      29.016  18.486 -33.888  1.00 83.54           H  
ATOM   2593 HG13 VAL B   7      27.464  19.033 -33.221  1.00 83.54           H  
ATOM   2594  CG2 VAL B   7      28.277  20.702 -35.131  1.00 83.54           C  
ATOM   2595 HG21 VAL B   7      28.417  21.697 -35.554  1.00 83.54           H  
ATOM   2596 HG22 VAL B   7      28.797  19.990 -35.771  1.00 83.54           H  
ATOM   2597 HG23 VAL B   7      27.212  20.472 -35.130  1.00 83.54           H  
ATOM   2598  N   ALA B   8      29.618  22.175 -30.829  1.00 79.81           N  
ATOM   2599  H   ALA B   8      30.211  22.683 -31.470  1.00 79.81           H  
ATOM   2600  CA  ALA B   8      29.990  22.179 -29.416  1.00 79.81           C  
ATOM   2601  HA  ALA B   8      30.171  21.150 -29.106  1.00 79.81           H  
ATOM   2602  C   ALA B   8      28.876  22.741 -28.511  1.00 79.81           C  
ATOM   2603  CB  ALA B   8      31.297  22.964 -29.248  1.00 79.81           C  
ATOM   2604  HB1 ALA B   8      32.082  22.505 -29.848  1.00 79.81           H  
ATOM   2605  HB2 ALA B   8      31.602  22.945 -28.202  1.00 79.81           H  
ATOM   2606  HB3 ALA B   8      31.160  23.998 -29.563  1.00 79.81           H  
ATOM   2607  O   ALA B   8      28.639  22.201 -27.429  1.00 79.81           O  
ATOM   2608  N   GLU B   9      28.147  23.777 -28.943  1.00 85.10           N  
ATOM   2609  H   GLU B   9      28.393  24.220 -29.817  1.00 85.10           H  
ATOM   2610  CA  GLU B   9      26.987  24.288 -28.197  1.00 85.10           C  
ATOM   2611  HA  GLU B   9      27.277  24.445 -27.158  1.00 85.10           H  
ATOM   2612  C   GLU B   9      25.823  23.287 -28.174  1.00 85.10           C  
ATOM   2613  CB  GLU B   9      26.508  25.632 -28.762  1.00 85.10           C  
ATOM   2614  HB2 GLU B   9      26.347  25.546 -29.836  1.00 85.10           H  
ATOM   2615  HB3 GLU B   9      25.557  25.874 -28.287  1.00 85.10           H  
ATOM   2616  O   GLU B   9      25.233  23.055 -27.114  1.00 85.10           O  
ATOM   2617  CG  GLU B   9      27.495  26.771 -28.470  1.00 85.10           C  
ATOM   2618  HG2 GLU B   9      27.714  26.771 -27.402  1.00 85.10           H  
ATOM   2619  HG3 GLU B   9      28.428  26.580 -29.000  1.00 85.10           H  
ATOM   2620  CD  GLU B   9      26.959  28.159 -28.865  1.00 85.10           C  
ATOM   2621  OE1 GLU B   9      27.649  29.145 -28.518  1.00 85.10           O  
ATOM   2622  OE2 GLU B   9      25.866  28.242 -29.470  1.00 85.10           O  
ATOM   2623  N   TYR B  10      25.527  22.639 -29.307  1.00 87.95           N  
ATOM   2624  H   TYR B  10      26.027  22.888 -30.148  1.00 87.95           H  
ATOM   2625  CA  TYR B  10      24.504  21.589 -29.362  1.00 87.95           C  
ATOM   2626  HA  TYR B  10      23.573  21.996 -28.966  1.00 87.95           H  
ATOM   2627  C   TYR B  10      24.862  20.385 -28.487  1.00 87.95           C  
ATOM   2628  CB  TYR B  10      24.265  21.133 -30.807  1.00 87.95           C  
ATOM   2629  HB2 TYR B  10      23.679  20.215 -30.787  1.00 87.95           H  
ATOM   2630  HB3 TYR B  10      25.220  20.895 -31.274  1.00 87.95           H  
ATOM   2631  O   TYR B  10      23.998  19.879 -27.769  1.00 87.95           O  
ATOM   2632  CG  TYR B  10      23.505  22.131 -31.657  1.00 87.95           C  
ATOM   2633  CD1 TYR B  10      22.188  22.487 -31.307  1.00 87.95           C  
ATOM   2634  HD1 TYR B  10      21.725  22.055 -30.432  1.00 87.95           H  
ATOM   2635  CD2 TYR B  10      24.101  22.688 -32.804  1.00 87.95           C  
ATOM   2636  HD2 TYR B  10      25.113  22.420 -33.069  1.00 87.95           H  
ATOM   2637  CE1 TYR B  10      21.474  23.410 -32.093  1.00 87.95           C  
ATOM   2638  HE1 TYR B  10      20.467  23.699 -31.828  1.00 87.95           H  
ATOM   2639  CE2 TYR B  10      23.392  23.612 -33.593  1.00 87.95           C  
ATOM   2640  HE2 TYR B  10      23.861  24.047 -34.463  1.00 87.95           H  
ATOM   2641  OH  TYR B  10      21.385  24.864 -33.995  1.00 87.95           O  
ATOM   2642  HH  TYR B  10      21.930  25.216 -34.703  1.00 87.95           H  
ATOM   2643  CZ  TYR B  10      22.076  23.975 -33.235  1.00 87.95           C  
ATOM   2644  N   LEU B  11      26.127  19.952 -28.502  1.00 85.18           N  
ATOM   2645  H   LEU B  11      26.779  20.393 -29.135  1.00 85.18           H  
ATOM   2646  CA  LEU B  11      26.608  18.859 -27.661  1.00 85.18           C  
ATOM   2647  HA  LEU B  11      25.973  17.992 -27.843  1.00 85.18           H  
ATOM   2648  C   LEU B  11      26.474  19.218 -26.181  1.00 85.18           C  
ATOM   2649  CB  LEU B  11      28.058  18.510 -28.039  1.00 85.18           C  
ATOM   2650  HB2 LEU B  11      28.692  19.374 -27.836  1.00 85.18           H  
ATOM   2651  HB3 LEU B  11      28.105  18.306 -29.109  1.00 85.18           H  
ATOM   2652  O   LEU B  11      25.922  18.425 -25.423  1.00 85.18           O  
ATOM   2653  CG  LEU B  11      28.619  17.293 -27.277  1.00 85.18           C  
ATOM   2654  HG  LEU B  11      28.578  17.481 -26.204  1.00 85.18           H  
ATOM   2655  CD1 LEU B  11      27.844  16.009 -27.589  1.00 85.18           C  
ATOM   2656 HD11 LEU B  11      28.337  15.162 -27.114  1.00 85.18           H  
ATOM   2657 HD12 LEU B  11      26.831  16.072 -27.191  1.00 85.18           H  
ATOM   2658 HD13 LEU B  11      27.814  15.843 -28.666  1.00 85.18           H  
ATOM   2659  CD2 LEU B  11      30.079  17.077 -27.667  1.00 85.18           C  
ATOM   2660 HD21 LEU B  11      30.157  16.855 -28.731  1.00 85.18           H  
ATOM   2661 HD22 LEU B  11      30.492  16.243 -27.099  1.00 85.18           H  
ATOM   2662 HD23 LEU B  11      30.662  17.969 -27.438  1.00 85.18           H  
ATOM   2663  N   ARG B  12      26.882  20.435 -25.791  1.00 85.21           N  
ATOM   2664  H   ARG B  12      27.334  21.022 -26.477  1.00 85.21           H  
ATOM   2665  CA  ARG B  12      26.726  20.941 -24.420  1.00 85.21           C  
ATOM   2666  HA  ARG B  12      27.251  20.267 -23.742  1.00 85.21           H  
ATOM   2667  C   ARG B  12      25.263  20.936 -23.977  1.00 85.21           C  
ATOM   2668  CB  ARG B  12      27.342  22.346 -24.323  1.00 85.21           C  
ATOM   2669  HB2 ARG B  12      28.356  22.308 -24.720  1.00 85.21           H  
ATOM   2670  HB3 ARG B  12      26.761  23.039 -24.932  1.00 85.21           H  
ATOM   2671  O   ARG B  12      24.971  20.554 -22.847  1.00 85.21           O  
ATOM   2672  CG  ARG B  12      27.397  22.862 -22.875  1.00 85.21           C  
ATOM   2673  HG2 ARG B  12      28.050  22.219 -22.284  1.00 85.21           H  
ATOM   2674  HG3 ARG B  12      26.400  22.835 -22.436  1.00 85.21           H  
ATOM   2675  CD  ARG B  12      27.898  24.310 -22.801  1.00 85.21           C  
ATOM   2676  HD2 ARG B  12      27.226  24.931 -23.393  1.00 85.21           H  
ATOM   2677  HD3 ARG B  12      27.843  24.643 -21.764  1.00 85.21           H  
ATOM   2678  NE  ARG B  12      29.291  24.442 -23.273  1.00 85.21           N  
ATOM   2679  HE  ARG B  12      29.914  23.678 -23.051  1.00 85.21           H  
ATOM   2680  NH1 ARG B  12      29.102  26.476 -24.339  1.00 85.21           N  
ATOM   2681 HH11 ARG B  12      28.126  26.523 -24.086  1.00 85.21           H  
ATOM   2682 HH12 ARG B  12      29.490  27.179 -24.953  1.00 85.21           H  
ATOM   2683  NH2 ARG B  12      31.052  25.397 -24.352  1.00 85.21           N  
ATOM   2684 HH21 ARG B  12      31.432  26.144 -24.916  1.00 85.21           H  
ATOM   2685 HH22 ARG B  12      31.630  24.602 -24.119  1.00 85.21           H  
ATOM   2686  CZ  ARG B  12      29.804  25.435 -23.980  1.00 85.21           C  
ATOM   2687  N   ARG B  13      24.331  21.348 -24.845  1.00 89.84           N  
ATOM   2688  H   ARG B  13      24.636  21.687 -25.747  1.00 89.84           H  
ATOM   2689  CA  ARG B  13      22.897  21.312 -24.522  1.00 89.84           C  
ATOM   2690  HA  ARG B  13      22.778  21.778 -23.544  1.00 89.84           H  
ATOM   2691  C   ARG B  13      22.391  19.878 -24.358  1.00 89.84           C  
ATOM   2692  CB  ARG B  13      22.086  22.095 -25.572  1.00 89.84           C  
ATOM   2693  HB2 ARG B  13      22.235  21.637 -26.550  1.00 89.84           H  
ATOM   2694  HB3 ARG B  13      22.457  23.118 -25.622  1.00 89.84           H  
ATOM   2695  O   ARG B  13      21.681  19.609 -23.394  1.00 89.84           O  
ATOM   2696  CG  ARG B  13      20.574  22.122 -25.274  1.00 89.84           C  
ATOM   2697  HG2 ARG B  13      20.195  21.102 -25.215  1.00 89.84           H  
ATOM   2698  HG3 ARG B  13      20.060  22.616 -26.098  1.00 89.84           H  
ATOM   2699  CD  ARG B  13      20.249  22.872 -23.974  1.00 89.84           C  
ATOM   2700  HD2 ARG B  13      20.970  22.610 -23.199  1.00 89.84           H  
ATOM   2701  HD3 ARG B  13      20.314  23.943 -24.166  1.00 89.84           H  
ATOM   2702  NE  ARG B  13      18.923  22.518 -23.450  1.00 89.84           N  
ATOM   2703  HE  ARG B  13      18.569  21.599 -23.672  1.00 89.84           H  
ATOM   2704  NH1 ARG B  13      18.722  24.242 -21.931  1.00 89.84           N  
ATOM   2705 HH11 ARG B  13      18.258  24.606 -21.110  1.00 89.84           H  
ATOM   2706 HH12 ARG B  13      19.613  24.607 -22.234  1.00 89.84           H  
ATOM   2707  NH2 ARG B  13      17.181  22.636 -22.023  1.00 89.84           N  
ATOM   2708 HH21 ARG B  13      17.175  21.628 -22.076  1.00 89.84           H  
ATOM   2709 HH22 ARG B  13      16.672  23.074 -21.269  1.00 89.84           H  
ATOM   2710  CZ  ARG B  13      18.279  23.144 -22.483  1.00 89.84           C  
ATOM   2711  N   ALA B  14      22.772  18.971 -25.257  1.00 91.22           N  
ATOM   2712  H   ALA B  14      23.366  19.264 -26.019  1.00 91.22           H  
ATOM   2713  CA  ALA B  14      22.354  17.573 -25.201  1.00 91.22           C  
ATOM   2714  HA  ALA B  14      21.264  17.539 -25.184  1.00 91.22           H  
ATOM   2715  C   ALA B  14      22.848  16.865 -23.927  1.00 91.22           C  
ATOM   2716  CB  ALA B  14      22.838  16.860 -26.470  1.00 91.22           C  
ATOM   2717  HB1 ALA B  14      22.488  15.828 -26.465  1.00 91.22           H  
ATOM   2718  HB2 ALA B  14      23.927  16.865 -26.510  1.00 91.22           H  
ATOM   2719  HB3 ALA B  14      22.446  17.366 -27.353  1.00 91.22           H  
ATOM   2720  O   ALA B  14      22.070  16.156 -23.293  1.00 91.22           O  
ATOM   2721  N   THR B  15      24.100  17.089 -23.511  1.00 90.17           N  
ATOM   2722  H   THR B  15      24.723  17.658 -24.067  1.00 90.17           H  
ATOM   2723  CA  THR B  15      24.637  16.519 -22.263  1.00 90.17           C  
ATOM   2724  HA  THR B  15      24.367  15.463 -22.224  1.00 90.17           H  
ATOM   2725  C   THR B  15      24.034  17.157 -21.013  1.00 90.17           C  
ATOM   2726  CB  THR B  15      26.170  16.594 -22.197  1.00 90.17           C  
ATOM   2727  HB  THR B  15      26.495  16.452 -21.167  1.00 90.17           H  
ATOM   2728  O   THR B  15      23.783  16.452 -20.037  1.00 90.17           O  
ATOM   2729  CG2 THR B  15      26.821  15.511 -23.051  1.00 90.17           C  
ATOM   2730 HG21 THR B  15      26.493  14.529 -22.713  1.00 90.17           H  
ATOM   2731 HG22 THR B  15      27.905  15.559 -22.948  1.00 90.17           H  
ATOM   2732 HG23 THR B  15      26.550  15.642 -24.099  1.00 90.17           H  
ATOM   2733  OG1 THR B  15      26.650  17.830 -22.668  1.00 90.17           O  
ATOM   2734  HG1 THR B  15      27.580  17.692 -22.859  1.00 90.17           H  
ATOM   2735  N   LEU B  16      23.716  18.459 -21.032  1.00 91.48           N  
ATOM   2736  H   LEU B  16      23.997  19.008 -21.832  1.00 91.48           H  
ATOM   2737  CA  LEU B  16      22.952  19.102 -19.953  1.00 91.48           C  
ATOM   2738  HA  LEU B  16      23.458  18.907 -19.007  1.00 91.48           H  
ATOM   2739  C   LEU B  16      21.546  18.503 -19.805  1.00 91.48           C  
ATOM   2740  CB  LEU B  16      22.871  20.623 -20.192  1.00 91.48           C  
ATOM   2741  HB2 LEU B  16      22.032  21.029 -19.626  1.00 91.48           H  
ATOM   2742  HB3 LEU B  16      22.664  20.799 -21.248  1.00 91.48           H  
ATOM   2743  O   LEU B  16      21.148  18.156 -18.694  1.00 91.48           O  
ATOM   2744  CG  LEU B  16      24.141  21.385 -19.785  1.00 91.48           C  
ATOM   2745  HG  LEU B  16      25.027  20.863 -20.148  1.00 91.48           H  
ATOM   2746  CD1 LEU B  16      24.120  22.804 -20.355  1.00 91.48           C  
ATOM   2747 HD11 LEU B  16      25.018  23.338 -20.046  1.00 91.48           H  
ATOM   2748 HD12 LEU B  16      23.239  23.339 -19.999  1.00 91.48           H  
ATOM   2749 HD13 LEU B  16      24.094  22.754 -21.444  1.00 91.48           H  
ATOM   2750  CD2 LEU B  16      24.229  21.530 -18.267  1.00 91.48           C  
ATOM   2751 HD21 LEU B  16      25.200  21.938 -17.986  1.00 91.48           H  
ATOM   2752 HD22 LEU B  16      24.059  20.574 -17.771  1.00 91.48           H  
ATOM   2753 HD23 LEU B  16      23.453  22.209 -17.914  1.00 91.48           H  
ATOM   2754  N   ASP B  17      20.824  18.329 -20.914  1.00 93.45           N  
ATOM   2755  H   ASP B  17      21.197  18.662 -21.791  1.00 93.45           H  
ATOM   2756  CA  ASP B  17      19.491  17.717 -20.909  1.00 93.45           C  
ATOM   2757  HA  ASP B  17      18.865  18.239 -20.184  1.00 93.45           H  
ATOM   2758  C   ASP B  17      19.540  16.239 -20.475  1.00 93.45           C  
ATOM   2759  CB  ASP B  17      18.841  17.854 -22.300  1.00 93.45           C  
ATOM   2760  HB2 ASP B  17      17.972  17.197 -22.334  1.00 93.45           H  
ATOM   2761  HB3 ASP B  17      19.543  17.511 -23.059  1.00 93.45           H  
ATOM   2762  O   ASP B  17      18.644  15.777 -19.767  1.00 93.45           O  
ATOM   2763  CG  ASP B  17      18.356  19.271 -22.649  1.00 93.45           C  
ATOM   2764  OD1 ASP B  17      18.148  20.108 -21.746  1.00 93.45           O  
ATOM   2765  OD2 ASP B  17      18.072  19.544 -23.837  1.00 93.45           O  
ATOM   2766  N   LEU B  18      20.587  15.496 -20.858  1.00 93.09           N  
ATOM   2767  H   LEU B  18      21.261  15.910 -21.487  1.00 93.09           H  
ATOM   2768  CA  LEU B  18      20.801  14.109 -20.428  1.00 93.09           C  
ATOM   2769  HA  LEU B  18      19.899  13.534 -20.636  1.00 93.09           H  
ATOM   2770  C   LEU B  18      21.047  14.020 -18.921  1.00 93.09           C  
ATOM   2771  CB  LEU B  18      21.971  13.499 -21.223  1.00 93.09           C  
ATOM   2772  HB2 LEU B  18      21.704  13.481 -22.279  1.00 93.09           H  
ATOM   2773  HB3 LEU B  18      22.841  14.146 -21.109  1.00 93.09           H  
ATOM   2774  O   LEU B  18      20.439  13.185 -18.253  1.00 93.09           O  
ATOM   2775  CG  LEU B  18      22.381  12.079 -20.781  1.00 93.09           C  
ATOM   2776  HG  LEU B  18      22.723  12.099 -19.746  1.00 93.09           H  
ATOM   2777  CD1 LEU B  18      21.237  11.072 -20.903  1.00 93.09           C  
ATOM   2778 HD11 LEU B  18      20.418  11.336 -20.234  1.00 93.09           H  
ATOM   2779 HD12 LEU B  18      20.880  11.054 -21.933  1.00 93.09           H  
ATOM   2780 HD13 LEU B  18      21.592  10.076 -20.636  1.00 93.09           H  
ATOM   2781  CD2 LEU B  18      23.537  11.591 -21.651  1.00 93.09           C  
ATOM   2782 HD21 LEU B  18      23.854  10.598 -21.331  1.00 93.09           H  
ATOM   2783 HD22 LEU B  18      23.233  11.547 -22.697  1.00 93.09           H  
ATOM   2784 HD23 LEU B  18      24.386  12.268 -21.553  1.00 93.09           H  
ATOM   2785  N   ARG B  19      21.904  14.889 -18.378  1.00 91.92           N  
ATOM   2786  H   ARG B  19      22.395  15.523 -18.992  1.00 91.92           H  
ATOM   2787  CA  ARG B  19      22.169  14.955 -16.937  1.00 91.92           C  
ATOM   2788  HA  ARG B  19      22.514  13.981 -16.590  1.00 91.92           H  
ATOM   2789  C   ARG B  19      20.898  15.265 -16.149  1.00 91.92           C  
ATOM   2790  CB  ARG B  19      23.284  15.972 -16.693  1.00 91.92           C  
ATOM   2791  HB2 ARG B  19      24.194  15.598 -17.163  1.00 91.92           H  
ATOM   2792  HB3 ARG B  19      23.005  16.912 -17.169  1.00 91.92           H  
ATOM   2793  O   ARG B  19      20.619  14.567 -15.180  1.00 91.92           O  
ATOM   2794  CG  ARG B  19      23.557  16.224 -15.200  1.00 91.92           C  
ATOM   2795  HG2 ARG B  19      23.642  15.273 -14.674  1.00 91.92           H  
ATOM   2796  HG3 ARG B  19      22.722  16.780 -14.775  1.00 91.92           H  
ATOM   2797  CD  ARG B  19      24.842  17.025 -14.967  1.00 91.92           C  
ATOM   2798  HD2 ARG B  19      25.682  16.331 -15.003  1.00 91.92           H  
ATOM   2799  HD3 ARG B  19      24.804  17.456 -13.967  1.00 91.92           H  
ATOM   2800  NE  ARG B  19      25.046  18.075 -15.987  1.00 91.92           N  
ATOM   2801  HE  ARG B  19      24.511  17.979 -16.838  1.00 91.92           H  
ATOM   2802  NH1 ARG B  19      26.774  19.145 -14.936  1.00 91.92           N  
ATOM   2803 HH11 ARG B  19      26.633  18.536 -14.143  1.00 91.92           H  
ATOM   2804 HH12 ARG B  19      27.613  19.706 -14.966  1.00 91.92           H  
ATOM   2805  NH2 ARG B  19      26.327  19.609 -17.067  1.00 91.92           N  
ATOM   2806 HH21 ARG B  19      27.157  20.185 -17.062  1.00 91.92           H  
ATOM   2807 HH22 ARG B  19      25.870  19.369 -17.935  1.00 91.92           H  
ATOM   2808  CZ  ARG B  19      26.034  18.946 -15.987  1.00 91.92           C  
ATOM   2809  N   ALA B  20      20.094  16.227 -16.605  1.00 95.55           N  
ATOM   2810  H   ALA B  20      20.392  16.771 -17.402  1.00 95.55           H  
ATOM   2811  CA  ALA B  20      18.804  16.534 -15.986  1.00 95.55           C  
ATOM   2812  HA  ALA B  20      18.967  16.778 -14.936  1.00 95.55           H  
ATOM   2813  C   ALA B  20      17.838  15.334 -16.032  1.00 95.55           C  
ATOM   2814  CB  ALA B  20      18.214  17.765 -16.682  1.00 95.55           C  
ATOM   2815  HB1 ALA B  20      18.899  18.607 -16.586  1.00 95.55           H  
ATOM   2816  HB2 ALA B  20      17.266  18.027 -16.210  1.00 95.55           H  
ATOM   2817  HB3 ALA B  20      18.044  17.558 -17.738  1.00 95.55           H  
ATOM   2818  O   ALA B  20      17.199  15.016 -15.032  1.00 95.55           O  
ATOM   2819  N   ALA B  21      17.768  14.615 -17.159  1.00 95.57           N  
ATOM   2820  H   ALA B  21      18.284  14.925 -17.970  1.00 95.57           H  
ATOM   2821  CA  ALA B  21      16.934  13.418 -17.272  1.00 95.57           C  
ATOM   2822  HA  ALA B  21      15.922  13.676 -16.962  1.00 95.57           H  
ATOM   2823  C   ALA B  21      17.409  12.279 -16.348  1.00 95.57           C  
ATOM   2824  CB  ALA B  21      16.889  12.983 -18.743  1.00 95.57           C  
ATOM   2825  HB1 ALA B  21      17.885  12.695 -19.080  1.00 95.57           H  
ATOM   2826  HB2 ALA B  21      16.527  13.807 -19.359  1.00 95.57           H  
ATOM   2827  HB3 ALA B  21      16.213  12.135 -18.848  1.00 95.57           H  
ATOM   2828  O   ALA B  21      16.592  11.645 -15.686  1.00 95.57           O  
ATOM   2829  N   ARG B  22      18.723  12.036 -16.254  1.00 93.50           N  
ATOM   2830  H   ARG B  22      19.348  12.588 -16.824  1.00 93.50           H  
ATOM   2831  CA  ARG B  22      19.297  11.038 -15.332  1.00 93.50           C  
ATOM   2832  HA  ARG B  22      18.803  10.077 -15.477  1.00 93.50           H  
ATOM   2833  C   ARG B  22      19.059  11.400 -13.870  1.00 93.50           C  
ATOM   2834  CB  ARG B  22      20.803  10.882 -15.583  1.00 93.50           C  
ATOM   2835  HB2 ARG B  22      21.243  10.356 -14.736  1.00 93.50           H  
ATOM   2836  HB3 ARG B  22      21.267  11.866 -15.649  1.00 93.50           H  
ATOM   2837  O   ARG B  22      18.759  10.519 -13.072  1.00 93.50           O  
ATOM   2838  CG  ARG B  22      21.110  10.076 -16.852  1.00 93.50           C  
ATOM   2839  HG2 ARG B  22      20.678  10.567 -17.724  1.00 93.50           H  
ATOM   2840  HG3 ARG B  22      20.684   9.078 -16.754  1.00 93.50           H  
ATOM   2841  CD  ARG B  22      22.630   9.969 -17.022  1.00 93.50           C  
ATOM   2842  HD2 ARG B  22      23.033  10.968 -17.189  1.00 93.50           H  
ATOM   2843  HD3 ARG B  22      23.062   9.573 -16.103  1.00 93.50           H  
ATOM   2844  NE  ARG B  22      23.002   9.087 -18.144  1.00 93.50           N  
ATOM   2845  HE  ARG B  22      22.268   8.532 -18.559  1.00 93.50           H  
ATOM   2846  NH1 ARG B  22      25.261   9.555 -18.131  1.00 93.50           N  
ATOM   2847 HH11 ARG B  22      26.194   9.413 -18.490  1.00 93.50           H  
ATOM   2848 HH12 ARG B  22      25.172  10.130 -17.305  1.00 93.50           H  
ATOM   2849  NH2 ARG B  22      24.438   8.122 -19.627  1.00 93.50           N  
ATOM   2850 HH21 ARG B  22      25.379   8.022 -19.979  1.00 93.50           H  
ATOM   2851 HH22 ARG B  22      23.690   7.577 -20.032  1.00 93.50           H  
ATOM   2852  CZ  ARG B  22      24.227   8.927 -18.623  1.00 93.50           C  
ATOM   2853  N   GLN B  23      19.162  12.682 -13.526  1.00 95.21           N  
ATOM   2854  H   GLN B  23      19.459  13.354 -14.218  1.00 95.21           H  
ATOM   2855  CA  GLN B  23      18.834  13.159 -12.189  1.00 95.21           C  
ATOM   2856  HA  GLN B  23      19.425  12.595 -11.467  1.00 95.21           H  
ATOM   2857  C   GLN B  23      17.359  12.898 -11.862  1.00 95.21           C  
ATOM   2858  CB  GLN B  23      19.212  14.639 -12.072  1.00 95.21           C  
ATOM   2859  HB2 GLN B  23      18.587  15.234 -12.738  1.00 95.21           H  
ATOM   2860  HB3 GLN B  23      20.256  14.768 -12.357  1.00 95.21           H  
ATOM   2861  O   GLN B  23      17.081  12.301 -10.828  1.00 95.21           O  
ATOM   2862  CG  GLN B  23      19.026  15.124 -10.632  1.00 95.21           C  
ATOM   2863  HG2 GLN B  23      18.001  14.921 -10.323  1.00 95.21           H  
ATOM   2864  HG3 GLN B  23      19.691  14.577  -9.965  1.00 95.21           H  
ATOM   2865  CD  GLN B  23      19.294  16.613 -10.465  1.00 95.21           C  
ATOM   2866  NE2 GLN B  23      18.662  17.232  -9.498  1.00 95.21           N  
ATOM   2867 HE21 GLN B  23      17.865  16.768  -9.088  1.00 95.21           H  
ATOM   2868 HE22 GLN B  23      18.790  18.228  -9.396  1.00 95.21           H  
ATOM   2869  OE1 GLN B  23      20.073  17.221 -11.188  1.00 95.21           O  
ATOM   2870  N   ARG B  24      16.435  13.226 -12.777  1.00 95.87           N  
ATOM   2871  H   ARG B  24      16.727  13.757 -13.585  1.00 95.87           H  
ATOM   2872  CA  ARG B  24      15.001  12.963 -12.588  1.00 95.87           C  
ATOM   2873  HA  ARG B  24      14.700  13.476 -11.674  1.00 95.87           H  
ATOM   2874  C   ARG B  24      14.688  11.480 -12.366  1.00 95.87           C  
ATOM   2875  CB  ARG B  24      14.210  13.537 -13.779  1.00 95.87           C  
ATOM   2876  HB2 ARG B  24      14.553  13.062 -14.699  1.00 95.87           H  
ATOM   2877  HB3 ARG B  24      14.421  14.604 -13.854  1.00 95.87           H  
ATOM   2878  O   ARG B  24      13.842  11.163 -11.541  1.00 95.87           O  
ATOM   2879  CG  ARG B  24      12.684  13.344 -13.679  1.00 95.87           C  
ATOM   2880  HG2 ARG B  24      12.444  12.281 -13.697  1.00 95.87           H  
ATOM   2881  HG3 ARG B  24      12.213  13.811 -14.544  1.00 95.87           H  
ATOM   2882  CD  ARG B  24      12.114  13.971 -12.402  1.00 95.87           C  
ATOM   2883  HD2 ARG B  24      12.585  13.498 -11.540  1.00 95.87           H  
ATOM   2884  HD3 ARG B  24      12.355  15.033 -12.382  1.00 95.87           H  
ATOM   2885  NE  ARG B  24      10.656  13.793 -12.284  1.00 95.87           N  
ATOM   2886  HE  ARG B  24      10.135  13.348 -13.026  1.00 95.87           H  
ATOM   2887  NH1 ARG B  24      10.525  14.489 -10.098  1.00 95.87           N  
ATOM   2888 HH11 ARG B  24      10.003  14.519  -9.233  1.00 95.87           H  
ATOM   2889 HH12 ARG B  24      11.523  14.639 -10.075  1.00 95.87           H  
ATOM   2890  NH2 ARG B  24       8.695  13.754 -11.162  1.00 95.87           N  
ATOM   2891 HH21 ARG B  24       8.306  13.258 -11.951  1.00 95.87           H  
ATOM   2892 HH22 ARG B  24       8.156  13.784 -10.308  1.00 95.87           H  
ATOM   2893  CZ  ARG B  24       9.967  14.017 -11.182  1.00 95.87           C  
ATOM   2894  N   ILE B  25      15.373  10.570 -13.065  1.00 95.43           N  
ATOM   2895  H   ILE B  25      16.022  10.898 -13.765  1.00 95.43           H  
ATOM   2896  CA  ILE B  25      15.218   9.119 -12.842  1.00 95.43           C  
ATOM   2897  HA  ILE B  25      14.163   8.862 -12.931  1.00 95.43           H  
ATOM   2898  C   ILE B  25      15.635   8.746 -11.414  1.00 95.43           C  
ATOM   2899  CB  ILE B  25      16.000   8.304 -13.897  1.00 95.43           C  
ATOM   2900  HB  ILE B  25      17.029   8.665 -13.923  1.00 95.43           H  
ATOM   2901  O   ILE B  25      14.876   8.079 -10.720  1.00 95.43           O  
ATOM   2902  CG1 ILE B  25      15.367   8.496 -15.293  1.00 95.43           C  
ATOM   2903 HG12 ILE B  25      14.413   7.971 -15.336  1.00 95.43           H  
ATOM   2904 HG13 ILE B  25      15.163   9.554 -15.460  1.00 95.43           H  
ATOM   2905  CG2 ILE B  25      16.025   6.803 -13.548  1.00 95.43           C  
ATOM   2906 HG21 ILE B  25      16.554   6.225 -14.306  1.00 95.43           H  
ATOM   2907 HG22 ILE B  25      15.011   6.417 -13.451  1.00 95.43           H  
ATOM   2908 HG23 ILE B  25      16.539   6.624 -12.603  1.00 95.43           H  
ATOM   2909  CD1 ILE B  25      16.258   8.018 -16.446  1.00 95.43           C  
ATOM   2910 HD11 ILE B  25      16.377   6.935 -16.421  1.00 95.43           H  
ATOM   2911 HD12 ILE B  25      15.792   8.296 -17.391  1.00 95.43           H  
ATOM   2912 HD13 ILE B  25      17.236   8.496 -16.382  1.00 95.43           H  
ATOM   2913  N   ARG B  26      16.797   9.222 -10.944  1.00 95.26           N  
ATOM   2914  H   ARG B  26      17.358   9.805 -11.548  1.00 95.26           H  
ATOM   2915  CA  ARG B  26      17.256   8.959  -9.568  1.00 95.26           C  
ATOM   2916  HA  ARG B  26      17.250   7.883  -9.389  1.00 95.26           H  
ATOM   2917  C   ARG B  26      16.318   9.543  -8.515  1.00 95.26           C  
ATOM   2918  CB  ARG B  26      18.676   9.494  -9.353  1.00 95.26           C  
ATOM   2919  HB2 ARG B  26      18.710  10.548  -9.629  1.00 95.26           H  
ATOM   2920  HB3 ARG B  26      18.915   9.410  -8.292  1.00 95.26           H  
ATOM   2921  O   ARG B  26      16.125   8.917  -7.481  1.00 95.26           O  
ATOM   2922  CG  ARG B  26      19.726   8.703 -10.145  1.00 95.26           C  
ATOM   2923  HG2 ARG B  26      19.559   8.822 -11.215  1.00 95.26           H  
ATOM   2924  HG3 ARG B  26      19.630   7.646  -9.897  1.00 95.26           H  
ATOM   2925  CD  ARG B  26      21.149   9.154  -9.795  1.00 95.26           C  
ATOM   2926  HD2 ARG B  26      21.850   8.498 -10.312  1.00 95.26           H  
ATOM   2927  HD3 ARG B  26      21.302   9.016  -8.725  1.00 95.26           H  
ATOM   2928  NE  ARG B  26      21.389  10.574 -10.139  1.00 95.26           N  
ATOM   2929  HE  ARG B  26      20.813  11.241  -9.647  1.00 95.26           H  
ATOM   2930  NH1 ARG B  26      23.098  10.305 -11.666  1.00 95.26           N  
ATOM   2931 HH11 ARG B  26      23.882  10.708 -12.158  1.00 95.26           H  
ATOM   2932 HH12 ARG B  26      23.070   9.307 -11.511  1.00 95.26           H  
ATOM   2933  NH2 ARG B  26      22.437  12.351 -11.111  1.00 95.26           N  
ATOM   2934 HH21 ARG B  26      23.206  12.701 -11.663  1.00 95.26           H  
ATOM   2935 HH22 ARG B  26      21.910  12.985 -10.528  1.00 95.26           H  
ATOM   2936  CZ  ARG B  26      22.296  11.063 -10.970  1.00 95.26           C  
ATOM   2937  N   GLU B  27      15.725  10.705  -8.777  1.00 94.75           N  
ATOM   2938  H   GLU B  27      15.988  11.204  -9.614  1.00 94.75           H  
ATOM   2939  CA  GLU B  27      14.716  11.309  -7.896  1.00 94.75           C  
ATOM   2940  HA  GLU B  27      15.130  11.386  -6.891  1.00 94.75           H  
ATOM   2941  C   GLU B  27      13.426  10.462  -7.828  1.00 94.75           C  
ATOM   2942  CB  GLU B  27      14.386  12.729  -8.382  1.00 94.75           C  
ATOM   2943  HB2 GLU B  27      13.512  13.093  -7.842  1.00 94.75           H  
ATOM   2944  HB3 GLU B  27      14.130  12.676  -9.440  1.00 94.75           H  
ATOM   2945  O   GLU B  27      12.819  10.313  -6.771  1.00 94.75           O  
ATOM   2946  CG  GLU B  27      15.531  13.739  -8.179  1.00 94.75           C  
ATOM   2947  HG2 GLU B  27      15.635  13.937  -7.112  1.00 94.75           H  
ATOM   2948  HG3 GLU B  27      16.469  13.302  -8.522  1.00 94.75           H  
ATOM   2949  CD  GLU B  27      15.303  15.066  -8.927  1.00 94.75           C  
ATOM   2950  OE1 GLU B  27      16.254  15.889  -8.946  1.00 94.75           O  
ATOM   2951  OE2 GLU B  27      14.221  15.243  -9.545  1.00 94.75           O  
ATOM   2952  N   LEU B  28      13.015   9.859  -8.946  1.00 94.70           N  
ATOM   2953  H   LEU B  28      13.531  10.021  -9.799  1.00 94.70           H  
ATOM   2954  CA  LEU B  28      11.831   8.995  -9.000  1.00 94.70           C  
ATOM   2955  HA  LEU B  28      11.026   9.461  -8.431  1.00 94.70           H  
ATOM   2956  C   LEU B  28      12.059   7.613  -8.369  1.00 94.70           C  
ATOM   2957  CB  LEU B  28      11.398   8.843 -10.468  1.00 94.70           C  
ATOM   2958  HB2 LEU B  28      10.741   7.977 -10.557  1.00 94.70           H  
ATOM   2959  HB3 LEU B  28      12.283   8.638 -11.069  1.00 94.70           H  
ATOM   2960  O   LEU B  28      11.135   7.053  -7.784  1.00 94.70           O  
ATOM   2961  CG  LEU B  28      10.662  10.069 -11.033  1.00 94.70           C  
ATOM   2962  HG  LEU B  28      11.192  10.984 -10.767  1.00 94.70           H  
ATOM   2963  CD1 LEU B  28      10.616   9.966 -12.558  1.00 94.70           C  
ATOM   2964 HD11 LEU B  28      10.069   9.071 -12.853  1.00 94.70           H  
ATOM   2965 HD12 LEU B  28      10.115  10.842 -12.969  1.00 94.70           H  
ATOM   2966 HD13 LEU B  28      11.632   9.919 -12.952  1.00 94.70           H  
ATOM   2967  CD2 LEU B  28       9.228  10.146 -10.505  1.00 94.70           C  
ATOM   2968 HD21 LEU B  28       8.696  10.964 -10.991  1.00 94.70           H  
ATOM   2969 HD22 LEU B  28       8.700   9.215 -10.710  1.00 94.70           H  
ATOM   2970 HD23 LEU B  28       9.246  10.327  -9.431  1.00 94.70           H  
ATOM   2971  N   GLU B  29      13.259   7.046  -8.503  1.00 93.19           N  
ATOM   2972  H   GLU B  29      13.942   7.520  -9.075  1.00 93.19           H  
ATOM   2973  CA  GLU B  29      13.543   5.666  -8.080  1.00 93.19           C  
ATOM   2974  HA  GLU B  29      12.612   5.104  -8.013  1.00 93.19           H  
ATOM   2975  C   GLU B  29      14.187   5.577  -6.689  1.00 93.19           C  
ATOM   2976  CB  GLU B  29      14.426   4.967  -9.133  1.00 93.19           C  
ATOM   2977  HB2 GLU B  29      14.737   4.001  -8.735  1.00 93.19           H  
ATOM   2978  HB3 GLU B  29      15.317   5.569  -9.310  1.00 93.19           H  
ATOM   2979  O   GLU B  29      13.882   4.660  -5.930  1.00 93.19           O  
ATOM   2980  CG  GLU B  29      13.685   4.723 -10.462  1.00 93.19           C  
ATOM   2981  HG2 GLU B  29      13.409   5.681 -10.901  1.00 93.19           H  
ATOM   2982  HG3 GLU B  29      12.765   4.179 -10.249  1.00 93.19           H  
ATOM   2983  CD  GLU B  29      14.508   3.926 -11.495  1.00 93.19           C  
ATOM   2984  OE1 GLU B  29      13.890   3.324 -12.411  1.00 93.19           O  
ATOM   2985  OE2 GLU B  29      15.755   3.950 -11.448  1.00 93.19           O  
ATOM   2986  N   SER B  30      15.068   6.516  -6.336  1.00 94.18           N  
ATOM   2987  H   SER B  30      15.257   7.264  -6.987  1.00 94.18           H  
ATOM   2988  CA  SER B  30      16.003   6.346  -5.216  1.00 94.18           C  
ATOM   2989  HA  SER B  30      15.574   5.637  -4.507  1.00 94.18           H  
ATOM   2990  C   SER B  30      16.270   7.628  -4.418  1.00 94.18           C  
ATOM   2991  CB  SER B  30      17.313   5.729  -5.731  1.00 94.18           C  
ATOM   2992  HB2 SER B  30      17.958   5.491  -4.885  1.00 94.18           H  
ATOM   2993  HB3 SER B  30      17.095   4.801  -6.260  1.00 94.18           H  
ATOM   2994  O   SER B  30      17.294   7.713  -3.739  1.00 94.18           O  
ATOM   2995  OG  SER B  30      17.986   6.626  -6.605  1.00 94.18           O  
ATOM   2996  HG  SER B  30      17.843   7.509  -6.255  1.00 94.18           H  
ATOM   2997  N   ASP B  31      15.400   8.643  -4.497  1.00 96.86           N  
ATOM   2998  H   ASP B  31      14.615   8.584  -5.130  1.00 96.86           H  
ATOM   2999  CA  ASP B  31      15.598   9.869  -3.714  1.00 96.86           C  
ATOM   3000  HA  ASP B  31      16.555  10.288  -4.026  1.00 96.86           H  
ATOM   3001  C   ASP B  31      15.615   9.538  -2.212  1.00 96.86           C  
ATOM   3002  CB  ASP B  31      14.522  10.922  -4.008  1.00 96.86           C  
ATOM   3003  HB2 ASP B  31      14.343  10.938  -5.083  1.00 96.86           H  
ATOM   3004  HB3 ASP B  31      13.592  10.647  -3.510  1.00 96.86           H  
ATOM   3005  O   ASP B  31      14.714   8.818  -1.746  1.00 96.86           O  
ATOM   3006  CG  ASP B  31      14.927  12.344  -3.604  1.00 96.86           C  
ATOM   3007  OD1 ASP B  31      16.145  12.627  -3.559  1.00 96.86           O  
ATOM   3008  OD2 ASP B  31      14.006  13.150  -3.360  1.00 96.86           O  
ATOM   3009  N   PRO B  32      16.618  10.006  -1.442  1.00 98.34           N  
ATOM   3010  CA  PRO B  32      16.635   9.835   0.001  1.00 98.34           C  
ATOM   3011  HA  PRO B  32      16.564   8.771   0.226  1.00 98.34           H  
ATOM   3012  C   PRO B  32      15.472  10.586   0.651  1.00 98.34           C  
ATOM   3013  CB  PRO B  32      17.992  10.367   0.480  1.00 98.34           C  
ATOM   3014  HB2 PRO B  32      18.400   9.762   1.289  1.00 98.34           H  
ATOM   3015  HB3 PRO B  32      17.901  11.406   0.796  1.00 98.34           H  
ATOM   3016  O   PRO B  32      15.275  11.780   0.424  1.00 98.34           O  
ATOM   3017  CG  PRO B  32      18.866  10.308  -0.771  1.00 98.34           C  
ATOM   3018  HG2 PRO B  32      19.262   9.300  -0.897  1.00 98.34           H  
ATOM   3019  HG3 PRO B  32      19.671  11.041  -0.740  1.00 98.34           H  
ATOM   3020  CD  PRO B  32      17.869  10.607  -1.884  1.00 98.34           C  
ATOM   3021  HD2 PRO B  32      17.745  11.686  -1.978  1.00 98.34           H  
ATOM   3022  HD3 PRO B  32      18.227  10.177  -2.819  1.00 98.34           H  
ATOM   3023  N   VAL B  33      14.731   9.906   1.522  1.00 98.87           N  
ATOM   3024  H   VAL B  33      14.938   8.928   1.666  1.00 98.87           H  
ATOM   3025  CA  VAL B  33      13.590  10.492   2.237  1.00 98.87           C  
ATOM   3026  HA  VAL B  33      13.313  11.440   1.777  1.00 98.87           H  
ATOM   3027  C   VAL B  33      13.995  10.787   3.678  1.00 98.87           C  
ATOM   3028  CB  VAL B  33      12.364   9.572   2.125  1.00 98.87           C  
ATOM   3029  HB  VAL B  33      12.631   8.571   2.462  1.00 98.87           H  
ATOM   3030  O   VAL B  33      14.282   9.876   4.445  1.00 98.87           O  
ATOM   3031  CG1 VAL B  33      11.191  10.068   2.972  1.00 98.87           C  
ATOM   3032 HG11 VAL B  33      10.333   9.409   2.841  1.00 98.87           H  
ATOM   3033 HG12 VAL B  33      11.461  10.071   4.028  1.00 98.87           H  
ATOM   3034 HG13 VAL B  33      10.917  11.080   2.673  1.00 98.87           H  
ATOM   3035  CG2 VAL B  33      11.894   9.482   0.664  1.00 98.87           C  
ATOM   3036 HG21 VAL B  33      11.681  10.479   0.278  1.00 98.87           H  
ATOM   3037 HG22 VAL B  33      10.992   8.875   0.586  1.00 98.87           H  
ATOM   3038 HG23 VAL B  33      12.669   9.026   0.047  1.00 98.87           H  
ATOM   3039  N   ALA B  34      14.041  12.058   4.056  1.00 98.88           N  
ATOM   3040  H   ALA B  34      13.634  12.740   3.432  1.00 98.88           H  
ATOM   3041  CA  ALA B  34      14.335  12.509   5.408  1.00 98.88           C  
ATOM   3042  HA  ALA B  34      15.268  12.052   5.738  1.00 98.88           H  
ATOM   3043  C   ALA B  34      13.236  12.106   6.401  1.00 98.88           C  
ATOM   3044  CB  ALA B  34      14.526  14.029   5.384  1.00 98.88           C  
ATOM   3045  HB1 ALA B  34      13.660  14.507   4.927  1.00 98.88           H  
ATOM   3046  HB2 ALA B  34      15.424  14.282   4.819  1.00 98.88           H  
ATOM   3047  HB3 ALA B  34      14.621  14.405   6.403  1.00 98.88           H  
ATOM   3048  O   ALA B  34      12.047  12.282   6.140  1.00 98.88           O  
ATOM   3049  N   VAL B  35      13.653  11.634   7.576  1.00 98.92           N  
ATOM   3050  H   VAL B  35      14.648  11.503   7.694  1.00 98.92           H  
ATOM   3051  CA  VAL B  35      12.819  11.585   8.781  1.00 98.92           C  
ATOM   3052  HA  VAL B  35      11.780  11.416   8.498  1.00 98.92           H  
ATOM   3053  C   VAL B  35      12.923  12.947   9.458  1.00 98.92           C  
ATOM   3054  CB  VAL B  35      13.254  10.450   9.729  1.00 98.92           C  
ATOM   3055  HB  VAL B  35      14.285  10.614  10.043  1.00 98.92           H  
ATOM   3056  O   VAL B  35      13.964  13.269  10.035  1.00 98.92           O  
ATOM   3057  CG1 VAL B  35      12.364  10.409  10.980  1.00 98.92           C  
ATOM   3058 HG11 VAL B  35      12.657   9.572  11.613  1.00 98.92           H  
ATOM   3059 HG12 VAL B  35      11.319  10.297  10.692  1.00 98.92           H  
ATOM   3060 HG13 VAL B  35      12.477  11.328  11.555  1.00 98.92           H  
ATOM   3061  CG2 VAL B  35      13.181   9.076   9.050  1.00 98.92           C  
ATOM   3062 HG21 VAL B  35      13.495   8.300   9.747  1.00 98.92           H  
ATOM   3063 HG22 VAL B  35      13.842   9.048   8.183  1.00 98.92           H  
ATOM   3064 HG23 VAL B  35      12.160   8.874   8.725  1.00 98.92           H  
ATOM   3065  N   VAL B  36      11.860  13.743   9.363  1.00 98.67           N  
ATOM   3066  H   VAL B  36      11.052  13.393   8.867  1.00 98.67           H  
ATOM   3067  CA  VAL B  36      11.811  15.133   9.844  1.00 98.67           C  
ATOM   3068  HA  VAL B  36      12.795  15.577   9.692  1.00 98.67           H  
ATOM   3069  C   VAL B  36      11.509  15.219  11.334  1.00 98.67           C  
ATOM   3070  CB  VAL B  36      10.780  15.952   9.044  1.00 98.67           C  
ATOM   3071  HB  VAL B  36       9.804  15.474   9.122  1.00 98.67           H  
ATOM   3072  O   VAL B  36      12.062  16.044  12.055  1.00 98.67           O  
ATOM   3073  CG1 VAL B  36      10.664  17.376   9.589  1.00 98.67           C  
ATOM   3074 HG11 VAL B  36      10.042  17.985   8.932  1.00 98.67           H  
ATOM   3075 HG12 VAL B  36      10.210  17.363  10.580  1.00 98.67           H  
ATOM   3076 HG13 VAL B  36      11.659  17.814   9.667  1.00 98.67           H  
ATOM   3077  CG2 VAL B  36      11.164  16.028   7.563  1.00 98.67           C  
ATOM   3078 HG21 VAL B  36      12.151  16.479   7.457  1.00 98.67           H  
ATOM   3079 HG22 VAL B  36      10.443  16.644   7.025  1.00 98.67           H  
ATOM   3080 HG23 VAL B  36      11.167  15.035   7.115  1.00 98.67           H  
ATOM   3081  N   ALA B  37      10.635  14.336  11.804  1.00 98.83           N  
ATOM   3082  H   ALA B  37      10.223  13.691  11.145  1.00 98.83           H  
ATOM   3083  CA  ALA B  37      10.321  14.147  13.208  1.00 98.83           C  
ATOM   3084  HA  ALA B  37      11.236  14.229  13.795  1.00 98.83           H  
ATOM   3085  C   ALA B  37       9.742  12.744  13.415  1.00 98.83           C  
ATOM   3086  CB  ALA B  37       9.356  15.244  13.668  1.00 98.83           C  
ATOM   3087  HB1 ALA B  37       9.030  15.072  14.694  1.00 98.83           H  
ATOM   3088  HB2 ALA B  37       8.486  15.268  13.012  1.00 98.83           H  
ATOM   3089  HB3 ALA B  37       9.858  16.210  13.624  1.00 98.83           H  
ATOM   3090  O   ALA B  37       9.385  12.038  12.470  1.00 98.83           O  
ATOM   3091  N   MET B  38       9.657  12.334  14.673  1.00 98.84           N  
ATOM   3092  H   MET B  38       9.903  12.993  15.398  1.00 98.84           H  
ATOM   3093  CA  MET B  38       9.120  11.032  15.083  1.00 98.84           C  
ATOM   3094  HA  MET B  38       8.552  10.574  14.274  1.00 98.84           H  
ATOM   3095  C   MET B  38       8.206  11.241  16.278  1.00 98.84           C  
ATOM   3096  CB  MET B  38      10.270  10.103  15.499  1.00 98.84           C  
ATOM   3097  HB2 MET B  38      10.718  10.473  16.421  1.00 98.84           H  
ATOM   3098  HB3 MET B  38       9.858   9.112  15.692  1.00 98.84           H  
ATOM   3099  O   MET B  38       8.571  12.042  17.114  1.00 98.84           O  
ATOM   3100  CG  MET B  38      11.374   9.994  14.446  1.00 98.84           C  
ATOM   3101  HG2 MET B  38      10.915   9.770  13.483  1.00 98.84           H  
ATOM   3102  HG3 MET B  38      11.884  10.953  14.354  1.00 98.84           H  
ATOM   3103  SD  MET B  38      12.613   8.727  14.803  1.00 98.84           S  
ATOM   3104  CE  MET B  38      13.419   9.412  16.277  1.00 98.84           C  
ATOM   3105  HE1 MET B  38      14.238   8.757  16.573  1.00 98.84           H  
ATOM   3106  HE2 MET B  38      12.706   9.476  17.099  1.00 98.84           H  
ATOM   3107  HE3 MET B  38      13.815  10.404  16.059  1.00 98.84           H  
ATOM   3108  N   ALA B  39       7.096  10.541  16.425  1.00 98.82           N  
ATOM   3109  H   ALA B  39       6.810   9.923  15.678  1.00 98.82           H  
ATOM   3110  CA  ALA B  39       6.311  10.484  17.658  1.00 98.82           C  
ATOM   3111  HA  ALA B  39       6.894  10.880  18.489  1.00 98.82           H  
ATOM   3112  C   ALA B  39       5.998   9.019  17.971  1.00 98.82           C  
ATOM   3113  CB  ALA B  39       5.047  11.339  17.513  1.00 98.82           C  
ATOM   3114  HB1 ALA B  39       4.473  11.315  18.440  1.00 98.82           H  
ATOM   3115  HB2 ALA B  39       4.425  10.960  16.702  1.00 98.82           H  
ATOM   3116  HB3 ALA B  39       5.321  12.373  17.309  1.00 98.82           H  
ATOM   3117  O   ALA B  39       5.934   8.188  17.062  1.00 98.82           O  
ATOM   3118  N   CYS B  40       5.836   8.671  19.244  1.00 98.76           N  
ATOM   3119  H   CYS B  40       5.840   9.370  19.973  1.00 98.76           H  
ATOM   3120  CA  CYS B  40       5.538   7.298  19.631  1.00 98.76           C  
ATOM   3121  HA  CYS B  40       4.889   6.857  18.874  1.00 98.76           H  
ATOM   3122  C   CYS B  40       4.781   7.230  20.950  1.00 98.76           C  
ATOM   3123  CB  CYS B  40       6.828   6.465  19.696  1.00 98.76           C  
ATOM   3124  HB2 CYS B  40       7.284   6.433  18.706  1.00 98.76           H  
ATOM   3125  HB3 CYS B  40       6.576   5.443  19.980  1.00 98.76           H  
ATOM   3126  O   CYS B  40       5.007   8.038  21.841  1.00 98.76           O  
ATOM   3127  SG  CYS B  40       8.022   7.139  20.889  1.00 98.76           S  
ATOM   3128  HG  CYS B  40       7.161   7.372  21.883  1.00 98.76           H  
ATOM   3129  N   ARG B  41       3.950   6.201  21.098  1.00 98.72           N  
ATOM   3130  H   ARG B  41       3.853   5.563  20.322  1.00 98.72           H  
ATOM   3131  CA  ARG B  41       3.410   5.773  22.387  1.00 98.72           C  
ATOM   3132  HA  ARG B  41       3.925   6.311  23.183  1.00 98.72           H  
ATOM   3133  C   ARG B  41       3.727   4.299  22.545  1.00 98.72           C  
ATOM   3134  CB  ARG B  41       1.901   6.057  22.476  1.00 98.72           C  
ATOM   3135  HB2 ARG B  41       1.362   5.141  22.237  1.00 98.72           H  
ATOM   3136  HB3 ARG B  41       1.605   6.815  21.751  1.00 98.72           H  
ATOM   3137  O   ARG B  41       3.242   3.479  21.771  1.00 98.72           O  
ATOM   3138  CG  ARG B  41       1.489   6.532  23.877  1.00 98.72           C  
ATOM   3139  HG2 ARG B  41       0.410   6.443  24.000  1.00 98.72           H  
ATOM   3140  HG3 ARG B  41       1.958   5.883  24.617  1.00 98.72           H  
ATOM   3141  CD  ARG B  41       1.920   7.985  24.147  1.00 98.72           C  
ATOM   3142  HD2 ARG B  41       2.851   8.179  23.613  1.00 98.72           H  
ATOM   3143  HD3 ARG B  41       2.096   8.098  25.216  1.00 98.72           H  
ATOM   3144  NE  ARG B  41       0.923   8.993  23.736  1.00 98.72           N  
ATOM   3145  HE  ARG B  41      -0.052   8.731  23.703  1.00 98.72           H  
ATOM   3146  NH1 ARG B  41       2.325  10.837  23.590  1.00 98.72           N  
ATOM   3147 HH11 ARG B  41       3.180  10.300  23.583  1.00 98.72           H  
ATOM   3148 HH12 ARG B  41       2.378  11.760  23.185  1.00 98.72           H  
ATOM   3149  NH2 ARG B  41       0.180  11.098  23.256  1.00 98.72           N  
ATOM   3150 HH21 ARG B  41       0.436  12.050  23.034  1.00 98.72           H  
ATOM   3151 HH22 ARG B  41      -0.792  10.827  23.226  1.00 98.72           H  
ATOM   3152  CZ  ARG B  41       1.149  10.283  23.542  1.00 98.72           C  
ATOM   3153  N   LEU B  42       4.587   3.955  23.487  1.00 98.73           N  
ATOM   3154  H   LEU B  42       4.889   4.660  24.144  1.00 98.73           H  
ATOM   3155  CA  LEU B  42       5.127   2.610  23.625  1.00 98.73           C  
ATOM   3156  HA  LEU B  42       4.533   1.929  23.015  1.00 98.73           H  
ATOM   3157  C   LEU B  42       5.014   2.118  25.080  1.00 98.73           C  
ATOM   3158  CB  LEU B  42       6.570   2.600  23.088  1.00 98.73           C  
ATOM   3159  HB2 LEU B  42       7.117   3.423  23.547  1.00 98.73           H  
ATOM   3160  HB3 LEU B  42       7.048   1.678  23.421  1.00 98.73           H  
ATOM   3161  O   LEU B  42       4.873   2.926  26.003  1.00 98.73           O  
ATOM   3162  CG  LEU B  42       6.744   2.734  21.565  1.00 98.73           C  
ATOM   3163  HG  LEU B  42       6.251   3.646  21.228  1.00 98.73           H  
ATOM   3164  CD1 LEU B  42       8.233   2.838  21.229  1.00 98.73           C  
ATOM   3165 HD11 LEU B  42       8.662   3.708  21.726  1.00 98.73           H  
ATOM   3166 HD12 LEU B  42       8.366   2.962  20.154  1.00 98.73           H  
ATOM   3167 HD13 LEU B  42       8.762   1.945  21.561  1.00 98.73           H  
ATOM   3168  CD2 LEU B  42       6.168   1.551  20.784  1.00 98.73           C  
ATOM   3169 HD21 LEU B  42       6.347   1.699  19.719  1.00 98.73           H  
ATOM   3170 HD22 LEU B  42       5.090   1.501  20.941  1.00 98.73           H  
ATOM   3171 HD23 LEU B  42       6.631   0.621  21.113  1.00 98.73           H  
ATOM   3172  N   PRO B  43       5.041   0.793  25.312  1.00 98.05           N  
ATOM   3173  CA  PRO B  43       4.986   0.228  26.654  1.00 98.05           C  
ATOM   3174  HA  PRO B  43       4.016   0.465  27.090  1.00 98.05           H  
ATOM   3175  C   PRO B  43       6.096   0.753  27.567  1.00 98.05           C  
ATOM   3176  CB  PRO B  43       5.097  -1.284  26.469  1.00 98.05           C  
ATOM   3177  HB2 PRO B  43       6.144  -1.589  26.467  1.00 98.05           H  
ATOM   3178  HB3 PRO B  43       4.541  -1.816  27.240  1.00 98.05           H  
ATOM   3179  O   PRO B  43       7.144   1.205  27.109  1.00 98.05           O  
ATOM   3180  CG  PRO B  43       4.522  -1.506  25.075  1.00 98.05           C  
ATOM   3181  HG2 PRO B  43       4.905  -2.418  24.617  1.00 98.05           H  
ATOM   3182  HG3 PRO B  43       3.433  -1.518  25.125  1.00 98.05           H  
ATOM   3183  CD  PRO B  43       4.983  -0.266  24.320  1.00 98.05           C  
ATOM   3184  HD2 PRO B  43       5.969  -0.440  23.889  1.00 98.05           H  
ATOM   3185  HD3 PRO B  43       4.271  -0.024  23.531  1.00 98.05           H  
ATOM   3186  N   GLY B  44       5.884   0.648  28.879  1.00 97.53           N  
ATOM   3187  H   GLY B  44       5.031   0.211  29.197  1.00 97.53           H  
ATOM   3188  CA  GLY B  44       6.851   1.126  29.873  1.00 97.53           C  
ATOM   3189  HA2 GLY B  44       6.681   0.592  30.808  1.00 97.53           H  
ATOM   3190  HA3 GLY B  44       7.864   0.907  29.535  1.00 97.53           H  
ATOM   3191  C   GLY B  44       6.767   2.627  30.165  1.00 97.53           C  
ATOM   3192  O   GLY B  44       7.696   3.162  30.769  1.00 97.53           O  
ATOM   3193  N   GLY B  45       5.661   3.273  29.773  1.00 96.39           N  
ATOM   3194  H   GLY B  45       4.971   2.757  29.246  1.00 96.39           H  
ATOM   3195  CA  GLY B  45       5.398   4.698  30.007  1.00 96.39           C  
ATOM   3196  HA2 GLY B  45       4.322   4.870  29.981  1.00 96.39           H  
ATOM   3197  HA3 GLY B  45       5.767   4.984  30.992  1.00 96.39           H  
ATOM   3198  C   GLY B  45       6.040   5.626  28.978  1.00 96.39           C  
ATOM   3199  O   GLY B  45       6.244   6.794  29.270  1.00 96.39           O  
ATOM   3200  N   VAL B  46       6.387   5.114  27.796  1.00 98.07           N  
ATOM   3201  H   VAL B  46       6.131   4.161  27.578  1.00 98.07           H  
ATOM   3202  CA  VAL B  46       7.052   5.893  26.751  1.00 98.07           C  
ATOM   3203  HA  VAL B  46       7.751   6.594  27.205  1.00 98.07           H  
ATOM   3204  C   VAL B  46       6.012   6.697  25.975  1.00 98.07           C  
ATOM   3205  CB  VAL B  46       7.841   4.945  25.839  1.00 98.07           C  
ATOM   3206  HB  VAL B  46       7.175   4.140  25.530  1.00 98.07           H  
ATOM   3207  O   VAL B  46       5.220   6.130  25.217  1.00 98.07           O  
ATOM   3208  CG1 VAL B  46       8.388   5.639  24.593  1.00 98.07           C  
ATOM   3209 HG11 VAL B  46       8.943   4.912  24.000  1.00 98.07           H  
ATOM   3210 HG12 VAL B  46       9.041   6.459  24.891  1.00 98.07           H  
ATOM   3211 HG13 VAL B  46       7.580   6.031  23.975  1.00 98.07           H  
ATOM   3212  CG2 VAL B  46       9.023   4.307  26.577  1.00 98.07           C  
ATOM   3213 HG21 VAL B  46       9.559   3.639  25.903  1.00 98.07           H  
ATOM   3214 HG22 VAL B  46       9.702   5.081  26.935  1.00 98.07           H  
ATOM   3215 HG23 VAL B  46       8.663   3.726  27.427  1.00 98.07           H  
ATOM   3216  N   SER B  47       6.029   8.018  26.134  1.00 97.15           N  
ATOM   3217  H   SER B  47       6.652   8.416  26.822  1.00 97.15           H  
ATOM   3218  CA  SER B  47       5.172   8.951  25.399  1.00 97.15           C  
ATOM   3219  HA  SER B  47       4.417   8.368  24.871  1.00 97.15           H  
ATOM   3220  C   SER B  47       5.914   9.756  24.334  1.00 97.15           C  
ATOM   3221  CB  SER B  47       4.439   9.878  26.372  1.00 97.15           C  
ATOM   3222  HB2 SER B  47       3.549  10.274  25.885  1.00 97.15           H  
ATOM   3223  HB3 SER B  47       4.128   9.320  27.255  1.00 97.15           H  
ATOM   3224  O   SER B  47       5.273  10.348  23.464  1.00 97.15           O  
ATOM   3225  OG  SER B  47       5.255  10.964  26.749  1.00 97.15           O  
ATOM   3226  HG  SER B  47       6.027  10.621  27.204  1.00 97.15           H  
ATOM   3227  N   THR B  48       7.249   9.763  24.383  1.00 97.24           N  
ATOM   3228  H   THR B  48       7.691   9.366  25.200  1.00 97.24           H  
ATOM   3229  CA  THR B  48       8.109  10.452  23.419  1.00 97.24           C  
ATOM   3230  HA  THR B  48       7.508  10.637  22.528  1.00 97.24           H  
ATOM   3231  C   THR B  48       9.323   9.595  23.021  1.00 97.24           C  
ATOM   3232  CB  THR B  48       8.580  11.824  23.936  1.00 97.24           C  
ATOM   3233  HB  THR B  48       8.786  12.433  23.055  1.00 97.24           H  
ATOM   3234  O   THR B  48       9.719   8.687  23.754  1.00 97.24           O  
ATOM   3235  CG2 THR B  48       7.582  12.597  24.797  1.00 97.24           C  
ATOM   3236 HG21 THR B  48       6.617  12.654  24.293  1.00 97.24           H  
ATOM   3237 HG22 THR B  48       7.963  13.603  24.971  1.00 97.24           H  
ATOM   3238 HG23 THR B  48       7.464  12.100  25.760  1.00 97.24           H  
ATOM   3239  OG1 THR B  48       9.775  11.720  24.668  1.00 97.24           O  
ATOM   3240  HG1 THR B  48      10.348  12.394  24.295  1.00 97.24           H  
ATOM   3241  N   PRO B  49       9.970   9.864  21.871  1.00 98.56           N  
ATOM   3242  CA  PRO B  49      11.214   9.195  21.487  1.00 98.56           C  
ATOM   3243  HA  PRO B  49      11.018   8.125  21.425  1.00 98.56           H  
ATOM   3244  C   PRO B  49      12.388   9.420  22.450  1.00 98.56           C  
ATOM   3245  CB  PRO B  49      11.537   9.721  20.086  1.00 98.56           C  
ATOM   3246  HB2 PRO B  49      12.050   8.972  19.482  1.00 98.56           H  
ATOM   3247  HB3 PRO B  49      12.117  10.642  20.147  1.00 98.56           H  
ATOM   3248  O   PRO B  49      13.288   8.589  22.506  1.00 98.56           O  
ATOM   3249  CG  PRO B  49      10.149  10.020  19.535  1.00 98.56           C  
ATOM   3250  HG2 PRO B  49       9.656   9.089  19.253  1.00 98.56           H  
ATOM   3251  HG3 PRO B  49      10.182  10.693  18.679  1.00 98.56           H  
ATOM   3252  CD  PRO B  49       9.456  10.624  20.751  1.00 98.56           C  
ATOM   3253  HD2 PRO B  49       8.375  10.538  20.641  1.00 98.56           H  
ATOM   3254  HD3 PRO B  49       9.760  11.662  20.888  1.00 98.56           H  
ATOM   3255  N   GLU B  50      12.404  10.514  23.207  1.00 97.26           N  
ATOM   3256  H   GLU B  50      11.634  11.166  23.160  1.00 97.26           H  
ATOM   3257  CA  GLU B  50      13.452  10.775  24.199  1.00 97.26           C  
ATOM   3258  HA  GLU B  50      14.423  10.568  23.749  1.00 97.26           H  
ATOM   3259  C   GLU B  50      13.314   9.816  25.399  1.00 97.26           C  
ATOM   3260  CB  GLU B  50      13.441  12.258  24.618  1.00 97.26           C  
ATOM   3261  HB2 GLU B  50      14.283  12.413  25.292  1.00 97.26           H  
ATOM   3262  HB3 GLU B  50      12.532  12.476  25.178  1.00 97.26           H  
ATOM   3263  O   GLU B  50      14.275   9.127  25.739  1.00 97.26           O  
ATOM   3264  CG  GLU B  50      13.584  13.262  23.446  1.00 97.26           C  
ATOM   3265  HG2 GLU B  50      13.843  14.235  23.864  1.00 97.26           H  
ATOM   3266  HG3 GLU B  50      14.415  12.947  22.814  1.00 97.26           H  
ATOM   3267  CD  GLU B  50      12.313  13.436  22.583  1.00 97.26           C  
ATOM   3268  OE1 GLU B  50      12.389  13.745  21.370  1.00 97.26           O  
ATOM   3269  OE2 GLU B  50      11.191  13.197  23.076  1.00 97.26           O  
ATOM   3270  N   GLU B  51      12.097   9.655  25.938  1.00 97.46           N  
ATOM   3271  H   GLU B  51      11.344  10.252  25.628  1.00 97.46           H  
ATOM   3272  CA  GLU B  51      11.782   8.637  26.961  1.00 97.46           C  
ATOM   3273  HA  GLU B  51      12.409   8.784  27.840  1.00 97.46           H  
ATOM   3274  C   GLU B  51      12.027   7.213  26.432  1.00 97.46           C  
ATOM   3275  CB  GLU B  51      10.301   8.751  27.370  1.00 97.46           C  
ATOM   3276  HB2 GLU B  51       9.689   8.690  26.470  1.00 97.46           H  
ATOM   3277  HB3 GLU B  51      10.043   7.906  28.008  1.00 97.46           H  
ATOM   3278  O   GLU B  51      12.447   6.309  27.161  1.00 97.46           O  
ATOM   3279  CG  GLU B  51       9.973  10.046  28.129  1.00 97.46           C  
ATOM   3280  HG2 GLU B  51      10.309  10.899  27.540  1.00 97.46           H  
ATOM   3281  HG3 GLU B  51      10.525  10.045  29.069  1.00 97.46           H  
ATOM   3282  CD  GLU B  51       8.468  10.213  28.408  1.00 97.46           C  
ATOM   3283  OE1 GLU B  51       8.121  10.897  29.394  1.00 97.46           O  
ATOM   3284  OE2 GLU B  51       7.640   9.714  27.600  1.00 97.46           O  
ATOM   3285  N   PHE B  52      11.795   6.999  25.133  1.00 98.64           N  
ATOM   3286  H   PHE B  52      11.386   7.748  24.592  1.00 98.64           H  
ATOM   3287  CA  PHE B  52      12.089   5.721  24.501  1.00 98.64           C  
ATOM   3288  HA  PHE B  52      11.591   4.958  25.099  1.00 98.64           H  
ATOM   3289  C   PHE B  52      13.591   5.415  24.493  1.00 98.64           C  
ATOM   3290  CB  PHE B  52      11.552   5.701  23.066  1.00 98.64           C  
ATOM   3291  HB2 PHE B  52      10.525   6.064  23.035  1.00 98.64           H  
ATOM   3292  HB3 PHE B  52      12.144   6.399  22.475  1.00 98.64           H  
ATOM   3293  O   PHE B  52      13.997   4.275  24.729  1.00 98.64           O  
ATOM   3294  CG  PHE B  52      11.620   4.354  22.377  1.00 98.64           C  
ATOM   3295  CD1 PHE B  52      11.761   4.319  20.980  1.00 98.64           C  
ATOM   3296  HD1 PHE B  52      11.781   5.248  20.429  1.00 98.64           H  
ATOM   3297  CD2 PHE B  52      11.566   3.148  23.102  1.00 98.64           C  
ATOM   3298  HD2 PHE B  52      11.456   3.139  24.177  1.00 98.64           H  
ATOM   3299  CE1 PHE B  52      11.864   3.093  20.306  1.00 98.64           C  
ATOM   3300  HE1 PHE B  52      11.962   3.067  19.231  1.00 98.64           H  
ATOM   3301  CE2 PHE B  52      11.694   1.927  22.436  1.00 98.64           C  
ATOM   3302  HE2 PHE B  52      11.696   1.014  23.014  1.00 98.64           H  
ATOM   3303  CZ  PHE B  52      11.833   1.900  21.042  1.00 98.64           C  
ATOM   3304  HZ  PHE B  52      11.922   0.956  20.526  1.00 98.64           H  
ATOM   3305  N   TRP B  53      14.426   6.425  24.235  1.00 98.65           N  
ATOM   3306  H   TRP B  53      14.045   7.348  24.086  1.00 98.65           H  
ATOM   3307  CA  TRP B  53      15.873   6.258  24.260  1.00 98.65           C  
ATOM   3308  HA  TRP B  53      16.129   5.417  23.616  1.00 98.65           H  
ATOM   3309  C   TRP B  53      16.381   5.904  25.658  1.00 98.65           C  
ATOM   3310  CB  TRP B  53      16.580   7.503  23.721  1.00 98.65           C  
ATOM   3311  HB2 TRP B  53      16.323   8.363  24.339  1.00 98.65           H  
ATOM   3312  HB3 TRP B  53      16.240   7.704  22.705  1.00 98.65           H  
ATOM   3313  O   TRP B  53      17.214   5.008  25.768  1.00 98.65           O  
ATOM   3314  CG  TRP B  53      18.065   7.341  23.703  1.00 98.65           C  
ATOM   3315  CD1 TRP B  53      18.935   8.018  24.486  1.00 98.65           C  
ATOM   3316  HD1 TRP B  53      18.653   8.787  25.189  1.00 98.65           H  
ATOM   3317  CD2 TRP B  53      18.854   6.344  22.988  1.00 98.65           C  
ATOM   3318  CE2 TRP B  53      20.207   6.453  23.424  1.00 98.65           C  
ATOM   3319  CE3 TRP B  53      18.551   5.321  22.061  1.00 98.65           C  
ATOM   3320  HE3 TRP B  53      17.531   5.194  21.731  1.00 98.65           H  
ATOM   3321  NE1 TRP B  53      20.207   7.513  24.304  1.00 98.65           N  
ATOM   3322  HE1 TRP B  53      21.006   7.831  24.835  1.00 98.65           H  
ATOM   3323  CH2 TRP B  53      20.869   4.569  22.066  1.00 98.65           C  
ATOM   3324  HH2 TRP B  53      21.619   3.858  21.752  1.00 98.65           H  
ATOM   3325  CZ2 TRP B  53      21.204   5.571  22.988  1.00 98.65           C  
ATOM   3326  HZ2 TRP B  53      22.211   5.656  23.369  1.00 98.65           H  
ATOM   3327  CZ3 TRP B  53      19.552   4.452  21.590  1.00 98.65           C  
ATOM   3328  HZ3 TRP B  53      19.300   3.673  20.886  1.00 98.65           H  
ATOM   3329  N   GLU B  54      15.854   6.521  26.720  1.00 98.03           N  
ATOM   3330  H   GLU B  54      15.192   7.269  26.577  1.00 98.03           H  
ATOM   3331  CA  GLU B  54      16.186   6.137  28.102  1.00 98.03           C  
ATOM   3332  HA  GLU B  54      17.258   6.251  28.264  1.00 98.03           H  
ATOM   3333  C   GLU B  54      15.858   4.664  28.376  1.00 98.03           C  
ATOM   3334  CB  GLU B  54      15.457   7.038  29.108  1.00 98.03           C  
ATOM   3335  HB2 GLU B  54      15.448   6.546  30.080  1.00 98.03           H  
ATOM   3336  HB3 GLU B  54      14.427   7.185  28.783  1.00 98.03           H  
ATOM   3337  O   GLU B  54      16.716   3.916  28.848  1.00 98.03           O  
ATOM   3338  CG  GLU B  54      16.170   8.387  29.261  1.00 98.03           C  
ATOM   3339  HG2 GLU B  54      16.193   8.887  28.293  1.00 98.03           H  
ATOM   3340  HG3 GLU B  54      17.200   8.202  29.564  1.00 98.03           H  
ATOM   3341  CD  GLU B  54      15.490   9.308  30.285  1.00 98.03           C  
ATOM   3342  OE1 GLU B  54      16.212  10.180  30.822  1.00 98.03           O  
ATOM   3343  OE2 GLU B  54      14.268   9.148  30.506  1.00 98.03           O  
ATOM   3344  N   LEU B  55      14.666   4.200  27.977  1.00 98.38           N  
ATOM   3345  H   LEU B  55      14.011   4.865  27.592  1.00 98.38           H  
ATOM   3346  CA  LEU B  55      14.267   2.793  28.112  1.00 98.38           C  
ATOM   3347  HA  LEU B  55      14.259   2.550  29.174  1.00 98.38           H  
ATOM   3348  C   LEU B  55      15.268   1.835  27.444  1.00 98.38           C  
ATOM   3349  CB  LEU B  55      12.834   2.643  27.558  1.00 98.38           C  
ATOM   3350  HB2 LEU B  55      12.806   2.927  26.506  1.00 98.38           H  
ATOM   3351  HB3 LEU B  55      12.211   3.357  28.097  1.00 98.38           H  
ATOM   3352  O   LEU B  55      15.627   0.803  28.020  1.00 98.38           O  
ATOM   3353  CG  LEU B  55      12.229   1.233  27.716  1.00 98.38           C  
ATOM   3354  HG  LEU B  55      12.623   0.772  28.622  1.00 98.38           H  
ATOM   3355  CD1 LEU B  55      10.713   1.320  27.882  1.00 98.38           C  
ATOM   3356 HD11 LEU B  55      10.316   0.338  28.141  1.00 98.38           H  
ATOM   3357 HD12 LEU B  55      10.458   2.014  28.682  1.00 98.38           H  
ATOM   3358 HD13 LEU B  55      10.249   1.658  26.955  1.00 98.38           H  
ATOM   3359  CD2 LEU B  55      12.504   0.308  26.523  1.00 98.38           C  
ATOM   3360 HD21 LEU B  55      11.996  -0.643  26.683  1.00 98.38           H  
ATOM   3361 HD22 LEU B  55      13.571   0.111  26.428  1.00 98.38           H  
ATOM   3362 HD23 LEU B  55      12.136   0.766  25.605  1.00 98.38           H  
ATOM   3363  N   LEU B  56      15.722   2.174  26.237  1.00 98.47           N  
ATOM   3364  H   LEU B  56      15.388   3.045  25.848  1.00 98.47           H  
ATOM   3365  CA  LEU B  56      16.660   1.370  25.452  1.00 98.47           C  
ATOM   3366  HA  LEU B  56      16.352   0.325  25.480  1.00 98.47           H  
ATOM   3367  C   LEU B  56      18.094   1.430  26.002  1.00 98.47           C  
ATOM   3368  CB  LEU B  56      16.628   1.877  24.002  1.00 98.47           C  
ATOM   3369  HB2 LEU B  56      17.438   1.404  23.447  1.00 98.47           H  
ATOM   3370  HB3 LEU B  56      16.825   2.949  24.013  1.00 98.47           H  
ATOM   3371  O   LEU B  56      18.747   0.393  26.123  1.00 98.47           O  
ATOM   3372  CG  LEU B  56      15.313   1.625  23.246  1.00 98.47           C  
ATOM   3373  HG  LEU B  56      14.458   1.952  23.837  1.00 98.47           H  
ATOM   3374  CD1 LEU B  56      15.359   2.434  21.949  1.00 98.47           C  
ATOM   3375 HD11 LEU B  56      14.529   2.157  21.299  1.00 98.47           H  
ATOM   3376 HD12 LEU B  56      16.310   2.283  21.438  1.00 98.47           H  
ATOM   3377 HD13 LEU B  56      15.256   3.491  22.194  1.00 98.47           H  
ATOM   3378  CD2 LEU B  56      15.116   0.143  22.913  1.00 98.47           C  
ATOM   3379 HD21 LEU B  56      15.025  -0.431  23.835  1.00 98.47           H  
ATOM   3380 HD22 LEU B  56      15.964  -0.229  22.337  1.00 98.47           H  
ATOM   3381 HD23 LEU B  56      14.197   0.020  22.341  1.00 98.47           H  
ATOM   3382  N   SER B  57      18.566   2.631  26.335  1.00 98.13           N  
ATOM   3383  H   SER B  57      17.941   3.416  26.218  1.00 98.13           H  
ATOM   3384  CA  SER B  57      19.902   2.927  26.867  1.00 98.13           C  
ATOM   3385  HA  SER B  57      20.664   2.623  26.149  1.00 98.13           H  
ATOM   3386  C   SER B  57      20.156   2.191  28.182  1.00 98.13           C  
ATOM   3387  CB  SER B  57      19.999   4.443  27.086  1.00 98.13           C  
ATOM   3388  HB2 SER B  57      19.994   4.951  26.122  1.00 98.13           H  
ATOM   3389  HB3 SER B  57      19.128   4.773  27.653  1.00 98.13           H  
ATOM   3390  O   SER B  57      21.179   1.525  28.352  1.00 98.13           O  
ATOM   3391  OG  SER B  57      21.159   4.803  27.809  1.00 98.13           O  
ATOM   3392  HG  SER B  57      20.898   5.459  28.460  1.00 98.13           H  
ATOM   3393  N   GLU B  58      19.180   2.240  29.089  1.00 97.34           N  
ATOM   3394  H   GLU B  58      18.376   2.822  28.906  1.00 97.34           H  
ATOM   3395  CA  GLU B  58      19.239   1.558  30.381  1.00 97.34           C  
ATOM   3396  HA  GLU B  58      20.225   1.701  30.824  1.00 97.34           H  
ATOM   3397  C   GLU B  58      18.999   0.045  30.269  1.00 97.34           C  
ATOM   3398  CB  GLU B  58      18.194   2.181  31.309  1.00 97.34           C  
ATOM   3399  HB2 GLU B  58      17.216   2.104  30.834  1.00 97.34           H  
ATOM   3400  HB3 GLU B  58      18.177   1.609  32.237  1.00 97.34           H  
ATOM   3401  O   GLU B  58      19.253  -0.698  31.218  1.00 97.34           O  
ATOM   3402  CG  GLU B  58      18.476   3.652  31.641  1.00 97.34           C  
ATOM   3403  HG2 GLU B  58      18.572   4.234  30.724  1.00 97.34           H  
ATOM   3404  HG3 GLU B  58      19.424   3.713  32.174  1.00 97.34           H  
ATOM   3405  CD  GLU B  58      17.362   4.240  32.514  1.00 97.34           C  
ATOM   3406  OE1 GLU B  58      17.098   5.449  32.381  1.00 97.34           O  
ATOM   3407  OE2 GLU B  58      16.796   3.480  33.339  1.00 97.34           O  
ATOM   3408  N   GLY B  59      18.509  -0.432  29.119  1.00 97.72           N  
ATOM   3409  H   GLY B  59      18.364   0.219  28.361  1.00 97.72           H  
ATOM   3410  CA  GLY B  59      18.164  -1.835  28.917  1.00 97.72           C  
ATOM   3411  HA2 GLY B  59      17.898  -1.986  27.872  1.00 97.72           H  
ATOM   3412  HA3 GLY B  59      19.029  -2.451  29.166  1.00 97.72           H  
ATOM   3413  C   GLY B  59      16.992  -2.281  29.790  1.00 97.72           C  
ATOM   3414  O   GLY B  59      17.046  -3.353  30.393  1.00 97.72           O  
ATOM   3415  N   ARG B  60      15.941  -1.463  29.891  1.00 97.77           N  
ATOM   3416  H   ARG B  60      15.950  -0.614  29.343  1.00 97.77           H  
ATOM   3417  CA  ARG B  60      14.740  -1.776  30.678  1.00 97.77           C  
ATOM   3418  HA  ARG B  60      15.052  -2.318  31.571  1.00 97.77           H  
ATOM   3419  C   ARG B  60      13.789  -2.694  29.901  1.00 97.77           C  
ATOM   3420  CB  ARG B  60      14.055  -0.473  31.113  1.00 97.77           C  
ATOM   3421  HB2 ARG B  60      13.093  -0.717  31.563  1.00 97.77           H  
ATOM   3422  HB3 ARG B  60      13.880   0.140  30.229  1.00 97.77           H  
ATOM   3423  O   ARG B  60      13.623  -2.551  28.691  1.00 97.77           O  
ATOM   3424  CG  ARG B  60      14.895   0.344  32.111  1.00 97.77           C  
ATOM   3425  HG2 ARG B  60      15.009  -0.225  33.034  1.00 97.77           H  
ATOM   3426  HG3 ARG B  60      15.889   0.518  31.698  1.00 97.77           H  
ATOM   3427  CD  ARG B  60      14.258   1.703  32.433  1.00 97.77           C  
ATOM   3428  HD2 ARG B  60      14.861   2.193  33.197  1.00 97.77           H  
ATOM   3429  HD3 ARG B  60      14.286   2.325  31.539  1.00 97.77           H  
ATOM   3430  NE  ARG B  60      12.884   1.552  32.960  1.00 97.77           N  
ATOM   3431  HE  ARG B  60      12.769   0.892  33.716  1.00 97.77           H  
ATOM   3432  NH1 ARG B  60      11.839   3.133  31.652  1.00 97.77           N  
ATOM   3433 HH11 ARG B  60      12.739   3.494  31.368  1.00 97.77           H  
ATOM   3434 HH12 ARG B  60      11.010   3.635  31.369  1.00 97.77           H  
ATOM   3435  NH2 ARG B  60      10.631   1.878  33.031  1.00 97.77           N  
ATOM   3436 HH21 ARG B  60       9.825   2.365  32.666  1.00 97.77           H  
ATOM   3437 HH22 ARG B  60      10.528   1.120  33.691  1.00 97.77           H  
ATOM   3438  CZ  ARG B  60      11.802   2.189  32.547  1.00 97.77           C  
ATOM   3439  N   ASP B  61      13.156  -3.624  30.619  1.00 97.77           N  
ATOM   3440  H   ASP B  61      13.339  -3.657  31.612  1.00 97.77           H  
ATOM   3441  CA  ASP B  61      12.071  -4.477  30.113  1.00 97.77           C  
ATOM   3442  HA  ASP B  61      12.183  -4.607  29.037  1.00 97.77           H  
ATOM   3443  C   ASP B  61      10.727  -3.779  30.380  1.00 97.77           C  
ATOM   3444  CB  ASP B  61      12.158  -5.876  30.769  1.00 97.77           C  
ATOM   3445  HB2 ASP B  61      11.963  -5.781  31.837  1.00 97.77           H  
ATOM   3446  HB3 ASP B  61      13.177  -6.247  30.654  1.00 97.77           H  
ATOM   3447  O   ASP B  61      10.397  -3.474  31.528  1.00 97.77           O  
ATOM   3448  CG  ASP B  61      11.203  -6.930  30.182  1.00 97.77           C  
ATOM   3449  OD1 ASP B  61      10.360  -6.568  29.339  1.00 97.77           O  
ATOM   3450  OD2 ASP B  61      11.317  -8.124  30.576  1.00 97.77           O  
ATOM   3451  N   ALA B  62       9.977  -3.489  29.320  1.00 97.74           N  
ATOM   3452  H   ALA B  62      10.303  -3.795  28.414  1.00 97.74           H  
ATOM   3453  CA  ALA B  62       8.698  -2.786  29.369  1.00 97.74           C  
ATOM   3454  HA  ALA B  62       8.726  -2.085  30.203  1.00 97.74           H  
ATOM   3455  C   ALA B  62       7.501  -3.727  29.598  1.00 97.74           C  
ATOM   3456  CB  ALA B  62       8.537  -1.985  28.075  1.00 97.74           C  
ATOM   3457  HB1 ALA B  62       8.020  -2.598  27.337  1.00 97.74           H  
ATOM   3458  HB2 ALA B  62       7.932  -1.101  28.276  1.00 97.74           H  
ATOM   3459  HB3 ALA B  62       9.505  -1.678  27.679  1.00 97.74           H  
ATOM   3460  O   ALA B  62       6.362  -3.264  29.694  1.00 97.74           O  
ATOM   3461  N   VAL B  63       7.742  -5.041  29.664  1.00 95.16           N  
ATOM   3462  H   VAL B  63       8.692  -5.363  29.549  1.00 95.16           H  
ATOM   3463  CA  VAL B  63       6.713  -6.043  29.941  1.00 95.16           C  
ATOM   3464  HA  VAL B  63       5.860  -5.835  29.295  1.00 95.16           H  
ATOM   3465  C   VAL B  63       6.251  -5.934  31.397  1.00 95.16           C  
ATOM   3466  CB  VAL B  63       7.227  -7.456  29.603  1.00 95.16           C  
ATOM   3467  HB  VAL B  63       8.144  -7.652  30.159  1.00 95.16           H  
ATOM   3468  O   VAL B  63       7.037  -6.066  32.336  1.00 95.16           O  
ATOM   3469  CG1 VAL B  63       6.221  -8.551  29.974  1.00 95.16           C  
ATOM   3470 HG11 VAL B  63       6.056  -8.570  31.051  1.00 95.16           H  
ATOM   3471 HG12 VAL B  63       5.276  -8.366  29.462  1.00 95.16           H  
ATOM   3472 HG13 VAL B  63       6.607  -9.523  29.669  1.00 95.16           H  
ATOM   3473  CG2 VAL B  63       7.511  -7.580  28.099  1.00 95.16           C  
ATOM   3474 HG21 VAL B  63       6.598  -7.429  27.523  1.00 95.16           H  
ATOM   3475 HG22 VAL B  63       7.919  -8.568  27.882  1.00 95.16           H  
ATOM   3476 HG23 VAL B  63       8.250  -6.841  27.791  1.00 95.16           H  
ATOM   3477  N   ALA B  64       4.948  -5.741  31.584  1.00 94.11           N  
ATOM   3478  H   ALA B  64       4.368  -5.653  30.762  1.00 94.11           H  
ATOM   3479  CA  ALA B  64       4.275  -5.650  32.875  1.00 94.11           C  
ATOM   3480  HA  ALA B  64       4.963  -5.951  33.665  1.00 94.11           H  
ATOM   3481  C   ALA B  64       3.065  -6.606  32.933  1.00 94.11           C  
ATOM   3482  CB  ALA B  64       3.908  -4.175  33.103  1.00 94.11           C  
ATOM   3483  HB1 ALA B  64       4.797  -3.556  32.992  1.00 94.11           H  
ATOM   3484  HB2 ALA B  64       3.506  -4.029  34.106  1.00 94.11           H  
ATOM   3485  HB3 ALA B  64       3.167  -3.862  32.367  1.00 94.11           H  
ATOM   3486  O   ALA B  64       2.943  -7.533  32.129  1.00 94.11           O  
ATOM   3487  N   GLY B  65       2.185  -6.425  33.920  1.00 93.24           N  
ATOM   3488  H   GLY B  65       2.294  -5.607  34.503  1.00 93.24           H  
ATOM   3489  CA  GLY B  65       0.917  -7.157  33.992  1.00 93.24           C  
ATOM   3490  HA2 GLY B  65       0.439  -6.967  34.954  1.00 93.24           H  
ATOM   3491  HA3 GLY B  65       1.111  -8.226  33.909  1.00 93.24           H  
ATOM   3492  C   GLY B  65      -0.063  -6.751  32.885  1.00 93.24           C  
ATOM   3493  O   GLY B  65       0.122  -5.731  32.223  1.00 93.24           O  
ATOM   3494  N   LEU B  66      -1.121  -7.547  32.700  1.00 96.12           N  
ATOM   3495  H   LEU B  66      -1.235  -8.360  33.288  1.00 96.12           H  
ATOM   3496  CA  LEU B  66      -2.228  -7.173  31.815  1.00 96.12           C  
ATOM   3497  HA  LEU B  66      -1.800  -6.948  30.838  1.00 96.12           H  
ATOM   3498  C   LEU B  66      -2.953  -5.906  32.327  1.00 96.12           C  
ATOM   3499  CB  LEU B  66      -3.230  -8.336  31.668  1.00 96.12           C  
ATOM   3500  HB2 LEU B  66      -3.636  -8.563  32.654  1.00 96.12           H  
ATOM   3501  HB3 LEU B  66      -4.058  -7.987  31.051  1.00 96.12           H  
ATOM   3502  O   LEU B  66      -2.964  -5.662  33.540  1.00 96.12           O  
ATOM   3503  CG  LEU B  66      -2.694  -9.640  31.050  1.00 96.12           C  
ATOM   3504  HG  LEU B  66      -2.004 -10.111  31.750  1.00 96.12           H  
ATOM   3505  CD1 LEU B  66      -3.853 -10.601  30.788  1.00 96.12           C  
ATOM   3506 HD11 LEU B  66      -4.371 -10.828  31.720  1.00 96.12           H  
ATOM   3507 HD12 LEU B  66      -4.562 -10.151  30.093  1.00 96.12           H  
ATOM   3508 HD13 LEU B  66      -3.480 -11.527  30.351  1.00 96.12           H  
ATOM   3509  CD2 LEU B  66      -1.968  -9.423  29.727  1.00 96.12           C  
ATOM   3510 HD21 LEU B  66      -1.719 -10.382  29.272  1.00 96.12           H  
ATOM   3511 HD22 LEU B  66      -1.038  -8.889  29.923  1.00 96.12           H  
ATOM   3512 HD23 LEU B  66      -2.587  -8.844  29.042  1.00 96.12           H  
ATOM   3513  N   PRO B  67      -3.592  -5.121  31.440  1.00 95.43           N  
ATOM   3514  CA  PRO B  67      -4.379  -3.954  31.827  1.00 95.43           C  
ATOM   3515  HA  PRO B  67      -3.725  -3.244  32.333  1.00 95.43           H  
ATOM   3516  C   PRO B  67      -5.549  -4.329  32.742  1.00 95.43           C  
ATOM   3517  CB  PRO B  67      -4.895  -3.329  30.527  1.00 95.43           C  
ATOM   3518  HB2 PRO B  67      -5.920  -3.647  30.336  1.00 95.43           H  
ATOM   3519  HB3 PRO B  67      -4.836  -2.241  30.558  1.00 95.43           H  
ATOM   3520  O   PRO B  67      -6.192  -5.360  32.557  1.00 95.43           O  
ATOM   3521  CG  PRO B  67      -3.990  -3.912  29.448  1.00 95.43           C  
ATOM   3522  HG2 PRO B  67      -3.093  -3.298  29.369  1.00 95.43           H  
ATOM   3523  HG3 PRO B  67      -4.495  -3.992  28.485  1.00 95.43           H  
ATOM   3524  CD  PRO B  67      -3.625  -5.282  29.996  1.00 95.43           C  
ATOM   3525  HD2 PRO B  67      -2.664  -5.593  29.586  1.00 95.43           H  
ATOM   3526  HD3 PRO B  67      -4.402  -5.999  29.732  1.00 95.43           H  
ATOM   3527  N   THR B  68      -5.861  -3.462  33.703  1.00 95.22           N  
ATOM   3528  H   THR B  68      -5.333  -2.602  33.756  1.00 95.22           H  
ATOM   3529  CA  THR B  68      -6.977  -3.644  34.656  1.00 95.22           C  
ATOM   3530  HA  THR B  68      -7.432  -4.623  34.505  1.00 95.22           H  
ATOM   3531  C   THR B  68      -8.109  -2.635  34.455  1.00 95.22           C  
ATOM   3532  CB  THR B  68      -6.484  -3.585  36.112  1.00 95.22           C  
ATOM   3533  HB  THR B  68      -7.321  -3.369  36.775  1.00 95.22           H  
ATOM   3534  O   THR B  68      -9.195  -2.804  35.000  1.00 95.22           O  
ATOM   3535  CG2 THR B  68      -5.851  -4.900  36.558  1.00 95.22           C  
ATOM   3536 HG21 THR B  68      -5.389  -4.774  37.537  1.00 95.22           H  
ATOM   3537 HG22 THR B  68      -5.101  -5.228  35.838  1.00 95.22           H  
ATOM   3538 HG23 THR B  68      -6.633  -5.654  36.642  1.00 95.22           H  
ATOM   3539  OG1 THR B  68      -5.495  -2.597  36.288  1.00 95.22           O  
ATOM   3540  HG1 THR B  68      -4.696  -2.927  35.870  1.00 95.22           H  
ATOM   3541  N   ASP B  69      -7.888  -1.605  33.643  1.00 94.30           N  
ATOM   3542  H   ASP B  69      -6.993  -1.519  33.183  1.00 94.30           H  
ATOM   3543  CA  ASP B  69      -8.780  -0.466  33.416  1.00 94.30           C  
ATOM   3544  HA  ASP B  69      -9.500  -0.414  34.233  1.00 94.30           H  
ATOM   3545  C   ASP B  69      -9.597  -0.570  32.114  1.00 94.30           C  
ATOM   3546  CB  ASP B  69      -7.931   0.815  33.466  1.00 94.30           C  
ATOM   3547  HB2 ASP B  69      -8.599   1.677  33.432  1.00 94.30           H  
ATOM   3548  HB3 ASP B  69      -7.398   0.851  34.416  1.00 94.30           H  
ATOM   3549  O   ASP B  69     -10.372   0.326  31.792  1.00 94.30           O  
ATOM   3550  CG  ASP B  69      -6.912   0.917  32.321  1.00 94.30           C  
ATOM   3551  OD1 ASP B  69      -6.378  -0.143  31.903  1.00 94.30           O  
ATOM   3552  OD2 ASP B  69      -6.681   2.056  31.867  1.00 94.30           O  
ATOM   3553  N   ARG B  70      -9.465  -1.678  31.372  1.00 94.63           N  
ATOM   3554  H   ARG B  70      -8.763  -2.336  31.681  1.00 94.63           H  
ATOM   3555  CA  ARG B  70     -10.113  -1.895  30.060  1.00 94.63           C  
ATOM   3556  HA  ARG B  70     -10.480  -0.936  29.694  1.00 94.63           H  
ATOM   3557  C   ARG B  70     -11.339  -2.805  30.092  1.00 94.63           C  
ATOM   3558  CB  ARG B  70      -9.087  -2.411  29.051  1.00 94.63           C  
ATOM   3559  HB2 ARG B  70      -8.751  -3.404  29.348  1.00 94.63           H  
ATOM   3560  HB3 ARG B  70      -9.555  -2.478  28.069  1.00 94.63           H  
ATOM   3561  O   ARG B  70     -11.872  -3.157  29.046  1.00 94.63           O  
ATOM   3562  CG  ARG B  70      -7.885  -1.475  28.967  1.00 94.63           C  
ATOM   3563  HG2 ARG B  70      -7.310  -1.533  29.891  1.00 94.63           H  
ATOM   3564  HG3 ARG B  70      -8.208  -0.447  28.802  1.00 94.63           H  
ATOM   3565  CD  ARG B  70      -7.022  -1.929  27.811  1.00 94.63           C  
ATOM   3566  HD2 ARG B  70      -6.926  -3.015  27.837  1.00 94.63           H  
ATOM   3567  HD3 ARG B  70      -7.500  -1.638  26.875  1.00 94.63           H  
ATOM   3568  NE  ARG B  70      -5.688  -1.337  27.913  1.00 94.63           N  
ATOM   3569  HE  ARG B  70      -5.457  -0.798  28.736  1.00 94.63           H  
ATOM   3570  NH1 ARG B  70      -5.035  -2.165  25.923  1.00 94.63           N  
ATOM   3571 HH11 ARG B  70      -5.913  -2.633  25.749  1.00 94.63           H  
ATOM   3572 HH12 ARG B  70      -4.291  -2.375  25.272  1.00 94.63           H  
ATOM   3573  NH2 ARG B  70      -3.557  -1.078  27.166  1.00 94.63           N  
ATOM   3574 HH21 ARG B  70      -2.952  -1.195  26.365  1.00 94.63           H  
ATOM   3575 HH22 ARG B  70      -3.301  -0.419  27.887  1.00 94.63           H  
ATOM   3576  CZ  ARG B  70      -4.762  -1.524  27.010  1.00 94.63           C  
ATOM   3577  N   GLY B  71     -11.763  -3.229  31.283  1.00 94.58           N  
ATOM   3578  H   GLY B  71     -11.294  -2.870  32.102  1.00 94.58           H  
ATOM   3579  CA  GLY B  71     -12.892  -4.151  31.450  1.00 94.58           C  
ATOM   3580  HA2 GLY B  71     -13.737  -3.797  30.859  1.00 94.58           H  
ATOM   3581  HA3 GLY B  71     -13.186  -4.160  32.500  1.00 94.58           H  
ATOM   3582  C   GLY B  71     -12.599  -5.598  31.037  1.00 94.58           C  
ATOM   3583  O   GLY B  71     -13.528  -6.346  30.751  1.00 94.58           O  
ATOM   3584  N   TRP B  72     -11.326  -6.000  30.984  1.00 94.75           N  
ATOM   3585  H   TRP B  72     -10.597  -5.351  31.242  1.00 94.75           H  
ATOM   3586  CA  TRP B  72     -10.939  -7.384  30.702  1.00 94.75           C  
ATOM   3587  HA  TRP B  72     -11.497  -7.743  29.837  1.00 94.75           H  
ATOM   3588  C   TRP B  72     -11.266  -8.292  31.891  1.00 94.75           C  
ATOM   3589  CB  TRP B  72      -9.441  -7.452  30.383  1.00 94.75           C  
ATOM   3590  HB2 TRP B  72      -8.882  -7.021  31.213  1.00 94.75           H  
ATOM   3591  HB3 TRP B  72      -9.160  -8.504  30.319  1.00 94.75           H  
ATOM   3592  O   TRP B  72     -10.931  -7.966  33.030  1.00 94.75           O  
ATOM   3593  CG  TRP B  72      -8.979  -6.795  29.117  1.00 94.75           C  
ATOM   3594  CD1 TRP B  72      -9.690  -5.963  28.319  1.00 94.75           C  
ATOM   3595  HD1 TRP B  72     -10.704  -5.630  28.487  1.00 94.75           H  
ATOM   3596  CD2 TRP B  72      -7.680  -6.947  28.471  1.00 94.75           C  
ATOM   3597  CE2 TRP B  72      -7.699  -6.220  27.247  1.00 94.75           C  
ATOM   3598  CE3 TRP B  72      -6.503  -7.665  28.778  1.00 94.75           C  
ATOM   3599  HE3 TRP B  72      -6.455  -8.221  29.703  1.00 94.75           H  
ATOM   3600  NE1 TRP B  72      -8.929  -5.605  27.230  1.00 94.75           N  
ATOM   3601  HE1 TRP B  72      -9.264  -4.973  26.518  1.00 94.75           H  
ATOM   3602  CH2 TRP B  72      -5.481  -6.986  26.669  1.00 94.75           C  
ATOM   3603  HH2 TRP B  72      -4.667  -7.040  25.961  1.00 94.75           H  
ATOM   3604  CZ2 TRP B  72      -6.632  -6.259  26.346  1.00 94.75           C  
ATOM   3605  HZ2 TRP B  72      -6.710  -5.780  25.381  1.00 94.75           H  
ATOM   3606  CZ3 TRP B  72      -5.412  -7.680  27.888  1.00 94.75           C  
ATOM   3607  HZ3 TRP B  72      -4.525  -8.250  28.124  1.00 94.75           H  
ATOM   3608  N   ASP B  73     -11.857  -9.460  31.633  1.00 93.40           N  
ATOM   3609  H   ASP B  73     -12.150  -9.672  30.690  1.00 93.40           H  
ATOM   3610  CA  ASP B  73     -12.089 -10.481  32.660  1.00 93.40           C  
ATOM   3611  HA  ASP B  73     -12.337  -9.983  33.598  1.00 93.40           H  
ATOM   3612  C   ASP B  73     -10.804 -11.291  32.907  1.00 93.40           C  
ATOM   3613  CB  ASP B  73     -13.311 -11.338  32.294  1.00 93.40           C  
ATOM   3614  HB2 ASP B  73     -13.105 -11.890  31.377  1.00 93.40           H  
ATOM   3615  HB3 ASP B  73     -14.153 -10.673  32.102  1.00 93.40           H  
ATOM   3616  O   ASP B  73     -10.612 -12.394  32.388  1.00 93.40           O  
ATOM   3617  CG  ASP B  73     -13.711 -12.316  33.412  1.00 93.40           C  
ATOM   3618  OD1 ASP B  73     -12.890 -12.550  34.329  1.00 93.40           O  
ATOM   3619  OD2 ASP B  73     -14.822 -12.875  33.323  1.00 93.40           O  
ATOM   3620  N   LEU B  74      -9.893 -10.701  33.688  1.00 94.48           N  
ATOM   3621  H   LEU B  74     -10.113  -9.773  34.020  1.00 94.48           H  
ATOM   3622  CA  LEU B  74      -8.589 -11.281  34.025  1.00 94.48           C  
ATOM   3623  HA  LEU B  74      -8.031 -11.464  33.106  1.00 94.48           H  
ATOM   3624  C   LEU B  74      -8.689 -12.640  34.735  1.00 94.48           C  
ATOM   3625  CB  LEU B  74      -7.804 -10.289  34.903  1.00 94.48           C  
ATOM   3626  HB2 LEU B  74      -8.389 -10.093  35.802  1.00 94.48           H  
ATOM   3627  HB3 LEU B  74      -6.876 -10.769  35.213  1.00 94.48           H  
ATOM   3628  O   LEU B  74      -7.760 -13.442  34.632  1.00 94.48           O  
ATOM   3629  CG  LEU B  74      -7.457  -8.947  34.232  1.00 94.48           C  
ATOM   3630  HG  LEU B  74      -8.370  -8.434  33.931  1.00 94.48           H  
ATOM   3631  CD1 LEU B  74      -6.713  -8.066  35.232  1.00 94.48           C  
ATOM   3632 HD11 LEU B  74      -5.787  -8.547  35.547  1.00 94.48           H  
ATOM   3633 HD12 LEU B  74      -7.350  -7.890  36.099  1.00 94.48           H  
ATOM   3634 HD13 LEU B  74      -6.482  -7.113  34.756  1.00 94.48           H  
ATOM   3635  CD2 LEU B  74      -6.555  -9.120  33.009  1.00 94.48           C  
ATOM   3636 HD21 LEU B  74      -5.665  -9.684  33.287  1.00 94.48           H  
ATOM   3637 HD22 LEU B  74      -6.270  -8.140  32.627  1.00 94.48           H  
ATOM   3638 HD23 LEU B  74      -7.095  -9.644  32.220  1.00 94.48           H  
ATOM   3639  N   ASP B  75      -9.797 -12.911  35.428  1.00 92.15           N  
ATOM   3640  H   ASP B  75     -10.554 -12.244  35.414  1.00 92.15           H  
ATOM   3641  CA  ASP B  75     -10.004 -14.154  36.170  1.00 92.15           C  
ATOM   3642  HA  ASP B  75      -9.088 -14.410  36.703  1.00 92.15           H  
ATOM   3643  C   ASP B  75     -10.335 -15.303  35.208  1.00 92.15           C  
ATOM   3644  CB  ASP B  75     -11.133 -13.977  37.203  1.00 92.15           C  
ATOM   3645  HB2 ASP B  75     -11.299 -14.937  37.691  1.00 92.15           H  
ATOM   3646  HB3 ASP B  75     -12.053 -13.710  36.682  1.00 92.15           H  
ATOM   3647  O   ASP B  75      -9.777 -16.397  35.324  1.00 92.15           O  
ATOM   3648  CG  ASP B  75     -10.868 -12.932  38.298  1.00 92.15           C  
ATOM   3649  OD1 ASP B  75      -9.732 -12.410  38.389  1.00 92.15           O  
ATOM   3650  OD2 ASP B  75     -11.799 -12.713  39.109  1.00 92.15           O  
ATOM   3651  N   SER B  76     -11.208 -15.044  34.228  1.00 92.10           N  
ATOM   3652  H   SER B  76     -11.658 -14.139  34.225  1.00 92.10           H  
ATOM   3653  CA  SER B  76     -11.583 -16.019  33.196  1.00 92.10           C  
ATOM   3654  HA  SER B  76     -11.772 -16.976  33.683  1.00 92.10           H  
ATOM   3655  C   SER B  76     -10.488 -16.247  32.150  1.00 92.10           C  
ATOM   3656  CB  SER B  76     -12.875 -15.584  32.501  1.00 92.10           C  
ATOM   3657  HB2 SER B  76     -13.282 -16.431  31.949  1.00 92.10           H  
ATOM   3658  HB3 SER B  76     -13.608 -15.263  33.241  1.00 92.10           H  
ATOM   3659  O   SER B  76     -10.378 -17.348  31.606  1.00 92.10           O  
ATOM   3660  OG  SER B  76     -12.615 -14.541  31.588  1.00 92.10           O  
ATOM   3661  HG  SER B  76     -12.339 -13.765  32.081  1.00 92.10           H  
ATOM   3662  N   LEU B  77      -9.643 -15.238  31.900  1.00 93.91           N  
ATOM   3663  H   LEU B  77      -9.850 -14.346  32.326  1.00 93.91           H  
ATOM   3664  CA  LEU B  77      -8.589 -15.298  30.888  1.00 93.91           C  
ATOM   3665  HA  LEU B  77      -9.052 -15.586  29.944  1.00 93.91           H  
ATOM   3666  C   LEU B  77      -7.530 -16.357  31.190  1.00 93.91           C  
ATOM   3667  CB  LEU B  77      -7.928 -13.912  30.746  1.00 93.91           C  
ATOM   3668  HB2 LEU B  77      -6.910 -14.028  30.374  1.00 93.91           H  
ATOM   3669  HB3 LEU B  77      -7.864 -13.452  31.732  1.00 93.91           H  
ATOM   3670  O   LEU B  77      -6.851 -16.806  30.272  1.00 93.91           O  
ATOM   3671  CG  LEU B  77      -8.683 -12.980  29.785  1.00 93.91           C  
ATOM   3672  HG  LEU B  77      -9.751 -13.006  30.003  1.00 93.91           H  
ATOM   3673  CD1 LEU B  77      -8.178 -11.545  29.949  1.00 93.91           C  
ATOM   3674 HD11 LEU B  77      -7.103 -11.496  29.775  1.00 93.91           H  
ATOM   3675 HD12 LEU B  77      -8.697 -10.893  29.246  1.00 93.91           H  
ATOM   3676 HD13 LEU B  77      -8.409 -11.200  30.957  1.00 93.91           H  
ATOM   3677  CD2 LEU B  77      -8.471 -13.393  28.326  1.00 93.91           C  
ATOM   3678 HD21 LEU B  77      -8.749 -14.437  28.179  1.00 93.91           H  
ATOM   3679 HD22 LEU B  77      -7.432 -13.248  28.031  1.00 93.91           H  
ATOM   3680 HD23 LEU B  77      -9.128 -12.800  27.691  1.00 93.91           H  
ATOM   3681  N   PHE B  78      -7.374 -16.795  32.438  1.00 92.65           N  
ATOM   3682  H   PHE B  78      -7.988 -16.432  33.153  1.00 92.65           H  
ATOM   3683  CA  PHE B  78      -6.374 -17.794  32.794  1.00 92.65           C  
ATOM   3684  HA  PHE B  78      -5.770 -18.026  31.917  1.00 92.65           H  
ATOM   3685  C   PHE B  78      -7.009 -19.095  33.250  1.00 92.65           C  
ATOM   3686  CB  PHE B  78      -5.421 -17.242  33.852  1.00 92.65           C  
ATOM   3687  HB2 PHE B  78      -5.986 -17.067  34.768  1.00 92.65           H  
ATOM   3688  HB3 PHE B  78      -4.661 -17.993  34.065  1.00 92.65           H  
ATOM   3689  O   PHE B  78      -7.812 -19.145  34.176  1.00 92.65           O  
ATOM   3690  CG  PHE B  78      -4.729 -15.963  33.438  1.00 92.65           C  
ATOM   3691  CD1 PHE B  78      -3.967 -15.919  32.255  1.00 92.65           C  
ATOM   3692  HD1 PHE B  78      -3.884 -16.787  31.618  1.00 92.65           H  
ATOM   3693  CD2 PHE B  78      -4.894 -14.798  34.208  1.00 92.65           C  
ATOM   3694  HD2 PHE B  78      -5.537 -14.802  35.076  1.00 92.65           H  
ATOM   3695  CE1 PHE B  78      -3.360 -14.719  31.859  1.00 92.65           C  
ATOM   3696  HE1 PHE B  78      -2.825 -14.679  30.922  1.00 92.65           H  
ATOM   3697  CE2 PHE B  78      -4.272 -13.602  33.819  1.00 92.65           C  
ATOM   3698  HE2 PHE B  78      -4.429 -12.702  34.395  1.00 92.65           H  
ATOM   3699  CZ  PHE B  78      -3.491 -13.567  32.652  1.00 92.65           C  
ATOM   3700  HZ  PHE B  78      -3.017 -12.645  32.350  1.00 92.65           H  
ATOM   3701  N   HIS B  79      -6.540 -20.199  32.676  1.00 90.90           N  
ATOM   3702  H   HIS B  79      -5.914 -20.120  31.887  1.00 90.90           H  
ATOM   3703  CA  HIS B  79      -6.941 -21.526  33.111  1.00 90.90           C  
ATOM   3704  HA  HIS B  79      -7.269 -21.454  34.148  1.00 90.90           H  
ATOM   3705  C   HIS B  79      -5.755 -22.509  33.033  1.00 90.90           C  
ATOM   3706  CB  HIS B  79      -8.154 -21.948  32.277  1.00 90.90           C  
ATOM   3707  HB2 HIS B  79      -8.869 -21.126  32.238  1.00 90.90           H  
ATOM   3708  HB3 HIS B  79      -7.818 -22.188  31.269  1.00 90.90           H  
ATOM   3709  O   HIS B  79      -4.875 -22.335  32.190  1.00 90.90           O  
ATOM   3710  CG  HIS B  79      -8.853 -23.134  32.852  1.00 90.90           C  
ATOM   3711  CD2 HIS B  79      -9.789 -23.155  33.850  1.00 90.90           C  
ATOM   3712  HD2 HIS B  79     -10.223 -22.290  34.329  1.00 90.90           H  
ATOM   3713  ND1 HIS B  79      -8.516 -24.424  32.568  1.00 90.90           N  
ATOM   3714  HD1 HIS B  79      -8.007 -24.712  31.745  1.00 90.90           H  
ATOM   3715  CE1 HIS B  79      -9.134 -25.218  33.446  1.00 90.90           C  
ATOM   3716  HE1 HIS B  79      -9.041 -26.293  33.469  1.00 90.90           H  
ATOM   3717  NE2 HIS B  79      -9.984 -24.500  34.203  1.00 90.90           N  
ATOM   3718  N   PRO B  80      -5.678 -23.537  33.905  1.00 87.86           N  
ATOM   3719  CA  PRO B  80      -4.614 -24.551  33.847  1.00 87.86           C  
ATOM   3720  HA  PRO B  80      -3.648 -24.062  33.968  1.00 87.86           H  
ATOM   3721  C   PRO B  80      -4.583 -25.381  32.557  1.00 87.86           C  
ATOM   3722  CB  PRO B  80      -4.880 -25.475  35.041  1.00 87.86           C  
ATOM   3723  HB2 PRO B  80      -5.531 -26.295  34.741  1.00 87.86           H  
ATOM   3724  HB3 PRO B  80      -3.954 -25.865  35.463  1.00 87.86           H  
ATOM   3725  O   PRO B  80      -3.537 -25.893  32.175  1.00 87.86           O  
ATOM   3726  CG  PRO B  80      -5.623 -24.591  36.036  1.00 87.86           C  
ATOM   3727  HG2 PRO B  80      -4.906 -24.002  36.608  1.00 87.86           H  
ATOM   3728  HG3 PRO B  80      -6.256 -25.176  36.703  1.00 87.86           H  
ATOM   3729  CD  PRO B  80      -6.436 -23.663  35.145  1.00 87.86           C  
ATOM   3730  HD2 PRO B  80      -7.412 -24.111  34.962  1.00 87.86           H  
ATOM   3731  HD3 PRO B  80      -6.557 -22.704  35.648  1.00 87.86           H  
ATOM   3732  N   ASP B  81      -5.741 -25.547  31.924  1.00 85.92           N  
ATOM   3733  H   ASP B  81      -6.523 -25.026  32.296  1.00 85.92           H  
ATOM   3734  CA  ASP B  81      -5.891 -26.217  30.630  1.00 85.92           C  
ATOM   3735  HA  ASP B  81      -5.252 -27.100  30.610  1.00 85.92           H  
ATOM   3736  C   ASP B  81      -5.507 -25.249  29.493  1.00 85.92           C  
ATOM   3737  CB  ASP B  81      -7.330 -26.728  30.489  1.00 85.92           C  
ATOM   3738  HB2 ASP B  81      -8.018 -25.890  30.605  1.00 85.92           H  
ATOM   3739  HB3 ASP B  81      -7.528 -27.443  31.287  1.00 85.92           H  
ATOM   3740  O   ASP B  81      -6.230 -24.269  29.292  1.00 85.92           O  
ATOM   3741  CG  ASP B  81      -7.663 -27.375  29.146  1.00 85.92           C  
ATOM   3742  OD1 ASP B  81      -6.753 -27.535  28.299  1.00 85.92           O  
ATOM   3743  OD2 ASP B  81      -8.870 -27.665  29.002  1.00 85.92           O  
ATOM   3744  N   PRO B  82      -4.422 -25.508  28.736  1.00 82.33           N  
ATOM   3745  CA  PRO B  82      -3.976 -24.629  27.654  1.00 82.33           C  
ATOM   3746  HA  PRO B  82      -3.812 -23.629  28.054  1.00 82.33           H  
ATOM   3747  C   PRO B  82      -4.981 -24.550  26.499  1.00 82.33           C  
ATOM   3748  CB  PRO B  82      -2.647 -25.215  27.149  1.00 82.33           C  
ATOM   3749  HB2 PRO B  82      -2.782 -25.677  26.171  1.00 82.33           H  
ATOM   3750  HB3 PRO B  82      -1.879 -24.444  27.087  1.00 82.33           H  
ATOM   3751  O   PRO B  82      -4.960 -23.602  25.715  1.00 82.33           O  
ATOM   3752  CG  PRO B  82      -2.258 -26.290  28.160  1.00 82.33           C  
ATOM   3753  HG2 PRO B  82      -1.590 -25.860  28.906  1.00 82.33           H  
ATOM   3754  HG3 PRO B  82      -1.787 -27.145  27.675  1.00 82.33           H  
ATOM   3755  CD  PRO B  82      -3.567 -26.679  28.826  1.00 82.33           C  
ATOM   3756  HD2 PRO B  82      -3.362 -26.967  29.857  1.00 82.33           H  
ATOM   3757  HD3 PRO B  82      -4.030 -27.505  28.285  1.00 82.33           H  
ATOM   3758  N   THR B  83      -5.856 -25.542  26.360  1.00 83.18           N  
ATOM   3759  H   THR B  83      -5.877 -26.276  27.054  1.00 83.18           H  
ATOM   3760  CA  THR B  83      -6.809 -25.634  25.247  1.00 83.18           C  
ATOM   3761  HA  THR B  83      -6.465 -25.001  24.429  1.00 83.18           H  
ATOM   3762  C   THR B  83      -8.196 -25.102  25.594  1.00 83.18           C  
ATOM   3763  CB  THR B  83      -6.860 -27.057  24.676  1.00 83.18           C  
ATOM   3764  HB  THR B  83      -7.588 -27.090  23.865  1.00 83.18           H  
ATOM   3765  O   THR B  83      -9.085 -25.143  24.758  1.00 83.18           O  
ATOM   3766  CG2 THR B  83      -5.497 -27.457  24.101  1.00 83.18           C  
ATOM   3767 HG21 THR B  83      -5.189 -26.733  23.347  1.00 83.18           H  
ATOM   3768 HG22 THR B  83      -4.748 -27.510  24.891  1.00 83.18           H  
ATOM   3769 HG23 THR B  83      -5.587 -28.436  23.630  1.00 83.18           H  
ATOM   3770  OG1 THR B  83      -7.202 -28.039  25.633  1.00 83.18           O  
ATOM   3771  HG1 THR B  83      -7.084 -27.732  26.535  1.00 83.18           H  
ATOM   3772  N   ARG B  84      -8.387 -24.554  26.800  1.00 82.12           N  
ATOM   3773  H   ARG B  84      -7.607 -24.520  27.441  1.00 82.12           H  
ATOM   3774  CA  ARG B  84      -9.669 -23.981  27.224  1.00 82.12           C  
ATOM   3775  HA  ARG B  84     -10.439 -24.740  27.081  1.00 82.12           H  
ATOM   3776  C   ARG B  84     -10.047 -22.771  26.354  1.00 82.12           C  
ATOM   3777  CB  ARG B  84      -9.558 -23.614  28.715  1.00 82.12           C  
ATOM   3778  HB2 ARG B  84      -9.165 -24.467  29.267  1.00 82.12           H  
ATOM   3779  HB3 ARG B  84      -8.838 -22.802  28.820  1.00 82.12           H  
ATOM   3780  O   ARG B  84      -9.302 -21.787  26.335  1.00 82.12           O  
ATOM   3781  CG  ARG B  84     -10.891 -23.188  29.346  1.00 82.12           C  
ATOM   3782  HG2 ARG B  84     -11.451 -22.568  28.646  1.00 82.12           H  
ATOM   3783  HG3 ARG B  84     -10.696 -22.586  30.234  1.00 82.12           H  
ATOM   3784  CD  ARG B  84     -11.740 -24.400  29.740  1.00 82.12           C  
ATOM   3785  HD2 ARG B  84     -11.643 -25.176  28.980  1.00 82.12           H  
ATOM   3786  HD3 ARG B  84     -12.783 -24.084  29.749  1.00 82.12           H  
ATOM   3787  NE  ARG B  84     -11.401 -24.902  31.088  1.00 82.12           N  
ATOM   3788  HE  ARG B  84     -11.380 -24.211  31.825  1.00 82.12           H  
ATOM   3789  NH1 ARG B  84     -11.248 -27.153  30.622  1.00 82.12           N  
ATOM   3790 HH11 ARG B  84     -11.205 -28.118  30.916  1.00 82.12           H  
ATOM   3791 HH12 ARG B  84     -10.849 -26.964  29.714  1.00 82.12           H  
ATOM   3792  NH2 ARG B  84     -11.540 -26.481  32.715  1.00 82.12           N  
ATOM   3793 HH21 ARG B  84     -11.511 -25.737  33.397  1.00 82.12           H  
ATOM   3794 HH22 ARG B  84     -11.642 -27.449  32.985  1.00 82.12           H  
ATOM   3795  CZ  ARG B  84     -11.398 -26.168  31.459  1.00 82.12           C  
ATOM   3796  N   SER B  85     -11.211 -22.807  25.709  1.00 85.70           N  
ATOM   3797  H   SER B  85     -11.703 -23.684  25.610  1.00 85.70           H  
ATOM   3798  CA  SER B  85     -11.780 -21.670  24.970  1.00 85.70           C  
ATOM   3799  HA  SER B  85     -11.156 -21.476  24.098  1.00 85.70           H  
ATOM   3800  C   SER B  85     -11.838 -20.407  25.835  1.00 85.70           C  
ATOM   3801  CB  SER B  85     -13.192 -21.999  24.475  1.00 85.70           C  
ATOM   3802  HB2 SER B  85     -13.879 -22.014  25.322  1.00 85.70           H  
ATOM   3803  HB3 SER B  85     -13.522 -21.242  23.764  1.00 85.70           H  
ATOM   3804  O   SER B  85     -12.038 -20.489  27.048  1.00 85.70           O  
ATOM   3805  OG  SER B  85     -13.203 -23.265  23.858  1.00 85.70           O  
ATOM   3806  HG  SER B  85     -12.663 -23.193  23.067  1.00 85.70           H  
ATOM   3807  N   GLY B  86     -11.632 -19.240  25.226  1.00 90.09           N  
ATOM   3808  H   GLY B  86     -11.546 -19.226  24.219  1.00 90.09           H  
ATOM   3809  CA  GLY B  86     -11.678 -17.949  25.924  1.00 90.09           C  
ATOM   3810  HA2 GLY B  86     -11.781 -17.157  25.182  1.00 90.09           H  
ATOM   3811  HA3 GLY B  86     -12.559 -17.918  26.565  1.00 90.09           H  
ATOM   3812  C   GLY B  86     -10.460 -17.601  26.787  1.00 90.09           C  
ATOM   3813  O   GLY B  86     -10.401 -16.511  27.345  1.00 90.09           O  
ATOM   3814  N   THR B  87      -9.465 -18.488  26.894  1.00 91.38           N  
ATOM   3815  H   THR B  87      -9.576 -19.384  26.442  1.00 91.38           H  
ATOM   3816  CA  THR B  87      -8.299 -18.265  27.769  1.00 91.38           C  
ATOM   3817  HA  THR B  87      -8.542 -17.466  28.469  1.00 91.38           H  
ATOM   3818  C   THR B  87      -7.060 -17.819  27.001  1.00 91.38           C  
ATOM   3819  CB  THR B  87      -7.977 -19.492  28.626  1.00 91.38           C  
ATOM   3820  HB  THR B  87      -7.189 -19.229  29.331  1.00 91.38           H  
ATOM   3821  O   THR B  87      -6.830 -18.253  25.873  1.00 91.38           O  
ATOM   3822  CG2 THR B  87      -9.193 -19.957  29.419  1.00 91.38           C  
ATOM   3823 HG21 THR B  87      -9.511 -19.164  30.096  1.00 91.38           H  
ATOM   3824 HG22 THR B  87     -10.023 -20.212  28.759  1.00 91.38           H  
ATOM   3825 HG23 THR B  87      -8.926 -20.841  29.997  1.00 91.38           H  
ATOM   3826  OG1 THR B  87      -7.512 -20.567  27.838  1.00 91.38           O  
ATOM   3827  HG1 THR B  87      -8.265 -20.940  27.374  1.00 91.38           H  
ATOM   3828  N   ALA B  88      -6.220 -17.003  27.627  1.00 93.31           N  
ATOM   3829  H   ALA B  88      -6.453 -16.723  28.569  1.00 93.31           H  
ATOM   3830  CA  ALA B  88      -4.923 -16.581  27.134  1.00 93.31           C  
ATOM   3831  HA  ALA B  88      -4.850 -16.842  26.078  1.00 93.31           H  
ATOM   3832  C   ALA B  88      -3.780 -17.279  27.894  1.00 93.31           C  
ATOM   3833  CB  ALA B  88      -4.833 -15.057  27.234  1.00 93.31           C  
ATOM   3834  HB1 ALA B  88      -3.854 -14.728  26.888  1.00 93.31           H  
ATOM   3835  HB2 ALA B  88      -4.965 -14.745  28.270  1.00 93.31           H  
ATOM   3836  HB3 ALA B  88      -5.609 -14.601  26.620  1.00 93.31           H  
ATOM   3837  O   ALA B  88      -3.818 -17.471  29.110  1.00 93.31           O  
ATOM   3838  N   HIS B  89      -2.716 -17.646  27.183  1.00 89.99           N  
ATOM   3839  H   HIS B  89      -2.756 -17.523  26.181  1.00 89.99           H  
ATOM   3840  CA  HIS B  89      -1.492 -18.201  27.770  1.00 89.99           C  
ATOM   3841  HA  HIS B  89      -1.741 -18.859  28.603  1.00 89.99           H  
ATOM   3842  C   HIS B  89      -0.575 -17.117  28.314  1.00 89.99           C  
ATOM   3843  CB  HIS B  89      -0.728 -18.997  26.709  1.00 89.99           C  
ATOM   3844  HB2 HIS B  89       0.227 -19.314  27.126  1.00 89.99           H  
ATOM   3845  HB3 HIS B  89      -0.521 -18.352  25.855  1.00 89.99           H  
ATOM   3846  O   HIS B  89       0.161 -17.347  29.275  1.00 89.99           O  
ATOM   3847  CG  HIS B  89      -1.431 -20.223  26.210  1.00 89.99           C  
ATOM   3848  CD2 HIS B  89      -2.599 -20.757  26.676  1.00 89.99           C  
ATOM   3849  HD2 HIS B  89      -3.221 -20.374  27.472  1.00 89.99           H  
ATOM   3850  ND1 HIS B  89      -0.972 -20.983  25.142  1.00 89.99           N  
ATOM   3851  CE1 HIS B  89      -1.875 -21.954  24.971  1.00 89.99           C  
ATOM   3852  HE1 HIS B  89      -1.845 -22.689  24.181  1.00 89.99           H  
ATOM   3853  NE2 HIS B  89      -2.859 -21.836  25.872  1.00 89.99           N  
ATOM   3854  HE2 HIS B  89      -3.689 -22.412  25.883  1.00 89.99           H  
ATOM   3855  N   GLN B  90      -0.610 -15.947  27.683  1.00 91.88           N  
ATOM   3856  H   GLN B  90      -1.271 -15.826  26.929  1.00 91.88           H  
ATOM   3857  CA  GLN B  90       0.256 -14.838  28.020  1.00 91.88           C  
ATOM   3858  HA  GLN B  90       1.248 -15.235  28.234  1.00 91.88           H  
ATOM   3859  C   GLN B  90      -0.251 -14.120  29.276  1.00 91.88           C  
ATOM   3860  CB  GLN B  90       0.378 -13.937  26.791  1.00 91.88           C  
ATOM   3861  HB2 GLN B  90      -0.565 -13.430  26.588  1.00 91.88           H  
ATOM   3862  HB3 GLN B  90       0.661 -14.540  25.928  1.00 91.88           H  
ATOM   3863  O   GLN B  90      -1.361 -13.596  29.296  1.00 91.88           O  
ATOM   3864  CG  GLN B  90       1.477 -12.923  27.063  1.00 91.88           C  
ATOM   3865  HG2 GLN B  90       2.396 -13.433  27.351  1.00 91.88           H  
ATOM   3866  HG3 GLN B  90       1.142 -12.324  27.909  1.00 91.88           H  
ATOM   3867  CD  GLN B  90       1.779 -12.054  25.858  1.00 91.88           C  
ATOM   3868  NE2 GLN B  90       1.570 -10.762  25.950  1.00 91.88           N  
ATOM   3869 HE21 GLN B  90       1.876 -10.137  25.218  1.00 91.88           H  
ATOM   3870 HE22 GLN B  90       1.287 -10.384  26.843  1.00 91.88           H  
ATOM   3871  OE1 GLN B  90       2.237 -12.541  24.841  1.00 91.88           O  
ATOM   3872  N   ARG B  91       0.568 -14.105  30.335  1.00 93.69           N  
ATOM   3873  H   ARG B  91       1.460 -14.569  30.242  1.00 93.69           H  
ATOM   3874  CA  ARG B  91       0.183 -13.608  31.672  1.00 93.69           C  
ATOM   3875  HA  ARG B  91      -0.903 -13.648  31.761  1.00 93.69           H  
ATOM   3876  C   ARG B  91       0.532 -12.144  31.943  1.00 93.69           C  
ATOM   3877  CB  ARG B  91       0.788 -14.521  32.743  1.00 93.69           C  
ATOM   3878  HB2 ARG B  91       0.503 -14.136  33.723  1.00 93.69           H  
ATOM   3879  HB3 ARG B  91       1.875 -14.488  32.677  1.00 93.69           H  
ATOM   3880  O   ARG B  91       0.169 -11.606  32.985  1.00 93.69           O  
ATOM   3881  CG  ARG B  91       0.316 -15.977  32.594  1.00 93.69           C  
ATOM   3882  HG2 ARG B  91      -0.479 -16.051  31.852  1.00 93.69           H  
ATOM   3883  HG3 ARG B  91       1.153 -16.595  32.267  1.00 93.69           H  
ATOM   3884  CD  ARG B  91      -0.226 -16.493  33.925  1.00 93.69           C  
ATOM   3885  HD2 ARG B  91       0.550 -16.407  34.686  1.00 93.69           H  
ATOM   3886  HD3 ARG B  91      -1.073 -15.865  34.204  1.00 93.69           H  
ATOM   3887  NE  ARG B  91      -0.660 -17.894  33.810  1.00 93.69           N  
ATOM   3888  HE  ARG B  91      -0.394 -18.372  32.961  1.00 93.69           H  
ATOM   3889  NH1 ARG B  91      -1.943 -17.938  35.710  1.00 93.69           N  
ATOM   3890 HH11 ARG B  91      -2.655 -18.381  36.272  1.00 93.69           H  
ATOM   3891 HH12 ARG B  91      -1.777 -16.947  35.810  1.00 93.69           H  
ATOM   3892  NH2 ARG B  91      -1.813 -19.757  34.416  1.00 93.69           N  
ATOM   3893 HH21 ARG B  91      -1.549 -20.189  33.542  1.00 93.69           H  
ATOM   3894 HH22 ARG B  91      -2.496 -20.205  35.011  1.00 93.69           H  
ATOM   3895  CZ  ARG B  91      -1.463 -18.523  34.646  1.00 93.69           C  
ATOM   3896  N   GLY B  92       1.248 -11.523  31.021  1.00 94.60           N  
ATOM   3897  H   GLY B  92       1.427 -12.024  30.163  1.00 94.60           H  
ATOM   3898  CA  GLY B  92       1.677 -10.131  31.061  1.00 94.60           C  
ATOM   3899  HA2 GLY B  92       0.918  -9.505  31.530  1.00 94.60           H  
ATOM   3900  HA3 GLY B  92       2.604 -10.050  31.629  1.00 94.60           H  
ATOM   3901  C   GLY B  92       1.915  -9.630  29.643  1.00 94.60           C  
ATOM   3902  O   GLY B  92       1.442 -10.232  28.689  1.00 94.60           O  
ATOM   3903  N   GLY B  93       2.644  -8.547  29.461  1.00 96.42           N  
ATOM   3904  H   GLY B  93       2.939  -8.017  30.269  1.00 96.42           H  
ATOM   3905  CA  GLY B  93       2.986  -8.024  28.137  1.00 96.42           C  
ATOM   3906  HA2 GLY B  93       3.824  -8.581  27.719  1.00 96.42           H  
ATOM   3907  HA3 GLY B  93       2.144  -8.125  27.452  1.00 96.42           H  
ATOM   3908  C   GLY B  93       3.356  -6.555  28.212  1.00 96.42           C  
ATOM   3909  O   GLY B  93       3.297  -5.947  29.281  1.00 96.42           O  
ATOM   3910  N   GLY B  94       3.742  -5.976  27.083  1.00 98.12           N  
ATOM   3911  H   GLY B  94       3.762  -6.516  26.229  1.00 98.12           H  
ATOM   3912  CA  GLY B  94       3.918  -4.531  26.989  1.00 98.12           C  
ATOM   3913  HA2 GLY B  94       4.608  -4.301  26.178  1.00 98.12           H  
ATOM   3914  HA3 GLY B  94       4.336  -4.132  27.913  1.00 98.12           H  
ATOM   3915  C   GLY B  94       2.582  -3.861  26.689  1.00 98.12           C  
ATOM   3916  O   GLY B  94       2.114  -3.935  25.563  1.00 98.12           O  
ATOM   3917  N   PHE B  95       1.962  -3.196  27.658  1.00 97.61           N  
ATOM   3918  H   PHE B  95       2.389  -3.145  28.573  1.00 97.61           H  
ATOM   3919  CA  PHE B  95       0.681  -2.510  27.456  1.00 97.61           C  
ATOM   3920  HA  PHE B  95       0.353  -2.634  26.424  1.00 97.61           H  
ATOM   3921  C   PHE B  95       0.809  -1.008  27.686  1.00 97.61           C  
ATOM   3922  CB  PHE B  95      -0.400  -3.138  28.338  1.00 97.61           C  
ATOM   3923  HB2 PHE B  95      -0.064  -3.157  29.375  1.00 97.61           H  
ATOM   3924  HB3 PHE B  95      -1.288  -2.508  28.289  1.00 97.61           H  
ATOM   3925  O   PHE B  95       1.609  -0.560  28.508  1.00 97.61           O  
ATOM   3926  CG  PHE B  95      -0.775  -4.537  27.895  1.00 97.61           C  
ATOM   3927  CD1 PHE B  95      -1.735  -4.713  26.884  1.00 97.61           C  
ATOM   3928  HD1 PHE B  95      -2.245  -3.855  26.470  1.00 97.61           H  
ATOM   3929  CD2 PHE B  95      -0.135  -5.660  28.450  1.00 97.61           C  
ATOM   3930  HD2 PHE B  95       0.600  -5.532  29.232  1.00 97.61           H  
ATOM   3931  CE1 PHE B  95      -2.030  -5.995  26.398  1.00 97.61           C  
ATOM   3932  HE1 PHE B  95      -2.739  -6.104  25.590  1.00 97.61           H  
ATOM   3933  CE2 PHE B  95      -0.438  -6.945  27.969  1.00 97.61           C  
ATOM   3934  HE2 PHE B  95       0.075  -7.806  28.372  1.00 97.61           H  
ATOM   3935  CZ  PHE B  95      -1.382  -7.114  26.942  1.00 97.61           C  
ATOM   3936  HZ  PHE B  95      -1.596  -8.100  26.556  1.00 97.61           H  
ATOM   3937  N   LEU B  96       0.006  -0.234  26.956  1.00 94.97           N  
ATOM   3938  H   LEU B  96      -0.621  -0.668  26.294  1.00 94.97           H  
ATOM   3939  CA  LEU B  96      -0.067   1.215  27.119  1.00 94.97           C  
ATOM   3940  HA  LEU B  96       0.927   1.602  27.344  1.00 94.97           H  
ATOM   3941  C   LEU B  96      -0.992   1.572  28.289  1.00 94.97           C  
ATOM   3942  CB  LEU B  96      -0.563   1.860  25.814  1.00 94.97           C  
ATOM   3943  HB2 LEU B  96      -0.569   2.943  25.937  1.00 94.97           H  
ATOM   3944  HB3 LEU B  96      -1.593   1.540  25.651  1.00 94.97           H  
ATOM   3945  O   LEU B  96      -2.092   1.024  28.402  1.00 94.97           O  
ATOM   3946  CG  LEU B  96       0.254   1.506  24.558  1.00 94.97           C  
ATOM   3947  HG  LEU B  96       0.284   0.424  24.427  1.00 94.97           H  
ATOM   3948  CD1 LEU B  96      -0.430   2.107  23.338  1.00 94.97           C  
ATOM   3949 HD11 LEU B  96       0.086   1.802  22.428  1.00 94.97           H  
ATOM   3950 HD12 LEU B  96      -0.423   3.194  23.415  1.00 94.97           H  
ATOM   3951 HD13 LEU B  96      -1.463   1.760  23.297  1.00 94.97           H  
ATOM   3952  CD2 LEU B  96       1.685   2.030  24.633  1.00 94.97           C  
ATOM   3953 HD21 LEU B  96       2.206   1.559  25.466  1.00 94.97           H  
ATOM   3954 HD22 LEU B  96       2.212   1.778  23.712  1.00 94.97           H  
ATOM   3955 HD23 LEU B  96       1.689   3.112  24.768  1.00 94.97           H  
ATOM   3956  N   THR B  97      -0.581   2.535  29.111  1.00 85.02           N  
ATOM   3957  H   THR B  97       0.341   2.932  29.003  1.00 85.02           H  
ATOM   3958  CA  THR B  97      -1.447   3.187  30.111  1.00 85.02           C  
ATOM   3959  HA  THR B  97      -2.042   2.437  30.630  1.00 85.02           H  
ATOM   3960  C   THR B  97      -2.434   4.163  29.469  1.00 85.02           C  
ATOM   3961  CB  THR B  97      -0.590   3.936  31.145  1.00 85.02           C  
ATOM   3962  HB  THR B  97      -1.216   4.594  31.748  1.00 85.02           H  
ATOM   3963  O   THR B  97      -3.502   4.402  30.014  1.00 85.02           O  
ATOM   3964  CG2 THR B  97       0.113   2.930  32.065  1.00 85.02           C  
ATOM   3965 HG21 THR B  97       0.771   2.282  31.487  1.00 85.02           H  
ATOM   3966 HG22 THR B  97      -0.630   2.327  32.585  1.00 85.02           H  
ATOM   3967 HG23 THR B  97       0.705   3.476  32.800  1.00 85.02           H  
ATOM   3968  OG1 THR B  97       0.426   4.684  30.505  1.00 85.02           O  
ATOM   3969  HG1 THR B  97       0.128   5.581  30.339  1.00 85.02           H  
ATOM   3970  N   GLU B  98      -2.113   4.669  28.275  1.00 87.03           N  
ATOM   3971  H   GLU B  98      -1.173   4.497  27.948  1.00 87.03           H  
ATOM   3972  CA  GLU B  98      -2.863   5.735  27.594  1.00 87.03           C  
ATOM   3973  HA  GLU B  98      -3.249   6.425  28.344  1.00 87.03           H  
ATOM   3974  C   GLU B  98      -4.077   5.242  26.789  1.00 87.03           C  
ATOM   3975  CB  GLU B  98      -1.912   6.527  26.674  1.00 87.03           C  
ATOM   3976  HB2 GLU B  98      -1.638   5.899  25.826  1.00 87.03           H  
ATOM   3977  HB3 GLU B  98      -2.445   7.395  26.286  1.00 87.03           H  
ATOM   3978  O   GLU B  98      -4.818   6.043  26.234  1.00 87.03           O  
ATOM   3979  CG  GLU B  98      -0.617   7.010  27.347  1.00 87.03           C  
ATOM   3980  HG2 GLU B  98      -0.113   7.706  26.676  1.00 87.03           H  
ATOM   3981  HG3 GLU B  98       0.044   6.153  27.477  1.00 87.03           H  
ATOM   3982  CD  GLU B  98      -0.873   7.684  28.701  1.00 87.03           C  
ATOM   3983  OE1 GLU B  98      -0.232   7.233  29.681  1.00 87.03           O  
ATOM   3984  OE2 GLU B  98      -1.756   8.564  28.765  1.00 87.03           O  
ATOM   3985  N   ALA B  99      -4.325   3.930  26.696  1.00 93.71           N  
ATOM   3986  H   ALA B  99      -3.732   3.297  27.213  1.00 93.71           H  
ATOM   3987  CA  ALA B  99      -5.381   3.391  25.825  1.00 93.71           C  
ATOM   3988  HA  ALA B  99      -5.173   3.703  24.801  1.00 93.71           H  
ATOM   3989  C   ALA B  99      -6.799   3.905  26.175  1.00 93.71           C  
ATOM   3990  CB  ALA B  99      -5.313   1.861  25.895  1.00 93.71           C  
ATOM   3991  HB1 ALA B  99      -6.070   1.430  25.239  1.00 93.71           H  
ATOM   3992  HB2 ALA B  99      -5.497   1.529  26.917  1.00 93.71           H  
ATOM   3993  HB3 ALA B  99      -4.330   1.517  25.573  1.00 93.71           H  
ATOM   3994  O   ALA B  99      -7.679   3.984  25.308  1.00 93.71           O  
ATOM   3995  N   THR B 100      -7.022   4.248  27.447  1.00 95.17           N  
ATOM   3996  H   THR B 100      -6.256   4.178  28.101  1.00 95.17           H  
ATOM   3997  CA  THR B 100      -8.287   4.775  27.982  1.00 95.17           C  
ATOM   3998  HA  THR B 100      -9.095   4.513  27.300  1.00 95.17           H  
ATOM   3999  C   THR B 100      -8.308   6.307  28.090  1.00 95.17           C  
ATOM   4000  CB  THR B 100      -8.607   4.121  29.341  1.00 95.17           C  
ATOM   4001  HB  THR B 100      -9.545   4.526  29.720  1.00 95.17           H  
ATOM   4002  O   THR B 100      -9.356   6.873  28.405  1.00 95.17           O  
ATOM   4003  CG2 THR B 100      -8.744   2.603  29.227  1.00 95.17           C  
ATOM   4004 HG21 THR B 100      -9.075   2.201  30.185  1.00 95.17           H  
ATOM   4005 HG22 THR B 100      -9.481   2.351  28.464  1.00 95.17           H  
ATOM   4006 HG23 THR B 100      -7.784   2.152  28.975  1.00 95.17           H  
ATOM   4007  OG1 THR B 100      -7.581   4.386  30.268  1.00 95.17           O  
ATOM   4008  HG1 THR B 100      -7.356   3.590  30.755  1.00 95.17           H  
ATOM   4009  N   ALA B 101      -7.195   6.985  27.786  1.00 95.32           N  
ATOM   4010  H   ALA B 101      -6.404   6.481  27.410  1.00 95.32           H  
ATOM   4011  CA  ALA B 101      -7.037   8.434  27.863  1.00 95.32           C  
ATOM   4012  HA  ALA B 101      -7.842   8.847  28.472  1.00 95.32           H  
ATOM   4013  C   ALA B 101      -7.114   9.083  26.470  1.00 95.32           C  
ATOM   4014  CB  ALA B 101      -5.713   8.742  28.573  1.00 95.32           C  
ATOM   4015  HB1 ALA B 101      -4.879   8.364  27.983  1.00 95.32           H  
ATOM   4016  HB2 ALA B 101      -5.593   9.819  28.687  1.00 95.32           H  
ATOM   4017  HB3 ALA B 101      -5.695   8.272  29.556  1.00 95.32           H  
ATOM   4018  O   ALA B 101      -6.605   8.540  25.493  1.00 95.32           O  
ATOM   4019  N   PHE B 102      -7.795  10.228  26.371  1.00 95.81           N  
ATOM   4020  H   PHE B 102      -8.209  10.621  27.204  1.00 95.81           H  
ATOM   4021  CA  PHE B 102      -7.878  11.042  25.153  1.00 95.81           C  
ATOM   4022  HA  PHE B 102      -6.880  11.152  24.730  1.00 95.81           H  
ATOM   4023  C   PHE B 102      -8.443  12.432  25.481  1.00 95.81           C  
ATOM   4024  CB  PHE B 102      -8.800  10.343  24.138  1.00 95.81           C  
ATOM   4025  HB2 PHE B 102      -9.791  10.241  24.581  1.00 95.81           H  
ATOM   4026  HB3 PHE B 102      -8.427   9.338  23.942  1.00 95.81           H  
ATOM   4027  O   PHE B 102      -9.311  12.541  26.353  1.00 95.81           O  
ATOM   4028  CG  PHE B 102      -8.917  11.039  22.798  1.00 95.81           C  
ATOM   4029  CD1 PHE B 102     -10.181  11.406  22.296  1.00 95.81           C  
ATOM   4030  HD1 PHE B 102     -11.068  11.228  22.886  1.00 95.81           H  
ATOM   4031  CD2 PHE B 102      -7.763  11.279  22.028  1.00 95.81           C  
ATOM   4032  HD2 PHE B 102      -6.789  11.001  22.400  1.00 95.81           H  
ATOM   4033  CE1 PHE B 102     -10.292  11.989  21.022  1.00 95.81           C  
ATOM   4034  HE1 PHE B 102     -11.262  12.264  20.634  1.00 95.81           H  
ATOM   4035  CE2 PHE B 102      -7.876  11.868  20.759  1.00 95.81           C  
ATOM   4036  HE2 PHE B 102      -6.985  12.046  20.175  1.00 95.81           H  
ATOM   4037  CZ  PHE B 102      -9.139  12.221  20.255  1.00 95.81           C  
ATOM   4038  HZ  PHE B 102      -9.217  12.683  19.282  1.00 95.81           H  
ATOM   4039  N   ASP B 103      -8.021  13.478  24.761  1.00 93.37           N  
ATOM   4040  H   ASP B 103      -7.277  13.327  24.094  1.00 93.37           H  
ATOM   4041  CA  ASP B 103      -8.628  14.819  24.826  1.00 93.37           C  
ATOM   4042  HA  ASP B 103      -9.225  14.886  25.736  1.00 93.37           H  
ATOM   4043  C   ASP B 103      -9.563  15.069  23.624  1.00 93.37           C  
ATOM   4044  CB  ASP B 103      -7.564  15.920  24.981  1.00 93.37           C  
ATOM   4045  HB2 ASP B 103      -6.896  15.642  25.796  1.00 93.37           H  
ATOM   4046  HB3 ASP B 103      -6.971  15.995  24.070  1.00 93.37           H  
ATOM   4047  O   ASP B 103      -9.153  15.634  22.606  1.00 93.37           O  
ATOM   4048  CG  ASP B 103      -8.185  17.294  25.310  1.00 93.37           C  
ATOM   4049  OD1 ASP B 103      -9.416  17.480  25.113  1.00 93.37           O  
ATOM   4050  OD2 ASP B 103      -7.436  18.179  25.781  1.00 93.37           O  
ATOM   4051  N   PRO B 104     -10.849  14.676  23.702  1.00 90.42           N  
ATOM   4052  CA  PRO B 104     -11.773  14.874  22.591  1.00 90.42           C  
ATOM   4053  HA  PRO B 104     -11.358  14.434  21.685  1.00 90.42           H  
ATOM   4054  C   PRO B 104     -12.055  16.352  22.302  1.00 90.42           C  
ATOM   4055  CB  PRO B 104     -13.031  14.108  23.000  1.00 90.42           C  
ATOM   4056  HB2 PRO B 104     -13.945  14.546  22.601  1.00 90.42           H  
ATOM   4057  HB3 PRO B 104     -12.911  13.082  22.652  1.00 90.42           H  
ATOM   4058  O   PRO B 104     -12.286  16.711  21.147  1.00 90.42           O  
ATOM   4059  CG  PRO B 104     -13.002  14.117  24.527  1.00 90.42           C  
ATOM   4060  HG2 PRO B 104     -13.557  13.280  24.950  1.00 90.42           H  
ATOM   4061  HG3 PRO B 104     -13.384  15.067  24.900  1.00 90.42           H  
ATOM   4062  CD  PRO B 104     -11.509  14.009  24.815  1.00 90.42           C  
ATOM   4063  HD2 PRO B 104     -11.221  12.957  24.824  1.00 90.42           H  
ATOM   4064  HD3 PRO B 104     -11.281  14.478  25.772  1.00 90.42           H  
ATOM   4065  N   ALA B 105     -12.013  17.221  23.318  1.00 87.56           N  
ATOM   4066  H   ALA B 105     -11.586  16.926  24.185  1.00 87.56           H  
ATOM   4067  CA  ALA B 105     -12.313  18.639  23.148  1.00 87.56           C  
ATOM   4068  HA  ALA B 105     -13.255  18.734  22.608  1.00 87.56           H  
ATOM   4069  C   ALA B 105     -11.237  19.344  22.315  1.00 87.56           C  
ATOM   4070  CB  ALA B 105     -12.472  19.282  24.530  1.00 87.56           C  
ATOM   4071  HB1 ALA B 105     -13.273  18.786  25.078  1.00 87.56           H  
ATOM   4072  HB2 ALA B 105     -12.715  20.338  24.414  1.00 87.56           H  
ATOM   4073  HB3 ALA B 105     -11.542  19.189  25.090  1.00 87.56           H  
ATOM   4074  O   ALA B 105     -11.574  20.184  21.480  1.00 87.56           O  
ATOM   4075  N   PHE B 106      -9.970  18.962  22.497  1.00 90.76           N  
ATOM   4076  H   PHE B 106      -9.765  18.299  23.230  1.00 90.76           H  
ATOM   4077  CA  PHE B 106      -8.848  19.468  21.709  1.00 90.76           C  
ATOM   4078  HA  PHE B 106      -8.744  20.540  21.876  1.00 90.76           H  
ATOM   4079  C   PHE B 106      -9.036  19.251  20.200  1.00 90.76           C  
ATOM   4080  CB  PHE B 106      -7.581  18.768  22.202  1.00 90.76           C  
ATOM   4081  HB2 PHE B 106      -7.678  17.691  22.064  1.00 90.76           H  
ATOM   4082  HB3 PHE B 106      -7.474  18.960  23.270  1.00 90.76           H  
ATOM   4083  O   PHE B 106      -8.816  20.165  19.409  1.00 90.76           O  
ATOM   4084  CG  PHE B 106      -6.328  19.240  21.508  1.00 90.76           C  
ATOM   4085  CD1 PHE B 106      -5.823  18.547  20.394  1.00 90.76           C  
ATOM   4086  HD1 PHE B 106      -6.329  17.667  20.025  1.00 90.76           H  
ATOM   4087  CD2 PHE B 106      -5.663  20.378  21.990  1.00 90.76           C  
ATOM   4088  HD2 PHE B 106      -6.026  20.861  22.886  1.00 90.76           H  
ATOM   4089  CE1 PHE B 106      -4.648  18.990  19.768  1.00 90.76           C  
ATOM   4090  HE1 PHE B 106      -4.242  18.443  18.931  1.00 90.76           H  
ATOM   4091  CE2 PHE B 106      -4.502  20.839  21.355  1.00 90.76           C  
ATOM   4092  HE2 PHE B 106      -3.959  21.688  21.742  1.00 90.76           H  
ATOM   4093  CZ  PHE B 106      -3.995  20.135  20.254  1.00 90.76           C  
ATOM   4094  HZ  PHE B 106      -3.061  20.457  19.817  1.00 90.76           H  
ATOM   4095  N   PHE B 107      -9.521  18.070  19.802  1.00 89.24           N  
ATOM   4096  H   PHE B 107      -9.661  17.359  20.505  1.00 89.24           H  
ATOM   4097  CA  PHE B 107      -9.769  17.719  18.398  1.00 89.24           C  
ATOM   4098  HA  PHE B 107      -9.063  18.273  17.780  1.00 89.24           H  
ATOM   4099  C   PHE B 107     -11.165  18.123  17.891  1.00 89.24           C  
ATOM   4100  CB  PHE B 107      -9.478  16.225  18.188  1.00 89.24           C  
ATOM   4101  HB2 PHE B 107     -10.113  15.640  18.853  1.00 89.24           H  
ATOM   4102  HB3 PHE B 107      -9.731  15.949  17.165  1.00 89.24           H  
ATOM   4103  O   PHE B 107     -11.574  17.706  16.808  1.00 89.24           O  
ATOM   4104  CG  PHE B 107      -8.024  15.865  18.413  1.00 89.24           C  
ATOM   4105  CD1 PHE B 107      -7.058  16.221  17.452  1.00 89.24           C  
ATOM   4106  HD1 PHE B 107      -7.354  16.731  16.547  1.00 89.24           H  
ATOM   4107  CD2 PHE B 107      -7.628  15.201  19.588  1.00 89.24           C  
ATOM   4108  HD2 PHE B 107      -8.357  14.933  20.339  1.00 89.24           H  
ATOM   4109  CE1 PHE B 107      -5.702  15.920  17.670  1.00 89.24           C  
ATOM   4110  HE1 PHE B 107      -4.958  16.191  16.936  1.00 89.24           H  
ATOM   4111  CE2 PHE B 107      -6.273  14.895  19.804  1.00 89.24           C  
ATOM   4112  HE2 PHE B 107      -5.970  14.394  20.711  1.00 89.24           H  
ATOM   4113  CZ  PHE B 107      -5.311  15.261  18.848  1.00 89.24           C  
ATOM   4114  HZ  PHE B 107      -4.268  15.042  19.019  1.00 89.24           H  
ATOM   4115  N   GLY B 108     -11.925  18.910  18.663  1.00 80.97           N  
ATOM   4116  H   GLY B 108     -11.539  19.242  19.535  1.00 80.97           H  
ATOM   4117  CA  GLY B 108     -13.283  19.323  18.294  1.00 80.97           C  
ATOM   4118  HA2 GLY B 108     -13.640  20.038  19.035  1.00 80.97           H  
ATOM   4119  HA3 GLY B 108     -13.254  19.810  17.319  1.00 80.97           H  
ATOM   4120  C   GLY B 108     -14.291  18.167  18.222  1.00 80.97           C  
ATOM   4121  O   GLY B 108     -15.304  18.280  17.534  1.00 80.97           O  
ATOM   4122  N   MET B 109     -14.022  17.059  18.917  1.00 83.83           N  
ATOM   4123  H   MET B 109     -13.207  17.065  19.512  1.00 83.83           H  
ATOM   4124  CA  MET B 109     -14.832  15.841  18.926  1.00 83.83           C  
ATOM   4125  HA  MET B 109     -15.425  15.806  18.013  1.00 83.83           H  
ATOM   4126  C   MET B 109     -15.782  15.817  20.129  1.00 83.83           C  
ATOM   4127  CB  MET B 109     -13.891  14.631  18.922  1.00 83.83           C  
ATOM   4128  HB2 MET B 109     -13.180  14.749  18.104  1.00 83.83           H  
ATOM   4129  HB3 MET B 109     -13.335  14.598  19.859  1.00 83.83           H  
ATOM   4130  O   MET B 109     -15.429  16.207  21.243  1.00 83.83           O  
ATOM   4131  CG  MET B 109     -14.637  13.306  18.744  1.00 83.83           C  
ATOM   4132  HG2 MET B 109     -15.140  13.317  17.777  1.00 83.83           H  
ATOM   4133  HG3 MET B 109     -15.391  13.209  19.524  1.00 83.83           H  
ATOM   4134  SD  MET B 109     -13.584  11.840  18.832  1.00 83.83           S  
ATOM   4135  CE  MET B 109     -12.514  12.132  17.403  1.00 83.83           C  
ATOM   4136  HE1 MET B 109     -11.808  12.931  17.628  1.00 83.83           H  
ATOM   4137  HE2 MET B 109     -11.958  11.220  17.181  1.00 83.83           H  
ATOM   4138  HE3 MET B 109     -13.127  12.418  16.549  1.00 83.83           H  
ATOM   4139  N   SER B 110     -17.010  15.328  19.934  1.00 81.53           N  
ATOM   4140  H   SER B 110     -17.241  14.956  19.024  1.00 81.53           H  
ATOM   4141  CA  SER B 110     -17.948  15.189  21.055  1.00 81.53           C  
ATOM   4142  HA  SER B 110     -17.901  16.125  21.612  1.00 81.53           H  
ATOM   4143  C   SER B 110     -17.543  14.034  21.989  1.00 81.53           C  
ATOM   4144  CB  SER B 110     -19.393  15.039  20.570  1.00 81.53           C  
ATOM   4145  HB2 SER B 110     -20.060  15.281  21.397  1.00 81.53           H  
ATOM   4146  HB3 SER B 110     -19.583  15.743  19.760  1.00 81.53           H  
ATOM   4147  O   SER B 110     -17.075  13.004  21.505  1.00 81.53           O  
ATOM   4148  OG  SER B 110     -19.683  13.723  20.139  1.00 81.53           O  
ATOM   4149  HG  SER B 110     -19.218  13.564  19.315  1.00 81.53           H  
ATOM   4150  N   PRO B 111     -17.799  14.114  23.311  1.00 86.34           N  
ATOM   4151  CA  PRO B 111     -17.508  13.005  24.226  1.00 86.34           C  
ATOM   4152  HA  PRO B 111     -16.433  12.821  24.220  1.00 86.34           H  
ATOM   4153  C   PRO B 111     -18.235  11.698  23.874  1.00 86.34           C  
ATOM   4154  CB  PRO B 111     -17.926  13.504  25.613  1.00 86.34           C  
ATOM   4155  HB2 PRO B 111     -18.967  13.248  25.810  1.00 86.34           H  
ATOM   4156  HB3 PRO B 111     -17.282  13.099  26.394  1.00 86.34           H  
ATOM   4157  O   PRO B 111     -17.714  10.616  24.120  1.00 86.34           O  
ATOM   4158  CG  PRO B 111     -17.793  15.021  25.501  1.00 86.34           C  
ATOM   4159  HG2 PRO B 111     -16.752  15.308  25.651  1.00 86.34           H  
ATOM   4160  HG3 PRO B 111     -18.440  15.540  26.209  1.00 86.34           H  
ATOM   4161  CD  PRO B 111     -18.196  15.300  24.055  1.00 86.34           C  
ATOM   4162  HD2 PRO B 111     -17.676  16.191  23.702  1.00 86.34           H  
ATOM   4163  HD3 PRO B 111     -19.276  15.433  23.986  1.00 86.34           H  
ATOM   4164  N   ARG B 112     -19.437  11.790  23.285  1.00 83.75           N  
ATOM   4165  H   ARG B 112     -19.765  12.714  23.042  1.00 83.75           H  
ATOM   4166  CA  ARG B 112     -20.205  10.622  22.821  1.00 83.75           C  
ATOM   4167  HA  ARG B 112     -20.238   9.866  23.605  1.00 83.75           H  
ATOM   4168  C   ARG B 112     -19.540   9.931  21.638  1.00 83.75           C  
ATOM   4169  CB  ARG B 112     -21.628  11.031  22.424  1.00 83.75           C  
ATOM   4170  HB2 ARG B 112     -21.623  12.036  22.003  1.00 83.75           H  
ATOM   4171  HB3 ARG B 112     -21.966  10.348  21.644  1.00 83.75           H  
ATOM   4172  O   ARG B 112     -19.440   8.712  21.641  1.00 83.75           O  
ATOM   4173  CG  ARG B 112     -22.616  10.950  23.596  1.00 83.75           C  
ATOM   4174  HG2 ARG B 112     -22.669   9.920  23.951  1.00 83.75           H  
ATOM   4175  HG3 ARG B 112     -22.268  11.584  24.411  1.00 83.75           H  
ATOM   4176  CD  ARG B 112     -24.017  11.409  23.164  1.00 83.75           C  
ATOM   4177  HD2 ARG B 112     -24.704  11.277  23.999  1.00 83.75           H  
ATOM   4178  HD3 ARG B 112     -23.968  12.468  22.910  1.00 83.75           H  
ATOM   4179  NE  ARG B 112     -24.492  10.634  22.006  1.00 83.75           N  
ATOM   4180  HE  ARG B 112     -24.044   9.741  21.859  1.00 83.75           H  
ATOM   4181  NH1 ARG B 112     -25.991  12.107  21.088  1.00 83.75           N  
ATOM   4182 HH11 ARG B 112     -26.645  12.320  20.349  1.00 83.75           H  
ATOM   4183 HH12 ARG B 112     -25.871  12.712  21.888  1.00 83.75           H  
ATOM   4184  NH2 ARG B 112     -25.517  10.172  20.053  1.00 83.75           N  
ATOM   4185 HH21 ARG B 112     -26.170  10.359  19.305  1.00 83.75           H  
ATOM   4186 HH22 ARG B 112     -24.982   9.316  20.017  1.00 83.75           H  
ATOM   4187  CZ  ARG B 112     -25.336  10.980  21.057  1.00 83.75           C  
ATOM   4188  N   GLU B 113     -19.095  10.707  20.653  1.00 86.02           N  
ATOM   4189  H   GLU B 113     -19.187  11.709  20.732  1.00 86.02           H  
ATOM   4190  CA  GLU B 113     -18.324  10.172  19.530  1.00 86.02           C  
ATOM   4191  HA  GLU B 113     -18.888   9.376  19.043  1.00 86.02           H  
ATOM   4192  C   GLU B 113     -17.019   9.561  20.041  1.00 86.02           C  
ATOM   4193  CB  GLU B 113     -18.073  11.283  18.504  1.00 86.02           C  
ATOM   4194  HB2 GLU B 113     -17.552  12.105  18.994  1.00 86.02           H  
ATOM   4195  HB3 GLU B 113     -19.036  11.648  18.148  1.00 86.02           H  
ATOM   4196  O   GLU B 113     -16.740   8.411  19.734  1.00 86.02           O  
ATOM   4197  CG  GLU B 113     -17.240  10.808  17.302  1.00 86.02           C  
ATOM   4198  HG2 GLU B 113     -17.749   9.973  16.820  1.00 86.02           H  
ATOM   4199  HG3 GLU B 113     -16.275  10.448  17.659  1.00 86.02           H  
ATOM   4200  CD  GLU B 113     -16.979  11.919  16.276  1.00 86.02           C  
ATOM   4201  OE1 GLU B 113     -16.309  11.612  15.256  1.00 86.02           O  
ATOM   4202  OE2 GLU B 113     -17.387  13.076  16.544  1.00 86.02           O  
ATOM   4203  N   ALA B 114     -16.281  10.265  20.905  1.00 93.26           N  
ATOM   4204  H   ALA B 114     -16.563  11.213  21.111  1.00 93.26           H  
ATOM   4205  CA  ALA B 114     -15.008   9.802  21.459  1.00 93.26           C  
ATOM   4206  HA  ALA B 114     -14.292   9.698  20.644  1.00 93.26           H  
ATOM   4207  C   ALA B 114     -15.092   8.443  22.174  1.00 93.26           C  
ATOM   4208  CB  ALA B 114     -14.507  10.882  22.417  1.00 93.26           C  
ATOM   4209  HB1 ALA B 114     -14.516  11.840  21.897  1.00 93.26           H  
ATOM   4210  HB2 ALA B 114     -15.152  10.939  23.294  1.00 93.26           H  
ATOM   4211  HB3 ALA B 114     -13.491  10.646  22.733  1.00 93.26           H  
ATOM   4212  O   ALA B 114     -14.135   7.668  22.135  1.00 93.26           O  
ATOM   4213  N   LEU B 115     -16.241   8.140  22.789  1.00 92.07           N  
ATOM   4214  H   LEU B 115     -16.969   8.840  22.802  1.00 92.07           H  
ATOM   4215  CA  LEU B 115     -16.519   6.848  23.419  1.00 92.07           C  
ATOM   4216  HA  LEU B 115     -15.684   6.607  24.076  1.00 92.07           H  
ATOM   4217  C   LEU B 115     -16.645   5.699  22.402  1.00 92.07           C  
ATOM   4218  CB  LEU B 115     -17.813   6.987  24.246  1.00 92.07           C  
ATOM   4219  HB2 LEU B 115     -18.663   6.861  23.575  1.00 92.07           H  
ATOM   4220  HB3 LEU B 115     -17.876   7.989  24.669  1.00 92.07           H  
ATOM   4221  O   LEU B 115     -16.414   4.549  22.755  1.00 92.07           O  
ATOM   4222  CG  LEU B 115     -17.914   5.973  25.398  1.00 92.07           C  
ATOM   4223  HG  LEU B 115     -17.631   4.978  25.055  1.00 92.07           H  
ATOM   4224  CD1 LEU B 115     -17.015   6.384  26.569  1.00 92.07           C  
ATOM   4225 HD11 LEU B 115     -15.972   6.388  26.253  1.00 92.07           H  
ATOM   4226 HD12 LEU B 115     -17.121   5.666  27.382  1.00 92.07           H  
ATOM   4227 HD13 LEU B 115     -17.285   7.378  26.924  1.00 92.07           H  
ATOM   4228  CD2 LEU B 115     -19.352   5.906  25.916  1.00 92.07           C  
ATOM   4229 HD21 LEU B 115     -20.013   5.593  25.108  1.00 92.07           H  
ATOM   4230 HD22 LEU B 115     -19.664   6.883  26.284  1.00 92.07           H  
ATOM   4231 HD23 LEU B 115     -19.417   5.172  26.720  1.00 92.07           H  
ATOM   4232  N   ALA B 116     -17.012   6.007  21.157  1.00 93.30           N  
ATOM   4233  H   ALA B 116     -17.169   6.980  20.934  1.00 93.30           H  
ATOM   4234  CA  ALA B 116     -17.111   5.064  20.044  1.00 93.30           C  
ATOM   4235  HA  ALA B 116     -17.289   4.062  20.433  1.00 93.30           H  
ATOM   4236  C   ALA B 116     -15.837   5.007  19.180  1.00 93.30           C  
ATOM   4237  CB  ALA B 116     -18.312   5.477  19.189  1.00 93.30           C  
ATOM   4238  HB1 ALA B 116     -18.536   4.691  18.468  1.00 93.30           H  
ATOM   4239  HB2 ALA B 116     -19.181   5.663  19.819  1.00 93.30           H  
ATOM   4240  HB3 ALA B 116     -18.070   6.392  18.647  1.00 93.30           H  
ATOM   4241  O   ALA B 116     -15.709   4.113  18.348  1.00 93.30           O  
ATOM   4242  N   VAL B 117     -14.902   5.952  19.344  1.00 95.49           N  
ATOM   4243  H   VAL B 117     -15.068   6.678  20.026  1.00 95.49           H  
ATOM   4244  CA  VAL B 117     -13.658   5.984  18.562  1.00 95.49           C  
ATOM   4245  HA  VAL B 117     -13.900   5.682  17.543  1.00 95.49           H  
ATOM   4246  C   VAL B 117     -12.653   4.968  19.103  1.00 95.49           C  
ATOM   4247  CB  VAL B 117     -13.051   7.397  18.468  1.00 95.49           C  
ATOM   4248  HB  VAL B 117     -12.815   7.772  19.464  1.00 95.49           H  
ATOM   4249  O   VAL B 117     -12.278   5.029  20.275  1.00 95.49           O  
ATOM   4250  CG1 VAL B 117     -11.782   7.411  17.613  1.00 95.49           C  
ATOM   4251 HG11 VAL B 117     -12.011   7.086  16.598  1.00 95.49           H  
ATOM   4252 HG12 VAL B 117     -11.351   8.412  17.586  1.00 95.49           H  
ATOM   4253 HG13 VAL B 117     -11.041   6.729  18.030  1.00 95.49           H  
ATOM   4254  CG2 VAL B 117     -13.999   8.375  17.768  1.00 95.49           C  
ATOM   4255 HG21 VAL B 117     -13.482   9.305  17.530  1.00 95.49           H  
ATOM   4256 HG22 VAL B 117     -14.385   7.939  16.846  1.00 95.49           H  
ATOM   4257 HG23 VAL B 117     -14.832   8.619  18.427  1.00 95.49           H  
ATOM   4258  N   ASP B 118     -12.193   4.074  18.226  1.00 97.08           N  
ATOM   4259  H   ASP B 118     -12.533   4.128  17.276  1.00 97.08           H  
ATOM   4260  CA  ASP B 118     -11.155   3.078  18.488  1.00 97.08           C  
ATOM   4261  HA  ASP B 118     -11.560   2.354  19.194  1.00 97.08           H  
ATOM   4262  C   ASP B 118      -9.912   3.757  19.093  1.00 97.08           C  
ATOM   4263  CB  ASP B 118     -10.844   2.299  17.189  1.00 97.08           C  
ATOM   4264  HB2 ASP B 118     -11.731   1.713  16.946  1.00 97.08           H  
ATOM   4265  HB3 ASP B 118     -10.667   3.007  16.380  1.00 97.08           H  
ATOM   4266  O   ASP B 118      -9.416   4.746  18.533  1.00 97.08           O  
ATOM   4267  CG  ASP B 118      -9.663   1.314  17.256  1.00 97.08           C  
ATOM   4268  OD1 ASP B 118      -9.187   1.020  18.371  1.00 97.08           O  
ATOM   4269  OD2 ASP B 118      -9.169   0.890  16.189  1.00 97.08           O  
ATOM   4270  N   PRO B 119      -9.387   3.249  20.228  1.00 97.69           N  
ATOM   4271  CA  PRO B 119      -8.133   3.714  20.809  1.00 97.69           C  
ATOM   4272  HA  PRO B 119      -8.312   4.662  21.316  1.00 97.69           H  
ATOM   4273  C   PRO B 119      -7.000   3.893  19.795  1.00 97.69           C  
ATOM   4274  CB  PRO B 119      -7.755   2.646  21.835  1.00 97.69           C  
ATOM   4275  HB2 PRO B 119      -7.191   3.066  22.667  1.00 97.69           H  
ATOM   4276  HB3 PRO B 119      -7.185   1.855  21.348  1.00 97.69           H  
ATOM   4277  O   PRO B 119      -6.223   4.835  19.932  1.00 97.69           O  
ATOM   4278  CG  PRO B 119      -9.091   2.069  22.288  1.00 97.69           C  
ATOM   4279  HG2 PRO B 119      -8.985   1.029  22.594  1.00 97.69           H  
ATOM   4280  HG3 PRO B 119      -9.495   2.665  23.106  1.00 97.69           H  
ATOM   4281  CD  PRO B 119      -9.983   2.207  21.061  1.00 97.69           C  
ATOM   4282  HD2 PRO B 119     -10.989   2.493  21.369  1.00 97.69           H  
ATOM   4283  HD3 PRO B 119     -10.021   1.251  20.538  1.00 97.69           H  
ATOM   4284  N   GLN B 120      -6.924   3.051  18.756  1.00 98.40           N  
ATOM   4285  H   GLN B 120      -7.609   2.313  18.675  1.00 98.40           H  
ATOM   4286  CA  GLN B 120      -5.917   3.193  17.702  1.00 98.40           C  
ATOM   4287  HA  GLN B 120      -4.928   3.146  18.158  1.00 98.40           H  
ATOM   4288  C   GLN B 120      -6.019   4.540  16.968  1.00 98.40           C  
ATOM   4289  CB  GLN B 120      -6.045   2.043  16.694  1.00 98.40           C  
ATOM   4290  HB2 GLN B 120      -7.021   2.093  16.212  1.00 98.40           H  
ATOM   4291  HB3 GLN B 120      -5.297   2.183  15.913  1.00 98.40           H  
ATOM   4292  O   GLN B 120      -4.999   5.181  16.719  1.00 98.40           O  
ATOM   4293  CG  GLN B 120      -5.841   0.661  17.329  1.00 98.40           C  
ATOM   4294  HG2 GLN B 120      -6.667   0.434  18.002  1.00 98.40           H  
ATOM   4295  HG3 GLN B 120      -4.918   0.661  17.909  1.00 98.40           H  
ATOM   4296  CD  GLN B 120      -5.756  -0.437  16.281  1.00 98.40           C  
ATOM   4297  NE2 GLN B 120      -6.859  -0.831  15.688  1.00 98.40           N  
ATOM   4298 HE21 GLN B 120      -6.793  -1.597  15.033  1.00 98.40           H  
ATOM   4299 HE22 GLN B 120      -7.728  -0.358  15.889  1.00 98.40           H  
ATOM   4300  OE1 GLN B 120      -4.683  -0.948  15.995  1.00 98.40           O  
ATOM   4301  N   GLN B 121      -7.236   5.006  16.664  1.00 98.02           N  
ATOM   4302  H   GLN B 121      -8.040   4.485  16.985  1.00 98.02           H  
ATOM   4303  CA  GLN B 121      -7.461   6.297  16.003  1.00 98.02           C  
ATOM   4304  HA  GLN B 121      -6.777   6.388  15.160  1.00 98.02           H  
ATOM   4305  C   GLN B 121      -7.198   7.471  16.949  1.00 98.02           C  
ATOM   4306  CB  GLN B 121      -8.900   6.417  15.480  1.00 98.02           C  
ATOM   4307  HB2 GLN B 121      -8.975   7.365  14.947  1.00 98.02           H  
ATOM   4308  HB3 GLN B 121      -9.588   6.445  16.325  1.00 98.02           H  
ATOM   4309  O   GLN B 121      -6.559   8.444  16.553  1.00 98.02           O  
ATOM   4310  CG  GLN B 121      -9.345   5.287  14.547  1.00 98.02           C  
ATOM   4311  HG2 GLN B 121      -9.465   4.369  15.121  1.00 98.02           H  
ATOM   4312  HG3 GLN B 121      -8.561   5.112  13.810  1.00 98.02           H  
ATOM   4313  CD  GLN B 121     -10.655   5.590  13.814  1.00 98.02           C  
ATOM   4314  NE2 GLN B 121     -11.160   4.639  13.062  1.00 98.02           N  
ATOM   4315 HE21 GLN B 121     -10.743   3.720  13.022  1.00 98.02           H  
ATOM   4316 HE22 GLN B 121     -12.027   4.825  12.579  1.00 98.02           H  
ATOM   4317  OE1 GLN B 121     -11.217   6.684  13.860  1.00 98.02           O  
ATOM   4318  N   ARG B 122      -7.675   7.377  18.200  1.00 97.97           N  
ATOM   4319  H   ARG B 122      -8.175   6.534  18.444  1.00 97.97           H  
ATOM   4320  CA  ARG B 122      -7.486   8.424  19.222  1.00 97.97           C  
ATOM   4321  HA  ARG B 122      -7.919   9.362  18.875  1.00 97.97           H  
ATOM   4322  C   ARG B 122      -6.005   8.709  19.450  1.00 97.97           C  
ATOM   4323  CB  ARG B 122      -8.157   8.017  20.544  1.00 97.97           C  
ATOM   4324  HB2 ARG B 122      -7.738   7.074  20.894  1.00 97.97           H  
ATOM   4325  HB3 ARG B 122      -7.939   8.777  21.294  1.00 97.97           H  
ATOM   4326  O   ARG B 122      -5.578   9.856  19.387  1.00 97.97           O  
ATOM   4327  CG  ARG B 122      -9.678   7.875  20.405  1.00 97.97           C  
ATOM   4328  HG2 ARG B 122     -10.064   8.711  19.822  1.00 97.97           H  
ATOM   4329  HG3 ARG B 122      -9.895   6.944  19.882  1.00 97.97           H  
ATOM   4330  CD  ARG B 122     -10.421   7.854  21.744  1.00 97.97           C  
ATOM   4331  HD2 ARG B 122     -11.485   7.755  21.525  1.00 97.97           H  
ATOM   4332  HD3 ARG B 122     -10.273   8.809  22.248  1.00 97.97           H  
ATOM   4333  NE  ARG B 122      -9.968   6.771  22.637  1.00 97.97           N  
ATOM   4334  HE  ARG B 122      -8.973   6.695  22.794  1.00 97.97           H  
ATOM   4335  NH1 ARG B 122     -12.042   5.957  23.240  1.00 97.97           N  
ATOM   4336 HH11 ARG B 122     -12.577   5.136  23.487  1.00 97.97           H  
ATOM   4337 HH12 ARG B 122     -12.489   6.590  22.593  1.00 97.97           H  
ATOM   4338  NH2 ARG B 122     -10.206   5.018  24.068  1.00 97.97           N  
ATOM   4339 HH21 ARG B 122      -9.208   4.965  24.216  1.00 97.97           H  
ATOM   4340 HH22 ARG B 122     -10.813   4.395  24.582  1.00 97.97           H  
ATOM   4341  CZ  ARG B 122     -10.738   5.926  23.299  1.00 97.97           C  
ATOM   4342  N   LEU B 123      -5.217   7.651  19.618  1.00 97.80           N  
ATOM   4343  H   LEU B 123      -5.639   6.734  19.656  1.00 97.80           H  
ATOM   4344  CA  LEU B 123      -3.780   7.763  19.840  1.00 97.80           C  
ATOM   4345  HA  LEU B 123      -3.616   8.480  20.644  1.00 97.80           H  
ATOM   4346  C   LEU B 123      -3.050   8.291  18.598  1.00 97.80           C  
ATOM   4347  CB  LEU B 123      -3.266   6.377  20.253  1.00 97.80           C  
ATOM   4348  HB2 LEU B 123      -4.059   5.826  20.759  1.00 97.80           H  
ATOM   4349  HB3 LEU B 123      -2.996   5.817  19.358  1.00 97.80           H  
ATOM   4350  O   LEU B 123      -2.137   9.104  18.706  1.00 97.80           O  
ATOM   4351  CG  LEU B 123      -2.078   6.429  21.217  1.00 97.80           C  
ATOM   4352  HG  LEU B 123      -1.303   7.096  20.840  1.00 97.80           H  
ATOM   4353  CD1 LEU B 123      -2.507   6.871  22.618  1.00 97.80           C  
ATOM   4354 HD11 LEU B 123      -2.871   7.898  22.599  1.00 97.80           H  
ATOM   4355 HD12 LEU B 123      -1.664   6.838  23.307  1.00 97.80           H  
ATOM   4356 HD13 LEU B 123      -3.302   6.230  23.000  1.00 97.80           H  
ATOM   4357  CD2 LEU B 123      -1.513   5.017  21.328  1.00 97.80           C  
ATOM   4358 HD21 LEU B 123      -2.303   4.320  21.608  1.00 97.80           H  
ATOM   4359 HD22 LEU B 123      -1.087   4.718  20.370  1.00 97.80           H  
ATOM   4360 HD23 LEU B 123      -0.743   4.998  22.100  1.00 97.80           H  
ATOM   4361  N   MET B 124      -3.472   7.871  17.402  1.00 98.48           N  
ATOM   4362  H   MET B 124      -4.211   7.185  17.355  1.00 98.48           H  
ATOM   4363  CA  MET B 124      -2.888   8.363  16.154  1.00 98.48           C  
ATOM   4364  HA  MET B 124      -1.804   8.277  16.232  1.00 98.48           H  
ATOM   4365  C   MET B 124      -3.160   9.850  15.898  1.00 98.48           C  
ATOM   4366  CB  MET B 124      -3.368   7.498  14.984  1.00 98.48           C  
ATOM   4367  HB2 MET B 124      -3.238   8.061  14.060  1.00 98.48           H  
ATOM   4368  HB3 MET B 124      -4.425   7.258  15.095  1.00 98.48           H  
ATOM   4369  O   MET B 124      -2.297  10.527  15.339  1.00 98.48           O  
ATOM   4370  CG  MET B 124      -2.538   6.219  14.860  1.00 98.48           C  
ATOM   4371  HG2 MET B 124      -2.545   5.680  15.807  1.00 98.48           H  
ATOM   4372  HG3 MET B 124      -2.986   5.589  14.093  1.00 98.48           H  
ATOM   4373  SD  MET B 124      -0.826   6.592  14.387  1.00 98.48           S  
ATOM   4374  CE  MET B 124      -0.168   4.956  14.048  1.00 98.48           C  
ATOM   4375  HE1 MET B 124      -0.960   4.291  13.701  1.00 98.48           H  
ATOM   4376  HE2 MET B 124       0.599   5.047  13.279  1.00 98.48           H  
ATOM   4377  HE3 MET B 124       0.296   4.575  14.957  1.00 98.48           H  
ATOM   4378  N   LEU B 125      -4.300  10.387  16.349  1.00 97.89           N  
ATOM   4379  H   LEU B 125      -4.986   9.780  16.774  1.00 97.89           H  
ATOM   4380  CA  LEU B 125      -4.554  11.830  16.325  1.00 97.89           C  
ATOM   4381  HA  LEU B 125      -4.429  12.191  15.304  1.00 97.89           H  
ATOM   4382  C   LEU B 125      -3.536  12.596  17.175  1.00 97.89           C  
ATOM   4383  CB  LEU B 125      -5.980  12.132  16.812  1.00 97.89           C  
ATOM   4384  HB2 LEU B 125      -6.184  11.554  17.713  1.00 97.89           H  
ATOM   4385  HB3 LEU B 125      -6.030  13.185  17.090  1.00 97.89           H  
ATOM   4386  O   LEU B 125      -2.923  13.543  16.682  1.00 97.89           O  
ATOM   4387  CG  LEU B 125      -7.087  11.872  15.785  1.00 97.89           C  
ATOM   4388  HG  LEU B 125      -7.047  10.843  15.427  1.00 97.89           H  
ATOM   4389  CD1 LEU B 125      -8.434  12.115  16.469  1.00 97.89           C  
ATOM   4390 HD11 LEU B 125      -8.596  11.349  17.228  1.00 97.89           H  
ATOM   4391 HD12 LEU B 125      -9.234  12.081  15.730  1.00 97.89           H  
ATOM   4392 HD13 LEU B 125      -8.434  13.099  16.937  1.00 97.89           H  
ATOM   4393  CD2 LEU B 125      -6.967  12.823  14.594  1.00 97.89           C  
ATOM   4394 HD21 LEU B 125      -6.051  12.627  14.037  1.00 97.89           H  
ATOM   4395 HD22 LEU B 125      -6.956  13.857  14.939  1.00 97.89           H  
ATOM   4396 HD23 LEU B 125      -7.801  12.690  13.905  1.00 97.89           H  
ATOM   4397  N   GLU B 126      -3.299  12.154  18.409  1.00 98.29           N  
ATOM   4398  H   GLU B 126      -3.829  11.366  18.754  1.00 98.29           H  
ATOM   4399  CA  GLU B 126      -2.290  12.755  19.289  1.00 98.29           C  
ATOM   4400  HA  GLU B 126      -2.519  13.808  19.452  1.00 98.29           H  
ATOM   4401  C   GLU B 126      -0.896  12.696  18.661  1.00 98.29           C  
ATOM   4402  CB  GLU B 126      -2.277  12.053  20.649  1.00 98.29           C  
ATOM   4403  HB2 GLU B 126      -1.473  12.478  21.249  1.00 98.29           H  
ATOM   4404  HB3 GLU B 126      -2.074  10.993  20.501  1.00 98.29           H  
ATOM   4405  O   GLU B 126      -0.239  13.727  18.522  1.00 98.29           O  
ATOM   4406  CG  GLU B 126      -3.596  12.217  21.416  1.00 98.29           C  
ATOM   4407  HG2 GLU B 126      -3.769  13.280  21.586  1.00 98.29           H  
ATOM   4408  HG3 GLU B 126      -4.419  11.838  20.811  1.00 98.29           H  
ATOM   4409  CD  GLU B 126      -3.585  11.472  22.758  1.00 98.29           C  
ATOM   4410  OE1 GLU B 126      -4.559  11.687  23.516  1.00 98.29           O  
ATOM   4411  OE2 GLU B 126      -2.619  10.703  23.011  1.00 98.29           O  
ATOM   4412  N   LEU B 127      -0.475  11.519  18.187  1.00 98.59           N  
ATOM   4413  H   LEU B 127      -1.061  10.710  18.337  1.00 98.59           H  
ATOM   4414  CA  LEU B 127       0.843  11.338  17.572  1.00 98.59           C  
ATOM   4415  HA  LEU B 127       1.603  11.668  18.280  1.00 98.59           H  
ATOM   4416  C   LEU B 127       1.019  12.192  16.311  1.00 98.59           C  
ATOM   4417  CB  LEU B 127       1.071   9.852  17.241  1.00 98.59           C  
ATOM   4418  HB2 LEU B 127       0.126   9.371  16.989  1.00 98.59           H  
ATOM   4419  HB3 LEU B 127       1.709   9.801  16.358  1.00 98.59           H  
ATOM   4420  O   LEU B 127       2.114  12.699  16.065  1.00 98.59           O  
ATOM   4421  CG  LEU B 127       1.783   9.074  18.357  1.00 98.59           C  
ATOM   4422  HG  LEU B 127       2.693   9.605  18.638  1.00 98.59           H  
ATOM   4423  CD1 LEU B 127       0.933   8.871  19.606  1.00 98.59           C  
ATOM   4424 HD11 LEU B 127       0.113   8.184  19.398  1.00 98.59           H  
ATOM   4425 HD12 LEU B 127       1.566   8.477  20.402  1.00 98.59           H  
ATOM   4426 HD13 LEU B 127       0.535   9.824  19.956  1.00 98.59           H  
ATOM   4427  CD2 LEU B 127       2.184   7.696  17.826  1.00 98.59           C  
ATOM   4428 HD21 LEU B 127       2.599   7.095  18.636  1.00 98.59           H  
ATOM   4429 HD22 LEU B 127       2.932   7.814  17.042  1.00 98.59           H  
ATOM   4430 HD23 LEU B 127       1.307   7.195  17.417  1.00 98.59           H  
ATOM   4431  N   SER B 128      -0.039  12.368  15.514  1.00 98.51           N  
ATOM   4432  H   SER B 128      -0.895  11.882  15.741  1.00 98.51           H  
ATOM   4433  CA  SER B 128      -0.003  13.224  14.324  1.00 98.51           C  
ATOM   4434  HA  SER B 128       0.868  12.940  13.733  1.00 98.51           H  
ATOM   4435  C   SER B 128       0.156  14.709  14.671  1.00 98.51           C  
ATOM   4436  CB  SER B 128      -1.238  12.982  13.450  1.00 98.51           C  
ATOM   4437  HB2 SER B 128      -1.357  11.911  13.286  1.00 98.51           H  
ATOM   4438  HB3 SER B 128      -1.079  13.453  12.481  1.00 98.51           H  
ATOM   4439  O   SER B 128       0.839  15.438  13.955  1.00 98.51           O  
ATOM   4440  OG  SER B 128      -2.428  13.507  14.006  1.00 98.51           O  
ATOM   4441  HG  SER B 128      -2.470  13.335  14.950  1.00 98.51           H  
ATOM   4442  N   TRP B 129      -0.404  15.160  15.796  1.00 98.16           N  
ATOM   4443  H   TRP B 129      -0.938  14.522  16.369  1.00 98.16           H  
ATOM   4444  CA  TRP B 129      -0.202  16.523  16.281  1.00 98.16           C  
ATOM   4445  HA  TRP B 129      -0.311  17.215  15.446  1.00 98.16           H  
ATOM   4446  C   TRP B 129       1.208  16.709  16.848  1.00 98.16           C  
ATOM   4447  CB  TRP B 129      -1.270  16.853  17.326  1.00 98.16           C  
ATOM   4448  HB2 TRP B 129      -1.085  16.297  18.245  1.00 98.16           H  
ATOM   4449  HB3 TRP B 129      -2.244  16.542  16.946  1.00 98.16           H  
ATOM   4450  O   TRP B 129       1.931  17.630  16.464  1.00 98.16           O  
ATOM   4451  CG  TRP B 129      -1.342  18.309  17.640  1.00 98.16           C  
ATOM   4452  CD1 TRP B 129      -0.525  18.983  18.479  1.00 98.16           C  
ATOM   4453  HD1 TRP B 129       0.285  18.545  19.044  1.00 98.16           H  
ATOM   4454  CD2 TRP B 129      -2.247  19.300  17.074  1.00 98.16           C  
ATOM   4455  CE2 TRP B 129      -1.919  20.571  17.630  1.00 98.16           C  
ATOM   4456  CE3 TRP B 129      -3.316  19.247  16.152  1.00 98.16           C  
ATOM   4457  HE3 TRP B 129      -3.583  18.297  15.712  1.00 98.16           H  
ATOM   4458  NE1 TRP B 129      -0.845  20.323  18.465  1.00 98.16           N  
ATOM   4459  HE1 TRP B 129      -0.295  21.003  18.970  1.00 98.16           H  
ATOM   4460  CH2 TRP B 129      -3.721  21.640  16.411  1.00 98.16           C  
ATOM   4461  HH2 TRP B 129      -4.305  22.517  16.176  1.00 98.16           H  
ATOM   4462  CZ2 TRP B 129      -2.652  21.724  17.321  1.00 98.16           C  
ATOM   4463  HZ2 TRP B 129      -2.406  22.653  17.814  1.00 98.16           H  
ATOM   4464  CZ3 TRP B 129      -4.044  20.405  15.821  1.00 98.16           C  
ATOM   4465  HZ3 TRP B 129      -4.869  20.338  15.127  1.00 98.16           H  
ATOM   4466  N   GLU B 130       1.623  15.791  17.722  1.00 98.20           N  
ATOM   4467  H   GLU B 130       0.972  15.066  17.989  1.00 98.20           H  
ATOM   4468  CA  GLU B 130       2.924  15.820  18.386  1.00 98.20           C  
ATOM   4469  HA  GLU B 130       3.014  16.741  18.962  1.00 98.20           H  
ATOM   4470  C   GLU B 130       4.074  15.795  17.376  1.00 98.20           C  
ATOM   4471  CB  GLU B 130       3.050  14.621  19.340  1.00 98.20           C  
ATOM   4472  HB2 GLU B 130       2.788  13.713  18.796  1.00 98.20           H  
ATOM   4473  HB3 GLU B 130       4.091  14.538  19.655  1.00 98.20           H  
ATOM   4474  O   GLU B 130       5.021  16.568  17.509  1.00 98.20           O  
ATOM   4475  CG  GLU B 130       2.179  14.738  20.603  1.00 98.20           C  
ATOM   4476  HG2 GLU B 130       2.541  15.582  21.190  1.00 98.20           H  
ATOM   4477  HG3 GLU B 130       1.148  14.951  20.322  1.00 98.20           H  
ATOM   4478  CD  GLU B 130       2.216  13.466  21.471  1.00 98.20           C  
ATOM   4479  OE1 GLU B 130       1.539  13.424  22.526  1.00 98.20           O  
ATOM   4480  OE2 GLU B 130       2.952  12.512  21.140  1.00 98.20           O  
ATOM   4481  N   VAL B 131       4.013  14.945  16.342  1.00 98.52           N  
ATOM   4482  H   VAL B 131       3.219  14.324  16.272  1.00 98.52           H  
ATOM   4483  CA  VAL B 131       5.108  14.828  15.365  1.00 98.52           C  
ATOM   4484  HA  VAL B 131       6.018  14.649  15.937  1.00 98.52           H  
ATOM   4485  C   VAL B 131       5.338  16.130  14.588  1.00 98.52           C  
ATOM   4486  CB  VAL B 131       4.904  13.614  14.436  1.00 98.52           C  
ATOM   4487  HB  VAL B 131       4.569  12.772  15.041  1.00 98.52           H  
ATOM   4488  O   VAL B 131       6.485  16.469  14.311  1.00 98.52           O  
ATOM   4489  CG1 VAL B 131       3.875  13.833  13.327  1.00 98.52           C  
ATOM   4490 HG11 VAL B 131       2.934  14.145  13.780  1.00 98.52           H  
ATOM   4491 HG12 VAL B 131       3.711  12.899  12.790  1.00 98.52           H  
ATOM   4492 HG13 VAL B 131       4.212  14.594  12.623  1.00 98.52           H  
ATOM   4493  CG2 VAL B 131       6.228  13.194  13.801  1.00 98.52           C  
ATOM   4494 HG21 VAL B 131       6.951  12.986  14.589  1.00 98.52           H  
ATOM   4495 HG22 VAL B 131       6.085  12.294  13.202  1.00 98.52           H  
ATOM   4496 HG23 VAL B 131       6.610  13.998  13.173  1.00 98.52           H  
ATOM   4497  N   LEU B 132       4.278  16.889  14.293  1.00 98.56           N  
ATOM   4498  H   LEU B 132       3.370  16.580  14.609  1.00 98.56           H  
ATOM   4499  CA  LEU B 132       4.361  18.186  13.612  1.00 98.56           C  
ATOM   4500  HA  LEU B 132       5.047  18.112  12.768  1.00 98.56           H  
ATOM   4501  C   LEU B 132       4.928  19.269  14.530  1.00 98.56           C  
ATOM   4502  CB  LEU B 132       2.959  18.570  13.111  1.00 98.56           C  
ATOM   4503  HB2 LEU B 132       2.259  18.447  13.937  1.00 98.56           H  
ATOM   4504  HB3 LEU B 132       2.956  19.617  12.811  1.00 98.56           H  
ATOM   4505  O   LEU B 132       5.866  19.974  14.157  1.00 98.56           O  
ATOM   4506  CG  LEU B 132       2.465  17.721  11.935  1.00 98.56           C  
ATOM   4507  HG  LEU B 132       2.533  16.666  12.200  1.00 98.56           H  
ATOM   4508  CD1 LEU B 132       1.012  18.059  11.614  1.00 98.56           C  
ATOM   4509 HD11 LEU B 132       0.393  17.923  12.500  1.00 98.56           H  
ATOM   4510 HD12 LEU B 132       0.649  17.404  10.822  1.00 98.56           H  
ATOM   4511 HD13 LEU B 132       0.948  19.085  11.253  1.00 98.56           H  
ATOM   4512  CD2 LEU B 132       3.290  17.969  10.674  1.00 98.56           C  
ATOM   4513 HD21 LEU B 132       2.858  17.426   9.833  1.00 98.56           H  
ATOM   4514 HD22 LEU B 132       4.310  17.613  10.820  1.00 98.56           H  
ATOM   4515 HD23 LEU B 132       3.318  19.036  10.455  1.00 98.56           H  
ATOM   4516  N   GLU B 133       4.444  19.334  15.771  1.00 97.08           N  
ATOM   4517  H   GLU B 133       3.677  18.727  16.025  1.00 97.08           H  
ATOM   4518  CA  GLU B 133       5.000  20.231  16.784  1.00 97.08           C  
ATOM   4519  HA  GLU B 133       4.896  21.262  16.448  1.00 97.08           H  
ATOM   4520  C   GLU B 133       6.500  19.983  17.008  1.00 97.08           C  
ATOM   4521  CB  GLU B 133       4.231  20.032  18.099  1.00 97.08           C  
ATOM   4522  HB2 GLU B 133       4.076  18.970  18.288  1.00 97.08           H  
ATOM   4523  HB3 GLU B 133       4.838  20.419  18.918  1.00 97.08           H  
ATOM   4524  O   GLU B 133       7.291  20.917  17.155  1.00 97.08           O  
ATOM   4525  CG  GLU B 133       2.877  20.754  18.087  1.00 97.08           C  
ATOM   4526  HG2 GLU B 133       3.009  21.739  17.639  1.00 97.08           H  
ATOM   4527  HG3 GLU B 133       2.180  20.199  17.459  1.00 97.08           H  
ATOM   4528  CD  GLU B 133       2.278  20.934  19.490  1.00 97.08           C  
ATOM   4529  OE1 GLU B 133       1.337  21.759  19.592  1.00 97.08           O  
ATOM   4530  OE2 GLU B 133       2.787  20.322  20.456  1.00 97.08           O  
ATOM   4531  N   ARG B 134       6.922  18.720  17.002  1.00 96.77           N  
ATOM   4532  H   ARG B 134       6.219  18.001  16.909  1.00 96.77           H  
ATOM   4533  CA  ARG B 134       8.328  18.320  17.149  1.00 96.77           C  
ATOM   4534  HA  ARG B 134       8.790  18.883  17.960  1.00 96.77           H  
ATOM   4535  C   ARG B 134       9.172  18.617  15.907  1.00 96.77           C  
ATOM   4536  CB  ARG B 134       8.354  16.830  17.486  1.00 96.77           C  
ATOM   4537  HB2 ARG B 134       9.386  16.479  17.468  1.00 96.77           H  
ATOM   4538  HB3 ARG B 134       7.794  16.289  16.723  1.00 96.77           H  
ATOM   4539  O   ARG B 134      10.376  18.807  16.037  1.00 96.77           O  
ATOM   4540  CG  ARG B 134       7.753  16.541  18.873  1.00 96.77           C  
ATOM   4541  HG2 ARG B 134       6.879  17.162  19.070  1.00 96.77           H  
ATOM   4542  HG3 ARG B 134       8.501  16.799  19.623  1.00 96.77           H  
ATOM   4543  CD  ARG B 134       7.355  15.073  19.058  1.00 96.77           C  
ATOM   4544  HD2 ARG B 134       7.104  14.891  20.103  1.00 96.77           H  
ATOM   4545  HD3 ARG B 134       6.464  14.863  18.466  1.00 96.77           H  
ATOM   4546  NE  ARG B 134       8.420  14.175  18.613  1.00 96.77           N  
ATOM   4547  HE  ARG B 134       8.301  13.748  17.705  1.00 96.77           H  
ATOM   4548  NH1 ARG B 134       9.681  14.043  20.515  1.00 96.77           N  
ATOM   4549 HH11 ARG B 134      10.562  13.848  20.969  1.00 96.77           H  
ATOM   4550 HH12 ARG B 134       8.965  14.510  21.053  1.00 96.77           H  
ATOM   4551  NH2 ARG B 134      10.469  13.183  18.652  1.00 96.77           N  
ATOM   4552 HH21 ARG B 134      11.308  13.026  19.191  1.00 96.77           H  
ATOM   4553 HH22 ARG B 134      10.254  12.741  17.769  1.00 96.77           H  
ATOM   4554  CZ  ARG B 134       9.507  13.807  19.256  1.00 96.77           C  
ATOM   4555  N   ALA B 135       8.553  18.675  14.729  1.00 98.07           N  
ATOM   4556  H   ALA B 135       7.564  18.474  14.698  1.00 98.07           H  
ATOM   4557  CA  ALA B 135       9.199  19.068  13.477  1.00 98.07           C  
ATOM   4558  HA  ALA B 135      10.174  18.587  13.408  1.00 98.07           H  
ATOM   4559  C   ALA B 135       9.434  20.584  13.364  1.00 98.07           C  
ATOM   4560  CB  ALA B 135       8.329  18.579  12.313  1.00 98.07           C  
ATOM   4561  HB1 ALA B 135       7.337  19.027  12.361  1.00 98.07           H  
ATOM   4562  HB2 ALA B 135       8.233  17.493  12.337  1.00 98.07           H  
ATOM   4563  HB3 ALA B 135       8.782  18.882  11.369  1.00 98.07           H  
ATOM   4564  O   ALA B 135      10.140  21.015  12.457  1.00 98.07           O  
ATOM   4565  N   GLY B 136       8.827  21.391  14.243  1.00 97.32           N  
ATOM   4566  H   GLY B 136       8.259  20.978  14.969  1.00 97.32           H  
ATOM   4567  CA  GLY B 136       8.794  22.845  14.084  1.00 97.32           C  
ATOM   4568  HA2 GLY B 136       9.786  23.211  13.820  1.00 97.32           H  
ATOM   4569  HA3 GLY B 136       8.497  23.294  15.032  1.00 97.32           H  
ATOM   4570  C   GLY B 136       7.810  23.306  13.004  1.00 97.32           C  
ATOM   4571  O   GLY B 136       7.947  24.411  12.491  1.00 97.32           O  
ATOM   4572  N   ILE B 137       6.812  22.482  12.661  1.00 97.30           N  
ATOM   4573  H   ILE B 137       6.717  21.608  13.159  1.00 97.30           H  
ATOM   4574  CA  ILE B 137       5.791  22.792  11.654  1.00 97.30           C  
ATOM   4575  HA  ILE B 137       6.058  23.718  11.145  1.00 97.30           H  
ATOM   4576  C   ILE B 137       4.447  22.960  12.375  1.00 97.30           C  
ATOM   4577  CB  ILE B 137       5.726  21.692  10.569  1.00 97.30           C  
ATOM   4578  HB  ILE B 137       5.449  20.754  11.049  1.00 97.30           H  
ATOM   4579  O   ILE B 137       3.966  21.997  12.975  1.00 97.30           O  
ATOM   4580  CG1 ILE B 137       7.102  21.503   9.887  1.00 97.30           C  
ATOM   4581 HG12 ILE B 137       7.871  21.346  10.644  1.00 97.30           H  
ATOM   4582 HG13 ILE B 137       7.364  22.402   9.329  1.00 97.30           H  
ATOM   4583  CG2 ILE B 137       4.649  22.043   9.521  1.00 97.30           C  
ATOM   4584 HG21 ILE B 137       4.914  22.967   9.008  1.00 97.30           H  
ATOM   4585 HG22 ILE B 137       3.671  22.155   9.990  1.00 97.30           H  
ATOM   4586 HG23 ILE B 137       4.565  21.242   8.787  1.00 97.30           H  
ATOM   4587  CD1 ILE B 137       7.161  20.290   8.953  1.00 97.30           C  
ATOM   4588 HD11 ILE B 137       6.776  19.413   9.474  1.00 97.30           H  
ATOM   4589 HD12 ILE B 137       6.577  20.469   8.050  1.00 97.30           H  
ATOM   4590 HD13 ILE B 137       8.196  20.102   8.671  1.00 97.30           H  
ATOM   4591  N   PRO B 138       3.791  24.136  12.328  1.00 95.08           N  
ATOM   4592  CA  PRO B 138       2.494  24.321  12.964  1.00 95.08           C  
ATOM   4593  HA  PRO B 138       2.620  24.188  14.039  1.00 95.08           H  
ATOM   4594  C   PRO B 138       1.471  23.347  12.380  1.00 95.08           C  
ATOM   4595  CB  PRO B 138       2.074  25.769  12.693  1.00 95.08           C  
ATOM   4596  HB2 PRO B 138       1.532  26.197  13.536  1.00 95.08           H  
ATOM   4597  HB3 PRO B 138       1.478  25.845  11.784  1.00 95.08           H  
ATOM   4598  O   PRO B 138       1.215  23.397  11.179  1.00 95.08           O  
ATOM   4599  CG  PRO B 138       3.408  26.461  12.470  1.00 95.08           C  
ATOM   4600  HG2 PRO B 138       3.821  26.687  13.454  1.00 95.08           H  
ATOM   4601  HG3 PRO B 138       3.310  27.365  11.870  1.00 95.08           H  
ATOM   4602  CD  PRO B 138       4.250  25.392  11.769  1.00 95.08           C  
ATOM   4603  HD2 PRO B 138       4.056  25.406  10.696  1.00 95.08           H  
ATOM   4604  HD3 PRO B 138       5.311  25.553  11.960  1.00 95.08           H  
ATOM   4605  N   PRO B 139       0.798  22.519  13.191  1.00 95.03           N  
ATOM   4606  CA  PRO B 139      -0.162  21.553  12.661  1.00 95.03           C  
ATOM   4607  HA  PRO B 139       0.394  20.843  12.049  1.00 95.03           H  
ATOM   4608  C   PRO B 139      -1.256  22.187  11.790  1.00 95.03           C  
ATOM   4609  CB  PRO B 139      -0.720  20.844  13.897  1.00 95.03           C  
ATOM   4610  HB2 PRO B 139      -1.589  21.378  14.280  1.00 95.03           H  
ATOM   4611  HB3 PRO B 139      -0.968  19.802  13.690  1.00 95.03           H  
ATOM   4612  O   PRO B 139      -1.662  21.641  10.768  1.00 95.03           O  
ATOM   4613  CG  PRO B 139       0.420  20.939  14.909  1.00 95.03           C  
ATOM   4614  HG2 PRO B 139       0.064  20.909  15.939  1.00 95.03           H  
ATOM   4615  HG3 PRO B 139       1.134  20.133  14.741  1.00 95.03           H  
ATOM   4616  CD  PRO B 139       1.080  22.272  14.595  1.00 95.03           C  
ATOM   4617  HD2 PRO B 139       2.150  22.197  14.788  1.00 95.03           H  
ATOM   4618  HD3 PRO B 139       0.643  23.061  15.207  1.00 95.03           H  
ATOM   4619  N   THR B 140      -1.681  23.402  12.144  1.00 89.51           N  
ATOM   4620  H   THR B 140      -1.276  23.821  12.969  1.00 89.51           H  
ATOM   4621  CA  THR B 140      -2.718  24.152  11.428  1.00 89.51           C  
ATOM   4622  HA  THR B 140      -3.514  23.459  11.156  1.00 89.51           H  
ATOM   4623  C   THR B 140      -2.240  24.796  10.122  1.00 89.51           C  
ATOM   4624  CB  THR B 140      -3.323  25.235  12.336  1.00 89.51           C  
ATOM   4625  HB  THR B 140      -4.118  25.750  11.797  1.00 89.51           H  
ATOM   4626  O   THR B 140      -3.078  25.297   9.376  1.00 89.51           O  
ATOM   4627  CG2 THR B 140      -3.911  24.652  13.623  1.00 89.51           C  
ATOM   4628 HG21 THR B 140      -4.339  25.454  14.223  1.00 89.51           H  
ATOM   4629 HG22 THR B 140      -3.144  24.137  14.202  1.00 89.51           H  
ATOM   4630 HG23 THR B 140      -4.697  23.940  13.372  1.00 89.51           H  
ATOM   4631  OG1 THR B 140      -2.345  26.182  12.719  1.00 89.51           O  
ATOM   4632  HG1 THR B 140      -2.037  26.619  11.921  1.00 89.51           H  
ATOM   4633  N   SER B 141      -0.930  24.841   9.841  1.00 92.11           N  
ATOM   4634  H   SER B 141      -0.273  24.345  10.425  1.00 92.11           H  
ATOM   4635  CA  SER B 141      -0.403  25.416   8.590  1.00 92.11           C  
ATOM   4636  HA  SER B 141      -0.998  26.293   8.334  1.00 92.11           H  
ATOM   4637  C   SER B 141      -0.511  24.455   7.404  1.00 92.11           C  
ATOM   4638  CB  SER B 141       1.049  25.886   8.744  1.00 92.11           C  
ATOM   4639  HB2 SER B 141       1.317  26.488   7.876  1.00 92.11           H  
ATOM   4640  HB3 SER B 141       1.145  26.502   9.638  1.00 92.11           H  
ATOM   4641  O   SER B 141      -0.467  24.900   6.261  1.00 92.11           O  
ATOM   4642  OG  SER B 141       1.926  24.785   8.816  1.00 92.11           O  
ATOM   4643  HG  SER B 141       2.833  25.085   8.902  1.00 92.11           H  
ATOM   4644  N   LEU B 142      -0.712  23.157   7.659  1.00 95.32           N  
ATOM   4645  H   LEU B 142      -0.701  22.857   8.624  1.00 95.32           H  
ATOM   4646  CA  LEU B 142      -0.805  22.123   6.624  1.00 95.32           C  
ATOM   4647  HA  LEU B 142      -0.147  22.409   5.803  1.00 95.32           H  
ATOM   4648  C   LEU B 142      -2.199  21.992   5.984  1.00 95.32           C  
ATOM   4649  CB  LEU B 142      -0.306  20.787   7.195  1.00 95.32           C  
ATOM   4650  HB2 LEU B 142      -0.904  20.532   8.070  1.00 95.32           H  
ATOM   4651  HB3 LEU B 142      -0.467  20.017   6.441  1.00 95.32           H  
ATOM   4652  O   LEU B 142      -2.414  21.102   5.156  1.00 95.32           O  
ATOM   4653  CG  LEU B 142       1.184  20.743   7.570  1.00 95.32           C  
ATOM   4654  HG  LEU B 142       1.387  21.445   8.379  1.00 95.32           H  
ATOM   4655  CD1 LEU B 142       1.511  19.331   8.044  1.00 95.32           C  
ATOM   4656 HD11 LEU B 142       1.306  18.611   7.251  1.00 95.32           H  
ATOM   4657 HD12 LEU B 142       0.905  19.088   8.917  1.00 95.32           H  
ATOM   4658 HD13 LEU B 142       2.568  19.278   8.303  1.00 95.32           H  
ATOM   4659  CD2 LEU B 142       2.102  21.051   6.384  1.00 95.32           C  
ATOM   4660 HD21 LEU B 142       3.141  20.892   6.673  1.00 95.32           H  
ATOM   4661 HD22 LEU B 142       1.862  20.401   5.542  1.00 95.32           H  
ATOM   4662 HD23 LEU B 142       1.995  22.096   6.090  1.00 95.32           H  
ATOM   4663  N   GLN B 143      -3.136  22.878   6.319  1.00 90.06           N  
ATOM   4664  H   GLN B 143      -2.879  23.601   6.976  1.00 90.06           H  
ATOM   4665  CA  GLN B 143      -4.463  22.940   5.702  1.00 90.06           C  
ATOM   4666  HA  GLN B 143      -5.010  22.032   5.955  1.00 90.06           H  
ATOM   4667  C   GLN B 143      -4.370  23.043   4.170  1.00 90.06           C  
ATOM   4668  CB  GLN B 143      -5.219  24.152   6.267  1.00 90.06           C  
ATOM   4669  HB2 GLN B 143      -4.533  24.998   6.306  1.00 90.06           H  
ATOM   4670  HB3 GLN B 143      -6.026  24.431   5.589  1.00 90.06           H  
ATOM   4671  O   GLN B 143      -3.657  23.887   3.631  1.00 90.06           O  
ATOM   4672  CG  GLN B 143      -5.778  23.904   7.680  1.00 90.06           C  
ATOM   4673  HG2 GLN B 143      -5.759  24.847   8.226  1.00 90.06           H  
ATOM   4674  HG3 GLN B 143      -5.134  23.208   8.217  1.00 90.06           H  
ATOM   4675  CD  GLN B 143      -7.220  23.397   7.710  1.00 90.06           C  
ATOM   4676  NE2 GLN B 143      -7.618  22.719   8.763  1.00 90.06           N  
ATOM   4677 HE21 GLN B 143      -6.937  22.392   9.433  1.00 90.06           H  
ATOM   4678 HE22 GLN B 143      -8.556  22.346   8.737  1.00 90.06           H  
ATOM   4679  OE1 GLN B 143      -8.029  23.629   6.824  1.00 90.06           O  
ATOM   4680  N   ALA B 144      -5.119  22.191   3.471  1.00 91.72           N  
ATOM   4681  H   ALA B 144      -5.621  21.488   3.995  1.00 91.72           H  
ATOM   4682  CA  ALA B 144      -5.143  22.045   2.017  1.00 91.72           C  
ATOM   4683  HA  ALA B 144      -5.774  21.178   1.818  1.00 91.72           H  
ATOM   4684  C   ALA B 144      -3.786  21.702   1.363  1.00 91.72           C  
ATOM   4685  CB  ALA B 144      -5.862  23.247   1.391  1.00 91.72           C  
ATOM   4686  HB1 ALA B 144      -6.833  23.380   1.868  1.00 91.72           H  
ATOM   4687  HB2 ALA B 144      -6.014  23.060   0.328  1.00 91.72           H  
ATOM   4688  HB3 ALA B 144      -5.262  24.148   1.517  1.00 91.72           H  
ATOM   4689  O   ALA B 144      -3.639  21.829   0.145  1.00 91.72           O  
ATOM   4690  N   SER B 145      -2.793  21.261   2.145  1.00 96.12           N  
ATOM   4691  H   SER B 145      -2.961  21.185   3.138  1.00 96.12           H  
ATOM   4692  CA  SER B 145      -1.505  20.799   1.618  1.00 96.12           C  
ATOM   4693  HA  SER B 145      -1.241  21.452   0.786  1.00 96.12           H  
ATOM   4694  C   SER B 145      -1.601  19.355   1.102  1.00 96.12           C  
ATOM   4695  CB  SER B 145      -0.387  20.932   2.659  1.00 96.12           C  
ATOM   4696  HB2 SER B 145       0.574  20.779   2.169  1.00 96.12           H  
ATOM   4697  HB3 SER B 145      -0.399  21.935   3.087  1.00 96.12           H  
ATOM   4698  O   SER B 145      -2.354  18.553   1.668  1.00 96.12           O  
ATOM   4699  OG  SER B 145      -0.521  19.971   3.687  1.00 96.12           O  
ATOM   4700  HG  SER B 145      -1.236  20.261   4.258  1.00 96.12           H  
ATOM   4701  N   PRO B 146      -0.822  18.973   0.072  1.00 98.20           N  
ATOM   4702  CA  PRO B 146      -0.727  17.590  -0.390  1.00 98.20           C  
ATOM   4703  HA  PRO B 146      -1.716  17.132  -0.411  1.00 98.20           H  
ATOM   4704  C   PRO B 146       0.160  16.769   0.561  1.00 98.20           C  
ATOM   4705  CB  PRO B 146      -0.201  17.692  -1.824  1.00 98.20           C  
ATOM   4706  HB2 PRO B 146      -1.033  17.899  -2.497  1.00 98.20           H  
ATOM   4707  HB3 PRO B 146       0.325  16.794  -2.151  1.00 98.20           H  
ATOM   4708  O   PRO B 146       1.213  16.262   0.181  1.00 98.20           O  
ATOM   4709  CG  PRO B 146       0.717  18.911  -1.759  1.00 98.20           C  
ATOM   4710  HG2 PRO B 146       0.818  19.390  -2.732  1.00 98.20           H  
ATOM   4711  HG3 PRO B 146       1.694  18.606  -1.384  1.00 98.20           H  
ATOM   4712  CD  PRO B 146       0.032  19.829  -0.743  1.00 98.20           C  
ATOM   4713  HD2 PRO B 146      -0.584  20.558  -1.269  1.00 98.20           H  
ATOM   4714  HD3 PRO B 146       0.782  20.334  -0.135  1.00 98.20           H  
ATOM   4715  N   THR B 147      -0.249  16.676   1.826  1.00 98.84           N  
ATOM   4716  H   THR B 147      -1.105  17.148   2.080  1.00 98.84           H  
ATOM   4717  CA  THR B 147       0.410  15.847   2.836  1.00 98.84           C  
ATOM   4718  HA  THR B 147       1.446  15.702   2.531  1.00 98.84           H  
ATOM   4719  C   THR B 147      -0.291  14.495   2.911  1.00 98.84           C  
ATOM   4720  CB  THR B 147       0.444  16.533   4.205  1.00 98.84           C  
ATOM   4721  HB  THR B 147      -0.580  16.729   4.524  1.00 98.84           H  
ATOM   4722  O   THR B 147      -1.473  14.437   3.251  1.00 98.84           O  
ATOM   4723  CG2 THR B 147       1.152  15.692   5.270  1.00 98.84           C  
ATOM   4724 HG21 THR B 147       0.614  14.759   5.438  1.00 98.84           H  
ATOM   4725 HG22 THR B 147       1.180  16.247   6.208  1.00 98.84           H  
ATOM   4726 HG23 THR B 147       2.171  15.466   4.958  1.00 98.84           H  
ATOM   4727  OG1 THR B 147       1.147  17.753   4.116  1.00 98.84           O  
ATOM   4728  HG1 THR B 147       0.525  18.455   3.909  1.00 98.84           H  
ATOM   4729  N   GLY B 148       0.411  13.416   2.566  1.00 98.88           N  
ATOM   4730  H   GLY B 148       1.381  13.538   2.314  1.00 98.88           H  
ATOM   4731  CA  GLY B 148      -0.129  12.055   2.626  1.00 98.88           C  
ATOM   4732  HA2 GLY B 148      -1.146  12.055   2.233  1.00 98.88           H  
ATOM   4733  HA3 GLY B 148       0.473  11.394   2.004  1.00 98.88           H  
ATOM   4734  C   GLY B 148      -0.159  11.500   4.053  1.00 98.88           C  
ATOM   4735  O   GLY B 148       0.677  11.859   4.880  1.00 98.88           O  
ATOM   4736  N   VAL B 149      -1.099  10.602   4.343  1.00 98.93           N  
ATOM   4737  H   VAL B 149      -1.730  10.332   3.602  1.00 98.93           H  
ATOM   4738  CA  VAL B 149      -1.251   9.920   5.634  1.00 98.93           C  
ATOM   4739  HA  VAL B 149      -0.378  10.119   6.256  1.00 98.93           H  
ATOM   4740  C   VAL B 149      -1.335   8.415   5.394  1.00 98.93           C  
ATOM   4741  CB  VAL B 149      -2.497  10.422   6.392  1.00 98.93           C  
ATOM   4742  HB  VAL B 149      -3.395  10.166   5.830  1.00 98.93           H  
ATOM   4743  O   VAL B 149      -2.314   7.929   4.833  1.00 98.93           O  
ATOM   4744  CG1 VAL B 149      -2.590   9.766   7.773  1.00 98.93           C  
ATOM   4745 HG11 VAL B 149      -3.486  10.125   8.278  1.00 98.93           H  
ATOM   4746 HG12 VAL B 149      -1.711  10.008   8.370  1.00 98.93           H  
ATOM   4747 HG13 VAL B 149      -2.676   8.685   7.663  1.00 98.93           H  
ATOM   4748  CG2 VAL B 149      -2.495  11.939   6.605  1.00 98.93           C  
ATOM   4749 HG21 VAL B 149      -3.380  12.232   7.171  1.00 98.93           H  
ATOM   4750 HG22 VAL B 149      -1.600  12.241   7.150  1.00 98.93           H  
ATOM   4751 HG23 VAL B 149      -2.518  12.455   5.645  1.00 98.93           H  
ATOM   4752  N   PHE B 150      -0.328   7.673   5.845  1.00 98.92           N  
ATOM   4753  H   PHE B 150       0.454   8.146   6.274  1.00 98.92           H  
ATOM   4754  CA  PHE B 150      -0.202   6.227   5.666  1.00 98.92           C  
ATOM   4755  HA  PHE B 150      -1.075   5.843   5.139  1.00 98.92           H  
ATOM   4756  C   PHE B 150      -0.119   5.545   7.035  1.00 98.92           C  
ATOM   4757  CB  PHE B 150       1.026   5.923   4.794  1.00 98.92           C  
ATOM   4758  HB2 PHE B 150       1.120   4.842   4.691  1.00 98.92           H  
ATOM   4759  HB3 PHE B 150       1.923   6.282   5.297  1.00 98.92           H  
ATOM   4760  O   PHE B 150       0.891   5.657   7.733  1.00 98.92           O  
ATOM   4761  CG  PHE B 150       0.968   6.536   3.407  1.00 98.92           C  
ATOM   4762  CD1 PHE B 150       0.451   5.797   2.327  1.00 98.92           C  
ATOM   4763  HD1 PHE B 150       0.094   4.790   2.484  1.00 98.92           H  
ATOM   4764  CD2 PHE B 150       1.425   7.852   3.197  1.00 98.92           C  
ATOM   4765  HD2 PHE B 150       1.818   8.425   4.024  1.00 98.92           H  
ATOM   4766  CE1 PHE B 150       0.392   6.371   1.045  1.00 98.92           C  
ATOM   4767  HE1 PHE B 150      -0.007   5.805   0.216  1.00 98.92           H  
ATOM   4768  CE2 PHE B 150       1.365   8.426   1.915  1.00 98.92           C  
ATOM   4769  HE2 PHE B 150       1.719   9.434   1.754  1.00 98.92           H  
ATOM   4770  CZ  PHE B 150       0.843   7.686   0.841  1.00 98.92           C  
ATOM   4771  HZ  PHE B 150       0.781   8.131  -0.142  1.00 98.92           H  
ATOM   4772  N   VAL B 151      -1.177   4.839   7.438  1.00 98.84           N  
ATOM   4773  H   VAL B 151      -1.964   4.747   6.812  1.00 98.84           H  
ATOM   4774  CA  VAL B 151      -1.265   4.238   8.781  1.00 98.84           C  
ATOM   4775  HA  VAL B 151      -0.356   4.474   9.335  1.00 98.84           H  
ATOM   4776  C   VAL B 151      -1.350   2.721   8.683  1.00 98.84           C  
ATOM   4777  CB  VAL B 151      -2.431   4.815   9.610  1.00 98.84           C  
ATOM   4778  HB  VAL B 151      -3.380   4.461   9.206  1.00 98.84           H  
ATOM   4779  O   VAL B 151      -2.300   2.176   8.124  1.00 98.84           O  
ATOM   4780  CG1 VAL B 151      -2.310   4.384  11.076  1.00 98.84           C  
ATOM   4781 HG11 VAL B 151      -3.184   4.720  11.633  1.00 98.84           H  
ATOM   4782 HG12 VAL B 151      -1.414   4.827  11.512  1.00 98.84           H  
ATOM   4783 HG13 VAL B 151      -2.240   3.299  11.154  1.00 98.84           H  
ATOM   4784  CG2 VAL B 151      -2.437   6.348   9.610  1.00 98.84           C  
ATOM   4785 HG21 VAL B 151      -3.234   6.716  10.256  1.00 98.84           H  
ATOM   4786 HG22 VAL B 151      -1.478   6.732   9.959  1.00 98.84           H  
ATOM   4787 HG23 VAL B 151      -2.624   6.706   8.597  1.00 98.84           H  
ATOM   4788  N   GLY B 152      -0.358   2.039   9.252  1.00 98.85           N  
ATOM   4789  H   GLY B 152       0.431   2.555   9.616  1.00 98.85           H  
ATOM   4790  CA  GLY B 152      -0.368   0.597   9.450  1.00 98.85           C  
ATOM   4791  HA2 GLY B 152      -0.714   0.113   8.537  1.00 98.85           H  
ATOM   4792  HA3 GLY B 152       0.644   0.257   9.669  1.00 98.85           H  
ATOM   4793  C   GLY B 152      -1.272   0.201  10.613  1.00 98.85           C  
ATOM   4794  O   GLY B 152      -1.018   0.590  11.754  1.00 98.85           O  
ATOM   4795  N   LEU B 153      -2.306  -0.583  10.328  1.00 98.26           N  
ATOM   4796  H   LEU B 153      -2.445  -0.866   9.368  1.00 98.26           H  
ATOM   4797  CA  LEU B 153      -3.324  -0.999  11.290  1.00 98.26           C  
ATOM   4798  HA  LEU B 153      -2.995  -0.774  12.304  1.00 98.26           H  
ATOM   4799  C   LEU B 153      -3.556  -2.505  11.225  1.00 98.26           C  
ATOM   4800  CB  LEU B 153      -4.625  -0.224  11.002  1.00 98.26           C  
ATOM   4801  HB2 LEU B 153      -4.795  -0.226   9.925  1.00 98.26           H  
ATOM   4802  HB3 LEU B 153      -5.475  -0.722  11.468  1.00 98.26           H  
ATOM   4803  O   LEU B 153      -3.211  -3.163  10.245  1.00 98.26           O  
ATOM   4804  CG  LEU B 153      -4.544   1.217  11.522  1.00 98.26           C  
ATOM   4805  HG  LEU B 153      -3.516   1.572  11.455  1.00 98.26           H  
ATOM   4806  CD1 LEU B 153      -5.402   2.157  10.695  1.00 98.26           C  
ATOM   4807 HD11 LEU B 153      -5.205   3.174  11.035  1.00 98.26           H  
ATOM   4808 HD12 LEU B 153      -6.460   1.915  10.799  1.00 98.26           H  
ATOM   4809 HD13 LEU B 153      -5.110   2.094   9.647  1.00 98.26           H  
ATOM   4810  CD2 LEU B 153      -4.988   1.309  12.979  1.00 98.26           C  
ATOM   4811 HD21 LEU B 153      -6.039   1.033  13.071  1.00 98.26           H  
ATOM   4812 HD22 LEU B 153      -4.398   0.621  13.584  1.00 98.26           H  
ATOM   4813 HD23 LEU B 153      -4.856   2.328  13.342  1.00 98.26           H  
ATOM   4814  N   ILE B 154      -4.160  -3.023  12.289  1.00 97.37           N  
ATOM   4815  H   ILE B 154      -4.364  -2.403  13.060  1.00 97.37           H  
ATOM   4816  CA  ILE B 154      -4.849  -4.312  12.315  1.00 97.37           C  
ATOM   4817  HA  ILE B 154      -4.930  -4.700  11.300  1.00 97.37           H  
ATOM   4818  C   ILE B 154      -6.235  -4.015  12.892  1.00 97.37           C  
ATOM   4819  CB  ILE B 154      -4.089  -5.352  13.169  1.00 97.37           C  
ATOM   4820  HB  ILE B 154      -3.988  -4.964  14.182  1.00 97.37           H  
ATOM   4821  O   ILE B 154      -6.300  -3.344  13.928  1.00 97.37           O  
ATOM   4822  CG1 ILE B 154      -2.683  -5.583  12.588  1.00 97.37           C  
ATOM   4823 HG12 ILE B 154      -2.181  -4.617  12.518  1.00 97.37           H  
ATOM   4824 HG13 ILE B 154      -2.773  -5.989  11.581  1.00 97.37           H  
ATOM   4825  CG2 ILE B 154      -4.858  -6.685  13.225  1.00 97.37           C  
ATOM   4826 HG21 ILE B 154      -5.853  -6.540  13.645  1.00 97.37           H  
ATOM   4827 HG22 ILE B 154      -4.342  -7.402  13.863  1.00 97.37           H  
ATOM   4828 HG23 ILE B 154      -4.955  -7.097  12.221  1.00 97.37           H  
ATOM   4829  CD1 ILE B 154      -1.784  -6.485  13.437  1.00 97.37           C  
ATOM   4830 HD11 ILE B 154      -2.121  -7.521  13.383  1.00 97.37           H  
ATOM   4831 HD12 ILE B 154      -1.803  -6.146  14.473  1.00 97.37           H  
ATOM   4832 HD13 ILE B 154      -0.762  -6.430  13.061  1.00 97.37           H  
ATOM   4833  N   PRO B 155      -7.337  -4.462  12.269  1.00 96.61           N  
ATOM   4834  CA  PRO B 155      -8.666  -4.296  12.842  1.00 96.61           C  
ATOM   4835  HA  PRO B 155      -8.886  -3.231  12.914  1.00 96.61           H  
ATOM   4836  C   PRO B 155      -8.742  -4.940  14.229  1.00 96.61           C  
ATOM   4837  CB  PRO B 155      -9.639  -4.945  11.854  1.00 96.61           C  
ATOM   4838  HB2 PRO B 155     -10.570  -4.384  11.781  1.00 96.61           H  
ATOM   4839  HB3 PRO B 155      -9.840  -5.978  12.140  1.00 96.61           H  
ATOM   4840  O   PRO B 155      -8.381  -6.103  14.403  1.00 96.61           O  
ATOM   4841  CG  PRO B 155      -8.872  -4.938  10.534  1.00 96.61           C  
ATOM   4842  HG2 PRO B 155      -9.005  -3.977  10.037  1.00 96.61           H  
ATOM   4843  HG3 PRO B 155      -9.191  -5.755   9.886  1.00 96.61           H  
ATOM   4844  CD  PRO B 155      -7.416  -5.086  10.959  1.00 96.61           C  
ATOM   4845  HD2 PRO B 155      -7.154  -6.142  11.041  1.00 96.61           H  
ATOM   4846  HD3 PRO B 155      -6.773  -4.589  10.233  1.00 96.61           H  
ATOM   4847  N   GLN B 156      -9.210  -4.179  15.214  1.00 95.00           N  
ATOM   4848  H   GLN B 156      -9.515  -3.239  15.003  1.00 95.00           H  
ATOM   4849  CA  GLN B 156      -9.433  -4.645  16.580  1.00 95.00           C  
ATOM   4850  HA  GLN B 156      -9.238  -5.715  16.649  1.00 95.00           H  
ATOM   4851  C   GLN B 156     -10.890  -4.397  16.938  1.00 95.00           C  
ATOM   4852  CB  GLN B 156      -8.518  -3.913  17.575  1.00 95.00           C  
ATOM   4853  HB2 GLN B 156      -8.714  -4.296  18.577  1.00 95.00           H  
ATOM   4854  HB3 GLN B 156      -8.762  -2.851  17.566  1.00 95.00           H  
ATOM   4855  O   GLN B 156     -11.430  -3.329  16.654  1.00 95.00           O  
ATOM   4856  CG  GLN B 156      -7.025  -4.063  17.263  1.00 95.00           C  
ATOM   4857  HG2 GLN B 156      -6.450  -3.432  17.939  1.00 95.00           H  
ATOM   4858  HG3 GLN B 156      -6.830  -3.687  16.259  1.00 95.00           H  
ATOM   4859  CD  GLN B 156      -6.495  -5.482  17.384  1.00 95.00           C  
ATOM   4860  NE2 GLN B 156      -5.454  -5.797  16.649  1.00 95.00           N  
ATOM   4861 HE21 GLN B 156      -5.135  -5.139  15.952  1.00 95.00           H  
ATOM   4862 HE22 GLN B 156      -5.180  -6.769  16.662  1.00 95.00           H  
ATOM   4863  OE1 GLN B 156      -6.969  -6.310  18.149  1.00 95.00           O  
ATOM   4864  N   GLU B 157     -11.536  -5.357  17.590  1.00 93.93           N  
ATOM   4865  H   GLU B 157     -11.074  -6.232  17.792  1.00 93.93           H  
ATOM   4866  CA  GLU B 157     -12.894  -5.132  18.074  1.00 93.93           C  
ATOM   4867  HA  GLU B 157     -13.503  -4.715  17.273  1.00 93.93           H  
ATOM   4868  C   GLU B 157     -12.889  -4.153  19.251  1.00 93.93           C  
ATOM   4869  CB  GLU B 157     -13.535  -6.434  18.532  1.00 93.93           C  
ATOM   4870  HB2 GLU B 157     -14.470  -6.157  19.020  1.00 93.93           H  
ATOM   4871  HB3 GLU B 157     -12.888  -6.917  19.265  1.00 93.93           H  
ATOM   4872  O   GLU B 157     -12.365  -4.473  20.322  1.00 93.93           O  
ATOM   4873  CG  GLU B 157     -13.855  -7.423  17.406  1.00 93.93           C  
ATOM   4874  HG2 GLU B 157     -14.451  -6.919  16.646  1.00 93.93           H  
ATOM   4875  HG3 GLU B 157     -12.924  -7.767  16.955  1.00 93.93           H  
ATOM   4876  CD  GLU B 157     -14.637  -8.619  17.963  1.00 93.93           C  
ATOM   4877  OE1 GLU B 157     -14.893  -9.576  17.205  1.00 93.93           O  
ATOM   4878  OE2 GLU B 157     -14.948  -8.601  19.182  1.00 93.93           O  
ATOM   4879  N   TYR B 158     -13.528  -2.996  19.079  1.00 94.32           N  
ATOM   4880  H   TYR B 158     -13.901  -2.784  18.164  1.00 94.32           H  
ATOM   4881  CA  TYR B 158     -13.750  -2.013  20.136  1.00 94.32           C  
ATOM   4882  HA  TYR B 158     -13.303  -2.384  21.058  1.00 94.32           H  
ATOM   4883  C   TYR B 158     -15.243  -1.801  20.385  1.00 94.32           C  
ATOM   4884  CB  TYR B 158     -13.069  -0.684  19.784  1.00 94.32           C  
ATOM   4885  HB2 TYR B 158     -11.999  -0.849  19.653  1.00 94.32           H  
ATOM   4886  HB3 TYR B 158     -13.459  -0.337  18.827  1.00 94.32           H  
ATOM   4887  O   TYR B 158     -15.998  -1.488  19.469  1.00 94.32           O  
ATOM   4888  CG  TYR B 158     -13.273   0.405  20.828  1.00 94.32           C  
ATOM   4889  CD1 TYR B 158     -13.783   1.665  20.462  1.00 94.32           C  
ATOM   4890  HD1 TYR B 158     -14.049   1.873  19.436  1.00 94.32           H  
ATOM   4891  CD2 TYR B 158     -12.974   0.154  22.181  1.00 94.32           C  
ATOM   4892  HD2 TYR B 158     -12.613  -0.820  22.477  1.00 94.32           H  
ATOM   4893  CE1 TYR B 158     -13.936   2.677  21.427  1.00 94.32           C  
ATOM   4894  HE1 TYR B 158     -14.310   3.650  21.146  1.00 94.32           H  
ATOM   4895  CE2 TYR B 158     -13.142   1.156  23.154  1.00 94.32           C  
ATOM   4896  HE2 TYR B 158     -12.894   0.952  24.185  1.00 94.32           H  
ATOM   4897  OH  TYR B 158     -13.701   3.417  23.707  1.00 94.32           O  
ATOM   4898  HH  TYR B 158     -13.710   3.036  24.588  1.00 94.32           H  
ATOM   4899  CZ  TYR B 158     -13.601   2.433  22.771  1.00 94.32           C  
ATOM   4900  N   GLY B 159     -15.665  -1.924  21.645  1.00 91.71           N  
ATOM   4901  H   GLY B 159     -15.001  -2.206  22.352  1.00 91.71           H  
ATOM   4902  CA  GLY B 159     -17.054  -1.690  22.036  1.00 91.71           C  
ATOM   4903  HA2 GLY B 159     -17.366  -0.744  21.594  1.00 91.71           H  
ATOM   4904  HA3 GLY B 159     -17.119  -1.599  23.120  1.00 91.71           H  
ATOM   4905  C   GLY B 159     -18.024  -2.796  21.579  1.00 91.71           C  
ATOM   4906  O   GLY B 159     -17.598  -3.938  21.378  1.00 91.71           O  
ATOM   4907  N   PRO B 160     -19.333  -2.486  21.475  1.00 91.49           N  
ATOM   4908  CA  PRO B 160     -20.376  -3.401  20.997  1.00 91.49           C  
ATOM   4909  HA  PRO B 160     -20.387  -4.290  21.626  1.00 91.49           H  
ATOM   4910  C   PRO B 160     -20.175  -3.814  19.536  1.00 91.49           C  
ATOM   4911  CB  PRO B 160     -21.708  -2.653  21.149  1.00 91.49           C  
ATOM   4912  HB2 PRO B 160     -22.034  -2.260  20.186  1.00 91.49           H  
ATOM   4913  HB3 PRO B 160     -22.480  -3.299  21.567  1.00 91.49           H  
ATOM   4914  O   PRO B 160     -19.345  -3.245  18.836  1.00 91.49           O  
ATOM   4915  CG  PRO B 160     -21.394  -1.485  22.078  1.00 91.49           C  
ATOM   4916  HG2 PRO B 160     -21.520  -1.801  23.114  1.00 91.49           H  
ATOM   4917  HG3 PRO B 160     -22.016  -0.617  21.862  1.00 91.49           H  
ATOM   4918  CD  PRO B 160     -19.922  -1.204  21.809  1.00 91.49           C  
ATOM   4919  HD2 PRO B 160     -19.462  -0.755  22.690  1.00 91.49           H  
ATOM   4920  HD3 PRO B 160     -19.828  -0.540  20.950  1.00 91.49           H  
ATOM   4921  N   ARG B 161     -20.928  -4.814  19.062  1.00 93.17           N  
ATOM   4922  H   ARG B 161     -21.657  -5.200  19.645  1.00 93.17           H  
ATOM   4923  CA  ARG B 161     -20.965  -5.113  17.624  1.00 93.17           C  
ATOM   4924  HA  ARG B 161     -19.956  -5.073  17.212  1.00 93.17           H  
ATOM   4925  C   ARG B 161     -21.785  -4.041  16.910  1.00 93.17           C  
ATOM   4926  CB  ARG B 161     -21.538  -6.508  17.347  1.00 93.17           C  
ATOM   4927  HB2 ARG B 161     -22.560  -6.573  17.721  1.00 93.17           H  
ATOM   4928  HB3 ARG B 161     -21.580  -6.642  16.266  1.00 93.17           H  
ATOM   4929  O   ARG B 161     -22.697  -3.469  17.510  1.00 93.17           O  
ATOM   4930  CG  ARG B 161     -20.720  -7.651  17.960  1.00 93.17           C  
ATOM   4931  HG2 ARG B 161     -19.672  -7.531  17.688  1.00 93.17           H  
ATOM   4932  HG3 ARG B 161     -20.813  -7.635  19.046  1.00 93.17           H  
ATOM   4933  CD  ARG B 161     -21.237  -8.992  17.436  1.00 93.17           C  
ATOM   4934  HD2 ARG B 161     -22.155  -9.244  17.966  1.00 93.17           H  
ATOM   4935  HD3 ARG B 161     -21.496  -8.894  16.382  1.00 93.17           H  
ATOM   4936  NE  ARG B 161     -20.251 -10.070  17.632  1.00 93.17           N  
ATOM   4937  HE  ARG B 161     -20.084 -10.369  18.582  1.00 93.17           H
[truncated: 1,848,673 more chars]
