# Supplementary material for: Module-Based Polyketide Synthase Engineering for de Novo Polyketide Biosynthesis
Source: ACS Synth Biol. 2023 Oct 23;12(11):3148–55. doi: 10.1021/acssynbio.3c00282 (PMC10661043; doi:10.1021/acssynbio.3c00282)
Supplement: Supplementary file 2 — sb3c00282_si_002.zip [file sb3c00282_si_002.zip › Final_PKS_Structures/menzella_pdbs/eryM6_ACP_rapM2_KSAT_dimer.pdb]

ATOM      1  N   LEU A   1       8.893  35.281 -23.866  1.00 26.23           N  
ATOM      2  H   LEU A   1       9.867  35.021 -23.816  1.00 26.23           H  
ATOM      3  H2  LEU A   1       8.820  36.267 -23.658  1.00 26.23           H  
ATOM      4  H3  LEU A   1       8.388  34.754 -23.167  1.00 26.23           H  
ATOM      5  CA  LEU A   1       8.367  35.000 -25.226  1.00 26.23           C  
ATOM      6  HA  LEU A   1       8.942  35.591 -25.938  1.00 26.23           H  
ATOM      7  C   LEU A   1       6.927  35.480 -25.408  1.00 26.23           C  
ATOM      8  CB  LEU A   1       8.543  33.524 -25.625  1.00 26.23           C  
ATOM      9  HB2 LEU A   1       7.974  33.331 -26.535  1.00 26.23           H  
ATOM     10  HB3 LEU A   1       8.139  32.889 -24.836  1.00 26.23           H  
ATOM     11  O   LEU A   1       6.685  36.235 -26.336  1.00 26.23           O  
ATOM     12  CG  LEU A   1      10.019  33.155 -25.884  1.00 26.23           C  
ATOM     13  HG  LEU A   1      10.609  33.439 -25.012  1.00 26.23           H  
ATOM     14  CD1 LEU A   1      10.159  31.650 -26.083  1.00 26.23           C  
ATOM     15 HD11 LEU A   1       9.589  31.326 -26.954  1.00 26.23           H  
ATOM     16 HD12 LEU A   1       9.804  31.113 -25.204  1.00 26.23           H  
ATOM     17 HD13 LEU A   1      11.207  31.393 -26.239  1.00 26.23           H  
ATOM     18  CD2 LEU A   1      10.582  33.874 -27.112  1.00 26.23           C  
ATOM     19 HD21 LEU A   1      11.605  33.543 -27.288  1.00 26.23           H  
ATOM     20 HD22 LEU A   1       9.991  33.632 -27.996  1.00 26.23           H  
ATOM     21 HD23 LEU A   1      10.601  34.954 -26.972  1.00 26.23           H  
ATOM     22  N   THR A   2       5.987  35.135 -24.523  1.00 30.61           N  
ATOM     23  H   THR A   2       6.191  34.503 -23.761  1.00 30.61           H  
ATOM     24  CA  THR A   2       4.566  35.545 -24.630  1.00 30.61           C  
ATOM     25  HA  THR A   2       4.136  35.099 -25.527  1.00 30.61           H  
ATOM     26  C   THR A   2       4.338  37.060 -24.748  1.00 30.61           C  
ATOM     27  CB  THR A   2       3.781  35.027 -23.416  1.00 30.61           C  
ATOM     28  HB  THR A   2       2.791  35.483 -23.395  1.00 30.61           H  
ATOM     29  O   THR A   2       3.454  37.483 -25.486  1.00 30.61           O  
ATOM     30  CG2 THR A   2       3.634  33.506 -23.444  1.00 30.61           C  
ATOM     31 HG21 THR A   2       3.029  33.183 -22.597  1.00 30.61           H  
ATOM     32 HG22 THR A   2       4.607  33.018 -23.392  1.00 30.61           H  
ATOM     33 HG23 THR A   2       3.128  33.203 -24.361  1.00 30.61           H  
ATOM     34  OG1 THR A   2       4.490  35.353 -22.240  1.00 30.61           O  
ATOM     35  HG1 THR A   2       3.922  35.148 -21.494  1.00 30.61           H  
ATOM     36  N   ALA A   3       5.162  37.887 -24.097  1.00 36.17           N  
ATOM     37  H   ALA A   3       5.782  37.492 -23.405  1.00 36.17           H  
ATOM     38  CA  ALA A   3       5.066  39.349 -24.182  1.00 36.17           C  
ATOM     39  HA  ALA A   3       4.063  39.645 -23.876  1.00 36.17           H  
ATOM     40  C   ALA A   3       5.286  39.923 -25.600  1.00 36.17           C  
ATOM     41  CB  ALA A   3       6.062  39.950 -23.183  1.00 36.17           C  
ATOM     42  HB1 ALA A   3       7.083  39.686 -23.458  1.00 36.17           H  
ATOM     43  HB2 ALA A   3       5.968  41.036 -23.191  1.00 36.17           H  
ATOM     44  HB3 ALA A   3       5.847  39.592 -22.176  1.00 36.17           H  
ATOM     45  O   ALA A   3       4.700  40.950 -25.927  1.00 36.17           O  
ATOM     46  N   LEU A   4       6.070  39.260 -26.464  1.00 37.24           N  
ATOM     47  H   LEU A   4       6.457  38.368 -26.192  1.00 37.24           H  
ATOM     48  CA  LEU A   4       6.306  39.718 -27.842  1.00 37.24           C  
ATOM     49  HA  LEU A   4       6.699  40.734 -27.810  1.00 37.24           H  
ATOM     50  C   LEU A   4       4.997  39.759 -28.644  1.00 37.24           C  
ATOM     51  CB  LEU A   4       7.346  38.794 -28.504  1.00 37.24           C  
ATOM     52  HB2 LEU A   4       8.260  38.812 -27.911  1.00 37.24           H  
ATOM     53  HB3 LEU A   4       6.957  37.776 -28.495  1.00 37.24           H  
ATOM     54  O   LEU A   4       4.708  40.750 -29.306  1.00 37.24           O  
ATOM     55  CG  LEU A   4       7.696  39.154 -29.962  1.00 37.24           C  
ATOM     56  HG  LEU A   4       6.791  39.148 -30.570  1.00 37.24           H  
ATOM     57  CD1 LEU A   4       8.365  40.524 -30.073  1.00 37.24           C  
ATOM     58 HD11 LEU A   4       9.256  40.570 -29.447  1.00 37.24           H  
ATOM     59 HD12 LEU A   4       7.666  41.307 -29.781  1.00 37.24           H  
ATOM     60 HD13 LEU A   4       8.648  40.707 -31.110  1.00 37.24           H  
ATOM     61  CD2 LEU A   4       8.650  38.099 -30.523  1.00 37.24           C  
ATOM     62 HD21 LEU A   4       8.873  38.333 -31.565  1.00 37.24           H  
ATOM     63 HD22 LEU A   4       8.181  37.116 -30.486  1.00 37.24           H  
ATOM     64 HD23 LEU A   4       9.580  38.088 -29.956  1.00 37.24           H  
ATOM     65  N   GLY A   5       4.165  38.721 -28.504  1.00 36.63           N  
ATOM     66  H   GLY A   5       4.440  37.956 -27.904  1.00 36.63           H  
ATOM     67  CA  GLY A   5       2.850  38.672 -29.147  1.00 36.63           C  
ATOM     68  HA2 GLY A   5       2.407  37.691 -28.980  1.00 36.63           H  
ATOM     69  HA3 GLY A   5       2.966  38.825 -30.220  1.00 36.63           H  
ATOM     70  C   GLY A   5       1.876  39.730 -28.617  1.00 36.63           C  
ATOM     71  O   GLY A   5       0.989  40.170 -29.344  1.00 36.63           O  
ATOM     72  N   ALA A   6       2.047  40.187 -27.370  1.00 41.20           N  
ATOM     73  H   ALA A   6       2.821  39.841 -26.822  1.00 41.20           H  
ATOM     74  CA  ALA A   6       1.243  41.285 -26.841  1.00 41.20           C  
ATOM     75  HA  ALA A   6       0.196  41.075 -27.059  1.00 41.20           H  
ATOM     76  C   ALA A   6       1.588  42.613 -27.535  1.00 41.20           C  
ATOM     77  CB  ALA A   6       1.399  41.358 -25.316  1.00 41.20           C  
ATOM     78  HB1 ALA A   6       1.165  40.390 -24.872  1.00 41.20           H  
ATOM     79  HB2 ALA A   6       2.416  41.643 -25.050  1.00 41.20           H  
ATOM     80  HB3 ALA A   6       0.715  42.107 -24.919  1.00 41.20           H  
ATOM     81  O   ALA A   6       0.677  43.303 -27.992  1.00 41.20           O  
ATOM     82  N   TYR A   7       2.878  42.946 -27.659  1.00 41.47           N  
ATOM     83  H   TYR A   7       3.580  42.323 -27.287  1.00 41.47           H  
ATOM     84  CA  TYR A   7       3.318  44.191 -28.298  1.00 41.47           C  
ATOM     85  HA  TYR A   7       2.707  45.005 -27.906  1.00 41.47           H  
ATOM     86  C   TYR A   7       3.107  44.209 -29.813  1.00 41.47           C  
ATOM     87  CB  TYR A   7       4.773  44.503 -27.935  1.00 41.47           C  
ATOM     88  HB2 TYR A   7       5.187  45.176 -28.686  1.00 41.47           H  
ATOM     89  HB3 TYR A   7       5.366  43.588 -27.960  1.00 41.47           H  
ATOM     90  O   TYR A   7       2.728  45.255 -30.327  1.00 41.47           O  
ATOM     91  CG  TYR A   7       4.907  45.183 -26.588  1.00 41.47           C  
ATOM     92  CD1 TYR A   7       4.630  46.561 -26.474  1.00 41.47           C  
ATOM     93  HD1 TYR A   7       4.340  47.125 -27.348  1.00 41.47           H  
ATOM     94  CD2 TYR A   7       5.292  44.446 -25.453  1.00 41.47           C  
ATOM     95  HD2 TYR A   7       5.504  43.391 -25.540  1.00 41.47           H  
ATOM     96  CE1 TYR A   7       4.746  47.206 -25.228  1.00 41.47           C  
ATOM     97  HE1 TYR A   7       4.544  48.264 -25.145  1.00 41.47           H  
ATOM     98  CE2 TYR A   7       5.408  45.088 -24.205  1.00 41.47           C  
ATOM     99  HE2 TYR A   7       5.712  44.539 -23.326  1.00 41.47           H  
ATOM    100  OH  TYR A   7       5.262  47.076 -22.883  1.00 41.47           O  
ATOM    101  HH  TYR A   7       5.098  48.021 -22.933  1.00 41.47           H  
ATOM    102  CZ  TYR A   7       5.140  46.468 -24.091  1.00 41.47           C  
ATOM    103  N   ASP A   8       3.249  43.077 -30.508  1.00 43.34           N  
ATOM    104  H   ASP A   8       3.627  42.261 -30.049  1.00 43.34           H  
ATOM    105  CA  ASP A   8       2.936  42.969 -31.942  1.00 43.34           C  
ATOM    106  HA  ASP A   8       3.592  43.629 -32.511  1.00 43.34           H  
ATOM    107  C   ASP A   8       1.486  43.384 -32.244  1.00 43.34           C  
ATOM    108  CB  ASP A   8       3.196  41.527 -32.389  1.00 43.34           C  
ATOM    109  HB2 ASP A   8       4.242  41.278 -32.208  1.00 43.34           H  
ATOM    110  HB3 ASP A   8       2.582  40.848 -31.797  1.00 43.34           H  
ATOM    111  O   ASP A   8       1.224  44.188 -33.139  1.00 43.34           O  
ATOM    112  CG  ASP A   8       2.887  41.337 -33.875  1.00 43.34           C  
ATOM    113  OD1 ASP A   8       3.691  41.832 -34.692  1.00 43.34           O  
ATOM    114  OD2 ASP A   8       1.852  40.696 -34.163  1.00 43.34           O  
ATOM    115  N   ARG A   9       0.530  42.948 -31.412  1.00 49.03           N  
ATOM    116  H   ARG A   9       0.790  42.270 -30.710  1.00 49.03           H  
ATOM    117  CA  ARG A   9      -0.869  43.379 -31.543  1.00 49.03           C  
ATOM    118  HA  ARG A   9      -1.152  43.249 -32.587  1.00 49.03           H  
ATOM    119  C   ARG A   9      -1.057  44.863 -31.227  1.00 49.03           C  
ATOM    120  CB  ARG A   9      -1.759  42.491 -30.669  1.00 49.03           C  
ATOM    121  HB2 ARG A   9      -1.542  42.695 -29.620  1.00 49.03           H  
ATOM    122  HB3 ARG A   9      -1.522  41.447 -30.875  1.00 49.03           H  
ATOM    123  O   ARG A   9      -1.888  45.509 -31.861  1.00 49.03           O  
ATOM    124  CG  ARG A   9      -3.252  42.724 -30.961  1.00 49.03           C  
ATOM    125  HG2 ARG A   9      -3.441  42.529 -32.017  1.00 49.03           H  
ATOM    126  HG3 ARG A   9      -3.525  43.756 -30.744  1.00 49.03           H  
ATOM    127  CD  ARG A   9      -4.132  41.792 -30.123  1.00 49.03           C  
ATOM    128  HD2 ARG A   9      -3.828  40.763 -30.313  1.00 49.03           H  
ATOM    129  HD3 ARG A   9      -5.167  41.892 -30.451  1.00 49.03           H  
ATOM    130  NE  ARG A   9      -4.003  42.078 -28.679  1.00 49.03           N  
ATOM    131  HE  ARG A   9      -3.176  41.708 -28.234  1.00 49.03           H  
ATOM    132  NH1 ARG A   9      -5.879  43.380 -28.411  1.00 49.03           N  
ATOM    133 HH11 ARG A   9      -6.081  43.264 -29.394  1.00 49.03           H  
ATOM    134 HH12 ARG A   9      -6.471  43.953 -27.826  1.00 49.03           H  
ATOM    135  NH2 ARG A   9      -4.527  43.015 -26.674  1.00 49.03           N  
ATOM    136 HH21 ARG A   9      -5.126  43.595 -26.104  1.00 49.03           H  
ATOM    137 HH22 ARG A   9      -3.680  42.630 -26.281  1.00 49.03           H  
ATOM    138  CZ  ARG A   9      -4.803  42.819 -27.933  1.00 49.03           C  
ATOM    139  N   LEU A  10      -0.331  45.402 -30.243  1.00 52.39           N  
ATOM    140  H   LEU A  10       0.371  44.825 -29.802  1.00 52.39           H  
ATOM    141  CA  LEU A  10      -0.428  46.819 -29.878  1.00 52.39           C  
ATOM    142  HA  LEU A  10      -1.481  47.083 -29.780  1.00 52.39           H  
ATOM    143  C   LEU A  10       0.124  47.729 -30.986  1.00 52.39           C  
ATOM    144  CB  LEU A  10       0.276  47.090 -28.533  1.00 52.39           C  
ATOM    145  HB2 LEU A  10       0.315  48.168 -28.379  1.00 52.39           H  
ATOM    146  HB3 LEU A  10       1.304  46.736 -28.602  1.00 52.39           H  
ATOM    147  O   LEU A  10      -0.517  48.726 -31.304  1.00 52.39           O  
ATOM    148  CG  LEU A  10      -0.392  46.455 -27.297  1.00 52.39           C  
ATOM    149  HG  LEU A  10      -0.489  45.379 -27.441  1.00 52.39           H  
ATOM    150  CD1 LEU A  10       0.471  46.704 -26.059  1.00 52.39           C  
ATOM    151 HD11 LEU A  10       0.572  47.774 -25.879  1.00 52.39           H  
ATOM    152 HD12 LEU A  10       1.462  46.274 -26.210  1.00 52.39           H  
ATOM    153 HD13 LEU A  10       0.019  46.232 -25.187  1.00 52.39           H  
ATOM    154  CD2 LEU A  10      -1.793  47.010 -27.026  1.00 52.39           C  
ATOM    155 HD21 LEU A  10      -1.747  48.095 -26.931  1.00 52.39           H  
ATOM    156 HD22 LEU A  10      -2.464  46.746 -27.843  1.00 52.39           H  
ATOM    157 HD23 LEU A  10      -2.183  46.586 -26.101  1.00 52.39           H  
ATOM    158  N   THR A  11       1.261  47.388 -31.599  1.00 63.01           N  
ATOM    159  H   THR A  11       1.748  46.552 -31.309  1.00 63.01           H  
ATOM    160  CA  THR A  11       1.916  48.225 -32.620  1.00 63.01           C  
ATOM    161  HA  THR A  11       1.669  49.268 -32.424  1.00 63.01           H  
ATOM    162  C   THR A  11       1.445  47.929 -34.047  1.00 63.01           C  
ATOM    163  CB  THR A  11       3.445  48.114 -32.545  1.00 63.01           C  
ATOM    164  HB  THR A  11       3.884  48.760 -33.305  1.00 63.01           H  
ATOM    165  O   THR A  11       1.403  48.842 -34.867  1.00 63.01           O  
ATOM    166  CG2 THR A  11       3.995  48.522 -31.176  1.00 63.01           C  
ATOM    167 HG21 THR A  11       5.085  48.514 -31.206  1.00 63.01           H  
ATOM    168 HG22 THR A  11       3.658  49.530 -30.933  1.00 63.01           H  
ATOM    169 HG23 THR A  11       3.654  47.831 -30.406  1.00 63.01           H  
ATOM    170  OG1 THR A  11       3.840  46.788 -32.787  1.00 63.01           O  
ATOM    171  HG1 THR A  11       4.797  46.737 -32.745  1.00 63.01           H  
ATOM    172  N   GLY A  12       1.012  46.703 -34.358  1.00 63.88           N  
ATOM    173  H   GLY A  12       1.154  45.965 -33.684  1.00 63.88           H  
ATOM    174  CA  GLY A  12       0.619  46.300 -35.714  1.00 63.88           C  
ATOM    175  HA2 GLY A  12       0.409  45.230 -35.706  1.00 63.88           H  
ATOM    176  HA3 GLY A  12       1.452  46.478 -36.394  1.00 63.88           H  
ATOM    177  C   GLY A  12      -0.617  47.031 -36.251  1.00 63.88           C  
ATOM    178  O   GLY A  12      -0.646  47.451 -37.415  1.00 63.88           O  
ATOM    179  N   GLN A  13      -1.623  47.244 -35.392  1.00 67.04           N  
ATOM    180  H   GLN A  13      -1.524  46.874 -34.458  1.00 67.04           H  
ATOM    181  CA  GLN A  13      -2.830  48.018 -35.725  1.00 67.04           C  
ATOM    182  HA  GLN A  13      -2.975  47.964 -36.804  1.00 67.04           H  
ATOM    183  C   GLN A  13      -2.706  49.515 -35.397  1.00 67.04           C  
ATOM    184  CB  GLN A  13      -4.072  47.368 -35.092  1.00 67.04           C  
ATOM    185  HB2 GLN A  13      -4.070  46.306 -35.338  1.00 67.04           H  
ATOM    186  HB3 GLN A  13      -4.965  47.812 -35.532  1.00 67.04           H  
ATOM    187  O   GLN A  13      -3.612  50.288 -35.708  1.00 67.04           O  
ATOM    188  CG  GLN A  13      -4.144  47.536 -33.566  1.00 67.04           C  
ATOM    189  HG2 GLN A  13      -4.241  48.596 -33.330  1.00 67.04           H  
ATOM    190  HG3 GLN A  13      -3.220  47.179 -33.112  1.00 67.04           H  
ATOM    191  CD  GLN A  13      -5.317  46.795 -32.929  1.00 67.04           C  
ATOM    192  NE2 GLN A  13      -5.669  47.134 -31.708  1.00 67.04           N  
ATOM    193 HE21 GLN A  13      -6.504  46.692 -31.351  1.00 67.04           H  
ATOM    194 HE22 GLN A  13      -5.161  47.863 -31.227  1.00 67.04           H  
ATOM    195  OE1 GLN A  13      -5.956  45.919 -33.490  1.00 67.04           O  
ATOM    196  N   TRP A  14      -1.599  49.938 -34.780  1.00 71.73           N  
ATOM    197  H   TRP A  14      -0.843  49.287 -34.625  1.00 71.73           H  
ATOM    198  CA  TRP A  14      -1.339  51.344 -34.494  1.00 71.73           C  
ATOM    199  HA  TRP A  14      -2.280  51.816 -34.209  1.00 71.73           H  
ATOM    200  C   TRP A  14      -0.825  52.056 -35.750  1.00 71.73           C  
ATOM    201  CB  TRP A  14      -0.397  51.467 -33.295  1.00 71.73           C  
ATOM    202  HB2 TRP A  14       0.530  50.940 -33.521  1.00 71.73           H  
ATOM    203  HB3 TRP A  14      -0.862  50.976 -32.440  1.00 71.73           H  
ATOM    204  O   TRP A  14      -0.053  51.514 -36.548  1.00 71.73           O  
ATOM    205  CG  TRP A  14      -0.047  52.862 -32.886  1.00 71.73           C  
ATOM    206  CD1 TRP A  14      -0.811  53.690 -32.137  1.00 71.73           C  
ATOM    207  HD1 TRP A  14      -1.783  53.441 -31.737  1.00 71.73           H  
ATOM    208  CD2 TRP A  14       1.183  53.596 -33.167  1.00 71.73           C  
ATOM    209  CE2 TRP A  14       1.097  54.874 -32.539  1.00 71.73           C  
ATOM    210  CE3 TRP A  14       2.366  53.300 -33.877  1.00 71.73           C  
ATOM    211  HE3 TRP A  14       2.464  52.342 -34.366  1.00 71.73           H  
ATOM    212  NE1 TRP A  14      -0.144  54.884 -31.942  1.00 71.73           N  
ATOM    213  HE1 TRP A  14      -0.509  55.649 -31.392  1.00 71.73           H  
ATOM    214  CH2 TRP A  14       3.316  55.474 -33.287  1.00 71.73           C  
ATOM    215  HH2 TRP A  14       4.139  56.171 -33.320  1.00 71.73           H  
ATOM    216  CZ2 TRP A  14       2.141  55.807 -32.592  1.00 71.73           C  
ATOM    217  HZ2 TRP A  14       2.054  56.759 -32.090  1.00 71.73           H  
ATOM    218  CZ3 TRP A  14       3.422  54.230 -33.936  1.00 71.73           C  
ATOM    219  HZ3 TRP A  14       4.328  53.983 -34.468  1.00 71.73           H  
ATOM    220  N   ARG A  15      -1.296  53.284 -35.958  1.00 75.11           N  
ATOM    221  H   ARG A  15      -1.892  53.690 -35.251  1.00 75.11           H  
ATOM    222  CA  ARG A  15      -0.820  54.181 -37.011  1.00 75.11           C  
ATOM    223  HA  ARG A  15       0.073  53.750 -37.463  1.00 75.11           H  
ATOM    224  C   ARG A  15      -0.422  55.489 -36.337  1.00 75.11           C  
ATOM    225  CB  ARG A  15      -1.896  54.393 -38.092  1.00 75.11           C  
ATOM    226  HB2 ARG A  15      -1.547  55.150 -38.794  1.00 75.11           H  
ATOM    227  HB3 ARG A  15      -2.801  54.773 -37.618  1.00 75.11           H  
ATOM    228  O   ARG A  15      -1.243  56.025 -35.590  1.00 75.11           O  
ATOM    229  CG  ARG A  15      -2.250  53.115 -38.873  1.00 75.11           C  
ATOM    230  HG2 ARG A  15      -2.553  52.331 -38.178  1.00 75.11           H  
ATOM    231  HG3 ARG A  15      -3.094  53.331 -39.528  1.00 75.11           H  
ATOM    232  CD  ARG A  15      -1.074  52.619 -39.729  1.00 75.11           C  
ATOM    233  HD2 ARG A  15      -0.192  52.489 -39.103  1.00 75.11           H  
ATOM    234  HD3 ARG A  15      -0.837  53.381 -40.471  1.00 75.11           H  
ATOM    235  NE  ARG A  15      -1.383  51.351 -40.420  1.00 75.11           N  
ATOM    236  HE  ARG A  15      -1.921  51.419 -41.272  1.00 75.11           H  
ATOM    237  NH1 ARG A  15      -0.266  49.916 -38.989  1.00 75.11           N  
ATOM    238 HH11 ARG A  15      -0.140  48.980 -38.633  1.00 75.11           H  
ATOM    239 HH12 ARG A  15      -0.072  50.659 -38.332  1.00 75.11           H  
ATOM    240  NH2 ARG A  15      -1.299  49.103 -40.775  1.00 75.11           N  
ATOM    241 HH21 ARG A  15      -0.969  48.201 -40.462  1.00 75.11           H  
ATOM    242 HH22 ARG A  15      -1.851  49.197 -41.615  1.00 75.11           H  
ATOM    243  CZ  ARG A  15      -0.977  50.143 -40.059  1.00 75.11           C  
ATOM    244  N   PRO A  16       0.808  55.976 -36.551  1.00 79.47           N  
ATOM    245  CA  PRO A  16       1.239  57.217 -35.932  1.00 79.47           C  
ATOM    246  HA  PRO A  16       1.160  57.141 -34.847  1.00 79.47           H  
ATOM    247  C   PRO A  16       0.355  58.370 -36.421  1.00 79.47           C  
ATOM    248  CB  PRO A  16       2.710  57.375 -36.322  1.00 79.47           C  
ATOM    249  HB2 PRO A  16       3.338  56.867 -35.590  1.00 79.47           H  
ATOM    250  HB3 PRO A  16       3.008  58.420 -36.401  1.00 79.47           H  
ATOM    251  O   PRO A  16      -0.048  58.403 -37.585  1.00 79.47           O  
ATOM    252  CG  PRO A  16       2.807  56.638 -37.658  1.00 79.47           C  
ATOM    253  HG2 PRO A  16       3.818  56.282 -37.856  1.00 79.47           H  
ATOM    254  HG3 PRO A  16       2.466  57.291 -38.462  1.00 79.47           H  
ATOM    255  CD  PRO A  16       1.823  55.484 -37.476  1.00 79.47           C  
ATOM    256  HD2 PRO A  16       2.335  54.631 -37.032  1.00 79.47           H  
ATOM    257  HD3 PRO A  16       1.393  55.215 -38.440  1.00 79.47           H  
ATOM    258  N   ARG A  17       0.034  59.299 -35.519  1.00 76.83           N  
ATOM    259  H   ARG A  17       0.469  59.235 -34.610  1.00 76.83           H  
ATOM    260  CA  ARG A  17      -0.576  60.587 -35.868  1.00 76.83           C  
ATOM    261  HA  ARG A  17      -1.179  60.479 -36.770  1.00 76.83           H  
ATOM    262  C   ARG A  17       0.523  61.591 -36.208  1.00 76.83           C  
ATOM    263  CB  ARG A  17      -1.459  61.095 -34.719  1.00 76.83           C  
ATOM    264  HB2 ARG A  17      -0.972  60.894 -33.765  1.00 76.83           H  
ATOM    265  HB3 ARG A  17      -1.572  62.175 -34.814  1.00 76.83           H  
ATOM    266  O   ARG A  17       1.640  61.463 -35.713  1.00 76.83           O  
ATOM    267  CG  ARG A  17      -2.860  60.469 -34.743  1.00 76.83           C  
ATOM    268  HG2 ARG A  17      -3.355  60.762 -35.669  1.00 76.83           H  
ATOM    269  HG3 ARG A  17      -2.791  59.382 -34.701  1.00 76.83           H  
ATOM    270  CD  ARG A  17      -3.665  60.982 -33.542  1.00 76.83           C  
ATOM    271  HD2 ARG A  17      -3.442  62.040 -33.406  1.00 76.83           H  
ATOM    272  HD3 ARG A  17      -3.346  60.445 -32.648  1.00 76.83           H  
ATOM    273  NE  ARG A  17      -5.120  60.835 -33.738  1.00 76.83           N  
ATOM    274  HE  ARG A  17      -5.425  60.455 -34.623  1.00 76.83           H  
ATOM    275  NH1 ARG A  17      -5.744  61.848 -31.773  1.00 76.83           N  
ATOM    276 HH11 ARG A  17      -4.769  61.982 -31.549  1.00 76.83           H  
ATOM    277 HH12 ARG A  17      -6.417  62.398 -31.258  1.00 76.83           H  
ATOM    278  NH2 ARG A  17      -7.301  61.311 -33.277  1.00 76.83           N  
ATOM    279 HH21 ARG A  17      -7.557  61.040 -34.216  1.00 76.83           H  
ATOM    280 HH22 ARG A  17      -7.972  61.778 -32.684  1.00 76.83           H  
ATOM    281  CZ  ARG A  17      -6.045  61.323 -32.928  1.00 76.83           C  
ATOM    282  N   GLU A  18       0.187  62.559 -37.049  1.00 75.11           N  
ATOM    283  H   GLU A  18      -0.766  62.623 -37.378  1.00 75.11           H  
ATOM    284  CA  GLU A  18       1.057  63.694 -37.353  1.00 75.11           C  
ATOM    285  HA  GLU A  18       2.024  63.325 -37.694  1.00 75.11           H  
ATOM    286  C   GLU A  18       1.275  64.549 -36.098  1.00 75.11           C  
ATOM    287  CB  GLU A  18       0.415  64.499 -38.488  1.00 75.11           C  
ATOM    288  HB2 GLU A  18       0.164  63.805 -39.290  1.00 75.11           H  
ATOM    289  HB3 GLU A  18      -0.512  64.944 -38.126  1.00 75.11           H  
ATOM    290  O   GLU A  18       0.391  64.648 -35.245  1.00 75.11           O  
ATOM    291  CG  GLU A  18       1.319  65.602 -39.057  1.00 75.11           C  
ATOM    292  HG2 GLU A  18       1.497  66.349 -38.284  1.00 75.11           H  
ATOM    293  HG3 GLU A  18       2.277  65.159 -39.332  1.00 75.11           H  
ATOM    294  CD  GLU A  18       0.700  66.286 -40.288  1.00 75.11           C  
ATOM    295  OE1 GLU A  18       1.370  67.179 -40.846  1.00 75.11           O  
ATOM    296  OE2 GLU A  18      -0.416  65.884 -40.699  1.00 75.11           O  
ATOM    297  N   THR A  19       2.457  65.144 -35.979  1.00 79.83           N  
ATOM    298  H   THR A  19       3.116  65.081 -36.741  1.00 79.83           H  
ATOM    299  CA  THR A  19       2.815  66.092 -34.921  1.00 79.83           C  
ATOM    300  HA  THR A  19       1.913  66.591 -34.567  1.00 79.83           H  
ATOM    301  C   THR A  19       3.737  67.158 -35.510  1.00 79.83           C  
ATOM    302  CB  THR A  19       3.453  65.367 -33.724  1.00 79.83           C  
ATOM    303  HB  THR A  19       2.713  64.688 -33.300  1.00 79.83           H  
ATOM    304  O   THR A  19       4.494  66.854 -36.430  1.00 79.83           O  
ATOM    305  CG2 THR A  19       4.718  64.566 -34.045  1.00 79.83           C  
ATOM    306 HG21 THR A  19       5.127  64.138 -33.129  1.00 79.83           H  
ATOM    307 HG22 THR A  19       4.475  63.757 -34.733  1.00 79.83           H  
ATOM    308 HG23 THR A  19       5.468  65.208 -34.505  1.00 79.83           H  
ATOM    309  OG1 THR A  19       3.791  66.314 -32.746  1.00 79.83           O  
ATOM    310  HG1 THR A  19       3.914  65.865 -31.906  1.00 79.83           H  
ATOM    311  N   GLY A  20       3.689  68.390 -34.992  1.00 75.20           N  
ATOM    312  H   GLY A  20       3.067  68.563 -34.215  1.00 75.20           H  
ATOM    313  CA  GLY A  20       4.576  69.487 -35.410  1.00 75.20           C  
ATOM    314  HA2 GLY A  20       4.590  69.544 -36.498  1.00 75.20           H  
ATOM    315  HA3 GLY A  20       4.190  70.428 -35.018  1.00 75.20           H  
ATOM    316  C   GLY A  20       6.024  69.335 -34.928  1.00 75.20           C  
ATOM    317  O   GLY A  20       6.855  70.203 -35.180  1.00 75.20           O  
ATOM    318  N   LEU A  21       6.330  68.247 -34.215  1.00 79.80           N  
ATOM    319  H   LEU A  21       5.603  67.563 -34.062  1.00 79.80           H  
ATOM    320  CA  LEU A  21       7.655  67.992 -33.667  1.00 79.80           C  
ATOM    321  HA  LEU A  21       8.003  68.923 -33.220  1.00 79.80           H  
ATOM    322  C   LEU A  21       8.632  67.558 -34.771  1.00 79.80           C  
ATOM    323  CB  LEU A  21       7.581  66.942 -32.548  1.00 79.80           C  
ATOM    324  HB2 LEU A  21       7.187  66.018 -32.972  1.00 79.80           H  
ATOM    325  HB3 LEU A  21       8.591  66.740 -32.191  1.00 79.80           H  
ATOM    326  O   LEU A  21       8.366  66.569 -35.467  1.00 79.80           O  
ATOM    327  CG  LEU A  21       6.708  67.362 -31.352  1.00 79.80           C  
ATOM    328  HG  LEU A  21       5.705  67.606 -31.704  1.00 79.80           H  
ATOM    329  CD1 LEU A  21       6.589  66.205 -30.357  1.00 79.80           C  
ATOM    330 HD11 LEU A  21       6.481  65.258 -30.886  1.00 79.80           H  
ATOM    331 HD12 LEU A  21       5.710  66.367 -29.732  1.00 79.80           H  
ATOM    332 HD13 LEU A  21       7.474  66.165 -29.722  1.00 79.80           H  
ATOM    333  CD2 LEU A  21       7.260  68.583 -30.614  1.00 79.80           C  
ATOM    334 HD21 LEU A  21       7.196  69.465 -31.251  1.00 79.80           H  
ATOM    335 HD22 LEU A  21       6.659  68.777 -29.726  1.00 79.80           H  
ATOM    336 HD23 LEU A  21       8.297  68.418 -30.324  1.00 79.80           H  
ATOM    337  N   PRO A  22       9.796  68.224 -34.890  1.00 79.24           N  
ATOM    338  CA  PRO A  22      10.859  67.785 -35.778  1.00 79.24           C  
ATOM    339  HA  PRO A  22      10.518  67.898 -36.807  1.00 79.24           H  
ATOM    340  C   PRO A  22      11.227  66.322 -35.505  1.00 79.24           C  
ATOM    341  CB  PRO A  22      12.022  68.752 -35.520  1.00 79.24           C  
ATOM    342  HB2 PRO A  22      12.641  68.384 -34.702  1.00 79.24           H  
ATOM    343  HB3 PRO A  22      12.615  68.927 -36.417  1.00 79.24           H  
ATOM    344  O   PRO A  22      11.385  65.907 -34.357  1.00 79.24           O  
ATOM    345  CG  PRO A  22      11.335  70.024 -35.041  1.00 79.24           C  
ATOM    346  HG2 PRO A  22      10.955  70.584 -35.896  1.00 79.24           H  
ATOM    347  HG3 PRO A  22      11.997  70.642 -34.434  1.00 79.24           H  
ATOM    348  CD  PRO A  22      10.172  69.468 -34.230  1.00 79.24           C  
ATOM    349  HD2 PRO A  22       9.356  70.191 -34.232  1.00 79.24           H  
ATOM    350  HD3 PRO A  22      10.494  69.259 -33.210  1.00 79.24           H  
ATOM    351  N   THR A  23      11.364  65.526 -36.563  1.00 89.31           N  
ATOM    352  H   THR A  23      11.207  65.917 -37.481  1.00 89.31           H  
ATOM    353  CA  THR A  23      11.738  64.110 -36.465  1.00 89.31           C  
ATOM    354  HA  THR A  23      11.859  63.833 -35.418  1.00 89.31           H  
ATOM    355  C   THR A  23      13.073  63.881 -37.165  1.00 89.31           C  
ATOM    356  CB  THR A  23      10.628  63.217 -37.040  1.00 89.31           C  
ATOM    357  HB  THR A  23      10.402  63.531 -38.059  1.00 89.31           H  
ATOM    358  O   THR A  23      13.249  64.289 -38.310  1.00 89.31           O  
ATOM    359  CG2 THR A  23      10.995  61.730 -37.038  1.00 89.31           C  
ATOM    360 HG21 THR A  23      10.132  61.144 -37.355  1.00 89.31           H  
ATOM    361 HG22 THR A  23      11.813  61.542 -37.734  1.00 89.31           H  
ATOM    362 HG23 THR A  23      11.287  61.421 -36.034  1.00 89.31           H  
ATOM    363  OG1 THR A  23       9.460  63.333 -36.257  1.00 89.31           O  
ATOM    364  HG1 THR A  23       9.242  64.265 -36.187  1.00 89.31           H  
ATOM    365  N   LEU A  24      13.997  63.187 -36.495  1.00 85.54           N  
ATOM    366  H   LEU A  24      13.803  62.930 -35.538  1.00 85.54           H  
ATOM    367  CA  LEU A  24      15.250  62.713 -37.082  1.00 85.54           C  
ATOM    368  HA  LEU A  24      15.378  63.171 -38.063  1.00 85.54           H  
ATOM    369  C   LEU A  24      15.187  61.193 -37.263  1.00 85.54           C  
ATOM    370  CB  LEU A  24      16.430  63.160 -36.200  1.00 85.54           C  
ATOM    371  HB2 LEU A  24      16.408  64.246 -36.108  1.00 85.54           H  
ATOM    372  HB3 LEU A  24      16.299  62.738 -35.203  1.00 85.54           H  
ATOM    373  O   LEU A  24      15.250  60.435 -36.293  1.00 85.54           O  
ATOM    374  CG  LEU A  24      17.808  62.734 -36.742  1.00 85.54           C  
ATOM    375  HG  LEU A  24      17.829  61.654 -36.892  1.00 85.54           H  
ATOM    376  CD1 LEU A  24      18.149  63.417 -38.067  1.00 85.54           C  
ATOM    377 HD11 LEU A  24      17.481  63.069 -38.855  1.00 85.54           H  
ATOM    378 HD12 LEU A  24      18.044  64.497 -37.963  1.00 85.54           H  
ATOM    379 HD13 LEU A  24      19.176  63.187 -38.353  1.00 85.54           H  
ATOM    380  CD2 LEU A  24      18.898  63.083 -35.729  1.00 85.54           C  
ATOM    381 HD21 LEU A  24      19.870  62.759 -36.098  1.00 85.54           H  
ATOM    382 HD22 LEU A  24      18.916  64.161 -35.567  1.00 85.54           H  
ATOM    383 HD23 LEU A  24      18.687  62.584 -34.783  1.00 85.54           H  
ATOM    384  N   LEU A  25      15.074  60.734 -38.508  1.00 91.51           N  
ATOM    385  H   LEU A  25      15.051  61.409 -39.259  1.00 91.51           H  
ATOM    386  CA  LEU A  25      15.076  59.314 -38.837  1.00 91.51           C  
ATOM    387  HA  LEU A  25      14.643  58.779 -37.992  1.00 91.51           H  
ATOM    388  C   LEU A  25      16.504  58.811 -39.050  1.00 91.51           C  
ATOM    389  CB  LEU A  25      14.193  59.046 -40.062  1.00 91.51           C  
ATOM    390  HB2 LEU A  25      13.214  59.499 -39.903  1.00 91.51           H  
ATOM    391  HB3 LEU A  25      14.656  59.524 -40.926  1.00 91.51           H  
ATOM    392  O   LEU A  25      17.199  59.211 -39.987  1.00 91.51           O  
ATOM    393  CG  LEU A  25      14.010  57.548 -40.366  1.00 91.51           C  
ATOM    394  HG  LEU A  25      14.981  57.059 -40.434  1.00 91.51           H  
ATOM    395  CD1 LEU A  25      13.170  56.837 -39.301  1.00 91.51           C  
ATOM    396 HD11 LEU A  25      12.994  55.803 -39.599  1.00 91.51           H  
ATOM    397 HD12 LEU A  25      12.213  57.344 -39.182  1.00 91.51           H  
ATOM    398 HD13 LEU A  25      13.695  56.831 -38.345  1.00 91.51           H  
ATOM    399  CD2 LEU A  25      13.309  57.387 -41.710  1.00 91.51           C  
ATOM    400 HD21 LEU A  25      12.348  57.902 -41.696  1.00 91.51           H  
ATOM    401 HD22 LEU A  25      13.922  57.818 -42.502  1.00 91.51           H  
ATOM    402 HD23 LEU A  25      13.155  56.329 -41.923  1.00 91.51           H  
ATOM    403  N   VAL A  26      16.907  57.863 -38.212  1.00 91.04           N  
ATOM    404  H   VAL A  26      16.281  57.595 -37.467  1.00 91.04           H  
ATOM    405  CA  VAL A  26      18.234  57.253 -38.242  1.00 91.04           C  
ATOM    406  HA  VAL A  26      18.907  57.881 -38.825  1.00 91.04           H  
ATOM    407  C   VAL A  26      18.144  55.883 -38.921  1.00 91.04           C  
ATOM    408  CB  VAL A  26      18.789  57.182 -36.810  1.00 91.04           C  
ATOM    409  HB  VAL A  26      18.189  56.492 -36.215  1.00 91.04           H  
ATOM    410  O   VAL A  26      17.509  54.967 -38.404  1.00 91.04           O  
ATOM    411  CG1 VAL A  26      20.227  56.697 -36.830  1.00 91.04           C  
ATOM    412 HG11 VAL A  26      20.268  55.706 -37.283  1.00 91.04           H  
ATOM    413 HG12 VAL A  26      20.836  57.402 -37.395  1.00 91.04           H  
ATOM    414 HG13 VAL A  26      20.601  56.624 -35.809  1.00 91.04           H  
ATOM    415  CG2 VAL A  26      18.797  58.551 -36.113  1.00 91.04           C  
ATOM    416 HG21 VAL A  26      19.248  58.467 -35.124  1.00 91.04           H  
ATOM    417 HG22 VAL A  26      17.780  58.918 -35.980  1.00 91.04           H  
ATOM    418 HG23 VAL A  26      19.357  59.276 -36.704  1.00 91.04           H  
ATOM    419  N   SER A  27      18.761  55.738 -40.093  1.00 89.11           N  
ATOM    420  H   SER A  27      19.282  56.527 -40.448  1.00 89.11           H  
ATOM    421  CA  SER A  27      18.739  54.506 -40.895  1.00 89.11           C  
ATOM    422  HA  SER A  27      17.966  53.848 -40.499  1.00 89.11           H  
ATOM    423  C   SER A  27      20.059  53.735 -40.819  1.00 89.11           C  
ATOM    424  CB  SER A  27      18.350  54.811 -42.349  1.00 89.11           C  
ATOM    425  HB2 SER A  27      17.365  55.279 -42.364  1.00 89.11           H  
ATOM    426  HB3 SER A  27      18.298  53.876 -42.907  1.00 89.11           H  
ATOM    427  O   SER A  27      21.128  54.324 -40.659  1.00 89.11           O  
ATOM    428  OG  SER A  27      19.279  55.667 -42.986  1.00 89.11           O  
ATOM    429  HG  SER A  27      19.317  56.493 -42.497  1.00 89.11           H  
ATOM    430  N   ALA A  28      19.992  52.411 -40.961  1.00 85.56           N  
ATOM    431  H   ALA A  28      19.090  51.966 -41.057  1.00 85.56           H  
ATOM    432  CA  ALA A  28      21.178  51.577 -41.134  1.00 85.56           C  
ATOM    433  HA  ALA A  28      21.876  51.784 -40.324  1.00 85.56           H  
ATOM    434  C   ALA A  28      21.894  51.911 -42.460  1.00 85.56           C  
ATOM    435  CB  ALA A  28      20.759  50.105 -41.027  1.00 85.56           C  
ATOM    436  HB1 ALA A  28      19.889  49.907 -41.653  1.00 85.56           H  
ATOM    437  HB2 ALA A  28      20.514  49.867 -39.992  1.00 85.56           H  
ATOM    438  HB3 ALA A  28      21.576  49.459 -41.348  1.00 85.56           H  
ATOM    439  O   ALA A  28      21.272  52.317 -43.445  1.00 85.56           O  
ATOM    440  N   GLY A  29      23.216  51.768 -42.473  1.00 89.88           N  
ATOM    441  H   GLY A  29      23.656  51.504 -41.602  1.00 89.88           H  
ATOM    442  CA  GLY A  29      24.096  52.070 -43.602  1.00 89.88           C  
ATOM    443  HA2 GLY A  29      25.058  52.402 -43.212  1.00 89.88           H  
ATOM    444  HA3 GLY A  29      23.666  52.867 -44.208  1.00 89.88           H  
ATOM    445  C   GLY A  29      24.341  50.856 -44.488  1.00 89.88           C  
ATOM    446  O   GLY A  29      24.598  51.017 -45.682  1.00 89.88           O  
ATOM    447  N   GLU A  30      24.179  49.657 -43.926  1.00 82.02           N  
ATOM    448  H   GLU A  30      23.944  49.602 -42.945  1.00 82.02           H  
ATOM    449  CA  GLU A  30      24.277  48.386 -44.632  1.00 82.02           C  
ATOM    450  HA  GLU A  30      24.526  48.593 -45.673  1.00 82.02           H  
ATOM    451  C   GLU A  30      22.931  47.634 -44.576  1.00 82.02           C  
ATOM    452  CB  GLU A  30      25.443  47.555 -44.072  1.00 82.02           C  
ATOM    453  HB2 GLU A  30      25.455  46.592 -44.582  1.00 82.02           H  
ATOM    454  HB3 GLU A  30      25.298  47.391 -43.004  1.00 82.02           H  
ATOM    455  O   GLU A  30      22.295  47.585 -43.519  1.00 82.02           O  
ATOM    456  CG  GLU A  30      26.786  48.273 -44.314  1.00 82.02           C  
ATOM    457  HG2 GLU A  30      26.775  49.235 -43.802  1.00 82.02           H  
ATOM    458  HG3 GLU A  30      26.885  48.467 -45.382  1.00 82.02           H  
ATOM    459  CD  GLU A  30      28.022  47.496 -43.841  1.00 82.02           C  
ATOM    460  OE1 GLU A  30      29.112  48.117 -43.859  1.00 82.02           O  
ATOM    461  OE2 GLU A  30      27.899  46.299 -43.507  1.00 82.02           O  
ATOM    462  N   PRO A  31      22.452  47.062 -45.696  1.00 72.88           N  
ATOM    463  CA  PRO A  31      21.261  46.221 -45.690  1.00 72.88           C  
ATOM    464  HA  PRO A  31      20.447  46.760 -45.206  1.00 72.88           H  
ATOM    465  C   PRO A  31      21.492  44.904 -44.940  1.00 72.88           C  
ATOM    466  CB  PRO A  31      20.897  45.956 -47.155  1.00 72.88           C  
ATOM    467  HB2 PRO A  31      19.884  46.300 -47.369  1.00 72.88           H  
ATOM    468  HB3 PRO A  31      20.967  44.893 -47.382  1.00 72.88           H  
ATOM    469  O   PRO A  31      22.624  44.460 -44.746  1.00 72.88           O  
ATOM    470  CG  PRO A  31      21.914  46.725 -47.996  1.00 72.88           C  
ATOM    471  HG2 PRO A  31      21.443  47.607 -48.430  1.00 72.88           H  
ATOM    472  HG3 PRO A  31      22.319  46.098 -48.790  1.00 72.88           H  
ATOM    473  CD  PRO A  31      23.013  47.156 -47.031  1.00 72.88           C  
ATOM    474  HD2 PRO A  31      23.864  46.480 -47.111  1.00 72.88           H  
ATOM    475  HD3 PRO A  31      23.312  48.177 -47.271  1.00 72.88           H  
ATOM    476  N   MET A  32      20.397  44.214 -44.608  1.00 68.16           N  
ATOM    477  H   MET A  32      19.495  44.618 -44.816  1.00 68.16           H  
ATOM    478  CA  MET A  32      20.442  42.862 -44.045  1.00 68.16           C  
ATOM    479  HA  MET A  32      21.224  42.851 -43.286  1.00 68.16           H  
ATOM    480  C   MET A  32      20.817  41.829 -45.128  1.00 68.16           C  
ATOM    481  CB  MET A  32      19.106  42.546 -43.352  1.00 68.16           C  
ATOM    482  HB2 MET A  32      18.383  42.158 -44.070  1.00 68.16           H  
ATOM    483  HB3 MET A  32      18.685  43.460 -42.934  1.00 68.16           H  
ATOM    484  O   MET A  32      19.966  41.118 -45.662  1.00 68.16           O  
ATOM    485  CG  MET A  32      19.311  41.535 -42.222  1.00 68.16           C  
ATOM    486  HG2 MET A  32      18.390  40.967 -42.089  1.00 68.16           H  
ATOM    487  HG3 MET A  32      20.097  40.832 -42.499  1.00 68.16           H  
ATOM    488  SD  MET A  32      19.733  42.308 -40.643  1.00 68.16           S  
ATOM    489  CE  MET A  32      18.112  43.016 -40.256  1.00 68.16           C  
ATOM    490  HE1 MET A  32      18.025  43.123 -39.175  1.00 68.16           H  
ATOM    491  HE2 MET A  32      17.324  42.343 -40.591  1.00 68.16           H  
ATOM    492  HE3 MET A  32      17.999  43.983 -40.746  1.00 68.16           H  
ATOM    493  N   GLY A  33      22.097  41.771 -45.497  1.00 64.40           N  
ATOM    494  H   GLY A  33      22.705  42.485 -45.120  1.00 64.40           H  
ATOM    495  CA  GLY A  33      22.592  40.939 -46.595  1.00 64.40           C  
ATOM    496  HA2 GLY A  33      23.667  40.803 -46.481  1.00 64.40           H  
ATOM    497  HA3 GLY A  33      22.113  39.962 -46.531  1.00 64.40           H  
ATOM    498  C   GLY A  33      22.321  41.542 -47.988  1.00 64.40           C  
ATOM    499  O   GLY A  33      22.139  42.751 -48.119  1.00 64.40           O  
ATOM    500  N   PRO A  34      22.333  40.735 -49.066  1.00 66.70           N  
ATOM    501  CA  PRO A  34      22.136  41.236 -50.430  1.00 66.70           C  
ATOM    502  HA  PRO A  34      22.856  42.033 -50.614  1.00 66.70           H  
ATOM    503  C   PRO A  34      20.713  41.777 -50.661  1.00 66.70           C  
ATOM    504  CB  PRO A  34      22.460  40.048 -51.354  1.00 66.70           C  
ATOM    505  HB2 PRO A  34      23.025  40.365 -52.230  1.00 66.70           H  
ATOM    506  HB3 PRO A  34      21.546  39.542 -51.665  1.00 66.70           H  
ATOM    507  O   PRO A  34      19.752  41.012 -50.585  1.00 66.70           O  
ATOM    508  CG  PRO A  34      23.278  39.100 -50.475  1.00 66.70           C  
ATOM    509  HG2 PRO A  34      24.324  39.407 -50.482  1.00 66.70           H  
ATOM    510  HG3 PRO A  34      23.178  38.062 -50.792  1.00 66.70           H  
ATOM    511  CD  PRO A  34      22.698  39.331 -49.084  1.00 66.70           C  
ATOM    512  HD2 PRO A  34      23.443  39.091 -48.325  1.00 66.70           H  
ATOM    513  HD3 PRO A  34      21.802  38.727 -48.945  1.00 66.70           H  
ATOM    514  N   TRP A  35      20.579  43.064 -51.015  1.00 66.97           N  
ATOM    515  H   TRP A  35      21.401  43.651 -51.032  1.00 66.97           H  
ATOM    516  CA  TRP A  35      19.300  43.701 -51.371  1.00 66.97           C  
ATOM    517  HA  TRP A  35      18.526  42.938 -51.283  1.00 66.97           H  
ATOM    518  C   TRP A  35      19.330  44.251 -52.815  1.00 66.97           C  
ATOM    519  CB  TRP A  35      18.935  44.786 -50.350  1.00 66.97           C  
ATOM    520  HB2 TRP A  35      19.308  45.754 -50.684  1.00 66.97           H  
ATOM    521  HB3 TRP A  35      19.422  44.559 -49.402  1.00 66.97           H  
ATOM    522  O   TRP A  35      20.338  44.856 -53.185  1.00 66.97           O  
ATOM    523  CG  TRP A  35      17.466  44.879 -50.077  1.00 66.97           C  
ATOM    524  CD1 TRP A  35      16.569  45.635 -50.748  1.00 66.97           C  
ATOM    525  HD1 TRP A  35      16.792  46.274 -51.589  1.00 66.97           H  
ATOM    526  CD2 TRP A  35      16.696  44.174 -49.054  1.00 66.97           C  
ATOM    527  CE2 TRP A  35      15.334  44.596 -49.141  1.00 66.97           C  
ATOM    528  CE3 TRP A  35      17.018  43.236 -48.049  1.00 66.97           C  
ATOM    529  HE3 TRP A  35      18.036  42.889 -47.956  1.00 66.97           H  
ATOM    530  NE1 TRP A  35      15.314  45.475 -50.199  1.00 66.97           N  
ATOM    531  HE1 TRP A  35      14.498  45.957 -50.548  1.00 66.97           H  
ATOM    532  CH2 TRP A  35      14.701  43.211 -47.266  1.00 66.97           C  
ATOM    533  HH2 TRP A  35      13.954  42.851 -46.573  1.00 66.97           H  
ATOM    534  CZ2 TRP A  35      14.347  44.138 -48.260  1.00 66.97           C  
ATOM    535  HZ2 TRP A  35      13.335  44.506 -48.345  1.00 66.97           H  
ATOM    536  CZ3 TRP A  35      16.030  42.757 -47.167  1.00 66.97           C  
ATOM    537  HZ3 TRP A  35      16.299  42.045 -46.401  1.00 66.97           H  
ATOM    538  N   PRO A  36      18.302  44.033 -53.667  1.00 74.61           N  
ATOM    539  CA  PRO A  36      18.392  44.337 -55.106  1.00 74.61           C  
ATOM    540  HA  PRO A  36      19.327  43.930 -55.491  1.00 74.61           H  
ATOM    541  C   PRO A  36      18.327  45.829 -55.467  1.00 74.61           C  
ATOM    542  CB  PRO A  36      17.213  43.603 -55.765  1.00 74.61           C  
ATOM    543  HB2 PRO A  36      16.399  44.300 -55.963  1.00 74.61           H  
ATOM    544  HB3 PRO A  36      17.517  43.112 -56.689  1.00 74.61           H  
ATOM    545  O   PRO A  36      18.926  46.251 -56.455  1.00 74.61           O  
ATOM    546  CG  PRO A  36      16.747  42.594 -54.721  1.00 74.61           C  
ATOM    547  HG2 PRO A  36      15.680  42.387 -54.804  1.00 74.61           H  
ATOM    548  HG3 PRO A  36      17.327  41.676 -54.814  1.00 74.61           H  
ATOM    549  CD  PRO A  36      17.085  43.278 -53.404  1.00 74.61           C  
ATOM    550  HD2 PRO A  36      17.195  42.512 -52.636  1.00 74.61           H  
ATOM    551  HD3 PRO A  36      16.287  43.967 -53.129  1.00 74.61           H  
ATOM    552  N   ASP A  37      17.556  46.601 -54.707  1.00 72.50           N  
ATOM    553  H   ASP A  37      17.098  46.177 -53.912  1.00 72.50           H  
ATOM    554  CA  ASP A  37      17.252  48.023 -54.893  1.00 72.50           C  
ATOM    555  HA  ASP A  37      18.026  48.481 -55.509  1.00 72.50           H  
ATOM    556  C   ASP A  37      17.276  48.753 -53.528  1.00 72.50           C  
ATOM    557  CB  ASP A  37      15.904  48.147 -55.641  1.00 72.50           C  
ATOM    558  HB2 ASP A  37      16.045  47.763 -56.651  1.00 72.50           H  
ATOM    559  HB3 ASP A  37      15.638  49.201 -55.732  1.00 72.50           H  
ATOM    560  O   ASP A  37      17.672  48.179 -52.516  1.00 72.50           O  
ATOM    561  CG  ASP A  37      14.734  47.391 -54.998  1.00 72.50           C  
ATOM    562  OD1 ASP A  37      14.812  47.093 -53.785  1.00 72.50           O  
ATOM    563  OD2 ASP A  37      13.753  47.117 -55.722  1.00 72.50           O  
ATOM    564  N   ASP A  38      16.884  50.028 -53.457  1.00 69.56           N  
ATOM    565  H   ASP A  38      16.606  50.500 -54.305  1.00 69.56           H  
ATOM    566  CA  ASP A  38      16.932  50.825 -52.213  1.00 69.56           C  
ATOM    567  HA  ASP A  38      17.822  50.525 -51.660  1.00 69.56           H  
ATOM    568  C   ASP A  38      15.752  50.565 -51.241  1.00 69.56           C  
ATOM    569  CB  ASP A  38      17.111  52.316 -52.558  1.00 69.56           C  
ATOM    570  HB2 ASP A  38      16.378  52.604 -53.311  1.00 69.56           H  
ATOM    571  HB3 ASP A  38      16.930  52.923 -51.670  1.00 69.56           H  
ATOM    572  O   ASP A  38      15.502  51.354 -50.330  1.00 69.56           O  
ATOM    573  CG  ASP A  38      18.529  52.643 -53.038  1.00 69.56           C  
ATOM    574  OD1 ASP A  38      19.483  52.334 -52.285  1.00 69.56           O  
ATOM    575  OD2 ASP A  38      18.647  53.242 -54.131  1.00 69.56           O  
ATOM    576  N   SER A  39      15.014  49.457 -51.393  1.00 71.85           N  
ATOM    577  H   SER A  39      15.290  48.799 -52.107  1.00 71.85           H  
ATOM    578  CA  SER A  39      13.756  49.188 -50.664  1.00 71.85           C  
ATOM    579  HA  SER A  39      13.239  50.142 -50.560  1.00 71.85           H  
ATOM    580  C   SER A  39      13.900  48.650 -49.226  1.00 71.85           C  
ATOM    581  CB  SER A  39      12.842  48.289 -51.506  1.00 71.85           C  
ATOM    582  HB2 SER A  39      11.877  48.191 -51.007  1.00 71.85           H  
ATOM    583  HB3 SER A  39      12.677  48.749 -52.480  1.00 71.85           H  
ATOM    584  O   SER A  39      12.934  48.140 -48.662  1.00 71.85           O  
ATOM    585  OG  SER A  39      13.401  47.005 -51.687  1.00 71.85           O  
ATOM    586  HG  SER A  39      13.893  47.010 -52.512  1.00 71.85           H  
ATOM    587  N   TRP A  40      15.083  48.739 -48.615  1.00 73.09           N  
ATOM    588  H   TRP A  40      15.836  49.185 -49.120  1.00 73.09           H  
ATOM    589  CA  TRP A  40      15.390  48.112 -47.316  1.00 73.09           C  
ATOM    590  HA  TRP A  40      14.641  47.354 -47.090  1.00 73.09           H  
ATOM    591  C   TRP A  40      15.422  49.069 -46.117  1.00 73.09           C  
ATOM    592  CB  TRP A  40      16.740  47.409 -47.436  1.00 73.09           C  
ATOM    593  HB2 TRP A  40      16.961  46.895 -46.501  1.00 73.09           H  
ATOM    594  HB3 TRP A  40      16.667  46.646 -48.211  1.00 73.09           H  
ATOM    595  O   TRP A  40      15.423  48.618 -44.971  1.00 73.09           O  
ATOM    596  CG  TRP A  40      17.888  48.295 -47.786  1.00 73.09           C  
ATOM    597  CD1 TRP A  40      18.284  48.631 -49.035  1.00 73.09           C  
ATOM    598  HD1 TRP A  40      17.816  48.291 -49.947  1.00 73.09           H  
ATOM    599  CD2 TRP A  40      18.825  48.932 -46.877  1.00 73.09           C  
ATOM    600  CE2 TRP A  40      19.799  49.623 -47.657  1.00 73.09           C  
ATOM    601  CE3 TRP A  40      18.964  48.955 -45.475  1.00 73.09           C  
ATOM    602  HE3 TRP A  40      18.243  48.439 -44.859  1.00 73.09           H  
ATOM    603  NE1 TRP A  40      19.391  49.450 -48.963  1.00 73.09           N  
ATOM    604  HE1 TRP A  40      19.857  49.808 -49.785  1.00 73.09           H  
ATOM    605  CH2 TRP A  40      21.018  50.251 -45.679  1.00 73.09           C  
ATOM    606  HH2 TRP A  40      21.872  50.718 -45.211  1.00 73.09           H  
ATOM    607  CZ2 TRP A  40      20.897  50.265 -47.075  1.00 73.09           C  
ATOM    608  HZ2 TRP A  40      21.658  50.725 -47.688  1.00 73.09           H  
ATOM    609  CZ3 TRP A  40      20.057  49.608 -44.883  1.00 73.09           C  
ATOM    610  HZ3 TRP A  40      20.191  49.581 -43.812  1.00 73.09           H  
ATOM    611  N   LYS A  41      15.505  50.381 -46.354  1.00 77.78           N  
ATOM    612  H   LYS A  41      15.425  50.694 -47.312  1.00 77.78           H  
ATOM    613  CA  LYS A  41      15.680  51.381 -45.289  1.00 77.78           C  
ATOM    614  HA  LYS A  41      16.339  50.950 -44.536  1.00 77.78           H  
ATOM    615  C   LYS A  41      14.349  51.702 -44.597  1.00 77.78           C  
ATOM    616  CB  LYS A  41      16.348  52.642 -45.855  1.00 77.78           C  
ATOM    617  HB2 LYS A  41      16.367  53.419 -45.091  1.00 77.78           H  
ATOM    618  HB3 LYS A  41      15.771  53.011 -46.703  1.00 77.78           H  
ATOM    619  O   LYS A  41      13.307  51.647 -45.251  1.00 77.78           O  
ATOM    620  CG  LYS A  41      17.785  52.340 -46.293  1.00 77.78           C  
ATOM    621  HG2 LYS A  41      18.343  51.943 -45.445  1.00 77.78           H  
ATOM    622  HG3 LYS A  41      17.771  51.600 -47.093  1.00 77.78           H  
ATOM    623  CD  LYS A  41      18.481  53.600 -46.804  1.00 77.78           C  
ATOM    624  HD2 LYS A  41      18.519  54.344 -46.009  1.00 77.78           H  
ATOM    625  HD3 LYS A  41      17.926  53.996 -47.655  1.00 77.78           H  
ATOM    626  CE  LYS A  41      19.896  53.218 -47.232  1.00 77.78           C  
ATOM    627  HE2 LYS A  41      20.428  52.843 -46.357  1.00 77.78           H  
ATOM    628  HE3 LYS A  41      19.829  52.405 -47.955  1.00 77.78           H  
ATOM    629  NZ  LYS A  41      20.612  54.368 -47.822  1.00 77.78           N  
ATOM    630  HZ1 LYS A  41      21.555  54.096 -48.059  1.00 77.78           H  
ATOM    631  HZ2 LYS A  41      20.638  55.126 -47.155  1.00 77.78           H  
ATOM    632  HZ3 LYS A  41      20.136  54.668 -48.661  1.00 77.78           H  
ATOM    633  N   PRO A  42      14.354  52.062 -43.296  1.00 85.38           N  
ATOM    634  CA  PRO A  42      13.142  52.525 -42.629  1.00 85.38           C  
ATOM    635  HA  PRO A  42      12.376  51.750 -42.671  1.00 85.38           H  
ATOM    636  C   PRO A  42      12.613  53.792 -43.310  1.00 85.38           C  
ATOM    637  CB  PRO A  42      13.541  52.778 -41.172  1.00 85.38           C  
ATOM    638  HB2 PRO A  42      12.961  53.581 -40.717  1.00 85.38           H  
ATOM    639  HB3 PRO A  42      13.429  51.857 -40.599  1.00 85.38           H  
ATOM    640  O   PRO A  42      13.384  54.614 -43.801  1.00 85.38           O  
ATOM    641  CG  PRO A  42      15.024  53.135 -41.276  1.00 85.38           C  
ATOM    642  HG2 PRO A  42      15.131  54.183 -41.557  1.00 85.38           H  
ATOM    643  HG3 PRO A  42      15.557  52.931 -40.348  1.00 85.38           H  
ATOM    644  CD  PRO A  42      15.506  52.240 -42.419  1.00 85.38           C  
ATOM    645  HD2 PRO A  42      16.341  52.713 -42.936  1.00 85.38           H  
ATOM    646  HD3 PRO A  42      15.810  51.269 -42.026  1.00 85.38           H  
ATOM    647  N   THR A  43      11.294  53.958 -43.312  1.00 83.10           N  
ATOM    648  H   THR A  43      10.714  53.239 -42.903  1.00 83.10           H  
ATOM    649  CA  THR A  43      10.608  55.124 -43.884  1.00 83.10           C  
ATOM    650  HA  THR A  43      11.338  55.881 -44.170  1.00 83.10           H  
ATOM    651  C   THR A  43       9.674  55.737 -42.854  1.00 83.10           C  
ATOM    652  CB  THR A  43       9.791  54.749 -45.131  1.00 83.10           C  
ATOM    653  HB  THR A  43       9.250  55.634 -45.468  1.00 83.10           H  
ATOM    654  O   THR A  43       9.053  55.007 -42.079  1.00 83.10           O  
ATOM    655  CG2 THR A  43      10.666  54.254 -46.281  1.00 83.10           C  
ATOM    656 HG21 THR A  43      11.162  53.324 -46.004  1.00 83.10           H  
ATOM    657 HG22 THR A  43      10.045  54.078 -47.159  1.00 83.10           H  
ATOM    658 HG23 THR A  43      11.421  55.004 -46.519  1.00 83.10           H  
ATOM    659  OG1 THR A  43       8.856  53.736 -44.821  1.00 83.10           O  
ATOM    660  HG1 THR A  43       8.509  53.920 -43.945  1.00 83.10           H  
ATOM    661  N   TRP A  44       9.506  57.055 -42.892  1.00 85.02           N  
ATOM    662  H   TRP A  44      10.043  57.610 -43.543  1.00 85.02           H  
ATOM    663  CA  TRP A  44       8.552  57.781 -42.056  1.00 85.02           C  
ATOM    664  HA  TRP A  44       7.913  57.061 -41.544  1.00 85.02           H  
ATOM    665  C   TRP A  44       7.674  58.697 -42.925  1.00 85.02           C  
ATOM    666  CB  TRP A  44       9.327  58.551 -40.986  1.00 85.02           C  
ATOM    667  HB2 TRP A  44      10.084  57.894 -40.559  1.00 85.02           H  
ATOM    668  HB3 TRP A  44       9.845  59.394 -41.444  1.00 85.02           H  
ATOM    669  O   TRP A  44       8.190  59.260 -43.890  1.00 85.02           O  
ATOM    670  CG  TRP A  44       8.484  59.037 -39.859  1.00 85.02           C  
ATOM    671  CD1 TRP A  44       8.225  60.329 -39.561  1.00 85.02           C  
ATOM    672  HD1 TRP A  44       8.613  61.181 -40.098  1.00 85.02           H  
ATOM    673  CD2 TRP A  44       7.801  58.238 -38.846  1.00 85.02           C  
ATOM    674  CE2 TRP A  44       7.132  59.126 -37.955  1.00 85.02           C  
ATOM    675  CE3 TRP A  44       7.680  56.851 -38.600  1.00 85.02           C  
ATOM    676  HE3 TRP A  44       8.189  56.155 -39.250  1.00 85.02           H  
ATOM    677  NE1 TRP A  44       7.452  60.386 -38.418  1.00 85.02           N  
ATOM    678  HE1 TRP A  44       7.255  61.253 -37.939  1.00 85.02           H  
ATOM    679  CH2 TRP A  44       6.288  57.277 -36.638  1.00 85.02           C  
ATOM    680  HH2 TRP A  44       5.742  56.907 -35.783  1.00 85.02           H  
ATOM    681  CZ2 TRP A  44       6.379  58.662 -36.866  1.00 85.02           C  
ATOM    682  HZ2 TRP A  44       5.907  59.366 -36.197  1.00 85.02           H  
ATOM    683  CZ3 TRP A  44       6.932  56.375 -37.505  1.00 85.02           C  
ATOM    684  HZ3 TRP A  44       6.871  55.313 -37.318  1.00 85.02           H  
ATOM    685  N   PRO A  45       6.356  58.818 -42.664  1.00 83.17           N  
ATOM    686  CA  PRO A  45       5.447  59.510 -43.581  1.00 83.17           C  
ATOM    687  HA  PRO A  45       5.727  59.298 -44.613  1.00 83.17           H  
ATOM    688  C   PRO A  45       5.410  61.040 -43.423  1.00 83.17           C  
ATOM    689  CB  PRO A  45       4.074  58.888 -43.306  1.00 83.17           C  
ATOM    690  HB2 PRO A  45       3.257  59.577 -43.519  1.00 83.17           H  
ATOM    691  HB3 PRO A  45       3.965  57.977 -43.894  1.00 83.17           H  
ATOM    692  O   PRO A  45       5.010  61.715 -44.368  1.00 83.17           O  
ATOM    693  CG  PRO A  45       4.142  58.533 -41.822  1.00 83.17           C  
ATOM    694  HG2 PRO A  45       3.455  57.727 -41.564  1.00 83.17           H  
ATOM    695  HG3 PRO A  45       3.933  59.420 -41.224  1.00 83.17           H  
ATOM    696  CD  PRO A  45       5.599  58.118 -41.632  1.00 83.17           C  
ATOM    697  HD2 PRO A  45       5.930  58.404 -40.633  1.00 83.17           H  
ATOM    698  HD3 PRO A  45       5.693  57.041 -41.772  1.00 83.17           H  
ATOM    699  N   PHE A  46       5.777  61.581 -42.256  1.00 85.53           N  
ATOM    700  H   PHE A  46       6.136  60.972 -41.535  1.00 85.53           H  
ATOM    701  CA  PHE A  46       5.734  63.024 -41.960  1.00 85.53           C  
ATOM    702  HA  PHE A  46       4.966  63.491 -42.577  1.00 85.53           H  
ATOM    703  C   PHE A  46       7.060  63.712 -42.309  1.00 85.53           C  
ATOM    704  CB  PHE A  46       5.341  63.231 -40.488  1.00 85.53           C  
ATOM    705  HB2 PHE A  46       6.179  62.932 -39.858  1.00 85.53           H  
ATOM    706  HB3 PHE A  46       5.160  64.292 -40.314  1.00 85.53           H  
ATOM    707  O   PHE A  46       8.042  63.019 -42.568  1.00 85.53           O  
ATOM    708  CG  PHE A  46       4.099  62.458 -40.077  1.00 85.53           C  
ATOM    709  CD1 PHE A  46       2.889  62.645 -40.770  1.00 85.53           C  
ATOM    710  HD1 PHE A  46       2.820  63.387 -41.552  1.00 85.53           H  
ATOM    711  CD2 PHE A  46       4.157  61.526 -39.026  1.00 85.53           C  
ATOM    712  HD2 PHE A  46       5.067  61.408 -38.456  1.00 85.53           H  
ATOM    713  CE1 PHE A  46       1.758  61.879 -40.439  1.00 85.53           C  
ATOM    714  HE1 PHE A  46       0.831  62.045 -40.966  1.00 85.53           H  
ATOM    715  CE2 PHE A  46       3.026  60.764 -38.691  1.00 85.53           C  
ATOM    716  HE2 PHE A  46       3.072  60.073 -37.862  1.00 85.53           H  
ATOM    717  CZ  PHE A  46       1.828  60.929 -39.405  1.00 85.53           C  
ATOM    718  HZ  PHE A  46       0.954  60.355 -39.138  1.00 85.53           H  
ATOM    719  N   GLU A  47       7.111  65.048 -42.327  1.00 84.16           N  
ATOM    720  H   GLU A  47       6.306  65.585 -42.038  1.00 84.16           H  
ATOM    721  CA  GLU A  47       8.361  65.787 -42.564  1.00 84.16           C  
ATOM    722  HA  GLU A  47       8.743  65.498 -43.543  1.00 84.16           H  
ATOM    723  C   GLU A  47       9.416  65.404 -41.513  1.00 84.16           C  
ATOM    724  CB  GLU A  47       8.099  67.303 -42.601  1.00 84.16           C  
ATOM    725  HB2 GLU A  47       7.309  67.494 -43.327  1.00 84.16           H  
ATOM    726  HB3 GLU A  47       7.759  67.632 -41.619  1.00 84.16           H  
ATOM    727  O   GLU A  47       9.156  65.401 -40.310  1.00 84.16           O  
ATOM    728  CG  GLU A  47       9.350  68.102 -43.014  1.00 84.16           C  
ATOM    729  HG2 GLU A  47       9.736  67.673 -43.939  1.00 84.16           H  
ATOM    730  HG3 GLU A  47      10.117  67.987 -42.248  1.00 84.16           H  
ATOM    731  CD  GLU A  47       9.072  69.601 -43.228  1.00 84.16           C  
ATOM    732  OE1 GLU A  47       9.814  70.215 -44.030  1.00 84.16           O  
ATOM    733  OE2 GLU A  47       8.096  70.117 -42.641  1.00 84.16           O  
ATOM    734  N   HIS A  48      10.593  64.994 -41.980  1.00 89.37           N  
ATOM    735  H   HIS A  48      10.784  65.037 -42.971  1.00 89.37           H  
ATOM    736  CA  HIS A  48      11.683  64.536 -41.129  1.00 89.37           C  
ATOM    737  HA  HIS A  48      11.697  65.144 -40.225  1.00 89.37           H  
ATOM    738  C   HIS A  48      13.022  64.718 -41.839  1.00 89.37           C  
ATOM    739  CB  HIS A  48      11.469  63.062 -40.726  1.00 89.37           C  
ATOM    740  HB2 HIS A  48      10.507  62.973 -40.222  1.00 89.37           H  
ATOM    741  HB3 HIS A  48      12.243  62.774 -40.015  1.00 89.37           H  
ATOM    742  O   HIS A  48      13.115  64.573 -43.061  1.00 89.37           O  
ATOM    743  CG  HIS A  48      11.499  62.066 -41.857  1.00 89.37           C  
ATOM    744  CD2 HIS A  48      12.531  61.239 -42.199  1.00 89.37           C  
ATOM    745  HD2 HIS A  48      13.498  61.222 -41.718  1.00 89.37           H  
ATOM    746  ND1 HIS A  48      10.483  61.811 -42.739  1.00 89.37           N  
ATOM    747  HD1 HIS A  48       9.596  62.295 -42.764  1.00 89.37           H  
ATOM    748  CE1 HIS A  48      10.883  60.859 -43.590  1.00 89.37           C  
ATOM    749  HE1 HIS A  48      10.288  60.476 -44.405  1.00 89.37           H  
ATOM    750  NE2 HIS A  48      12.124  60.447 -43.284  1.00 89.37           N  
ATOM    751  N   ASP A  49      14.070  64.956 -41.060  1.00 85.76           N  
ATOM    752  H   ASP A  49      13.921  65.017 -40.062  1.00 85.76           H  
ATOM    753  CA  ASP A  49      15.440  64.814 -41.536  1.00 85.76           C  
ATOM    754  HA  ASP A  49      15.495  65.139 -42.575  1.00 85.76           H  
ATOM    755  C   ASP A  49      15.834  63.338 -41.473  1.00 85.76           C  
ATOM    756  CB  ASP A  49      16.395  65.686 -40.714  1.00 85.76           C  
ATOM    757  HB2 ASP A  49      16.250  65.475 -39.654  1.00 85.76           H  
ATOM    758  HB3 ASP A  49      17.420  65.422 -40.973  1.00 85.76           H  
ATOM    759  O   ASP A  49      15.434  62.610 -40.560  1.00 85.76           O  
ATOM    760  CG  ASP A  49      16.207  67.180 -40.982  1.00 85.76           C  
ATOM    761  OD1 ASP A  49      15.994  67.533 -42.164  1.00 85.76           O  
ATOM    762  OD2 ASP A  49      16.352  67.949 -40.006  1.00 85.76           O  
ATOM    763  N   THR A  50      16.634  62.865 -42.429  1.00 89.71           N  
ATOM    764  H   THR A  50      16.966  63.500 -43.140  1.00 89.71           H  
ATOM    765  CA  THR A  50      17.144  61.490 -42.409  1.00 89.71           C  
ATOM    766  HA  THR A  50      16.884  61.060 -41.442  1.00 89.71           H  
ATOM    767  C   THR A  50      18.660  61.448 -42.486  1.00 89.71           C  
ATOM    768  CB  THR A  50      16.470  60.590 -43.454  1.00 89.71           C  
ATOM    769  HB  THR A  50      15.390  60.716 -43.375  1.00 89.71           H  
ATOM    770  O   THR A  50      19.291  62.159 -43.268  1.00 89.71           O  
ATOM    771  CG2 THR A  50      16.896  60.877 -44.895  1.00 89.71           C  
ATOM    772 HG21 THR A  50      16.297  60.265 -45.569  1.00 89.71           H  
ATOM    773 HG22 THR A  50      16.724  61.928 -45.126  1.00 89.71           H  
ATOM    774 HG23 THR A  50      17.950  60.638 -45.036  1.00 89.71           H  
ATOM    775  OG1 THR A  50      16.783  59.242 -43.172  1.00 89.71           O  
ATOM    776  HG1 THR A  50      16.556  59.084 -42.253  1.00 89.71           H  
ATOM    777  N   VAL A  51      19.247  60.581 -41.667  1.00 89.95           N  
ATOM    778  H   VAL A  51      18.653  60.030 -41.065  1.00 89.95           H  
ATOM    779  CA  VAL A  51      20.684  60.307 -41.626  1.00 89.95           C  
ATOM    780  HA  VAL A  51      21.146  60.723 -42.521  1.00 89.95           H  
ATOM    781  C   VAL A  51      20.920  58.798 -41.663  1.00 89.95           C  
ATOM    782  CB  VAL A  51      21.359  60.972 -40.409  1.00 89.95           C  
ATOM    783  HB  VAL A  51      22.409  60.682 -40.405  1.00 89.95           H  
ATOM    784  O   VAL A  51      20.054  58.004 -41.286  1.00 89.95           O  
ATOM    785  CG1 VAL A  51      21.303  62.503 -40.510  1.00 89.95           C  
ATOM    786 HG11 VAL A  51      21.769  62.830 -41.439  1.00 89.95           H  
ATOM    787 HG12 VAL A  51      21.833  62.950 -39.669  1.00 89.95           H  
ATOM    788 HG13 VAL A  51      20.270  62.849 -40.495  1.00 89.95           H  
ATOM    789  CG2 VAL A  51      20.740  60.525 -39.079  1.00 89.95           C  
ATOM    790 HG21 VAL A  51      20.824  59.444 -38.971  1.00 89.95           H  
ATOM    791 HG22 VAL A  51      21.269  60.995 -38.249  1.00 89.95           H  
ATOM    792 HG23 VAL A  51      19.689  60.810 -39.029  1.00 89.95           H  
ATOM    793  N   ALA A  52      22.096  58.385 -42.130  1.00 91.00           N  
ATOM    794  H   ALA A  52      22.798  59.076 -42.352  1.00 91.00           H  
ATOM    795  CA  ALA A  52      22.507  56.983 -42.162  1.00 91.00           C  
ATOM    796  HA  ALA A  52      21.690  56.359 -41.797  1.00 91.00           H  
ATOM    797  C   ALA A  52      23.705  56.749 -41.235  1.00 91.00           C  
ATOM    798  CB  ALA A  52      22.784  56.557 -43.608  1.00 91.00           C  
ATOM    799  HB1 ALA A  52      23.630  57.117 -44.005  1.00 91.00           H  
ATOM    800  HB2 ALA A  52      23.010  55.491 -43.632  1.00 91.00           H  
ATOM    801  HB3 ALA A  52      21.900  56.743 -44.217  1.00 91.00           H  
ATOM    802  O   ALA A  52      24.581  57.607 -41.108  1.00 91.00           O  
ATOM    803  N   VAL A  53      23.759  55.575 -40.611  1.00 90.45           N  
ATOM    804  H   VAL A  53      22.993  54.930 -40.744  1.00 90.45           H  
ATOM    805  CA  VAL A  53      24.799  55.177 -39.648  1.00 90.45           C  
ATOM    806  HA  VAL A  53      25.620  55.890 -39.728  1.00 90.45           H  
ATOM    807  C   VAL A  53      25.316  53.783 -39.992  1.00 90.45           C  
ATOM    808  CB  VAL A  53      24.289  55.167 -38.191  1.00 90.45           C  
ATOM    809  HB  VAL A  53      24.231  54.142 -37.824  1.00 90.45           H  
ATOM    810  O   VAL A  53      24.522  52.977 -40.463  1.00 90.45           O  
ATOM    811  CG1 VAL A  53      25.243  55.945 -37.294  1.00 90.45           C  
ATOM    812 HG11 VAL A  53      25.317  56.983 -37.620  1.00 90.45           H  
ATOM    813 HG12 VAL A  53      26.217  55.459 -37.347  1.00 90.45           H  
ATOM    814 HG13 VAL A  53      24.898  55.903 -36.261  1.00 90.45           H  
ATOM    815  CG2 VAL A  53      22.923  55.801 -37.992  1.00 90.45           C  
ATOM    816 HG21 VAL A  53      22.937  56.847 -38.298  1.00 90.45           H  
ATOM    817 HG22 VAL A  53      22.174  55.250 -38.560  1.00 90.45           H  
ATOM    818 HG23 VAL A  53      22.663  55.722 -36.936  1.00 90.45           H  
ATOM    819  N   PRO A  54      26.604  53.454 -39.785  1.00 86.09           N  
ATOM    820  CA  PRO A  54      27.124  52.131 -40.132  1.00 86.09           C  
ATOM    821  HA  PRO A  54      26.985  51.978 -41.202  1.00 86.09           H  
ATOM    822  C   PRO A  54      26.433  50.982 -39.379  1.00 86.09           C  
ATOM    823  CB  PRO A  54      28.623  52.181 -39.830  1.00 86.09           C  
ATOM    824  HB2 PRO A  54      29.202  51.623 -40.566  1.00 86.09           H  
ATOM    825  HB3 PRO A  54      28.810  51.791 -38.830  1.00 86.09           H  
ATOM    826  O   PRO A  54      25.852  51.187 -38.313  1.00 86.09           O  
ATOM    827  CG  PRO A  54      28.953  53.672 -39.858  1.00 86.09           C  
ATOM    828  HG2 PRO A  54      29.824  53.905 -39.245  1.00 86.09           H  
ATOM    829  HG3 PRO A  54      29.104  53.997 -40.887  1.00 86.09           H  
ATOM    830  CD  PRO A  54      27.683  54.299 -39.300  1.00 86.09           C  
ATOM    831  HD2 PRO A  54      27.600  55.331 -39.641  1.00 86.09           H  
ATOM    832  HD3 PRO A  54      27.719  54.246 -38.212  1.00 86.09           H  
ATOM    833  N   GLY A  55      26.543  49.776 -39.936  1.00 82.01           N  
ATOM    834  H   GLY A  55      27.054  49.686 -40.803  1.00 82.01           H  
ATOM    835  CA  GLY A  55      25.889  48.567 -39.438  1.00 82.01           C  
ATOM    836  HA2 GLY A  55      25.714  48.645 -38.365  1.00 82.01           H  
ATOM    837  HA3 GLY A  55      26.548  47.714 -39.603  1.00 82.01           H  
ATOM    838  C   GLY A  55      24.553  48.271 -40.121  1.00 82.01           C  
ATOM    839  O   GLY A  55      24.017  49.088 -40.879  1.00 82.01           O  
ATOM    840  N   ASP A  56      24.041  47.078 -39.838  1.00 72.32           N  
ATOM    841  H   ASP A  56      24.569  46.489 -39.210  1.00 72.32           H  
ATOM    842  CA  ASP A  56      22.698  46.615 -40.189  1.00 72.32           C  
ATOM    843  HA  ASP A  56      22.365  47.140 -41.085  1.00 72.32           H  
ATOM    844  C   ASP A  56      21.694  46.937 -39.060  1.00 72.32           C  
ATOM    845  CB  ASP A  56      22.764  45.115 -40.529  1.00 72.32           C  
ATOM    846  HB2 ASP A  56      23.496  44.956 -41.321  1.00 72.32           H  
ATOM    847  HB3 ASP A  56      21.794  44.789 -40.905  1.00 72.32           H  
ATOM    848  O   ASP A  56      22.047  47.527 -38.035  1.00 72.32           O  
ATOM    849  CG  ASP A  56      23.137  44.279 -39.304  1.00 72.32           C  
ATOM    850  OD1 ASP A  56      22.256  44.118 -38.432  1.00 72.32           O  
ATOM    851  OD2 ASP A  56      24.314  43.880 -39.175  1.00 72.32           O  
ATOM    852  N   HIS A  57      20.424  46.548 -39.218  1.00 70.44           N  
ATOM    853  H   HIS A  57      20.203  45.994 -40.032  1.00 70.44           H  
ATOM    854  CA  HIS A  57      19.364  46.825 -38.235  1.00 70.44           C  
ATOM    855  HA  HIS A  57      19.221  47.904 -38.172  1.00 70.44           H  
ATOM    856  C   HIS A  57      19.676  46.321 -36.807  1.00 70.44           C  
ATOM    857  CB  HIS A  57      18.072  46.180 -38.746  1.00 70.44           C  
ATOM    858  HB2 HIS A  57      18.234  45.102 -38.727  1.00 70.44           H  
ATOM    859  HB3 HIS A  57      17.891  46.492 -39.775  1.00 70.44           H  
ATOM    860  O   HIS A  57      19.186  46.907 -35.844  1.00 70.44           O  
ATOM    861  CG  HIS A  57      16.836  46.465 -37.932  1.00 70.44           C  
ATOM    862  CD2 HIS A  57      16.274  45.653 -36.982  1.00 70.44           C  
ATOM    863  HD2 HIS A  57      16.654  44.693 -36.665  1.00 70.44           H  
ATOM    864  ND1 HIS A  57      16.048  47.587 -38.023  1.00 70.44           N  
ATOM    865  HD1 HIS A  57      16.238  48.400 -38.591  1.00 70.44           H  
ATOM    866  CE1 HIS A  57      15.039  47.458 -37.146  1.00 70.44           C  
ATOM    867  HE1 HIS A  57      14.271  48.197 -36.970  1.00 70.44           H  
ATOM    868  NE2 HIS A  57      15.124  46.287 -36.497  1.00 70.44           N  
ATOM    869  N   PHE A  58      20.481  45.265 -36.645  1.00 63.51           N  
ATOM    870  H   PHE A  58      20.926  44.859 -37.456  1.00 63.51           H  
ATOM    871  CA  PHE A  58      20.844  44.702 -35.340  1.00 63.51           C  
ATOM    872  HA  PHE A  58      20.050  44.923 -34.627  1.00 63.51           H  
ATOM    873  C   PHE A  58      22.132  45.300 -34.755  1.00 63.51           C  
ATOM    874  CB  PHE A  58      20.963  43.175 -35.458  1.00 63.51           C  
ATOM    875  HB2 PHE A  58      21.241  42.776 -34.482  1.00 63.51           H  
ATOM    876  HB3 PHE A  58      21.776  42.934 -36.144  1.00 63.51           H  
ATOM    877  O   PHE A  58      22.256  45.398 -33.532  1.00 63.51           O  
ATOM    878  CG  PHE A  58      19.696  42.468 -35.906  1.00 63.51           C  
ATOM    879  CD1 PHE A  58      18.538  42.523 -35.107  1.00 63.51           C  
ATOM    880  HD1 PHE A  58      18.550  43.080 -34.182  1.00 63.51           H  
ATOM    881  CD2 PHE A  58      19.674  41.745 -37.112  1.00 63.51           C  
ATOM    882  HD2 PHE A  58      20.556  41.717 -37.735  1.00 63.51           H  
ATOM    883  CE1 PHE A  58      17.363  41.866 -35.514  1.00 63.51           C  
ATOM    884  HE1 PHE A  58      16.474  41.924 -34.903  1.00 63.51           H  
ATOM    885  CE2 PHE A  58      18.504  41.071 -37.511  1.00 63.51           C  
ATOM    886  HE2 PHE A  58      18.499  40.517 -38.438  1.00 63.51           H  
ATOM    887  CZ  PHE A  58      17.346  41.138 -36.717  1.00 63.51           C  
ATOM    888  HZ  PHE A  58      16.444  40.635 -37.032  1.00 63.51           H  
ATOM    889  N   THR A  59      23.085  45.719 -35.593  1.00 67.98           N  
ATOM    890  H   THR A  59      22.938  45.579 -36.582  1.00 67.98           H  
ATOM    891  CA  THR A  59      24.416  46.194 -35.158  1.00 67.98           C  
ATOM    892  HA  THR A  59      24.592  45.864 -34.134  1.00 67.98           H  
ATOM    893  C   THR A  59      24.563  47.720 -35.135  1.00 67.98           C  
ATOM    894  CB  THR A  59      25.529  45.560 -36.008  1.00 67.98           C  
ATOM    895  HB  THR A  59      26.486  45.999 -35.726  1.00 67.98           H  
ATOM    896  O   THR A  59      25.466  48.233 -34.466  1.00 67.98           O  
ATOM    897  CG2 THR A  59      25.610  44.050 -35.797  1.00 67.98           C  
ATOM    898 HG21 THR A  59      25.788  43.835 -34.743  1.00 67.98           H  
ATOM    899 HG22 THR A  59      26.447  43.653 -36.372  1.00 67.98           H  
ATOM    900 HG23 THR A  59      24.691  43.564 -36.123  1.00 67.98           H  
ATOM    901  OG1 THR A  59      25.293  45.811 -37.377  1.00 67.98           O  
ATOM    902  HG1 THR A  59      25.103  44.977 -37.811  1.00 67.98           H  
ATOM    903  N   MET A  60      23.659  48.475 -35.779  1.00 83.83           N  
ATOM    904  H   MET A  60      23.000  48.007 -36.385  1.00 83.83           H  
ATOM    905  CA  MET A  60      23.734  49.947 -35.854  1.00 83.83           C  
ATOM    906  HA  MET A  60      24.704  50.202 -36.280  1.00 83.83           H  
ATOM    907  C   MET A  60      23.657  50.658 -34.490  1.00 83.83           C  
ATOM    908  CB  MET A  60      22.661  50.505 -36.809  1.00 83.83           C  
ATOM    909  HB2 MET A  60      22.862  51.567 -36.950  1.00 83.83           H  
ATOM    910  HB3 MET A  60      22.755  50.025 -37.784  1.00 83.83           H  
ATOM    911  O   MET A  60      24.134  51.782 -34.354  1.00 83.83           O  
ATOM    912  CG  MET A  60      21.223  50.335 -36.289  1.00 83.83           C  
ATOM    913  HG2 MET A  60      21.011  49.270 -36.197  1.00 83.83           H  
ATOM    914  HG3 MET A  60      21.155  50.784 -35.298  1.00 83.83           H  
ATOM    915  SD  MET A  60      19.915  51.084 -37.301  1.00 83.83           S  
ATOM    916  CE  MET A  60      20.321  52.843 -37.128  1.00 83.83           C  
ATOM    917  HE1 MET A  60      20.384  53.106 -36.072  1.00 83.83           H  
ATOM    918  HE2 MET A  60      21.272  53.054 -37.617  1.00 83.83           H  
ATOM    919  HE3 MET A  60      19.539  53.438 -37.601  1.00 83.83           H  
ATOM    920  N   VAL A  61      23.075  50.015 -33.469  1.00 77.20           N  
ATOM    921  H   VAL A  61      22.688  49.103 -33.663  1.00 77.20           H  
ATOM    922  CA  VAL A  61      23.046  50.534 -32.087  1.00 77.20           C  
ATOM    923  HA  VAL A  61      23.327  51.587 -32.099  1.00 77.20           H  
ATOM    924  C   VAL A  61      24.081  49.827 -31.213  1.00 77.20           C  
ATOM    925  CB  VAL A  61      21.635  50.460 -31.465  1.00 77.20           C  
ATOM    926  HB  VAL A  61      21.324  49.418 -31.403  1.00 77.20           H  
ATOM    927  O   VAL A  61      24.921  50.494 -30.618  1.00 77.20           O  
ATOM    928  CG1 VAL A  61      21.618  51.059 -30.052  1.00 77.20           C  
ATOM    929 HG11 VAL A  61      21.952  52.096 -30.082  1.00 77.20           H  
ATOM    930 HG12 VAL A  61      20.608  51.020 -29.644  1.00 77.20           H  
ATOM    931 HG13 VAL A  61      22.272  50.493 -29.388  1.00 77.20           H  
ATOM    932  CG2 VAL A  61      20.599  51.225 -32.298  1.00 77.20           C  
ATOM    933 HG21 VAL A  61      20.461  50.736 -33.262  1.00 77.20           H  
ATOM    934 HG22 VAL A  61      20.923  52.254 -32.451  1.00 77.20           H  
ATOM    935 HG23 VAL A  61      19.636  51.225 -31.787  1.00 77.20           H  
ATOM    936  N   GLN A  62      24.050  48.489 -31.158  1.00 62.46           N  
ATOM    937  H   GLN A  62      23.362  47.999 -31.711  1.00 62.46           H  
ATOM    938  CA  GLN A  62      24.906  47.683 -30.271  1.00 62.46           C  
ATOM    939  HA  GLN A  62      24.726  47.985 -29.240  1.00 62.46           H  
ATOM    940  C   GLN A  62      26.410  47.884 -30.512  1.00 62.46           C  
ATOM    941  CB  GLN A  62      24.537  46.194 -30.433  1.00 62.46           C  
ATOM    942  HB2 GLN A  62      24.128  46.027 -31.430  1.00 62.46           H  
ATOM    943  HB3 GLN A  62      25.433  45.579 -30.349  1.00 62.46           H  
ATOM    944  O   GLN A  62      27.181  47.807 -29.560  1.00 62.46           O  
ATOM    945  CG  GLN A  62      23.522  45.714 -29.385  1.00 62.46           C  
ATOM    946  HG2 GLN A  62      23.056  44.798 -29.748  1.00 62.46           H  
ATOM    947  HG3 GLN A  62      22.738  46.460 -29.251  1.00 62.46           H  
ATOM    948  CD  GLN A  62      24.185  45.418 -28.042  1.00 62.46           C  
ATOM    949  NE2 GLN A  62      24.740  44.240 -27.857  1.00 62.46           N  
ATOM    950 HE21 GLN A  62      24.802  43.581 -28.620  1.00 62.46           H  
ATOM    951 HE22 GLN A  62      25.233  44.128 -26.982  1.00 62.46           H  
ATOM    952  OE1 GLN A  62      24.222  46.231 -27.136  1.00 62.46           O  
ATOM    953  N   GLU A  63      26.829  48.155 -31.752  1.00 72.36           N  
ATOM    954  H   GLU A  63      26.159  48.153 -32.508  1.00 72.36           H  
ATOM    955  CA  GLU A  63      28.247  48.328 -32.102  1.00 72.36           C  
ATOM    956  HA  GLU A  63      28.868  48.121 -31.230  1.00 72.36           H  
ATOM    957  C   GLU A  63      28.608  49.765 -32.529  1.00 72.36           C  
ATOM    958  CB  GLU A  63      28.645  47.304 -33.180  1.00 72.36           C  
ATOM    959  HB2 GLU A  63      28.036  47.458 -34.071  1.00 72.36           H  
ATOM    960  HB3 GLU A  63      29.689  47.480 -33.439  1.00 72.36           H  
ATOM    961  O   GLU A  63      29.783  50.125 -32.506  1.00 72.36           O  
ATOM    962  CG  GLU A  63      28.490  45.846 -32.709  1.00 72.36           C  
ATOM    963  HG2 GLU A  63      27.434  45.643 -32.529  1.00 72.36           H  
ATOM    964  HG3 GLU A  63      29.020  45.729 -31.764  1.00 72.36           H  
ATOM    965  CD  GLU A  63      29.030  44.811 -33.711  1.00 72.36           C  
ATOM    966  OE1 GLU A  63      28.804  43.605 -33.457  1.00 72.36           O  
ATOM    967  OE2 GLU A  63      29.673  45.213 -34.708  1.00 72.36           O  
ATOM    968  N   HIS A  64      27.626  50.608 -32.888  1.00 78.34           N  
ATOM    969  H   HIS A  64      26.679  50.259 -32.857  1.00 78.34           H  
ATOM    970  CA  HIS A  64      27.858  51.920 -33.525  1.00 78.34           C  
ATOM    971  HA  HIS A  64      28.924  52.141 -33.458  1.00 78.34           H  
ATOM    972  C   HIS A  64      27.172  53.118 -32.830  1.00 78.34           C  
ATOM    973  CB  HIS A  64      27.528  51.835 -35.027  1.00 78.34           C  
ATOM    974  HB2 HIS A  64      27.662  52.813 -35.488  1.00 78.34           H  
ATOM    975  HB3 HIS A  64      26.484  51.549 -35.156  1.00 78.34           H  
ATOM    976  O   HIS A  64      26.958  54.163 -33.453  1.00 78.34           O  
ATOM    977  CG  HIS A  64      28.385  50.853 -35.780  1.00 78.34           C  
ATOM    978  CD2 HIS A  64      29.569  51.122 -36.408  1.00 78.34           C  
ATOM    979  HD2 HIS A  64      30.058  52.084 -36.447  1.00 78.34           H  
ATOM    980  ND1 HIS A  64      28.126  49.514 -35.959  1.00 78.34           N  
ATOM    981  HD1 HIS A  64      27.338  49.001 -35.590  1.00 78.34           H  
ATOM    982  CE1 HIS A  64      29.135  48.989 -36.675  1.00 78.34           C  
ATOM    983  HE1 HIS A  64      29.219  47.947 -36.946  1.00 78.34           H  
ATOM    984  NE2 HIS A  64      30.032  49.941 -36.994  1.00 78.34           N  
ATOM    985  N   ALA A  65      26.870  53.017 -31.531  1.00 80.57           N  
ATOM    986  H   ALA A  65      27.030  52.127 -31.081  1.00 80.57           H  
ATOM    987  CA  ALA A  65      26.155  54.047 -30.762  1.00 80.57           C  
ATOM    988  HA  ALA A  65      25.129  54.083 -31.127  1.00 80.57           H  
ATOM    989  C   ALA A  65      26.732  55.482 -30.889  1.00 80.57           C  
ATOM    990  CB  ALA A  65      26.122  53.600 -29.295  1.00 80.57           C  
ATOM    991  HB1 ALA A  65      25.560  54.324 -28.705  1.00 80.57           H  
ATOM    992  HB2 ALA A  65      27.136  53.530 -28.900  1.00 80.57           H  
ATOM    993  HB3 ALA A  65      25.637  52.628 -29.211  1.00 80.57           H  
ATOM    994  O   ALA A  65      25.971  56.435 -31.078  1.00 80.57           O  
ATOM    995  N   ASP A  66      28.061  55.659 -30.864  1.00 81.95           N  
ATOM    996  H   ASP A  66      28.644  54.867 -30.632  1.00 81.95           H  
ATOM    997  CA  ASP A  66      28.725  56.975 -30.983  1.00 81.95           C  
ATOM    998  HA  ASP A  66      28.438  57.606 -30.142  1.00 81.95           H  
ATOM    999  C   ASP A  66      28.393  57.729 -32.282  1.00 81.95           C  
ATOM   1000  CB  ASP A  66      30.248  56.780 -30.959  1.00 81.95           C  
ATOM   1001  HB2 ASP A  66      30.529  56.004 -31.671  1.00 81.95           H  
ATOM   1002  HB3 ASP A  66      30.731  57.704 -31.277  1.00 81.95           H  
ATOM   1003  O   ASP A  66      28.445  58.963 -32.348  1.00 81.95           O  
ATOM   1004  CG  ASP A  66      30.765  56.430 -29.570  1.00 81.95           C  
ATOM   1005  OD1 ASP A  66      31.006  57.386 -28.802  1.00 81.95           O  
ATOM   1006  OD2 ASP A  66      30.935  55.220 -29.320  1.00 81.95           O  
ATOM   1007  N   ALA A  67      28.089  57.002 -33.357  1.00 83.80           N  
ATOM   1008  H   ALA A  67      27.978  56.004 -33.247  1.00 83.80           H  
ATOM   1009  CA  ALA A  67      27.744  57.606 -34.635  1.00 83.80           C  
ATOM   1010  HA  ALA A  67      28.395  58.463 -34.807  1.00 83.80           H  
ATOM   1011  C   ALA A  67      26.305  58.155 -34.647  1.00 83.80           C  
ATOM   1012  CB  ALA A  67      28.038  56.580 -35.728  1.00 83.80           C  
ATOM   1013  HB1 ALA A  67      27.449  55.681 -35.552  1.00 83.80           H  
ATOM   1014  HB2 ALA A  67      29.094  56.308 -35.705  1.00 83.80           H  
ATOM   1015  HB3 ALA A  67      27.805  57.008 -36.703  1.00 83.80           H  
ATOM   1016  O   ALA A  67      26.042  59.130 -35.349  1.00 83.80           O  
ATOM   1017  N   ILE A  68      25.398  57.605 -33.832  1.00 87.08           N  
ATOM   1018  H   ILE A  68      25.685  56.833 -33.248  1.00 87.08           H  
ATOM   1019  CA  ILE A  68      24.040  58.140 -33.643  1.00 87.08           C  
ATOM   1020  HA  ILE A  68      23.622  58.393 -34.617  1.00 87.08           H  
ATOM   1021  C   ILE A  68      24.097  59.434 -32.821  1.00 87.08           C  
ATOM   1022  CB  ILE A  68      23.115  57.085 -32.987  1.00 87.08           C  
ATOM   1023  HB  ILE A  68      23.504  56.837 -32.000  1.00 87.08           H  
ATOM   1024  O   ILE A  68      23.523  60.445 -33.224  1.00 87.08           O  
ATOM   1025  CG1 ILE A  68      23.080  55.794 -33.836  1.00 87.08           C  
ATOM   1026 HG12 ILE A  68      24.092  55.406 -33.954  1.00 87.08           H  
ATOM   1027 HG13 ILE A  68      22.691  56.040 -34.824  1.00 87.08           H  
ATOM   1028  CG2 ILE A  68      21.698  57.666 -32.812  1.00 87.08           C  
ATOM   1029 HG21 ILE A  68      21.046  56.947 -32.316  1.00 87.08           H  
ATOM   1030 HG22 ILE A  68      21.274  57.928 -33.782  1.00 87.08           H  
ATOM   1031 HG23 ILE A  68      21.720  58.557 -32.185  1.00 87.08           H  
ATOM   1032  CD1 ILE A  68      22.242  54.652 -33.256  1.00 87.08           C  
ATOM   1033 HD11 ILE A  68      21.184  54.914 -33.247  1.00 87.08           H  
ATOM   1034 HD12 ILE A  68      22.575  54.422 -32.244  1.00 87.08           H  
ATOM   1035 HD13 ILE A  68      22.366  53.767 -33.880  1.00 87.08           H  
ATOM   1036  N   ALA A  69      24.850  59.433 -31.715  1.00 81.43           N  
ATOM   1037  H   ALA A  69      25.289  58.566 -31.440  1.00 81.43           H  
ATOM   1038  CA  ALA A  69      24.956  60.579 -30.808  1.00 81.43           C  
ATOM   1039  HA  ALA A  69      23.975  60.773 -30.375  1.00 81.43           H  
ATOM   1040  C   ALA A  69      25.404  61.870 -31.520  1.00 81.43           C  
ATOM   1041  CB  ALA A  69      25.920  60.200 -29.677  1.00 81.43           C  
ATOM   1042  HB1 ALA A  69      25.991  61.025 -28.968  1.00 81.43           H  
ATOM   1043  HB2 ALA A  69      25.549  59.319 -29.154  1.00 81.43           H  
ATOM   1044  HB3 ALA A  69      26.911  59.987 -30.078  1.00 81.43           H  
ATOM   1045  O   ALA A  69      24.813  62.929 -31.315  1.00 81.43           O  
ATOM   1046  N   ARG A  70      26.397  61.781 -32.417  1.00 81.77           N  
ATOM   1047  H   ARG A  70      26.839  60.880 -32.534  1.00 81.77           H  
ATOM   1048  CA  ARG A  70      26.873  62.937 -33.200  1.00 81.77           C  
ATOM   1049  HA  ARG A  70      27.113  63.751 -32.516  1.00 81.77           H  
ATOM   1050  C   ARG A  70      25.820  63.528 -34.138  1.00 81.77           C  
ATOM   1051  CB  ARG A  70      28.121  62.556 -34.008  1.00 81.77           C  
ATOM   1052  HB2 ARG A  70      28.229  63.254 -34.839  1.00 81.77           H  
ATOM   1053  HB3 ARG A  70      28.004  61.553 -34.417  1.00 81.77           H  
ATOM   1054  O   ARG A  70      25.825  64.737 -34.344  1.00 81.77           O  
ATOM   1055  CG  ARG A  70      29.387  62.649 -33.149  1.00 81.77           C  
ATOM   1056  HG2 ARG A  70      29.471  63.662 -32.755  1.00 81.77           H  
ATOM   1057  HG3 ARG A  70      29.324  61.955 -32.311  1.00 81.77           H  
ATOM   1058  CD  ARG A  70      30.634  62.347 -33.984  1.00 81.77           C  
ATOM   1059  HD2 ARG A  70      30.600  62.951 -34.891  1.00 81.77           H  
ATOM   1060  HD3 ARG A  70      31.510  62.638 -33.403  1.00 81.77           H  
ATOM   1061  NE  ARG A  70      30.728  60.911 -34.302  1.00 81.77           N  
ATOM   1062  HE  ARG A  70      30.231  60.292 -33.676  1.00 81.77           H  
ATOM   1063  NH1 ARG A  70      32.027  61.076 -36.189  1.00 81.77           N  
ATOM   1064 HH11 ARG A  70      32.484  60.631 -36.973  1.00 81.77           H  
ATOM   1065 HH12 ARG A  70      31.947  62.080 -36.123  1.00 81.77           H  
ATOM   1066  NH2 ARG A  70      31.442  59.062 -35.407  1.00 81.77           N  
ATOM   1067 HH21 ARG A  70      31.931  58.615 -36.168  1.00 81.77           H  
ATOM   1068 HH22 ARG A  70      30.976  58.499 -34.710  1.00 81.77           H  
ATOM   1069  CZ  ARG A  70      31.397  60.360 -35.296  1.00 81.77           C  
ATOM   1070  N   HIS A  71      24.949  62.705 -34.722  1.00 82.93           N  
ATOM   1071  H   HIS A  71      24.947  61.727 -34.470  1.00 82.93           H  
ATOM   1072  CA  HIS A  71      23.891  63.209 -35.600  1.00 82.93           C  
ATOM   1073  HA  HIS A  71      24.316  63.933 -36.296  1.00 82.93           H  
ATOM   1074  C   HIS A  71      22.807  63.949 -34.814  1.00 82.93           C  
ATOM   1075  CB  HIS A  71      23.277  62.066 -36.413  1.00 82.93           C  
ATOM   1076  HB2 HIS A  71      22.994  61.248 -35.750  1.00 82.93           H  
ATOM   1077  HB3 HIS A  71      22.367  62.443 -36.880  1.00 82.93           H  
ATOM   1078  O   HIS A  71      22.343  64.989 -35.271  1.00 82.93           O  
ATOM   1079  CG  HIS A  71      24.169  61.548 -37.511  1.00 82.93           C  
ATOM   1080  CD2 HIS A  71      24.553  62.225 -38.636  1.00 82.93           C  
ATOM   1081  HD2 HIS A  71      24.286  63.242 -38.884  1.00 82.93           H  
ATOM   1082  ND1 HIS A  71      24.691  60.281 -37.604  1.00 82.93           N  
ATOM   1083  HD1 HIS A  71      24.704  59.593 -36.864  1.00 82.93           H  
ATOM   1084  CE1 HIS A  71      25.352  60.186 -38.769  1.00 82.93           C  
ATOM   1085  HE1 HIS A  71      25.865  59.304 -39.120  1.00 82.93           H  
ATOM   1086  NE2 HIS A  71      25.317  61.357 -39.424  1.00 82.93           N  
ATOM   1087  N   ILE A  72      22.450  63.448 -33.627  1.00 80.08           N  
ATOM   1088  H   ILE A  72      22.871  62.585 -33.314  1.00 80.08           H  
ATOM   1089  CA  ILE A  72      21.487  64.119 -32.746  1.00 80.08           C  
ATOM   1090  HA  ILE A  72      20.583  64.328 -33.318  1.00 80.08           H  
ATOM   1091  C   ILE A  72      22.037  65.481 -32.292  1.00 80.08           C  
ATOM   1092  CB  ILE A  72      21.099  63.200 -31.563  1.00 80.08           C  
ATOM   1093  HB  ILE A  72      22.009  62.894 -31.047  1.00 80.08           H  
ATOM   1094  O   ILE A  72      21.330  66.476 -32.393  1.00 80.08           O  
ATOM   1095  CG1 ILE A  72      20.372  61.934 -32.083  1.00 80.08           C  
ATOM   1096 HG12 ILE A  72      19.427  62.227 -32.541  1.00 80.08           H  
ATOM   1097 HG13 ILE A  72      20.979  61.454 -32.850  1.00 80.08           H  
ATOM   1098  CG2 ILE A  72      20.205  63.954 -30.560  1.00 80.08           C  
ATOM   1099 HG21 ILE A  72      19.298  64.303 -31.053  1.00 80.08           H  
ATOM   1100 HG22 ILE A  72      20.733  64.814 -30.147  1.00 80.08           H  
ATOM   1101 HG23 ILE A  72      19.937  63.313 -29.720  1.00 80.08           H  
ATOM   1102  CD1 ILE A  72      20.087  60.877 -31.008  1.00 80.08           C  
ATOM   1103 HD11 ILE A  72      19.688  59.981 -31.484  1.00 80.08           H  
ATOM   1104 HD12 ILE A  72      21.008  60.621 -30.485  1.00 80.08           H  
ATOM   1105 HD13 ILE A  72      19.347  61.242 -30.295  1.00 80.08           H  
ATOM   1106  N   ASP A  73      23.302  65.554 -31.863  1.00 72.65           N  
ATOM   1107  H   ASP A  73      23.832  64.699 -31.767  1.00 72.65           H  
ATOM   1108  CA  ASP A  73      23.938  66.810 -31.423  1.00 72.65           C  
ATOM   1109  HA  ASP A  73      23.375  67.220 -30.584  1.00 72.65           H  
ATOM   1110  C   ASP A  73      23.961  67.881 -32.529  1.00 72.65           C  
ATOM   1111  CB  ASP A  73      25.358  66.487 -30.935  1.00 72.65           C  
ATOM   1112  HB2 ASP A  73      25.301  65.703 -30.181  1.00 72.65           H  
ATOM   1113  HB3 ASP A  73      25.947  66.100 -31.767  1.00 72.65           H  
ATOM   1114  O   ASP A  73      23.538  69.017 -32.316  1.00 72.65           O  
ATOM   1115  CG  ASP A  73      26.065  67.701 -30.324  1.00 72.65           C  
ATOM   1116  OD1 ASP A  73      25.752  68.018 -29.156  1.00 72.65           O  
ATOM   1117  OD2 ASP A  73      26.971  68.243 -30.999  1.00 72.65           O  
ATOM   1118  N   ALA A  74      24.369  67.502 -33.746  1.00 76.15           N  
ATOM   1119  H   ALA A  74      24.702  66.557 -33.869  1.00 76.15           H  
ATOM   1120  CA  ALA A  74      24.388  68.415 -34.888  1.00 76.15           C  
ATOM   1121  HA  ALA A  74      24.998  69.280 -34.627  1.00 76.15           H  
ATOM   1122  C   ALA A  74      22.988  68.939 -35.254  1.00 76.15           C  
ATOM   1123  CB  ALA A  74      25.037  67.690 -36.073  1.00 76.15           C  
ATOM   1124  HB1 ALA A  74      24.465  66.795 -36.318  1.00 76.15           H  
ATOM   1125  HB2 ALA A  74      26.057  67.406 -35.814  1.00 76.15           H  
ATOM   1126  HB3 ALA A  74      25.055  68.353 -36.938  1.00 76.15           H  
ATOM   1127  O   ALA A  74      22.845  70.109 -35.602  1.00 76.15           O  
ATOM   1128  N   TRP A  75      21.967  68.084 -35.158  1.00 77.44           N  
ATOM   1129  H   TRP A  75      22.157  67.141 -34.850  1.00 77.44           H  
ATOM   1130  CA  TRP A  75      20.578  68.426 -35.467  1.00 77.44           C  
ATOM   1131  HA  TRP A  75      20.533  68.936 -36.428  1.00 77.44           H  
ATOM   1132  C   TRP A  75      19.954  69.374 -34.433  1.00 77.44           C  
ATOM   1133  CB  TRP A  75      19.806  67.112 -35.573  1.00 77.44           C  
ATOM   1134  HB2 TRP A  75      20.268  66.498 -36.346  1.00 77.44           H  
ATOM   1135  HB3 TRP A  75      19.889  66.571 -34.631  1.00 77.44           H  
ATOM   1136  O   TRP A  75      19.262  70.324 -34.795  1.00 77.44           O  
ATOM   1137  CG  TRP A  75      18.363  67.249 -35.908  1.00 77.44           C  
ATOM   1138  CD1 TRP A  75      17.868  67.676 -37.089  1.00 77.44           C  
ATOM   1139  HD1 TRP A  75      18.446  67.989 -37.946  1.00 77.44           H  
ATOM   1140  CD2 TRP A  75      17.210  66.943 -35.072  1.00 77.44           C  
ATOM   1141  CE2 TRP A  75      16.034  67.151 -35.852  1.00 77.44           C  
ATOM   1142  CE3 TRP A  75      17.049  66.482 -33.746  1.00 77.44           C  
ATOM   1143  HE3 TRP A  75      17.924  66.337 -33.130  1.00 77.44           H  
ATOM   1144  NE1 TRP A  75      16.494  67.612 -37.069  1.00 77.44           N  
ATOM   1145  HE1 TRP A  75      15.953  67.833 -37.893  1.00 77.44           H  
ATOM   1146  CH2 TRP A  75      14.628  66.421 -34.020  1.00 77.44           C  
ATOM   1147  HH2 TRP A  75      13.651  66.223 -33.604  1.00 77.44           H  
ATOM   1148  CZ2 TRP A  75      14.763  66.858 -35.350  1.00 77.44           C  
ATOM   1149  HZ2 TRP A  75      13.906  66.965 -35.999  1.00 77.44           H  
ATOM   1150  CZ3 TRP A  75      15.768  66.236 -33.219  1.00 77.44           C  
ATOM   1151  HZ3 TRP A  75      15.655  65.907 -32.197  1.00 77.44           H  
ATOM   1152  N   LEU A  76      20.270  69.189 -33.148  1.00 64.19           N  
ATOM   1153  H   LEU A  76      20.838  68.391 -32.902  1.00 64.19           H  
ATOM   1154  CA  LEU A  76      19.834  70.097 -32.082  1.00 64.19           C  
ATOM   1155  HA  LEU A  76      18.762  70.269 -32.182  1.00 64.19           H  
ATOM   1156  C   LEU A  76      20.495  71.488 -32.161  1.00 64.19           C  
ATOM   1157  CB  LEU A  76      20.119  69.437 -30.720  1.00 64.19           C  
ATOM   1158  HB2 LEU A  76      19.946  70.174 -29.936  1.00 64.19           H  
ATOM   1159  HB3 LEU A  76      21.174  69.164 -30.688  1.00 64.19           H  
ATOM   1160  O   LEU A  76      19.969  72.445 -31.597  1.00 64.19           O  
ATOM   1161  CG  LEU A  76      19.268  68.192 -30.406  1.00 64.19           C  
ATOM   1162  HG  LEU A  76      19.368  67.454 -31.202  1.00 64.19           H  
ATOM   1163  CD1 LEU A  76      19.759  67.563 -29.100  1.00 64.19           C  
ATOM   1164 HD11 LEU A  76      19.182  66.662 -28.888  1.00 64.19           H  
ATOM   1165 HD12 LEU A  76      20.810  67.293 -29.203  1.00 64.19           H  
ATOM   1166 HD13 LEU A  76      19.646  68.272 -28.279  1.00 64.19           H  
ATOM   1167  CD2 LEU A  76      17.781  68.516 -30.253  1.00 64.19           C  
ATOM   1168 HD21 LEU A  76      17.375  68.854 -31.206  1.00 64.19           H  
ATOM   1169 HD22 LEU A  76      17.639  69.296 -29.504  1.00 64.19           H  
ATOM   1170 HD23 LEU A  76      17.235  67.621 -29.954  1.00 64.19           H  
ATOM   1171  N   GLY A  77      21.645  71.616 -32.834  1.00 60.90           N  
ATOM   1172  H   GLY A  77      22.052  70.777 -33.222  1.00 60.90           H  
ATOM   1173  CA  GLY A  77      22.390  72.875 -32.955  1.00 60.90           C  
ATOM   1174  HA2 GLY A  77      23.436  72.630 -33.141  1.00 60.90           H  
ATOM   1175  HA3 GLY A  77      22.330  73.418 -32.012  1.00 60.90           H  
ATOM   1176  C   GLY A  77      21.929  73.820 -34.073  1.00 60.90           C  
ATOM   1177  O   GLY A  77      22.271  75.004 -34.045  1.00 60.90           O  
ATOM   1178  N   THR A  78      21.187  73.335 -35.072  1.00 49.53           N  
ATOM   1179  H   THR A  78      20.940  72.356 -35.062  1.00 49.53           H  
ATOM   1180  CA  THR A  78      20.613  74.182 -36.134  1.00 49.53           C  
ATOM   1181  HA  THR A  78      21.417  74.811 -36.516  1.00 49.53           H  
ATOM   1182  C   THR A  78      19.553  75.151 -35.581  1.00 49.53           C  
ATOM   1183  CB  THR A  78      20.074  73.335 -37.308  1.00 49.53           C  
ATOM   1184  HB  THR A  78      19.147  73.766 -37.688  1.00 49.53           H  
ATOM   1185  O   THR A  78      18.899  74.836 -34.592  1.00 49.53           O  
ATOM   1186  CG2 THR A  78      21.107  73.300 -38.438  1.00 49.53           C  
ATOM   1187 HG21 THR A  78      20.725  72.686 -39.254  1.00 49.53           H  
ATOM   1188 HG22 THR A  78      21.286  74.309 -38.808  1.00 49.53           H  
ATOM   1189 HG23 THR A  78      22.038  72.868 -38.070  1.00 49.53           H  
ATOM   1190  OG1 THR A  78      19.872  71.974 -36.997  1.00 49.53           O  
ATOM   1191  HG1 THR A  78      19.251  71.865 -36.274  1.00 49.53           H  
ATOM   1192  N   GLU A  79      19.396  76.347 -36.183  1.00 39.46           N  
ATOM   1193  H   GLU A  79      19.958  76.551 -36.997  1.00 39.46           H  
ATOM   1194  CA  GLU A  79      18.457  77.411 -35.752  1.00 39.46           C  
ATOM   1195  HA  GLU A  79      18.639  77.625 -34.699  1.00 39.46           H  
ATOM   1196  C   GLU A  79      16.982  76.969 -35.862  1.00 39.46           C  
ATOM   1197  CB  GLU A  79      18.665  78.731 -36.547  1.00 39.46           C  
ATOM   1198  HB2 GLU A  79      17.767  79.341 -36.450  1.00 39.46           H  
ATOM   1199  HB3 GLU A  79      18.797  78.487 -37.601  1.00 39.46           H  
ATOM   1200  O   GLU A  79      16.237  77.430 -36.718  1.00 39.46           O  
ATOM   1201  CG  GLU A  79      19.816  79.634 -36.078  1.00 39.46           C  
ATOM   1202  HG2 GLU A  79      20.754  79.091 -36.191  1.00 39.46           H  
ATOM   1203  HG3 GLU A  79      19.676  79.845 -35.017  1.00 39.46           H  
ATOM   1204  CD  GLU A  79      19.900  80.967 -36.862  1.00 39.46           C  
ATOM   1205  OE1 GLU A  79      20.492  81.924 -36.309  1.00 39.46           O  
ATOM   1206  OE2 GLU A  79      19.449  81.017 -38.030  1.00 39.46           O  
ATOM   1207  N   VAL A  80      16.521  76.100 -34.965  1.00 37.14           N  
ATOM   1208  H   VAL A  80      17.191  75.591 -34.406  1.00 37.14           H  
ATOM   1209  CA  VAL A  80      15.084  75.861 -34.742  1.00 37.14           C  
ATOM   1210  HA  VAL A  80      14.576  75.906 -35.705  1.00 37.14           H  
ATOM   1211  C   VAL A  80      14.483  76.984 -33.883  1.00 37.14           C  
ATOM   1212  CB  VAL A  80      14.816  74.455 -34.158  1.00 37.14           C  
ATOM   1213  HB  VAL A  80      15.183  74.417 -33.132  1.00 37.14           H  
ATOM   1214  O   VAL A  80      13.288  77.002 -33.632  1.00 37.14           O  
ATOM   1215  CG1 VAL A  80      13.328  74.073 -34.173  1.00 37.14           C  
ATOM   1216 HG11 VAL A  80      12.900  74.240 -35.161  1.00 37.14           H  
ATOM   1217 HG12 VAL A  80      12.771  74.651 -33.435  1.00 37.14           H  
ATOM   1218 HG13 VAL A  80      13.204  73.023 -33.904  1.00 37.14           H  
ATOM   1219  CG2 VAL A  80      15.542  73.369 -34.969  1.00 37.14           C  
ATOM   1220 HG21 VAL A  80      16.623  73.492 -34.899  1.00 37.14           H  
ATOM   1221 HG22 VAL A  80      15.302  72.382 -34.573  1.00 37.14           H  
ATOM   1222 HG23 VAL A  80      15.238  73.416 -36.015  1.00 37.14           H  
ATOM   1223  N   ARG A  81      15.290  77.972 -33.464  1.00 31.48           N  
ATOM   1224  H   ARG A  81      16.253  77.912 -33.762  1.00 31.48           H  
ATOM   1225  CA  ARG A  81      14.860  79.177 -32.731  1.00 31.48           C  
ATOM   1226  HA  ARG A  81      14.189  78.876 -31.927  1.00 31.48           H  
ATOM   1227  C   ARG A  81      14.032  80.135 -33.603  1.00 31.48           C  
ATOM   1228  CB  ARG A  81      16.067  79.928 -32.142  1.00 31.48           C  
ATOM   1229  HB2 ARG A  81      15.708  80.868 -31.725  1.00 31.48           H  
ATOM   1230  HB3 ARG A  81      16.764  80.161 -32.947  1.00 31.48           H  
ATOM   1231  O   ARG A  81      14.266  81.342 -33.578  1.00 31.48           O  
ATOM   1232  CG  ARG A  81      16.813  79.227 -31.010  1.00 31.48           C  
ATOM   1233  HG2 ARG A  81      17.276  78.308 -31.368  1.00 31.48           H  
ATOM   1234  HG3 ARG A  81      16.118  79.004 -30.200  1.00 31.48           H  
ATOM   1235  CD  ARG A  81      17.884  80.215 -30.528  1.00 31.48           C  
ATOM   1236  HD2 ARG A  81      18.606  80.369 -31.329  1.00 31.48           H  
ATOM   1237  HD3 ARG A  81      17.398  81.165 -30.306  1.00 31.48           H  
ATOM   1238  NE  ARG A  81      18.574  79.739 -29.320  1.00 31.48           N  
ATOM   1239  HE  ARG A  81      18.361  78.798 -29.023  1.00 31.48           H  
ATOM   1240  NH1 ARG A  81      19.648  81.710 -28.846  1.00 31.48           N  
ATOM   1241 HH11 ARG A  81      20.127  82.301 -28.183  1.00 31.48           H  
ATOM   1242 HH12 ARG A  81      19.219  82.103 -29.672  1.00 31.48           H  
ATOM   1243  NH2 ARG A  81      19.819  79.984 -27.435  1.00 31.48           N  
ATOM   1244 HH21 ARG A  81      20.295  80.586 -26.778  1.00 31.48           H  
ATOM   1245 HH22 ARG A  81      19.519  79.065 -27.144  1.00 31.48           H  
ATOM   1246  CZ  ARG A  81      19.347  80.476 -28.545  1.00 31.48           C  
ATOM   1247  N   GLY A  82      13.114  79.641 -34.426  1.00 29.84           N  
ATOM   1248  H   GLY A  82      12.895  78.659 -34.328  1.00 29.84           H  
ATOM   1249  CA  GLY A  82      12.080  80.512 -34.965  1.00 29.84           C  
ATOM   1250  HA2 GLY A  82      11.383  79.937 -35.575  1.00 29.84           H  
ATOM   1251  HA3 GLY A  82      12.522  81.313 -35.557  1.00 29.84           H  
ATOM   1252  C   GLY A  82      11.330  81.085 -33.770  1.00 29.84           C  
ATOM   1253  O   GLY A  82      10.753  80.314 -33.020  1.00 29.84           O  
ATOM   1254  N   GLU A  83      11.419  82.399 -33.541  1.00 28.24           N  
ATOM   1255  H   GLU A  83      12.009  82.962 -34.137  1.00 28.24           H  
ATOM   1256  CA  GLU A  83      10.783  83.048 -32.390  1.00 28.24           C  
ATOM   1257  HA  GLU A  83      11.230  82.677 -31.468  1.00 28.24           H  
ATOM   1258  C   GLU A  83       9.294  82.689 -32.375  1.00 28.24           C  
ATOM   1259  CB  GLU A  83      10.964  84.581 -32.453  1.00 28.24           C  
ATOM   1260  HB2 GLU A  83      10.256  85.041 -31.764  1.00 28.24           H  
ATOM   1261  HB3 GLU A  83      10.730  84.922 -33.461  1.00 28.24           H  
ATOM   1262  O   GLU A  83       8.532  83.177 -33.218  1.00 28.24           O  
ATOM   1263  CG  GLU A  83      12.374  85.057 -32.060  1.00 28.24           C  
ATOM   1264  HG2 GLU A  83      13.099  84.581 -32.719  1.00 28.24           H  
ATOM   1265  HG3 GLU A  83      12.578  84.726 -31.042  1.00 28.24           H  
ATOM   1266  CD  GLU A  83      12.556  86.589 -32.149  1.00 28.24           C  
ATOM   1267  OE1 GLU A  83      13.492  87.104 -31.493  1.00 28.24           O  
ATOM   1268  OE2 GLU A  83      11.810  87.251 -32.911  1.00 28.24           O  
ATOM   1269  N   ALA A  84       8.892  81.808 -31.450  1.00 32.00           N  
ATOM   1270  H   ALA A  84       9.583  81.270 -30.946  1.00 32.00           H  
ATOM   1271  CA  ALA A  84       7.500  81.430 -31.289  1.00 32.00           C  
ATOM   1272  HA  ALA A  84       7.216  80.850 -32.167  1.00 32.00           H  
ATOM   1273  C   ALA A  84       6.659  82.710 -31.159  1.00 32.00           C  
ATOM   1274  CB  ALA A  84       7.326  80.519 -30.078  1.00 32.00           C  
ATOM   1275  HB1 ALA A  84       7.760  80.985 -29.193  1.00 32.00           H  
ATOM   1276  HB2 ALA A  84       6.267  80.331 -29.905  1.00 32.00           H  
ATOM   1277  HB3 ALA A  84       7.814  79.566 -30.283  1.00 32.00           H  
ATOM   1278  O   ALA A  84       6.944  83.541 -30.285  1.00 32.00           O  
ATOM   1279  N   PRO A  85       5.666  82.923 -32.044  1.00 29.71           N  
ATOM   1280  CA  PRO A  85       4.902  84.161 -32.083  1.00 29.71           C  
ATOM   1281  HA  PRO A  85       5.560  84.963 -32.417  1.00 29.71           H  
ATOM   1282  C   PRO A  85       4.340  84.479 -30.696  1.00 29.71           C  
ATOM   1283  CB  PRO A  85       3.797  83.931 -33.119  1.00 29.71           C  
ATOM   1284  HB2 PRO A  85       3.565  84.844 -33.668  1.00 29.71           H  
ATOM   1285  HB3 PRO A  85       2.900  83.542 -32.638  1.00 29.71           H  
ATOM   1286  O   PRO A  85       3.626  83.664 -30.113  1.00 29.71           O  
ATOM   1287  CG  PRO A  85       4.373  82.853 -34.033  1.00 29.71           C  
ATOM   1288  HG2 PRO A  85       3.590  82.246 -34.489  1.00 29.71           H  
ATOM   1289  HG3 PRO A  85       4.989  83.322 -34.800  1.00 29.71           H  
ATOM   1290  CD  PRO A  85       5.261  82.028 -33.114  1.00 29.71           C  
ATOM   1291  HD2 PRO A  85       6.116  81.663 -33.684  1.00 29.71           H  
ATOM   1292  HD3 PRO A  85       4.696  81.194 -32.695  1.00 29.71           H  
ATOM   1293  N   SER A  86       4.695  85.643 -30.142  1.00 29.28           N  
ATOM   1294  H   SER A  86       5.350  86.232 -30.636  1.00 29.28           H  
ATOM   1295  CA  SER A  86       4.398  85.922 -28.735  1.00 29.28           C  
ATOM   1296  HA  SER A  86       4.820  85.089 -28.173  1.00 29.28           H  
ATOM   1297  C   SER A  86       2.889  85.933 -28.468  1.00 29.28           C  
ATOM   1298  CB  SER A  86       5.103  87.189 -28.228  1.00 29.28           C  
ATOM   1299  HB2 SER A  86       5.412  87.017 -27.197  1.00 29.28           H  
ATOM   1300  HB3 SER A  86       6.001  87.365 -28.819  1.00 29.28           H  
ATOM   1301  O   SER A  86       2.093  86.448 -29.259  1.00 29.28           O  
ATOM   1302  OG  SER A  86       4.277  88.343 -28.248  1.00 29.28           O  
ATOM   1303  HG  SER A  86       4.852  89.110 -28.196  1.00 29.28           H  
ATOM   1304  N   ALA A  87       2.499  85.392 -27.312  1.00 29.23           N  
ATOM   1305  H   ALA A  87       3.200  84.918 -26.760  1.00 29.23           H  
ATOM   1306  CA  ALA A  87       1.102  85.223 -26.911  1.00 29.23           C  
ATOM   1307  HA  ALA A  87       0.625  84.531 -27.604  1.00 29.23           H  
ATOM   1308  C   ALA A  87       0.277  86.531 -26.921  1.00 29.23           C  
ATOM   1309  CB  ALA A  87       1.111  84.593 -25.511  1.00 29.23           C  
ATOM   1310  HB1 ALA A  87       0.086  84.410 -25.190  1.00 29.23           H  
ATOM   1311  HB2 ALA A  87       1.596  85.261 -24.798  1.00 29.23           H  
ATOM   1312  HB3 ALA A  87       1.642  83.642 -25.536  1.00 29.23           H  
ATOM   1313  O   ALA A  87      -0.942  86.493 -27.075  1.00 29.23           O  
ATOM   1314  N   LEU A  88       0.930  87.692 -26.769  1.00 30.28           N  
ATOM   1315  H   LEU A  88       1.939  87.648 -26.753  1.00 30.28           H  
ATOM   1316  CA  LEU A  88       0.290  89.009 -26.663  1.00 30.28           C  
ATOM   1317  HA  LEU A  88      -0.464  88.972 -25.877  1.00 30.28           H  
ATOM   1318  C   LEU A  88      -0.448  89.437 -27.940  1.00 30.28           C  
ATOM   1319  CB  LEU A  88       1.369  90.048 -26.288  1.00 30.28           C  
ATOM   1320  HB2 LEU A  88       2.325  89.733 -26.705  1.00 30.28           H  
ATOM   1321  HB3 LEU A  88       1.127  91.008 -26.745  1.00 30.28           H  
ATOM   1322  O   LEU A  88      -1.542  89.987 -27.848  1.00 30.28           O  
ATOM   1323  CG  LEU A  88       1.501  90.252 -24.768  1.00 30.28           C  
ATOM   1324  HG  LEU A  88       1.325  89.308 -24.254  1.00 30.28           H  
ATOM   1325  CD1 LEU A  88       2.905  90.735 -24.405  1.00 30.28           C  
ATOM   1326 HD11 LEU A  88       3.638  89.986 -24.708  1.00 30.28           H  
ATOM   1327 HD12 LEU A  88       2.979  90.876 -23.327  1.00 30.28           H  
ATOM   1328 HD13 LEU A  88       3.120  91.675 -24.912  1.00 30.28           H  
ATOM   1329  CD2 LEU A  88       0.496  91.295 -24.272  1.00 30.28           C  
ATOM   1330 HD21 LEU A  88      -0.516  90.980 -24.527  1.00 30.28           H  
ATOM   1331 HD22 LEU A  88       0.688  92.260 -24.740  1.00 30.28           H  
ATOM   1332 HD23 LEU A  88       0.570  91.395 -23.189  1.00 30.28           H  
ATOM   1333  N   ALA A  89       0.120  89.187 -29.124  1.00 33.67           N  
ATOM   1334  H   ALA A  89       0.972  88.645 -29.151  1.00 33.67           H  
ATOM   1335  CA  ALA A  89      -0.405  89.747 -30.375  1.00 33.67           C  
ATOM   1336  HA  ALA A  89      -0.530  90.822 -30.248  1.00 33.67           H  
ATOM   1337  C   ALA A  89      -1.784  89.183 -30.769  1.00 33.67           C  
ATOM   1338  CB  ALA A  89       0.632  89.508 -31.479  1.00 33.67           C  
ATOM   1339  HB1 ALA A  89       0.787  88.438 -31.619  1.00 33.67           H  
ATOM   1340  HB2 ALA A  89       0.277  89.945 -32.412  1.00 33.67           H  
ATOM   1341  HB3 ALA A  89       1.578  89.974 -31.205  1.00 33.67           H  
ATOM   1342  O   ALA A  89      -2.562  89.859 -31.441  1.00 33.67           O  
ATOM   1343  N   GLY A  90      -2.105  87.957 -30.338  1.00 33.73           N  
ATOM   1344  H   GLY A  90      -1.435  87.459 -29.769  1.00 33.73           H  
ATOM   1345  CA  GLY A  90      -3.410  87.340 -30.590  1.00 33.73           C  
ATOM   1346  HA2 GLY A  90      -3.617  87.352 -31.660  1.00 33.73           H  
ATOM   1347  HA3 GLY A  90      -3.379  86.304 -30.252  1.00 33.73           H  
ATOM   1348  C   GLY A  90      -4.568  88.038 -29.867  1.00 33.73           C  
ATOM   1349  O   GLY A  90      -5.697  87.999 -30.353  1.00 33.73           O  
ATOM   1350  N   LEU A  91      -4.293  88.707 -28.739  1.00 34.23           N  
ATOM   1351  H   LEU A  91      -3.330  88.780 -28.443  1.00 34.23           H  
ATOM   1352  CA  LEU A  91      -5.311  89.348 -27.905  1.00 34.23           C  
ATOM   1353  HA  LEU A  91      -6.109  88.623 -27.745  1.00 34.23           H  
ATOM   1354  C   LEU A  91      -5.941  90.573 -28.598  1.00 34.23           C  
ATOM   1355  CB  LEU A  91      -4.681  89.723 -26.544  1.00 34.23           C  
ATOM   1356  HB2 LEU A  91      -4.426  90.783 -26.559  1.00 34.23           H  
ATOM   1357  HB3 LEU A  91      -3.742  89.187 -26.405  1.00 34.23           H  
ATOM   1358  O   LEU A  91      -7.164  90.703 -28.625  1.00 34.23           O  
ATOM   1359  CG  LEU A  91      -5.606  89.424 -25.346  1.00 34.23           C  
ATOM   1360  HG  LEU A  91      -6.629  89.276 -25.690  1.00 34.23           H  
ATOM   1361  CD1 LEU A  91      -5.143  88.161 -24.610  1.00 34.23           C  
ATOM   1362 HD11 LEU A  91      -5.126  87.323 -25.307  1.00 34.23           H  
ATOM   1363 HD12 LEU A  91      -4.142  88.308 -24.204  1.00 34.23           H  
ATOM   1364 HD13 LEU A  91      -5.836  87.933 -23.800  1.00 34.23           H  
ATOM   1365  CD2 LEU A  91      -5.614  90.576 -24.344  1.00 34.23           C  
ATOM   1366 HD21 LEU A  91      -6.275  90.339 -23.510  1.00 34.23           H  
ATOM   1367 HD22 LEU A  91      -4.604  90.761 -23.978  1.00 34.23           H  
ATOM   1368 HD23 LEU A  91      -5.983  91.475 -24.837  1.00 34.23           H  
ATOM   1369  N   ASP A  92      -5.113  91.427 -29.212  1.00 38.23           N  
ATOM   1370  H   ASP A  92      -4.120  91.276 -29.104  1.00 38.23           H  
ATOM   1371  CA  ASP A  92      -5.539  92.693 -29.834  1.00 38.23           C  
ATOM   1372  HA  ASP A  92      -6.042  93.313 -29.092  1.00 38.23           H  
ATOM   1373  C   ASP A  92      -6.510  92.477 -31.011  1.00 38.23           C  
ATOM   1374  CB  ASP A  92      -4.303  93.451 -30.363  1.00 38.23           C  
ATOM   1375  HB2 ASP A  92      -4.651  94.270 -30.993  1.00 38.23           H  
ATOM   1376  HB3 ASP A  92      -3.722  92.780 -30.995  1.00 38.23           H  
ATOM   1377  O   ASP A  92      -7.457  93.240 -31.215  1.00 38.23           O  
ATOM   1378  CG  ASP A  92      -3.378  94.061 -29.299  1.00 38.23           C  
ATOM   1379  OD1 ASP A  92      -3.779  94.145 -28.120  1.00 38.23           O  
ATOM   1380  OD2 ASP A  92      -2.262  94.471 -29.696  1.00 38.23           O  
ATOM   1381  N   ALA A  93      -6.289  91.426 -31.810  1.00 38.72           N  
ATOM   1382  H   ALA A  93      -5.517  90.816 -31.582  1.00 38.72           H  
ATOM   1383  CA  ALA A  93      -7.085  91.162 -33.010  1.00 38.72           C  
ATOM   1384  HA  ALA A  93      -7.116  92.071 -33.610  1.00 38.72           H  
ATOM   1385  C   ALA A  93      -8.539  90.785 -32.678  1.00 38.72           C  
ATOM   1386  CB  ALA A  93      -6.392  90.064 -33.824  1.00 38.72           C  
ATOM   1387  HB1 ALA A  93      -6.336  89.146 -33.240  1.00 38.72           H  
ATOM   1388  HB2 ALA A  93      -5.382  90.381 -34.086  1.00 38.72           H  
ATOM   1389  HB3 ALA A  93      -6.956  89.874 -34.738  1.00 38.72           H  
ATOM   1390  O   ALA A  93      -9.463  91.209 -33.378  1.00 38.72           O  
ATOM   1391  N   LEU A  94      -8.741  90.023 -31.596  1.00 37.48           N  
ATOM   1392  H   LEU A  94      -7.937  89.760 -31.044  1.00 37.48           H  
ATOM   1393  CA  LEU A  94     -10.069  89.657 -31.101  1.00 37.48           C  
ATOM   1394  HA  LEU A  94     -10.612  89.151 -31.899  1.00 37.48           H  
ATOM   1395  C   LEU A  94     -10.866  90.909 -30.693  1.00 37.48           C  
ATOM   1396  CB  LEU A  94      -9.894  88.703 -29.903  1.00 37.48           C  
ATOM   1397  HB2 LEU A  94      -9.050  88.036 -30.077  1.00 37.48           H  
ATOM   1398  HB3 LEU A  94      -9.654  89.299 -29.022  1.00 37.48           H  
ATOM   1399  O   LEU A  94     -12.070  90.997 -30.933  1.00 37.48           O  
ATOM   1400  CG  LEU A  94     -11.151  87.854 -29.628  1.00 37.48           C  
ATOM   1401  HG  LEU A  94     -12.046  88.420 -29.885  1.00 37.48           H  
ATOM   1402  CD1 LEU A  94     -11.122  86.564 -30.452  1.00 37.48           C  
ATOM   1403 HD11 LEU A  94     -12.038  85.998 -30.280  1.00 37.48           H  
ATOM   1404 HD12 LEU A  94     -10.264  85.955 -30.168  1.00 37.48           H  
ATOM   1405 HD13 LEU A  94     -11.054  86.807 -31.512  1.00 37.48           H  
ATOM   1406  CD2 LEU A  94     -11.244  87.475 -28.150  1.00 37.48           C  
ATOM   1407 HD21 LEU A  94     -12.118  86.845 -27.985  1.00 37.48           H  
ATOM   1408 HD22 LEU A  94     -10.345  86.938 -27.847  1.00 37.48           H  
ATOM   1409 HD23 LEU A  94     -11.341  88.379 -27.549  1.00 37.48           H  
ATOM   1410  N   GLU A  95     -10.175  91.899 -30.122  1.00 39.48           N  
ATOM   1411  H   GLU A  95      -9.184  91.767 -29.975  1.00 39.48           H  
ATOM   1412  CA  GLU A  95     -10.764  93.139 -29.620  1.00 39.48           C  
ATOM   1413  HA  GLU A  95     -11.536  92.861 -28.903  1.00 39.48           H  
ATOM   1414  C   GLU A  95     -11.415  93.974 -30.740  1.00 39.48           C  
ATOM   1415  CB  GLU A  95      -9.680  93.941 -28.870  1.00 39.48           C  
ATOM   1416  HB2 GLU A  95      -9.324  94.752 -29.505  1.00 39.48           H  
ATOM   1417  HB3 GLU A  95      -8.835  93.294 -28.635  1.00 39.48           H  
ATOM   1418  O   GLU A  95     -12.505  94.527 -30.575  1.00 39.48           O  
ATOM   1419  CG  GLU A  95     -10.220  94.502 -27.547  1.00 39.48           C  
ATOM   1420  HG2 GLU A  95     -10.546  93.667 -26.926  1.00 39.48           H  
ATOM   1421  HG3 GLU A  95     -11.095  95.116 -27.762  1.00 39.48           H  
ATOM   1422  CD  GLU A  95      -9.198  95.347 -26.767  1.00 39.48           C  
ATOM   1423  OE1 GLU A  95      -9.447  95.564 -25.557  1.00 39.48           O  
ATOM   1424  OE2 GLU A  95      -8.239  95.856 -27.387  1.00 39.48           O  
ATOM   1425  N   ALA A  96     -10.779  94.027 -31.915  1.00 40.37           N  
ATOM   1426  H   ALA A  96      -9.891  93.551 -31.981  1.00 40.37           H  
ATOM   1427  CA  ALA A  96     -11.221  94.857 -33.035  1.00 40.37           C  
ATOM   1428  HA  ALA A  96     -11.472  95.845 -32.648  1.00 40.37           H  
ATOM   1429  C   ALA A  96     -12.467  94.325 -33.764  1.00 40.37           C  
ATOM   1430  CB  ALA A  96     -10.046  95.007 -34.007  1.00 40.37           C  
ATOM   1431  HB1 ALA A  96      -9.771  94.031 -34.408  1.00 40.37           H  
ATOM   1432  HB2 ALA A  96      -9.188  95.429 -33.484  1.00 40.37           H  
ATOM   1433  HB3 ALA A  96     -10.328  95.668 -34.827  1.00 40.37           H  
ATOM   1434  O   ALA A  96     -13.226  95.123 -34.317  1.00 40.37           O  
ATOM   1435  N   ALA A  97     -12.675  93.003 -33.794  1.00 37.99           N  
ATOM   1436  H   ALA A  97     -12.011  92.411 -33.316  1.00 37.99           H  
ATOM   1437  CA  ALA A  97     -13.771  92.359 -34.533  1.00 37.99           C  
ATOM   1438  HA  ALA A  97     -13.955  92.928 -35.445  1.00 37.99           H  
ATOM   1439  C   ALA A  97     -15.106  92.321 -33.760  1.00 37.99           C  
ATOM   1440  CB  ALA A  97     -13.312  90.957 -34.946  1.00 37.99           C  
ATOM   1441  HB1 ALA A  97     -12.399  91.023 -35.539  1.00 37.99           H  
ATOM   1442  HB2 ALA A  97     -13.118  90.353 -34.059  1.00 37.99           H  
ATOM   1443  HB3 ALA A  97     -14.089  90.477 -35.541  1.00 37.99           H  
ATOM   1444  O   ALA A  97     -16.166  92.118 -34.353  1.00 37.99           O  
ATOM   1445  N   LEU A  98     -15.075  92.589 -32.449  1.00 41.42           N  
ATOM   1446  H   LEU A  98     -14.166  92.725 -32.030  1.00 41.42           H  
ATOM   1447  CA  LEU A  98     -16.249  92.674 -31.568  1.00 41.42           C  
ATOM   1448  HA  LEU A  98     -16.671  91.672 -31.482  1.00 41.42           H  
ATOM   1449  C   LEU A  98     -17.416  93.585 -32.019  1.00 41.42           C  
ATOM   1450  CB  LEU A  98     -15.768  93.140 -30.178  1.00 41.42           C  
ATOM   1451  HB2 LEU A  98     -14.955  93.853 -30.309  1.00 41.42           H  
ATOM   1452  HB3 LEU A  98     -16.569  93.671 -29.664  1.00 41.42           H  
ATOM   1453  O   LEU A  98     -18.547  93.278 -31.630  1.00 41.42           O  
ATOM   1454  CG  LEU A  98     -15.310  91.977 -29.281  1.00 41.42           C  
ATOM   1455  HG  LEU A  98     -14.795  91.228 -29.882  1.00 41.42           H  
ATOM   1456  CD1 LEU A  98     -14.369  92.467 -28.188  1.00 41.42           C  
ATOM   1457 HD11 LEU A  98     -14.891  93.115 -27.485  1.00 41.42           H  
ATOM   1458 HD12 LEU A  98     -13.562  93.040 -28.645  1.00 41.42           H  
ATOM   1459 HD13 LEU A  98     -13.941  91.615 -27.660  1.00 41.42           H  
ATOM   1460  CD2 LEU A  98     -16.509  91.344 -28.575  1.00 41.42           C  
ATOM   1461 HD21 LEU A  98     -16.172  90.468 -28.020  1.00 41.42           H  
ATOM   1462 HD22 LEU A  98     -17.239  91.022 -29.318  1.00 41.42           H  
ATOM   1463 HD23 LEU A  98     -16.956  92.053 -27.879  1.00 41.42           H  
ATOM   1464  N   PRO A  99     -17.231  94.709 -32.750  1.00 43.31           N  
ATOM   1465  CA  PRO A  99     -18.304  95.684 -32.952  1.00 43.31           C  
ATOM   1466  HA  PRO A  99     -18.632  96.038 -31.974  1.00 43.31           H  
ATOM   1467  C   PRO A  99     -19.527  95.171 -33.715  1.00 43.31           C  
ATOM   1468  CB  PRO A  99     -17.675  96.850 -33.722  1.00 43.31           C  
ATOM   1469  HB2 PRO A  99     -17.785  96.694 -34.795  1.00 43.31           H  
ATOM   1470  HB3 PRO A  99     -18.112  97.805 -33.431  1.00 43.31           H  
ATOM   1471  O   PRO A  99     -20.618  95.693 -33.491  1.00 43.31           O  
ATOM   1472  CG  PRO A  99     -16.199  96.772 -33.363  1.00 43.31           C  
ATOM   1473  HG2 PRO A  99     -16.025  97.264 -32.407  1.00 43.31           H  
ATOM   1474  HG3 PRO A  99     -15.565  97.198 -34.141  1.00 43.31           H  
ATOM   1475  CD  PRO A  99     -15.976  95.276 -33.214  1.00 43.31           C  
ATOM   1476  HD2 PRO A  99     -15.164  95.111 -32.505  1.00 43.31           H  
ATOM   1477  HD3 PRO A  99     -15.734  94.856 -34.190  1.00 43.31           H  
ATOM   1478  N   GLU A 100     -19.357  94.216 -34.635  1.00 41.87           N  
ATOM   1479  H   GLU A 100     -18.442  93.809 -34.764  1.00 41.87           H  
ATOM   1480  CA  GLU A 100     -20.437  93.809 -35.549  1.00 41.87           C  
ATOM   1481  HA  GLU A 100     -21.041  94.684 -35.787  1.00 41.87           H  
ATOM   1482  C   GLU A 100     -21.412  92.792 -34.942  1.00 41.87           C  
ATOM   1483  CB  GLU A 100     -19.872  93.277 -36.878  1.00 41.87           C  
ATOM   1484  HB2 GLU A 100     -20.726  92.966 -37.481  1.00 41.87           H  
ATOM   1485  HB3 GLU A 100     -19.242  92.407 -36.695  1.00 41.87           H  
ATOM   1486  O   GLU A 100     -22.541  92.669 -35.422  1.00 41.87           O  
ATOM   1487  CG  GLU A 100     -19.076  94.341 -37.656  1.00 41.87           C  
ATOM   1488  HG2 GLU A 100     -19.544  95.311 -37.486  1.00 41.87           H  
ATOM   1489  HG3 GLU A 100     -18.065  94.391 -37.253  1.00 41.87           H  
ATOM   1490  CD  GLU A 100     -19.021  94.103 -39.179  1.00 41.87           C  
ATOM   1491  OE1 GLU A 100     -18.607  95.055 -39.883  1.00 41.87           O  
ATOM   1492  OE2 GLU A 100     -19.435  93.021 -39.651  1.00 41.87           O  
ATOM   1493  N   VAL A 101     -21.011  92.078 -33.884  1.00 41.69           N  
ATOM   1494  H   VAL A 101     -20.101  92.268 -33.488  1.00 41.69           H  
ATOM   1495  CA  VAL A 101     -21.838  91.022 -33.283  1.00 41.69           C  
ATOM   1496  HA  VAL A 101     -22.311  90.496 -34.112  1.00 41.69           H  
ATOM   1497  C   VAL A 101     -22.920  91.646 -32.379  1.00 41.69           C  
ATOM   1498  CB  VAL A 101     -20.995  89.966 -32.544  1.00 41.69           C  
ATOM   1499  HB  VAL A 101     -20.524  90.425 -31.674  1.00 41.69           H  
ATOM   1500  O   VAL A 101     -22.606  92.528 -31.567  1.00 41.69           O  
ATOM   1501  CG1 VAL A 101     -21.856  88.785 -32.076  1.00 41.69           C  
ATOM   1502 HG11 VAL A 101     -22.341  88.303 -32.924  1.00 41.69           H  
ATOM   1503 HG12 VAL A 101     -22.614  89.116 -31.366  1.00 41.69           H  
ATOM   1504 HG13 VAL A 101     -21.231  88.047 -31.573  1.00 41.69           H  
ATOM   1505  CG2 VAL A 101     -19.896  89.397 -33.455  1.00 41.69           C  
ATOM   1506 HG21 VAL A 101     -20.337  88.977 -34.359  1.00 41.69           H  
ATOM   1507 HG22 VAL A 101     -19.184  90.175 -33.729  1.00 41.69           H  
ATOM   1508 HG23 VAL A 101     -19.350  88.613 -32.931  1.00 41.69           H  
ATOM   1509  N   PRO A 102     -24.199  91.225 -32.485  1.00 50.81           N  
ATOM   1510  CA  PRO A 102     -25.298  91.767 -31.685  1.00 50.81           C  
ATOM   1511  HA  PRO A 102     -25.445  92.803 -31.991  1.00 50.81           H  
ATOM   1512  C   PRO A 102     -25.044  91.722 -30.168  1.00 50.81           C  
ATOM   1513  CB  PRO A 102     -26.537  90.953 -32.071  1.00 50.81           C  
ATOM   1514  HB2 PRO A 102     -26.634  90.089 -31.412  1.00 50.81           H  
ATOM   1515  HB3 PRO A 102     -27.444  91.556 -32.045  1.00 50.81           H  
ATOM   1516  O   PRO A 102     -24.377  90.834 -29.642  1.00 50.81           O  
ATOM   1517  CG  PRO A 102     -26.222  90.463 -33.481  1.00 50.81           C  
ATOM   1518  HG2 PRO A 102     -26.459  91.243 -34.204  1.00 50.81           H  
ATOM   1519  HG3 PRO A 102     -26.751  89.540 -33.718  1.00 50.81           H  
ATOM   1520  CD  PRO A 102     -24.715  90.250 -33.439  1.00 50.81           C  
ATOM   1521  HD2 PRO A 102     -24.310  90.397 -34.440  1.00 50.81           H  
ATOM   1522  HD3 PRO A 102     -24.502  89.241 -33.085  1.00 50.81           H  
ATOM   1523  N   ALA A 103     -25.616  92.688 -29.439  1.00 46.61           N  
ATOM   1524  H   ALA A 103     -26.181  93.364 -29.933  1.00 46.61           H  
ATOM   1525  CA  ALA A 103     -25.231  92.997 -28.058  1.00 46.61           C  
ATOM   1526  HA  ALA A 103     -24.189  93.316 -28.068  1.00 46.61           H  
ATOM   1527  C   ALA A 103     -25.317  91.827 -27.058  1.00 46.61           C  
ATOM   1528  CB  ALA A 103     -26.098  94.169 -27.575  1.00 46.61           C  
ATOM   1529  HB1 ALA A 103     -25.800  94.444 -26.564  1.00 46.61           H  
ATOM   1530  HB2 ALA A 103     -25.963  95.027 -28.233  1.00 46.61           H  
ATOM   1531  HB3 ALA A 103     -27.148  93.876 -27.566  1.00 46.61           H  
ATOM   1532  O   ALA A 103     -24.458  91.736 -26.187  1.00 46.61           O  
ATOM   1533  N   THR A 104     -26.345  90.978 -27.157  1.00 48.63           N  
ATOM   1534  H   THR A 104     -26.992  91.072 -27.927  1.00 48.63           H  
ATOM   1535  CA  THR A 104     -26.626  89.902 -26.191  1.00 48.63           C  
ATOM   1536  HA  THR A 104     -26.491  90.290 -25.181  1.00 48.63           H  
ATOM   1537  C   THR A 104     -25.669  88.718 -26.307  1.00 48.63           C  
ATOM   1538  CB  THR A 104     -28.078  89.404 -26.329  1.00 48.63           C  
ATOM   1539  HB  THR A 104     -28.150  88.373 -25.983  1.00 48.63           H  
ATOM   1540  O   THR A 104     -25.150  88.270 -25.292  1.00 48.63           O  
ATOM   1541  CG2 THR A 104     -29.037  90.253 -25.496  1.00 48.63           C  
ATOM   1542 HG21 THR A 104     -28.765  90.178 -24.443  1.00 48.63           H  
ATOM   1543 HG22 THR A 104     -28.981  91.295 -25.811  1.00 48.63           H  
ATOM   1544 HG23 THR A 104     -30.054  89.884 -25.626  1.00 48.63           H  
ATOM   1545  OG1 THR A 104     -28.527  89.487 -27.671  1.00 48.63           O  
ATOM   1546  HG1 THR A 104     -28.369  88.629 -28.072  1.00 48.63           H  
ATOM   1547  N   GLU A 105     -25.390  88.237 -27.523  1.00 47.34           N  
ATOM   1548  H   GLU A 105     -25.787  88.680 -28.339  1.00 47.34           H  
ATOM   1549  CA  GLU A 105     -24.475  87.098 -27.753  1.00 47.34           C  
ATOM   1550  HA  GLU A 105     -24.773  86.242 -27.148  1.00 47.34           H  
ATOM   1551  C   GLU A 105     -23.029  87.439 -27.365  1.00 47.34           C  
ATOM   1552  CB  GLU A 105     -24.521  86.702 -29.237  1.00 47.34           C  
ATOM   1553  HB2 GLU A 105     -24.486  87.610 -29.838  1.00 47.34           H  
ATOM   1554  HB3 GLU A 105     -23.645  86.098 -29.474  1.00 47.34           H  
ATOM   1555  O   GLU A 105     -22.290  86.602 -26.847  1.00 47.34           O  
ATOM   1556  CG  GLU A 105     -25.772  85.879 -29.577  1.00 47.34           C  
ATOM   1557  HG2 GLU A 105     -26.651  86.426 -29.235  1.00 47.34           H  
ATOM   1558  HG3 GLU A 105     -25.729  84.937 -29.030  1.00 47.34           H  
ATOM   1559  CD  GLU A 105     -25.927  85.604 -31.082  1.00 47.34           C  
ATOM   1560  OE1 GLU A 105     -26.746  84.720 -31.413  1.00 47.34           O  
ATOM   1561  OE2 GLU A 105     -25.336  86.364 -31.885  1.00 47.34           O  
ATOM   1562  N   ARG A 106     -22.636  88.707 -27.548  1.00 45.59           N  
ATOM   1563  H   ARG A 106     -23.288  89.324 -28.011  1.00 45.59           H  
ATOM   1564  CA  ARG A 106     -21.305  89.219 -27.199  1.00 45.59           C  
ATOM   1565  HA  ARG A 106     -20.560  88.660 -27.766  1.00 45.59           H  
ATOM   1566  C   ARG A 106     -20.956  89.036 -25.717  1.00 45.59           C  
ATOM   1567  CB  ARG A 106     -21.269  90.696 -27.609  1.00 45.59           C  
ATOM   1568  HB2 ARG A 106     -21.578  90.779 -28.651  1.00 45.59           H  
ATOM   1569  HB3 ARG A 106     -21.982  91.246 -26.995  1.00 45.59           H  
ATOM   1570  O   ARG A 106     -19.804  88.772 -25.387  1.00 45.59           O  
ATOM   1571  CG  ARG A 106     -19.871  91.311 -27.467  1.00 45.59           C  
ATOM   1572  HG2 ARG A 106     -19.527  91.250 -26.435  1.00 45.59           H  
ATOM   1573  HG3 ARG A 106     -19.185  90.750 -28.101  1.00 45.59           H  
ATOM   1574  CD  ARG A 106     -19.883  92.777 -27.906  1.00 45.59           C  
ATOM   1575  HD2 ARG A 106     -20.249  92.822 -28.931  1.00 45.59           H  
ATOM   1576  HD3 ARG A 106     -18.864  93.163 -27.888  1.00 45.59           H  
ATOM   1577  NE  ARG A 106     -20.726  93.587 -27.006  1.00 45.59           N  
ATOM   1578  HE  ARG A 106     -20.925  93.182 -26.103  1.00 45.59           H  
ATOM   1579  NH1 ARG A 106     -21.128  95.299 -28.468  1.00 45.59           N  
ATOM   1580 HH11 ARG A 106     -21.599  96.154 -28.730  1.00 45.59           H  
ATOM   1581 HH12 ARG A 106     -20.611  94.781 -29.164  1.00 45.59           H  
ATOM   1582  NH2 ARG A 106     -22.054  95.328 -26.422  1.00 45.59           N  
ATOM   1583 HH21 ARG A 106     -22.488  96.215 -26.637  1.00 45.59           H  
ATOM   1584 HH22 ARG A 106     -22.226  94.863 -25.542  1.00 45.59           H  
ATOM   1585  CZ  ARG A 106     -21.295  94.736 -27.302  1.00 45.59           C  
ATOM   1586  N   GLU A 107     -21.930  89.201 -24.826  1.00 52.59           N  
ATOM   1587  H   GLU A 107     -22.870  89.331 -25.173  1.00 52.59           H  
ATOM   1588  CA  GLU A 107     -21.737  89.138 -23.370  1.00 52.59           C  
ATOM   1589  HA  GLU A 107     -20.865  89.737 -23.109  1.00 52.59           H  
ATOM   1590  C   GLU A 107     -21.459  87.699 -22.896  1.00 52.59           C  
ATOM   1591  CB  GLU A 107     -22.986  89.761 -22.710  1.00 52.59           C  
ATOM   1592  HB2 GLU A 107     -23.394  90.502 -23.397  1.00 52.59           H  
ATOM   1593  HB3 GLU A 107     -23.745  88.993 -22.559  1.00 52.59           H  
ATOM   1594  O   GLU A 107     -20.593  87.472 -22.047  1.00 52.59           O  
ATOM   1595  CG  GLU A 107     -22.704  90.489 -21.387  1.00 52.59           C  
ATOM   1596  HG2 GLU A 107     -22.494  89.753 -20.611  1.00 52.59           H  
ATOM   1597  HG3 GLU A 107     -21.815  91.105 -21.518  1.00 52.59           H  
ATOM   1598  CD  GLU A 107     -23.872  91.399 -20.947  1.00 52.59           C  
ATOM   1599  OE1 GLU A 107     -23.608  92.335 -20.156  1.00 52.59           O  
ATOM   1600  OE2 GLU A 107     -25.019  91.194 -21.406  1.00 52.59           O  
ATOM   1601  N   GLU A 108     -22.126  86.719 -23.513  1.00 54.53           N  
ATOM   1602  H   GLU A 108     -22.796  86.968 -24.227  1.00 54.53           H  
ATOM   1603  CA  GLU A 108     -21.912  85.289 -23.264  1.00 54.53           C  
ATOM   1604  HA  GLU A 108     -21.995  85.110 -22.192  1.00 54.53           H  
ATOM   1605  C   GLU A 108     -20.506  84.842 -23.683  1.00 54.53           C  
ATOM   1606  CB  GLU A 108     -22.991  84.466 -24.002  1.00 54.53           C  
ATOM   1607  HB2 GLU A 108     -23.628  85.129 -24.587  1.00 54.53           H  
ATOM   1608  HB3 GLU A 108     -22.516  83.763 -24.685  1.00 54.53           H  
ATOM   1609  O   GLU A 108     -19.841  84.116 -22.936  1.00 54.53           O  
ATOM   1610  CG  GLU A 108     -23.858  83.680 -23.009  1.00 54.53           C  
ATOM   1611  HG2 GLU A 108     -23.210  83.016 -22.437  1.00 54.53           H  
ATOM   1612  HG3 GLU A 108     -24.310  84.384 -22.310  1.00 54.53           H  
ATOM   1613  CD  GLU A 108     -24.973  82.852 -23.671  1.00 54.53           C  
ATOM   1614  OE1 GLU A 108     -25.594  82.058 -22.925  1.00 54.53           O  
ATOM   1615  OE2 GLU A 108     -25.212  83.021 -24.885  1.00 54.53           O  
ATOM   1616  N   LEU A 109     -20.025  85.325 -24.838  1.00 45.96           N  
ATOM   1617  H   LEU A 109     -20.646  85.883 -25.406  1.00 45.96           H  
ATOM   1618  CA  LEU A 109     -18.698  85.001 -25.367  1.00 45.96           C  
ATOM   1619  HA  LEU A 109     -18.626  83.916 -25.435  1.00 45.96           H  
ATOM   1620  C   LEU A 109     -17.575  85.488 -24.431  1.00 45.96           C  
ATOM   1621  CB  LEU A 109     -18.551  85.602 -26.781  1.00 45.96           C  
ATOM   1622  HB2 LEU A 109     -18.170  86.619 -26.692  1.00 45.96           H  
ATOM   1623  HB3 LEU A 109     -19.528  85.670 -27.261  1.00 45.96           H  
ATOM   1624  O   LEU A 109     -16.659  84.723 -24.121  1.00 45.96           O  
ATOM   1625  CG  LEU A 109     -17.614  84.763 -27.675  1.00 45.96           C  
ATOM   1626  HG  LEU A 109     -16.912  84.208 -27.054  1.00 45.96           H  
ATOM   1627  CD1 LEU A 109     -18.424  83.775 -28.519  1.00 45.96           C  
ATOM   1628 HD11 LEU A 109     -19.021  83.135 -27.869  1.00 45.96           H  
ATOM   1629 HD12 LEU A 109     -17.750  83.150 -29.105  1.00 45.96           H  
ATOM   1630 HD13 LEU A 109     -19.089  84.311 -29.196  1.00 45.96           H  
ATOM   1631  CD2 LEU A 109     -16.803  85.650 -28.618  1.00 45.96           C  
ATOM   1632 HD21 LEU A 109     -16.158  85.029 -29.241  1.00 45.96           H  
ATOM   1633 HD22 LEU A 109     -17.471  86.227 -29.257  1.00 45.96           H  
ATOM   1634 HD23 LEU A 109     -16.178  86.328 -28.037  1.00 45.96           H  
ATOM   1635  N   VAL A 110     -17.679  86.726 -23.920  1.00 47.51           N  
ATOM   1636  H   VAL A 110     -18.467  87.285 -24.213  1.00 47.51           H  
ATOM   1637  CA  VAL A 110     -16.706  87.317 -22.976  1.00 47.51           C  
ATOM   1638  HA  VAL A 110     -15.713  87.264 -23.421  1.00 47.51           H  
ATOM   1639  C   VAL A 110     -16.646  86.518 -21.672  1.00 47.51           C  
ATOM   1640  CB  VAL A 110     -17.026  88.802 -22.698  1.00 47.51           C  
ATOM   1641  HB  VAL A 110     -18.072  88.893 -22.403  1.00 47.51           H  
ATOM   1642  O   VAL A 110     -15.561  86.127 -21.244  1.00 47.51           O  
ATOM   1643  CG1 VAL A 110     -16.155  89.402 -21.584  1.00 47.51           C  
ATOM   1644 HG11 VAL A 110     -15.099  89.262 -21.813  1.00 47.51           H  
ATOM   1645 HG12 VAL A 110     -16.359  90.468 -21.482  1.00 47.51           H  
ATOM   1646 HG13 VAL A 110     -16.374  88.930 -20.626  1.00 47.51           H  
ATOM   1647  CG2 VAL A 110     -16.796  89.652 -23.956  1.00 47.51           C  
ATOM   1648 HG21 VAL A 110     -17.097  90.683 -23.766  1.00 47.51           H  
ATOM   1649 HG22 VAL A 110     -17.384  89.266 -24.789  1.00 47.51           H  
ATOM   1650 HG23 VAL A 110     -15.742  89.630 -24.233  1.00 47.51           H  
ATOM   1651  N   GLN A 111     -17.798  86.194 -21.073  1.00 54.13           N  
ATOM   1652  H   GLN A 111     -18.665  86.520 -21.475  1.00 54.13           H  
ATOM   1653  CA  GLN A 111     -17.836  85.401 -19.834  1.00 54.13           C  
ATOM   1654  HA  GLN A 111     -17.255  85.909 -19.064  1.00 54.13           H  
ATOM   1655  C   GLN A 111     -17.245  83.997 -20.011  1.00 54.13           C  
ATOM   1656  CB  GLN A 111     -19.284  85.237 -19.359  1.00 54.13           C  
ATOM   1657  HB2 GLN A 111     -19.311  84.441 -18.615  1.00 54.13           H  
ATOM   1658  HB3 GLN A 111     -19.915  84.940 -20.197  1.00 54.13           H  
ATOM   1659  O   GLN A 111     -16.671  83.424 -19.081  1.00 54.13           O  
ATOM   1660  CG  GLN A 111     -19.855  86.498 -18.707  1.00 54.13           C  
ATOM   1661  HG2 GLN A 111     -19.884  87.306 -19.438  1.00 54.13           H  
ATOM   1662  HG3 GLN A 111     -19.209  86.804 -17.883  1.00 54.13           H  
ATOM   1663  CD  GLN A 111     -21.263  86.272 -18.165  1.00 54.13           C  
ATOM   1664  NE2 GLN A 111     -21.895  87.299 -17.643  1.00 54.13           N  
ATOM   1665 HE21 GLN A 111     -21.489  88.220 -17.722  1.00 54.13           H  
ATOM   1666 HE22 GLN A 111     -22.864  87.147 -17.403  1.00 54.13           H  
ATOM   1667  OE1 GLN A 111     -21.815  85.179 -18.168  1.00 54.13           O  
ATOM   1668  N   ARG A 112     -17.421  83.394 -21.192  1.00 50.03           N  
ATOM   1669  H   ARG A 112     -17.923  83.896 -21.911  1.00 50.03           H  
ATOM   1670  CA  ARG A 112     -16.868  82.072 -21.508  1.00 50.03           C  
ATOM   1671  HA  ARG A 112     -17.066  81.403 -20.670  1.00 50.03           H  
ATOM   1672  C   ARG A 112     -15.342  82.125 -21.628  1.00 50.03           C  
ATOM   1673  CB  ARG A 112     -17.564  81.527 -22.767  1.00 50.03           C  
ATOM   1674  HB2 ARG A 112     -16.971  81.757 -23.652  1.00 50.03           H  
ATOM   1675  HB3 ARG A 112     -18.533  82.012 -22.880  1.00 50.03           H  
ATOM   1676  O   ARG A 112     -14.680  81.274 -21.036  1.00 50.03           O  
ATOM   1677  CG  ARG A 112     -17.828  80.020 -22.683  1.00 50.03           C  
ATOM   1678  HG2 ARG A 112     -18.379  79.800 -21.768  1.00 50.03           H  
ATOM   1679  HG3 ARG A 112     -16.883  79.478 -22.677  1.00 50.03           H  
ATOM   1680  CD  ARG A 112     -18.670  79.580 -23.886  1.00 50.03           C  
ATOM   1681  HD2 ARG A 112     -18.085  79.724 -24.794  1.00 50.03           H  
ATOM   1682  HD3 ARG A 112     -19.565  80.198 -23.947  1.00 50.03           H  
ATOM   1683  NE  ARG A 112     -19.074  78.169 -23.778  1.00 50.03           N  
ATOM   1684  HE  ARG A 112     -18.861  77.655 -22.935  1.00 50.03           H  
ATOM   1685  NH1 ARG A 112     -19.965  77.908 -25.886  1.00 50.03           N  
ATOM   1686 HH11 ARG A 112     -19.831  77.234 -26.626  1.00 50.03           H  
ATOM   1687 HH12 ARG A 112     -19.739  78.862 -26.131  1.00 50.03           H  
ATOM   1688  NH2 ARG A 112     -19.972  76.226 -24.460  1.00 50.03           N  
ATOM   1689 HH21 ARG A 112     -19.316  75.575 -24.869  1.00 50.03           H  
ATOM   1690 HH22 ARG A 112     -20.789  75.937 -24.979  1.00 50.03           H  
ATOM   1691  CZ  ARG A 112     -19.658  77.451 -24.714  1.00 50.03           C  
ATOM   1692  N   LEU A 113     -14.806  83.164 -22.277  1.00 43.62           N  
ATOM   1693  H   LEU A 113     -15.435  83.810 -22.731  1.00 43.62           H  
ATOM   1694  CA  LEU A 113     -13.366  83.436 -22.378  1.00 43.62           C  
ATOM   1695  HA  LEU A 113     -12.887  82.558 -22.812  1.00 43.62           H  
ATOM   1696  C   LEU A 113     -12.717  83.654 -21.002  1.00 43.62           C  
ATOM   1697  CB  LEU A 113     -13.142  84.666 -23.292  1.00 43.62           C  
ATOM   1698  HB2 LEU A 113     -14.101  85.102 -23.570  1.00 43.62           H  
ATOM   1699  HB3 LEU A 113     -12.632  85.442 -22.721  1.00 43.62           H  
ATOM   1700  O   LEU A 113     -11.694  83.041 -20.697  1.00 43.62           O  
ATOM   1701  CG  LEU A 113     -12.326  84.361 -24.568  1.00 43.62           C  
ATOM   1702  HG  LEU A 113     -12.033  83.312 -24.591  1.00 43.62           H  
ATOM   1703  CD1 LEU A 113     -13.146  84.650 -25.826  1.00 43.62           C  
ATOM   1704 HD11 LEU A 113     -13.421  85.705 -25.862  1.00 43.62           H  
ATOM   1705 HD12 LEU A 113     -12.562  84.400 -26.711  1.00 43.62           H  
ATOM   1706 HD13 LEU A 113     -14.052  84.043 -25.819  1.00 43.62           H  
ATOM   1707  CD2 LEU A 113     -11.053  85.207 -24.616  1.00 43.62           C  
ATOM   1708 HD21 LEU A 113     -10.486  84.965 -25.514  1.00 43.62           H  
ATOM   1709 HD22 LEU A 113     -11.303  86.268 -24.628  1.00 43.62           H  
ATOM   1710 HD23 LEU A 113     -10.435  84.988 -23.745  1.00 43.62           H  
ATOM   1711  N   GLU A 114     -13.336  84.466 -20.137  1.00 46.86           N  
ATOM   1712  H   GLU A 114     -14.133  84.995 -20.463  1.00 46.86           H  
ATOM   1713  CA  GLU A 114     -12.844  84.713 -18.773  1.00 46.86           C  
ATOM   1714  HA  GLU A 114     -11.834  85.118 -18.820  1.00 46.86           H  
ATOM   1715  C   GLU A 114     -12.776  83.427 -17.937  1.00 46.86           C  
ATOM   1716  CB  GLU A 114     -13.747  85.723 -18.049  1.00 46.86           C  
ATOM   1717  HB2 GLU A 114     -13.529  85.673 -16.982  1.00 46.86           H  
ATOM   1718  HB3 GLU A 114     -14.788  85.439 -18.198  1.00 46.86           H  
ATOM   1719  O   GLU A 114     -11.797  83.201 -17.220  1.00 46.86           O  
ATOM   1720  CG  GLU A 114     -13.527  87.174 -18.500  1.00 46.86           C  
ATOM   1721  HG2 GLU A 114     -12.468  87.410 -18.395  1.00 46.86           H  
ATOM   1722  HG3 GLU A 114     -13.791  87.271 -19.553  1.00 46.86           H  
ATOM   1723  CD  GLU A 114     -14.359  88.165 -17.667  1.00 46.86           C  
ATOM   1724  OE1 GLU A 114     -13.882  89.306 -17.476  1.00 46.86           O  
ATOM   1725  OE2 GLU A 114     -15.457  87.775 -17.200  1.00 46.86           O  
ATOM   1726  N   ARG A 115     -13.785  82.549 -18.049  1.00 51.37           N  
ATOM   1727  H   ARG A 115     -14.560  82.802 -18.644  1.00 51.37           H  
ATOM   1728  CA  ARG A 115     -13.793  81.252 -17.348  1.00 51.37           C  
ATOM   1729  HA  ARG A 115     -13.601  81.427 -16.289  1.00 51.37           H  
ATOM   1730  C   ARG A 115     -12.663  80.334 -17.807  1.00 51.37           C  
ATOM   1731  CB  ARG A 115     -15.149  80.550 -17.512  1.00 51.37           C  
ATOM   1732  HB2 ARG A 115     -15.016  79.486 -17.319  1.00 51.37           H  
ATOM   1733  HB3 ARG A 115     -15.506  80.669 -18.535  1.00 51.37           H  
ATOM   1734  O   ARG A 115     -12.036  79.699 -16.962  1.00 51.37           O  
ATOM   1735  CG  ARG A 115     -16.186  81.085 -16.517  1.00 51.37           C  
ATOM   1736  HG2 ARG A 115     -15.792  80.967 -15.508  1.00 51.37           H  
ATOM   1737  HG3 ARG A 115     -16.365  82.145 -16.695  1.00 51.37           H  
ATOM   1738  CD  ARG A 115     -17.507  80.311 -16.610  1.00 51.37           C  
ATOM   1739  HD2 ARG A 115     -17.301  79.241 -16.577  1.00 51.37           H  
ATOM   1740  HD3 ARG A 115     -18.101  80.564 -15.732  1.00 51.37           H  
ATOM   1741  NE  ARG A 115     -18.240  80.636 -17.851  1.00 51.37           N  
ATOM   1742  HE  ARG A 115     -17.689  80.644 -18.697  1.00 51.37           H  
ATOM   1743  NH1 ARG A 115     -20.266  81.234 -16.930  1.00 51.37           N  
ATOM   1744 HH11 ARG A 115     -19.903  81.035 -16.009  1.00 51.37           H  
ATOM   1745 HH12 ARG A 115     -21.167  81.672 -17.055  1.00 51.37           H  
ATOM   1746  NH2 ARG A 115     -19.970  81.406 -19.125  1.00 51.37           N  
ATOM   1747 HH21 ARG A 115     -20.889  81.819 -19.199  1.00 51.37           H  
ATOM   1748 HH22 ARG A 115     -19.387  81.399 -19.950  1.00 51.37           H  
ATOM   1749  CZ  ARG A 115     -19.482  81.081 -17.961  1.00 51.37           C  
ATOM   1750  N   MET A 116     -12.396  80.276 -19.113  1.00 42.87           N  
ATOM   1751  H   MET A 116     -12.950  80.837 -19.744  1.00 42.87           H  
ATOM   1752  CA  MET A 116     -11.298  79.471 -19.664  1.00 42.87           C  
ATOM   1753  HA  MET A 116     -11.393  78.444 -19.309  1.00 42.87           H  
ATOM   1754  C   MET A 116      -9.934  79.980 -19.182  1.00 42.87           C  
ATOM   1755  CB  MET A 116     -11.363  79.461 -21.198  1.00 42.87           C  
ATOM   1756  HB2 MET A 116     -11.453  80.481 -21.573  1.00 42.87           H  
ATOM   1757  HB3 MET A 116     -10.436  79.035 -21.582  1.00 42.87           H  
ATOM   1758  O   MET A 116      -9.113  79.190 -18.721  1.00 42.87           O  
ATOM   1759  CG  MET A 116     -12.534  78.620 -21.719  1.00 42.87           C  
ATOM   1760  HG2 MET A 116     -13.458  78.999 -21.282  1.00 42.87           H  
ATOM   1761  HG3 MET A 116     -12.404  77.589 -21.390  1.00 42.87           H  
ATOM   1762  SD  MET A 116     -12.732  78.632 -23.522  1.00 42.87           S  
ATOM   1763  CE  MET A 116     -11.244  77.731 -24.047  1.00 42.87           C  
ATOM   1764  HE1 MET A 116     -11.213  76.752 -23.568  1.00 42.87           H  
ATOM   1765  HE2 MET A 116     -11.266  77.597 -25.128  1.00 42.87           H  
ATOM   1766  HE3 MET A 116     -10.350  78.296 -23.782  1.00 42.87           H  
ATOM   1767  N   LEU A 117      -9.724  81.302 -19.199  1.00 39.66           N  
ATOM   1768  H   LEU A 117     -10.433  81.893 -19.608  1.00 39.66           H  
ATOM   1769  CA  LEU A 117      -8.497  81.935 -18.700  1.00 39.66           C  
ATOM   1770  HA  LEU A 117      -7.641  81.507 -19.220  1.00 39.66           H  
ATOM   1771  C   LEU A 117      -8.270  81.685 -17.201  1.00 39.66           C  
ATOM   1772  CB  LEU A 117      -8.573  83.448 -18.981  1.00 39.66           C  
ATOM   1773  HB2 LEU A 117      -9.572  83.800 -18.722  1.00 39.66           H  
ATOM   1774  HB3 LEU A 117      -7.867  83.970 -18.335  1.00 39.66           H  
ATOM   1775  O   LEU A 117      -7.140  81.448 -16.775  1.00 39.66           O  
ATOM   1776  CG  LEU A 117      -8.262  83.827 -20.440  1.00 39.66           C  
ATOM   1777  HG  LEU A 117      -8.784  83.151 -21.118  1.00 39.66           H  
ATOM   1778  CD1 LEU A 117      -8.737  85.254 -20.716  1.00 39.66           C  
ATOM   1779 HD11 LEU A 117      -9.816  85.313 -20.576  1.00 39.66           H  
ATOM   1780 HD12 LEU A 117      -8.242  85.956 -20.045  1.00 39.66           H  
ATOM   1781 HD13 LEU A 117      -8.510  85.521 -21.748  1.00 39.66           H  
ATOM   1782  CD2 LEU A 117      -6.758  83.762 -20.719  1.00 39.66           C  
ATOM   1783 HD21 LEU A 117      -6.568  84.049 -21.753  1.00 39.66           H  
ATOM   1784 HD22 LEU A 117      -6.217  84.438 -20.057  1.00 39.66           H  
ATOM   1785 HD23 LEU A 117      -6.390  82.745 -20.579  1.00 39.66           H  
ATOM   1786  N   ALA A 118      -9.331  81.718 -16.388  1.00 45.07           N  
ATOM   1787  H   ALA A 118     -10.228  81.969 -16.778  1.00 45.07           H  
ATOM   1788  CA  ALA A 118      -9.227  81.503 -14.945  1.00 45.07           C  
ATOM   1789  HA  ALA A 118      -8.503  82.212 -14.544  1.00 45.07           H  
ATOM   1790  C   ALA A 118      -8.728  80.092 -14.582  1.00 45.07           C  
ATOM   1791  CB  ALA A 118     -10.591  81.795 -14.310  1.00 45.07           C  
ATOM   1792  HB1 ALA A 118     -10.532  81.655 -13.231  1.00 45.07           H  
ATOM   1793  HB2 ALA A 118     -11.344  81.120 -14.717  1.00 45.07           H  
ATOM   1794  HB3 ALA A 118     -10.885  82.823 -14.523  1.00 45.07           H  
ATOM   1795  O   ALA A 118      -7.971  79.946 -13.621  1.00 45.07           O  
ATOM   1796  N   ALA A 119      -9.119  79.069 -15.350  1.00 39.67           N  
ATOM   1797  H   ALA A 119      -9.719  79.259 -16.140  1.00 39.67           H  
ATOM   1798  CA  ALA A 119      -8.774  77.674 -15.073  1.00 39.67           C  
ATOM   1799  HA  ALA A 119      -8.991  77.464 -14.026  1.00 39.67           H  
ATOM   1800  C   ALA A 119      -7.283  77.348 -15.295  1.00 39.67           C  
ATOM   1801  CB  ALA A 119      -9.675  76.784 -15.935  1.00 39.67           C  
ATOM   1802  HB1 ALA A 119      -9.473  76.960 -16.992  1.00 39.67           H  
ATOM   1803  HB2 ALA A 119     -10.723  77.003 -15.730  1.00 39.67           H  
ATOM   1804  HB3 ALA A 119      -9.479  75.736 -15.708  1.00 39.67           H  
ATOM   1805  O   ALA A 119      -6.753  76.466 -14.625  1.00 39.67           O  
ATOM   1806  N   LEU A 120      -6.597  78.069 -16.190  1.00 36.20           N  
ATOM   1807  H   LEU A 120      -7.103  78.763 -16.723  1.00 36.20           H  
ATOM   1808  CA  LEU A 120      -5.188  77.829 -16.542  1.00 36.20           C  
ATOM   1809  HA  LEU A 120      -5.016  76.754 -16.607  1.00 36.20           H  
ATOM   1810  C   LEU A 120      -4.185  78.357 -15.502  1.00 36.20           C  
ATOM   1811  CB  LEU A 120      -4.916  78.466 -17.919  1.00 36.20           C  
ATOM   1812  HB2 LEU A 120      -3.841  78.565 -18.064  1.00 36.20           H  
ATOM   1813  HB3 LEU A 120      -5.338  79.471 -17.926  1.00 36.20           H  
ATOM   1814  O   LEU A 120      -3.037  77.920 -15.465  1.00 36.20           O  
ATOM   1815  CG  LEU A 120      -5.485  77.661 -19.102  1.00 36.20           C  
ATOM   1816  HG  LEU A 120      -6.505  77.349 -18.877  1.00 36.20           H  
ATOM   1817  CD1 LEU A 120      -5.518  78.536 -20.354  1.00 36.20           C  
ATOM   1818 HD11 LEU A 120      -6.155  79.404 -20.183  1.00 36.20           H  
ATOM   1819 HD12 LEU A 120      -4.511  78.864 -20.611  1.00 36.20           H  
ATOM   1820 HD13 LEU A 120      -5.927  77.964 -21.187  1.00 36.20           H  
ATOM   1821  CD2 LEU A 120      -4.634  76.425 -19.400  1.00 36.20           C  
ATOM   1822 HD21 LEU A 120      -5.046  75.892 -20.256  1.00 36.20           H  
ATOM   1823 HD22 LEU A 120      -3.610  76.716 -19.633  1.00 36.20           H  
ATOM   1824 HD23 LEU A 120      -4.628  75.747 -18.546  1.00 36.20           H  
ATOM   1825  N   ARG A 121      -4.596  79.295 -14.640  1.00 38.30           N  
ATOM   1826  H   ARG A 121      -5.562  79.583 -14.707  1.00 38.30           H  
ATOM   1827  CA  ARG A 121      -3.701  79.976 -13.685  1.00 38.30           C  
ATOM   1828  HA  ARG A 121      -2.917  80.467 -14.263  1.00 38.30           H  
ATOM   1829  C   ARG A 121      -2.932  79.074 -12.708  1.00 38.30           C  
ATOM   1830  CB  ARG A 121      -4.479  81.023 -12.875  1.00 38.30           C  
ATOM   1831  HB2 ARG A 121      -5.542  80.785 -12.868  1.00 38.30           H  
ATOM   1832  HB3 ARG A 121      -4.132  81.017 -11.841  1.00 38.30           H  
ATOM   1833  O   ARG A 121      -1.749  79.345 -12.511  1.00 38.30           O  
ATOM   1834  CG  ARG A 121      -4.265  82.428 -13.431  1.00 38.30           C  
ATOM   1835  HG2 ARG A 121      -4.667  82.480 -14.443  1.00 38.30           H  
ATOM   1836  HG3 ARG A 121      -3.200  82.661 -13.449  1.00 38.30           H  
ATOM   1837  CD  ARG A 121      -4.990  83.427 -12.530  1.00 38.30           C  
ATOM   1838  HD2 ARG A 121      -6.034  83.125 -12.455  1.00 38.30           H  
ATOM   1839  HD3 ARG A 121      -4.539  83.403 -11.537  1.00 38.30           H  
ATOM   1840  NE  ARG A 121      -4.909  84.788 -13.081  1.00 38.30           N  
ATOM   1841  HE  ARG A 121      -4.303  84.912 -13.880  1.00 38.30           H  
ATOM   1842  NH1 ARG A 121      -6.422  85.762 -11.661  1.00 38.30           N  
ATOM   1843 HH11 ARG A 121      -6.517  84.874 -11.189  1.00 38.30           H  
ATOM   1844 HH12 ARG A 121      -6.983  86.557 -11.391  1.00 38.30           H  
ATOM   1845  NH2 ARG A 121      -5.512  86.967 -13.308  1.00 38.30           N  
ATOM   1846 HH21 ARG A 121      -6.084  87.755 -13.039  1.00 38.30           H  
ATOM   1847 HH22 ARG A 121      -4.918  87.038 -14.122  1.00 38.30           H  
ATOM   1848  CZ  ARG A 121      -5.610  85.830 -12.680  1.00 38.30           C  
ATOM   1849  N   PRO A 122      -3.555  78.092 -12.026  1.00 40.47           N  
ATOM   1850  CA  PRO A 122      -2.934  77.463 -10.857  1.00 40.47           C  
ATOM   1851  HA  PRO A 122      -2.708  78.233 -10.119  1.00 40.47           H  
ATOM   1852  C   PRO A 122      -1.645  76.705 -11.182  1.00 40.47           C  
ATOM   1853  CB  PRO A 122      -3.992  76.511 -10.285  1.00 40.47           C  
ATOM   1854  HB2 PRO A 122      -3.968  76.496  -9.195  1.00 40.47           H  
ATOM   1855  HB3 PRO A 122      -3.846  75.505 -10.677  1.00 40.47           H  
ATOM   1856  O   PRO A 122      -0.721  76.687 -10.375  1.00 40.47           O  
ATOM   1857  CG  PRO A 122      -5.315  77.059 -10.812  1.00 40.47           C  
ATOM   1858  HG2 PRO A 122      -5.668  77.856 -10.157  1.00 40.47           H  
ATOM   1859  HG3 PRO A 122      -6.069  76.278 -10.910  1.00 40.47           H  
ATOM   1860  CD  PRO A 122      -4.933  77.644 -12.164  1.00 40.47           C  
ATOM   1861  HD2 PRO A 122      -5.618  78.454 -12.415  1.00 40.47           H  
ATOM   1862  HD3 PRO A 122      -4.973  76.863 -12.923  1.00 40.47           H  
ATOM   1863  N   VAL A 123      -1.578  76.094 -12.367  1.00 33.06           N  
ATOM   1864  H   VAL A 123      -2.352  76.203 -13.007  1.00 33.06           H  
ATOM   1865  CA  VAL A 123      -0.508  75.158 -12.745  1.00 33.06           C  
ATOM   1866  HA  VAL A 123      -0.424  74.394 -11.971  1.00 33.06           H  
ATOM   1867  C   VAL A 123       0.854  75.852 -12.832  1.00 33.06           C  
ATOM   1868  CB  VAL A 123      -0.863  74.458 -14.075  1.00 33.06           C  
ATOM   1869  HB  VAL A 123      -0.888  75.201 -14.872  1.00 33.06           H  
ATOM   1870  O   VAL A 123       1.865  75.271 -12.448  1.00 33.06           O  
ATOM   1871  CG1 VAL A 123       0.160  73.379 -14.443  1.00 33.06           C  
ATOM   1872 HG11 VAL A 123       1.143  73.824 -14.601  1.00 33.06           H  
ATOM   1873 HG12 VAL A 123       0.230  72.636 -13.649  1.00 33.06           H  
ATOM   1874 HG13 VAL A 123      -0.134  72.888 -15.370  1.00 33.06           H  
ATOM   1875  CG2 VAL A 123      -2.243  73.783 -13.999  1.00 33.06           C  
ATOM   1876 HG21 VAL A 123      -3.033  74.527 -13.897  1.00 33.06           H  
ATOM   1877 HG22 VAL A 123      -2.277  73.092 -13.157  1.00 33.06           H  
ATOM   1878 HG23 VAL A 123      -2.430  73.230 -14.920  1.00 33.06           H  
ATOM   1879  N   ALA A 124       0.884  77.113 -13.273  1.00 29.63           N  
ATOM   1880  H   ALA A 124       0.014  77.554 -13.533  1.00 29.63           H  
ATOM   1881  CA  ALA A 124       2.126  77.851 -13.502  1.00 29.63           C  
ATOM   1882  HA  ALA A 124       2.784  77.244 -14.124  1.00 29.63           H  
ATOM   1883  C   ALA A 124       2.901  78.181 -12.212  1.00 29.63           C  
ATOM   1884  CB  ALA A 124       1.771  79.128 -14.274  1.00 29.63           C  
ATOM   1885  HB1 ALA A 124       2.682  79.684 -14.492  1.00 29.63           H  
ATOM   1886  HB2 ALA A 124       1.103  79.753 -13.681  1.00 29.63           H  
ATOM   1887  HB3 ALA A 124       1.286  78.869 -15.215  1.00 29.63           H  
ATOM   1888  O   ALA A 124       4.124  78.284 -12.243  1.00 29.63           O  
ATOM   1889  N   GLN A 125       2.216  78.357 -11.076  1.00 35.61           N  
ATOM   1890  H   GLN A 125       1.223  78.172 -11.076  1.00 35.61           H  
ATOM   1891  CA  GLN A 125       2.847  78.877  -9.853  1.00 35.61           C  
ATOM   1892  HA  GLN A 125       3.442  79.754 -10.107  1.00 35.61           H  
ATOM   1893  C   GLN A 125       3.806  77.892  -9.177  1.00 35.61           C  
ATOM   1894  CB  GLN A 125       1.767  79.283  -8.840  1.00 35.61           C  
ATOM   1895  HB2 GLN A 125       1.024  78.490  -8.756  1.00 35.61           H  
ATOM   1896  HB3 GLN A 125       2.234  79.416  -7.864  1.00 35.61           H  
ATOM   1897  O   GLN A 125       4.752  78.317  -8.518  1.00 35.61           O  
ATOM   1898  CG  GLN A 125       1.086  80.603  -9.212  1.00 35.61           C  
ATOM   1899  HG2 GLN A 125       0.556  80.490 -10.157  1.00 35.61           H  
ATOM   1900  HG3 GLN A 125       1.852  81.369  -9.336  1.00 35.61           H  
ATOM   1901  CD  GLN A 125       0.094  81.068  -8.150  1.00 35.61           C  
ATOM   1902  NE2 GLN A 125      -0.171  82.353  -8.065  1.00 35.61           N  
ATOM   1903 HE21 GLN A 125       0.342  83.008  -8.637  1.00 35.61           H  
ATOM   1904 HE22 GLN A 125      -0.776  82.614  -7.300  1.00 35.61           H  
ATOM   1905  OE1 GLN A 125      -0.478  80.314  -7.381  1.00 35.61           O  
ATOM   1906  N   ALA A 126       3.559  76.586  -9.288  1.00 31.25           N  
ATOM   1907  H   ALA A 126       2.803  76.281  -9.885  1.00 31.25           H  
ATOM   1908  CA  ALA A 126       4.238  75.599  -8.448  1.00 31.25           C  
ATOM   1909  HA  ALA A 126       4.173  75.928  -7.411  1.00 31.25           H  
ATOM   1910  C   ALA A 126       5.737  75.431  -8.763  1.00 31.25           C  
ATOM   1911  CB  ALA A 126       3.485  74.271  -8.574  1.00 31.25           C  
ATOM   1912  HB1 ALA A 126       3.942  73.529  -7.919  1.00 31.25           H  
ATOM   1913  HB2 ALA A 126       3.531  73.913  -9.603  1.00 31.25           H  
ATOM   1914  HB3 ALA A 126       2.442  74.405  -8.285  1.00 31.25           H  
ATOM   1915  O   ALA A 126       6.478  74.918  -7.927  1.00 31.25           O  
ATOM   1916  N   ALA A 127       6.189  75.848  -9.949  1.00 29.41           N  
ATOM   1917  H   ALA A 127       5.545  76.305 -10.580  1.00 29.41           H  
ATOM   1918  CA  ALA A 127       7.555  75.613 -10.416  1.00 29.41           C  
ATOM   1919  HA  ALA A 127       7.808  74.566 -10.250  1.00 29.41           H  
ATOM   1920  C   ALA A 127       8.621  76.455  -9.687  1.00 29.41           C  
ATOM   1921  CB  ALA A 127       7.577  75.882 -11.926  1.00 29.41           C  
ATOM   1922  HB1 ALA A 127       6.858  75.239 -12.432  1.00 29.41           H  
ATOM   1923  HB2 ALA A 127       7.331  76.925 -12.123  1.00 29.41           H  
ATOM   1924  HB3 ALA A 127       8.573  75.676 -12.317  1.00 29.41           H  
ATOM   1925  O   ALA A 127       9.795  76.088  -9.672  1.00 29.41           O  
ATOM   1926  N   ASP A 128       8.224  77.581  -9.091  1.00 29.91           N  
ATOM   1927  H   ASP A 128       7.241  77.811  -9.119  1.00 29.91           H  
ATOM   1928  CA  ASP A 128       9.148  78.668  -8.743  1.00 29.91           C  
ATOM   1929  HA  ASP A 128       9.860  78.777  -9.561  1.00 29.91           H  
ATOM   1930  C   ASP A 128       9.961  78.417  -7.461  1.00 29.91           C  
ATOM   1931  CB  ASP A 128       8.316  79.958  -8.627  1.00 29.91           C  
ATOM   1932  HB2 ASP A 128       7.939  80.053  -7.609  1.00 29.91           H  
ATOM   1933  HB3 ASP A 128       7.451  79.885  -9.286  1.00 29.91           H  
ATOM   1934  O   ASP A 128      11.012  79.010  -7.245  1.00 29.91           O  
ATOM   1935  CG  ASP A 128       9.062  81.235  -9.029  1.00 29.91           C  
ATOM   1936  OD1 ASP A 128      10.015  81.141  -9.831  1.00 29.91           O  
ATOM   1937  OD2 ASP A 128       8.607  82.313  -8.581  1.00 29.91           O  
ATOM   1938  N   ALA A 129       9.499  77.525  -6.579  1.00 30.11           N  
ATOM   1939  H   ALA A 129       8.655  77.023  -6.814  1.00 30.11           H  
ATOM   1940  CA  ALA A 129      10.071  77.392  -5.235  1.00 30.11           C  
ATOM   1941  HA  ALA A 129      10.165  78.392  -4.812  1.00 30.11           H  
ATOM   1942  C   ALA A 129      11.481  76.769  -5.200  1.00 30.11           C  
ATOM   1943  CB  ALA A 129       9.090  76.593  -4.370  1.00 30.11           C  
ATOM   1944  HB1 ALA A 129       9.444  76.569  -3.340  1.00 30.11           H  
ATOM   1945  HB2 ALA A 129       8.107  77.065  -4.394  1.00 30.11           H  
ATOM   1946  HB3 ALA A 129       9.009  75.573  -4.746  1.00 30.11           H  
ATOM   1947  O   ALA A 129      12.070  76.638  -4.124  1.00 30.11           O  
ATOM   1948  N   SER A 130      12.002  76.300  -6.337  1.00 25.06           N  
ATOM   1949  H   SER A 130      11.529  76.521  -7.202  1.00 25.06           H  
ATOM   1950  CA  SER A 130      13.238  75.520  -6.349  1.00 25.06           C  
ATOM   1951  HA  SER A 130      13.121  74.753  -5.583  1.00 25.06           H  
ATOM   1952  C   SER A 130      14.465  76.358  -5.952  1.00 25.06           C  
ATOM   1953  CB  SER A 130      13.415  74.771  -7.670  1.00 25.06           C  
ATOM   1954  HB2 SER A 130      12.468  74.317  -7.963  1.00 25.06           H  
ATOM   1955  HB3 SER A 130      14.150  73.979  -7.532  1.00 25.06           H  
ATOM   1956  O   SER A 130      14.580  77.543  -6.250  1.00 25.06           O  
ATOM   1957  OG  SER A 130      13.868  75.622  -8.695  1.00 25.06           O  
ATOM   1958  HG  SER A 130      13.242  76.339  -8.821  1.00 25.06           H  
ATOM   1959  N   GLY A 131      15.402  75.735  -5.233  1.00 24.56           N  
ATOM   1960  H   GLY A 131      15.252  74.758  -5.027  1.00 24.56           H  
ATOM   1961  CA  GLY A 131      16.407  76.453  -4.439  1.00 24.56           C  
ATOM   1962  HA2 GLY A 131      15.915  77.297  -3.955  1.00 24.56           H  
ATOM   1963  HA3 GLY A 131      16.768  75.788  -3.653  1.00 24.56           H  
ATOM   1964  C   GLY A 131      17.629  77.009  -5.176  1.00 24.56           C  
ATOM   1965  O   GLY A 131      18.580  77.427  -4.514  1.00 24.56           O  
ATOM   1966  N   THR A 132      17.703  76.941  -6.508  1.00 26.43           N  
ATOM   1967  H   THR A 132      16.877  76.704  -7.039  1.00 26.43           H  
ATOM   1968  CA  THR A 132      18.973  77.185  -7.215  1.00 26.43           C  
ATOM   1969  HA  THR A 132      19.761  76.679  -6.657  1.00 26.43           H  
ATOM   1970  C   THR A 132      19.335  78.668  -7.259  1.00 26.43           C  
ATOM   1971  CB  THR A 132      18.991  76.592  -8.627  1.00 26.43           C  
ATOM   1972  HB  THR A 132      19.885  76.940  -9.143  1.00 26.43           H  
ATOM   1973  O   THR A 132      18.625  79.472  -7.849  1.00 26.43           O  
ATOM   1974  CG2 THR A 132      19.018  75.064  -8.591  1.00 26.43           C  
ATOM   1975 HG21 THR A 132      19.057  74.683  -9.612  1.00 26.43           H  
ATOM   1976 HG22 THR A 132      18.115  74.685  -8.113  1.00 26.43           H  
ATOM   1977 HG23 THR A 132      19.895  74.716  -8.047  1.00 26.43           H  
ATOM   1978  OG1 THR A 132      17.860  76.981  -9.359  1.00 26.43           O  
ATOM   1979  HG1 THR A 132      17.631  77.886  -9.132  1.00 26.43           H  
ATOM   1980  N   GLY A 133      20.488  79.031  -6.691  1.00 25.29           N  
ATOM   1981  H   GLY A 133      20.987  78.325  -6.169  1.00 25.29           H  
ATOM   1982  CA  GLY A 133      20.914  80.428  -6.514  1.00 25.29           C  
ATOM   1983  HA2 GLY A 133      20.062  80.997  -6.141  1.00 25.29           H  
ATOM   1984  HA3 GLY A 133      21.696  80.466  -5.755  1.00 25.29           H  
ATOM   1985  C   GLY A 133      21.428  81.160  -7.758  1.00 25.29           C  
ATOM   1986  O   GLY A 133      22.184  82.118  -7.609  1.00 25.29           O  
ATOM   1987  N   ALA A 134      21.133  80.675  -8.967  1.00 25.21           N  
ATOM   1988  H   ALA A 134      20.367  80.020  -9.033  1.00 25.21           H  
ATOM   1989  CA  ALA A 134      21.697  81.232 -10.194  1.00 25.21           C  
ATOM   1990  HA  ALA A 134      22.759  81.407 -10.021  1.00 25.21           H  
ATOM   1991  C   ALA A 134      21.086  82.601 -10.557  1.00 25.21           C  
ATOM   1992  CB  ALA A 134      21.588  80.192 -11.318  1.00 25.21           C  
ATOM   1993  HB1 ALA A 134      22.087  80.548 -12.220  1.00 25.21           H  
ATOM   1994  HB2 ALA A 134      22.055  79.258 -11.005  1.00 25.21           H  
ATOM   1995  HB3 ALA A 134      20.538  80.005 -11.544  1.00 25.21           H  
ATOM   1996  O   ALA A 134      20.175  83.102  -9.910  1.00 25.21           O  
ATOM   1997  N   ASN A 135      21.626  83.206 -11.613  1.00 24.39           N  
ATOM   1998  H   ASN A 135      22.296  82.670 -12.147  1.00 24.39           H  
ATOM   1999  CA  ASN A 135      21.498  84.622 -11.958  1.00 24.39           C  
ATOM   2000  HA  ASN A 135      21.414  85.198 -11.037  1.00 24.39           H  
ATOM   2001  C   ASN A 135      20.302  85.040 -12.866  1.00 24.39           C  
ATOM   2002  CB  ASN A 135      22.846  84.943 -12.651  1.00 24.39           C  
ATOM   2003  HB2 ASN A 135      22.803  84.582 -13.679  1.00 24.39           H  
ATOM   2004  HB3 ASN A 135      23.656  84.419 -12.143  1.00 24.39           H  
ATOM   2005  O   ASN A 135      20.368  86.164 -13.365  1.00 24.39           O  
ATOM   2006  CG  ASN A 135      23.259  86.404 -12.663  1.00 24.39           C  
ATOM   2007  ND2 ASN A 135      24.080  86.789 -13.613  1.00 24.39           N  
ATOM   2008 HD21 ASN A 135      24.265  87.781 -13.626  1.00 24.39           H  
ATOM   2009 HD22 ASN A 135      24.261  86.177 -14.396  1.00 24.39           H  
ATOM   2010  OD1 ASN A 135      22.963  87.194 -11.787  1.00 24.39           O  
ATOM   2011  N   PRO A 136      19.340  84.174 -13.267  1.00 26.02           N  
ATOM   2012  CA  PRO A 136      18.786  84.234 -14.622  1.00 26.02           C  
ATOM   2013  HA  PRO A 136      19.620  84.234 -15.324  1.00 26.02           H  
ATOM   2014  C   PRO A 136      17.941  85.483 -14.928  1.00 26.02           C  
ATOM   2015  CB  PRO A 136      18.013  82.929 -14.829  1.00 26.02           C  
ATOM   2016  HB2 PRO A 136      18.684  82.161 -15.216  1.00 26.02           H  
ATOM   2017  HB3 PRO A 136      17.158  83.054 -15.493  1.00 26.02           H  
ATOM   2018  O   PRO A 136      17.257  86.041 -14.073  1.00 26.02           O  
ATOM   2019  CG  PRO A 136      17.580  82.560 -13.416  1.00 26.02           C  
ATOM   2020  HG2 PRO A 136      16.691  83.131 -13.146  1.00 26.02           H  
ATOM   2021  HG3 PRO A 136      17.398  81.491 -13.308  1.00 26.02           H  
ATOM   2022  CD  PRO A 136      18.760  83.028 -12.572  1.00 26.02           C  
ATOM   2023  HD2 PRO A 136      19.476  82.208 -12.532  1.00 26.02           H  
ATOM   2024  HD3 PRO A 136      18.408  83.303 -11.578  1.00 26.02           H  
ATOM   2025  N   SER A 137      18.033  85.912 -16.191  1.00 23.93           N  
ATOM   2026  H   SER A 137      18.554  85.335 -16.836  1.00 23.93           H  
ATOM   2027  CA  SER A 137      17.364  87.064 -16.811  1.00 23.93           C  
ATOM   2028  HA  SER A 137      17.416  87.908 -16.124  1.00 23.93           H  
ATOM   2029  C   SER A 137      15.883  86.810 -17.130  1.00 23.93           C  
ATOM   2030  CB  SER A 137      18.120  87.426 -18.098  1.00 23.93           C  
ATOM   2031  HB2 SER A 137      19.069  87.887 -17.823  1.00 23.93           H  
ATOM   2032  HB3 SER A 137      17.545  88.144 -18.683  1.00 23.93           H  
ATOM   2033  O   SER A 137      15.458  85.666 -17.218  1.00 23.93           O  
ATOM   2034  OG  SER A 137      18.395  86.275 -18.880  1.00 23.93           O  
ATOM   2035  HG  SER A 137      17.578  85.888 -19.202  1.00 23.93           H  
ATOM   2036  N   GLY A 138      15.103  87.881 -17.327  1.00 24.15           N  
ATOM   2037  H   GLY A 138      15.528  88.797 -17.319  1.00 24.15           H  
ATOM   2038  CA  GLY A 138      13.631  87.835 -17.305  1.00 24.15           C  
ATOM   2039  HA2 GLY A 138      13.324  87.128 -16.535  1.00 24.15           H  
ATOM   2040  HA3 GLY A 138      13.263  88.817 -17.009  1.00 24.15           H  
ATOM   2041  C   GLY A 138      12.866  87.445 -18.582  1.00 24.15           C  
ATOM   2042  O   GLY A 138      11.642  87.436 -18.511  1.00 24.15           O  
ATOM   2043  N   ASP A 139      13.518  87.180 -19.721  1.00 23.08           N  
ATOM   2044  H   ASP A 139      14.528  87.169 -19.717  1.00 23.08           H  
ATOM   2045  CA  ASP A 139      12.843  87.113 -21.039  1.00 23.08           C  
ATOM   2046  HA  ASP A 139      11.988  87.789 -21.032  1.00 23.08           H  
ATOM   2047  C   ASP A 139      12.271  85.736 -21.445  1.00 23.08           C  
ATOM   2048  CB  ASP A 139      13.807  87.588 -22.151  1.00 23.08           C  
ATOM   2049  HB2 ASP A 139      14.785  87.134 -21.990  1.00 23.08           H  
ATOM   2050  HB3 ASP A 139      13.439  87.230 -23.112  1.00 23.08           H  
ATOM   2051  O   ASP A 139      11.356  85.695 -22.266  1.00 23.08           O  
ATOM   2052  CG  ASP A 139      13.961  89.111 -22.281  1.00 23.08           C  
ATOM   2053  OD1 ASP A 139      13.056  89.860 -21.845  1.00 23.08           O  
ATOM   2054  OD2 ASP A 139      15.022  89.540 -22.793  1.00 23.08           O  
ATOM   2055  N   ASP A 140      12.799  84.615 -20.936  1.00 23.50           N  
ATOM   2056  H   ASP A 140      13.521  84.703 -20.235  1.00 23.50           H  
ATOM   2057  CA  ASP A 140      12.600  83.280 -21.545  1.00 23.50           C  
ATOM   2058  HA  ASP A 140      12.607  83.408 -22.627  1.00 23.50           H  
ATOM   2059  C   ASP A 140      11.218  82.651 -21.230  1.00 23.50           C  
ATOM   2060  CB  ASP A 140      13.779  82.335 -21.200  1.00 23.50           C  
ATOM   2061  HB2 ASP A 140      14.045  82.463 -20.150  1.00 23.50           H  
ATOM   2062  HB3 ASP A 140      13.451  81.304 -21.330  1.00 23.50           H  
ATOM   2063  O   ASP A 140      11.096  81.651 -20.521  1.00 23.50           O  
ATOM   2064  CG  ASP A 140      15.035  82.485 -22.077  1.00 23.50           C  
ATOM   2065  OD1 ASP A 140      14.934  83.007 -23.208  1.00 23.50           O  
ATOM   2066  OD2 ASP A 140      16.113  82.041 -21.615  1.00 23.50           O  
ATOM   2067  N   LEU A 141      10.140  83.231 -21.767  1.00 25.78           N  
ATOM   2068  H   LEU A 141      10.302  84.086 -22.280  1.00 25.78           H  
ATOM   2069  CA  LEU A 141       8.799  82.634 -21.795  1.00 25.78           C  
ATOM   2070  HA  LEU A 141       8.582  82.186 -20.825  1.00 25.78           H  
ATOM   2071  C   LEU A 141       8.762  81.503 -22.845  1.00 25.78           C  
ATOM   2072  CB  LEU A 141       7.755  83.733 -22.091  1.00 25.78           C  
ATOM   2073  HB2 LEU A 141       6.815  83.259 -22.370  1.00 25.78           H  
ATOM   2074  HB3 LEU A 141       8.101  84.300 -22.956  1.00 25.78           H  
ATOM   2075  O   LEU A 141       8.491  81.749 -24.017  1.00 25.78           O  
ATOM   2076  CG  LEU A 141       7.486  84.705 -20.927  1.00 25.78           C  
ATOM   2077  HG  LEU A 141       8.430  85.057 -20.511  1.00 25.78           H  
ATOM   2078  CD1 LEU A 141       6.699  85.920 -21.429  1.00 25.78           C  
ATOM   2079 HD11 LEU A 141       7.273  86.417 -22.211  1.00 25.78           H  
ATOM   2080 HD12 LEU A 141       6.548  86.622 -20.609  1.00 25.78           H  
ATOM   2081 HD13 LEU A 141       5.737  85.602 -21.831  1.00 25.78           H  
ATOM   2082  CD2 LEU A 141       6.658  84.048 -19.817  1.00 25.78           C  
ATOM   2083 HD21 LEU A 141       7.222  83.224 -19.380  1.00 25.78           H  
ATOM   2084 HD22 LEU A 141       5.720  83.668 -20.222  1.00 25.78           H  
ATOM   2085 HD23 LEU A 141       6.453  84.776 -19.032  1.00 25.78           H  
ATOM   2086  N   GLY A 142       9.086  80.271 -22.438  1.00 23.72           N  
ATOM   2087  H   GLY A 142       9.407  80.178 -21.485  1.00 23.72           H  
ATOM   2088  CA  GLY A 142       9.227  79.114 -23.341  1.00 23.72           C  
ATOM   2089  HA2 GLY A 142       9.605  78.264 -22.774  1.00 23.72           H  
ATOM   2090  HA3 GLY A 142       9.975  79.368 -24.093  1.00 23.72           H  
ATOM   2091  C   GLY A 142       7.948  78.663 -24.081  1.00 23.72           C  
ATOM   2092  O   GLY A 142       6.832  78.878 -23.617  1.00 23.72           O  
ATOM   2093  N   GLU A 143       8.136  77.987 -25.225  1.00 26.17           N  
ATOM   2094  H   GLU A 143       9.095  77.848 -25.510  1.00 26.17           H  
ATOM   2095  CA  GLU A 143       7.147  77.768 -26.308  1.00 26.17           C  
ATOM   2096  HA  GLU A 143       6.693  78.722 -26.575  1.00 26.17           H  
ATOM   2097  C   GLU A 143       5.997  76.774 -26.035  1.00 26.17           C  
ATOM   2098  CB  GLU A 143       7.890  77.217 -27.546  1.00 26.17           C  
ATOM   2099  HB2 GLU A 143       7.170  77.108 -28.357  1.00 26.17           H  
ATOM   2100  HB3 GLU A 143       8.274  76.227 -27.301  1.00 26.17           H  
ATOM   2101  O   GLU A 143       4.909  76.919 -26.586  1.00 26.17           O  
ATOM   2102  CG  GLU A 143       9.050  78.081 -28.056  1.00 26.17           C  
ATOM   2103  HG2 GLU A 143       8.692  79.098 -28.220  1.00 26.17           H  
ATOM   2104  HG3 GLU A 143       9.816  78.133 -27.282  1.00 26.17           H  
ATOM   2105  CD  GLU A 143       9.688  77.501 -29.329  1.00 26.17           C  
ATOM   2106  OE1 GLU A 143       9.954  78.295 -30.257  1.00 26.17           O  
ATOM   2107  OE2 GLU A 143       9.971  76.282 -29.320  1.00 26.17           O  
ATOM   2108  N   ALA A 144       6.232  75.717 -25.251  1.00 26.99           N  
ATOM   2109  H   ALA A 144       7.132  75.696 -24.794  1.00 26.99           H  
ATOM   2110  CA  ALA A 144       5.575  74.420 -25.485  1.00 26.99           C  
ATOM   2111  HA  ALA A 144       5.715  74.160 -26.534  1.00 26.99           H  
ATOM   2112  C   ALA A 144       4.054  74.341 -25.226  1.00 26.99           C  
ATOM   2113  CB  ALA A 144       6.310  73.375 -24.636  1.00 26.99           C  
ATOM   2114  HB1 ALA A 144       6.189  73.599 -23.577  1.00 26.99           H  
ATOM   2115  HB2 ALA A 144       7.370  73.368 -24.892  1.00 26.99           H  
ATOM   2116  HB3 ALA A 144       5.896  72.388 -24.842  1.00 26.99           H  
ATOM   2117  O   ALA A 144       3.391  73.451 -25.749  1.00 26.99           O  
ATOM   2118  N   GLY A 145       3.484  75.214 -24.391  1.00 29.21           N  
ATOM   2119  H   GLY A 145       4.046  75.985 -24.062  1.00 29.21           H  
ATOM   2120  CA  GLY A 145       2.111  75.044 -23.884  1.00 29.21           C  
ATOM   2121  HA2 GLY A 145       1.995  75.645 -22.981  1.00 29.21           H  
ATOM   2122  HA3 GLY A 145       1.961  73.999 -23.615  1.00 29.21           H  
ATOM   2123  C   GLY A 145       0.980  75.432 -24.848  1.00 29.21           C  
ATOM   2124  O   GLY A 145      -0.180  75.410 -24.445  1.00 29.21           O  
ATOM   2125  N   VAL A 146       1.297  75.866 -26.072  1.00 30.05           N  
ATOM   2126  H   VAL A 146       2.267  75.818 -26.351  1.00 30.05           H  
ATOM   2127  CA  VAL A 146       0.347  76.543 -26.974  1.00 30.05           C  
ATOM   2128  HA  VAL A 146      -0.295  77.189 -26.375  1.00 30.05           H  
ATOM   2129  C   VAL A 146      -0.592  75.573 -27.706  1.00 30.05           C  
ATOM   2130  CB  VAL A 146       1.120  77.443 -27.966  1.00 30.05           C  
ATOM   2131  HB  VAL A 146       1.846  76.836 -28.506  1.00 30.05           H  
ATOM   2132  O   VAL A 146      -1.782  75.868 -27.836  1.00 30.05           O  
ATOM   2133  CG1 VAL A 146       0.204  78.129 -28.989  1.00 30.05           C  
ATOM   2134 HG11 VAL A 146      -0.581  78.688 -28.478  1.00 30.05           H  
ATOM   2135 HG12 VAL A 146       0.789  78.804 -29.613  1.00 30.05           H  
ATOM   2136 HG13 VAL A 146      -0.248  77.382 -29.640  1.00 30.05           H  
ATOM   2137  CG2 VAL A 146       1.871  78.558 -27.218  1.00 30.05           C  
ATOM   2138 HG21 VAL A 146       2.435  79.160 -27.931  1.00 30.05           H  
ATOM   2139 HG22 VAL A 146       1.167  79.193 -26.681  1.00 30.05           H  
ATOM   2140 HG23 VAL A 146       2.582  78.130 -26.512  1.00 30.05           H  
ATOM   2141  N   ASP A 147      -0.086  74.428 -28.170  1.00 31.42           N  
ATOM   2142  H   ASP A 147       0.897  74.250 -28.022  1.00 31.42           H  
ATOM   2143  CA  ASP A 147      -0.759  73.606 -29.191  1.00 31.42           C  
ATOM   2144  HA  ASP A 147      -0.979  74.235 -30.054  1.00 31.42           H  
ATOM   2145  C   ASP A 147      -2.100  73.006 -28.738  1.00 31.42           C  
ATOM   2146  CB  ASP A 147       0.186  72.479 -29.649  1.00 31.42           C  
ATOM   2147  HB2 ASP A 147       0.575  71.959 -28.773  1.00 31.42           H  
ATOM   2148  HB3 ASP A 147      -0.390  71.761 -30.232  1.00 31.42           H  
ATOM   2149  O   ASP A 147      -3.092  73.055 -29.470  1.00 31.42           O  
ATOM   2150  CG  ASP A 147       1.348  72.956 -30.527  1.00 31.42           C  
ATOM   2151  OD1 ASP A 147       1.212  74.037 -31.143  1.00 31.42           O  
ATOM   2152  OD2 ASP A 147       2.351  72.213 -30.591  1.00 31.42           O  
ATOM   2153  N   GLU A 148      -2.166  72.468 -27.516  1.00 35.50           N  
ATOM   2154  H   GLU A 148      -1.325  72.474 -26.956  1.00 35.50           H  
ATOM   2155  CA  GLU A 148      -3.331  71.711 -27.024  1.00 35.50           C  
ATOM   2156  HA  GLU A 148      -3.550  70.907 -27.727  1.00 35.50           H  
ATOM   2157  C   GLU A 148      -4.609  72.563 -26.920  1.00 35.50           C  
ATOM   2158  CB  GLU A 148      -3.000  71.088 -25.656  1.00 35.50           C  
ATOM   2159  HB2 GLU A 148      -3.915  70.689 -25.217  1.00 35.50           H  
ATOM   2160  HB3 GLU A 148      -2.616  71.869 -25.001  1.00 35.50           H  
ATOM   2161  O   GLU A 148      -5.724  72.040 -27.008  1.00 35.50           O  
ATOM   2162  CG  GLU A 148      -1.981  69.939 -25.767  1.00 35.50           C  
ATOM   2163  HG2 GLU A 148      -2.413  69.157 -26.391  1.00 35.50           H  
ATOM   2164  HG3 GLU A 148      -1.084  70.307 -26.264  1.00 35.50           H  
ATOM   2165  CD  GLU A 148      -1.573  69.345 -24.407  1.00 35.50           C  
ATOM   2166  OE1 GLU A 148      -1.199  68.148 -24.387  1.00 35.50           O  
ATOM   2167  OE2 GLU A 148      -1.645  70.070 -23.388  1.00 35.50           O  
ATOM   2168  N   LEU A 149      -4.472  73.886 -26.768  1.00 32.87           N  
ATOM   2169  H   LEU A 149      -3.536  74.263 -26.791  1.00 32.87           H  
ATOM   2170  CA  LEU A 149      -5.605  74.798 -26.604  1.00 32.87           C  
ATOM   2171  HA  LEU A 149      -6.259  74.384 -25.837  1.00 32.87           H  
ATOM   2172  C   LEU A 149      -6.434  74.944 -27.896  1.00 32.87           C  
ATOM   2173  CB  LEU A 149      -5.064  76.163 -26.132  1.00 32.87           C  
ATOM   2174  HB2 LEU A 149      -4.223  76.014 -25.455  1.00 32.87           H  
ATOM   2175  HB3 LEU A 149      -4.684  76.697 -27.002  1.00 32.87           H  
ATOM   2176  O   LEU A 149      -7.654  75.119 -27.832  1.00 32.87           O  
ATOM   2177  CG  LEU A 149      -6.129  77.018 -25.418  1.00 32.87           C  
ATOM   2178  HG  LEU A 149      -7.105  76.863 -25.879  1.00 32.87           H  
ATOM   2179  CD1 LEU A 149      -6.219  76.661 -23.931  1.00 32.87           C  
ATOM   2180 HD11 LEU A 149      -6.451  75.601 -23.824  1.00 32.87           H  
ATOM   2181 HD12 LEU A 149      -7.007  77.247 -23.458  1.00 32.87           H  
ATOM   2182 HD13 LEU A 149      -5.266  76.864 -23.443  1.00 32.87           H  
ATOM   2183  CD2 LEU A 149      -5.796  78.505 -25.527  1.00 32.87           C  
ATOM   2184 HD21 LEU A 149      -4.815  78.697 -25.091  1.00 32.87           H  
ATOM   2185 HD22 LEU A 149      -5.780  78.796 -26.577  1.00 32.87           H  
ATOM   2186 HD23 LEU A 149      -6.550  79.096 -25.008  1.00 32.87           H  
ATOM   2187  N   LEU A 150      -5.787  74.872 -29.067  1.00 33.27           N  
ATOM   2188  H   LEU A 150      -4.807  74.629 -29.047  1.00 33.27           H  
ATOM   2189  CA  LEU A 150      -6.411  75.147 -30.367  1.00 33.27           C  
ATOM   2190  HA  LEU A 150      -6.978  76.075 -30.293  1.00 33.27           H  
ATOM   2191  C   LEU A 150      -7.419  74.064 -30.786  1.00 33.27           C  
ATOM   2192  CB  LEU A 150      -5.310  75.309 -31.436  1.00 33.27           C  
ATOM   2193  HB2 LEU A 150      -4.614  74.476 -31.341  1.00 33.27           H  
ATOM   2194  HB3 LEU A 150      -5.764  75.239 -32.424  1.00 33.27           H  
ATOM   2195  O   LEU A 150      -8.496  74.393 -31.289  1.00 33.27           O  
ATOM   2196  CG  LEU A 150      -4.522  76.632 -31.361  1.00 33.27           C  
ATOM   2197  HG  LEU A 150      -4.183  76.801 -30.339  1.00 33.27           H  
ATOM   2198  CD1 LEU A 150      -3.299  76.562 -32.275  1.00 33.27           C  
ATOM   2199 HD11 LEU A 150      -3.601  76.385 -33.308  1.00 33.27           H  
ATOM   2200 HD12 LEU A 150      -2.732  77.491 -32.211  1.00 33.27           H  
ATOM   2201 HD13 LEU A 150      -2.650  75.750 -31.949  1.00 33.27           H  
ATOM   2202  CD2 LEU A 150      -5.375  77.825 -31.812  1.00 33.27           C  
ATOM   2203 HD21 LEU A 150      -6.220  77.957 -31.136  1.00 33.27           H  
ATOM   2204 HD22 LEU A 150      -5.740  77.661 -32.827  1.00 33.27           H  
ATOM   2205 HD23 LEU A 150      -4.769  78.730 -31.787  1.00 33.27           H  
ATOM   2206  N   GLU A 151      -7.112  72.781 -30.560  1.00 39.52           N  
ATOM   2207  H   GLU A 151      -6.221  72.576 -30.131  1.00 39.52           H  
ATOM   2208  CA  GLU A 151      -7.955  71.657 -31.010  1.00 39.52           C  
ATOM   2209  HA  GLU A 151      -8.085  71.714 -32.090  1.00 39.52           H  
ATOM   2210  C   GLU A 151      -9.360  71.671 -30.391  1.00 39.52           C  
ATOM   2211  CB  GLU A 151      -7.304  70.307 -30.651  1.00 39.52           C  
ATOM   2212  HB2 GLU A 151      -6.736  70.402 -29.725  1.00 39.52           H  
ATOM   2213  HB3 GLU A 151      -8.105  69.589 -30.473  1.00 39.52           H  
ATOM   2214  O   GLU A 151     -10.344  71.298 -31.040  1.00 39.52           O  
ATOM   2215  CG  GLU A 151      -6.416  69.718 -31.756  1.00 39.52           C  
ATOM   2216  HG2 GLU A 151      -6.948  69.801 -32.704  1.00 39.52           H  
ATOM   2217  HG3 GLU A 151      -5.499  70.304 -31.828  1.00 39.52           H  
ATOM   2218  CD  GLU A 151      -6.078  68.232 -31.508  1.00 39.52           C  
ATOM   2219  OE1 GLU A 151      -5.734  67.538 -32.493  1.00 39.52           O  
ATOM   2220  OE2 GLU A 151      -6.271  67.745 -30.369  1.00 39.52           O  
ATOM   2221  N   ALA A 152      -9.476  72.077 -29.124  1.00 34.36           N  
ATOM   2222  H   ALA A 152      -8.643  72.390 -28.647  1.00 34.36           H  
ATOM   2223  CA  ALA A 152     -10.745  72.038 -28.404  1.00 34.36           C  
ATOM   2224  HA  ALA A 152     -11.160  71.034 -28.488  1.00 34.36           H  
ATOM   2225  C   ALA A 152     -11.781  73.010 -28.994  1.00 34.36           C  
ATOM   2226  CB  ALA A 152     -10.468  72.324 -26.925  1.00 34.36           C  
ATOM   2227  HB1 ALA A 152     -10.041  73.321 -26.813  1.00 34.36           H  
ATOM   2228  HB2 ALA A 152     -11.399  72.269 -26.359  1.00 34.36           H  
ATOM   2229  HB3 ALA A 152      -9.764  71.593 -26.530  1.00 34.36           H  
ATOM   2230  O   ALA A 152     -12.967  72.680 -29.047  1.00 34.36           O  
ATOM   2231  N   LEU A 153     -11.322  74.172 -29.470  1.00 33.59           N  
ATOM   2232  H   LEU A 153     -10.322  74.314 -29.456  1.00 33.59           H  
ATOM   2233  CA  LEU A 153     -12.152  75.264 -29.986  1.00 33.59           C  
ATOM   2234  HA  LEU A 153     -12.893  75.521 -29.229  1.00 33.59           H  
ATOM   2235  C   LEU A 153     -12.936  74.865 -31.243  1.00 33.59           C  
ATOM   2236  CB  LEU A 153     -11.225  76.476 -30.252  1.00 33.59           C  
ATOM   2237  HB2 LEU A 153     -10.191  76.184 -30.067  1.00 33.59           H  
ATOM   2238  HB3 LEU A 153     -11.267  76.753 -31.305  1.00 33.59           H  
ATOM   2239  O   LEU A 153     -14.103  75.225 -31.379  1.00 33.59           O  
ATOM   2240  CG  LEU A 153     -11.552  77.706 -29.383  1.00 33.59           C  
ATOM   2241  HG  LEU A 153     -12.106  77.400 -28.495  1.00 33.59           H  
ATOM   2242  CD1 LEU A 153     -10.270  78.389 -28.908  1.00 33.59           C  
ATOM   2243 HD11 LEU A 153     -10.516  79.254 -28.292  1.00 33.59           H  
ATOM   2244 HD12 LEU A 153      -9.678  78.711 -29.765  1.00 33.59           H  
ATOM   2245 HD13 LEU A 153      -9.681  77.690 -28.314  1.00 33.59           H  
ATOM   2246  CD2 LEU A 153     -12.387  78.724 -30.162  1.00 33.59           C  
ATOM   2247 HD21 LEU A 153     -13.305  78.250 -30.509  1.00 33.59           H  
ATOM   2248 HD22 LEU A 153     -12.645  79.561 -29.515  1.00 33.59           H  
ATOM   2249 HD23 LEU A 153     -11.826  79.091 -31.022  1.00 33.59           H  
ATOM   2250  N   GLY A 154     -12.316  74.089 -32.139  1.00 33.96           N  
ATOM   2251  H   GLY A 154     -11.364  73.811 -31.947  1.00 33.96           H  
ATOM   2252  CA  GLY A 154     -12.896  73.765 -33.446  1.00 33.96           C  
ATOM   2253  HA2 GLY A 154     -13.085  74.688 -33.994  1.00 33.96           H  
ATOM   2254  HA3 GLY A 154     -12.178  73.170 -34.010  1.00 33.96           H  
ATOM   2255  C   GLY A 154     -14.207  72.978 -33.374  1.00 33.96           C  
ATOM   2256  O   GLY A 154     -15.097  73.203 -34.185  1.00 33.96           O  
ATOM   2257  N   ARG A 155     -14.360  72.087 -32.385  1.00 36.02           N  
ATOM   2258  H   ARG A 155     -13.628  72.030 -31.691  1.00 36.02           H  
ATOM   2259  CA  ARG A 155     -15.521  71.181 -32.305  1.00 36.02           C  
ATOM   2260  HA  ARG A 155     -15.660  70.710 -33.278  1.00 36.02           H  
ATOM   2261  C   ARG A 155     -16.855  71.880 -32.052  1.00 36.02           C  
ATOM   2262  CB  ARG A 155     -15.294  70.105 -31.229  1.00 36.02           C  
ATOM   2263  HB2 ARG A 155     -16.258  69.794 -30.828  1.00 36.02           H  
ATOM   2264  HB3 ARG A 155     -14.704  70.511 -30.407  1.00 36.02           H  
ATOM   2265  O   ARG A 155     -17.882  71.329 -32.430  1.00 36.02           O  
ATOM   2266  CG  ARG A 155     -14.615  68.867 -31.822  1.00 36.02           C  
ATOM   2267  HG2 ARG A 155     -13.624  69.123 -32.196  1.00 36.02           H  
ATOM   2268  HG3 ARG A 155     -15.217  68.516 -32.660  1.00 36.02           H  
ATOM   2269  CD  ARG A 155     -14.519  67.728 -30.800  1.00 36.02           C  
ATOM   2270  HD2 ARG A 155     -14.373  66.802 -31.356  1.00 36.02           H  
ATOM   2271  HD3 ARG A 155     -15.456  67.658 -30.248  1.00 36.02           H  
ATOM   2272  NE  ARG A 155     -13.386  67.910 -29.873  1.00 36.02           N  
ATOM   2273  HE  ARG A 155     -12.880  68.780 -29.949  1.00 36.02           H  
ATOM   2274  NH1 ARG A 155     -13.504  65.859 -28.850  1.00 36.02           N  
ATOM   2275 HH11 ARG A 155     -13.123  65.194 -28.192  1.00 36.02           H  
ATOM   2276 HH12 ARG A 155     -14.368  65.690 -29.345  1.00 36.02           H  
ATOM   2277  NH2 ARG A 155     -11.812  67.240 -28.372  1.00 36.02           N  
ATOM   2278 HH21 ARG A 155     -11.407  66.553 -27.752  1.00 36.02           H  
ATOM   2279 HH22 ARG A 155     -11.290  68.084 -28.556  1.00 36.02           H  
ATOM   2280  CZ  ARG A 155     -12.909  67.007 -29.035  1.00 36.02           C  
ATOM   2281  N   GLU A 156     -16.867  73.020 -31.364  1.00 28.89           N  
ATOM   2282  H   GLU A 156     -15.991  73.462 -31.123  1.00 28.89           H  
ATOM   2283  CA  GLU A 156     -18.129  73.633 -30.926  1.00 28.89           C  
ATOM   2284  HA  GLU A 156     -18.823  72.832 -30.671  1.00 28.89           H  
ATOM   2285  C   GLU A 156     -18.854  74.434 -32.014  1.00 28.89           C  
ATOM   2286  CB  GLU A 156     -17.914  74.510 -29.676  1.00 28.89           C  
ATOM   2287  HB2 GLU A 156     -18.353  75.491 -29.863  1.00 28.89           H  
ATOM   2288  HB3 GLU A 156     -16.853  74.655 -29.475  1.00 28.89           H  
ATOM   2289  O   GLU A 156     -20.060  74.634 -31.900  1.00 28.89           O  
ATOM   2290  CG  GLU A 156     -18.587  73.887 -28.443  1.00 28.89           C  
ATOM   2291  HG2 GLU A 156     -17.960  73.071 -28.082  1.00 28.89           H  
ATOM   2292  HG3 GLU A 156     -19.548  73.462 -28.733  1.00 28.89           H  
ATOM   2293  CD  GLU A 156     -18.850  74.879 -27.302  1.00 28.89           C  
ATOM   2294  OE1 GLU A 156     -19.236  74.422 -26.202  1.00 28.89           O  
ATOM   2295  OE2 GLU A 156     -18.738  76.114 -27.460  1.00 28.89           O  
ATOM   2296  N   LEU A 157     -18.145  74.901 -33.048  1.00 26.54           N  
ATOM   2297  H   LEU A 157     -17.169  74.649 -33.121  1.00 26.54           H  
ATOM   2298  CA  LEU A 157     -18.703  75.823 -34.045  1.00 26.54           C  
ATOM   2299  HA  LEU A 157     -19.346  76.540 -33.534  1.00 26.54           H  
ATOM   2300  C   LEU A 157     -19.607  75.152 -35.092  1.00 26.54           C  
ATOM   2301  CB  LEU A 157     -17.559  76.585 -34.737  1.00 26.54           C  
ATOM   2302  HB2 LEU A 157     -16.836  75.856 -35.103  1.00 26.54           H  
ATOM   2303  HB3 LEU A 157     -17.962  77.106 -35.606  1.00 26.54           H  
ATOM   2304  O   LEU A 157     -20.419  75.845 -35.693  1.00 26.54           O  
ATOM   2305  CG  LEU A 157     -16.838  77.619 -33.854  1.00 26.54           C  
ATOM   2306  HG  LEU A 157     -16.488  77.141 -32.938  1.00 26.54           H  
ATOM   2307  CD1 LEU A 157     -15.624  78.167 -34.606  1.00 26.54           C  
ATOM   2308 HD11 LEU A 157     -15.946  78.659 -35.524  1.00 26.54           H  
ATOM   2309 HD12 LEU A 157     -14.951  77.346 -34.853  1.00 26.54           H  
ATOM   2310 HD13 LEU A 157     -15.091  78.879 -33.975  1.00 26.54           H  
ATOM   2311  CD2 LEU A 157     -17.735  78.806 -33.489  1.00 26.54           C  
ATOM   2312 HD21 LEU A 157     -18.134  79.263 -34.394  1.00 26.54           H  
ATOM   2313 HD22 LEU A 157     -17.161  79.545 -32.929  1.00 26.54           H  
ATOM   2314 HD23 LEU A 157     -18.562  78.469 -32.865  1.00 26.54           H  
ATOM   2315  N   ASP A 158     -19.512  73.836 -35.299  1.00 27.59           N  
ATOM   2316  H   ASP A 158     -18.824  73.323 -34.766  1.00 27.59           H  
ATOM   2317  CA  ASP A 158     -20.255  73.092 -36.341  1.00 27.59           C  
ATOM   2318  HA  ASP A 158     -20.197  73.659 -37.271  1.00 27.59           H  
ATOM   2319  C   ASP A 158     -21.772  72.940 -36.056  1.00 27.59           C  
ATOM   2320  CB  ASP A 158     -19.582  71.717 -36.570  1.00 27.59           C  
ATOM   2321  HB2 ASP A 158     -19.254  71.317 -35.610  1.00 27.59           H  
ATOM   2322  HB3 ASP A 158     -20.305  71.008 -36.973  1.00 27.59           H  
ATOM   2323  O   ASP A 158     -22.441  72.090 -36.638  1.00 27.59           O  
ATOM   2324  CG  ASP A 158     -18.405  71.707 -37.554  1.00 27.59           C  
ATOM   2325  OD1 ASP A 158     -18.212  72.694 -38.299  1.00 27.59           O  
ATOM   2326  OD2 ASP A 158     -17.713  70.661 -37.584  1.00 27.59           O  
ATOM   2327  N   GLY A 159     -22.333  73.720 -35.129  1.00 27.17           N  
ATOM   2328  H   GLY A 159     -21.768  74.473 -34.762  1.00 27.17           H  
ATOM   2329  CA  GLY A 159     -23.733  73.622 -34.710  1.00 27.17           C  
ATOM   2330  HA2 GLY A 159     -23.984  72.571 -34.571  1.00 27.17           H  
ATOM   2331  HA3 GLY A 159     -23.840  74.131 -33.752  1.00 27.17           H  
ATOM   2332  C   GLY A 159     -24.778  74.218 -35.665  1.00 27.17           C  
ATOM   2333  O   GLY A 159     -25.956  74.170 -35.307  1.00 27.17           O  
ATOM   2334  N   ASP A 160     -24.383  74.774 -36.815  1.00 23.59           N  
ATOM   2335  H   ASP A 160     -23.410  74.690 -37.073  1.00 23.59           H  
ATOM   2336  CA  ASP A 160     -25.316  75.239 -37.863  1.00 23.59           C  
ATOM   2337  HA  ASP A 160     -26.171  75.705 -37.371  1.00 23.59           H  
ATOM   2338  C   ASP A 160     -25.916  74.070 -38.676  1.00 23.59           C  
ATOM   2339  CB  ASP A 160     -24.642  76.313 -38.765  1.00 23.59           C  
ATOM   2340  HB2 ASP A 160     -23.562  76.276 -38.622  1.00 23.59           H  
ATOM   2341  HB3 ASP A 160     -24.822  76.045 -39.806  1.00 23.59           H  
ATOM   2342  O   ASP A 160     -25.147  73.282 -39.277  1.00 23.59           O  
ATOM   2343  CG  ASP A 160     -25.112  77.779 -38.590  1.00 23.59           C  
ATOM   2344  OD1 ASP A 160     -25.972  78.082 -37.727  1.00 23.59           O  
ATOM   2345  OD2 ASP A 160     -24.629  78.628 -39.383  1.00 23.59           O  
ATOM   2346  OXT ASP A 160     -27.167  73.984 -38.720  1.00 23.59           O  
TER    2347      ASP A 160                                                       
ATOM   2347  N   MET B   1      27.081 -12.766  49.983  1.00 71.16           N  
ATOM   2348  H   MET B   1      26.940 -13.245  50.861  1.00 71.16           H  
ATOM   2349  H2  MET B   1      26.882 -11.785  50.115  1.00 71.16           H  
ATOM   2350  H3  MET B   1      28.035 -12.893  49.677  1.00 71.16           H  
ATOM   2351  CA  MET B   1      26.162 -13.322  48.983  1.00 71.16           C  
ATOM   2352  HA  MET B   1      25.152 -13.224  49.381  1.00 71.16           H  
ATOM   2353  C   MET B   1      26.485 -14.797  48.809  1.00 71.16           C  
ATOM   2354  CB  MET B   1      26.193 -12.521  47.675  1.00 71.16           C  
ATOM   2355  HB2 MET B   1      26.935 -12.925  46.986  1.00 71.16           H  
ATOM   2356  HB3 MET B   1      26.450 -11.484  47.893  1.00 71.16           H  
ATOM   2357  O   MET B   1      27.565 -15.117  48.311  1.00 71.16           O  
ATOM   2358  CG  MET B   1      24.812 -12.532  47.025  1.00 71.16           C  
ATOM   2359  HG2 MET B   1      24.070 -12.150  47.725  1.00 71.16           H  
ATOM   2360  HG3 MET B   1      24.574 -13.569  46.786  1.00 71.16           H  
ATOM   2361  SD  MET B   1      24.695 -11.604  45.480  1.00 71.16           S  
ATOM   2362  CE  MET B   1      24.740  -9.879  46.036  1.00 71.16           C  
ATOM   2363  HE1 MET B   1      24.587  -9.229  45.175  1.00 71.16           H  
ATOM   2364  HE2 MET B   1      25.701  -9.651  46.495  1.00 71.16           H  
ATOM   2365  HE3 MET B   1      23.932  -9.703  46.747  1.00 71.16           H  
ATOM   2366  N   THR B   2      25.632 -15.674  49.331  1.00 85.31           N  
ATOM   2367  H   THR B   2      24.762 -15.314  49.695  1.00 85.31           H  
ATOM   2368  CA  THR B   2      25.717 -17.124  49.110  1.00 85.31           C  
ATOM   2369  HA  THR B   2      26.686 -17.481  49.457  1.00 85.31           H  
ATOM   2370  C   THR B   2      25.613 -17.428  47.616  1.00 85.31           C  
ATOM   2371  CB  THR B   2      24.621 -17.891  49.872  1.00 85.31           C  
ATOM   2372  HB  THR B   2      24.770 -18.958  49.706  1.00 85.31           H  
ATOM   2373  O   THR B   2      25.173 -16.584  46.832  1.00 85.31           O  
ATOM   2374  CG2 THR B   2      24.643 -17.629  51.377  1.00 85.31           C  
ATOM   2375 HG21 THR B   2      25.626 -17.873  51.780  1.00 85.31           H  
ATOM   2376 HG22 THR B   2      24.412 -16.585  51.591  1.00 85.31           H  
ATOM   2377 HG23 THR B   2      23.898 -18.260  51.862  1.00 85.31           H  
ATOM   2378  OG1 THR B   2      23.348 -17.543  49.396  1.00 85.31           O  
ATOM   2379  HG1 THR B   2      23.009 -16.830  49.942  1.00 85.31           H  
ATOM   2380  N   ASP B   3      26.030 -18.623  47.203  1.00 74.91           N  
ATOM   2381  H   ASP B   3      26.397 -19.299  47.858  1.00 74.91           H  
ATOM   2382  CA  ASP B   3      25.887 -19.029  45.803  1.00 74.91           C  
ATOM   2383  HA  ASP B   3      26.426 -18.315  45.180  1.00 74.91           H  
ATOM   2384  C   ASP B   3      24.410 -18.995  45.367  1.00 74.91           C  
ATOM   2385  CB  ASP B   3      26.525 -20.412  45.627  1.00 74.91           C  
ATOM   2386  HB2 ASP B   3      25.849 -21.180  46.001  1.00 74.91           H  
ATOM   2387  HB3 ASP B   3      27.446 -20.459  46.209  1.00 74.91           H  
ATOM   2388  O   ASP B   3      24.079 -18.439  44.322  1.00 74.91           O  
ATOM   2389  CG  ASP B   3      26.883 -20.669  44.166  1.00 74.91           C  
ATOM   2390  OD1 ASP B   3      27.594 -19.800  43.609  1.00 74.91           O  
ATOM   2391  OD2 ASP B   3      26.476 -21.734  43.656  1.00 74.91           O  
ATOM   2392  N   SER B   4      23.503 -19.433  46.249  1.00 75.50           N  
ATOM   2393  H   SER B   4      23.824 -19.911  47.079  1.00 75.50           H  
ATOM   2394  CA  SER B   4      22.052 -19.343  46.052  1.00 75.50           C  
ATOM   2395  HA  SER B   4      21.789 -19.905  45.156  1.00 75.50           H  
ATOM   2396  C   SER B   4      21.552 -17.906  45.858  1.00 75.50           C  
ATOM   2397  CB  SER B   4      21.326 -19.965  47.250  1.00 75.50           C  
ATOM   2398  HB2 SER B   4      20.251 -19.953  47.074  1.00 75.50           H  
ATOM   2399  HB3 SER B   4      21.540 -19.377  48.143  1.00 75.50           H  
ATOM   2400  O   SER B   4      20.718 -17.675  44.988  1.00 75.50           O  
ATOM   2401  OG  SER B   4      21.758 -21.296  47.464  1.00 75.50           O  
ATOM   2402  HG  SER B   4      21.217 -21.887  46.934  1.00 75.50           H  
ATOM   2403  N   GLU B   5      22.059 -16.927  46.617  1.00 80.68           N  
ATOM   2404  H   GLU B   5      22.748 -17.166  47.316  1.00 80.68           H  
ATOM   2405  CA  GLU B   5      21.671 -15.514  46.463  1.00 80.68           C  
ATOM   2406  HA  GLU B   5      20.584 -15.430  46.486  1.00 80.68           H  
ATOM   2407  C   GLU B   5      22.128 -14.932  45.116  1.00 80.68           C  
ATOM   2408  CB  GLU B   5      22.246 -14.678  47.616  1.00 80.68           C  
ATOM   2409  HB2 GLU B   5      22.209 -13.624  47.339  1.00 80.68           H  
ATOM   2410  HB3 GLU B   5      23.287 -14.972  47.750  1.00 80.68           H  
ATOM   2411  O   GLU B   5      21.353 -14.239  44.459  1.00 80.68           O  
ATOM   2412  CG  GLU B   5      21.496 -14.830  48.948  1.00 80.68           C  
ATOM   2413  HG2 GLU B   5      20.510 -14.377  48.840  1.00 80.68           H  
ATOM   2414  HG3 GLU B   5      21.351 -15.888  49.165  1.00 80.68           H  
ATOM   2415  CD  GLU B   5      22.246 -14.180  50.125  1.00 80.68           C  
ATOM   2416  OE1 GLU B   5      21.590 -13.784  51.104  1.00 80.68           O  
ATOM   2417  OE2 GLU B   5      23.503 -14.150  50.096  1.00 80.68           O  
ATOM   2418  N   LYS B   6      23.345 -15.261  44.658  1.00 76.74           N  
ATOM   2419  H   LYS B   6      23.912 -15.880  45.220  1.00 76.74           H  
ATOM   2420  CA  LYS B   6      23.835 -14.829  43.335  1.00 76.74           C  
ATOM   2421  HA  LYS B   6      23.735 -13.748  43.243  1.00 76.74           H  
ATOM   2422  C   LYS B   6      23.007 -15.444  42.211  1.00 76.74           C  
ATOM   2423  CB  LYS B   6      25.300 -15.233  43.141  1.00 76.74           C  
ATOM   2424  HB2 LYS B   6      25.390 -16.311  43.276  1.00 76.74           H  
ATOM   2425  HB3 LYS B   6      25.591 -14.995  42.118  1.00 76.74           H  
ATOM   2426  O   LYS B   6      22.582 -14.754  41.287  1.00 76.74           O  
ATOM   2427  CG  LYS B   6      26.263 -14.523  44.095  1.00 76.74           C  
ATOM   2428  HG2 LYS B   6      26.243 -13.449  43.909  1.00 76.74           H  
ATOM   2429  HG3 LYS B   6      25.978 -14.723  45.128  1.00 76.74           H  
ATOM   2430  CD  LYS B   6      27.673 -15.056  43.845  1.00 76.74           C  
ATOM   2431  HD2 LYS B   6      27.646 -16.145  43.864  1.00 76.74           H  
ATOM   2432  HD3 LYS B   6      28.009 -14.728  42.861  1.00 76.74           H  
ATOM   2433  CE  LYS B   6      28.635 -14.567  44.923  1.00 76.74           C  
ATOM   2434  HE2 LYS B   6      28.243 -14.871  45.894  1.00 76.74           H  
ATOM   2435  HE3 LYS B   6      28.676 -13.478  44.889  1.00 76.74           H  
ATOM   2436  NZ  LYS B   6      29.974 -15.158  44.700  1.00 76.74           N  
ATOM   2437  HZ1 LYS B   6      30.623 -14.882  45.424  1.00 76.74           H  
ATOM   2438  HZ2 LYS B   6      30.332 -14.876  43.799  1.00 76.74           H  
ATOM   2439  HZ3 LYS B   6      29.897 -16.165  44.694  1.00 76.74           H  
ATOM   2440  N   VAL B   7      22.753 -16.751  42.293  1.00 77.66           N  
ATOM   2441  H   VAL B   7      23.148 -17.269  43.065  1.00 77.66           H  
ATOM   2442  CA  VAL B   7      21.957 -17.468  41.291  1.00 77.66           C  
ATOM   2443  HA  VAL B   7      22.372 -17.262  40.305  1.00 77.66           H  
ATOM   2444  C   VAL B   7      20.512 -16.958  41.266  1.00 77.66           C  
ATOM   2445  CB  VAL B   7      22.042 -18.988  41.517  1.00 77.66           C  
ATOM   2446  HB  VAL B   7      21.743 -19.224  42.538  1.00 77.66           H  
ATOM   2447  O   VAL B   7      19.935 -16.846  40.184  1.00 77.66           O  
ATOM   2448  CG1 VAL B   7      21.139 -19.749  40.543  1.00 77.66           C  
ATOM   2449 HG11 VAL B   7      21.344 -20.816  40.625  1.00 77.66           H  
ATOM   2450 HG12 VAL B   7      20.091 -19.570  40.782  1.00 77.66           H  
ATOM   2451 HG13 VAL B   7      21.335 -19.430  39.519  1.00 77.66           H  
ATOM   2452  CG2 VAL B   7      23.470 -19.503  41.274  1.00 77.66           C  
ATOM   2453 HG21 VAL B   7      23.738 -19.401  40.223  1.00 77.66           H  
ATOM   2454 HG22 VAL B   7      23.539 -20.551  41.563  1.00 77.66           H  
ATOM   2455 HG23 VAL B   7      24.195 -18.948  41.870  1.00 77.66           H  
ATOM   2456  N   ALA B   8      19.943 -16.568  42.411  1.00 75.81           N  
ATOM   2457  H   ALA B   8      20.439 -16.713  43.279  1.00 75.81           H  
ATOM   2458  CA  ALA B   8      18.616 -15.959  42.472  1.00 75.81           C  
ATOM   2459  HA  ALA B   8      17.906 -16.644  42.009  1.00 75.81           H  
ATOM   2460  C   ALA B   8      18.535 -14.630  41.695  1.00 75.81           C  
ATOM   2461  CB  ALA B   8      18.213 -15.781  43.941  1.00 75.81           C  
ATOM   2462  HB1 ALA B   8      18.907 -15.106  44.443  1.00 75.81           H  
ATOM   2463  HB2 ALA B   8      17.208 -15.364  43.997  1.00 75.81           H  
ATOM   2464  HB3 ALA B   8      18.223 -16.746  44.447  1.00 75.81           H  
ATOM   2465  O   ALA B   8      17.534 -14.385  41.018  1.00 75.81           O  
ATOM   2466  N   GLU B   9      19.577 -13.790  41.729  1.00 77.86           N  
ATOM   2467  H   GLU B   9      20.368 -14.009  42.317  1.00 77.86           H  
ATOM   2468  CA  GLU B   9      19.633 -12.566  40.914  1.00 77.86           C  
ATOM   2469  HA  GLU B   9      18.707 -12.008  41.053  1.00 77.86           H  
ATOM   2470  C   GLU B   9      19.733 -12.868  39.415  1.00 77.86           C  
ATOM   2471  CB  GLU B   9      20.796 -11.659  41.335  1.00 77.86           C  
ATOM   2472  HB2 GLU B   9      20.903 -10.885  40.575  1.00 77.86           H  
ATOM   2473  HB3 GLU B   9      21.722 -12.232  41.380  1.00 77.86           H  
ATOM   2474  O   GLU B   9      18.989 -12.282  38.623  1.00 77.86           O  
ATOM   2475  CG  GLU B   9      20.534 -10.973  42.681  1.00 77.86           C  
ATOM   2476  HG2 GLU B   9      20.540 -11.724  43.471  1.00 77.86           H  
ATOM   2477  HG3 GLU B   9      19.539 -10.529  42.653  1.00 77.86           H  
ATOM   2478  CD  GLU B   9      21.557  -9.873  43.007  1.00 77.86           C  
ATOM   2479  OE1 GLU B   9      21.279  -9.133  43.977  1.00 77.86           O  
ATOM   2480  OE2 GLU B   9      22.569  -9.751  42.281  1.00 77.86           O  
ATOM   2481  N   TYR B  10      20.579 -13.823  39.017  1.00 77.92           N  
ATOM   2482  H   TYR B  10      21.197 -14.237  39.701  1.00 77.92           H  
ATOM   2483  CA  TYR B  10      20.678 -14.241  37.615  1.00 77.92           C  
ATOM   2484  HA  TYR B  10      20.892 -13.360  37.010  1.00 77.92           H  
ATOM   2485  C   TYR B  10      19.361 -14.824  37.089  1.00 77.92           C  
ATOM   2486  CB  TYR B  10      21.819 -15.251  37.435  1.00 77.92           C  
ATOM   2487  HB2 TYR B  10      21.691 -16.066  38.147  1.00 77.92           H  
ATOM   2488  HB3 TYR B  10      21.745 -15.679  36.435  1.00 77.92           H  
ATOM   2489  O   TYR B  10      18.932 -14.479  35.986  1.00 77.92           O  
ATOM   2490  CG  TYR B  10      23.209 -14.661  37.570  1.00 77.92           C  
ATOM   2491  CD1 TYR B  10      23.608 -13.604  36.726  1.00 77.92           C  
ATOM   2492  HD1 TYR B  10      22.924 -13.210  35.989  1.00 77.92           H  
ATOM   2493  CD2 TYR B  10      24.115 -15.181  38.514  1.00 77.92           C  
ATOM   2494  HD2 TYR B  10      23.817 -15.991  39.164  1.00 77.92           H  
ATOM   2495  CE1 TYR B  10      24.899 -13.054  36.840  1.00 77.92           C  
ATOM   2496  HE1 TYR B  10      25.197 -12.237  36.199  1.00 77.92           H  
ATOM   2497  CE2 TYR B  10      25.409 -14.641  38.625  1.00 77.92           C  
ATOM   2498  HE2 TYR B  10      26.108 -15.031  39.350  1.00 77.92           H  
ATOM   2499  OH  TYR B  10      27.051 -13.053  37.907  1.00 77.92           O  
ATOM   2500  HH  TYR B  10      27.181 -12.313  37.309  1.00 77.92           H  
ATOM   2501  CZ  TYR B  10      25.801 -13.573  37.793  1.00 77.92           C  
ATOM   2502  N   LEU B  11      18.677 -15.655  37.882  1.00 73.63           N  
ATOM   2503  H   LEU B  11      19.093 -15.923  38.763  1.00 73.63           H  
ATOM   2504  CA  LEU B  11      17.381 -16.226  37.516  1.00 73.63           C  
ATOM   2505  HA  LEU B  11      17.490 -16.690  36.536  1.00 73.63           H  
ATOM   2506  C   LEU B  11      16.304 -15.136  37.397  1.00 73.63           C  
ATOM   2507  CB  LEU B  11      17.004 -17.302  38.550  1.00 73.63           C  
ATOM   2508  HB2 LEU B  11      17.865 -17.946  38.725  1.00 73.63           H  
ATOM   2509  HB3 LEU B  11      16.765 -16.808  39.492  1.00 73.63           H  
ATOM   2510  O   LEU B  11      15.499 -15.157  36.461  1.00 73.63           O  
ATOM   2511  CG  LEU B  11      15.818 -18.188  38.123  1.00 73.63           C  
ATOM   2512  HG  LEU B  11      14.980 -17.561  37.817  1.00 73.63           H  
ATOM   2513  CD1 LEU B  11      16.192 -19.126  36.971  1.00 73.63           C  
ATOM   2514 HD11 LEU B  11      17.049 -19.739  37.249  1.00 73.63           H  
ATOM   2515 HD12 LEU B  11      15.350 -19.779  36.742  1.00 73.63           H  
ATOM   2516 HD13 LEU B  11      16.426 -18.550  36.076  1.00 73.63           H  
ATOM   2517  CD2 LEU B  11      15.363 -19.047  39.302  1.00 73.63           C  
ATOM   2518 HD21 LEU B  11      15.051 -18.407  40.127  1.00 73.63           H  
ATOM   2519 HD22 LEU B  11      16.179 -19.688  39.635  1.00 73.63           H  
ATOM   2520 HD23 LEU B  11      14.518 -19.667  39.003  1.00 73.63           H  
ATOM   2521  N   ARG B  12      16.316 -14.141  38.296  1.00 74.73           N  
ATOM   2522  H   ARG B  12      16.981 -14.195  39.055  1.00 74.73           H  
ATOM   2523  CA  ARG B  12      15.434 -12.968  38.209  1.00 74.73           C  
ATOM   2524  HA  ARG B  12      14.401 -13.312  38.154  1.00 74.73           H  
ATOM   2525  C   ARG B  12      15.694 -12.172  36.929  1.00 74.73           C  
ATOM   2526  CB  ARG B  12      15.593 -12.101  39.467  1.00 74.73           C  
ATOM   2527  HB2 ARG B  12      16.589 -11.658  39.483  1.00 74.73           H  
ATOM   2528  HB3 ARG B  12      15.487 -12.738  40.345  1.00 74.73           H  
ATOM   2529  O   ARG B  12      14.742 -11.815  36.244  1.00 74.73           O  
ATOM   2530  CG  ARG B  12      14.535 -10.986  39.531  1.00 74.73           C  
ATOM   2531  HG2 ARG B  12      14.580 -10.389  38.621  1.00 74.73           H  
ATOM   2532  HG3 ARG B  12      13.542 -11.429  39.604  1.00 74.73           H  
ATOM   2533  CD  ARG B  12      14.768 -10.045  40.719  1.00 74.73           C  
ATOM   2534  HD2 ARG B  12      15.764  -9.613  40.617  1.00 74.73           H  
ATOM   2535  HD3 ARG B  12      14.041  -9.234  40.666  1.00 74.73           H  
ATOM   2536  NE  ARG B  12      14.624 -10.734  42.018  1.00 74.73           N  
ATOM   2537  HE  ARG B  12      13.904 -11.440  42.078  1.00 74.73           H  
ATOM   2538  NH1 ARG B  12      16.315  -9.658  43.159  1.00 74.73           N  
ATOM   2539 HH11 ARG B  12      16.906  -9.572  43.973  1.00 74.73           H  
ATOM   2540 HH12 ARG B  12      16.545  -9.117  42.338  1.00 74.73           H  
ATOM   2541  NH2 ARG B  12      15.121 -11.233  44.184  1.00 74.73           N  
ATOM   2542 HH21 ARG B  12      15.699 -11.086  44.999  1.00 74.73           H  
ATOM   2543 HH22 ARG B  12      14.408 -11.948  44.193  1.00 74.73           H  
ATOM   2544  CZ  ARG B  12      15.351 -10.535  43.107  1.00 74.73           C  
ATOM   2545  N   ARG B  13      16.957 -11.927  36.563  1.00 78.65           N  
ATOM   2546  H   ARG B  13      17.699 -12.220  37.182  1.00 78.65           H  
ATOM   2547  CA  ARG B  13      17.292 -11.224  35.315  1.00 78.65           C  
ATOM   2548  HA  ARG B  13      16.727 -10.292  35.301  1.00 78.65           H  
ATOM   2549  C   ARG B  13      16.824 -12.001  34.084  1.00 78.65           C  
ATOM   2550  CB  ARG B  13      18.800 -10.912  35.264  1.00 78.65           C  
ATOM   2551  HB2 ARG B  13      19.357 -11.848  35.247  1.00 78.65           H  
ATOM   2552  HB3 ARG B  13      19.089 -10.368  36.164  1.00 78.65           H  
ATOM   2553  O   ARG B  13      16.142 -11.429  33.243  1.00 78.65           O  
ATOM   2554  CG  ARG B  13      19.196 -10.084  34.028  1.00 78.65           C  
ATOM   2555  HG2 ARG B  13      20.284 -10.036  33.967  1.00 78.65           H  
ATOM   2556  HG3 ARG B  13      18.841 -10.584  33.128  1.00 78.65           H  
ATOM   2557  CD  ARG B  13      18.649  -8.651  34.083  1.00 78.65           C  
ATOM   2558  HD2 ARG B  13      19.318  -8.050  34.700  1.00 78.65           H  
ATOM   2559  HD3 ARG B  13      17.659  -8.641  34.538  1.00 78.65           H  
ATOM   2560  NE  ARG B  13      18.523  -8.070  32.741  1.00 78.65           N  
ATOM   2561  HE  ARG B  13      18.389  -8.712  31.972  1.00 78.65           H  
ATOM   2562  NH1 ARG B  13      18.393  -5.847  33.339  1.00 78.65           N  
ATOM   2563 HH11 ARG B  13      18.603  -6.087  34.297  1.00 78.65           H  
ATOM   2564 HH12 ARG B  13      18.273  -4.885  33.054  1.00 78.65           H  
ATOM   2565  NH2 ARG B  13      18.086  -6.469  31.220  1.00 78.65           N  
ATOM   2566 HH21 ARG B  13      17.908  -5.512  30.949  1.00 78.65           H  
ATOM   2567 HH22 ARG B  13      17.700  -7.218  30.664  1.00 78.65           H  
ATOM   2568  CZ  ARG B  13      18.347  -6.797  32.445  1.00 78.65           C  
ATOM   2569  N   ALA B  14      17.114 -13.301  34.015  1.00 74.84           N  
ATOM   2570  H   ALA B  14      17.694 -13.702  34.738  1.00 74.84           H  
ATOM   2571  CA  ALA B  14      16.717 -14.146  32.889  1.00 74.84           C  
ATOM   2572  HA  ALA B  14      17.138 -13.729  31.974  1.00 74.84           H  
ATOM   2573  C   ALA B  14      15.189 -14.204  32.706  1.00 74.84           C  
ATOM   2574  CB  ALA B  14      17.305 -15.546  33.106  1.00 74.84           C  
ATOM   2575  HB1 ALA B  14      17.049 -16.186  32.262  1.00 74.84           H  
ATOM   2576  HB2 ALA B  14      16.909 -15.984  34.022  1.00 74.84           H  
ATOM   2577  HB3 ALA B  14      18.391 -15.481  33.183  1.00 74.84           H  
ATOM   2578  O   ALA B  14      14.695 -14.125  31.583  1.00 74.84           O  
ATOM   2579  N   THR B  15      14.430 -14.302  33.802  1.00 82.32           N  
ATOM   2580  H   THR B  15      14.888 -14.373  34.699  1.00 82.32           H  
ATOM   2581  CA  THR B  15      12.957 -14.315  33.754  1.00 82.32           C  
ATOM   2582  HA  THR B  15      12.649 -14.995  32.961  1.00 82.32           H  
ATOM   2583  C   THR B  15      12.363 -12.952  33.392  1.00 82.32           C  
ATOM   2584  CB  THR B  15      12.337 -14.832  35.061  1.00 82.32           C  
ATOM   2585  HB  THR B  15      11.266 -14.631  35.048  1.00 82.32           H  
ATOM   2586  O   THR B  15      11.377 -12.907  32.655  1.00 82.32           O  
ATOM   2587  CG2 THR B  15      12.542 -16.335  35.228  1.00 82.32           C  
ATOM   2588 HG21 THR B  15      13.603 -16.582  35.231  1.00 82.32           H  
ATOM   2589 HG22 THR B  15      12.056 -16.864  34.408  1.00 82.32           H  
ATOM   2590 HG23 THR B  15      12.095 -16.660  36.168  1.00 82.32           H  
ATOM   2591  OG1 THR B  15      12.903 -14.214  36.190  1.00 82.32           O  
ATOM   2592  HG1 THR B  15      13.775 -14.594  36.317  1.00 82.32           H  
ATOM   2593  N   LEU B  16      12.972 -11.843  33.831  1.00 81.24           N  
ATOM   2594  H   LEU B  16      13.747 -11.939  34.471  1.00 81.24           H  
ATOM   2595  CA  LEU B  16      12.586 -10.495  33.399  1.00 81.24           C  
ATOM   2596  HA  LEU B  16      11.509 -10.384  33.520  1.00 81.24           H  
ATOM   2597  C   LEU B  16      12.867 -10.267  31.909  1.00 81.24           C  
ATOM   2598  CB  LEU B  16      13.307  -9.437  34.255  1.00 81.24           C  
ATOM   2599  HB2 LEU B  16      13.230  -8.473  33.753  1.00 81.24           H  
ATOM   2600  HB3 LEU B  16      14.366  -9.692  34.305  1.00 81.24           H  
ATOM   2601  O   LEU B  16      11.978  -9.798  31.199  1.00 81.24           O  
ATOM   2602  CG  LEU B  16      12.754  -9.280  35.683  1.00 81.24           C  
ATOM   2603  HG  LEU B  16      12.722 -10.248  36.183  1.00 81.24           H  
ATOM   2604  CD1 LEU B  16      13.664  -8.345  36.481  1.00 81.24           C  
ATOM   2605 HD11 LEU B  16      14.669  -8.765  36.521  1.00 81.24           H  
ATOM   2606 HD12 LEU B  16      13.704  -7.364  36.006  1.00 81.24           H  
ATOM   2607 HD13 LEU B  16      13.287  -8.238  37.498  1.00 81.24           H  
ATOM   2608  CD2 LEU B  16      11.344  -8.686  35.693  1.00 81.24           C  
ATOM   2609 HD21 LEU B  16      11.339  -7.740  35.152  1.00 81.24           H  
ATOM   2610 HD22 LEU B  16      11.028  -8.517  36.722  1.00 81.24           H  
ATOM   2611 HD23 LEU B  16      10.645  -9.383  35.230  1.00 81.24           H  
ATOM   2612  N   ASP B  17      14.048 -10.655  31.424  1.00 83.39           N  
ATOM   2613  H   ASP B  17      14.751 -10.989  32.067  1.00 83.39           H  
ATOM   2614  CA  ASP B  17      14.409 -10.538  30.006  1.00 83.39           C  
ATOM   2615  HA  ASP B  17      14.255  -9.507  29.687  1.00 83.39           H  
ATOM   2616  C   ASP B  17      13.509 -11.425  29.124  1.00 83.39           C  
ATOM   2617  CB  ASP B  17      15.897 -10.890  29.804  1.00 83.39           C  
ATOM   2618  HB2 ASP B  17      16.100 -11.859  30.259  1.00 83.39           H  
ATOM   2619  HB3 ASP B  17      16.082 -10.985  28.734  1.00 83.39           H  
ATOM   2620  O   ASP B  17      13.084 -11.001  28.050  1.00 83.39           O  
ATOM   2621  CG  ASP B  17      16.887  -9.847  30.352  1.00 83.39           C  
ATOM   2622  OD1 ASP B  17      16.544  -8.653  30.484  1.00 83.39           O  
ATOM   2623  OD2 ASP B  17      18.061 -10.202  30.595  1.00 83.39           O  
ATOM   2624  N   LEU B  18      13.149 -12.632  29.587  1.00 82.84           N  
ATOM   2625  H   LEU B  18      13.575 -12.959  30.442  1.00 82.84           H  
ATOM   2626  CA  LEU B  18      12.190 -13.505  28.898  1.00 82.84           C  
ATOM   2627  HA  LEU B  18      12.517 -13.640  27.868  1.00 82.84           H  
ATOM   2628  C   LEU B  18      10.793 -12.880  28.845  1.00 82.84           C  
ATOM   2629  CB  LEU B  18      12.162 -14.876  29.599  1.00 82.84           C  
ATOM   2630  HB2 LEU B  18      13.143 -15.338  29.488  1.00 82.84           H  
ATOM   2631  HB3 LEU B  18      11.986 -14.719  30.663  1.00 82.84           H  
ATOM   2632  O   LEU B  18      10.124 -12.950  27.813  1.00 82.84           O  
ATOM   2633  CG  LEU B  18      11.088 -15.853  29.076  1.00 82.84           C  
ATOM   2634  HG  LEU B  18      10.096 -15.428  29.225  1.00 82.84           H  
ATOM   2635  CD1 LEU B  18      11.264 -16.181  27.594  1.00 82.84           C  
ATOM   2636 HD11 LEU B  18      10.525 -16.920  27.283  1.00 82.84           H  
ATOM   2637 HD12 LEU B  18      11.135 -15.287  26.984  1.00 82.84           H  
ATOM   2638 HD13 LEU B  18      12.260 -16.591  27.428  1.00 82.84           H  
ATOM   2639  CD2 LEU B  18      11.157 -17.158  29.868  1.00 82.84           C  
ATOM   2640 HD21 LEU B  18      12.159 -17.582  29.800  1.00 82.84           H  
ATOM   2641 HD22 LEU B  18      10.922 -16.964  30.915  1.00 82.84           H  
ATOM   2642 HD23 LEU B  18      10.442 -17.880  29.472  1.00 82.84           H  
ATOM   2643  N   ARG B  19      10.342 -12.265  29.944  1.00 83.61           N  
ATOM   2644  H   ARG B  19      10.934 -12.251  30.762  1.00 83.61           H  
ATOM   2645  CA  ARG B  19       9.047 -11.579  29.985  1.00 83.61           C  
ATOM   2646  HA  ARG B  19       8.279 -12.278  29.655  1.00 83.61           H  
ATOM   2647  C   ARG B  19       9.013 -10.414  28.998  1.00 83.61           C  
ATOM   2648  CB  ARG B  19       8.738 -11.139  31.422  1.00 83.61           C  
ATOM   2649  HB2 ARG B  19       9.459 -10.386  31.736  1.00 83.61           H  
ATOM   2650  HB3 ARG B  19       8.829 -12.002  32.081  1.00 83.61           H  
ATOM   2651  O   ARG B  19       8.036 -10.307  28.263  1.00 83.61           O  
ATOM   2652  CG  ARG B  19       7.312 -10.578  31.539  1.00 83.61           C  
ATOM   2653  HG2 ARG B  19       7.195  -9.702  30.901  1.00 83.61           H  
ATOM   2654  HG3 ARG B  19       6.605 -11.341  31.211  1.00 83.61           H  
ATOM   2655  CD  ARG B  19       6.979 -10.194  32.983  1.00 83.61           C  
ATOM   2656  HD2 ARG B  19       5.916  -9.959  33.036  1.00 83.61           H  
ATOM   2657  HD3 ARG B  19       7.183 -11.046  33.632  1.00 83.61           H  
ATOM   2658  NE  ARG B  19       7.751  -9.019  33.428  1.00 83.61           N  
ATOM   2659  HE  ARG B  19       8.273  -8.525  32.718  1.00 83.61           H  
ATOM   2660  NH1 ARG B  19       7.073  -9.025  35.622  1.00 83.61           N  
ATOM   2661 HH11 ARG B  19       7.029  -8.565  36.520  1.00 83.61           H  
ATOM   2662 HH12 ARG B  19       6.501  -9.836  35.433  1.00 83.61           H  
ATOM   2663  NH2 ARG B  19       8.403  -7.395  34.877  1.00 83.61           N  
ATOM   2664 HH21 ARG B  19       8.853  -6.905  34.117  1.00 83.61           H  
ATOM   2665 HH22 ARG B  19       8.366  -6.960  35.788  1.00 83.61           H  
ATOM   2666  CZ  ARG B  19       7.743  -8.491  34.637  1.00 83.61           C  
ATOM   2667  N   ALA B  20      10.073  -9.606  28.949  1.00 88.51           N  
ATOM   2668  H   ALA B  20      10.834  -9.767  29.594  1.00 88.51           H  
ATOM   2669  CA  ALA B  20      10.207  -8.507  27.995  1.00 88.51           C  
ATOM   2670  HA  ALA B  20       9.352  -7.839  28.100  1.00 88.51           H  
ATOM   2671  C   ALA B  20      10.214  -9.010  26.541  1.00 88.51           C  
ATOM   2672  CB  ALA B  20      11.478  -7.720  28.334  1.00 88.51           C  
ATOM   2673  HB1 ALA B  20      12.355  -8.364  28.264  1.00 88.51           H  
ATOM   2674  HB2 ALA B  20      11.407  -7.318  29.345  1.00 88.51           H  
ATOM   2675  HB3 ALA B  20      11.589  -6.892  27.634  1.00 88.51           H  
ATOM   2676  O   ALA B  20       9.465  -8.500  25.716  1.00 88.51           O  
ATOM   2677  N   ALA B  21      10.967 -10.073  26.237  1.00 87.58           N  
ATOM   2678  H   ALA B  21      11.603 -10.438  26.932  1.00 87.58           H  
ATOM   2679  CA  ALA B  21      10.990 -10.656  24.894  1.00 87.58           C  
ATOM   2680  HA  ALA B  21      11.260  -9.872  24.186  1.00 87.58           H  
ATOM   2681  C   ALA B  21       9.612 -11.197  24.464  1.00 87.58           C  
ATOM   2682  CB  ALA B  21      12.072 -11.743  24.848  1.00 87.58           C  
ATOM   2683  HB1 ALA B  21      11.826 -12.549  25.539  1.00 87.58           H  
ATOM   2684  HB2 ALA B  21      12.139 -12.142  23.836  1.00 87.58           H  
ATOM   2685  HB3 ALA B  21      13.035 -11.314  25.123  1.00 87.58           H  
ATOM   2686  O   ALA B  21       9.155 -10.931  23.359  1.00 87.58           O  
ATOM   2687  N   ARG B  22       8.899 -11.909  25.349  1.00 86.68           N  
ATOM   2688  H   ARG B  22       9.319 -12.103  26.247  1.00 86.68           H  
ATOM   2689  CA  ARG B  22       7.534 -12.391  25.063  1.00 86.68           C  
ATOM   2690  HA  ARG B  22       7.528 -12.914  24.107  1.00 86.68           H  
ATOM   2691  C   ARG B  22       6.523 -11.262  24.896  1.00 86.68           C  
ATOM   2692  CB  ARG B  22       7.058 -13.332  26.172  1.00 86.68           C  
ATOM   2693  HB2 ARG B  22       5.980 -13.464  26.079  1.00 86.68           H  
ATOM   2694  HB3 ARG B  22       7.268 -12.889  27.145  1.00 86.68           H  
ATOM   2695  O   ARG B  22       5.537 -11.440  24.191  1.00 86.68           O  
ATOM   2696  CG  ARG B  22       7.711 -14.712  26.069  1.00 86.68           C  
ATOM   2697  HG2 ARG B  22       7.470 -15.150  25.100  1.00 86.68           H  
ATOM   2698  HG3 ARG B  22       8.794 -14.625  26.160  1.00 86.68           H  
ATOM   2699  CD  ARG B  22       7.168 -15.609  27.185  1.00 86.68           C  
ATOM   2700  HD2 ARG B  22       6.079 -15.611  27.137  1.00 86.68           H  
ATOM   2701  HD3 ARG B  22       7.486 -15.198  28.143  1.00 86.68           H  
ATOM   2702  NE  ARG B  22       7.655 -16.991  27.048  1.00 86.68           N  
ATOM   2703  HE  ARG B  22       8.152 -17.212  26.197  1.00 86.68           H  
ATOM   2704  NH1 ARG B  22       6.819 -17.814  29.023  1.00 86.68           N  
ATOM   2705 HH11 ARG B  22       6.664 -18.601  29.636  1.00 86.68           H  
ATOM   2706 HH12 ARG B  22       6.365 -16.927  29.191  1.00 86.68           H  
ATOM   2707  NH2 ARG B  22       8.005 -19.148  27.682  1.00 86.68           N  
ATOM   2708 HH21 ARG B  22       7.921 -19.900  28.350  1.00 86.68           H  
ATOM   2709 HH22 ARG B  22       8.515 -19.321  26.828  1.00 86.68           H  
ATOM   2710  CZ  ARG B  22       7.489 -17.974  27.915  1.00 86.68           C  
ATOM   2711  N   GLN B  23       6.728 -10.141  25.581  1.00 86.00           N  
ATOM   2712  H   GLN B  23       7.552 -10.060  26.160  1.00 86.00           H  
ATOM   2713  CA  GLN B  23       5.898  -8.961  25.397  1.00 86.00           C  
ATOM   2714  HA  GLN B  23       4.851  -9.264  25.398  1.00 86.00           H  
ATOM   2715  C   GLN B  23       6.150  -8.328  24.025  1.00 86.00           C  
ATOM   2716  CB  GLN B  23       6.113  -8.009  26.576  1.00 86.00           C  
ATOM   2717  HB2 GLN B  23       7.153  -7.685  26.616  1.00 86.00           H  
ATOM   2718  HB3 GLN B  23       5.865  -8.529  27.501  1.00 86.00           H  
ATOM   2719  O   GLN B  23       5.184  -8.123  23.301  1.00 86.00           O  
ATOM   2720  CG  GLN B  23       5.212  -6.786  26.425  1.00 86.00           C  
ATOM   2721  HG2 GLN B  23       5.523  -6.253  25.526  1.00 86.00           H  
ATOM   2722  HG3 GLN B  23       4.174  -7.091  26.297  1.00 86.00           H  
ATOM   2723  CD  GLN B  23       5.291  -5.820  27.594  1.00 86.00           C  
ATOM   2724  NE2 GLN B  23       4.867  -4.601  27.364  1.00 86.00           N  
ATOM   2725 HE21 GLN B  23       4.970  -3.894  28.078  1.00 86.00           H  
ATOM   2726 HE22 GLN B  23       4.733  -4.332  26.400  1.00 86.00           H  
ATOM   2727  OE1 GLN B  23       5.697  -6.160  28.702  1.00 86.00           O  
ATOM   2728  N   ARG B  24       7.418  -8.157  23.626  1.00 91.35           N  
ATOM   2729  H   ARG B  24       8.160  -8.307  24.294  1.00 91.35           H  
ATOM   2730  CA  ARG B  24       7.776  -7.634  22.299  1.00 91.35           C  
ATOM   2731  HA  ARG B  24       7.331  -6.643  22.208  1.00 91.35           H  
ATOM   2732  C   ARG B  24       7.188  -8.467  21.156  1.00 91.35           C  
ATOM   2733  CB  ARG B  24       9.308  -7.511  22.183  1.00 91.35           C  
ATOM   2734  HB2 ARG B  24       9.756  -8.495  22.318  1.00 91.35           H  
ATOM   2735  HB3 ARG B  24       9.667  -6.865  22.984  1.00 91.35           H  
ATOM   2736  O   ARG B  24       6.689  -7.901  20.198  1.00 91.35           O  
ATOM   2737  CG  ARG B  24       9.797  -6.936  20.838  1.00 91.35           C  
ATOM   2738  HG2 ARG B  24       9.535  -7.618  20.028  1.00 91.35           H  
ATOM   2739  HG3 ARG B  24      10.883  -6.850  20.868  1.00 91.35           H  
ATOM   2740  CD  ARG B  24       9.199  -5.555  20.547  1.00 91.35           C  
ATOM   2741  HD2 ARG B  24       9.432  -4.879  21.370  1.00 91.35           H  
ATOM   2742  HD3 ARG B  24       8.115  -5.646  20.478  1.00 91.35           H  
ATOM   2743  NE  ARG B  24       9.691  -4.974  19.285  1.00 91.35           N  
ATOM   2744  HE  ARG B  24      10.379  -5.457  18.726  1.00 91.35           H  
ATOM   2745  NH1 ARG B  24       8.184  -3.234  19.198  1.00 91.35           N  
ATOM   2746 HH11 ARG B  24       7.738  -3.554  20.046  1.00 91.35           H  
ATOM   2747 HH12 ARG B  24       7.737  -2.524  18.636  1.00 91.35           H  
ATOM   2748  NH2 ARG B  24       9.674  -3.532  17.554  1.00 91.35           N  
ATOM   2749 HH21 ARG B  24       9.245  -2.810  16.992  1.00 91.35           H  
ATOM   2750 HH22 ARG B  24      10.333  -4.158  17.113  1.00 91.35           H  
ATOM   2751  CZ  ARG B  24       9.179  -3.912  18.691  1.00 91.35           C  
ATOM   2752  N   ILE B  25       7.187  -9.798  21.273  1.00 89.95           N  
ATOM   2753  H   ILE B  25       7.687 -10.204  22.051  1.00 89.95           H  
ATOM   2754  CA  ILE B  25       6.549 -10.680  20.274  1.00 89.95           C  
ATOM   2755  HA  ILE B  25       6.989 -10.484  19.296  1.00 89.95           H  
ATOM   2756  C   ILE B  25       5.051 -10.374  20.141  1.00 89.95           C  
ATOM   2757  CB  ILE B  25       6.787 -12.167  20.623  1.00 89.95           C  
ATOM   2758  HB  ILE B  25       6.474 -12.330  21.654  1.00 89.95           H  
ATOM   2759  O   ILE B  25       4.560 -10.207  19.032  1.00 89.95           O  
ATOM   2760  CG1 ILE B  25       8.285 -12.513  20.494  1.00 89.95           C  
ATOM   2761 HG12 ILE B  25       8.880 -11.746  20.990  1.00 89.95           H  
ATOM   2762 HG13 ILE B  25       8.569 -12.520  19.442  1.00 89.95           H  
ATOM   2763  CG2 ILE B  25       5.968 -13.104  19.718  1.00 89.95           C  
ATOM   2764 HG21 ILE B  25       4.897 -12.942  19.845  1.00 89.95           H  
ATOM   2765 HG22 ILE B  25       6.203 -12.922  18.669  1.00 89.95           H  
ATOM   2766 HG23 ILE B  25       6.156 -14.154  19.943  1.00 89.95           H  
ATOM   2767  CD1 ILE B  25       8.659 -13.859  21.125  1.00 89.95           C  
ATOM   2768 HD11 ILE B  25       8.304 -13.902  22.155  1.00 89.95           H  
ATOM   2769 HD12 ILE B  25       9.744 -13.957  21.123  1.00 89.95           H  
ATOM   2770 HD13 ILE B  25       8.234 -14.684  20.554  1.00 89.95           H  
ATOM   2771  N   ARG B  26       4.326 -10.243  21.261  1.00 88.37           N  
ATOM   2772  H   ARG B  26       4.798 -10.300  22.153  1.00 88.37           H  
ATOM   2773  CA  ARG B  26       2.890  -9.922  21.222  1.00 88.37           C  
ATOM   2774  HA  ARG B  26       2.388 -10.627  20.560  1.00 88.37           H  
ATOM   2775  C   ARG B  26       2.609  -8.551  20.619  1.00 88.37           C  
ATOM   2776  CB  ARG B  26       2.263  -9.994  22.615  1.00 88.37           C  
ATOM   2777  HB2 ARG B  26       2.877  -9.436  23.322  1.00 88.37           H  
ATOM   2778  HB3 ARG B  26       1.281  -9.524  22.570  1.00 88.37           H  
ATOM   2779  O   ARG B  26       1.608  -8.422  19.926  1.00 88.37           O  
ATOM   2780  CG  ARG B  26       2.075 -11.440  23.086  1.00 88.37           C  
ATOM   2781  HG2 ARG B  26       3.043 -11.923  23.218  1.00 88.37           H  
ATOM   2782  HG3 ARG B  26       1.511 -11.988  22.331  1.00 88.37           H  
ATOM   2783  CD  ARG B  26       1.282 -11.461  24.397  1.00 88.37           C  
ATOM   2784  HD2 ARG B  26       0.337 -10.941  24.235  1.00 88.37           H  
ATOM   2785  HD3 ARG B  26       1.039 -12.493  24.650  1.00 88.37           H  
ATOM   2786  NE  ARG B  26       2.017 -10.801  25.496  1.00 88.37           N  
ATOM   2787  HE  ARG B  26       1.913  -9.797  25.538  1.00 88.37           H  
ATOM   2788  NH1 ARG B  26       3.049 -12.666  26.325  1.00 88.37           N  
ATOM   2789 HH11 ARG B  26       3.661 -13.116  26.990  1.00 88.37           H  
ATOM   2790 HH12 ARG B  26       2.628 -13.168  25.556  1.00 88.37           H  
ATOM   2791  NH2 ARG B  26       3.460 -10.664  27.247  1.00 88.37           N  
ATOM   2792 HH21 ARG B  26       3.317  -9.665  27.239  1.00 88.37           H  
ATOM   2793 HH22 ARG B  26       4.156 -11.075  27.853  1.00 88.37           H  
ATOM   2794  CZ  ARG B  26       2.838 -11.378  26.349  1.00 88.37           C  
ATOM   2795  N   GLU B  27       3.468  -7.568  20.880  1.00 89.46           N  
ATOM   2796  H   GLU B  27       4.247  -7.755  21.496  1.00 89.46           H  
ATOM   2797  CA  GLU B  27       3.377  -6.232  20.278  1.00 89.46           C  
ATOM   2798  HA  GLU B  27       2.381  -5.827  20.455  1.00 89.46           H  
ATOM   2799  C   GLU B  27       3.584  -6.302  18.748  1.00 89.46           C  
ATOM   2800  CB  GLU B  27       4.400  -5.293  20.952  1.00 89.46           C  
ATOM   2801  HB2 GLU B  27       4.458  -4.363  20.387  1.00 89.46           H  
ATOM   2802  HB3 GLU B  27       5.378  -5.773  20.916  1.00 89.46           H  
ATOM   2803  O   GLU B  27       2.828  -5.722  17.979  1.00 89.46           O  
ATOM   2804  CG  GLU B  27       4.042  -4.953  22.418  1.00 89.46           C  
ATOM   2805  HG2 GLU B  27       3.719  -5.862  22.926  1.00 89.46           H  
ATOM   2806  HG3 GLU B  27       3.196  -4.266  22.419  1.00 89.46           H  
ATOM   2807  CD  GLU B  27       5.200  -4.343  23.239  1.00 89.46           C  
ATOM   2808  OE1 GLU B  27       4.997  -4.145  24.469  1.00 89.46           O  
ATOM   2809  OE2 GLU B  27       6.323  -4.192  22.698  1.00 89.46           O  
ATOM   2810  N   LEU B  28       4.545  -7.098  18.275  1.00 91.59           N  
ATOM   2811  H   LEU B  28       5.159  -7.562  18.929  1.00 91.59           H  
ATOM   2812  CA  LEU B  28       4.801  -7.259  16.838  1.00 91.59           C  
ATOM   2813  HA  LEU B  28       4.854  -6.273  16.376  1.00 91.59           H  
ATOM   2814  C   LEU B  28       3.690  -8.025  16.093  1.00 91.59           C  
ATOM   2815  CB  LEU B  28       6.151  -7.970  16.670  1.00 91.59           C  
ATOM   2816  HB2 LEU B  28       6.146  -8.868  17.288  1.00 91.59           H  
ATOM   2817  HB3 LEU B  28       6.257  -8.288  15.633  1.00 91.59           H  
ATOM   2818  O   LEU B  28       3.387  -7.712  14.943  1.00 91.59           O  
ATOM   2819  CG  LEU B  28       7.365  -7.100  17.041  1.00 91.59           C  
ATOM   2820  HG  LEU B  28       7.209  -6.609  18.002  1.00 91.59           H  
ATOM   2821  CD1 LEU B  28       8.598  -7.997  17.157  1.00 91.59           C  
ATOM   2822 HD11 LEU B  28       8.786  -8.481  16.199  1.00 91.59           H  
ATOM   2823 HD12 LEU B  28       9.463  -7.390  17.424  1.00 91.59           H  
ATOM   2824 HD13 LEU B  28       8.433  -8.753  17.925  1.00 91.59           H  
ATOM   2825  CD2 LEU B  28       7.621  -6.032  15.982  1.00 91.59           C  
ATOM   2826 HD21 LEU B  28       7.682  -6.495  14.997  1.00 91.59           H  
ATOM   2827 HD22 LEU B  28       8.567  -5.525  16.172  1.00 91.59           H  
ATOM   2828 HD23 LEU B  28       6.818  -5.295  15.981  1.00 91.59           H  
ATOM   2829  N   GLU B  29       3.084  -9.032  16.726  1.00 89.37           N  
ATOM   2830  H   GLU B  29       3.454  -9.305  17.625  1.00 89.37           H  
ATOM   2831  CA  GLU B  29       2.114  -9.929  16.071  1.00 89.37           C  
ATOM   2832  HA  GLU B  29       2.296  -9.951  14.996  1.00 89.37           H  
ATOM   2833  C   GLU B  29       0.650  -9.491  16.265  1.00 89.37           C  
ATOM   2834  CB  GLU B  29       2.310 -11.364  16.604  1.00 89.37           C  
ATOM   2835  HB2 GLU B  29       2.252 -11.343  17.692  1.00 89.37           H  
ATOM   2836  HB3 GLU B  29       1.498 -11.989  16.233  1.00 89.37           H  
ATOM   2837  O   GLU B  29      -0.186  -9.669  15.379  1.00 89.37           O  
ATOM   2838  CG  GLU B  29       3.644 -12.002  16.165  1.00 89.37           C  
ATOM   2839  HG2 GLU B  29       3.665 -12.043  15.076  1.00 89.37           H  
ATOM   2840  HG3 GLU B  29       4.465 -11.364  16.492  1.00 89.37           H  
ATOM   2841  CD  GLU B  29       3.881 -13.421  16.728  1.00 89.37           C  
ATOM   2842  OE1 GLU B  29       4.693 -14.180  16.135  1.00 89.37           O  
ATOM   2843  OE2 GLU B  29       3.333 -13.758  17.802  1.00 89.37           O  
ATOM   2844  N   SER B  30       0.319  -8.938  17.435  1.00 86.36           N  
ATOM   2845  H   SER B  30       1.066  -8.731  18.082  1.00 86.36           H  
ATOM   2846  CA  SER B  30      -1.065  -8.879  17.934  1.00 86.36           C  
ATOM   2847  HA  SER B  30      -1.742  -8.847  17.080  1.00 86.36           H  
ATOM   2848  C   SER B  30      -1.386  -7.634  18.768  1.00 86.36           C  
ATOM   2849  CB  SER B  30      -1.382 -10.163  18.718  1.00 86.36           C  
ATOM   2850  HB2 SER B  30      -1.221 -11.024  18.069  1.00 86.36           H  
ATOM   2851  HB3 SER B  30      -2.428 -10.162  19.026  1.00 86.36           H  
ATOM   2852  O   SER B  30      -2.358  -7.648  19.526  1.00 86.36           O  
ATOM   2853  OG  SER B  30      -0.544 -10.277  19.862  1.00 86.36           O  
ATOM   2854  HG  SER B  30       0.139  -9.609  19.770  1.00 86.36           H  
ATOM   2855  N   ASP B  31      -0.592  -6.558  18.668  1.00 91.07           N  
ATOM   2856  H   ASP B  31       0.235  -6.584  18.088  1.00 91.07           H  
ATOM   2857  CA  ASP B  31      -0.901  -5.330  19.412  1.00 91.07           C  
ATOM   2858  HA  ASP B  31      -0.900  -5.610  20.465  1.00 91.07           H  
ATOM   2859  C   ASP B  31      -2.281  -4.797  18.987  1.00 91.07           C  
ATOM   2860  CB  ASP B  31       0.169  -4.241  19.238  1.00 91.07           C  
ATOM   2861  HB2 ASP B  31       1.142  -4.727  19.172  1.00 91.07           H  
ATOM   2862  HB3 ASP B  31      -0.005  -3.690  18.314  1.00 91.07           H  
ATOM   2863  O   ASP B  31      -2.529  -4.652  17.775  1.00 91.07           O  
ATOM   2864  CG  ASP B  31       0.278  -3.262  20.413  1.00 91.07           C  
ATOM   2865  OD1 ASP B  31      -0.357  -3.507  21.466  1.00 91.07           O  
ATOM   2866  OD2 ASP B  31       1.046  -2.289  20.268  1.00 91.07           O  
ATOM   2867  N   PRO B  32      -3.200  -4.539  19.937  1.00 95.71           N  
ATOM   2868  CA  PRO B  32      -4.485  -3.936  19.632  1.00 95.71           C  
ATOM   2869  HA  PRO B  32      -4.975  -4.526  18.857  1.00 95.71           H  
ATOM   2870  C   PRO B  32      -4.309  -2.495  19.157  1.00 95.71           C  
ATOM   2871  CB  PRO B  32      -5.305  -4.005  20.923  1.00 95.71           C  
ATOM   2872  HB2 PRO B  32      -6.334  -4.299  20.714  1.00 95.71           H  
ATOM   2873  HB3 PRO B  32      -5.277  -3.048  21.443  1.00 95.71           H  
ATOM   2874  O   PRO B  32      -3.550  -1.721  19.745  1.00 95.71           O  
ATOM   2875  CG  PRO B  32      -4.599  -5.060  21.768  1.00 95.71           C  
ATOM   2876  HG2 PRO B  32      -4.732  -4.883  22.836  1.00 95.71           H  
ATOM   2877  HG3 PRO B  32      -4.956  -6.051  21.490  1.00 95.71           H  
ATOM   2878  CD  PRO B  32      -3.147  -4.907  21.344  1.00 95.71           C  
ATOM   2879  HD2 PRO B  32      -2.684  -4.102  21.915  1.00 95.71           H  
ATOM   2880  HD3 PRO B  32      -2.625  -5.849  21.511  1.00 95.71           H  
ATOM   2881  N   LEU B  33      -5.065  -2.104  18.137  1.00 98.42           N  
ATOM   2882  H   LEU B  33      -5.705  -2.766  17.721  1.00 98.42           H  
ATOM   2883  CA  LEU B  33      -5.008  -0.751  17.582  1.00 98.42           C  
ATOM   2884  HA  LEU B  33      -4.132  -0.231  17.969  1.00 98.42           H  
ATOM   2885  C   LEU B  33      -6.240   0.035  18.024  1.00 98.42           C  
ATOM   2886  CB  LEU B  33      -4.858  -0.800  16.056  1.00 98.42           C  
ATOM   2887  HB2 LEU B  33      -4.645   0.208  15.702  1.00 98.42           H  
ATOM   2888  HB3 LEU B  33      -5.811  -1.104  15.622  1.00 98.42           H  
ATOM   2889  O   LEU B  33      -7.353  -0.481  17.981  1.00 98.42           O  
ATOM   2890  CG  LEU B  33      -3.754  -1.745  15.551  1.00 98.42           C  
ATOM   2891  HG  LEU B  33      -3.915  -2.750  15.943  1.00 98.42           H  
ATOM   2892  CD1 LEU B  33      -3.833  -1.853  14.035  1.00 98.42           C  
ATOM   2893 HD11 LEU B  33      -3.154  -2.644  13.717  1.00 98.42           H  
ATOM   2894 HD12 LEU B  33      -3.557  -0.904  13.575  1.00 98.42           H  
ATOM   2895 HD13 LEU B  33      -4.843  -2.123  13.727  1.00 98.42           H  
ATOM   2896  CD2 LEU B  33      -2.357  -1.274  15.959  1.00 98.42           C  
ATOM   2897 HD21 LEU B  33      -2.200  -0.242  15.643  1.00 98.42           H  
ATOM   2898 HD22 LEU B  33      -1.604  -1.910  15.496  1.00 98.42           H  
ATOM   2899 HD23 LEU B  33      -2.246  -1.344  17.041  1.00 98.42           H  
ATOM   2900  N   ALA B  34      -6.058   1.269  18.468  1.00 98.59           N  
ATOM   2901  H   ALA B  34      -5.142   1.679  18.352  1.00 98.59           H  
ATOM   2902  CA  ALA B  34      -7.136   2.170  18.837  1.00 98.59           C  
ATOM   2903  HA  ALA B  34      -7.991   1.600  19.203  1.00 98.59           H  
ATOM   2904  C   ALA B  34      -7.581   2.985  17.622  1.00 98.59           C  
ATOM   2905  CB  ALA B  34      -6.646   3.078  19.968  1.00 98.59           C  
ATOM   2906  HB1 ALA B  34      -6.506   2.496  20.879  1.00 98.59           H  
ATOM   2907  HB2 ALA B  34      -5.705   3.548  19.682  1.00 98.59           H  
ATOM   2908  HB3 ALA B  34      -7.379   3.864  20.147  1.00 98.59           H  
ATOM   2909  O   ALA B  34      -6.761   3.636  16.980  1.00 98.59           O  
ATOM   2910  N   ILE B  35      -8.886   2.999  17.350  1.00 98.79           N  
ATOM   2911  H   ILE B  35      -9.501   2.445  17.928  1.00 98.79           H  
ATOM   2912  CA  ILE B  35      -9.500   4.020  16.497  1.00 98.79           C  
ATOM   2913  HA  ILE B  35      -8.808   4.303  15.704  1.00 98.79           H  
ATOM   2914  C   ILE B  35      -9.747   5.232  17.394  1.00 98.79           C  
ATOM   2915  CB  ILE B  35     -10.802   3.502  15.845  1.00 98.79           C  
ATOM   2916  HB  ILE B  35     -11.505   3.237  16.634  1.00 98.79           H  
ATOM   2917  O   ILE B  35     -10.533   5.135  18.339  1.00 98.79           O  
ATOM   2918  CG1 ILE B  35     -10.528   2.242  14.990  1.00 98.79           C  
ATOM   2919 HG12 ILE B  35      -9.877   2.504  14.156  1.00 98.79           H  
ATOM   2920 HG13 ILE B  35     -10.011   1.499  15.597  1.00 98.79           H  
ATOM   2921  CG2 ILE B  35     -11.429   4.617  14.985  1.00 98.79           C  
ATOM   2922 HG21 ILE B  35     -10.752   4.898  14.179  1.00 98.79           H  
ATOM   2923 HG22 ILE B  35     -12.378   4.288  14.561  1.00 98.79           H  
ATOM   2924 HG23 ILE B  35     -11.634   5.501  15.589  1.00 98.79           H  
ATOM   2925  CD1 ILE B  35     -11.791   1.565  14.442  1.00 98.79           C  
ATOM   2926 HD11 ILE B  35     -11.512   0.641  13.936  1.00 98.79           H  
ATOM   2927 HD12 ILE B  35     -12.471   1.327  15.260  1.00 98.79           H  
ATOM   2928 HD13 ILE B  35     -12.295   2.211  13.723  1.00 98.79           H  
ATOM   2929  N   VAL B  36      -9.069   6.346  17.124  1.00 98.30           N  
ATOM   2930  H   VAL B  36      -8.424   6.334  16.347  1.00 98.30           H  
ATOM   2931  CA  VAL B  36      -9.150   7.574  17.938  1.00 98.30           C  
ATOM   2932  HA  VAL B  36      -9.715   7.359  18.846  1.00 98.30           H  
ATOM   2933  C   VAL B  36      -9.921   8.697  17.253  1.00 98.30           C  
ATOM   2934  CB  VAL B  36      -7.759   8.052  18.395  1.00 98.30           C  
ATOM   2935  HB  VAL B  36      -7.888   8.966  18.975  1.00 98.30           H  
ATOM   2936  O   VAL B  36     -10.478   9.560  17.919  1.00 98.30           O  
ATOM   2937  CG1 VAL B  36      -7.114   7.004  19.309  1.00 98.30           C  
ATOM   2938 HG11 VAL B  36      -7.788   6.767  20.132  1.00 98.30           H  
ATOM   2939 HG12 VAL B  36      -6.875   6.100  18.750  1.00 98.30           H  
ATOM   2940 HG13 VAL B  36      -6.194   7.414  19.725  1.00 98.30           H  
ATOM   2941  CG2 VAL B  36      -6.805   8.354  17.232  1.00 98.30           C  
ATOM   2942 HG21 VAL B  36      -5.876   8.762  17.629  1.00 98.30           H  
ATOM   2943 HG22 VAL B  36      -6.571   7.445  16.679  1.00 98.30           H  
ATOM   2944 HG23 VAL B  36      -7.249   9.092  16.564  1.00 98.30           H  
ATOM   2945  N   GLY B  37     -10.026   8.653  15.925  1.00 98.55           N  
ATOM   2946  H   GLY B  37      -9.552   7.908  15.436  1.00 98.55           H  
ATOM   2947  CA  GLY B  37     -10.814   9.590  15.130  1.00 98.55           C  
ATOM   2948  HA2 GLY B  37     -11.571  10.070  15.750  1.00 98.55           H  
ATOM   2949  HA3 GLY B  37     -10.167  10.363  14.716  1.00 98.55           H  
ATOM   2950  C   GLY B  37     -11.493   8.885  13.968  1.00 98.55           C  
ATOM   2951  O   GLY B  37     -11.015   7.858  13.488  1.00 98.55           O  
ATOM   2952  N   MET B  38     -12.623   9.423  13.519  1.00 98.61           N  
ATOM   2953  H   MET B  38     -12.953  10.279  13.941  1.00 98.61           H  
ATOM   2954  CA  MET B  38     -13.317   8.953  12.318  1.00 98.61           C  
ATOM   2955  HA  MET B  38     -12.563   8.606  11.611  1.00 98.61           H  
ATOM   2956  C   MET B  38     -14.088  10.102  11.688  1.00 98.61           C  
ATOM   2957  CB  MET B  38     -14.315   7.803  12.578  1.00 98.61           C  
ATOM   2958  HB2 MET B  38     -14.210   7.073  11.775  1.00 98.61           H  
ATOM   2959  HB3 MET B  38     -15.333   8.186  12.519  1.00 98.61           H  
ATOM   2960  O   MET B  38     -14.706  10.885  12.414  1.00 98.61           O  
ATOM   2961  CG  MET B  38     -14.187   7.082  13.919  1.00 98.61           C  
ATOM   2962  HG2 MET B  38     -13.180   6.670  13.995  1.00 98.61           H  
ATOM   2963  HG3 MET B  38     -14.335   7.808  14.718  1.00 98.61           H  
ATOM   2964  SD  MET B  38     -15.353   5.718  14.147  1.00 98.61           S  
ATOM   2965  CE  MET B  38     -16.861   6.616  14.597  1.00 98.61           C  
ATOM   2966  HE1 MET B  38     -17.106   7.336  13.816  1.00 98.61           H  
ATOM   2967  HE2 MET B  38     -17.685   5.911  14.705  1.00 98.61           H  
ATOM   2968  HE3 MET B  38     -16.713   7.141  15.541  1.00 98.61           H  
ATOM   2969  N   ALA B  39     -14.135  10.136  10.364  1.00 98.79           N  
ATOM   2970  H   ALA B  39     -13.597   9.457   9.845  1.00 98.79           H  
ATOM   2971  CA  ALA B  39     -14.992  11.022   9.590  1.00 98.79           C  
ATOM   2972  HA  ALA B  39     -15.870  11.284  10.180  1.00 98.79           H  
ATOM   2973  C   ALA B  39     -15.477  10.305   8.323  1.00 98.79           C  
ATOM   2974  CB  ALA B  39     -14.224  12.309   9.288  1.00 98.79           C  
ATOM   2975  HB1 ALA B  39     -13.316  12.066   8.738  1.00 98.79           H  
ATOM   2976  HB2 ALA B  39     -14.836  12.989   8.696  1.00 98.79           H  
ATOM   2977  HB3 ALA B  39     -13.951  12.809  10.218  1.00 98.79           H  
ATOM   2978  O   ALA B  39     -14.882   9.319   7.877  1.00 98.79           O  
ATOM   2979  N   CYS B  40     -16.586  10.771   7.755  1.00 98.74           N  
ATOM   2980  H   CYS B  40     -17.005  11.625   8.094  1.00 98.74           H  
ATOM   2981  CA  CYS B  40     -17.147  10.190   6.543  1.00 98.74           C  
ATOM   2982  HA  CYS B  40     -16.327   9.959   5.863  1.00 98.74           H  
ATOM   2983  C   CYS B  40     -18.080  11.160   5.826  1.00 98.74           C  
ATOM   2984  CB  CYS B  40     -17.901   8.888   6.877  1.00 98.74           C  
ATOM   2985  HB2 CYS B  40     -17.193   8.154   7.260  1.00 98.74           H  
ATOM   2986  HB3 CYS B  40     -18.336   8.488   5.961  1.00 98.74           H  
ATOM   2987  O   CYS B  40     -18.783  11.936   6.471  1.00 98.74           O  
ATOM   2988  SG  CYS B  40     -19.223   9.160   8.101  1.00 98.74           S  
ATOM   2989  HG  CYS B  40     -19.688  10.290   7.562  1.00 98.74           H  
ATOM   2990  N   ARG B  41     -18.177  11.003   4.504  1.00 98.64           N  
ATOM   2991  H   ARG B  41     -17.586  10.305   4.076  1.00 98.64           H  
ATOM   2992  CA  ARG B  41     -19.327  11.462   3.723  1.00 98.64           C  
ATOM   2993  HA  ARG B  41     -20.076  11.850   4.414  1.00 98.64           H  
ATOM   2994  C   ARG B  41     -19.956  10.282   3.012  1.00 98.64           C  
ATOM   2995  CB  ARG B  41     -18.984  12.592   2.747  1.00 98.64           C  
ATOM   2996  HB2 ARG B  41     -19.877  12.791   2.153  1.00 98.64           H  
ATOM   2997  HB3 ARG B  41     -18.186  12.295   2.066  1.00 98.64           H  
ATOM   2998  O   ARG B  41     -19.261   9.528   2.332  1.00 98.64           O  
ATOM   2999  CG  ARG B  41     -18.586  13.871   3.491  1.00 98.64           C  
ATOM   3000  HG2 ARG B  41     -19.088  13.909   4.457  1.00 98.64           H  
ATOM   3001  HG3 ARG B  41     -17.509  13.874   3.660  1.00 98.64           H  
ATOM   3002  CD  ARG B  41     -18.997  15.111   2.694  1.00 98.64           C  
ATOM   3003  HD2 ARG B  41     -20.067  15.073   2.489  1.00 98.64           H  
ATOM   3004  HD3 ARG B  41     -18.466  15.116   1.742  1.00 98.64           H  
ATOM   3005  NE  ARG B  41     -18.647  16.327   3.443  1.00 98.64           N  
ATOM   3006  HE  ARG B  41     -17.667  16.567   3.481  1.00 98.64           H  
ATOM   3007  NH1 ARG B  41     -20.745  16.994   4.108  1.00 98.64           N  
ATOM   3008 HH11 ARG B  41     -21.150  16.300   3.496  1.00 98.64           H  
ATOM   3009 HH12 ARG B  41     -21.321  17.664   4.598  1.00 98.64           H  
ATOM   3010  NH2 ARG B  41     -18.932  18.046   4.886  1.00 98.64           N  
ATOM   3011 HH21 ARG B  41     -17.935  18.054   5.048  1.00 98.64           H  
ATOM   3012 HH22 ARG B  41     -19.507  18.646   5.460  1.00 98.64           H  
ATOM   3013  CZ  ARG B  41     -19.444  17.114   4.138  1.00 98.64           C  
ATOM   3014  N   LEU B  42     -21.254  10.100   3.208  1.00 98.76           N  
ATOM   3015  H   LEU B  42     -21.768  10.821   3.695  1.00 98.76           H  
ATOM   3016  CA  LEU B  42     -22.022   8.980   2.668  1.00 98.76           C  
ATOM   3017  HA  LEU B  42     -21.475   8.563   1.822  1.00 98.76           H  
ATOM   3018  C   LEU B  42     -23.369   9.494   2.123  1.00 98.76           C  
ATOM   3019  CB  LEU B  42     -22.181   7.882   3.748  1.00 98.76           C  
ATOM   3020  HB2 LEU B  42     -22.819   7.087   3.361  1.00 98.76           H  
ATOM   3021  HB3 LEU B  42     -22.696   8.308   4.608  1.00 98.76           H  
ATOM   3022  O   LEU B  42     -23.770  10.612   2.456  1.00 98.76           O  
ATOM   3023  CG  LEU B  42     -20.859   7.260   4.239  1.00 98.76           C  
ATOM   3024  HG  LEU B  42     -20.145   8.048   4.477  1.00 98.76           H  
ATOM   3025  CD1 LEU B  42     -21.062   6.453   5.519  1.00 98.76           C  
ATOM   3026 HD11 LEU B  42     -21.767   5.640   5.350  1.00 98.76           H  
ATOM   3027 HD12 LEU B  42     -20.107   6.045   5.851  1.00 98.76           H  
ATOM   3028 HD13 LEU B  42     -21.443   7.115   6.298  1.00 98.76           H  
ATOM   3029  CD2 LEU B  42     -20.239   6.336   3.193  1.00 98.76           C  
ATOM   3030 HD21 LEU B  42     -20.844   5.437   3.074  1.00 98.76           H  
ATOM   3031 HD22 LEU B  42     -20.179   6.856   2.237  1.00 98.76           H  
ATOM   3032 HD23 LEU B  42     -19.227   6.072   3.499  1.00 98.76           H  
ATOM   3033  N   PRO B  43     -24.062   8.714   1.275  1.00 98.23           N  
ATOM   3034  CA  PRO B  43     -25.347   9.116   0.711  1.00 98.23           C  
ATOM   3035  HA  PRO B  43     -25.190  10.001   0.094  1.00 98.23           H  
ATOM   3036  C   PRO B  43     -26.402   9.432   1.776  1.00 98.23           C  
ATOM   3037  CB  PRO B  43     -25.784   7.951  -0.183  1.00 98.23           C  
ATOM   3038  HB2 PRO B  43     -26.366   7.232   0.394  1.00 98.23           H  
ATOM   3039  HB3 PRO B  43     -26.354   8.296  -1.046  1.00 98.23           H  
ATOM   3040  O   PRO B  43     -26.355   8.911   2.892  1.00 98.23           O  
ATOM   3041  CG  PRO B  43     -24.460   7.309  -0.589  1.00 98.23           C  
ATOM   3042  HG2 PRO B  43     -24.010   7.870  -1.408  1.00 98.23           H  
ATOM   3043  HG3 PRO B  43     -24.582   6.259  -0.855  1.00 98.23           H  
ATOM   3044  CD  PRO B  43     -23.612   7.472   0.666  1.00 98.23           C  
ATOM   3045  HD2 PRO B  43     -23.792   6.636   1.341  1.00 98.23           H  
ATOM   3046  HD3 PRO B  43     -22.558   7.519   0.391  1.00 98.23           H  
ATOM   3047  N   GLY B  44     -27.387  10.252   1.407  1.00 97.34           N  
ATOM   3048  H   GLY B  44     -27.337  10.678   0.492  1.00 97.34           H  
ATOM   3049  CA  GLY B  44     -28.494  10.624   2.292  1.00 97.34           C  
ATOM   3050  HA2 GLY B  44     -28.820   9.753   2.861  1.00 97.34           H  
ATOM   3051  HA3 GLY B  44     -29.328  10.969   1.680  1.00 97.34           H  
ATOM   3052  C   GLY B  44     -28.140  11.739   3.277  1.00 97.34           C  
ATOM   3053  O   GLY B  44     -28.625  11.723   4.408  1.00 97.34           O  
ATOM   3054  N   GLY B  45     -27.282  12.686   2.878  1.00 96.01           N  
ATOM   3055  H   GLY B  45     -26.982  12.715   1.914  1.00 96.01           H  
ATOM   3056  CA  GLY B  45     -26.889  13.817   3.724  1.00 96.01           C  
ATOM   3057  HA2 GLY B  45     -27.781  14.298   4.125  1.00 96.01           H  
ATOM   3058  HA3 GLY B  45     -26.352  14.545   3.117  1.00 96.01           H  
ATOM   3059  C   GLY B  45     -25.962  13.467   4.884  1.00 96.01           C  
ATOM   3060  O   GLY B  45     -25.839  14.246   5.830  1.00 96.01           O  
ATOM   3061  N   VAL B  46     -25.297  12.310   4.844  1.00 98.02           N  
ATOM   3062  H   VAL B  46     -25.385  11.728   4.024  1.00 98.02           H  
ATOM   3063  CA  VAL B  46     -24.364  11.913   5.900  1.00 98.02           C  
ATOM   3064  HA  VAL B  46     -24.800  12.179   6.863  1.00 98.02           H  
ATOM   3065  C   VAL B  46     -23.062  12.687   5.738  1.00 98.02           C  
ATOM   3066  CB  VAL B  46     -24.137  10.399   5.904  1.00 98.02           C  
ATOM   3067  HB  VAL B  46     -23.853  10.086   4.899  1.00 98.02           H  
ATOM   3068  O   VAL B  46     -22.275  12.421   4.831  1.00 98.02           O  
ATOM   3069  CG1 VAL B  46     -23.034   9.974   6.878  1.00 98.02           C  
ATOM   3070 HG11 VAL B  46     -22.068  10.365   6.561  1.00 98.02           H  
ATOM   3071 HG12 VAL B  46     -22.968   8.886   6.886  1.00 98.02           H  
ATOM   3072 HG13 VAL B  46     -23.260  10.336   7.881  1.00 98.02           H  
ATOM   3073  CG2 VAL B  46     -25.420   9.663   6.291  1.00 98.02           C  
ATOM   3074 HG21 VAL B  46     -26.204   9.909   5.574  1.00 98.02           H  
ATOM   3075 HG22 VAL B  46     -25.253   8.587   6.263  1.00 98.02           H  
ATOM   3076 HG23 VAL B  46     -25.746   9.961   7.288  1.00 98.02           H  
ATOM   3077  N   SER B  47     -22.824  13.624   6.654  1.00 96.01           N  
ATOM   3078  H   SER B  47     -23.569  13.851   7.298  1.00 96.01           H  
ATOM   3079  CA  SER B  47     -21.605  14.441   6.717  1.00 96.01           C  
ATOM   3080  HA  SER B  47     -21.007  14.262   5.823  1.00 96.01           H  
ATOM   3081  C   SER B  47     -20.699  14.118   7.904  1.00 96.01           C  
ATOM   3082  CB  SER B  47     -21.992  15.918   6.720  1.00 96.01           C  
ATOM   3083  HB2 SER B  47     -22.620  16.115   5.851  1.00 96.01           H  
ATOM   3084  HB3 SER B  47     -21.082  16.511   6.638  1.00 96.01           H  
ATOM   3085  O   SER B  47     -19.649  14.727   8.076  1.00 96.01           O  
ATOM   3086  OG  SER B  47     -22.681  16.353   7.878  1.00 96.01           O  
ATOM   3087  HG  SER B  47     -23.168  15.650   8.316  1.00 96.01           H  
ATOM   3088  N   SER B  48     -21.121  13.187   8.759  1.00 96.92           N  
ATOM   3089  H   SER B  48     -22.010  12.744   8.580  1.00 96.92           H  
ATOM   3090  CA  SER B  48     -20.407  12.805   9.971  1.00 96.92           C  
ATOM   3091  HA  SER B  48     -19.339  12.825   9.755  1.00 96.92           H  
ATOM   3092  C   SER B  48     -20.810  11.398  10.438  1.00 96.92           C  
ATOM   3093  CB  SER B  48     -20.708  13.825  11.078  1.00 96.92           C  
ATOM   3094  HB2 SER B  48     -20.105  13.592  11.956  1.00 96.92           H  
ATOM   3095  HB3 SER B  48     -20.448  14.826  10.736  1.00 96.92           H  
ATOM   3096  O   SER B  48     -21.880  10.905  10.064  1.00 96.92           O  
ATOM   3097  OG  SER B  48     -22.074  13.789  11.443  1.00 96.92           O  
ATOM   3098  HG  SER B  48     -22.583  14.231  10.759  1.00 96.92           H  
ATOM   3099  N   PRO B  49     -20.012  10.746  11.304  1.00 98.44           N  
ATOM   3100  CA  PRO B  49     -20.402   9.491  11.946  1.00 98.44           C  
ATOM   3101  HA  PRO B  49     -20.501   8.725  11.177  1.00 98.44           H  
ATOM   3102  C   PRO B  49     -21.719   9.575  12.736  1.00 98.44           C  
ATOM   3103  CB  PRO B  49     -19.232   9.133  12.866  1.00 98.44           C  
ATOM   3104  HB2 PRO B  49     -19.111   8.053  12.947  1.00 98.44           H  
ATOM   3105  HB3 PRO B  49     -19.378   9.573  13.853  1.00 98.44           H  
ATOM   3106  O   PRO B  49     -22.476   8.605  12.767  1.00 98.44           O  
ATOM   3107  CG  PRO B  49     -18.033   9.795  12.191  1.00 98.44           C  
ATOM   3108  HG2 PRO B  49     -17.232  10.000  12.902  1.00 98.44           H  
ATOM   3109  HG3 PRO B  49     -17.676   9.167  11.375  1.00 98.44           H  
ATOM   3110  CD  PRO B  49     -18.635  11.079  11.625  1.00 98.44           C  
ATOM   3111  HD2 PRO B  49     -18.630  11.866  12.380  1.00 98.44           H  
ATOM   3112  HD3 PRO B  49     -18.077  11.392  10.742  1.00 98.44           H  
ATOM   3113  N   GLU B  50     -22.035  10.718  13.358  1.00 96.16           N  
ATOM   3114  H   GLU B  50     -21.381  11.487  13.355  1.00 96.16           H  
ATOM   3115  CA  GLU B  50     -23.322  10.921  14.039  1.00 96.16           C  
ATOM   3116  HA  GLU B  50     -23.512  10.074  14.698  1.00 96.16           H  
ATOM   3117  C   GLU B  50     -24.498  10.990  13.063  1.00 96.16           C  
ATOM   3118  CB  GLU B  50     -23.329  12.204  14.885  1.00 96.16           C  
ATOM   3119  HB2 GLU B  50     -23.081  13.065  14.265  1.00 96.16           H  
ATOM   3120  HB3 GLU B  50     -24.345  12.353  15.249  1.00 96.16           H  
ATOM   3121  O   GLU B  50     -25.579  10.488  13.380  1.00 96.16           O  
ATOM   3122  CG  GLU B  50     -22.421  12.151  16.118  1.00 96.16           C  
ATOM   3123  HG2 GLU B  50     -22.688  12.983  16.771  1.00 96.16           H  
ATOM   3124  HG3 GLU B  50     -22.623  11.229  16.663  1.00 96.16           H  
ATOM   3125  CD  GLU B  50     -20.932  12.254  15.788  1.00 96.16           C  
ATOM   3126  OE1 GLU B  50     -20.114  11.782  16.600  1.00 96.16           O  
ATOM   3127  OE2 GLU B  50     -20.555  12.796  14.725  1.00 96.16           O  
ATOM   3128  N   ASP B  51     -24.305  11.578  11.881  1.00 97.23           N  
ATOM   3129  H   ASP B  51     -23.411  12.004  11.683  1.00 97.23           H  
ATOM   3130  CA  ASP B  51     -25.323  11.564  10.827  1.00 97.23           C  
ATOM   3131  HA  ASP B  51     -26.270  11.906  11.243  1.00 97.23           H  
ATOM   3132  C   ASP B  51     -25.543  10.144  10.308  1.00 97.23           C  
ATOM   3133  CB  ASP B  51     -24.958  12.499   9.669  1.00 97.23           C  
ATOM   3134  HB2 ASP B  51     -24.035  12.157   9.203  1.00 97.23           H  
ATOM   3135  HB3 ASP B  51     -25.753  12.454   8.925  1.00 97.23           H  
ATOM   3136  O   ASP B  51     -26.692   9.722  10.181  1.00 97.23           O  
ATOM   3137  CG  ASP B  51     -24.798  13.949  10.103  1.00 97.23           C  
ATOM   3138  OD1 ASP B  51     -25.501  14.363  11.057  1.00 97.23           O  
ATOM   3139  OD2 ASP B  51     -23.901  14.605   9.524  1.00 97.23           O  
ATOM   3140  N   LEU B  52     -24.464   9.372  10.110  1.00 98.59           N  
ATOM   3141  H   LEU B  52     -23.552   9.792  10.214  1.00 98.59           H  
ATOM   3142  CA  LEU B  52     -24.564   7.957   9.749  1.00 98.59           C  
ATOM   3143  HA  LEU B  52     -25.109   7.889   8.808  1.00 98.59           H  
ATOM   3144  C   LEU B  52     -25.357   7.185  10.807  1.00 98.59           C  
ATOM   3145  CB  LEU B  52     -23.161   7.343   9.571  1.00 98.59           C  
ATOM   3146  HB2 LEU B  52     -22.607   7.446  10.504  1.00 98.59           H  
ATOM   3147  HB3 LEU B  52     -22.614   7.897   8.807  1.00 98.59           H  
ATOM   3148  O   LEU B  52     -26.255   6.419  10.467  1.00 98.59           O  
ATOM   3149  CG  LEU B  52     -23.187   5.848   9.192  1.00 98.59           C  
ATOM   3150  HG  LEU B  52     -23.675   5.286   9.988  1.00 98.59           H  
ATOM   3151  CD1 LEU B  52     -23.933   5.576   7.885  1.00 98.59           C  
ATOM   3152 HD11 LEU B  52     -23.833   4.525   7.612  1.00 98.59           H  
ATOM   3153 HD12 LEU B  52     -24.995   5.791   8.007  1.00 98.59           H  
ATOM   3154 HD13 LEU B  52     -23.535   6.201   7.086  1.00 98.59           H  
ATOM   3155  CD2 LEU B  52     -21.762   5.312   9.079  1.00 98.59           C  
ATOM   3156 HD21 LEU B  52     -21.282   5.383  10.054  1.00 98.59           H  
ATOM   3157 HD22 LEU B  52     -21.774   4.267   8.771  1.00 98.59           H  
ATOM   3158 HD23 LEU B  52     -21.193   5.897   8.355  1.00 98.59           H  
ATOM   3159  N   TRP B  53     -25.062   7.400  12.092  1.00 97.97           N  
ATOM   3160  H   TRP B  53     -24.295   8.020  12.313  1.00 97.97           H  
ATOM   3161  CA  TRP B  53     -25.806   6.755  13.172  1.00 97.97           C  
ATOM   3162  HA  TRP B  53     -25.739   5.675  13.039  1.00 97.97           H  
ATOM   3163  C   TRP B  53     -27.297   7.103  13.130  1.00 97.97           C  
ATOM   3164  CB  TRP B  53     -25.208   7.105  14.536  1.00 97.97           C  
ATOM   3165  HB2 TRP B  53     -25.204   8.187  14.669  1.00 97.97           H  
ATOM   3166  HB3 TRP B  53     -24.177   6.751  14.566  1.00 97.97           H  
ATOM   3167  O   TRP B  53     -28.126   6.198  13.193  1.00 97.97           O  
ATOM   3168  CG  TRP B  53     -25.970   6.474  15.660  1.00 97.97           C  
ATOM   3169  CD1 TRP B  53     -26.882   7.090  16.449  1.00 97.97           C  
ATOM   3170  HD1 TRP B  53     -27.165   8.129  16.366  1.00 97.97           H  
ATOM   3171  CD2 TRP B  53     -26.069   5.054  15.975  1.00 97.97           C  
ATOM   3172  CE2 TRP B  53     -27.060   4.885  16.989  1.00 97.97           C  
ATOM   3173  CE3 TRP B  53     -25.464   3.890  15.454  1.00 97.97           C  
ATOM   3174  HE3 TRP B  53     -24.752   3.978  14.646  1.00 97.97           H  
ATOM   3175  NE1 TRP B  53     -27.539   6.157  17.228  1.00 97.97           N  
ATOM   3176  HE1 TRP B  53     -28.430   6.349  17.663  1.00 97.97           H  
ATOM   3177  CH2 TRP B  53     -26.743   2.488  16.985  1.00 97.97           C  
ATOM   3178  HH2 TRP B  53     -26.999   1.504  17.349  1.00 97.97           H  
ATOM   3179  CZ2 TRP B  53     -27.391   3.624  17.501  1.00 97.97           C  
ATOM   3180  HZ2 TRP B  53     -28.164   3.531  18.250  1.00 97.97           H  
ATOM   3181  CZ3 TRP B  53     -25.797   2.620  15.955  1.00 97.97           C  
ATOM   3182  HZ3 TRP B  53     -25.333   1.739  15.536  1.00 97.97           H  
ATOM   3183  N   ARG B  54     -27.653   8.385  12.965  1.00 97.63           N  
ATOM   3184  H   ARG B  54     -26.919   9.074  12.880  1.00 97.63           H  
ATOM   3185  CA  ARG B  54     -29.059   8.814  12.845  1.00 97.63           C  
ATOM   3186  HA  ARG B  54     -29.614   8.455  13.712  1.00 97.63           H  
ATOM   3187  C   ARG B  54     -29.754   8.191  11.634  1.00 97.63           C  
ATOM   3188  CB  ARG B  54     -29.143  10.346  12.776  1.00 97.63           C  
ATOM   3189  HB2 ARG B  54     -28.379  10.734  12.102  1.00 97.63           H  
ATOM   3190  HB3 ARG B  54     -30.120  10.624  12.380  1.00 97.63           H  
ATOM   3191  O   ARG B  54     -30.907   7.770  11.744  1.00 97.63           O  
ATOM   3192  CG  ARG B  54     -28.996  10.974  14.166  1.00 97.63           C  
ATOM   3193  HG2 ARG B  54     -28.015  10.747  14.582  1.00 97.63           H  
ATOM   3194  HG3 ARG B  54     -29.753  10.541  14.819  1.00 97.63           H  
ATOM   3195  CD  ARG B  54     -29.210  12.492  14.134  1.00 97.63           C  
ATOM   3196  HD2 ARG B  54     -30.087  12.720  13.529  1.00 97.63           H  
ATOM   3197  HD3 ARG B  54     -29.407  12.807  15.159  1.00 97.63           H  
ATOM   3198  NE  ARG B  54     -28.038  13.230  13.617  1.00 97.63           N  
ATOM   3199  HE  ARG B  54     -27.379  12.730  13.038  1.00 97.63           H  
ATOM   3200  NH1 ARG B  54     -28.518  15.248  14.601  1.00 97.63           N  
ATOM   3201 HH11 ARG B  54     -28.277  16.219  14.741  1.00 97.63           H  
ATOM   3202 HH12 ARG B  54     -29.379  14.856  14.955  1.00 97.63           H  
ATOM   3203  NH2 ARG B  54     -26.686  15.051  13.365  1.00 97.63           N  
ATOM   3204 HH21 ARG B  54     -26.476  16.031  13.491  1.00 97.63           H  
ATOM   3205 HH22 ARG B  54     -26.192  14.610  12.602  1.00 97.63           H  
ATOM   3206  CZ  ARG B  54     -27.750  14.497  13.859  1.00 97.63           C  
ATOM   3207  N   LEU B  55     -29.064   8.099  10.498  1.00 98.31           N  
ATOM   3208  H   LEU B  55     -28.141   8.507  10.466  1.00 98.31           H  
ATOM   3209  CA  LEU B  55     -29.574   7.460   9.284  1.00 98.31           C  
ATOM   3210  HA  LEU B  55     -30.508   7.947   9.002  1.00 98.31           H  
ATOM   3211  C   LEU B  55     -29.887   5.974   9.525  1.00 98.31           C  
ATOM   3212  CB  LEU B  55     -28.549   7.701   8.156  1.00 98.31           C  
ATOM   3213  HB2 LEU B  55     -28.360   8.774   8.120  1.00 98.31           H  
ATOM   3214  HB3 LEU B  55     -27.603   7.212   8.387  1.00 98.31           H  
ATOM   3215  O   LEU B  55     -30.960   5.492   9.159  1.00 98.31           O  
ATOM   3216  CG  LEU B  55     -29.038   7.249   6.768  1.00 98.31           C  
ATOM   3217  HG  LEU B  55     -30.120   7.374   6.725  1.00 98.31           H  
ATOM   3218  CD1 LEU B  55     -28.466   8.123   5.661  1.00 98.31           C  
ATOM   3219 HD11 LEU B  55     -27.410   7.902   5.506  1.00 98.31           H  
ATOM   3220 HD12 LEU B  55     -28.592   9.180   5.896  1.00 98.31           H  
ATOM   3221 HD13 LEU B  55     -29.000   7.930   4.731  1.00 98.31           H  
ATOM   3222  CD2 LEU B  55     -28.673   5.794   6.451  1.00 98.31           C  
ATOM   3223 HD21 LEU B  55     -29.010   5.556   5.442  1.00 98.31           H  
ATOM   3224 HD22 LEU B  55     -29.170   5.110   7.139  1.00 98.31           H  
ATOM   3225 HD23 LEU B  55     -27.593   5.656   6.508  1.00 98.31           H  
ATOM   3226  N   LEU B  56     -28.986   5.264  10.205  1.00 98.21           N  
ATOM   3227  H   LEU B  56     -28.125   5.725  10.462  1.00 98.21           H  
ATOM   3228  CA  LEU B  56     -29.137   3.845  10.529  1.00 98.21           C  
ATOM   3229  HA  LEU B  56     -29.438   3.303   9.632  1.00 98.21           H  
ATOM   3230  C   LEU B  56     -30.217   3.587  11.586  1.00 98.21           C  
ATOM   3231  CB  LEU B  56     -27.787   3.313  11.024  1.00 98.21           C  
ATOM   3232  HB2 LEU B  56     -27.456   3.938  11.854  1.00 98.21           H  
ATOM   3233  HB3 LEU B  56     -27.928   2.303  11.407  1.00 98.21           H  
ATOM   3234  O   LEU B  56     -31.045   2.697  11.414  1.00 98.21           O  
ATOM   3235  CG  LEU B  56     -26.686   3.280   9.952  1.00 98.21           C  
ATOM   3236  HG  LEU B  56     -26.623   4.229   9.420  1.00 98.21           H  
ATOM   3237  CD1 LEU B  56     -25.362   3.011  10.658  1.00 98.21           C  
ATOM   3238 HD11 LEU B  56     -24.573   2.855   9.923  1.00 98.21           H  
ATOM   3239 HD12 LEU B  56     -25.479   2.141  11.304  1.00 98.21           H  
ATOM   3240 HD13 LEU B  56     -25.107   3.875  11.273  1.00 98.21           H  
ATOM   3241  CD2 LEU B  56     -26.931   2.185   8.922  1.00 98.21           C  
ATOM   3242 HD21 LEU B  56     -26.975   1.205   9.397  1.00 98.21           H  
ATOM   3243 HD22 LEU B  56     -26.141   2.207   8.171  1.00 98.21           H  
ATOM   3244 HD23 LEU B  56     -27.875   2.376   8.411  1.00 98.21           H  
ATOM   3245  N   GLU B  57     -30.232   4.369  12.665  1.00 96.85           N  
ATOM   3246  H   GLU B  57     -29.507   5.065  12.758  1.00 96.85           H  
ATOM   3247  CA  GLU B  57     -31.193   4.237  13.766  1.00 96.85           C  
ATOM   3248  HA  GLU B  57     -31.166   3.213  14.140  1.00 96.85           H  
ATOM   3249  C   GLU B  57     -32.627   4.521  13.303  1.00 96.85           C  
ATOM   3250  CB  GLU B  57     -30.767   5.182  14.899  1.00 96.85           C  
ATOM   3251  HB2 GLU B  57     -29.754   4.917  15.203  1.00 96.85           H  
ATOM   3252  HB3 GLU B  57     -30.757   6.204  14.522  1.00 96.85           H  
ATOM   3253  O   GLU B  57     -33.550   3.788  13.657  1.00 96.85           O  
ATOM   3254  CG  GLU B  57     -31.679   5.108  16.133  1.00 96.85           C  
ATOM   3255  HG2 GLU B  57     -32.671   5.476  15.874  1.00 96.85           H  
ATOM   3256  HG3 GLU B  57     -31.770   4.065  16.436  1.00 96.85           H  
ATOM   3257  CD  GLU B  57     -31.119   5.943  17.296  1.00 96.85           C  
ATOM   3258  OE1 GLU B  57     -31.105   5.428  18.436  1.00 96.85           O  
ATOM   3259  OE2 GLU B  57     -30.658   7.083  17.055  1.00 96.85           O  
ATOM   3260  N   SER B  58     -32.815   5.528  12.444  1.00 97.44           N  
ATOM   3261  H   SER B  58     -32.018   6.094  12.190  1.00 97.44           H  
ATOM   3262  CA  SER B  58     -34.108   5.792  11.793  1.00 97.44           C  
ATOM   3263  HA  SER B  58     -34.885   5.768  12.557  1.00 97.44           H  
ATOM   3264  C   SER B  58     -34.487   4.737  10.745  1.00 97.44           C  
ATOM   3265  CB  SER B  58     -34.118   7.188  11.164  1.00 97.44           C  
ATOM   3266  HB2 SER B  58     -33.975   7.937  11.943  1.00 97.44           H  
ATOM   3267  HB3 SER B  58     -35.085   7.359  10.690  1.00 97.44           H  
ATOM   3268  O   SER B  58     -35.644   4.667  10.327  1.00 97.44           O  
ATOM   3269  OG  SER B  58     -33.098   7.324  10.196  1.00 97.44           O  
ATOM   3270  HG  SER B  58     -32.273   7.469  10.664  1.00 97.44           H  
ATOM   3271  N   GLY B  59     -33.533   3.896  10.334  1.00 97.78           N  
ATOM   3272  H   GLY B  59     -32.616   3.973  10.751  1.00 97.78           H  
ATOM   3273  CA  GLY B  59     -33.719   2.877   9.312  1.00 97.78           C  
ATOM   3274  HA2 GLY B  59     -32.798   2.298   9.232  1.00 97.78           H  
ATOM   3275  HA3 GLY B  59     -34.529   2.217   9.619  1.00 97.78           H  
ATOM   3276  C   GLY B  59     -34.030   3.471   7.938  1.00 97.78           C  
ATOM   3277  O   GLY B  59     -34.893   2.933   7.241  1.00 97.78           O  
ATOM   3278  N   THR B  60     -33.364   4.575   7.597  1.00 98.13           N  
ATOM   3279  H   THR B  60     -32.660   4.914   8.237  1.00 98.13           H  
ATOM   3280  CA  THR B  60     -33.529   5.315   6.339  1.00 98.13           C  
ATOM   3281  HA  THR B  60     -34.591   5.369   6.100  1.00 98.13           H  
ATOM   3282  C   THR B  60     -32.811   4.603   5.181  1.00 98.13           C  
ATOM   3283  CB  THR B  60     -33.022   6.755   6.529  1.00 98.13           C  
ATOM   3284  HB  THR B  60     -31.998   6.711   6.901  1.00 98.13           H  
ATOM   3285  O   THR B  60     -31.679   4.141   5.346  1.00 98.13           O  
ATOM   3286  CG2 THR B  60     -33.066   7.611   5.263  1.00 98.13           C  
ATOM   3287 HG21 THR B  60     -32.362   7.228   4.525  1.00 98.13           H  
ATOM   3288 HG22 THR B  60     -34.071   7.606   4.841  1.00 98.13           H  
ATOM   3289 HG23 THR B  60     -32.781   8.634   5.505  1.00 98.13           H  
ATOM   3290  OG1 THR B  60     -33.812   7.426   7.487  1.00 98.13           O  
ATOM   3291  HG1 THR B  60     -33.460   7.251   8.363  1.00 98.13           H  
ATOM   3292  N   ASP B  61     -33.483   4.518   4.027  1.00 98.07           N  
ATOM   3293  H   ASP B  61     -34.396   4.948   3.983  1.00 98.07           H  
ATOM   3294  CA  ASP B  61     -32.931   4.105   2.723  1.00 98.07           C  
ATOM   3295  HA  ASP B  61     -32.094   3.422   2.868  1.00 98.07           H  
ATOM   3296  C   ASP B  61     -32.416   5.364   2.003  1.00 98.07           C  
ATOM   3297  CB  ASP B  61     -34.023   3.358   1.912  1.00 98.07           C  
ATOM   3298  HB2 ASP B  61     -34.909   3.991   1.857  1.00 98.07           H  
ATOM   3299  HB3 ASP B  61     -34.299   2.456   2.458  1.00 98.07           H  
ATOM   3300  O   ASP B  61     -33.185   6.294   1.749  1.00 98.07           O  
ATOM   3301  CG  ASP B  61     -33.635   2.951   0.473  1.00 98.07           C  
ATOM   3302  OD1 ASP B  61     -32.480   3.218   0.078  1.00 98.07           O  
ATOM   3303  OD2 ASP B  61     -34.524   2.420  -0.252  1.00 98.07           O  
ATOM   3304  N   ALA B  62     -31.111   5.414   1.736  1.00 98.04           N  
ATOM   3305  H   ALA B  62     -30.563   4.586   1.920  1.00 98.04           H  
ATOM   3306  CA  ALA B  62     -30.415   6.550   1.136  1.00 98.04           C  
ATOM   3307  HA  ALA B  62     -31.008   7.449   1.306  1.00 98.04           H  
ATOM   3308  C   ALA B  62     -30.234   6.421  -0.387  1.00 98.04           C  
ATOM   3309  CB  ALA B  62     -29.076   6.726   1.857  1.00 98.04           C  
ATOM   3310  HB1 ALA B  62     -29.230   6.710   2.936  1.00 98.04           H  
ATOM   3311  HB2 ALA B  62     -28.402   5.916   1.578  1.00 98.04           H  
ATOM   3312  HB3 ALA B  62     -28.628   7.675   1.565  1.00 98.04           H  
ATOM   3313  O   ALA B  62     -29.566   7.260  -0.998  1.00 98.04           O  
ATOM   3314  N   VAL B  63     -30.800   5.383  -1.012  1.00 97.21           N  
ATOM   3315  H   VAL B  63     -31.338   4.720  -0.473  1.00 97.21           H  
ATOM   3316  CA  VAL B  63     -30.790   5.221  -2.469  1.00 97.21           C  
ATOM   3317  HA  VAL B  63     -29.777   5.406  -2.827  1.00 97.21           H  
ATOM   3318  C   VAL B  63     -31.714   6.259  -3.111  1.00 97.21           C  
ATOM   3319  CB  VAL B  63     -31.175   3.783  -2.871  1.00 97.21           C  
ATOM   3320  HB  VAL B  63     -32.152   3.535  -2.457  1.00 97.21           H  
ATOM   3321  O   VAL B  63     -32.885   6.398  -2.752  1.00 97.21           O  
ATOM   3322  CG1 VAL B  63     -31.264   3.609  -4.393  1.00 97.21           C  
ATOM   3323 HG11 VAL B  63     -32.057   4.236  -4.799  1.00 97.21           H  
ATOM   3324 HG12 VAL B  63     -30.311   3.877  -4.850  1.00 97.21           H  
ATOM   3325 HG13 VAL B  63     -31.493   2.569  -4.628  1.00 97.21           H  
ATOM   3326  CG2 VAL B  63     -30.132   2.780  -2.353  1.00 97.21           C  
ATOM   3327 HG21 VAL B  63     -30.399   1.771  -2.668  1.00 97.21           H  
ATOM   3328 HG22 VAL B  63     -30.114   2.797  -1.263  1.00 97.21           H  
ATOM   3329 HG23 VAL B  63     -29.142   3.030  -2.734  1.00 97.21           H  
ATOM   3330  N   SER B  64     -31.201   6.975  -4.109  1.00 95.98           N  
ATOM   3331  H   SER B  64     -30.240   6.812  -4.373  1.00 95.98           H  
ATOM   3332  CA  SER B  64     -31.907   8.035  -4.830  1.00 95.98           C  
ATOM   3333  HA  SER B  64     -32.971   7.979  -4.597  1.00 95.98           H  
ATOM   3334  C   SER B  64     -31.774   7.866  -6.349  1.00 95.98           C  
ATOM   3335  CB  SER B  64     -31.405   9.396  -4.329  1.00 95.98           C  
ATOM   3336  HB2 SER B  64     -32.045  10.190  -4.714  1.00 95.98           H  
ATOM   3337  HB3 SER B  64     -31.446   9.413  -3.240  1.00 95.98           H  
ATOM   3338  O   SER B  64     -31.250   6.864  -6.842  1.00 95.98           O  
ATOM   3339  OG  SER B  64     -30.079   9.626  -4.752  1.00 95.98           O  
ATOM   3340  HG  SER B  64     -29.695  10.341  -4.240  1.00 95.98           H  
ATOM   3341  N   GLY B  65     -32.334   8.808  -7.114  1.00 94.67           N  
ATOM   3342  H   GLY B  65     -32.662   9.645  -6.654  1.00 94.67           H  
ATOM   3343  CA  GLY B  65     -32.115   8.878  -8.561  1.00 94.67           C  
ATOM   3344  HA2 GLY B  65     -32.820   9.577  -9.008  1.00 94.67           H  
ATOM   3345  HA3 GLY B  65     -32.274   7.894  -9.003  1.00 94.67           H  
ATOM   3346  C   GLY B  65     -30.697   9.344  -8.902  1.00 94.67           C  
ATOM   3347  O   GLY B  65     -29.991   9.886  -8.056  1.00 94.67           O  
ATOM   3348  N   PHE B  66     -30.282   9.148 -10.154  1.00 95.24           N  
ATOM   3349  H   PHE B  66     -30.879   8.656 -10.803  1.00 95.24           H  
ATOM   3350  CA  PHE B  66     -28.970   9.609 -10.616  1.00 95.24           C  
ATOM   3351  HA  PHE B  66     -28.224   9.143  -9.973  1.00 95.24           H  
ATOM   3352  C   PHE B  66     -28.802  11.138 -10.493  1.00 95.24           C  
ATOM   3353  CB  PHE B  66     -28.722   9.142 -12.058  1.00 95.24           C  
ATOM   3354  HB2 PHE B  66     -27.912   9.744 -12.469  1.00 95.24           H  
ATOM   3355  HB3 PHE B  66     -29.609   9.349 -12.658  1.00 95.24           H  
ATOM   3356  O   PHE B  66     -29.776  11.871 -10.690  1.00 95.24           O  
ATOM   3357  CG  PHE B  66     -28.329   7.685 -12.243  1.00 95.24           C  
ATOM   3358  CD1 PHE B  66     -28.386   6.750 -11.186  1.00 95.24           C  
ATOM   3359  HD1 PHE B  66     -28.760   7.029 -10.212  1.00 95.24           H  
ATOM   3360  CD2 PHE B  66     -27.851   7.268 -13.499  1.00 95.24           C  
ATOM   3361  HD2 PHE B  66     -27.789   7.973 -14.315  1.00 95.24           H  
ATOM   3362  CE1 PHE B  66     -27.954   5.428 -11.376  1.00 95.24           C  
ATOM   3363  HE1 PHE B  66     -27.970   4.723 -10.559  1.00 95.24           H  
ATOM   3364  CE2 PHE B  66     -27.435   5.939 -13.692  1.00 95.24           C  
ATOM   3365  HE2 PHE B  66     -27.052   5.619 -14.649  1.00 95.24           H  
ATOM   3366  CZ  PHE B  66     -27.492   5.021 -12.634  1.00 95.24           C  
ATOM   3367  HZ  PHE B  66     -27.181   3.998 -12.790  1.00 95.24           H  
ATOM   3368  N   PRO B  67     -27.577  11.633 -10.222  1.00 94.39           N  
ATOM   3369  CA  PRO B  67     -27.278  13.061 -10.208  1.00 94.39           C  
ATOM   3370  HA  PRO B  67     -27.898  13.546  -9.455  1.00 94.39           H  
ATOM   3371  C   PRO B  67     -27.528  13.688 -11.581  1.00 94.39           C  
ATOM   3372  CB  PRO B  67     -25.799  13.191  -9.819  1.00 94.39           C  
ATOM   3373  HB2 PRO B  67     -25.188  13.334 -10.710  1.00 94.39           H  
ATOM   3374  HB3 PRO B  67     -25.639  14.009  -9.117  1.00 94.39           H  
ATOM   3375  O   PRO B  67     -27.147  13.127 -12.610  1.00 94.39           O  
ATOM   3376  CG  PRO B  67     -25.454  11.842  -9.197  1.00 94.39           C  
ATOM   3377  HG2 PRO B  67     -24.408  11.572  -9.343  1.00 94.39           H  
ATOM   3378  HG3 PRO B  67     -25.706  11.856  -8.137  1.00 94.39           H  
ATOM   3379  CD  PRO B  67     -26.373  10.876  -9.927  1.00 94.39           C  
ATOM   3380  HD2 PRO B  67     -26.567  10.021  -9.279  1.00 94.39           H  
ATOM   3381  HD3 PRO B  67     -25.909  10.555 -10.859  1.00 94.39           H  
ATOM   3382  N   THR B  68     -28.125  14.876 -11.606  1.00 92.85           N  
ATOM   3383  H   THR B  68     -28.445  15.277 -10.735  1.00 92.85           H  
ATOM   3384  CA  THR B  68     -28.450  15.601 -12.848  1.00 92.85           C  
ATOM   3385  HA  THR B  68     -28.451  14.901 -13.683  1.00 92.85           H  
ATOM   3386  C   THR B  68     -27.432  16.687 -13.203  1.00 92.85           C  
ATOM   3387  CB  THR B  68     -29.856  16.209 -12.761  1.00 92.85           C  
ATOM   3388  HB  THR B  68     -30.054  16.795 -13.659  1.00 92.85           H  
ATOM   3389  O   THR B  68     -27.532  17.313 -14.252  1.00 92.85           O  
ATOM   3390  CG2 THR B  68     -30.933  15.129 -12.642  1.00 92.85           C  
ATOM   3391 HG21 THR B  68     -30.805  14.562 -11.720  1.00 92.85           H  
ATOM   3392 HG22 THR B  68     -31.916  15.600 -12.637  1.00 92.85           H  
ATOM   3393 HG23 THR B  68     -30.867  14.449 -13.492  1.00 92.85           H  
ATOM   3394  OG1 THR B  68     -29.965  17.043 -11.627  1.00 92.85           O  
ATOM   3395  HG1 THR B  68     -29.383  17.796 -11.756  1.00 92.85           H  
ATOM   3396  N   ASP B  69     -26.457  16.937 -12.334  1.00 92.08           N  
ATOM   3397  H   ASP B  69     -26.406  16.392 -11.485  1.00 92.08           H  
ATOM   3398  CA  ASP B  69     -25.486  18.033 -12.404  1.00 92.08           C  
ATOM   3399  HA  ASP B  69     -25.808  18.745 -13.164  1.00 92.08           H  
ATOM   3400  C   ASP B  69     -24.070  17.581 -12.811  1.00 92.08           C  
ATOM   3401  CB  ASP B  69     -25.497  18.772 -11.055  1.00 92.08           C  
ATOM   3402  HB2 ASP B  69     -24.836  19.636 -11.122  1.00 92.08           H  
ATOM   3403  HB3 ASP B  69     -26.505  19.144 -10.873  1.00 92.08           H  
ATOM   3404  O   ASP B  69     -23.150  18.392 -12.876  1.00 92.08           O  
ATOM   3405  CG  ASP B  69     -25.073  17.905  -9.859  1.00 92.08           C  
ATOM   3406  OD1 ASP B  69     -25.060  16.654  -9.990  1.00 92.08           O  
ATOM   3407  OD2 ASP B  69     -24.800  18.507  -8.802  1.00 92.08           O  
ATOM   3408  N   ARG B  70     -23.889  16.294 -13.143  1.00 92.17           N  
ATOM   3409  H   ARG B  70     -24.684  15.686 -13.004  1.00 92.17           H  
ATOM   3410  CA  ARG B  70     -22.592  15.696 -13.528  1.00 92.17           C  
ATOM   3411  HA  ARG B  70     -21.797  16.363 -13.195  1.00 92.17           H  
ATOM   3412  C   ARG B  70     -22.377  15.557 -15.036  1.00 92.17           C  
ATOM   3413  CB  ARG B  70     -22.403  14.355 -12.810  1.00 92.17           C  
ATOM   3414  HB2 ARG B  70     -23.196  13.667 -13.102  1.00 92.17           H  
ATOM   3415  HB3 ARG B  70     -21.445  13.925 -13.100  1.00 92.17           H  
ATOM   3416  O   ARG B  70     -21.413  14.931 -15.466  1.00 92.17           O  
ATOM   3417  CG  ARG B  70     -22.412  14.539 -11.292  1.00 92.17           C  
ATOM   3418  HG2 ARG B  70     -21.669  15.283 -11.002  1.00 92.17           H  
ATOM   3419  HG3 ARG B  70     -23.397  14.871 -10.963  1.00 92.17           H  
ATOM   3420  CD  ARG B  70     -22.083  13.212 -10.628  1.00 92.17           C  
ATOM   3421  HD2 ARG B  70     -22.758  12.445 -11.008  1.00 92.17           H  
ATOM   3422  HD3 ARG B  70     -21.059  12.936 -10.881  1.00 92.17           H  
ATOM   3423  NE  ARG B  70     -22.235  13.314  -9.170  1.00 92.17           N  
ATOM   3424  HE  ARG B  70     -22.692  14.137  -8.803  1.00 92.17           H  
ATOM   3425  NH1 ARG B  70     -21.326  11.282  -8.742  1.00 92.17           N  
ATOM   3426 HH11 ARG B  70     -20.959  10.631  -8.063  1.00 92.17           H  
ATOM   3427 HH12 ARG B  70     -21.077  11.119  -9.707  1.00 92.17           H  
ATOM   3428  NH2 ARG B  70     -22.117  12.479  -7.050  1.00 92.17           N  
ATOM   3429 HH21 ARG B  70     -22.622  13.257  -6.651  1.00 92.17           H  
ATOM   3430 HH22 ARG B  70     -21.883  11.693  -6.461  1.00 92.17           H  
ATOM   3431  CZ  ARG B  70     -21.891  12.368  -8.325  1.00 92.17           C  
ATOM   3432  N   GLY B  71     -23.288  16.097 -15.846  1.00 91.78           N  
ATOM   3433  H   GLY B  71     -24.035  16.628 -15.421  1.00 91.78           H  
ATOM   3434  CA  GLY B  71     -23.235  15.983 -17.308  1.00 91.78           C  
ATOM   3435  HA2 GLY B  71     -22.237  16.251 -17.655  1.00 91.78           H  
ATOM   3436  HA3 GLY B  71     -23.951  16.681 -17.742  1.00 91.78           H  
ATOM   3437  C   GLY B  71     -23.563  14.585 -17.846  1.00 91.78           C  
ATOM   3438  O   GLY B  71     -23.233  14.276 -18.987  1.00 91.78           O  
ATOM   3439  N   TRP B  72     -24.190  13.726 -17.038  1.00 90.63           N  
ATOM   3440  H   TRP B  72     -24.454  14.032 -16.112  1.00 90.63           H  
ATOM   3441  CA  TRP B  72     -24.653  12.412 -17.480  1.00 90.63           C  
ATOM   3442  HA  TRP B  72     -23.877  11.943 -18.086  1.00 90.63           H  
ATOM   3443  C   TRP B  72     -25.908  12.565 -18.338  1.00 90.63           C  
ATOM   3444  CB  TRP B  72     -24.936  11.521 -16.265  1.00 90.63           C  
ATOM   3445  HB2 TRP B  72     -25.719  11.987 -15.667  1.00 90.63           H  
ATOM   3446  HB3 TRP B  72     -25.326  10.569 -16.625  1.00 90.63           H  
ATOM   3447  O   TRP B  72     -26.830  13.286 -17.957  1.00 90.63           O  
ATOM   3448  CG  TRP B  72     -23.783  11.224 -15.356  1.00 90.63           C  
ATOM   3449  CD1 TRP B  72     -22.511  11.676 -15.482  1.00 90.63           C  
ATOM   3450  HD1 TRP B  72     -22.145  12.336 -16.254  1.00 90.63           H  
ATOM   3451  CD2 TRP B  72     -23.790  10.383 -14.163  1.00 90.63           C  
ATOM   3452  CE2 TRP B  72     -22.463  10.337 -13.651  1.00 90.63           C  
ATOM   3453  CE3 TRP B  72     -24.770   9.630 -13.478  1.00 90.63           C  
ATOM   3454  HE3 TRP B  72     -25.792   9.660 -13.827  1.00 90.63           H  
ATOM   3455  NE1 TRP B  72     -21.737  11.175 -14.461  1.00 90.63           N  
ATOM   3456  HE1 TRP B  72     -20.761  11.406 -14.342  1.00 90.63           H  
ATOM   3457  CH2 TRP B  72     -23.098   8.782 -11.915  1.00 90.63           C  
ATOM   3458  HH2 TRP B  72     -22.817   8.143 -11.091  1.00 90.63           H  
ATOM   3459  CZ2 TRP B  72     -22.114   9.533 -12.570  1.00 90.63           C  
ATOM   3460  HZ2 TRP B  72     -21.075   9.456 -12.285  1.00 90.63           H  
ATOM   3461  CZ3 TRP B  72     -24.430   8.839 -12.361  1.00 90.63           C  
ATOM   3462  HZ3 TRP B  72     -25.190   8.258 -11.859  1.00 90.63           H  
ATOM   3463  N   ASP B  73     -25.987  11.850 -19.460  1.00 90.54           N  
ATOM   3464  H   ASP B  73     -25.192  11.305 -19.760  1.00 90.54           H  
ATOM   3465  CA  ASP B  73     -27.200  11.801 -20.285  1.00 90.54           C  
ATOM   3466  HA  ASP B  73     -27.651  12.793 -20.300  1.00 90.54           H  
ATOM   3467  C   ASP B  73     -28.238  10.847 -19.668  1.00 90.54           C  
ATOM   3468  CB  ASP B  73     -26.843  11.457 -21.738  1.00 90.54           C  
ATOM   3469  HB2 ASP B  73     -26.437  10.447 -21.786  1.00 90.54           H  
ATOM   3470  HB3 ASP B  73     -26.074  12.148 -22.082  1.00 90.54           H  
ATOM   3471  O   ASP B  73     -28.504   9.760 -20.176  1.00 90.54           O  
ATOM   3472  CG  ASP B  73     -28.051  11.569 -22.679  1.00 90.54           C  
ATOM   3473  OD1 ASP B  73     -29.175  11.867 -22.214  1.00 90.54           O  
ATOM   3474  OD2 ASP B  73     -27.864  11.356 -23.896  1.00 90.54           O  
ATOM   3475  N   VAL B  74     -28.784  11.228 -18.509  1.00 90.34           N  
ATOM   3476  H   VAL B  74     -28.478  12.112 -18.128  1.00 90.34           H  
ATOM   3477  CA  VAL B  74     -29.682  10.375 -17.711  1.00 90.34           C  
ATOM   3478  HA  VAL B  74     -29.149   9.451 -17.486  1.00 90.34           H  
ATOM   3479  C   VAL B  74     -30.943   9.975 -18.496  1.00 90.34           C  
ATOM   3480  CB  VAL B  74     -30.052  11.055 -16.371  1.00 90.34           C  
ATOM   3481  HB  VAL B  74     -30.677  11.925 -16.572  1.00 90.34           H  
ATOM   3482  O   VAL B  74     -31.462   8.882 -18.276  1.00 90.34           O  
ATOM   3483  CG1 VAL B  74     -30.821  10.106 -15.440  1.00 90.34           C  
ATOM   3484 HG11 VAL B  74     -31.010  10.595 -14.484  1.00 90.34           H  
ATOM   3485 HG12 VAL B  74     -31.783   9.854 -15.884  1.00 90.34           H  
ATOM   3486 HG13 VAL B  74     -30.246   9.195 -15.275  1.00 90.34           H  
ATOM   3487  CG2 VAL B  74     -28.813  11.523 -15.590  1.00 90.34           C  
ATOM   3488 HG21 VAL B  74     -28.115  10.697 -15.458  1.00 90.34           H  
ATOM   3489 HG22 VAL B  74     -29.103  11.906 -14.612  1.00 90.34           H  
ATOM   3490 HG23 VAL B  74     -28.317  12.336 -16.121  1.00 90.34           H  
ATOM   3491  N   GLU B  75     -31.416  10.808 -19.433  1.00 86.92           N  
ATOM   3492  H   GLU B  75     -30.880  11.634 -19.660  1.00 86.92           H  
ATOM   3493  CA  GLU B  75     -32.604  10.516 -20.249  1.00 86.92           C  
ATOM   3494  HA  GLU B  75     -33.411  10.193 -19.591  1.00 86.92           H  
ATOM   3495  C   GLU B  75     -32.374   9.367 -21.238  1.00 86.92           C  
ATOM   3496  CB  GLU B  75     -33.085  11.764 -21.014  1.00 86.92           C  
ATOM   3497  HB2 GLU B  75     -32.257  12.193 -21.578  1.00 86.92           H  
ATOM   3498  HB3 GLU B  75     -33.849  11.440 -21.721  1.00 86.92           H  
ATOM   3499  O   GLU B  75     -33.229   8.485 -21.350  1.00 86.92           O  
ATOM   3500  CG  GLU B  75     -33.707  12.835 -20.103  1.00 86.92           C  
ATOM   3501  HG2 GLU B  75     -34.381  12.340 -19.404  1.00 86.92           H  
ATOM   3502  HG3 GLU B  75     -32.916  13.310 -19.523  1.00 86.92           H  
ATOM   3503  CD  GLU B  75     -34.503  13.912 -20.871  1.00 86.92           C  
ATOM   3504  OE1 GLU B  75     -35.321  14.596 -20.210  1.00 86.92           O  
ATOM   3505  OE2 GLU B  75     -34.329  14.046 -22.103  1.00 86.92           O  
ATOM   3506  N   ASN B  76     -31.225   9.335 -21.924  1.00 88.12           N  
ATOM   3507  H   ASN B  76     -30.569  10.095 -21.812  1.00 88.12           H  
ATOM   3508  CA  ASN B  76     -30.936   8.300 -22.925  1.00 88.12           C  
ATOM   3509  HA  ASN B  76     -31.881   7.896 -23.290  1.00 88.12           H  
ATOM   3510  C   ASN B  76     -30.151   7.102 -22.370  1.00 88.12           C  
ATOM   3511  CB  ASN B  76     -30.225   8.929 -24.126  1.00 88.12           C  
ATOM   3512  HB2 ASN B  76     -29.263   9.326 -23.801  1.00 88.12           H  
ATOM   3513  HB3 ASN B  76     -30.032   8.163 -24.878  1.00 88.12           H  
ATOM   3514  O   ASN B  76     -30.062   6.066 -23.033  1.00 88.12           O  
ATOM   3515  CG  ASN B  76     -31.052  10.017 -24.781  1.00 88.12           C  
ATOM   3516  ND2 ASN B  76     -30.500  11.192 -24.940  1.00 88.12           N  
ATOM   3517 HD21 ASN B  76     -31.116  11.962 -25.158  1.00 88.12           H  
ATOM   3518 HD22 ASN B  76     -29.605  11.356 -24.502  1.00 88.12           H  
ATOM   3519  OD1 ASN B  76     -32.193   9.814 -25.170  1.00 88.12           O  
ATOM   3520  N   LEU B  77     -29.606   7.208 -21.154  1.00 89.96           N  
ATOM   3521  H   LEU B  77     -29.608   8.118 -20.715  1.00 89.96           H  
ATOM   3522  CA  LEU B  77     -28.862   6.123 -20.512  1.00 89.96           C  
ATOM   3523  HA  LEU B  77     -28.131   5.747 -21.228  1.00 89.96           H  
ATOM   3524  C   LEU B  77     -29.766   4.946 -20.109  1.00 89.96           C  
ATOM   3525  CB  LEU B  77     -28.123   6.694 -19.291  1.00 89.96           C  
ATOM   3526  HB2 LEU B  77     -27.641   7.632 -19.564  1.00 89.96           H  
ATOM   3527  HB3 LEU B  77     -28.861   6.905 -18.517  1.00 89.96           H  
ATOM   3528  O   LEU B  77     -29.280   3.823 -19.977  1.00 89.96           O  
ATOM   3529  CG  LEU B  77     -27.019   5.780 -18.741  1.00 89.96           C  
ATOM   3530  HG  LEU B  77     -27.358   4.745 -18.698  1.00 89.96           H  
ATOM   3531  CD1 LEU B  77     -25.748   5.860 -19.589  1.00 89.96           C  
ATOM   3532 HD11 LEU B  77     -24.968   5.240 -19.148  1.00 89.96           H  
ATOM   3533 HD12 LEU B  77     -25.947   5.488 -20.594  1.00 89.96           H  
ATOM   3534 HD13 LEU B  77     -25.396   6.890 -19.654  1.00 89.96           H  
ATOM   3535  CD2 LEU B  77     -26.681   6.202 -17.318  1.00 89.96           C  
ATOM   3536 HD21 LEU B  77     -27.597   6.251 -16.730  1.00 89.96           H  
ATOM   3537 HD22 LEU B  77     -26.198   7.179 -17.317  1.00 89.96           H  
ATOM   3538 HD23 LEU B  77     -26.023   5.448 -16.884  1.00 89.96           H  
ATOM   3539  N   PHE B  78     -31.071   5.164 -19.905  1.00 84.77           N  
ATOM   3540  H   PHE B  78     -31.436   6.092 -20.063  1.00 84.77           H  
ATOM   3541  CA  PHE B  78     -31.990   4.074 -19.577  1.00 84.77           C  
ATOM   3542  HA  PHE B  78     -31.516   3.462 -18.810  1.00 84.77           H  
ATOM   3543  C   PHE B  78     -32.275   3.196 -20.793  1.00 84.77           C  
ATOM   3544  CB  PHE B  78     -33.306   4.586 -18.993  1.00 84.77           C  
ATOM   3545  HB2 PHE B  78     -33.810   5.207 -19.734  1.00 84.77           H  
ATOM   3546  HB3 PHE B  78     -33.088   5.218 -18.132  1.00 84.77           H  
ATOM   3547  O   PHE B  78     -32.715   3.667 -21.840  1.00 84.77           O  
ATOM   3548  CG  PHE B  78     -34.239   3.482 -18.527  1.00 84.77           C  
ATOM   3549  CD1 PHE B  78     -35.375   3.152 -19.288  1.00 84.77           C  
ATOM   3550  HD1 PHE B  78     -35.571   3.682 -20.209  1.00 84.77           H  
ATOM   3551  CD2 PHE B  78     -33.974   2.779 -17.336  1.00 84.77           C  
ATOM   3552  HD2 PHE B  78     -33.083   3.000 -16.767  1.00 84.77           H  
ATOM   3553  CE1 PHE B  78     -36.248   2.139 -18.856  1.00 84.77           C  
ATOM   3554  HE1 PHE B  78     -37.118   1.892 -19.447  1.00 84.77           H  
ATOM   3555  CE2 PHE B  78     -34.864   1.787 -16.890  1.00 84.77           C  
ATOM   3556  HE2 PHE B  78     -34.681   1.274 -15.958  1.00 84.77           H  
ATOM   3557  CZ  PHE B  78     -35.997   1.459 -17.652  1.00 84.77           C  
ATOM   3558  HZ  PHE B  78     -36.670   0.686 -17.313  1.00 84.77           H  
ATOM   3559  N   GLY B  79     -32.100   1.886 -20.657  1.00 80.56           N  
ATOM   3560  H   GLY B  79     -31.663   1.534 -19.817  1.00 80.56           H  
ATOM   3561  CA  GLY B  79     -32.580   0.949 -21.665  1.00 80.56           C  
ATOM   3562  HA2 GLY B  79     -33.649   0.805 -21.507  1.00 80.56           H  
ATOM   3563  HA3 GLY B  79     -32.440   1.374 -22.659  1.00 80.56           H  
ATOM   3564  C   GLY B  79     -31.892  -0.410 -21.641  1.00 80.56           C  
ATOM   3565  O   GLY B  79     -30.991  -0.643 -20.841  1.00 80.56           O  
ATOM   3566  N   PRO B  80     -32.318  -1.318 -22.533  1.00 70.70           N  
ATOM   3567  CA  PRO B  80     -31.757  -2.662 -22.647  1.00 70.70           C  
ATOM   3568  HA  PRO B  80     -31.444  -3.029 -21.670  1.00 70.70           H  
ATOM   3569  C   PRO B  80     -30.545  -2.746 -23.595  1.00 70.70           C  
ATOM   3570  CB  PRO B  80     -32.937  -3.497 -23.152  1.00 70.70           C  
ATOM   3571  HB2 PRO B  80     -32.619  -4.396 -23.680  1.00 70.70           H  
ATOM   3572  HB3 PRO B  80     -33.578  -3.763 -22.311  1.00 70.70           H  
ATOM   3573  O   PRO B  80     -30.003  -3.832 -23.788  1.00 70.70           O  
ATOM   3574  CG  PRO B  80     -33.679  -2.526 -24.073  1.00 70.70           C  
ATOM   3575  HG2 PRO B  80     -34.733  -2.788 -24.171  1.00 70.70           H  
ATOM   3576  HG3 PRO B  80     -33.197  -2.508 -25.050  1.00 70.70           H  
ATOM   3577  CD  PRO B  80     -33.493  -1.175 -23.386  1.00 70.70           C  
ATOM   3578  HD2 PRO B  80     -34.367  -0.961 -22.771  1.00 70.70           H  
ATOM   3579  HD3 PRO B  80     -33.351  -0.388 -24.127  1.00 70.70           H  
ATOM   3580  N   ALA B  81     -30.167  -1.646 -24.257  1.00 70.51           N  
ATOM   3581  H   ALA B  81     -30.577  -0.762 -23.996  1.00 70.51           H  
ATOM   3582  CA  ALA B  81     -29.105  -1.625 -25.262  1.00 70.51           C  
ATOM   3583  HA  ALA B  81     -29.213  -2.509 -25.890  1.00 70.51           H  
ATOM   3584  C   ALA B  81     -27.696  -1.676 -24.640  1.00 70.51           C  
ATOM   3585  CB  ALA B  81     -29.295  -0.388 -26.152  1.00 70.51           C  
ATOM   3586  HB1 ALA B  81     -29.172   0.517 -25.556  1.00 70.51           H  
ATOM   3587  HB2 ALA B  81     -28.547  -0.380 -26.945  1.00 70.51           H  
ATOM   3588  HB3 ALA B  81     -30.289  -0.394 -26.598  1.00 70.51           H  
ATOM   3589  O   ALA B  81     -27.496  -1.351 -23.473  1.00 70.51           O  
ATOM   3590  N   VAL B  82     -26.697  -2.052 -25.444  1.00 73.85           N  
ATOM   3591  H   VAL B  82     -26.908  -2.236 -26.415  1.00 73.85           H  
ATOM   3592  CA  VAL B  82     -25.283  -1.899 -25.065  1.00 73.85           C  
ATOM   3593  HA  VAL B  82     -25.111  -2.430 -24.128  1.00 73.85           H  
ATOM   3594  C   VAL B  82     -24.983  -0.416 -24.839  1.00 73.85           C  
ATOM   3595  CB  VAL B  82     -24.352  -2.477 -26.147  1.00 73.85           C  
ATOM   3596  HB  VAL B  82     -24.583  -2.018 -27.108  1.00 73.85           H  
ATOM   3597  O   VAL B  82     -25.367   0.408 -25.662  1.00 73.85           O  
ATOM   3598  CG1 VAL B  82     -22.878  -2.213 -25.825  1.00 73.85           C  
ATOM   3599 HG11 VAL B  82     -22.659  -2.503 -24.798  1.00 73.85           H  
ATOM   3600 HG12 VAL B  82     -22.235  -2.764 -26.511  1.00 73.85           H  
ATOM   3601 HG13 VAL B  82     -22.652  -1.154 -25.949  1.00 73.85           H  
ATOM   3602  CG2 VAL B  82     -24.550  -3.994 -26.279  1.00 73.85           C  
ATOM   3603 HG21 VAL B  82     -23.874  -4.386 -27.039  1.00 73.85           H  
ATOM   3604 HG22 VAL B  82     -24.345  -4.478 -25.324  1.00 73.85           H  
ATOM   3605 HG23 VAL B  82     -25.574  -4.215 -26.580  1.00 73.85           H  
ATOM   3606  N   GLY B  83     -24.295  -0.089 -23.744  1.00 79.22           N  
ATOM   3607  H   GLY B  83     -24.044  -0.816 -23.088  1.00 79.22           H  
ATOM   3608  CA  GLY B  83     -24.025   1.297 -23.345  1.00 79.22           C  
ATOM   3609  HA2 GLY B  83     -23.983   1.931 -24.231  1.00 79.22           H  
ATOM   3610  HA3 GLY B  83     -23.054   1.350 -22.853  1.00 79.22           H  
ATOM   3611  C   GLY B  83     -25.081   1.893 -22.408  1.00 79.22           C  
ATOM   3612  O   GLY B  83     -24.833   2.938 -21.814  1.00 79.22           O  
ATOM   3613  N   ASN B  84     -26.213   1.209 -22.217  1.00 84.91           N  
ATOM   3614  H   ASN B  84     -26.359   0.349 -22.726  1.00 84.91           H  
ATOM   3615  CA  ASN B  84     -27.292   1.655 -21.343  1.00 84.91           C  
ATOM   3616  HA  ASN B  84     -27.155   2.714 -21.121  1.00 84.91           H  
ATOM   3617  C   ASN B  84     -27.267   0.912 -19.999  1.00 84.91           C  
ATOM   3618  CB  ASN B  84     -28.647   1.510 -22.067  1.00 84.91           C  
ATOM   3619  HB2 ASN B  84     -29.444   1.715 -21.353  1.00 84.91           H  
ATOM   3620  HB3 ASN B  84     -28.782   0.484 -22.410  1.00 84.91           H  
ATOM   3621  O   ASN B  84     -26.677  -0.160 -19.858  1.00 84.91           O  
ATOM   3622  CG  ASN B  84     -28.817   2.455 -23.246  1.00 84.91           C  
ATOM   3623  ND2 ASN B  84     -30.028   2.848 -23.559  1.00 84.91           N  
ATOM   3624 HD21 ASN B  84     -30.011   3.667 -24.150  1.00 84.91           H  
ATOM   3625 HD22 ASN B  84     -30.762   2.790 -22.867  1.00 84.91           H  
ATOM   3626  OD1 ASN B  84     -27.891   2.848 -23.928  1.00 84.91           O  
ATOM   3627  N   SER B  85     -27.962   1.476 -19.013  1.00 86.85           N  
ATOM   3628  H   SER B  85     -28.436   2.344 -19.223  1.00 86.85           H  
ATOM   3629  CA  SER B  85     -28.298   0.813 -17.755  1.00 86.85           C  
ATOM   3630  HA  SER B  85     -27.798  -0.154 -17.707  1.00 86.85           H  
ATOM   3631  C   SER B  85     -29.807   0.583 -17.678  1.00 86.85           C  
ATOM   3632  CB  SER B  85     -27.813   1.641 -16.564  1.00 86.85           C  
ATOM   3633  HB2 SER B  85     -26.728   1.740 -16.600  1.00 86.85           H  
ATOM   3634  HB3 SER B  85     -28.267   2.631 -16.603  1.00 86.85           H  
ATOM   3635  O   SER B  85     -30.603   1.474 -17.975  1.00 86.85           O  
ATOM   3636  OG  SER B  85     -28.196   0.992 -15.366  1.00 86.85           O  
ATOM   3637  HG  SER B  85     -28.304   1.652 -14.677  1.00 86.85           H  
ATOM   3638  N   TYR B  86     -30.232  -0.589 -17.204  1.00 83.74           N  
ATOM   3639  H   TYR B  86     -29.549  -1.295 -16.967  1.00 83.74           H  
ATOM   3640  CA  TYR B  86     -31.642  -0.834 -16.881  1.00 83.74           C  
ATOM   3641  HA  TYR B  86     -32.257  -0.329 -17.626  1.00 83.74           H  
ATOM   3642  C   TYR B  86     -32.050  -0.253 -15.518  1.00 83.74           C  
ATOM   3643  CB  TYR B  86     -31.957  -2.328 -16.983  1.00 83.74           C  
ATOM   3644  HB2 TYR B  86     -31.770  -2.647 -18.009  1.00 83.74           H  
ATOM   3645  HB3 TYR B  86     -33.019  -2.481 -16.793  1.00 83.74           H  
ATOM   3646  O   TYR B  86     -33.205  -0.393 -15.107  1.00 83.74           O  
ATOM   3647  CG  TYR B  86     -31.167  -3.209 -16.035  1.00 83.74           C  
ATOM   3648  CD1 TYR B  86     -30.152  -4.037 -16.545  1.00 83.74           C  
ATOM   3649  HD1 TYR B  86     -29.926  -4.049 -17.601  1.00 83.74           H  
ATOM   3650  CD2 TYR B  86     -31.473  -3.246 -14.657  1.00 83.74           C  
ATOM   3651  HD2 TYR B  86     -32.278  -2.645 -14.260  1.00 83.74           H  
ATOM   3652  CE1 TYR B  86     -29.468  -4.906 -15.678  1.00 83.74           C  
ATOM   3653  HE1 TYR B  86     -28.755  -5.621 -16.062  1.00 83.74           H  
ATOM   3654  CE2 TYR B  86     -30.752  -4.087 -13.786  1.00 83.74           C  
ATOM   3655  HE2 TYR B  86     -30.984  -4.119 -12.731  1.00 83.74           H  
ATOM   3656  OH  TYR B  86     -29.063  -5.786 -13.500  1.00 83.74           O  
ATOM   3657  HH  TYR B  86     -29.414  -5.817 -12.607  1.00 83.74           H  
ATOM   3658  CZ  TYR B  86     -29.744  -4.926 -14.301  1.00 83.74           C  
ATOM   3659  N   ARG B  87     -31.125   0.392 -14.791  1.00 84.03           N  
ATOM   3660  H   ARG B  87     -30.183   0.445 -15.152  1.00 84.03           H  
ATOM   3661  CA  ARG B  87     -31.425   1.055 -13.522  1.00 84.03           C  
ATOM   3662  HA  ARG B  87     -32.492   1.274 -13.553  1.00 84.03           H  
ATOM   3663  C   ARG B  87     -30.733   2.404 -13.382  1.00 84.03           C  
ATOM   3664  CB  ARG B  87     -31.100   0.109 -12.346  1.00 84.03           C  
ATOM   3665  HB2 ARG B  87     -31.304  -0.923 -12.635  1.00 84.03           H  
ATOM   3666  HB3 ARG B  87     -30.039   0.176 -12.107  1.00 84.03           H  
ATOM   3667  O   ARG B  87     -29.526   2.515 -13.564  1.00 84.03           O  
ATOM   3668  CG  ARG B  87     -31.926   0.419 -11.089  1.00 84.03           C  
ATOM   3669  HG2 ARG B  87     -31.583  -0.218 -10.274  1.00 84.03           H  
ATOM   3670  HG3 ARG B  87     -31.791   1.462 -10.801  1.00 84.03           H  
ATOM   3671  CD  ARG B  87     -33.406   0.130 -11.360  1.00 84.03           C  
ATOM   3672  HD2 ARG B  87     -33.761   0.694 -12.223  1.00 84.03           H  
ATOM   3673  HD3 ARG B  87     -33.499  -0.930 -11.595  1.00 84.03           H  
ATOM   3674  NE  ARG B  87     -34.274   0.483 -10.233  1.00 84.03           N  
ATOM   3675  HE  ARG B  87     -33.836   0.760  -9.366  1.00 84.03           H  
ATOM   3676  NH1 ARG B  87     -36.260  -0.005 -11.292  1.00 84.03           N  
ATOM   3677 HH11 ARG B  87     -37.255  -0.159 -11.221  1.00 84.03           H  
ATOM   3678 HH12 ARG B  87     -35.722  -0.609 -11.897  1.00 84.03           H  
ATOM   3679  NH2 ARG B  87     -36.273   0.818  -9.222  1.00 84.03           N  
ATOM   3680 HH21 ARG B  87     -37.271   0.672  -9.170  1.00 84.03           H  
ATOM   3681 HH22 ARG B  87     -35.759   1.205  -8.444  1.00 84.03           H  
ATOM   3682  CZ  ARG B  87     -35.594   0.437 -10.264  1.00 84.03           C  
ATOM   3683  N   LEU B  88     -31.526   3.409 -13.012  1.00 87.90           N  
ATOM   3684  H   LEU B  88     -32.513   3.215 -12.913  1.00 87.90           H  
ATOM   3685  CA  LEU B  88     -31.095   4.794 -12.797  1.00 87.90           C  
ATOM   3686  HA  LEU B  88     -30.038   4.882 -13.052  1.00 87.90           H  
ATOM   3687  C   LEU B  88     -31.212   5.210 -11.321  1.00 87.90           C  
ATOM   3688  CB  LEU B  88     -31.870   5.743 -13.723  1.00 87.90           C  
ATOM   3689  HB2 LEU B  88     -32.921   5.731 -13.434  1.00 87.90           H  
ATOM   3690  HB3 LEU B  88     -31.489   6.748 -13.542  1.00 87.90           H  
ATOM   3691  O   LEU B  88     -31.639   6.322 -11.008  1.00 87.90           O  
ATOM   3692  CG  LEU B  88     -31.778   5.473 -15.232  1.00 87.90           C  
ATOM   3693  HG  LEU B  88     -32.241   4.512 -15.455  1.00 87.90           H  
ATOM   3694  CD1 LEU B  88     -32.569   6.580 -15.929  1.00 87.90           C  
ATOM   3695 HD11 LEU B  88     -33.636   6.359 -15.901  1.00 87.90           H  
ATOM   3696 HD12 LEU B  88     -32.389   7.542 -15.450  1.00 87.90           H  
ATOM   3697 HD13 LEU B  88     -32.240   6.701 -16.961  1.00 87.90           H  
ATOM   3698  CD2 LEU B  88     -30.347   5.455 -15.767  1.00 87.90           C  
ATOM   3699 HD21 LEU B  88     -29.772   4.653 -15.303  1.00 87.90           H  
ATOM   3700 HD22 LEU B  88     -30.360   5.288 -16.844  1.00 87.90           H  
ATOM   3701 HD23 LEU B  88     -29.867   6.413 -15.564  1.00 87.90           H  
ATOM   3702  N   GLN B  89     -30.925   4.279 -10.408  1.00 94.36           N  
ATOM   3703  H   GLN B  89     -30.465   3.436 -10.720  1.00 94.36           H  
ATOM   3704  CA  GLN B  89     -30.975   4.494  -8.960  1.00 94.36           C  
ATOM   3705  HA  GLN B  89     -31.030   5.566  -8.769  1.00 94.36           H  
ATOM   3706  C   GLN B  89     -29.684   3.984  -8.315  1.00 94.36           C  
ATOM   3707  CB  GLN B  89     -32.219   3.817  -8.348  1.00 94.36           C  
ATOM   3708  HB2 GLN B  89     -32.156   3.860  -7.261  1.00 94.36           H  
ATOM   3709  HB3 GLN B  89     -32.244   2.770  -8.651  1.00 94.36           H  
ATOM   3710  O   GLN B  89     -29.145   2.967  -8.752  1.00 94.36           O  
ATOM   3711  CG  GLN B  89     -33.516   4.513  -8.790  1.00 94.36           C  
ATOM   3712  HG2 GLN B  89     -33.511   4.626  -9.874  1.00 94.36           H  
ATOM   3713  HG3 GLN B  89     -33.544   5.512  -8.355  1.00 94.36           H  
ATOM   3714  CD  GLN B  89     -34.810   3.787  -8.428  1.00 94.36           C  
ATOM   3715  NE2 GLN B  89     -35.909   4.187  -9.026  1.00 94.36           N  
ATOM   3716 HE21 GLN B  89     -35.869   4.991  -9.636  1.00 94.36           H  
ATOM   3717 HE22 GLN B  89     -36.778   3.748  -8.754  1.00 94.36           H  
ATOM   3718  OE1 GLN B  89     -34.905   2.839  -7.665  1.00 94.36           O  
ATOM   3719  N   GLY B  90     -29.203   4.689  -7.294  1.00 96.31           N  
ATOM   3720  H   GLY B  90     -29.719   5.499  -6.982  1.00 96.31           H  
ATOM   3721  CA  GLY B  90     -27.981   4.376  -6.548  1.00 96.31           C  
ATOM   3722  HA2 GLY B  90     -27.112   4.474  -7.199  1.00 96.31           H  
ATOM   3723  HA3 GLY B  90     -28.022   3.351  -6.179  1.00 96.31           H  
ATOM   3724  C   GLY B  90     -27.808   5.320  -5.356  1.00 96.31           C  
ATOM   3725  O   GLY B  90     -28.629   6.214  -5.156  1.00 96.31           O  
ATOM   3726  N   GLY B  91     -26.767   5.130  -4.548  1.00 98.14           N  
ATOM   3727  H   GLY B  91     -26.126   4.373  -4.737  1.00 98.14           H  
ATOM   3728  CA  GLY B  91     -26.431   6.067  -3.471  1.00 98.14           C  
ATOM   3729  HA2 GLY B  91     -26.033   5.525  -2.614  1.00 98.14           H  
ATOM   3730  HA3 GLY B  91     -27.323   6.592  -3.129  1.00 98.14           H  
ATOM   3731  C   GLY B  91     -25.389   7.084  -3.928  1.00 98.14           C  
ATOM   3732  O   GLY B  91     -24.261   6.718  -4.245  1.00 98.14           O  
ATOM   3733  N   PHE B  92     -25.728   8.368  -3.926  1.00 98.12           N  
ATOM   3734  H   PHE B  92     -26.654   8.632  -3.621  1.00 98.12           H  
ATOM   3735  CA  PHE B  92     -24.831   9.434  -4.384  1.00 98.12           C  
ATOM   3736  HA  PHE B  92     -23.871   9.012  -4.679  1.00 98.12           H  
ATOM   3737  C   PHE B  92     -24.546  10.435  -3.273  1.00 98.12           C  
ATOM   3738  CB  PHE B  92     -25.422  10.112  -5.623  1.00 98.12           C  
ATOM   3739  HB2 PHE B  92     -26.384  10.556  -5.369  1.00 98.12           H  
ATOM   3740  HB3 PHE B  92     -24.756  10.916  -5.936  1.00 98.12           H  
ATOM   3741  O   PHE B  92     -25.393  10.667  -2.411  1.00 98.12           O  
ATOM   3742  CG  PHE B  92     -25.596   9.150  -6.778  1.00 98.12           C  
ATOM   3743  CD1 PHE B  92     -24.494   8.824  -7.590  1.00 98.12           C  
ATOM   3744  HD1 PHE B  92     -23.534   9.284  -7.407  1.00 98.12           H  
ATOM   3745  CD2 PHE B  92     -26.839   8.529  -7.001  1.00 98.12           C  
ATOM   3746  HD2 PHE B  92     -27.687   8.761  -6.373  1.00 98.12           H  
ATOM   3747  CE1 PHE B  92     -24.639   7.887  -8.626  1.00 98.12           C  
ATOM   3748  HE1 PHE B  92     -23.785   7.622  -9.233  1.00 98.12           H  
ATOM   3749  CE2 PHE B  92     -26.979   7.588  -8.032  1.00 98.12           C  
ATOM   3750  HE2 PHE B  92     -27.934   7.104  -8.173  1.00 98.12           H  
ATOM   3751  CZ  PHE B  92     -25.882   7.272  -8.853  1.00 98.12           C  
ATOM   3752  HZ  PHE B  92     -25.988   6.547  -9.646  1.00 98.12           H  
ATOM   3753  N   LEU B  93     -23.354  11.033  -3.304  1.00 97.57           N  
ATOM   3754  H   LEU B  93     -22.719  10.803  -4.055  1.00 97.57           H  
ATOM   3755  CA  LEU B  93     -23.018  12.142  -2.418  1.00 97.57           C  
ATOM   3756  HA  LEU B  93     -23.430  11.944  -1.428  1.00 97.57           H  
ATOM   3757  C   LEU B  93     -23.653  13.436  -2.929  1.00 97.57           C  
ATOM   3758  CB  LEU B  93     -21.493  12.298  -2.301  1.00 97.57           C  
ATOM   3759  HB2 LEU B  93     -21.094  12.465  -3.302  1.00 97.57           H  
ATOM   3760  HB3 LEU B  93     -21.279  13.180  -1.699  1.00 97.57           H  
ATOM   3761  O   LEU B  93     -23.428  13.835  -4.074  1.00 97.57           O  
ATOM   3762  CG  LEU B  93     -20.753  11.097  -1.700  1.00 97.57           C  
ATOM   3763  HG  LEU B  93     -20.909  10.220  -2.329  1.00 97.57           H  
ATOM   3764  CD1 LEU B  93     -19.254  11.389  -1.654  1.00 97.57           C  
ATOM   3765 HD11 LEU B  93     -19.057  12.247  -1.011  1.00 97.57           H  
ATOM   3766 HD12 LEU B  93     -18.721  10.518  -1.273  1.00 97.57           H  
ATOM   3767 HD13 LEU B  93     -18.896  11.600  -2.662  1.00 97.57           H  
ATOM   3768  CD2 LEU B  93     -21.235  10.776  -0.290  1.00 97.57           C  
ATOM   3769 HD21 LEU B  93     -22.267  10.427  -0.329  1.00 97.57           H  
ATOM   3770 HD22 LEU B  93     -21.174  11.660   0.344  1.00 97.57           H  
ATOM   3771 HD23 LEU B  93     -20.621   9.978   0.128  1.00 97.57           H  
ATOM   3772  N   ASP B  94     -24.374  14.114  -2.041  1.00 84.24           N  
ATOM   3773  H   ASP B  94     -24.667  13.616  -1.213  1.00 84.24           H  
ATOM   3774  CA  ASP B  94     -25.130  15.341  -2.301  1.00 84.24           C  
ATOM   3775  HA  ASP B  94     -25.942  15.123  -2.995  1.00 84.24           H  
ATOM   3776  C   ASP B  94     -24.258  16.461  -2.896  1.00 84.24           C  
ATOM   3777  CB  ASP B  94     -25.723  15.866  -0.975  1.00 84.24           C  
ATOM   3778  HB2 ASP B  94     -24.924  16.352  -0.416  1.00 84.24           H  
ATOM   3779  HB3 ASP B  94     -26.456  16.635  -1.218  1.00 84.24           H  
ATOM   3780  O   ASP B  94     -24.696  17.218  -3.756  1.00 84.24           O  
ATOM   3781  CG  ASP B  94     -26.378  14.856  -0.015  1.00 84.24           C  
ATOM   3782  OD1 ASP B  94     -26.318  13.621  -0.221  1.00 84.24           O  
ATOM   3783  OD2 ASP B  94     -26.895  15.344   1.007  1.00 84.24           O  
ATOM   3784  N   ALA B  95     -23.012  16.564  -2.429  1.00 85.82           N  
ATOM   3785  H   ALA B  95     -22.737  15.896  -1.723  1.00 85.82           H  
ATOM   3786  CA  ALA B  95     -22.078  17.627  -2.783  1.00 85.82           C  
ATOM   3787  HA  ALA B  95     -22.461  18.150  -3.659  1.00 85.82           H  
ATOM   3788  C   ALA B  95     -20.704  17.070  -3.185  1.00 85.82           C  
ATOM   3789  CB  ALA B  95     -22.022  18.643  -1.632  1.00 85.82           C  
ATOM   3790  HB1 ALA B  95     -21.610  18.174  -0.738  1.00 85.82           H  
ATOM   3791  HB2 ALA B  95     -21.391  19.486  -1.914  1.00 85.82           H  
ATOM   3792  HB3 ALA B  95     -23.025  19.012  -1.418  1.00 85.82           H  
ATOM   3793  O   ALA B  95     -19.676  17.599  -2.774  1.00 85.82           O  
ATOM   3794  N   ALA B  96     -20.664  16.011  -4.007  1.00 92.71           N  
ATOM   3795  H   ALA B  96     -21.539  15.584  -4.276  1.00 92.71           H  
ATOM   3796  CA  ALA B  96     -19.404  15.418  -4.485  1.00 92.71           C  
ATOM   3797  HA  ALA B  96     -18.865  15.005  -3.632  1.00 92.71           H  
ATOM   3798  C   ALA B  96     -18.463  16.425  -5.183  1.00 92.71           C  
ATOM   3799  CB  ALA B  96     -19.736  14.283  -5.461  1.00 92.71           C  
ATOM   3800  HB1 ALA B  96     -18.820  13.762  -5.741  1.00 92.71           H  
ATOM   3801  HB2 ALA B  96     -20.204  14.687  -6.359  1.00 92.71           H  
ATOM   3802  HB3 ALA B  96     -20.418  13.568  -5.000  1.00 92.71           H  
ATOM   3803  O   ALA B  96     -17.251  16.231  -5.208  1.00 92.71           O  
ATOM   3804  N   ALA B  97     -19.022  17.488  -5.773  1.00 93.08           N  
ATOM   3805  H   ALA B  97     -20.028  17.573  -5.741  1.00 93.08           H  
ATOM   3806  CA  ALA B  97     -18.263  18.550  -6.428  1.00 93.08           C  
ATOM   3807  HA  ALA B  97     -17.355  18.117  -6.849  1.00 93.08           H  
ATOM   3808  C   ALA B  97     -17.820  19.680  -5.479  1.00 93.08           C  
ATOM   3809  CB  ALA B  97     -19.111  19.090  -7.587  1.00 93.08           C  
ATOM   3810  HB1 ALA B  97     -19.362  18.282  -8.274  1.00 93.08           H  
ATOM   3811  HB2 ALA B  97     -18.553  19.853  -8.129  1.00 93.08           H  
ATOM   3812  HB3 ALA B  97     -20.031  19.532  -7.205  1.00 93.08           H  
ATOM   3813  O   ALA B  97     -16.975  20.485  -5.878  1.00 93.08           O  
ATOM   3814  N   GLY B  98     -18.380  19.761  -4.266  1.00 94.56           N  
ATOM   3815  H   GLY B  98     -18.930  18.980  -3.939  1.00 94.56           H  
ATOM   3816  CA  GLY B  98     -18.041  20.777  -3.268  1.00 94.56           C  
ATOM   3817  HA2 GLY B  98     -18.772  20.754  -2.460  1.00 94.56           H  
ATOM   3818  HA3 GLY B  98     -18.063  21.763  -3.731  1.00 94.56           H  
ATOM   3819  C   GLY B  98     -16.661  20.528  -2.665  1.00 94.56           C  
ATOM   3820  O   GLY B  98     -16.308  19.384  -2.394  1.00 94.56           O  
ATOM   3821  N   PHE B  99     -15.867  21.591  -2.515  1.00 96.33           N  
ATOM   3822  H   PHE B  99     -16.210  22.507  -2.768  1.00 96.33           H  
ATOM   3823  CA  PHE B  99     -14.532  21.523  -1.921  1.00 96.33           C  
ATOM   3824  HA  PHE B  99     -14.573  20.887  -1.038  1.00 96.33           H  
ATOM   3825  C   PHE B  99     -14.027  22.915  -1.520  1.00 96.33           C  
ATOM   3826  CB  PHE B  99     -13.568  20.911  -2.949  1.00 96.33           C  
ATOM   3827  HB2 PHE B  99     -13.572  21.529  -3.847  1.00 96.33           H  
ATOM   3828  HB3 PHE B  99     -13.935  19.922  -3.226  1.00 96.33           H  
ATOM   3829  O   PHE B  99     -14.058  23.829  -2.352  1.00 96.33           O  
ATOM   3830  CG  PHE B  99     -12.146  20.745  -2.459  1.00 96.33           C  
ATOM   3831  CD1 PHE B  99     -11.072  21.311  -3.173  1.00 96.33           C  
ATOM   3832  HD1 PHE B  99     -11.260  21.898  -4.060  1.00 96.33           H  
ATOM   3833  CD2 PHE B  99     -11.894  19.992  -1.300  1.00 96.33           C  
ATOM   3834  HD2 PHE B  99     -12.711  19.549  -0.749  1.00 96.33           H  
ATOM   3835  CE1 PHE B  99      -9.753  21.118  -2.728  1.00 96.33           C  
ATOM   3836  HE1 PHE B  99      -8.928  21.553  -3.273  1.00 96.33           H  
ATOM   3837  CE2 PHE B  99     -10.579  19.813  -0.848  1.00 96.33           C  
ATOM   3838  HE2 PHE B  99     -10.395  19.247   0.054  1.00 96.33           H  
ATOM   3839  CZ  PHE B  99      -9.511  20.377  -1.558  1.00 96.33           C  
ATOM   3840  HZ  PHE B  99      -8.506  20.241  -1.185  1.00 96.33           H  
ATOM   3841  N   ASP B 100     -13.496  23.082  -0.307  1.00 95.61           N  
ATOM   3842  H   ASP B 100     -13.540  22.315   0.349  1.00 95.61           H  
ATOM   3843  CA  ASP B 100     -12.805  24.324   0.082  1.00 95.61           C  
ATOM   3844  HA  ASP B 100     -13.311  25.151  -0.416  1.00 95.61           H  
ATOM   3845  C   ASP B 100     -11.352  24.338  -0.415  1.00 95.61           C  
ATOM   3846  CB  ASP B 100     -12.924  24.630   1.580  1.00 95.61           C  
ATOM   3847  HB2 ASP B 100     -13.969  24.522   1.874  1.00 95.61           H  
ATOM   3848  HB3 ASP B 100     -12.335  23.914   2.153  1.00 95.61           H  
ATOM   3849  O   ASP B 100     -10.388  24.141   0.327  1.00 95.61           O  
ATOM   3850  CG  ASP B 100     -12.469  26.067   1.912  1.00 95.61           C  
ATOM   3851  OD1 ASP B 100     -11.769  26.719   1.083  1.00 95.61           O  
ATOM   3852  OD2 ASP B 100     -12.805  26.532   3.021  1.00 95.61           O  
ATOM   3853  N   ALA B 101     -11.186  24.604  -1.712  1.00 94.78           N  
ATOM   3854  H   ALA B 101     -12.020  24.678  -2.276  1.00 94.78           H  
ATOM   3855  CA  ALA B 101      -9.871  24.656  -2.345  1.00 94.78           C  
ATOM   3856  HA  ALA B 101      -9.418  23.667  -2.275  1.00 94.78           H  
ATOM   3857  C   ALA B 101      -8.913  25.638  -1.641  1.00 94.78           C  
ATOM   3858  CB  ALA B 101     -10.074  25.010  -3.823  1.00 94.78           C  
ATOM   3859  HB1 ALA B 101      -9.127  24.912  -4.353  1.00 94.78           H  
ATOM   3860  HB2 ALA B 101     -10.437  26.033  -3.919  1.00 94.78           H  
ATOM   3861  HB3 ALA B 101     -10.798  24.329  -4.270  1.00 94.78           H  
ATOM   3862  O   ALA B 101      -7.740  25.324  -1.432  1.00 94.78           O  
ATOM   3863  N   SER B 102      -9.425  26.797  -1.212  1.00 89.34           N  
ATOM   3864  H   SER B 102     -10.428  26.908  -1.245  1.00 89.34           H  
ATOM   3865  CA  SER B 102      -8.626  27.845  -0.569  1.00 89.34           C  
ATOM   3866  HA  SER B 102      -7.778  28.071  -1.215  1.00 89.34           H  
ATOM   3867  C   SER B 102      -8.065  27.408   0.783  1.00 89.34           C  
ATOM   3868  CB  SER B 102      -9.463  29.119  -0.421  1.00 89.34           C  
ATOM   3869  HB2 SER B 102      -8.790  29.947  -0.201  1.00 89.34           H  
ATOM   3870  HB3 SER B 102      -9.956  29.334  -1.369  1.00 89.34           H  
ATOM   3871  O   SER B 102      -6.919  27.725   1.114  1.00 89.34           O  
ATOM   3872  OG  SER B 102     -10.436  29.059   0.609  1.00 89.34           O  
ATOM   3873  HG  SER B 102     -10.908  28.224   0.654  1.00 89.34           H  
ATOM   3874  N   PHE B 103      -8.829  26.615   1.536  1.00 94.35           N  
ATOM   3875  H   PHE B 103      -9.770  26.405   1.235  1.00 94.35           H  
ATOM   3876  CA  PHE B 103      -8.402  26.097   2.826  1.00 94.35           C  
ATOM   3877  HA  PHE B 103      -8.123  26.952   3.442  1.00 94.35           H  
ATOM   3878  C   PHE B 103      -7.175  25.189   2.721  1.00 94.35           C  
ATOM   3879  CB  PHE B 103      -9.582  25.379   3.474  1.00 94.35           C  
ATOM   3880  HB2 PHE B 103      -9.905  24.549   2.846  1.00 94.35           H  
ATOM   3881  HB3 PHE B 103     -10.403  26.092   3.554  1.00 94.35           H  
ATOM   3882  O   PHE B 103      -6.267  25.264   3.559  1.00 94.35           O  
ATOM   3883  CG  PHE B 103      -9.291  24.862   4.857  1.00 94.35           C  
ATOM   3884  CD1 PHE B 103      -8.737  23.582   5.031  1.00 94.35           C  
ATOM   3885  HD1 PHE B 103      -8.535  22.955   4.175  1.00 94.35           H  
ATOM   3886  CD2 PHE B 103      -9.584  25.669   5.970  1.00 94.35           C  
ATOM   3887  HD2 PHE B 103     -10.054  26.630   5.827  1.00 94.35           H  
ATOM   3888  CE1 PHE B 103      -8.480  23.106   6.324  1.00 94.35           C  
ATOM   3889  HE1 PHE B 103      -8.094  22.106   6.461  1.00 94.35           H  
ATOM   3890  CE2 PHE B 103      -9.318  25.198   7.263  1.00 94.35           C  
ATOM   3891  HE2 PHE B 103      -9.573  25.797   8.125  1.00 94.35           H  
ATOM   3892  CZ  PHE B 103      -8.776  23.915   7.434  1.00 94.35           C  
ATOM   3893  HZ  PHE B 103      -8.632  23.535   8.435  1.00 94.35           H  
ATOM   3894  N   PHE B 104      -7.122  24.388   1.656  1.00 93.36           N  
ATOM   3895  H   PHE B 104      -7.921  24.379   1.039  1.00 93.36           H  
ATOM   3896  CA  PHE B 104      -6.016  23.478   1.368  1.00 93.36           C  
ATOM   3897  HA  PHE B 104      -5.575  23.198   2.324  1.00 93.36           H  
ATOM   3898  C   PHE B 104      -4.888  24.113   0.539  1.00 93.36           C  
ATOM   3899  CB  PHE B 104      -6.562  22.187   0.748  1.00 93.36           C  
ATOM   3900  HB2 PHE B 104      -7.131  22.436  -0.147  1.00 93.36           H  
ATOM   3901  HB3 PHE B 104      -5.730  21.547   0.452  1.00 93.36           H  
ATOM   3902  O   PHE B 104      -3.911  23.438   0.223  1.00 93.36           O  
ATOM   3903  CG  PHE B 104      -7.436  21.410   1.712  1.00 93.36           C  
ATOM   3904  CD1 PHE B 104      -6.850  20.632   2.725  1.00 93.36           C  
ATOM   3905  HD1 PHE B 104      -5.776  20.526   2.761  1.00 93.36           H  
ATOM   3906  CD2 PHE B 104      -8.833  21.509   1.636  1.00 93.36           C  
ATOM   3907  HD2 PHE B 104      -9.299  22.084   0.850  1.00 93.36           H  
ATOM   3908  CE1 PHE B 104      -7.653  19.993   3.686  1.00 93.36           C  
ATOM   3909  HE1 PHE B 104      -7.202  19.397   4.466  1.00 93.36           H  
ATOM   3910  CE2 PHE B 104      -9.639  20.875   2.593  1.00 93.36           C  
ATOM   3911  HE2 PHE B 104     -10.712  20.992   2.540  1.00 93.36           H  
ATOM   3912  CZ  PHE B 104      -9.050  20.127   3.626  1.00 93.36           C  
ATOM   3913  HZ  PHE B 104      -9.668  19.660   4.379  1.00 93.36           H  
ATOM   3914  N   GLY B 105      -4.988  25.403   0.198  1.00 90.64           N  
ATOM   3915  H   GLY B 105      -5.811  25.914   0.484  1.00 90.64           H  
ATOM   3916  CA  GLY B 105      -4.005  26.087  -0.650  1.00 90.64           C  
ATOM   3917  HA2 GLY B 105      -3.004  25.920  -0.253  1.00 90.64           H  
ATOM   3918  HA3 GLY B 105      -4.216  27.156  -0.636  1.00 90.64           H  
ATOM   3919  C   GLY B 105      -4.021  25.623  -2.112  1.00 90.64           C  
ATOM   3920  O   GLY B 105      -3.019  25.757  -2.807  1.00 90.64           O  
ATOM   3921  N   ILE B 106      -5.143  25.070  -2.577  1.00 91.14           N  
ATOM   3922  H   ILE B 106      -5.950  25.061  -1.969  1.00 91.14           H  
ATOM   3923  CA  ILE B 106      -5.334  24.559  -3.936  1.00 91.14           C  
ATOM   3924  HA  ILE B 106      -4.361  24.346  -4.378  1.00 91.14           H  
ATOM   3925  C   ILE B 106      -6.006  25.643  -4.782  1.00 91.14           C  
ATOM   3926  CB  ILE B 106      -6.121  23.229  -3.888  1.00 91.14           C  
ATOM   3927  HB  ILE B 106      -7.020  23.380  -3.291  1.00 91.14           H  
ATOM   3928  O   ILE B 106      -6.995  26.258  -4.382  1.00 91.14           O  
ATOM   3929  CG1 ILE B 106      -5.244  22.142  -3.222  1.00 91.14           C  
ATOM   3930 HG12 ILE B 106      -4.442  21.856  -3.903  1.00 91.14           H  
ATOM   3931 HG13 ILE B 106      -4.780  22.540  -2.319  1.00 91.14           H  
ATOM   3932  CG2 ILE B 106      -6.542  22.760  -5.290  1.00 91.14           C  
ATOM   3933 HG21 ILE B 106      -7.157  23.517  -5.778  1.00 91.14           H  
ATOM   3934 HG22 ILE B 106      -5.656  22.562  -5.892  1.00 91.14           H  
ATOM   3935 HG23 ILE B 106      -7.138  21.850  -5.227  1.00 91.14           H  
ATOM   3936  CD1 ILE B 106      -6.014  20.890  -2.802  1.00 91.14           C  
ATOM   3937 HD11 ILE B 106      -6.779  21.175  -2.080  1.00 91.14           H  
ATOM   3938 HD12 ILE B 106      -6.480  20.408  -3.661  1.00 91.14           H  
ATOM   3939 HD13 ILE B 106      -5.327  20.188  -2.330  1.00 91.14           H  
ATOM   3940  N   SER B 107      -5.477  25.892  -5.981  1.00 85.88           N  
ATOM   3941  H   SER B 107      -4.685  25.338  -6.274  1.00 85.88           H  
ATOM   3942  CA  SER B 107      -6.076  26.880  -6.885  1.00 85.88           C  
ATOM   3943  HA  SER B 107      -6.233  27.788  -6.302  1.00 85.88           H  
ATOM   3944  C   SER B 107      -7.431  26.393  -7.423  1.00 85.88           C  
ATOM   3945  CB  SER B 107      -5.128  27.233  -8.035  1.00 85.88           C  
ATOM   3946  HB2 SER B 107      -5.494  28.136  -8.524  1.00 85.88           H  
ATOM   3947  HB3 SER B 107      -4.132  27.435  -7.640  1.00 85.88           H  
ATOM   3948  O   SER B 107      -7.600  25.192  -7.633  1.00 85.88           O  
ATOM   3949  OG  SER B 107      -5.063  26.195  -8.997  1.00 85.88           O  
ATOM   3950  HG  SER B 107      -4.572  25.466  -8.612  1.00 85.88           H  
ATOM   3951  N   PRO B 108      -8.382  27.283  -7.767  1.00 88.13           N  
ATOM   3952  CA  PRO B 108      -9.650  26.865  -8.374  1.00 88.13           C  
ATOM   3953  HA  PRO B 108     -10.212  26.279  -7.647  1.00 88.13           H  
ATOM   3954  C   PRO B 108      -9.469  26.033  -9.653  1.00 88.13           C  
ATOM   3955  CB  PRO B 108     -10.402  28.168  -8.667  1.00 88.13           C  
ATOM   3956  HB2 PRO B 108     -10.156  28.533  -9.664  1.00 88.13           H  
ATOM   3957  HB3 PRO B 108     -11.479  28.040  -8.565  1.00 88.13           H  
ATOM   3958  O   PRO B 108     -10.248  25.124  -9.924  1.00 88.13           O  
ATOM   3959  CG  PRO B 108      -9.848  29.140  -7.627  1.00 88.13           C  
ATOM   3960  HG2 PRO B 108      -9.938  30.177  -7.950  1.00 88.13           H  
ATOM   3961  HG3 PRO B 108     -10.362  28.989  -6.677  1.00 88.13           H  
ATOM   3962  CD  PRO B 108      -8.389  28.712  -7.490  1.00 88.13           C  
ATOM   3963  HD2 PRO B 108      -7.777  29.232  -8.228  1.00 88.13           H  
ATOM   3964  HD3 PRO B 108      -8.038  28.929  -6.481  1.00 88.13           H  
ATOM   3965  N   ARG B 109      -8.415  26.317 -10.431  1.00 87.67           N  
ATOM   3966  H   ARG B 109      -7.772  27.025 -10.105  1.00 87.67           H  
ATOM   3967  CA  ARG B 109      -8.106  25.601 -11.676  1.00 87.67           C  
ATOM   3968  HA  ARG B 109      -9.036  25.483 -12.233  1.00 87.67           H  
ATOM   3969  C   ARG B 109      -7.605  24.182 -11.412  1.00 87.67           C  
ATOM   3970  CB  ARG B 109      -7.100  26.418 -12.506  1.00 87.67           C  
ATOM   3971  HB2 ARG B 109      -6.093  26.026 -12.364  1.00 87.67           H  
ATOM   3972  HB3 ARG B 109      -7.105  27.456 -12.174  1.00 87.67           H  
ATOM   3973  O   ARG B 109      -7.989  23.265 -12.127  1.00 87.67           O  
ATOM   3974  CG  ARG B 109      -7.475  26.401 -13.993  1.00 87.67           C  
ATOM   3975  HG2 ARG B 109      -7.547  25.373 -14.349  1.00 87.67           H  
ATOM   3976  HG3 ARG B 109      -8.451  26.872 -14.107  1.00 87.67           H  
ATOM   3977  CD  ARG B 109      -6.461  27.174 -14.844  1.00 87.67           C  
ATOM   3978  HD2 ARG B 109      -6.933  27.413 -15.797  1.00 87.67           H  
ATOM   3979  HD3 ARG B 109      -6.208  28.107 -14.339  1.00 87.67           H  
ATOM   3980  NE  ARG B 109      -5.245  26.379 -15.108  1.00 87.67           N  
ATOM   3981  HE  ARG B 109      -5.277  25.398 -14.868  1.00 87.67           H  
ATOM   3982  NH1 ARG B 109      -3.984  28.045 -16.051  1.00 87.67           N  
ATOM   3983 HH11 ARG B 109      -3.120  28.348 -16.478  1.00 87.67           H  
ATOM   3984 HH12 ARG B 109      -4.728  28.698 -15.853  1.00 87.67           H  
ATOM   3985  NH2 ARG B 109      -3.162  25.971 -15.945  1.00 87.67           N  
ATOM   3986 HH21 ARG B 109      -2.286  26.294 -16.329  1.00 87.67           H  
ATOM   3987 HH22 ARG B 109      -3.263  24.976 -15.806  1.00 87.67           H  
ATOM   3988  CZ  ARG B 109      -4.138  26.798 -15.694  1.00 87.67           C  
ATOM   3989  N   GLU B 110      -6.779  24.009 -10.383  1.00 89.13           N  
ATOM   3990  H   GLU B 110      -6.529  24.807  -9.816  1.00 89.13           H  
ATOM   3991  CA  GLU B 110      -6.349  22.687  -9.928  1.00 89.13           C  
ATOM   3992  HA  GLU B 110      -6.001  22.104 -10.781  1.00 89.13           H  
ATOM   3993  C   GLU B 110      -7.515  21.923  -9.296  1.00 89.13           C  
ATOM   3994  CB  GLU B 110      -5.184  22.830  -8.943  1.00 89.13           C  
ATOM   3995  HB2 GLU B 110      -4.396  23.421  -9.409  1.00 89.13           H  
ATOM   3996  HB3 GLU B 110      -5.534  23.365  -8.060  1.00 89.13           H  
ATOM   3997  O   GLU B 110      -7.724  20.769  -9.638  1.00 89.13           O  
ATOM   3998  CG  GLU B 110      -4.612  21.461  -8.535  1.00 89.13           C  
ATOM   3999  HG2 GLU B 110      -4.279  20.937  -9.430  1.00 89.13           H  
ATOM   4000  HG3 GLU B 110      -5.403  20.871  -8.073  1.00 89.13           H  
ATOM   4001  CD  GLU B 110      -3.452  21.561  -7.537  1.00 89.13           C  
ATOM   4002  OE1 GLU B 110      -2.887  20.485  -7.208  1.00 89.13           O  
ATOM   4003  OE2 GLU B 110      -3.166  22.694  -7.085  1.00 89.13           O  
ATOM   4004  N   ALA B 111      -8.331  22.567  -8.456  1.00 94.25           N  
ATOM   4005  H   ALA B 111      -8.096  23.512  -8.185  1.00 94.25           H  
ATOM   4006  CA  ALA B 111      -9.498  21.943  -7.834  1.00 94.25           C  
ATOM   4007  HA  ALA B 111      -9.164  21.085  -7.251  1.00 94.25           H  
ATOM   4008  C   ALA B 111     -10.517  21.434  -8.866  1.00 94.25           C  
ATOM   4009  CB  ALA B 111     -10.150  22.957  -6.891  1.00 94.25           C  
ATOM   4010  HB1 ALA B 111      -9.438  23.251  -6.119  1.00 94.25           H  
ATOM   4011  HB2 ALA B 111     -10.467  23.840  -7.446  1.00 94.25           H  
ATOM   4012  HB3 ALA B 111     -11.020  22.505  -6.415  1.00 94.25           H  
ATOM   4013  O   ALA B 111     -11.106  20.374  -8.668  1.00 94.25           O  
ATOM   4014  N   LEU B 112     -10.707  22.167  -9.970  1.00 93.39           N  
ATOM   4015  H   LEU B 112     -10.259  23.071 -10.031  1.00 93.39           H  
ATOM   4016  CA  LEU B 112     -11.543  21.724 -11.084  1.00 93.39           C  
ATOM   4017  HA  LEU B 112     -12.498  21.391 -10.678  1.00 93.39           H  
ATOM   4018  C   LEU B 112     -10.918  20.536 -11.826  1.00 93.39           C  
ATOM   4019  CB  LEU B 112     -11.774  22.907 -12.041  1.00 93.39           C  
ATOM   4020  HB2 LEU B 112     -12.081  23.780 -11.465  1.00 93.39           H  
ATOM   4021  HB3 LEU B 112     -10.828  23.144 -12.528  1.00 93.39           H  
ATOM   4022  O   LEU B 112     -11.637  19.643 -12.260  1.00 93.39           O  
ATOM   4023  CG  LEU B 112     -12.842  22.630 -13.117  1.00 93.39           C  
ATOM   4024  HG  LEU B 112     -12.642  21.680 -13.613  1.00 93.39           H  
ATOM   4025  CD1 LEU B 112     -14.250  22.600 -12.517  1.00 93.39           C  
ATOM   4026 HD11 LEU B 112     -14.342  21.762 -11.825  1.00 93.39           H  
ATOM   4027 HD12 LEU B 112     -14.984  22.459 -13.311  1.00 93.39           H  
ATOM   4028 HD13 LEU B 112     -14.459  23.531 -11.991  1.00 93.39           H  
ATOM   4029  CD2 LEU B 112     -12.800  23.726 -14.182  1.00 93.39           C  
ATOM   4030 HD21 LEU B 112     -13.548  23.518 -14.948  1.00 93.39           H  
ATOM   4031 HD22 LEU B 112     -11.817  23.739 -14.652  1.00 93.39           H  
ATOM   4032 HD23 LEU B 112     -13.004  24.696 -13.728  1.00 93.39           H  
ATOM   4033  N   ALA B 113      -9.595  20.511 -11.980  1.00 92.52           N  
ATOM   4034  H   ALA B 113      -9.037  21.265 -11.604  1.00 92.52           H  
ATOM   4035  CA  ALA B 113      -8.913  19.394 -12.619  1.00 92.52           C  
ATOM   4036  HA  ALA B 113      -9.465  19.121 -13.518  1.00 92.52           H  
ATOM   4037  C   ALA B 113      -8.862  18.145 -11.724  1.00 92.52           C  
ATOM   4038  CB  ALA B 113      -7.516  19.849 -13.041  1.00 92.52           C  
ATOM   4039  HB1 ALA B 113      -7.018  19.022 -13.549  1.00 92.52           H  
ATOM   4040  HB2 ALA B 113      -6.931  20.134 -12.167  1.00 92.52           H  
ATOM   4041  HB3 ALA B 113      -7.590  20.695 -13.724  1.00 92.52           H  
ATOM   4042  O   ALA B 113      -8.954  17.039 -12.241  1.00 92.52           O  
ATOM   4043  N   MET B 114      -8.735  18.310 -10.406  1.00 94.53           N  
ATOM   4044  H   MET B 114      -8.655  19.258 -10.064  1.00 94.53           H  
ATOM   4045  CA  MET B 114      -8.602  17.232  -9.426  1.00 94.53           C  
ATOM   4046  HA  MET B 114      -7.731  16.629  -9.683  1.00 94.53           H  
ATOM   4047  C   MET B 114      -9.815  16.302  -9.394  1.00 94.53           C  
ATOM   4048  CB  MET B 114      -8.402  17.814  -8.019  1.00 94.53           C  
ATOM   4049  HB2 MET B 114      -8.687  17.057  -7.288  1.00 94.53           H  
ATOM   4050  HB3 MET B 114      -9.054  18.677  -7.883  1.00 94.53           H  
ATOM   4051  O   MET B 114     -10.961  16.750  -9.261  1.00 94.53           O  
ATOM   4052  CG  MET B 114      -6.952  18.210  -7.734  1.00 94.53           C  
ATOM   4053  HG2 MET B 114      -6.598  18.865  -8.530  1.00 94.53           H  
ATOM   4054  HG3 MET B 114      -6.335  17.312  -7.744  1.00 94.53           H  
ATOM   4055  SD  MET B 114      -6.722  19.060  -6.147  1.00 94.53           S  
ATOM   4056  CE  MET B 114      -7.235  17.770  -4.982  1.00 94.53           C  
ATOM   4057  HE1 MET B 114      -7.057  18.104  -3.960  1.00 94.53           H  
ATOM   4058  HE2 MET B 114      -8.296  17.556  -5.105  1.00 94.53           H  
ATOM   4059  HE3 MET B 114      -6.669  16.858  -5.174  1.00 94.53           H  
ATOM   4060  N   ASP B 115      -9.536  14.996  -9.372  1.00 95.86           N  
ATOM   4061  H   ASP B 115      -8.585  14.683  -9.503  1.00 95.86           H  
ATOM   4062  CA  ASP B 115     -10.534  13.978  -9.062  1.00 95.86           C  
ATOM   4063  HA  ASP B 115     -11.255  13.984  -9.880  1.00 95.86           H  
ATOM   4064  C   ASP B 115     -11.228  14.334  -7.726  1.00 95.86           C  
ATOM   4065  CB  ASP B 115      -9.873  12.580  -9.038  1.00 95.86           C  
ATOM   4066  HB2 ASP B 115      -9.397  12.412 -10.004  1.00 95.86           H  
ATOM   4067  HB3 ASP B 115      -9.097  12.569  -8.272  1.00 95.86           H  
ATOM   4068  O   ASP B 115     -10.543  14.555  -6.715  1.00 95.86           O  
ATOM   4069  CG  ASP B 115     -10.839  11.412  -8.775  1.00 95.86           C  
ATOM   4070  OD1 ASP B 115     -11.998  11.666  -8.391  1.00 95.86           O  
ATOM   4071  OD2 ASP B 115     -10.425  10.238  -8.898  1.00 95.86           O  
ATOM   4072  N   PRO B 116     -12.575  14.422  -7.682  1.00 97.33           N  
ATOM   4073  CA  PRO B 116     -13.323  14.631  -6.443  1.00 97.33           C  
ATOM   4074  HA  PRO B 116     -13.130  15.637  -6.068  1.00 97.33           H  
ATOM   4075  C   PRO B 116     -12.958  13.645  -5.325  1.00 97.33           C  
ATOM   4076  CB  PRO B 116     -14.803  14.525  -6.829  1.00 97.33           C  
ATOM   4077  HB2 PRO B 116     -15.205  15.525  -6.994  1.00 97.33           H  
ATOM   4078  HB3 PRO B 116     -15.393  14.011  -6.071  1.00 97.33           H  
ATOM   4079  O   PRO B 116     -13.049  14.011  -4.155  1.00 97.33           O  
ATOM   4080  CG  PRO B 116     -14.793  13.762  -8.152  1.00 97.33           C  
ATOM   4081  HG2 PRO B 116     -14.731  12.691  -7.961  1.00 97.33           H  
ATOM   4082  HG3 PRO B 116     -15.661  13.998  -8.768  1.00 97.33           H  
ATOM   4083  CD  PRO B 116     -13.498  14.229  -8.793  1.00 97.33           C  
ATOM   4084  HD2 PRO B 116     -13.652  15.179  -9.306  1.00 97.33           H  
ATOM   4085  HD3 PRO B 116     -13.168  13.472  -9.504  1.00 97.33           H  
ATOM   4086  N   GLN B 117     -12.466  12.442  -5.640  1.00 98.04           N  
ATOM   4087  H   GLN B 117     -12.395  12.183  -6.614  1.00 98.04           H  
ATOM   4088  CA  GLN B 117     -11.949  11.514  -4.631  1.00 98.04           C  
ATOM   4089  HA  GLN B 117     -12.748  11.293  -3.923  1.00 98.04           H  
ATOM   4090  C   GLN B 117     -10.781  12.112  -3.827  1.00 98.04           C  
ATOM   4091  CB  GLN B 117     -11.511  10.202  -5.297  1.00 98.04           C  
ATOM   4092  HB2 GLN B 117     -10.721  10.404  -6.020  1.00 98.04           H  
ATOM   4093  HB3 GLN B 117     -11.108   9.539  -4.532  1.00 98.04           H  
ATOM   4094  O   GLN B 117     -10.764  11.994  -2.603  1.00 98.04           O  
ATOM   4095  CG  GLN B 117     -12.674   9.483  -5.995  1.00 98.04           C  
ATOM   4096  HG2 GLN B 117     -13.012  10.056  -6.858  1.00 98.04           H  
ATOM   4097  HG3 GLN B 117     -13.509   9.395  -5.301  1.00 98.04           H  
ATOM   4098  CD  GLN B 117     -12.293   8.092  -6.467  1.00 98.04           C  
ATOM   4099  NE2 GLN B 117     -11.367   7.954  -7.390  1.00 98.04           N  
ATOM   4100 HE21 GLN B 117     -11.154   7.008  -7.671  1.00 98.04           H  
ATOM   4101 HE22 GLN B 117     -10.979   8.764  -7.852  1.00 98.04           H  
ATOM   4102  OE1 GLN B 117     -12.849   7.110  -6.005  1.00 98.04           O  
ATOM   4103  N   GLN B 118      -9.840  12.810  -4.478  1.00 97.86           N  
ATOM   4104  H   GLN B 118      -9.959  12.971  -5.468  1.00 97.86           H  
ATOM   4105  CA  GLN B 118      -8.728  13.479  -3.786  1.00 97.86           C  
ATOM   4106  HA  GLN B 118      -8.243  12.763  -3.123  1.00 97.86           H  
ATOM   4107  C   GLN B 118      -9.229  14.643  -2.917  1.00 97.86           C  
ATOM   4108  CB  GLN B 118      -7.683  14.008  -4.787  1.00 97.86           C  
ATOM   4109  HB2 GLN B 118      -8.145  14.756  -5.432  1.00 97.86           H  
ATOM   4110  HB3 GLN B 118      -6.901  14.500  -4.209  1.00 97.86           H  
ATOM   4111  O   GLN B 118      -8.743  14.842  -1.805  1.00 97.86           O  
ATOM   4112  CG  GLN B 118      -7.025  12.934  -5.671  1.00 97.86           C  
ATOM   4113  HG2 GLN B 118      -7.770  12.526  -6.355  1.00 97.86           H  
ATOM   4114  HG3 GLN B 118      -6.667  12.117  -5.045  1.00 97.86           H  
ATOM   4115  CD  GLN B 118      -5.847  13.468  -6.497  1.00 97.86           C  
ATOM   4116  NE2 GLN B 118      -5.286  12.673  -7.379  1.00 97.86           N  
ATOM   4117 HE21 GLN B 118      -4.570  13.054  -7.981  1.00 97.86           H  
ATOM   4118 HE22 GLN B 118      -5.584  11.717  -7.511  1.00 97.86           H  
ATOM   4119  OE1 GLN B 118      -5.382  14.595  -6.344  1.00 97.86           O  
ATOM   4120  N   ARG B 119     -10.218  15.399  -3.415  1.00 98.02           N  
ATOM   4121  H   ARG B 119     -10.584  15.140  -4.319  1.00 98.02           H  
ATOM   4122  CA  ARG B 119     -10.826  16.540  -2.709  1.00 98.02           C  
ATOM   4123  HA  ARG B 119     -10.046  17.229  -2.383  1.00 98.02           H  
ATOM   4124  C   ARG B 119     -11.532  16.101  -1.425  1.00 98.02           C  
ATOM   4125  CB  ARG B 119     -11.784  17.284  -3.656  1.00 98.02           C  
ATOM   4126  HB2 ARG B 119     -12.335  18.028  -3.082  1.00 98.02           H  
ATOM   4127  HB3 ARG B 119     -12.511  16.591  -4.081  1.00 98.02           H  
ATOM   4128  O   ARG B 119     -11.224  16.605  -0.348  1.00 98.02           O  
ATOM   4129  CG  ARG B 119     -11.012  17.986  -4.784  1.00 98.02           C  
ATOM   4130  HG2 ARG B 119     -10.542  17.247  -5.433  1.00 98.02           H  
ATOM   4131  HG3 ARG B 119     -10.231  18.595  -4.329  1.00 98.02           H  
ATOM   4132  CD  ARG B 119     -11.885  18.916  -5.630  1.00 98.02           C  
ATOM   4133  HD2 ARG B 119     -11.228  19.629  -6.129  1.00 98.02           H  
ATOM   4134  HD3 ARG B 119     -12.544  19.474  -4.965  1.00 98.02           H  
ATOM   4135  NE  ARG B 119     -12.657  18.206  -6.667  1.00 98.02           N  
ATOM   4136  HE  ARG B 119     -12.183  17.461  -7.157  1.00 98.02           H  
ATOM   4137  NH1 ARG B 119     -14.408  19.680  -6.755  1.00 98.02           N  
ATOM   4138 HH11 ARG B 119     -14.029  20.135  -5.937  1.00 98.02           H  
ATOM   4139 HH12 ARG B 119     -15.365  19.895  -6.996  1.00 98.02           H  
ATOM   4140  NH2 ARG B 119     -14.308  17.982  -8.209  1.00 98.02           N  
ATOM   4141 HH21 ARG B 119     -15.099  18.382  -8.693  1.00 98.02           H  
ATOM   4142 HH22 ARG B 119     -13.736  17.290  -8.671  1.00 98.02           H  
ATOM   4143  CZ  ARG B 119     -13.790  18.623  -7.201  1.00 98.02           C  
ATOM   4144  N   LEU B 120     -12.401  15.097  -1.525  1.00 98.14           N  
ATOM   4145  H   LEU B 120     -12.599  14.731  -2.446  1.00 98.14           H  
ATOM   4146  CA  LEU B 120     -13.137  14.552  -0.384  1.00 98.14           C  
ATOM   4147  HA  LEU B 120     -13.674  15.359   0.115  1.00 98.14           H  
ATOM   4148  C   LEU B 120     -12.212  13.927   0.664  1.00 98.14           C  
ATOM   4149  CB  LEU B 120     -14.129  13.499  -0.893  1.00 98.14           C  
ATOM   4150  HB2 LEU B 120     -13.592  12.800  -1.534  1.00 98.14           H  
ATOM   4151  HB3 LEU B 120     -14.507  12.938  -0.038  1.00 98.14           H  
ATOM   4152  O   LEU B 120     -12.427  14.107   1.860  1.00 98.14           O  
ATOM   4153  CG  LEU B 120     -15.335  14.069  -1.657  1.00 98.14           C  
ATOM   4154  HG  LEU B 120     -14.997  14.703  -2.476  1.00 98.14           H  
ATOM   4155  CD1 LEU B 120     -16.120  12.895  -2.234  1.00 98.14           C  
ATOM   4156 HD11 LEU B 120     -16.933  13.270  -2.856  1.00 98.14           H  
ATOM   4157 HD12 LEU B 120     -16.519  12.276  -1.430  1.00 98.14           H  
ATOM   4158 HD13 LEU B 120     -15.450  12.293  -2.847  1.00 98.14           H  
ATOM   4159  CD2 LEU B 120     -16.275  14.870  -0.754  1.00 98.14           C  
ATOM   4160 HD21 LEU B 120     -16.594  14.268   0.097  1.00 98.14           H  
ATOM   4161 HD22 LEU B 120     -15.773  15.768  -0.395  1.00 98.14           H  
ATOM   4162 HD23 LEU B 120     -17.146  15.190  -1.327  1.00 98.14           H  
ATOM   4163  N   VAL B 121     -11.169  13.210   0.239  1.00 98.25           N  
ATOM   4164  H   VAL B 121     -11.043  13.061  -0.752  1.00 98.25           H  
ATOM   4165  CA  VAL B 121     -10.217  12.602   1.179  1.00 98.25           C  
ATOM   4166  HA  VAL B 121     -10.783  12.030   1.914  1.00 98.25           H  
ATOM   4167  C   VAL B 121      -9.456  13.663   1.977  1.00 98.25           C  
ATOM   4168  CB  VAL B 121      -9.285  11.619   0.447  1.00 98.25           C  
ATOM   4169  HB  VAL B 121      -8.903  12.086  -0.461  1.00 98.25           H  
ATOM   4170  O   VAL B 121      -9.206  13.435   3.159  1.00 98.25           O  
ATOM   4171  CG1 VAL B 121      -8.094  11.169   1.297  1.00 98.25           C  
ATOM   4172 HG11 VAL B 121      -7.454  12.027   1.500  1.00 98.25           H  
ATOM   4173 HG12 VAL B 121      -8.442  10.743   2.239  1.00 98.25           H  
ATOM   4174 HG13 VAL B 121      -7.508  10.426   0.755  1.00 98.25           H  
ATOM   4175  CG2 VAL B 121     -10.069  10.354   0.081  1.00 98.25           C  
ATOM   4176 HG21 VAL B 121     -10.969  10.612  -0.477  1.00 98.25           H  
ATOM   4177 HG22 VAL B 121      -9.450   9.707  -0.540  1.00 98.25           H  
ATOM   4178 HG23 VAL B 121     -10.360   9.814   0.983  1.00 98.25           H  
ATOM   4179  N   LEU B 122      -9.131  14.826   1.400  1.00 98.23           N  
ATOM   4180  H   LEU B 122      -9.376  14.975   0.431  1.00 98.23           H  
ATOM   4181  CA  LEU B 122      -8.496  15.927   2.139  1.00 98.23           C  
ATOM   4182  HA  LEU B 122      -7.600  15.547   2.629  1.00 98.23           H  
ATOM   4183  C   LEU B 122      -9.392  16.469   3.261  1.00 98.23           C  
ATOM   4184  CB  LEU B 122      -8.112  17.062   1.174  1.00 98.23           C  
ATOM   4185  HB2 LEU B 122      -8.945  17.249   0.496  1.00 98.23           H  
ATOM   4186  HB3 LEU B 122      -7.963  17.974   1.752  1.00 98.23           H  
ATOM   4187  O   LEU B 122      -8.954  16.530   4.411  1.00 98.23           O  
ATOM   4188  CG  LEU B 122      -6.841  16.815   0.349  1.00 98.23           C  
ATOM   4189  HG  LEU B 122      -6.913  15.867  -0.183  1.00 98.23           H  
ATOM   4190  CD1 LEU B 122      -6.697  17.949  -0.667  1.00 98.23           C  
ATOM   4191 HD11 LEU B 122      -7.531  17.913  -1.367  1.00 98.23           H  
ATOM   4192 HD12 LEU B 122      -6.696  18.909  -0.151  1.00 98.23           H  
ATOM   4193 HD13 LEU B 122      -5.759  17.839  -1.212  1.00 98.23           H  
ATOM   4194  CD2 LEU B 122      -5.584  16.798   1.226  1.00 98.23           C  
ATOM   4195 HD21 LEU B 122      -5.513  17.724   1.796  1.00 98.23           H  
ATOM   4196 HD22 LEU B 122      -5.615  15.953   1.914  1.00 98.23           H  
ATOM   4197 HD23 LEU B 122      -4.695  16.692   0.604  1.00 98.23           H  
ATOM   4198  N   GLU B 123     -10.643  16.812   2.943  1.00 98.29           N  
ATOM   4199  H   GLU B 123     -10.936  16.734   1.980  1.00 98.29           H  
ATOM   4200  CA  GLU B 123     -11.612  17.321   3.924  1.00 98.29           C  
ATOM   4201  HA  GLU B 123     -11.215  18.208   4.417  1.00 98.29           H  
ATOM   4202  C   GLU B 123     -11.881  16.303   5.030  1.00 98.29           C  
ATOM   4203  CB  GLU B 123     -12.926  17.707   3.227  1.00 98.29           C  
ATOM   4204  HB2 GLU B 123     -13.230  16.904   2.554  1.00 98.29           H  
ATOM   4205  HB3 GLU B 123     -13.698  17.844   3.984  1.00 98.29           H  
ATOM   4206  O   GLU B 123     -11.725  16.603   6.213  1.00 98.29           O  
ATOM   4207  CG  GLU B 123     -12.771  19.019   2.448  1.00 98.29           C  
ATOM   4208  HG2 GLU B 123     -12.461  19.788   3.155  1.00 98.29           H  
ATOM   4209  HG3 GLU B 123     -11.984  18.897   1.703  1.00 98.29           H  
ATOM   4210  CD  GLU B 123     -14.055  19.487   1.751  1.00 98.29           C  
ATOM   4211  OE1 GLU B 123     -14.026  20.631   1.236  1.00 98.29           O  
ATOM   4212  OE2 GLU B 123     -15.036  18.708   1.704  1.00 98.29           O  
ATOM   4213  N   VAL B 124     -12.191  15.062   4.655  1.00 98.33           N  
ATOM   4214  H   VAL B 124     -12.286  14.868   3.669  1.00 98.33           H  
ATOM   4215  CA  VAL B 124     -12.533  14.015   5.622  1.00 98.33           C  
ATOM   4216  HA  VAL B 124     -13.271  14.423   6.313  1.00 98.33           H  
ATOM   4217  C   VAL B 124     -11.320  13.616   6.473  1.00 98.33           C  
ATOM   4218  CB  VAL B 124     -13.190  12.833   4.888  1.00 98.33           C  
ATOM   4219  HB  VAL B 124     -12.521  12.453   4.116  1.00 98.33           H  
ATOM   4220  O   VAL B 124     -11.473  13.301   7.652  1.00 98.33           O  
ATOM   4221  CG1 VAL B 124     -13.567  11.682   5.820  1.00 98.33           C  
ATOM   4222 HG11 VAL B 124     -12.687  11.336   6.363  1.00 98.33           H  
ATOM   4223 HG12 VAL B 124     -14.312  12.038   6.531  1.00 98.33           H  
ATOM   4224 HG13 VAL B 124     -13.978  10.851   5.247  1.00 98.33           H  
ATOM   4225  CG2 VAL B 124     -14.514  13.292   4.259  1.00 98.33           C  
ATOM   4226 HG21 VAL B 124     -14.339  14.024   3.471  1.00 98.33           H  
ATOM   4227 HG22 VAL B 124     -15.144  13.755   5.018  1.00 98.33           H  
ATOM   4228 HG23 VAL B 124     -15.045  12.439   3.836  1.00 98.33           H  
ATOM   4229  N   SER B 125     -10.095  13.696   5.940  1.00 98.50           N  
ATOM   4230  H   SER B 125     -10.002  13.974   4.973  1.00 98.50           H  
ATOM   4231  CA  SER B 125      -8.881  13.509   6.750  1.00 98.50           C  
ATOM   4232  HA  SER B 125      -8.970  12.574   7.304  1.00 98.50           H  
ATOM   4233  C   SER B 125      -8.700  14.629   7.778  1.00 98.50           C  
ATOM   4234  CB  SER B 125      -7.624  13.417   5.883  1.00 98.50           C  
ATOM   4235  HB2 SER B 125      -7.506  14.333   5.304  1.00 98.50           H  
ATOM   4236  HB3 SER B 125      -6.755  13.296   6.530  1.00 98.50           H  
ATOM   4237  O   SER B 125      -8.354  14.345   8.924  1.00 98.50           O  
ATOM   4238  OG  SER B 125      -7.701  12.311   5.008  1.00 98.50           O  
ATOM   4239  HG  SER B 125      -8.275  12.585   4.289  1.00 98.50           H  
ATOM   4240  N   TRP B 126      -8.966  15.890   7.409  1.00 98.29           N  
ATOM   4241  H   TRP B 126      -9.296  16.065   6.471  1.00 98.29           H  
ATOM   4242  CA  TRP B 126      -8.923  17.018   8.349  1.00 98.29           C  
ATOM   4243  HA  TRP B 126      -7.937  17.060   8.812  1.00 98.29           H  
ATOM   4244  C   TRP B 126      -9.939  16.837   9.482  1.00 98.29           C  
ATOM   4245  CB  TRP B 126      -9.171  18.342   7.608  1.00 98.29           C  
ATOM   4246  HB2 TRP B 126     -10.163  18.334   7.157  1.00 98.29           H  
ATOM   4247  HB3 TRP B 126      -8.446  18.440   6.800  1.00 98.29           H  
ATOM   4248  O   TRP B 126      -9.590  16.921  10.661  1.00 98.29           O  
ATOM   4249  CG  TRP B 126      -9.071  19.549   8.490  1.00 98.29           C  
ATOM   4250  CD1 TRP B 126     -10.051  20.035   9.286  1.00 98.29           C  
ATOM   4251  HD1 TRP B 126     -11.045  19.622   9.370  1.00 98.29           H  
ATOM   4252  CD2 TRP B 126      -7.914  20.400   8.730  1.00 98.29           C  
ATOM   4253  CE2 TRP B 126      -8.249  21.350   9.738  1.00 98.29           C  
ATOM   4254  CE3 TRP B 126      -6.607  20.453   8.204  1.00 98.29           C  
ATOM   4255  HE3 TRP B 126      -6.344  19.753   7.424  1.00 98.29           H  
ATOM   4256  NE1 TRP B 126      -9.568  21.091  10.033  1.00 98.29           N  
ATOM   4257  HE1 TRP B 126     -10.107  21.524  10.769  1.00 98.29           H  
ATOM   4258  CH2 TRP B 126      -6.035  22.336   9.651  1.00 98.29           C  
ATOM   4259  HH2 TRP B 126      -5.321  23.083   9.964  1.00 98.29           H  
ATOM   4260  CZ2 TRP B 126      -7.323  22.290  10.218  1.00 98.29           C  
ATOM   4261  HZ2 TRP B 126      -7.639  22.982  10.985  1.00 98.29           H  
ATOM   4262  CZ3 TRP B 126      -5.679  21.414   8.649  1.00 98.29           C  
ATOM   4263  HZ3 TRP B 126      -4.693  21.447   8.209  1.00 98.29           H  
ATOM   4264  N   GLU B 127     -11.182  16.514   9.126  1.00 98.01           N  
ATOM   4265  H   GLU B 127     -11.403  16.484   8.141  1.00 98.01           H  
ATOM   4266  CA  GLU B 127     -12.261  16.260  10.080  1.00 98.01           C  
ATOM   4267  HA  GLU B 127     -12.421  17.148  10.692  1.00 98.01           H  
ATOM   4268  C   GLU B 127     -11.931  15.093  11.027  1.00 98.01           C  
ATOM   4269  CB  GLU B 127     -13.553  15.949   9.310  1.00 98.01           C  
ATOM   4270  HB2 GLU B 127     -13.340  15.144   8.607  1.00 98.01           H  
ATOM   4271  HB3 GLU B 127     -14.299  15.592  10.019  1.00 98.01           H  
ATOM   4272  O   GLU B 127     -12.228  15.165  12.221  1.00 98.01           O  
ATOM   4273  CG  GLU B 127     -14.149  17.150   8.548  1.00 98.01           C  
ATOM   4274  HG2 GLU B 127     -13.382  17.611   7.927  1.00 98.01           H  
ATOM   4275  HG3 GLU B 127     -14.472  17.891   9.280  1.00 98.01           H  
ATOM   4276  CD  GLU B 127     -15.350  16.753   7.662  1.00 98.01           C  
ATOM   4277  OE1 GLU B 127     -15.948  17.655   7.026  1.00 98.01           O  
ATOM   4278  OE2 GLU B 127     -15.708  15.551   7.656  1.00 98.01           O  
ATOM   4279  N   ALA B 128     -11.282  14.027  10.540  1.00 98.41           N  
ATOM   4280  H   ALA B 128     -11.091  13.990   9.549  1.00 98.41           H  
ATOM   4281  CA  ALA B 128     -10.896  12.887  11.372  1.00 98.41           C  
ATOM   4282  HA  ALA B 128     -11.795  12.500  11.850  1.00 98.41           H  
ATOM   4283  C   ALA B 128      -9.919  13.280  12.499  1.00 98.41           C  
ATOM   4284  CB  ALA B 128     -10.321  11.778  10.481  1.00 98.41           C  
ATOM   4285  HB1 ALA B 128      -9.416  12.128   9.984  1.00 98.41           H  
ATOM   4286  HB2 ALA B 128     -11.053  11.492   9.725  1.00 98.41           H  
ATOM   4287  HB3 ALA B 128     -10.079  10.906  11.087  1.00 98.41           H  
ATOM   4288  O   ALA B 128     -10.075  12.799  13.624  1.00 98.41           O  
ATOM   4289  N   PHE B 129      -8.965  14.183  12.238  1.00 97.62           N  
ATOM   4290  H   PHE B 129      -8.895  14.548  11.299  1.00 97.62           H  
ATOM   4291  CA  PHE B 129      -8.076  14.734  13.272  1.00 97.62           C  
ATOM   4292  HA  PHE B 129      -7.615  13.918  13.830  1.00 97.62           H  
ATOM   4293  C   PHE B 129      -8.826  15.596  14.282  1.00 97.62           C  
ATOM   4294  CB  PHE B 129      -6.978  15.585  12.636  1.00 97.62           C  
ATOM   4295  HB2 PHE B 129      -6.559  16.244  13.397  1.00 97.62           H  
ATOM   4296  HB3 PHE B 129      -7.420  16.214  11.863  1.00 97.62           H  
ATOM   4297  O   PHE B 129      -8.683  15.403  15.492  1.00 97.62           O  
ATOM   4298  CG  PHE B 129      -5.834  14.798  12.064  1.00 97.62           C  
ATOM   4299  CD1 PHE B 129      -4.936  14.143  12.924  1.00 97.62           C  
ATOM   4300  HD1 PHE B 129      -5.074  14.194  13.994  1.00 97.62           H  
ATOM   4301  CD2 PHE B 129      -5.640  14.753  10.677  1.00 97.62           C  
ATOM   4302  HD2 PHE B 129      -6.304  15.289  10.015  1.00 97.62           H  
ATOM   4303  CE1 PHE B 129      -3.861  13.415  12.394  1.00 97.62           C  
ATOM   4304  HE1 PHE B 129      -3.161  12.922  13.051  1.00 97.62           H  
ATOM   4305  CE2 PHE B 129      -4.571  14.021  10.151  1.00 97.62           C  
ATOM   4306  HE2 PHE B 129      -4.418  14.026   9.081  1.00 97.62           H  
ATOM   4307  CZ  PHE B 129      -3.691  13.331  11.004  1.00 97.62           C  
ATOM   4308  HZ  PHE B 129      -2.871  12.759  10.596  1.00 97.62           H  
ATOM   4309  N   GLU B 130      -9.669  16.515  13.805  1.00 96.00           N  
ATOM   4310  H   GLU B 130      -9.747  16.634  12.805  1.00 96.00           H  
ATOM   4311  CA  GLU B 130     -10.441  17.387  14.692  1.00 96.00           C  
ATOM   4312  HA  GLU B 130      -9.750  17.957  15.313  1.00 96.00           H  
ATOM   4313  C   GLU B 130     -11.352  16.588  15.628  1.00 96.00           C  
ATOM   4314  CB  GLU B 130     -11.295  18.356  13.871  1.00 96.00           C  
ATOM   4315  HB2 GLU B 130     -11.859  17.806  13.117  1.00 96.00           H  
ATOM   4316  HB3 GLU B 130     -12.004  18.839  14.544  1.00 96.00           H  
ATOM   4317  O   GLU B 130     -11.519  16.948  16.800  1.00 96.00           O  
ATOM   4318  CG  GLU B 130     -10.449  19.444  13.204  1.00 96.00           C  
ATOM   4319  HG2 GLU B 130      -9.846  19.005  12.409  1.00 96.00           H  
ATOM   4320  HG3 GLU B 130      -9.772  19.861  13.950  1.00 96.00           H  
ATOM   4321  CD  GLU B 130     -11.315  20.573  12.638  1.00 96.00           C  
ATOM   4322  OE1 GLU B 130     -10.777  21.703  12.550  1.00 96.00           O  
ATOM   4323  OE2 GLU B 130     -12.503  20.328  12.335  1.00 96.00           O  
ATOM   4324  N   ARG B 131     -11.914  15.485  15.127  1.00 96.76           N  
ATOM   4325  H   ARG B 131     -11.760  15.298  14.146  1.00 96.76           H  
ATOM   4326  CA  ARG B 131     -12.758  14.558  15.888  1.00 96.76           C  
ATOM   4327  HA  ARG B 131     -13.421  15.131  16.537  1.00 96.76           H  
ATOM   4328  C   ARG B 131     -11.968  13.652  16.833  1.00 96.76           C  
ATOM   4329  CB  ARG B 131     -13.614  13.753  14.905  1.00 96.76           C  
ATOM   4330  HB2 ARG B 131     -14.141  12.974  15.456  1.00 96.76           H  
ATOM   4331  HB3 ARG B 131     -12.972  13.279  14.163  1.00 96.76           H  
ATOM   4332  O   ARG B 131     -12.543  13.195  17.813  1.00 96.76           O  
ATOM   4333  CG  ARG B 131     -14.642  14.666  14.208  1.00 96.76           C  
ATOM   4334  HG2 ARG B 131     -14.149  15.512  13.730  1.00 96.76           H  
ATOM   4335  HG3 ARG B 131     -15.328  15.067  14.954  1.00 96.76           H  
ATOM   4336  CD  ARG B 131     -15.439  13.912  13.144  1.00 96.76           C  
ATOM   4337  HD2 ARG B 131     -16.072  14.613  12.600  1.00 96.76           H  
ATOM   4338  HD3 ARG B 131     -14.744  13.471  12.430  1.00 96.76           H  
ATOM   4339  NE  ARG B 131     -16.246  12.864  13.777  1.00 96.76           N  
ATOM   4340  HE  ARG B 131     -15.823  11.946  13.771  1.00 96.76           H  
ATOM   4341  NH1 ARG B 131     -18.182  14.041  14.184  1.00 96.76           N  
ATOM   4342 HH11 ARG B 131     -17.909  14.769  13.540  1.00 96.76           H  
ATOM   4343 HH12 ARG B 131     -19.144  13.899  14.458  1.00 96.76           H  
ATOM   4344  NH2 ARG B 131     -17.865  12.046  15.099  1.00 96.76           N  
ATOM   4345 HH21 ARG B 131     -17.290  11.256  15.353  1.00 96.76           H  
ATOM   4346 HH22 ARG B 131     -18.781  12.131  15.517  1.00 96.76           H  
ATOM   4347  CZ  ARG B 131     -17.419  13.002  14.353  1.00 96.76           C  
ATOM   4348  N   ALA B 132     -10.672  13.448  16.592  1.00 96.94           N  
ATOM   4349  H   ALA B 132     -10.275  13.819  15.741  1.00 96.94           H  
ATOM   4350  CA  ALA B 132      -9.761  12.797  17.537  1.00 96.94           C  
ATOM   4351  HA  ALA B 132     -10.289  11.974  18.019  1.00 96.94           H  
ATOM   4352  C   ALA B 132      -9.280  13.731  18.665  1.00 96.94           C  
ATOM   4353  CB  ALA B 132      -8.569  12.223  16.760  1.00 96.94           C  
ATOM   4354  HB1 ALA B 132      -7.964  13.029  16.344  1.00 96.94           H  
ATOM   4355  HB2 ALA B 132      -7.949  11.631  17.434  1.00 96.94           H  
ATOM   4356  HB3 ALA B 132      -8.916  11.582  15.950  1.00 96.94           H  
ATOM   4357  O   ALA B 132      -8.595  13.284  19.583  1.00 96.94           O  
ATOM   4358  N   GLY B 133      -9.599  15.030  18.595  1.00 96.06           N  
ATOM   4359  H   GLY B 133     -10.157  15.345  17.815  1.00 96.06           H  
ATOM   4360  CA  GLY B 133      -9.037  16.032  19.503  1.00 96.06           C  
ATOM   4361  HA2 GLY B 133      -9.615  16.952  19.413  1.00 96.06           H  
ATOM   4362  HA3 GLY B 133      -9.105  15.675  20.530  1.00 96.06           H  
ATOM   4363  C   GLY B 133      -7.569  16.354  19.203  1.00 96.06           C  
ATOM   4364  O   GLY B 133      -6.858  16.838  20.080  1.00 96.06           O  
ATOM   4365  N   ILE B 134      -7.110  16.106  17.973  1.00 95.51           N  
ATOM   4366  H   ILE B 134      -7.751  15.751  17.278  1.00 95.51           H  
ATOM   4367  CA  ILE B 134      -5.731  16.349  17.545  1.00 95.51           C  
ATOM   4368  HA  ILE B 134      -5.119  16.592  18.414  1.00 95.51           H  
ATOM   4369  C   ILE B 134      -5.719  17.550  16.604  1.00 95.51           C  
ATOM   4370  CB  ILE B 134      -5.128  15.081  16.903  1.00 95.51           C  
ATOM   4371  HB  ILE B 134      -5.768  14.786  16.072  1.00 95.51           H  
ATOM   4372  O   ILE B 134      -6.419  17.572  15.593  1.00 95.51           O  
ATOM   4373  CG1 ILE B 134      -5.100  13.927  17.934  1.00 95.51           C  
ATOM   4374 HG12 ILE B 134      -4.438  14.189  18.760  1.00 95.51           H  
ATOM   4375 HG13 ILE B 134      -6.099  13.778  18.343  1.00 95.51           H  
ATOM   4376  CG2 ILE B 134      -3.711  15.364  16.360  1.00 95.51           C  
ATOM   4377 HG21 ILE B 134      -3.298  14.470  15.895  1.00 95.51           H  
ATOM   4378 HG22 ILE B 134      -3.053  15.677  17.171  1.00 95.51           H  
ATOM   4379 HG23 ILE B 134      -3.736  16.140  15.595  1.00 95.51           H  
ATOM   4380  CD1 ILE B 134      -4.662  12.581  17.349  1.00 95.51           C  
ATOM   4381 HD11 ILE B 134      -3.596  12.586  17.125  1.00 95.51           H  
ATOM   4382 HD12 ILE B 134      -4.867  11.790  18.071  1.00 95.51           H  
ATOM   4383 HD13 ILE B 134      -5.232  12.382  16.441  1.00 95.51           H  
ATOM   4384  N   LYS B 135      -4.890  18.551  16.913  1.00 93.68           N  
ATOM   4385  H   LYS B 135      -4.312  18.452  17.735  1.00 93.68           H  
ATOM   4386  CA  LYS B 135      -4.673  19.697  16.027  1.00 93.68           C  
ATOM   4387  HA  LYS B 135      -5.647  20.079  15.721  1.00 93.68           H  
ATOM   4388  C   LYS B 135      -3.881  19.231  14.798  1.00 93.68           C  
ATOM   4389  CB  LYS B 135      -3.947  20.798  16.809  1.00 93.68           C  
ATOM   4390  HB2 LYS B 135      -3.032  20.391  17.238  1.00 93.68           H  
ATOM   4391  HB3 LYS B 135      -4.592  21.122  17.627  1.00 93.68           H  
ATOM   4392  O   LYS B 135      -2.728  18.848  14.958  1.00 93.68           O  
ATOM   4393  CG  LYS B 135      -3.593  22.011  15.936  1.00 93.68           C  
ATOM   4394  HG2 LYS B 135      -4.492  22.383  15.443  1.00 93.68           H  
ATOM   4395  HG3 LYS B 135      -2.862  21.722  15.181  1.00 93.68           H  
ATOM   4396  CD  LYS B 135      -2.994  23.107  16.820  1.00 93.68           C  
ATOM   4397  HD2 LYS B 135      -2.160  22.699  17.390  1.00 93.68           H  
ATOM   4398  HD3 LYS B 135      -3.757  23.430  17.528  1.00 93.68           H  
ATOM   4399  CE  LYS B 135      -2.495  24.298  15.996  1.00 93.68           C  
ATOM   4400  HE2 LYS B 135      -1.505  24.059  15.608  1.00 93.68           H  
ATOM   4401  HE3 LYS B 135      -3.149  24.442  15.136  1.00 93.68           H  
ATOM   4402  NZ  LYS B 135      -2.447  25.521  16.833  1.00 93.68           N  
ATOM   4403  HZ1 LYS B 135      -1.837  25.378  17.626  1.00 93.68           H  
ATOM   4404  HZ2 LYS B 135      -2.115  26.321  16.313  1.00 93.68           H  
ATOM   4405  HZ3 LYS B 135      -3.366  25.716  17.203  1.00 93.68           H  
ATOM   4406  N   PRO B 136      -4.394  19.335  13.563  1.00 91.85           N  
ATOM   4407  CA  PRO B 136      -3.686  18.792  12.400  1.00 91.85           C  
ATOM   4408  HA  PRO B 136      -3.618  17.709  12.509  1.00 91.85           H  
ATOM   4409  C   PRO B 136      -2.274  19.353  12.184  1.00 91.85           C  
ATOM   4410  CB  PRO B 136      -4.582  19.113  11.213  1.00 91.85           C  
ATOM   4411  HB2 PRO B 136      -4.497  18.314  10.476  1.00 91.85           H  
ATOM   4412  HB3 PRO B 136      -4.324  20.081  10.785  1.00 91.85           H  
ATOM   4413  O   PRO B 136      -1.372  18.646  11.752  1.00 91.85           O  
ATOM   4414  CG  PRO B 136      -5.981  19.172  11.816  1.00 91.85           C  
ATOM   4415  HG2 PRO B 136      -6.661  19.788  11.229  1.00 91.85           H  
ATOM   4416  HG3 PRO B 136      -6.378  18.161  11.909  1.00 91.85           H  
ATOM   4417  CD  PRO B 136      -5.741  19.754  13.202  1.00 91.85           C  
ATOM   4418  HD2 PRO B 136      -5.791  20.842  13.161  1.00 91.85           H  
ATOM   4419  HD3 PRO B 136      -6.496  19.370  13.888  1.00 91.85           H  
ATOM   4420  N   GLY B 137      -2.039  20.620  12.538  1.00 91.34           N  
ATOM   4421  H   GLY B 137      -2.814  21.176  12.870  1.00 91.34           H  
ATOM   4422  CA  GLY B 137      -0.701  21.213  12.462  1.00 91.34           C  
ATOM   4423  HA2 GLY B 137      -0.775  22.282  12.661  1.00 91.34           H  
ATOM   4424  HA3 GLY B 137      -0.310  21.078  11.454  1.00 91.34           H  
ATOM   4425  C   GLY B 137       0.318  20.617  13.444  1.00 91.34           C  
ATOM   4426  O   GLY B 137       1.513  20.752  13.204  1.00 91.34           O  
ATOM   4427  N   SER B 138      -0.113  19.959  14.531  1.00 92.23           N  
ATOM   4428  H   SER B 138      -1.095  19.747  14.633  1.00 92.23           H  
ATOM   4429  CA  SER B 138       0.799  19.386  15.536  1.00 92.23           C  
ATOM   4430  HA  SER B 138       1.626  20.081  15.678  1.00 92.23           H  
ATOM   4431  C   SER B 138       1.423  18.059  15.112  1.00 92.23           C  
ATOM   4432  CB  SER B 138       0.108  19.219  16.896  1.00 92.23           C  
ATOM   4433  HB2 SER B 138       0.867  19.029  17.655  1.00 92.23           H  
ATOM   4434  HB3 SER B 138      -0.404  20.147  17.152  1.00 92.23           H  
ATOM   4435  O   SER B 138       2.363  17.605  15.755  1.00 92.23           O  
ATOM   4436  OG  SER B 138      -0.822  18.155  16.913  1.00 92.23           O  
ATOM   4437  HG  SER B 138      -0.348  17.320  16.916  1.00 92.23           H  
ATOM   4438  N   VAL B 139       0.903  17.432  14.055  1.00 93.06           N  
ATOM   4439  H   VAL B 139       0.098  17.843  13.604  1.00 93.06           H  
ATOM   4440  CA  VAL B 139       1.411  16.165  13.504  1.00 93.06           C  
ATOM   4441  HA  VAL B 139       2.102  15.727  14.225  1.00 93.06           H  
ATOM   4442  C   VAL B 139       2.246  16.366  12.232  1.00 93.06           C  
ATOM   4443  CB  VAL B 139       0.274  15.142  13.315  1.00 93.06           C  
ATOM   4444  HB  VAL B 139       0.656  14.279  12.769  1.00 93.06           H  
ATOM   4445  O   VAL B 139       2.686  15.397  11.612  1.00 93.06           O  
ATOM   4446  CG1 VAL B 139      -0.250  14.645  14.667  1.00 93.06           C  
ATOM   4447 HG11 VAL B 139      -1.017  13.888  14.502  1.00 93.06           H  
ATOM   4448 HG12 VAL B 139      -0.677  15.467  15.242  1.00 93.06           H  
ATOM   4449 HG13 VAL B 139       0.565  14.192  15.231  1.00 93.06           H  
ATOM   4450  CG2 VAL B 139      -0.912  15.726  12.544  1.00 93.06           C  
ATOM   4451 HG21 VAL B 139      -0.558  16.285  11.678  1.00 93.06           H  
ATOM   4452 HG22 VAL B 139      -1.556  14.915  12.205  1.00 93.06           H  
ATOM   4453 HG23 VAL B 139      -1.495  16.391  13.181  1.00 93.06           H  
ATOM   4454  N   ARG B 140       2.521  17.617  11.846  1.00 95.03           N  
ATOM   4455  H   ARG B 140       2.179  18.374  12.420  1.00 95.03           H  
ATOM   4456  CA  ARG B 140       3.438  17.938  10.746  1.00 95.03           C  
ATOM   4457  HA  ARG B 140       3.102  17.408   9.855  1.00 95.03           H  
ATOM   4458  C   ARG B 140       4.857  17.465  11.081  1.00 95.03           C  
ATOM   4459  CB  ARG B 140       3.387  19.448  10.479  1.00 95.03           C  
ATOM   4460  HB2 ARG B 140       2.343  19.744  10.372  1.00 95.03           H  
ATOM   4461  HB3 ARG B 140       3.810  19.980  11.331  1.00 95.03           H  
ATOM   4462  O   ARG B 140       5.344  17.707  12.181  1.00 95.03           O  
ATOM   4463  CG  ARG B 140       4.139  19.845   9.200  1.00 95.03           C  
ATOM   4464  HG2 ARG B 140       5.191  19.572   9.277  1.00 95.03           H  
ATOM   4465  HG3 ARG B 140       3.697  19.320   8.353  1.00 95.03           H  
ATOM   4466  CD  ARG B 140       4.026  21.356   8.973  1.00 95.03           C  
ATOM   4467  HD2 ARG B 140       4.641  21.863   9.716  1.00 95.03           H  
ATOM   4468  HD3 ARG B 140       2.995  21.668   9.137  1.00 95.03           H  
ATOM   4469  NE  ARG B 140       4.466  21.756   7.620  1.00 95.03           N  
ATOM   4470  HE  ARG B 140       5.454  21.923   7.495  1.00 95.03           H  
ATOM   4471  NH1 ARG B 140       2.406  21.733   6.593  1.00 95.03           N  
ATOM   4472 HH11 ARG B 140       1.869  21.724   5.738  1.00 95.03           H  
ATOM   4473 HH12 ARG B 140       2.028  21.230   7.383  1.00 95.03           H  
ATOM   4474  NH2 ARG B 140       4.185  22.444   5.463  1.00 95.03           N  
ATOM   4475 HH21 ARG B 140       3.586  22.552   4.657  1.00 95.03           H  
ATOM   4476 HH22 ARG B 140       5.177  22.607   5.369  1.00 95.03           H  
ATOM   4477  CZ  ARG B 140       3.687  21.978   6.572  1.00 95.03           C  
ATOM   4478  N   GLY B 141       5.525  16.818  10.129  1.00 95.49           N  
ATOM   4479  H   GLY B 141       5.057  16.622   9.257  1.00 95.49           H  
ATOM   4480  CA  GLY B 141       6.872  16.261  10.297  1.00 95.49           C  
ATOM   4481  HA2 GLY B 141       7.291  16.054   9.312  1.00 95.49           H  
ATOM   4482  HA3 GLY B 141       7.511  16.991  10.794  1.00 95.49           H  
ATOM   4483  C   GLY B 141       6.921  14.961  11.106  1.00 95.49           C  
ATOM   4484  O   GLY B 141       8.003  14.532  11.491  1.00 95.49           O  
ATOM   4485  N   THR B 142       5.770  14.346  11.401  1.00 96.54           N  
ATOM   4486  H   THR B 142       4.910  14.733  11.040  1.00 96.54           H  
ATOM   4487  CA  THR B 142       5.711  13.050  12.094  1.00 96.54           C  
ATOM   4488  HA  THR B 142       6.605  12.941  12.709  1.00 96.54           H  
ATOM   4489  C   THR B 142       5.709  11.886  11.109  1.00 96.54           C  
ATOM   4490  CB  THR B 142       4.506  12.934  13.040  1.00 96.54           C  
ATOM   4491  HB  THR B 142       4.583  11.987  13.573  1.00 96.54           H  
ATOM   4492  O   THR B 142       5.348  12.038   9.942  1.00 96.54           O  
ATOM   4493  CG2 THR B 142       4.464  14.053  14.084  1.00 96.54           C  
ATOM   4494 HG21 THR B 142       3.593  13.915  14.724  1.00 96.54           H  
ATOM   4495 HG22 THR B 142       4.421  15.033  13.609  1.00 96.54           H  
ATOM   4496 HG23 THR B 142       5.363  14.004  14.698  1.00 96.54           H  
ATOM   4497  OG1 THR B 142       3.294  12.924  12.319  1.00 96.54           O  
ATOM   4498  HG1 THR B 142       3.112  13.823  12.037  1.00 96.54           H  
ATOM   4499  N   ASP B 143       6.033  10.694  11.601  1.00 97.82           N  
ATOM   4500  H   ASP B 143       6.207  10.608  12.592  1.00 97.82           H  
ATOM   4501  CA  ASP B 143       5.974   9.420  10.875  1.00 97.82           C  
ATOM   4502  HA  ASP B 143       6.402   9.575   9.885  1.00 97.82           H  
ATOM   4503  C   ASP B 143       4.533   8.908  10.655  1.00 97.82           C  
ATOM   4504  CB  ASP B 143       6.862   8.388  11.603  1.00 97.82           C  
ATOM   4505  HB2 ASP B 143       6.919   7.481  11.001  1.00 97.82           H  
ATOM   4506  HB3 ASP B 143       7.872   8.792  11.681  1.00 97.82           H  
ATOM   4507  O   ASP B 143       4.310   7.706  10.541  1.00 97.82           O  
ATOM   4508  CG  ASP B 143       6.371   8.020  13.012  1.00 97.82           C  
ATOM   4509  OD1 ASP B 143       5.359   8.596  13.476  1.00 97.82           O  
ATOM   4510  OD2 ASP B 143       7.005   7.177  13.676  1.00 97.82           O  
ATOM   4511  N   THR B 144       3.535   9.797  10.601  1.00 98.54           N  
ATOM   4512  H   THR B 144       3.773  10.777  10.651  1.00 98.54           H  
ATOM   4513  CA  THR B 144       2.137   9.413  10.358  1.00 98.54           C  
ATOM   4514  HA  THR B 144       1.864   8.689  11.126  1.00 98.54           H  
ATOM   4515  C   THR B 144       2.003   8.755   8.979  1.00 98.54           C  
ATOM   4516  CB  THR B 144       1.185  10.613  10.490  1.00 98.54           C  
ATOM   4517  HB  THR B 144       1.489  11.390   9.787  1.00 98.54           H  
ATOM   4518  O   THR B 144       2.414   9.332   7.975  1.00 98.54           O  
ATOM   4519  CG2 THR B 144      -0.280  10.250  10.235  1.00 98.54           C  
ATOM   4520 HG21 THR B 144      -0.904  11.124  10.424  1.00 98.54           H  
ATOM   4521 HG22 THR B 144      -0.586   9.438  10.895  1.00 98.54           H  
ATOM   4522 HG23 THR B 144      -0.419   9.950   9.197  1.00 98.54           H  
ATOM   4523  OG1 THR B 144       1.218  11.136  11.800  1.00 98.54           O  
ATOM   4524  HG1 THR B 144       2.032  11.630  11.923  1.00 98.54           H  
ATOM   4525  N   GLY B 145       1.439   7.549   8.909  1.00 98.70           N  
ATOM   4526  H   GLY B 145       1.117   7.128   9.769  1.00 98.70           H  
ATOM   4527  CA  GLY B 145       1.198   6.843   7.646  1.00 98.70           C  
ATOM   4528  HA2 GLY B 145       1.276   5.768   7.809  1.00 98.70           H  
ATOM   4529  HA3 GLY B 145       1.971   7.117   6.928  1.00 98.70           H  
ATOM   4530  C   GLY B 145      -0.171   7.160   7.028  1.00 98.70           C  
ATOM   4531  O   GLY B 145      -1.101   7.560   7.729  1.00 98.70           O  
ATOM   4532  N   VAL B 146      -0.318   6.955   5.717  1.00 98.87           N  
ATOM   4533  H   VAL B 146       0.482   6.603   5.210  1.00 98.87           H  
ATOM   4534  CA  VAL B 146      -1.573   7.149   4.969  1.00 98.87           C  
ATOM   4535  HA  VAL B 146      -2.394   7.252   5.679  1.00 98.87           H  
ATOM   4536  C   VAL B 146      -1.862   5.928   4.094  1.00 98.87           C  
ATOM   4537  CB  VAL B 146      -1.546   8.434   4.116  1.00 98.87           C  
ATOM   4538  HB  VAL B 146      -0.766   8.351   3.359  1.00 98.87           H  
ATOM   4539  O   VAL B 146      -1.158   5.663   3.122  1.00 98.87           O  
ATOM   4540  CG1 VAL B 146      -2.893   8.650   3.407  1.00 98.87           C  
ATOM   4541 HG11 VAL B 146      -2.849   9.566   2.817  1.00 98.87           H  
ATOM   4542 HG12 VAL B 146      -3.694   8.732   4.141  1.00 98.87           H  
ATOM   4543 HG13 VAL B 146      -3.102   7.824   2.728  1.00 98.87           H  
ATOM   4544  CG2 VAL B 146      -1.266   9.684   4.960  1.00 98.87           C  
ATOM   4545 HG21 VAL B 146      -1.297  10.569   4.325  1.00 98.87           H  
ATOM   4546 HG22 VAL B 146      -2.002   9.778   5.758  1.00 98.87           H  
ATOM   4547 HG23 VAL B 146      -0.270   9.621   5.399  1.00 98.87           H  
ATOM   4548  N   PHE B 147      -2.936   5.207   4.404  1.00 98.68           N  
ATOM   4549  H   PHE B 147      -3.484   5.492   5.203  1.00 98.68           H  
ATOM   4550  CA  PHE B 147      -3.319   3.963   3.736  1.00 98.68           C  
ATOM   4551  HA  PHE B 147      -2.655   3.767   2.894  1.00 98.68           H  
ATOM   4552  C   PHE B 147      -4.747   4.096   3.211  1.00 98.68           C  
ATOM   4553  CB  PHE B 147      -3.193   2.786   4.717  1.00 98.68           C  
ATOM   4554  HB2 PHE B 147      -3.448   1.867   4.188  1.00 98.68           H  
ATOM   4555  HB3 PHE B 147      -3.920   2.910   5.519  1.00 98.68           H  
ATOM   4556  O   PHE B 147      -5.700   4.149   3.990  1.00 98.68           O  
ATOM   4557  CG  PHE B 147      -1.823   2.626   5.348  1.00 98.68           C  
ATOM   4558  CD1 PHE B 147      -0.949   1.619   4.904  1.00 98.68           C  
ATOM   4559  HD1 PHE B 147      -1.263   0.945   4.121  1.00 98.68           H  
ATOM   4560  CD2 PHE B 147      -1.439   3.450   6.423  1.00 98.68           C  
ATOM   4561  HD2 PHE B 147      -2.119   4.201   6.798  1.00 98.68           H  
ATOM   4562  CE1 PHE B 147       0.308   1.467   5.516  1.00 98.68           C  
ATOM   4563  HE1 PHE B 147       0.966   0.654   5.249  1.00 98.68           H  
ATOM   4564  CE2 PHE B 147      -0.169   3.315   7.006  1.00 98.68           C  
ATOM   4565  HE2 PHE B 147       0.121   3.949   7.830  1.00 98.68           H  
ATOM   4566  CZ  PHE B 147       0.719   2.343   6.528  1.00 98.68           C  
ATOM   4567  HZ  PHE B 147       1.702   2.247   6.966  1.00 98.68           H  
ATOM   4568  N   MET B 148      -4.915   4.163   1.892  1.00 98.56           N  
ATOM   4569  H   MET B 148      -4.106   4.086   1.292  1.00 98.56           H  
ATOM   4570  CA  MET B 148      -6.222   4.423   1.280  1.00 98.56           C  
ATOM   4571  HA  MET B 148      -6.992   4.438   2.052  1.00 98.56           H  
ATOM   4572  C   MET B 148      -6.622   3.323   0.304  1.00 98.56           C  
ATOM   4573  CB  MET B 148      -6.230   5.807   0.612  1.00 98.56           C  
ATOM   4574  HB2 MET B 148      -7.148   5.922   0.035  1.00 98.56           H  
ATOM   4575  HB3 MET B 148      -5.383   5.883  -0.071  1.00 98.56           H  
ATOM   4576  O   MET B 148      -5.821   2.881  -0.511  1.00 98.56           O  
ATOM   4577  CG  MET B 148      -6.159   6.944   1.641  1.00 98.56           C  
ATOM   4578  HG2 MET B 148      -6.031   7.886   1.108  1.00 98.56           H  
ATOM   4579  HG3 MET B 148      -5.280   6.799   2.270  1.00 98.56           H  
ATOM   4580  SD  MET B 148      -7.621   7.097   2.709  1.00 98.56           S  
ATOM   4581  CE  MET B 148      -7.045   8.413   3.814  1.00 98.56           C  
ATOM   4582  HE1 MET B 148      -6.184   8.060   4.381  1.00 98.56           H  
ATOM   4583  HE2 MET B 148      -7.840   8.688   4.507  1.00 98.56           H  
ATOM   4584  HE3 MET B 148      -6.759   9.289   3.232  1.00 98.56           H  
ATOM   4585  N   GLY B 149      -7.883   2.902   0.362  1.00 98.51           N  
ATOM   4586  H   GLY B 149      -8.460   3.235   1.121  1.00 98.51           H  
ATOM   4587  CA  GLY B 149      -8.506   2.079  -0.666  1.00 98.51           C  
ATOM   4588  HA2 GLY B 149      -9.243   1.428  -0.195  1.00 98.51           H  
ATOM   4589  HA3 GLY B 149      -7.753   1.460  -1.154  1.00 98.51           H  
ATOM   4590  C   GLY B 149      -9.226   2.936  -1.704  1.00 98.51           C  
ATOM   4591  O   GLY B 149     -10.224   3.574  -1.371  1.00 98.51           O  
ATOM   4592  N   ALA B 150      -8.757   2.946  -2.949  1.00 97.64           N  
ATOM   4593  H   ALA B 150      -7.950   2.386  -3.184  1.00 97.64           H  
ATOM   4594  CA  ALA B 150      -9.396   3.689  -4.036  1.00 97.64           C  
ATOM   4595  HA  ALA B 150     -10.479   3.612  -3.936  1.00 97.64           H  
ATOM   4596  C   ALA B 150      -9.010   3.119  -5.408  1.00 97.64           C  
ATOM   4597  CB  ALA B 150      -9.010   5.174  -3.939  1.00 97.64           C  
ATOM   4598  HB1 ALA B 150      -9.255   5.564  -2.951  1.00 97.64           H  
ATOM   4599  HB2 ALA B 150      -7.941   5.295  -4.118  1.00 97.64           H  
ATOM   4600  HB3 ALA B 150      -9.560   5.750  -4.684  1.00 97.64           H  
ATOM   4601  O   ALA B 150      -8.047   2.367  -5.535  1.00 97.64           O  
ATOM   4602  N   TYR B 151      -9.760   3.509  -6.433  1.00 91.71           N  
ATOM   4603  H   TYR B 151     -10.536   4.131  -6.255  1.00 91.71           H  
ATOM   4604  CA  TYR B 151      -9.480   3.229  -7.841  1.00 91.71           C  
ATOM   4605  HA  TYR B 151      -8.400   3.240  -7.989  1.00 91.71           H  
ATOM   4606  C   TYR B 151     -10.082   4.340  -8.719  1.00 91.71           C  
ATOM   4607  CB  TYR B 151      -9.995   1.828  -8.207  1.00 91.71           C  
ATOM   4608  HB2 TYR B 151     -10.014   1.691  -9.288  1.00 91.71           H  
ATOM   4609  HB3 TYR B 151      -9.270   1.109  -7.828  1.00 91.71           H  
ATOM   4610  O   TYR B 151     -10.839   5.175  -8.211  1.00 91.71           O  
ATOM   4611  CG  TYR B 151     -11.358   1.460  -7.665  1.00 91.71           C  
ATOM   4612  CD1 TYR B 151     -11.423   0.603  -6.554  1.00 91.71           C  
ATOM   4613  HD1 TYR B 151     -10.510   0.258  -6.091  1.00 91.71           H  
ATOM   4614  CD2 TYR B 151     -12.538   1.909  -8.293  1.00 91.71           C  
ATOM   4615  HD2 TYR B 151     -12.486   2.571  -9.144  1.00 91.71           H  
ATOM   4616  CE1 TYR B 151     -12.664   0.132  -6.108  1.00 91.71           C  
ATOM   4617  HE1 TYR B 151     -12.710  -0.561  -5.281  1.00 91.71           H  
ATOM   4618  CE2 TYR B 151     -13.789   1.446  -7.837  1.00 91.71           C  
ATOM   4619  HE2 TYR B 151     -14.703   1.735  -8.334  1.00 91.71           H  
ATOM   4620  OH  TYR B 151     -14.998  -0.074  -6.425  1.00 91.71           O  
ATOM   4621  HH  TYR B 151     -14.838  -0.784  -5.799  1.00 91.71           H  
ATOM   4622  CZ  TYR B 151     -13.839   0.527  -6.771  1.00 91.71           C  
ATOM   4623  N   PRO B 152      -9.739   4.421 -10.018  1.00 86.95           N  
ATOM   4624  CA  PRO B 152     -10.179   5.525 -10.867  1.00 86.95           C  
ATOM   4625  HA  PRO B 152      -9.831   6.458 -10.426  1.00 86.95           H  
ATOM   4626  C   PRO B 152     -11.706   5.568 -11.024  1.00 86.95           C  
ATOM   4627  CB  PRO B 152      -9.482   5.326 -12.219  1.00 86.95           C  
ATOM   4628  HB2 PRO B 152     -10.152   4.843 -12.930  1.00 86.95           H  
ATOM   4629  HB3 PRO B 152      -9.124   6.272 -12.626  1.00 86.95           H  
ATOM   4630  O   PRO B 152     -12.312   4.616 -11.510  1.00 86.95           O  
ATOM   4631  CG  PRO B 152      -8.325   4.379 -11.916  1.00 86.95           C  
ATOM   4632  HG2 PRO B 152      -7.443   4.949 -11.625  1.00 86.95           H  
ATOM   4633  HG3 PRO B 152      -8.124   3.738 -12.774  1.00 86.95           H  
ATOM   4634  CD  PRO B 152      -8.829   3.550 -10.745  1.00 86.95           C  
ATOM   4635  HD2 PRO B 152      -7.992   3.208 -10.136  1.00 86.95           H  
ATOM   4636  HD3 PRO B 152      -9.384   2.696 -11.133  1.00 86.95           H  
ATOM   4637  N   GLY B 153     -12.323   6.705 -10.688  1.00 83.63           N  
ATOM   4638  H   GLY B 153     -11.791   7.410 -10.198  1.00 83.63           H  
ATOM   4639  CA  GLY B 153     -13.759   6.955 -10.900  1.00 83.63           C  
ATOM   4640  HA2 GLY B 153     -14.081   7.721 -10.194  1.00 83.63           H  
ATOM   4641  HA3 GLY B 153     -14.321   6.045 -10.688  1.00 83.63           H  
ATOM   4642  C   GLY B 153     -14.126   7.430 -12.316  1.00 83.63           C  
ATOM   4643  O   GLY B 153     -15.290   7.719 -12.601  1.00 83.63           O  
ATOM   4644  N   GLY B 154     -13.127   7.559 -13.198  1.00 85.69           N  
ATOM   4645  H   GLY B 154     -12.212   7.255 -12.896  1.00 85.69           H  
ATOM   4646  CA  GLY B 154     -13.274   8.043 -14.573  1.00 85.69           C  
ATOM   4647  HA2 GLY B 154     -14.152   7.586 -15.032  1.00 85.69           H  
ATOM   4648  HA3 GLY B 154     -12.388   7.729 -15.124  1.00 85.69           H  
ATOM   4649  C   GLY B 154     -13.385   9.565 -14.724  1.00 85.69           C  
ATOM   4650  O   GLY B 154     -13.849  10.043 -15.757  1.00 85.69           O  
ATOM   4651  N   TYR B 155     -12.987  10.337 -13.708  1.00 91.09           N  
ATOM   4652  H   TYR B 155     -12.584   9.900 -12.891  1.00 91.09           H  
ATOM   4653  CA  TYR B 155     -13.049  11.798 -13.751  1.00 91.09           C  
ATOM   4654  HA  TYR B 155     -14.074  12.084 -13.987  1.00 91.09           H  
ATOM   4655  C   TYR B 155     -12.134  12.381 -14.836  1.00 91.09           C  
ATOM   4656  CB  TYR B 155     -12.695  12.385 -12.379  1.00 91.09           C  
ATOM   4657  HB2 TYR B 155     -11.654  12.162 -12.147  1.00 91.09           H  
ATOM   4658  HB3 TYR B 155     -13.309  11.910 -11.614  1.00 91.09           H  
ATOM   4659  O   TYR B 155     -10.974  11.995 -14.950  1.00 91.09           O  
ATOM   4660  CG  TYR B 155     -12.917  13.883 -12.314  1.00 91.09           C  
ATOM   4661  CD1 TYR B 155     -11.837  14.780 -12.431  1.00 91.09           C  
ATOM   4662  HD1 TYR B 155     -10.828  14.416 -12.555  1.00 91.09           H  
ATOM   4663  CD2 TYR B 155     -14.226  14.381 -12.168  1.00 91.09           C  
ATOM   4664  HD2 TYR B 155     -15.058  13.699 -12.073  1.00 91.09           H  
ATOM   4665  CE1 TYR B 155     -12.075  16.168 -12.381  1.00 91.09           C  
ATOM   4666  HE1 TYR B 155     -11.262  16.874 -12.468  1.00 91.09           H  
ATOM   4667  CE2 TYR B 155     -14.459  15.766 -12.117  1.00 91.09           C  
ATOM   4668  HE2 TYR B 155     -15.460  16.153 -11.999  1.00 91.09           H  
ATOM   4669  OH  TYR B 155     -13.629  17.991 -12.120  1.00 91.09           O  
ATOM   4670  HH  TYR B 155     -12.829  18.515 -12.194  1.00 91.09           H  
ATOM   4671  CZ  TYR B 155     -13.381  16.662 -12.210  1.00 91.09           C  
ATOM   4672  N   GLY B 156     -12.655  13.327 -15.624  1.00 82.67           N  
ATOM   4673  H   GLY B 156     -13.612  13.607 -15.469  1.00 82.67           H  
ATOM   4674  CA  GLY B 156     -11.862  14.091 -16.591  1.00 82.67           C  
ATOM   4675  HA2 GLY B 156     -12.469  14.909 -16.978  1.00 82.67           H  
ATOM   4676  HA3 GLY B 156     -11.004  14.518 -16.071  1.00 82.67           H  
ATOM   4677  C   GLY B 156     -11.323  13.301 -17.790  1.00 82.67           C  
ATOM   4678  O   GLY B 156     -10.500  13.835 -18.529  1.00 82.67           O  
ATOM   4679  N   ILE B 157     -11.763  12.056 -18.011  1.00 72.75           N  
ATOM   4680  H   ILE B 157     -12.423  11.653 -17.361  1.00 72.75           H  
ATOM   4681  CA  ILE B 157     -11.327  11.255 -19.165  1.00 72.75           C  
ATOM   4682  HA  ILE B 157     -10.251  11.105 -19.080  1.00 72.75           H  
ATOM   4683  C   ILE B 157     -11.588  12.030 -20.466  1.00 72.75           C  
ATOM   4684  CB  ILE B 157     -12.005   9.864 -19.171  1.00 72.75           C  
ATOM   4685  HB  ILE B 157     -13.078   9.994 -19.033  1.00 72.75           H  
ATOM   4686  O   ILE B 157     -12.719  12.411 -20.760  1.00 72.75           O  
ATOM   4687  CG1 ILE B 157     -11.445   9.005 -18.014  1.00 72.75           C  
ATOM   4688 HG12 ILE B 157     -11.576   9.538 -17.072  1.00 72.75           H  
ATOM   4689 HG13 ILE B 157     -10.374   8.863 -18.162  1.00 72.75           H  
ATOM   4690  CG2 ILE B 157     -11.773   9.142 -20.514  1.00 72.75           C  
ATOM   4691 HG21 ILE B 157     -10.708   8.969 -20.668  1.00 72.75           H  
ATOM   4692 HG22 ILE B 157     -12.309   8.192 -20.529  1.00 72.75           H  
ATOM   4693 HG23 ILE B 157     -12.175   9.720 -21.346  1.00 72.75           H  
ATOM   4694  CD1 ILE B 157     -12.100   7.623 -17.870  1.00 72.75           C  
ATOM   4695 HD11 ILE B 157     -11.920   7.009 -18.753  1.00 72.75           H  
ATOM   4696 HD12 ILE B 157     -13.173   7.733 -17.709  1.00 72.75           H  
ATOM   4697 HD13 ILE B 157     -11.654   7.100 -17.024  1.00 72.75           H  
ATOM   4698  N   GLY B 158     -10.529  12.244 -21.250  1.00 69.64           N  
ATOM   4699  H   GLY B 158      -9.623  11.958 -20.907  1.00 69.64           H  
ATOM   4700  CA  GLY B 158     -10.582  12.947 -22.536  1.00 69.64           C  
ATOM   4701  HA2 GLY B 158      -9.693  12.692 -23.113  1.00 69.64           H  
ATOM   4702  HA3 GLY B 158     -11.456  12.605 -23.090  1.00 69.64           H  
ATOM   4703  C   GLY B 158     -10.657  14.478 -22.450  1.00 69.64           C  
ATOM   4704  O   GLY B 158     -10.668  15.128 -23.492  1.00 69.64           O  
ATOM   4705  N   ALA B 159     -10.693  15.067 -21.250  1.00 76.43           N  
ATOM   4706  H   ALA B 159     -10.627  14.496 -20.421  1.00 76.43           H  
ATOM   4707  CA  ALA B 159     -10.720  16.517 -21.064  1.00 76.43           C  
ATOM   4708  HA  ALA B 159     -11.215  16.969 -21.924  1.00 76.43           H  
ATOM   4709  C   ALA B 159      -9.306  17.120 -20.974  1.00 76.43           C  
ATOM   4710  CB  ALA B 159     -11.563  16.842 -19.824  1.00 76.43           C  
ATOM   4711  HB1 ALA B 159     -12.559  16.414 -19.930  1.00 76.43           H  
ATOM   4712  HB2 ALA B 159     -11.646  17.923 -19.707  1.00 76.43           H  
ATOM   4713  HB3 ALA B 159     -11.084  16.429 -18.936  1.00 76.43           H  
ATOM   4714  O   ALA B 159      -8.376  16.484 -20.479  1.00 76.43           O  
ATOM   4715  N   ASP B 160      -9.146  18.383 -21.391  1.00 77.85           N  
ATOM   4716  H   ASP B 160      -9.938  18.876 -21.780  1.00 77.85           H  
ATOM   4717  CA  ASP B 160      -7.934  19.151 -21.085  1.00 77.85           C  
ATOM   4718  HA  ASP B 160      -7.069  18.506 -21.238  1.00 77.85           H  
ATOM   4719  C   ASP B 160      -7.952  19.572 -19.608  1.00 77.85           C  
ATOM   4720  CB  ASP B 160      -7.757  20.368 -22.021  1.00 77.85           C  
ATOM   4721  HB2 ASP B 160      -7.704  20.016 -23.051  1.00 77.85           H  
ATOM   4722  HB3 ASP B 160      -8.622  21.026 -21.929  1.00 77.85           H  
ATOM   4723  O   ASP B 160      -8.641  20.516 -19.219  1.00 77.85           O  
ATOM   4724  CG  ASP B 160      -6.476  21.168 -21.703  1.00 77.85           C  
ATOM   4725  OD1 ASP B 160      -5.647  20.702 -20.890  1.00 77.85           O  
ATOM   4726  OD2 ASP B 160      -6.239  22.266 -22.253  1.00 77.85           O  
ATOM   4727  N   LEU B 161      -7.154  18.889 -18.787  1.00 79.62           N  
ATOM   4728  H   LEU B 161      -6.679  18.084 -19.168  1.00 79.62           H  
ATOM   4729  CA  LEU B 161      -7.000  19.171 -17.357  1.00 79.62           C  
ATOM   4730  HA  LEU B 161      -7.956  19.540 -16.984  1.00 79.62           H  
ATOM   4731  C   LEU B 161      -6.010  20.314 -17.072  1.00 79.62           C  
ATOM   4732  CB  LEU B 161      -6.676  17.860 -16.616  1.00 79.62           C  
ATOM   4733  HB2 LEU B 161      -6.494  18.075 -15.563  1.00 79.62           H  
ATOM   4734  HB3 LEU B 161      -5.759  17.444 -17.033  1.00 79.62           H  
ATOM   4735  O   LEU B 161      -5.497  20.448 -15.963  1.00 79.62           O  
ATOM   4736  CG  LEU B 161      -7.792  16.798 -16.708  1.00 79.62           C  
ATOM   4737  HG  LEU B 161      -7.986  16.555 -17.753  1.00 79.62           H  
ATOM   4738  CD1 LEU B 161      -7.342  15.521 -16.001  1.00 79.62           C  
ATOM   4739 HD11 LEU B 161      -8.129  14.770 -16.069  1.00 79.62           H  
ATOM   4740 HD12 LEU B 161      -7.128  15.723 -14.951  1.00 79.62           H  
ATOM   4741 HD13 LEU B 161      -6.456  15.126 -16.497  1.00 79.62           H  
ATOM   4742  CD2 LEU B 161      -9.100  17.256 -16.059  1.00 79.62           C  
ATOM   4743 HD21 LEU B 161      -9.831  16.449 -16.112  1.00 79.62           H  
ATOM   4744 HD22 LEU B 161      -8.928  17.505 -15.012  1.00 79.62           H  
ATOM   4745 HD23 LEU B 161      -9.512  18.114 -16.590  1.00 79.62           H  
ATOM   4746  N   GLY B 162      -5.706  21.156 -18.063  1.00 72.66           N  
ATOM   4747  H   GLY B 162      -6.074  20.953 -18.981  1.00 72.66           H  
ATOM   4748  CA  GLY B 162      -4.990  22.417 -17.871  1.00 72.66           C  
ATOM   4749  HA2 GLY B 162      -4.964  22.940 -18.827  1.00 72.66           H  
ATOM   4750  HA3 GLY B 162      -5.541  23.026 -17.154  1.00 72.66           H  
ATOM   4751  C   GLY B 162      -3.553  22.261 -17.370  1.00 72.66           C  
ATOM   4752  O   GLY B 162      -3.044  23.174 -16.714  1.00 72.66           O  
ATOM   4753  N   GLY B 163      -2.920  21.122 -17.669  1.00 77.07           N  
ATOM   4754  H   GLY B 163      -3.446  20.429 -18.181  1.00 77.07           H  
ATOM   4755  CA  GLY B 163      -1.579  20.748 -17.211  1.00 77.07           C  
ATOM   4756  HA2 GLY B 163      -1.105  20.131 -17.974  1.00 77.07           H  
ATOM   4757  HA3 GLY B 163      -0.973  21.642 -17.064  1.00 77.07           H  
ATOM   4758  C   GLY B 163      -1.539  19.937 -15.915  1.00 77.07           C  
ATOM   4759  O   GLY B 163      -0.454  19.556 -15.497  1.00 77.07           O  
ATOM   4760  N   PHE B 164      -2.681  19.645 -15.288  1.00 85.02           N  
ATOM   4761  H   PHE B 164      -3.554  20.002 -15.649  1.00 85.02           H  
ATOM   4762  CA  PHE B 164      -2.738  18.837 -14.066  1.00 85.02           C  
ATOM   4763  HA  PHE B 164      -1.779  18.901 -13.552  1.00 85.02           H  
ATOM   4764  C   PHE B 164      -2.977  17.342 -14.321  1.00 85.02           C  
ATOM   4765  CB  PHE B 164      -3.802  19.414 -13.121  1.00 85.02           C  
ATOM   4766  HB2 PHE B 164      -4.773  19.344 -13.610  1.00 85.02           H  
ATOM   4767  HB3 PHE B 164      -3.844  18.801 -12.220  1.00 85.02           H  
ATOM   4768  O   PHE B 164      -3.099  16.593 -13.356  1.00 85.02           O  
ATOM   4769  CG  PHE B 164      -3.554  20.843 -12.680  1.00 85.02           C  
ATOM   4770  CD1 PHE B 164      -2.514  21.120 -11.776  1.00 85.02           C  
ATOM   4771  HD1 PHE B 164      -1.899  20.317 -11.397  1.00 85.02           H  
ATOM   4772  CD2 PHE B 164      -4.374  21.890 -13.142  1.00 85.02           C  
ATOM   4773  HD2 PHE B 164      -5.196  21.677 -13.810  1.00 85.02           H  
ATOM   4774  CE1 PHE B 164      -2.286  22.438 -11.343  1.00 85.02           C  
ATOM   4775  HE1 PHE B 164      -1.501  22.639 -10.629  1.00 85.02           H  
ATOM   4776  CE2 PHE B 164      -4.145  23.209 -12.711  1.00 85.02           C  
ATOM   4777  HE2 PHE B 164      -4.800  24.002 -13.041  1.00 85.02           H  
ATOM   4778  CZ  PHE B 164      -3.097  23.484 -11.816  1.00 85.02           C  
ATOM   4779  HZ  PHE B 164      -2.931  24.490 -11.461  1.00 85.02           H  
ATOM   4780  N   GLY B 165      -3.066  16.870 -15.571  1.00 81.60           N  
ATOM   4781  H   GLY B 165      -2.800  17.443 -16.359  1.00 81.60           H  
ATOM   4782  CA  GLY B 165      -3.499  15.498 -15.861  1.00 81.60           C  
ATOM   4783  HA2 GLY B 165      -3.584  15.360 -16.939  1.00 81.60           H  
ATOM   4784  HA3 GLY B 165      -4.485  15.343 -15.424  1.00 81.60           H  
ATOM   4785  C   GLY B 165      -2.574  14.415 -15.298  1.00 81.60           C  
ATOM   4786  O   GLY B 165      -3.044  13.335 -14.953  1.00 81.60           O  
ATOM   4787  N   THR B 166      -1.297  14.729 -15.070  1.00 81.38           N  
ATOM   4788  H   THR B 166      -0.946  15.601 -15.442  1.00 81.38           H  
ATOM   4789  CA  THR B 166      -0.332  13.856 -14.382  1.00 81.38           C  
ATOM   4790  HA  THR B 166      -0.338  12.889 -14.884  1.00 81.38           H  
ATOM   4791  C   THR B 166      -0.651  13.576 -12.912  1.00 81.38           C  
ATOM   4792  CB  THR B 166       1.092  14.446 -14.437  1.00 81.38           C  
ATOM   4793  HB  THR B 166       1.513  14.503 -13.433  1.00 81.38           H  
ATOM   4794  O   THR B 166      -0.254  12.533 -12.401  1.00 81.38           O  
ATOM   4795  CG2 THR B 166       2.001  13.568 -15.274  1.00 81.38           C  
ATOM   4796 HG21 THR B 166       2.994  14.016 -15.312  1.00 81.38           H  
ATOM   4797 HG22 THR B 166       1.605  13.468 -16.284  1.00 81.38           H  
ATOM   4798 HG23 THR B 166       2.068  12.583 -14.812  1.00 81.38           H  
ATOM   4799  OG1 THR B 166       1.138  15.738 -15.005  1.00 81.38           O  
ATOM   4800  HG1 THR B 166       1.989  15.831 -15.439  1.00 81.38           H  
ATOM   4801  N   THR B 167      -1.327  14.488 -12.209  1.00 88.72           N  
ATOM   4802  H   THR B 167      -1.634  15.326 -12.682  1.00 88.72           H  
ATOM   4803  CA  THR B 167      -1.581  14.375 -10.758  1.00 88.72           C  
ATOM   4804  HA  THR B 167      -1.141  13.450 -10.385  1.00 88.72           H  
ATOM   4805  C   THR B 167      -3.062  14.312 -10.409  1.00 88.72           C  
ATOM   4806  CB  THR B 167      -0.942  15.540  -9.988  1.00 88.72           C  
ATOM   4807  HB  THR B 167      -1.224  15.472  -8.938  1.00 88.72           H  
ATOM   4808  O   THR B 167      -3.444  13.673  -9.430  1.00 88.72           O  
ATOM   4809  CG2 THR B 167       0.581  15.533 -10.069  1.00 88.72           C  
ATOM   4810 HG21 THR B 167       0.983  16.330  -9.443  1.00 88.72           H  
ATOM   4811 HG22 THR B 167       0.963  14.578  -9.708  1.00 88.72           H  
ATOM   4812 HG23 THR B 167       0.909  15.682 -11.097  1.00 88.72           H  
ATOM   4813  OG1 THR B 167      -1.381  16.781 -10.493  1.00 88.72           O  
ATOM   4814  HG1 THR B 167      -0.757  17.449 -10.199  1.00 88.72           H  
ATOM   4815  N   ALA B 168      -3.907  14.956 -11.208  1.00 88.25           N  
ATOM   4816  H   ALA B 168      -3.515  15.473 -11.982  1.00 88.25           H  
ATOM   4817  CA  ALA B 168      -5.317  15.162 -10.934  1.00 88.25           C  
ATOM   4818  HA  ALA B 168      -5.429  15.670  -9.976  1.00 88.25           H  
ATOM   4819  C   ALA B 168      -6.136  13.867 -10.867  1.00 88.25           C  
ATOM   4820  CB  ALA B 168      -5.848  16.064 -12.039  1.00 88.25           C  
ATOM   4821  HB1 ALA B 168      -5.477  17.082 -11.913  1.00 88.25           H  
ATOM   4822  HB2 ALA B 168      -6.936  16.050 -11.970  1.00 88.25           H  
ATOM   4823  HB3 ALA B 168      -5.570  15.680 -13.020  1.00 88.25           H  
ATOM   4824  O   ALA B 168      -6.978  13.736  -9.982  1.00 88.25           O  
ATOM   4825  N   GLY B 169      -5.882  12.929 -11.785  1.00 88.63           N  
ATOM   4826  H   GLY B 169      -5.197  13.142 -12.497  1.00 88.63           H  
ATOM   4827  CA  GLY B 169      -6.545  11.620 -11.840  1.00 88.63           C  
ATOM   4828  HA2 GLY B 169      -6.811  11.405 -12.875  1.00 88.63           H  
ATOM   4829  HA3 GLY B 169      -7.464  11.642 -11.255  1.00 88.63           H  
ATOM   4830  C   GLY B 169      -5.690  10.459 -11.324  1.00 88.63           C  
ATOM   4831  O   GLY B 169      -6.130   9.313 -11.369  1.00 88.63           O  
ATOM   4832  N   ALA B 170      -4.463  10.726 -10.861  1.00 89.85           N  
ATOM   4833  H   ALA B 170      -4.170  11.689 -10.785  1.00 89.85           H  
ATOM   4834  CA  ALA B 170      -3.549   9.688 -10.394  1.00 89.85           C  
ATOM   4835  HA  ALA B 170      -3.574   8.863 -11.106  1.00 89.85           H  
ATOM   4836  C   ALA B 170      -3.988   9.147  -9.025  1.00 89.85           C  
ATOM   4837  CB  ALA B 170      -2.121  10.242 -10.379  1.00 89.85           C  
ATOM   4838  HB1 ALA B 170      -1.823  10.518 -11.391  1.00 89.85           H  
ATOM   4839  HB2 ALA B 170      -2.072  11.124  -9.741  1.00 89.85           H  
ATOM   4840  HB3 ALA B 170      -1.434   9.485 -10.003  1.00 89.85           H  
ATOM   4841  O   ALA B 170      -4.166   9.906  -8.068  1.00 89.85           O  
ATOM   4842  N   VAL B 171      -4.137   7.826  -8.922  1.00 92.01           N  
ATOM   4843  H   VAL B 171      -3.938   7.248  -9.725  1.00 92.01           H  
ATOM   4844  CA  VAL B 171      -4.635   7.166  -7.707  1.00 92.01           C  
ATOM   4845  HA  VAL B 171      -5.492   7.730  -7.340  1.00 92.01           H  
ATOM   4846  C   VAL B 171      -3.576   7.207  -6.599  1.00 92.01           C  
ATOM   4847  CB  VAL B 171      -5.127   5.740  -8.026  1.00 92.01           C  
ATOM   4848  HB  VAL B 171      -4.290   5.132  -8.369  1.00 92.01           H  
ATOM   4849  O   VAL B 171      -3.903   7.536  -5.467  1.00 92.01           O  
ATOM   4850  CG1 VAL B 171      -5.743   5.070  -6.800  1.00 92.01           C  
ATOM   4851 HG11 VAL B 171      -6.505   5.708  -6.353  1.00 92.01           H  
ATOM   4852 HG12 VAL B 171      -4.939   4.880  -6.089  1.00 92.01           H  
ATOM   4853 HG13 VAL B 171      -6.178   4.107  -7.068  1.00 92.01           H  
ATOM   4854  CG2 VAL B 171      -6.198   5.743  -9.124  1.00 92.01           C  
ATOM   4855 HG21 VAL B 171      -5.790   6.137 -10.055  1.00 92.01           H  
ATOM   4856 HG22 VAL B 171      -7.049   6.352  -8.819  1.00 92.01           H  
ATOM   4857 HG23 VAL B 171      -6.526   4.719  -9.304  1.00 92.01           H  
ATOM   4858  N   SER B 172      -2.292   7.033  -6.920  1.00 94.55           N  
ATOM   4859  H   SER B 172      -2.079   6.636  -7.824  1.00 94.55           H  
ATOM   4860  CA  SER B 172      -1.168   7.270  -5.989  1.00 94.55           C  
ATOM   4861  HA  SER B 172      -1.231   6.550  -5.173  1.00 94.55           H  
ATOM   4862  C   SER B 172      -1.135   8.668  -5.364  1.00 94.55           C  
ATOM   4863  CB  SER B 172       0.168   7.067  -6.708  1.00 94.55           C  
ATOM   4864  HB2 SER B 172       0.367   5.997  -6.770  1.00 94.55           H  
ATOM   4865  HB3 SER B 172       0.972   7.515  -6.126  1.00 94.55           H  
ATOM   4866  O   SER B 172      -0.763   8.831  -4.196  1.00 94.55           O  
ATOM   4867  OG  SER B 172       0.165   7.606  -8.016  1.00 94.55           O  
ATOM   4868  HG  SER B 172       0.013   6.859  -8.600  1.00 94.55           H  
ATOM   4869  N   VAL B 173      -1.534   9.695  -6.120  1.00 96.42           N  
ATOM   4870  H   VAL B 173      -1.843   9.495  -7.061  1.00 96.42           H  
ATOM   4871  CA  VAL B 173      -1.576  11.082  -5.634  1.00 96.42           C  
ATOM   4872  HA  VAL B 173      -0.640  11.290  -5.115  1.00 96.42           H  
ATOM   4873  C   VAL B 173      -2.681  11.281  -4.598  1.00 96.42           C  
ATOM   4874  CB  VAL B 173      -1.681  12.079  -6.804  1.00 96.42           C  
ATOM   4875  HB  VAL B 173      -2.512  11.802  -7.453  1.00 96.42           H  
ATOM   4876  O   VAL B 173      -2.569  12.186  -3.780  1.00 96.42           O  
ATOM   4877  CG1 VAL B 173      -1.888  13.522  -6.338  1.00 96.42           C  
ATOM   4878 HG11 VAL B 173      -1.806  14.203  -7.185  1.00 96.42           H  
ATOM   4879 HG12 VAL B 173      -2.884  13.636  -5.910  1.00 96.42           H  
ATOM   4880 HG13 VAL B 173      -1.142  13.765  -5.582  1.00 96.42           H  
ATOM   4881  CG2 VAL B 173      -0.378  12.046  -7.615  1.00 96.42           C  
ATOM   4882 HG21 VAL B 173      -0.439  12.746  -8.449  1.00 96.42           H  
ATOM   4883 HG22 VAL B 173      -0.205  11.048  -8.018  1.00 96.42           H  
ATOM   4884 HG23 VAL B 173       0.466  12.326  -6.984  1.00 96.42           H  
ATOM   4885  N   LEU B 174      -3.693  10.413  -4.533  1.00 97.18           N  
ATOM   4886  H   LEU B 174      -3.717   9.637  -5.180  1.00 97.18           H  
ATOM   4887  CA  LEU B 174      -4.723  10.478  -3.498  1.00 97.18           C  
ATOM   4888  HA  LEU B 174      -5.215  11.448  -3.564  1.00 97.18           H  
ATOM   4889  C   LEU B 174      -4.127  10.385  -2.088  1.00 97.18           C  
ATOM   4890  CB  LEU B 174      -5.752   9.378  -3.778  1.00 97.18           C  
ATOM   4891  HB2 LEU B 174      -5.283   8.398  -3.682  1.00 97.18           H  
ATOM   4892  HB3 LEU B 174      -6.081   9.486  -4.812  1.00 97.18           H  
ATOM   4893  O   LEU B 174      -4.329  11.287  -1.277  1.00 97.18           O  
ATOM   4894  CG  LEU B 174      -6.955   9.438  -2.830  1.00 97.18           C  
ATOM   4895  HG  LEU B 174      -7.037  10.435  -2.398  1.00 97.18           H  
ATOM   4896  CD1 LEU B 174      -8.233   9.168  -3.611  1.00 97.18           C  
ATOM   4897 HD11 LEU B 174      -8.300   8.118  -3.893  1.00 97.18           H  
ATOM   4898 HD12 LEU B 174      -9.071   9.455  -2.976  1.00 97.18           H  
ATOM   4899 HD13 LEU B 174      -8.273   9.790  -4.506  1.00 97.18           H  
ATOM   4900  CD2 LEU B 174      -6.829   8.405  -1.706  1.00 97.18           C  
ATOM   4901 HD21 LEU B 174      -6.697   7.408  -2.127  1.00 97.18           H  
ATOM   4902 HD22 LEU B 174      -7.726   8.410  -1.087  1.00 97.18           H  
ATOM   4903 HD23 LEU B 174      -5.969   8.642  -1.078  1.00 97.18           H  
ATOM   4904  N   SER B 175      -3.338   9.344  -1.810  1.00 97.60           N  
ATOM   4905  H   SER B 175      -3.229   8.616  -2.502  1.00 97.60           H  
ATOM   4906  CA  SER B 175      -2.611   9.222  -0.540  1.00 97.60           C  
ATOM   4907  HA  SER B 175      -3.298   9.439   0.277  1.00 97.60           H  
ATOM   4908  C   SER B 175      -1.461  10.229  -0.435  1.00 97.60           C  
ATOM   4909  CB  SER B 175      -2.099   7.788  -0.347  1.00 97.60           C  
ATOM   4910  HB2 SER B 175      -2.952   7.135  -0.162  1.00 97.60           H  
ATOM   4911  HB3 SER B 175      -1.447   7.746   0.526  1.00 97.60           H  
ATOM   4912  O   SER B 175      -1.242  10.802   0.630  1.00 97.60           O  
ATOM   4913  OG  SER B 175      -1.404   7.305  -1.489  1.00 97.60           O  
ATOM   4914  HG  SER B 175      -0.659   7.875  -1.693  1.00 97.60           H  
ATOM   4915  N   GLY B 176      -0.747  10.486  -1.539  1.00 98.12           N  
ATOM   4916  H   GLY B 176      -0.996  10.015  -2.398  1.00 98.12           H  
ATOM   4917  CA  GLY B 176       0.394  11.408  -1.556  1.00 98.12           C  
ATOM   4918  HA2 GLY B 176       1.149  11.071  -0.846  1.00 98.12           H  
ATOM   4919  HA3 GLY B 176       0.832  11.408  -2.554  1.00 98.12           H  
ATOM   4920  C   GLY B 176       0.020  12.851  -1.212  1.00 98.12           C  
ATOM   4921  O   GLY B 176       0.709  13.504  -0.435  1.00 98.12           O  
ATOM   4922  N   ARG B 177      -1.119  13.343  -1.714  1.00 97.80           N  
ATOM   4923  H   ARG B 177      -1.656  12.754  -2.334  1.00 97.80           H  
ATOM   4924  CA  ARG B 177      -1.605  14.710  -1.473  1.00 97.80           C  
ATOM   4925  HA  ARG B 177      -0.792  15.402  -1.693  1.00 97.80           H  
ATOM   4926  C   ARG B 177      -1.990  14.942  -0.016  1.00 97.80           C  
ATOM   4927  CB  ARG B 177      -2.773  15.003  -2.423  1.00 97.80           C  
ATOM   4928  HB2 ARG B 177      -2.459  14.756  -3.437  1.00 97.80           H  
ATOM   4929  HB3 ARG B 177      -3.625  14.376  -2.158  1.00 97.80           H  
ATOM   4930  O   ARG B 177      -1.765  16.038   0.494  1.00 97.80           O  
ATOM   4931  CG  ARG B 177      -3.188  16.481  -2.395  1.00 97.80           C  
ATOM   4932  HG2 ARG B 177      -2.341  17.102  -2.687  1.00 97.80           H  
ATOM   4933  HG3 ARG B 177      -3.490  16.761  -1.386  1.00 97.80           H  
ATOM   4934  CD  ARG B 177      -4.367  16.749  -3.334  1.00 97.80           C  
ATOM   4935  HD2 ARG B 177      -4.686  17.784  -3.216  1.00 97.80           H  
ATOM   4936  HD3 ARG B 177      -5.200  16.110  -3.041  1.00 97.80           H  
ATOM   4937  NE  ARG B 177      -4.038  16.495  -4.746  1.00 97.80           N
[truncated: 1,668,529 more chars]
