# Supplementary material for: Module-Based Polyketide Synthase Engineering for de Novo Polyketide Biosynthesis
Source: ACS Synth Biol. 2023 Oct 23;12(11):3148–55. doi: 10.1021/acssynbio.3c00282 (PMC10661043; doi:10.1021/acssynbio.3c00282)
Supplement: Supplementary file 2 — sb3c00282_si_002.zip [file sb3c00282_si_002.zip › Final_PKS_Structures/menzella_pdbs/gelM3_ACP_pikM6_KSAT_dimer.pdb]

ATOM      1  N   LEU A   1      39.822 -51.297  27.827  1.00 61.07           N  
ATOM      2  H   LEU A   1      38.951 -50.790  27.893  1.00 61.07           H  
ATOM      3  H2  LEU A   1      40.527 -50.804  28.356  1.00 61.07           H  
ATOM      4  H3  LEU A   1      39.680 -52.218  28.218  1.00 61.07           H  
ATOM      5  CA  LEU A   1      40.218 -51.418  26.405  1.00 61.07           C  
ATOM      6  HA  LEU A   1      39.415 -51.957  25.903  1.00 61.07           H  
ATOM      7  C   LEU A   1      41.419 -52.339  26.212  1.00 61.07           C  
ATOM      8  CB  LEU A   1      40.324 -50.061  25.696  1.00 61.07           C  
ATOM      9  HB2 LEU A   1      40.932 -49.381  26.294  1.00 61.07           H  
ATOM     10  HB3 LEU A   1      40.806 -50.196  24.728  1.00 61.07           H  
ATOM     11  O   LEU A   1      41.160 -53.513  26.033  1.00 61.07           O  
ATOM     12  CG  LEU A   1      38.923 -49.459  25.468  1.00 61.07           C  
ATOM     13  HG  LEU A   1      38.393 -49.427  26.420  1.00 61.07           H  
ATOM     14  CD1 LEU A   1      39.048 -48.038  24.946  1.00 61.07           C  
ATOM     15 HD11 LEU A   1      39.607 -47.415  25.643  1.00 61.07           H  
ATOM     16 HD12 LEU A   1      38.057 -47.602  24.820  1.00 61.07           H  
ATOM     17 HD13 LEU A   1      39.551 -48.039  23.979  1.00 61.07           H  
ATOM     18  CD2 LEU A   1      38.101 -50.282  24.474  1.00 61.07           C  
ATOM     19 HD21 LEU A   1      37.143 -49.788  24.310  1.00 61.07           H  
ATOM     20 HD22 LEU A   1      37.887 -51.285  24.841  1.00 61.07           H  
ATOM     21 HD23 LEU A   1      38.612 -50.344  23.514  1.00 61.07           H  
ATOM     22  N   ALA A   2      42.681 -51.902  26.313  1.00 62.56           N  
ATOM     23  H   ALA A   2      42.849 -50.913  26.428  1.00 62.56           H  
ATOM     24  CA  ALA A   2      43.845 -52.694  25.855  1.00 62.56           C  
ATOM     25  HA  ALA A   2      43.775 -52.785  24.771  1.00 62.56           H  
ATOM     26  C   ALA A   2      43.996 -54.145  26.391  1.00 62.56           C  
ATOM     27  CB  ALA A   2      45.108 -51.881  26.169  1.00 62.56           C  
ATOM     28  HB1 ALA A   2      45.980 -52.400  25.772  1.00 62.56           H  
ATOM     29  HB2 ALA A   2      45.227 -51.764  27.247  1.00 62.56           H  
ATOM     30  HB3 ALA A   2      45.051 -50.900  25.698  1.00 62.56           H  
ATOM     31  O   ALA A   2      44.603 -54.969  25.719  1.00 62.56           O  
ATOM     32  N   GLY A   3      43.452 -54.474  27.571  1.00 66.60           N  
ATOM     33  H   GLY A   3      42.968 -53.752  28.085  1.00 66.60           H  
ATOM     34  CA  GLY A   3      43.432 -55.845  28.119  1.00 66.60           C  
ATOM     35  HA2 GLY A   3      43.410 -55.792  29.207  1.00 66.60           H  
ATOM     36  HA3 GLY A   3      44.349 -56.359  27.830  1.00 66.60           H  
ATOM     37  C   GLY A   3      42.254 -56.728  27.670  1.00 66.60           C  
ATOM     38  O   GLY A   3      42.075 -57.808  28.221  1.00 66.60           O  
ATOM     39  N   LEU A   4      41.425 -56.259  26.735  1.00 67.09           N  
ATOM     40  H   LEU A   4      41.665 -55.383  26.294  1.00 67.09           H  
ATOM     41  CA  LEU A   4      40.290 -56.979  26.144  1.00 67.09           C  
ATOM     42  HA  LEU A   4      40.050 -57.858  26.743  1.00 67.09           H  
ATOM     43  C   LEU A   4      40.648 -57.464  24.731  1.00 67.09           C  
ATOM     44  CB  LEU A   4      39.066 -56.045  26.094  1.00 67.09           C  
ATOM     45  HB2 LEU A   4      39.327 -55.169  25.500  1.00 67.09           H  
ATOM     46  HB3 LEU A   4      38.259 -56.551  25.564  1.00 67.09           H  
ATOM     47  O   LEU A   4      41.480 -56.843  24.064  1.00 67.09           O  
ATOM     48  CG  LEU A   4      38.518 -55.578  27.450  1.00 67.09           C  
ATOM     49  HG  LEU A   4      39.316 -55.108  28.025  1.00 67.09           H  
ATOM     50  CD1 LEU A   4      37.424 -54.533  27.229  1.00 67.09           C  
ATOM     51 HD11 LEU A   4      37.790 -53.727  26.592  1.00 67.09           H  
ATOM     52 HD12 LEU A   4      37.096 -54.133  28.188  1.00 67.09           H  
ATOM     53 HD13 LEU A   4      36.569 -54.995  26.735  1.00 67.09           H  
ATOM     54  CD2 LEU A   4      37.929 -56.733  28.259  1.00 67.09           C  
ATOM     55 HD21 LEU A   4      37.473 -56.358  29.175  1.00 67.09           H  
ATOM     56 HD22 LEU A   4      38.712 -57.444  28.523  1.00 67.09           H  
ATOM     57 HD23 LEU A   4      37.168 -57.248  27.672  1.00 67.09           H  
ATOM     58  N   SER A   5      39.989 -58.523  24.249  1.00 72.63           N  
ATOM     59  H   SER A   5      39.255 -58.941  24.803  1.00 72.63           H  
ATOM     60  CA  SER A   5      40.101 -58.952  22.845  1.00 72.63           C  
ATOM     61  HA  SER A   5      41.154 -59.143  22.634  1.00 72.63           H  
ATOM     62  C   SER A   5      39.607 -57.847  21.889  1.00 72.63           C  
ATOM     63  CB  SER A   5      39.322 -60.259  22.625  1.00 72.63           C  
ATOM     64  HB2 SER A   5      39.481 -60.936  23.463  1.00 72.63           H  
ATOM     65  HB3 SER A   5      39.685 -60.747  21.720  1.00 72.63           H  
ATOM     66  O   SER A   5      38.816 -57.003  22.311  1.00 72.63           O  
ATOM     67  OG  SER A   5      37.946 -60.006  22.463  1.00 72.63           O  
ATOM     68  HG  SER A   5      37.491 -60.204  23.285  1.00 72.63           H  
ATOM     69  N   PRO A   6      40.026 -57.802  20.610  1.00 65.78           N  
ATOM     70  CA  PRO A   6      39.545 -56.776  19.680  1.00 65.78           C  
ATOM     71  HA  PRO A   6      39.793 -55.790  20.074  1.00 65.78           H  
ATOM     72  C   PRO A   6      38.020 -56.815  19.460  1.00 65.78           C  
ATOM     73  CB  PRO A   6      40.335 -56.992  18.385  1.00 65.78           C  
ATOM     74  HB2 PRO A   6      39.734 -56.792  17.498  1.00 65.78           H  
ATOM     75  HB3 PRO A   6      41.218 -56.353  18.393  1.00 65.78           H  
ATOM     76  O   PRO A   6      37.420 -55.756  19.291  1.00 65.78           O  
ATOM     77  CG  PRO A   6      40.766 -58.457  18.459  1.00 65.78           C  
ATOM     78  HG2 PRO A   6      41.675 -58.644  17.887  1.00 65.78           H  
ATOM     79  HG3 PRO A   6      39.954 -59.093  18.104  1.00 65.78           H  
ATOM     80  CD  PRO A   6      40.976 -58.685  19.954  1.00 65.78           C  
ATOM     81  HD2 PRO A   6      40.799 -59.733  20.195  1.00 65.78           H  
ATOM     82  HD3 PRO A   6      41.990 -58.399  20.237  1.00 65.78           H  
ATOM     83  N   GLU A   7      37.379 -57.990  19.540  1.00 70.83           N  
ATOM     84  H   GLU A   7      37.908 -58.834  19.704  1.00 70.83           H  
ATOM     85  CA  GLU A   7      35.909 -58.109  19.543  1.00 70.83           C  
ATOM     86  HA  GLU A   7      35.493 -57.547  18.707  1.00 70.83           H  
ATOM     87  C   GLU A   7      35.292 -57.520  20.817  1.00 70.83           C  
ATOM     88  CB  GLU A   7      35.476 -59.579  19.414  1.00 70.83           C  
ATOM     89  HB2 GLU A   7      36.166 -60.211  19.972  1.00 70.83           H  
ATOM     90  HB3 GLU A   7      34.484 -59.694  19.852  1.00 70.83           H  
ATOM     91  O   GLU A   7      34.345 -56.744  20.735  1.00 70.83           O  
ATOM     92  CG  GLU A   7      35.388 -60.041  17.955  1.00 70.83           C  
ATOM     93  HG2 GLU A   7      36.373 -59.957  17.496  1.00 70.83           H  
ATOM     94  HG3 GLU A   7      34.708 -59.378  17.418  1.00 70.83           H  
ATOM     95  CD  GLU A   7      34.896 -61.493  17.856  1.00 70.83           C  
ATOM     96  OE1 GLU A   7      33.920 -61.734  17.112  1.00 70.83           O  
ATOM     97  OE2 GLU A   7      35.519 -62.355  18.517  1.00 70.83           O  
ATOM     98  N   ASP A   8      35.845 -57.820  21.996  1.00 77.40           N  
ATOM     99  H   ASP A   8      36.621 -58.466  22.014  1.00 77.40           H  
ATOM    100  CA  ASP A   8      35.380 -57.231  23.259  1.00 77.40           C  
ATOM    101  HA  ASP A   8      34.308 -57.399  23.361  1.00 77.40           H  
ATOM    102  C   ASP A   8      35.613 -55.712  23.314  1.00 77.40           C  
ATOM    103  CB  ASP A   8      36.098 -57.887  24.444  1.00 77.40           C  
ATOM    104  HB2 ASP A   8      35.870 -57.328  25.351  1.00 77.40           H  
ATOM    105  HB3 ASP A   8      37.171 -57.829  24.265  1.00 77.40           H  
ATOM    106  O   ASP A   8      34.831 -54.996  23.935  1.00 77.40           O  
ATOM    107  CG  ASP A   8      35.721 -59.344  24.681  1.00 77.40           C  
ATOM    108  OD1 ASP A   8      34.511 -59.613  24.876  1.00 77.40           O  
ATOM    109  OD2 ASP A   8      36.667 -60.164  24.709  1.00 77.40           O  
ATOM    110  N   GLN A   9      36.665 -55.200  22.665  1.00 76.93           N  
ATOM    111  H   GLN A   9      37.285 -55.850  22.203  1.00 76.93           H  
ATOM    112  CA  GLN A   9      36.908 -53.763  22.515  1.00 76.93           C  
ATOM    113  HA  GLN A   9      36.844 -53.285  23.493  1.00 76.93           H  
ATOM    114  C   GLN A   9      35.854 -53.106  21.618  1.00 76.93           C  
ATOM    115  CB  GLN A   9      38.299 -53.499  21.916  1.00 76.93           C  
ATOM    116  HB2 GLN A   9      38.394 -54.071  20.994  1.00 76.93           H  
ATOM    117  HB3 GLN A   9      38.368 -52.442  21.659  1.00 76.93           H  
ATOM    118  O   GLN A   9      35.316 -52.066  21.989  1.00 76.93           O  
ATOM    119  CG  GLN A   9      39.483 -53.837  22.833  1.00 76.93           C  
ATOM    120  HG2 GLN A   9      39.508 -53.137  23.668  1.00 76.93           H  
ATOM    121  HG3 GLN A   9      39.365 -54.841  23.241  1.00 76.93           H  
ATOM    122  CD  GLN A   9      40.811 -53.762  22.083  1.00 76.93           C  
ATOM    123  NE2 GLN A   9      41.840 -54.448  22.525  1.00 76.93           N  
ATOM    124 HE21 GLN A   9      42.668 -54.405  21.947  1.00 76.93           H  
ATOM    125 HE22 GLN A   9      41.715 -55.179  23.210  1.00 76.93           H  
ATOM    126  OE1 GLN A   9      40.961 -53.070  21.090  1.00 76.93           O  
ATOM    127  N   GLU A  10      35.555 -53.684  20.448  1.00 75.46           N  
ATOM    128  H   GLU A  10      36.023 -54.539  20.183  1.00 75.46           H  
ATOM    129  CA  GLU A  10      34.564 -53.116  19.526  1.00 75.46           C  
ATOM    130  HA  GLU A  10      34.757 -52.046  19.449  1.00 75.46           H  
ATOM    131  C   GLU A  10      33.138 -53.251  20.074  1.00 75.46           C  
ATOM    132  CB  GLU A  10      34.730 -53.719  18.118  1.00 75.46           C  
ATOM    133  HB2 GLU A  10      34.345 -54.738  18.097  1.00 75.46           H  
ATOM    134  HB3 GLU A  10      35.797 -53.757  17.896  1.00 75.46           H  
ATOM    135  O   GLU A  10      32.351 -52.313  19.945  1.00 75.46           O  
ATOM    136  CG  GLU A  10      34.025 -52.867  17.042  1.00 75.46           C  
ATOM    137  HG2 GLU A  10      34.161 -51.813  17.285  1.00 75.46           H  
ATOM    138  HG3 GLU A  10      32.956 -53.080  17.069  1.00 75.46           H  
ATOM    139  CD  GLU A  10      34.578 -53.088  15.623  1.00 75.46           C  
ATOM    140  OE1 GLU A  10      33.786 -53.275  14.669  1.00 75.46           O  
ATOM    141  OE2 GLU A  10      35.817 -52.977  15.445  1.00 75.46           O  
ATOM    142  N   ARG A  11      32.827 -54.344  20.786  1.00 81.50           N  
ATOM    143  H   ARG A  11      33.499 -55.097  20.822  1.00 81.50           H  
ATOM    144  CA  ARG A  11      31.559 -54.498  21.508  1.00 81.50           C  
ATOM    145  HA  ARG A  11      30.751 -54.289  20.807  1.00 81.50           H  
ATOM    146  C   ARG A  11      31.421 -53.465  22.627  1.00 81.50           C  
ATOM    147  CB  ARG A  11      31.392 -55.938  22.017  1.00 81.50           C  
ATOM    148  HB2 ARG A  11      31.635 -56.638  21.217  1.00 81.50           H  
ATOM    149  HB3 ARG A  11      32.074 -56.106  22.850  1.00 81.50           H  
ATOM    150  O   ARG A  11      30.435 -52.742  22.622  1.00 81.50           O  
ATOM    151  CG  ARG A  11      29.935 -56.178  22.451  1.00 81.50           C  
ATOM    152  HG2 ARG A  11      29.636 -55.401  23.154  1.00 81.50           H  
ATOM    153  HG3 ARG A  11      29.291 -56.094  21.575  1.00 81.50           H  
ATOM    154  CD  ARG A  11      29.694 -57.549  23.095  1.00 81.50           C  
ATOM    155  HD2 ARG A  11      29.958 -58.334  22.386  1.00 81.50           H  
ATOM    156  HD3 ARG A  11      28.629 -57.631  23.309  1.00 81.50           H  
ATOM    157  NE  ARG A  11      30.435 -57.689  24.360  1.00 81.50           N  
ATOM    158  HE  ARG A  11      30.103 -57.078  25.093  1.00 81.50           H  
ATOM    159  NH1 ARG A  11      32.059 -59.194  23.674  1.00 81.50           N  
ATOM    160 HH11 ARG A  11      32.947 -59.615  23.905  1.00 81.50           H  
ATOM    161 HH12 ARG A  11      31.675 -59.247  22.741  1.00 81.50           H  
ATOM    162  NH2 ARG A  11      32.170 -58.356  25.689  1.00 81.50           N  
ATOM    163 HH21 ARG A  11      31.871 -57.710  26.405  1.00 81.50           H  
ATOM    164 HH22 ARG A  11      33.054 -58.846  25.715  1.00 81.50           H  
ATOM    165  CZ  ARG A  11      31.525 -58.411  24.566  1.00 81.50           C  
ATOM    166  N   LEU A  12      32.419 -53.310  23.506  1.00 81.98           N  
ATOM    167  H   LEU A  12      33.209 -53.938  23.453  1.00 81.98           H  
ATOM    168  CA  LEU A  12      32.393 -52.310  24.587  1.00 81.98           C  
ATOM    169  HA  LEU A  12      31.535 -52.518  25.227  1.00 81.98           H  
ATOM    170  C   LEU A  12      32.240 -50.874  24.054  1.00 81.98           C  
ATOM    171  CB  LEU A  12      33.690 -52.440  25.410  1.00 81.98           C  
ATOM    172  HB2 LEU A  12      33.792 -53.472  25.747  1.00 81.98           H  
ATOM    173  HB3 LEU A  12      34.530 -52.215  24.752  1.00 81.98           H  
ATOM    174  O   LEU A  12      31.574 -50.048  24.671  1.00 81.98           O  
ATOM    175  CG  LEU A  12      33.760 -51.518  26.645  1.00 81.98           C  
ATOM    176  HG  LEU A  12      33.478 -50.499  26.379  1.00 81.98           H  
ATOM    177  CD1 LEU A  12      32.858 -52.016  27.774  1.00 81.98           C  
ATOM    178 HD11 LEU A  12      33.131 -53.029  28.069  1.00 81.98           H  
ATOM    179 HD12 LEU A  12      32.924 -51.345  28.631  1.00 81.98           H  
ATOM    180 HD13 LEU A  12      31.822 -52.024  27.434  1.00 81.98           H  
ATOM    181  CD2 LEU A  12      35.196 -51.462  27.175  1.00 81.98           C  
ATOM    182 HD21 LEU A  12      35.503 -52.463  27.477  1.00 81.98           H  
ATOM    183 HD22 LEU A  12      35.231 -50.785  28.028  1.00 81.98           H  
ATOM    184 HD23 LEU A  12      35.847 -51.085  26.386  1.00 81.98           H  
ATOM    185  N   LEU A  13      32.857 -50.559  22.911  1.00 87.60           N  
ATOM    186  H   LEU A  13      33.429 -51.259  22.460  1.00 87.60           H  
ATOM    187  CA  LEU A  13      32.719 -49.246  22.279  1.00 87.60           C  
ATOM    188  HA  LEU A  13      32.729 -48.484  23.058  1.00 87.60           H  
ATOM    189  C   LEU A  13      31.370 -49.075  21.568  1.00 87.60           C  
ATOM    190  CB  LEU A  13      33.913 -49.000  21.344  1.00 87.60           C  
ATOM    191  HB2 LEU A  13      34.021 -49.855  20.677  1.00 87.60           H  
ATOM    192  HB3 LEU A  13      33.710 -48.122  20.730  1.00 87.60           H  
ATOM    193  O   LEU A  13      30.848 -47.965  21.545  1.00 87.60           O  
ATOM    194  CG  LEU A  13      35.228 -48.770  22.113  1.00 87.60           C  
ATOM    195  HG  LEU A  13      35.390 -49.580  22.824  1.00 87.60           H  
ATOM    196  CD1 LEU A  13      36.401 -48.756  21.140  1.00 87.60           C  
ATOM    197 HD11 LEU A  13      36.468 -49.735  20.663  1.00 87.60           H  
ATOM    198 HD12 LEU A  13      37.332 -48.556  21.670  1.00 87.60           H  
ATOM    199 HD13 LEU A  13      36.236 -47.990  20.382  1.00 87.60           H  
ATOM    200  CD2 LEU A  13      35.227 -47.449  22.887  1.00 87.60           C  
ATOM    201 HD21 LEU A  13      34.892 -46.641  22.237  1.00 87.60           H  
ATOM    202 HD22 LEU A  13      36.226 -47.223  23.259  1.00 87.60           H  
ATOM    203 HD23 LEU A  13      34.549 -47.517  23.739  1.00 87.60           H  
ATOM    204  N   THR A  14      30.776 -50.149  21.043  1.00 86.40           N  
ATOM    205  H   THR A  14      31.259 -51.036  21.080  1.00 86.40           H  
ATOM    206  CA  THR A  14      29.414 -50.119  20.483  1.00 86.40           C  
ATOM    207  HA  THR A  14      29.315 -49.253  19.829  1.00 86.40           H  
ATOM    208  C   THR A  14      28.386 -49.937  21.597  1.00 86.40           C  
ATOM    209  CB  THR A  14      29.120 -51.367  19.637  1.00 86.40           C  
ATOM    210  HB  THR A  14      29.120 -52.254  20.271  1.00 86.40           H  
ATOM    211  O   THR A  14      27.550 -49.046  21.497  1.00 86.40           O  
ATOM    212  CG2 THR A  14      27.783 -51.268  18.905  1.00 86.40           C  
ATOM    213 HG21 THR A  14      27.738 -50.344  18.328  1.00 86.40           H  
ATOM    214 HG22 THR A  14      26.968 -51.281  19.629  1.00 86.40           H  
ATOM    215 HG23 THR A  14      27.665 -52.119  18.234  1.00 86.40           H  
ATOM    216  OG1 THR A  14      30.104 -51.522  18.637  1.00 86.40           O  
ATOM    217  HG1 THR A  14      30.921 -51.773  19.074  1.00 86.40           H  
ATOM    218  N   GLU A  15      28.522 -50.679  22.701  1.00 85.04           N  
ATOM    219  H   GLU A  15      29.227 -51.401  22.704  1.00 85.04           H  
ATOM    220  CA  GLU A  15      27.749 -50.506  23.939  1.00 85.04           C  
ATOM    221  HA  GLU A  15      26.694 -50.687  23.734  1.00 85.04           H  
ATOM    222  C   GLU A  15      27.873 -49.063  24.474  1.00 85.04           C  
ATOM    223  CB  GLU A  15      28.236 -51.524  24.999  1.00 85.04           C  
ATOM    224  HB2 GLU A  15      27.817 -51.248  25.966  1.00 85.04           H  
ATOM    225  HB3 GLU A  15      29.321 -51.439  25.070  1.00 85.04           H  
ATOM    226  O   GLU A  15      26.865 -48.462  24.835  1.00 85.04           O  
ATOM    227  CG  GLU A  15      27.862 -53.001  24.721  1.00 85.04           C  
ATOM    228  HG2 GLU A  15      28.053 -53.224  23.672  1.00 85.04           H  
ATOM    229  HG3 GLU A  15      26.792 -53.121  24.889  1.00 85.04           H  
ATOM    230  CD  GLU A  15      28.635 -54.031  25.588  1.00 85.04           C  
ATOM    231  OE1 GLU A  15      28.515 -55.256  25.328  1.00 85.04           O  
ATOM    232  OE2 GLU A  15      29.407 -53.627  26.489  1.00 85.04           O  
ATOM    233  N   LEU A  16      29.076 -48.465  24.461  1.00 88.06           N  
ATOM    234  H   LEU A  16      29.880 -49.027  24.219  1.00 88.06           H  
ATOM    235  CA  LEU A  16      29.293 -47.061  24.845  1.00 88.06           C  
ATOM    236  HA  LEU A  16      28.881 -46.921  25.844  1.00 88.06           H  
ATOM    237  C   LEU A  16      28.560 -46.078  23.919  1.00 88.06           C  
ATOM    238  CB  LEU A  16      30.806 -46.759  24.891  1.00 88.06           C  
ATOM    239  HB2 LEU A  16      31.231 -46.998  23.916  1.00 88.06           H  
ATOM    240  HB3 LEU A  16      31.272 -47.411  25.630  1.00 88.06           H  
ATOM    241  O   LEU A  16      27.863 -45.193  24.408  1.00 88.06           O  
ATOM    242  CG  LEU A  16      31.164 -45.292  25.214  1.00 88.06           C  
ATOM    243  HG  LEU A  16      30.690 -44.628  24.492  1.00 88.06           H  
ATOM    244  CD1 LEU A  16      30.727 -44.887  26.622  1.00 88.06           C  
ATOM    245 HD11 LEU A  16      31.015 -43.854  26.819  1.00 88.06           H  
ATOM    246 HD12 LEU A  16      29.641 -44.940  26.702  1.00 88.06           H  
ATOM    247 HD13 LEU A  16      31.178 -45.543  27.367  1.00 88.06           H  
ATOM    248  CD2 LEU A  16      32.677 -45.088  25.102  1.00 88.06           C  
ATOM    249 HD21 LEU A  16      33.005 -45.353  24.097  1.00 88.06           H  
ATOM    250 HD22 LEU A  16      32.915 -44.040  25.282  1.00 88.06           H  
ATOM    251 HD23 LEU A  16      33.193 -45.709  25.835  1.00 88.06           H  
ATOM    252  N   VAL A  17      28.698 -46.215  22.595  1.00 91.14           N  
ATOM    253  H   VAL A  17      29.277 -46.963  22.240  1.00 91.14           H  
ATOM    254  CA  VAL A  17      28.031 -45.310  21.642  1.00 91.14           C  
ATOM    255  HA  VAL A  17      28.239 -44.283  21.942  1.00 91.14           H  
ATOM    256  C   VAL A  17      26.511 -45.459  21.712  1.00 91.14           C  
ATOM    257  CB  VAL A  17      28.564 -45.494  20.207  1.00 91.14           C  
ATOM    258  HB  VAL A  17      28.468 -46.540  19.915  1.00 91.14           H  
ATOM    259  O   VAL A  17      25.811 -44.452  21.695  1.00 91.14           O  
ATOM    260  CG1 VAL A  17      27.807 -44.622  19.198  1.00 91.14           C  
ATOM    261 HG11 VAL A  17      26.768 -44.944  19.119  1.00 91.14           H  
ATOM    262 HG12 VAL A  17      27.826 -43.579  19.514  1.00 91.14           H  
ATOM    263 HG13 VAL A  17      28.275 -44.713  18.218  1.00 91.14           H  
ATOM    264  CG2 VAL A  17      30.036 -45.071  20.095  1.00 91.14           C  
ATOM    265 HG21 VAL A  17      30.131 -43.997  20.255  1.00 91.14           H  
ATOM    266 HG22 VAL A  17      30.410 -45.319  19.102  1.00 91.14           H  
ATOM    267 HG23 VAL A  17      30.645 -45.589  20.836  1.00 91.14           H  
ATOM    268  N   GLN A  18      25.993 -46.679  21.865  1.00 87.04           N  
ATOM    269  H   GLN A  18      26.622 -47.470  21.880  1.00 87.04           H  
ATOM    270  CA  GLN A  18      24.565 -46.942  22.063  1.00 87.04           C  
ATOM    271  HA  GLN A  18      23.994 -46.462  21.268  1.00 87.04           H  
ATOM    272  C   GLN A  18      24.048 -46.378  23.392  1.00 87.04           C  
ATOM    273  CB  GLN A  18      24.316 -48.454  22.003  1.00 87.04           C  
ATOM    274  HB2 GLN A  18      23.302 -48.666  22.343  1.00 87.04           H  
ATOM    275  HB3 GLN A  18      25.017 -48.962  22.666  1.00 87.04           H  
ATOM    276  O   GLN A  18      22.944 -45.841  23.431  1.00 87.04           O  
ATOM    277  CG  GLN A  18      24.454 -48.986  20.572  1.00 87.04           C  
ATOM    278  HG2 GLN A  18      25.400 -48.665  20.136  1.00 87.04           H  
ATOM    279  HG3 GLN A  18      23.650 -48.564  19.969  1.00 87.04           H  
ATOM    280  CD  GLN A  18      24.404 -50.506  20.486  1.00 87.04           C  
ATOM    281  NE2 GLN A  18      24.015 -51.042  19.354  1.00 87.04           N  
ATOM    282 HE21 GLN A  18      24.009 -52.051  19.311  1.00 87.04           H  
ATOM    283 HE22 GLN A  18      23.663 -50.432  18.629  1.00 87.04           H  
ATOM    284  OE1 GLN A  18      24.745 -51.248  21.392  1.00 87.04           O  
ATOM    285  N   ALA A  19      24.833 -46.457  24.471  1.00 86.52           N  
ATOM    286  H   ALA A  19      25.706 -46.959  24.401  1.00 86.52           H  
ATOM    287  CA  ALA A  19      24.470 -45.904  25.773  1.00 86.52           C  
ATOM    288  HA  ALA A  19      23.458 -46.229  26.016  1.00 86.52           H  
ATOM    289  C   ALA A  19      24.459 -44.368  25.778  1.00 86.52           C  
ATOM    290  CB  ALA A  19      25.418 -46.464  26.839  1.00 86.52           C  
ATOM    291  HB1 ALA A  19      25.349 -47.552  26.862  1.00 86.52           H  
ATOM    292  HB2 ALA A  19      25.140 -46.069  27.816  1.00 86.52           H  
ATOM    293  HB3 ALA A  19      26.445 -46.175  26.615  1.00 86.52           H  
ATOM    294  O   ALA A  19      23.501 -43.776  26.270  1.00 86.52           O  
ATOM    295  N   GLU A  20      25.471 -43.712  25.202  1.00 90.50           N  
ATOM    296  H   GLU A  20      26.254 -44.237  24.841  1.00 90.50           H  
ATOM    297  CA  GLU A  20      25.491 -42.246  25.094  1.00 90.50           C  
ATOM    298  HA  GLU A  20      25.248 -41.817  26.066  1.00 90.50           H  
ATOM    299  C   GLU A  20      24.420 -41.745  24.118  1.00 90.50           C  
ATOM    300  CB  GLU A  20      26.883 -41.739  24.681  1.00 90.50           C  
ATOM    301  HB2 GLU A  20      26.834 -40.666  24.494  1.00 90.50           H  
ATOM    302  HB3 GLU A  20      27.165 -42.224  23.747  1.00 90.50           H  
ATOM    303  O   GLU A  20      23.742 -40.763  24.410  1.00 90.50           O  
ATOM    304  CG  GLU A  20      27.987 -42.005  25.720  1.00 90.50           C  
ATOM    305  HG2 GLU A  20      27.978 -43.059  25.998  1.00 90.50           H  
ATOM    306  HG3 GLU A  20      28.942 -41.811  25.233  1.00 90.50           H  
ATOM    307  CD  GLU A  20      27.923 -41.153  27.000  1.00 90.50           C  
ATOM    308  OE1 GLU A  20      28.948 -41.194  27.725  1.00 90.50           O  
ATOM    309  OE2 GLU A  20      26.910 -40.441  27.236  1.00 90.50           O  
ATOM    310  N   ALA A  21      24.191 -42.444  22.998  1.00 86.36           N  
ATOM    311  H   ALA A  21      24.783 -43.232  22.778  1.00 86.36           H  
ATOM    312  CA  ALA A  21      23.127 -42.095  22.060  1.00 86.36           C  
ATOM    313  HA  ALA A  21      23.241 -41.042  21.803  1.00 86.36           H  
ATOM    314  C   ALA A  21      21.736 -42.255  22.692  1.00 86.36           C  
ATOM    315  CB  ALA A  21      23.286 -42.925  20.781  1.00 86.36           C  
ATOM    316  HB1 ALA A  21      24.254 -42.712  20.327  1.00 86.36           H  
ATOM    317  HB2 ALA A  21      23.225 -43.988  21.013  1.00 86.36           H  
ATOM    318  HB3 ALA A  21      22.497 -42.666  20.075  1.00 86.36           H  
ATOM    319  O   ALA A  21      20.901 -41.361  22.573  1.00 86.36           O  
ATOM    320  N   ALA A  22      21.506 -43.341  23.438  1.00 80.18           N  
ATOM    321  H   ALA A  22      22.216 -44.059  23.484  1.00 80.18           H  
ATOM    322  CA  ALA A  22      20.300 -43.523  24.238  1.00 80.18           C  
ATOM    323  HA  ALA A  22      19.432 -43.496  23.579  1.00 80.18           H  
ATOM    324  C   ALA A  22      20.134 -42.392  25.266  1.00 80.18           C  
ATOM    325  CB  ALA A  22      20.367 -44.896  24.923  1.00 80.18           C  
ATOM    326  HB1 ALA A  22      21.291 -44.987  25.494  1.00 80.18           H  
ATOM    327  HB2 ALA A  22      20.330 -45.687  24.173  1.00 80.18           H  
ATOM    328  HB3 ALA A  22      19.531 -45.020  25.612  1.00 80.18           H  
ATOM    329  O   ALA A  22      19.057 -41.811  25.368  1.00 80.18           O  
ATOM    330  N   ALA A  23      21.201 -42.034  25.983  1.00 83.63           N  
ATOM    331  H   ALA A  23      22.058 -42.554  25.864  1.00 83.63           H  
ATOM    332  CA  ALA A  23      21.165 -41.015  27.027  1.00 83.63           C  
ATOM    333  HA  ALA A  23      20.300 -41.217  27.660  1.00 83.63           H  
ATOM    334  C   ALA A  23      21.001 -39.573  26.504  1.00 83.63           C  
ATOM    335  CB  ALA A  23      22.424 -41.174  27.884  1.00 83.63           C  
ATOM    336  HB1 ALA A  23      23.310 -40.972  27.282  1.00 83.63           H  
ATOM    337  HB2 ALA A  23      22.378 -40.486  28.728  1.00 83.63           H  
ATOM    338  HB3 ALA A  23      22.480 -42.193  28.267  1.00 83.63           H  
ATOM    339  O   ALA A  23      20.572 -38.712  27.273  1.00 83.63           O  
ATOM    340  N   VAL A  24      21.319 -39.300  25.232  1.00 80.01           N  
ATOM    341  H   VAL A  24      21.788 -40.018  24.699  1.00 80.01           H  
ATOM    342  CA  VAL A  24      20.973 -38.039  24.546  1.00 80.01           C  
ATOM    343  HA  VAL A  24      21.071 -37.209  25.246  1.00 80.01           H  
ATOM    344  C   VAL A  24      19.511 -38.047  24.086  1.00 80.01           C  
ATOM    345  CB  VAL A  24      21.927 -37.769  23.367  1.00 80.01           C  
ATOM    346  HB  VAL A  24      21.971 -38.647  22.723  1.00 80.01           H  
ATOM    347  O   VAL A  24      18.803 -37.070  24.296  1.00 80.01           O  
ATOM    348  CG1 VAL A  24      21.496 -36.564  22.529  1.00 80.01           C  
ATOM    349 HG11 VAL A  24      20.571 -36.794  21.999  1.00 80.01           H  
ATOM    350 HG12 VAL A  24      22.265 -36.326  21.794  1.00 80.01           H  
ATOM    351 HG13 VAL A  24      21.336 -35.696  23.169  1.00 80.01           H  
ATOM    352  CG2 VAL A  24      23.334 -37.455  23.878  1.00 80.01           C  
ATOM    353 HG21 VAL A  24      23.317 -36.530  24.455  1.00 80.01           H  
ATOM    354 HG22 VAL A  24      24.011 -37.341  23.032  1.00 80.01           H  
ATOM    355 HG23 VAL A  24      23.695 -38.267  24.509  1.00 80.01           H  
ATOM    356  N   LEU A  25      19.019 -39.169  23.552  1.00 72.47           N  
ATOM    357  H   LEU A  25      19.653 -39.940  23.395  1.00 72.47           H  
ATOM    358  CA  LEU A  25      17.619 -39.346  23.129  1.00 72.47           C  
ATOM    359  HA  LEU A  25      17.284 -38.421  22.658  1.00 72.47           H  
ATOM    360  C   LEU A  25      16.634 -39.605  24.295  1.00 72.47           C  
ATOM    361  CB  LEU A  25      17.558 -40.474  22.083  1.00 72.47           C  
ATOM    362  HB2 LEU A  25      17.944 -41.383  22.544  1.00 72.47           H  
ATOM    363  HB3 LEU A  25      16.516 -40.656  21.822  1.00 72.47           H  
ATOM    364  O   LEU A  25      15.488 -40.007  24.081  1.00 72.47           O  
ATOM    365  CG  LEU A  25      18.329 -40.207  20.778  1.00 72.47           C  
ATOM    366  HG  LEU A  25      19.365 -39.948  20.998  1.00 72.47           H  
ATOM    367  CD1 LEU A  25      18.314 -41.502  19.970  1.00 72.47           C  
ATOM    368 HD11 LEU A  25      18.688 -41.301  18.965  1.00 72.47           H  
ATOM    369 HD12 LEU A  25      18.944 -42.244  20.460  1.00 72.47           H  
ATOM    370 HD13 LEU A  25      17.294 -41.877  19.888  1.00 72.47           H  
ATOM    371  CD2 LEU A  25      17.723 -39.080  19.941  1.00 72.47           C  
ATOM    372 HD21 LEU A  25      16.690 -39.312  19.683  1.00 72.47           H  
ATOM    373 HD22 LEU A  25      17.759 -38.137  20.486  1.00 72.47           H  
ATOM    374 HD23 LEU A  25      18.295 -38.956  19.021  1.00 72.47           H  
ATOM    375  N   GLY A  26      17.068 -39.433  25.549  1.00 72.11           N  
ATOM    376  H   GLY A  26      18.004 -39.072  25.663  1.00 72.11           H  
ATOM    377  CA  GLY A  26      16.243 -39.647  26.746  1.00 72.11           C  
ATOM    378  HA2 GLY A  26      15.336 -39.048  26.658  1.00 72.11           H  
ATOM    379  HA3 GLY A  26      16.802 -39.299  27.614  1.00 72.11           H  
ATOM    380  C   GLY A  26      15.826 -41.105  27.006  1.00 72.11           C  
ATOM    381  O   GLY A  26      14.919 -41.359  27.799  1.00 72.11           O  
ATOM    382  N   HIS A  27      16.453 -42.080  26.349  1.00 72.67           N  
ATOM    383  H   HIS A  27      17.231 -41.819  25.759  1.00 72.67           H  
ATOM    384  CA  HIS A  27      16.176 -43.505  26.513  1.00 72.67           C  
ATOM    385  HA  HIS A  27      15.104 -43.632  26.665  1.00 72.67           H  
ATOM    386  C   HIS A  27      16.904 -44.096  27.735  1.00 72.67           C  
ATOM    387  CB  HIS A  27      16.561 -44.261  25.235  1.00 72.67           C  
ATOM    388  HB2 HIS A  27      17.620 -44.091  25.042  1.00 72.67           H  
ATOM    389  HB3 HIS A  27      16.422 -45.328  25.413  1.00 72.67           H  
ATOM    390  O   HIS A  27      18.096 -43.883  27.944  1.00 72.67           O  
ATOM    391  CG  HIS A  27      15.805 -43.896  23.980  1.00 72.67           C  
ATOM    392  CD2 HIS A  27      16.142 -44.285  22.712  1.00 72.67           C  
ATOM    393  HD2 HIS A  27      16.995 -44.889  22.439  1.00 72.67           H  
ATOM    394  ND1 HIS A  27      14.677 -43.113  23.871  1.00 72.67           N  
ATOM    395  HD1 HIS A  27      14.350 -42.453  24.563  1.00 72.67           H  
ATOM    396  CE1 HIS A  27      14.338 -43.055  22.572  1.00 72.67           C  
ATOM    397  HE1 HIS A  27      13.553 -42.436  22.164  1.00 72.67           H  
ATOM    398  NE2 HIS A  27      15.187 -43.782  21.830  1.00 72.67           N  
ATOM    399  N   VAL A  28      16.195 -44.914  28.522  1.00 68.97           N  
ATOM    400  H   VAL A  28      15.214 -45.028  28.310  1.00 68.97           H  
ATOM    401  CA  VAL A  28      16.711 -45.529  29.766  1.00 68.97           C  
ATOM    402  HA  VAL A  28      17.401 -44.817  30.220  1.00 68.97           H  
ATOM    403  C   VAL A  28      17.542 -46.808  29.573  1.00 68.97           C  
ATOM    404  CB  VAL A  28      15.582 -45.771  30.789  1.00 68.97           C  
ATOM    405  HB  VAL A  28      15.984 -46.325  31.638  1.00 68.97           H  
ATOM    406  O   VAL A  28      18.091 -47.317  30.548  1.00 68.97           O  
ATOM    407  CG1 VAL A  28      15.044 -44.447  31.341  1.00 68.97           C  
ATOM    408 HG11 VAL A  28      15.857 -43.885  31.800  1.00 68.97           H  
ATOM    409 HG12 VAL A  28      14.611 -43.847  30.540  1.00 68.97           H  
ATOM    410 HG13 VAL A  28      14.281 -44.640  32.095  1.00 68.97           H  
ATOM    411  CG2 VAL A  28      14.415 -46.582  30.207  1.00 68.97           C  
ATOM    412 HG21 VAL A  28      13.899 -46.018  29.430  1.00 68.97           H  
ATOM    413 HG22 VAL A  28      13.704 -46.813  31.000  1.00 68.97           H  
ATOM    414 HG23 VAL A  28      14.786 -47.519  29.791  1.00 68.97           H  
ATOM    415  N   SER A  29      17.651 -47.336  28.349  1.00 68.78           N  
ATOM    416  H   SER A  29      17.237 -46.833  27.577  1.00 68.78           H  
ATOM    417  CA  SER A  29      18.587 -48.420  28.008  1.00 68.78           C  
ATOM    418  HA  SER A  29      19.384 -48.434  28.751  1.00 68.78           H  
ATOM    419  C   SER A  29      19.228 -48.187  26.642  1.00 68.78           C  
ATOM    420  CB  SER A  29      17.927 -49.807  28.009  1.00 68.78           C  
ATOM    421  HB2 SER A  29      17.369 -49.953  28.934  1.00 68.78           H  
ATOM    422  HB3 SER A  29      17.261 -49.908  27.153  1.00 68.78           H  
ATOM    423  O   SER A  29      18.569 -47.702  25.719  1.00 68.78           O  
ATOM    424  OG  SER A  29      18.975 -50.756  27.933  1.00 68.78           O  
ATOM    425  HG  SER A  29      18.678 -51.599  27.582  1.00 68.78           H  
ATOM    426  N   ALA A  30      20.486 -48.612  26.504  1.00 70.05           N  
ATOM    427  H   ALA A  30      20.909 -49.070  27.298  1.00 70.05           H  
ATOM    428  CA  ALA A  30      21.227 -48.637  25.243  1.00 70.05           C  
ATOM    429  HA  ALA A  30      21.362 -47.617  24.884  1.00 70.05           H  
ATOM    430  C   ALA A  30      20.488 -49.433  24.146  1.00 70.05           C  
ATOM    431  CB  ALA A  30      22.609 -49.237  25.538  1.00 70.05           C  
ATOM    432  HB1 ALA A  30      23.120 -48.647  26.299  1.00 70.05           H  
ATOM    433  HB2 ALA A  30      22.507 -50.265  25.886  1.00 70.05           H  
ATOM    434  HB3 ALA A  30      23.214 -49.235  24.631  1.00 70.05           H  
ATOM    435  O   ALA A  30      20.505 -49.031  22.980  1.00 70.05           O  
ATOM    436  N   ASP A  31      19.762 -50.495  24.537  1.00 69.58           N  
ATOM    437  H   ASP A  31      19.821 -50.763  25.509  1.00 69.58           H  
ATOM    438  CA  ASP A  31      18.977 -51.372  23.649  1.00 69.58           C  
ATOM    439  HA  ASP A  31      19.657 -51.954  23.027  1.00 69.58           H  
ATOM    440  C   ASP A  31      18.004 -50.609  22.734  1.00 69.58           C  
ATOM    441  CB  ASP A  31      18.112 -52.341  24.477  1.00 69.58           C  
ATOM    442  HB2 ASP A  31      17.336 -51.767  24.983  1.00 69.58           H  
ATOM    443  HB3 ASP A  31      17.615 -53.033  23.798  1.00 69.58           H  
ATOM    444  O   ASP A  31      17.683 -51.071  21.640  1.00 69.58           O  
ATOM    445  CG  ASP A  31      18.875 -53.156  25.517  1.00 69.58           C  
ATOM    446  OD1 ASP A  31      19.787 -53.912  25.125  1.00 69.58           O  
ATOM    447  OD2 ASP A  31      18.526 -52.995  26.711  1.00 69.58           O  
ATOM    448  N   ALA A  32      17.520 -49.441  23.172  1.00 68.64           N  
ATOM    449  H   ALA A  32      17.860 -49.084  24.054  1.00 68.64           H  
ATOM    450  CA  ALA A  32      16.539 -48.651  22.435  1.00 68.64           C  
ATOM    451  HA  ALA A  32      15.704 -49.298  22.165  1.00 68.64           H  
ATOM    452  C   ALA A  32      17.097 -48.060  21.126  1.00 68.64           C  
ATOM    453  CB  ALA A  32      16.024 -47.562  23.380  1.00 68.64           C  
ATOM    454  HB1 ALA A  32      15.587 -48.017  24.269  1.00 68.64           H  
ATOM    455  HB2 ALA A  32      16.851 -46.918  23.678  1.00 68.64           H  
ATOM    456  HB3 ALA A  32      15.262 -46.970  22.873  1.00 68.64           H  
ATOM    457  O   ALA A  32      16.344 -47.853  20.172  1.00 68.64           O  
ATOM    458  N   THR A  33      18.408 -47.812  21.046  1.00 77.00           N  
ATOM    459  H   THR A  33      18.993 -48.077  21.825  1.00 77.00           H  
ATOM    460  CA  THR A  33      19.042 -47.305  19.816  1.00 77.00           C  
ATOM    461  HA  THR A  33      18.357 -46.611  19.327  1.00 77.00           H  
ATOM    462  C   THR A  33      19.298 -48.434  18.815  1.00 77.00           C  
ATOM    463  CB  THR A  33      20.325 -46.512  20.112  1.00 77.00           C  
ATOM    464  HB  THR A  33      20.749 -46.177  19.165  1.00 77.00           H  
ATOM    465  O   THR A  33      18.896 -48.337  17.651  1.00 77.00           O  
ATOM    466  CG2 THR A  33      20.031 -45.284  20.970  1.00 77.00           C  
ATOM    467 HG21 THR A  33      20.940 -44.690  21.061  1.00 77.00           H  
ATOM    468 HG22 THR A  33      19.258 -44.676  20.500  1.00 77.00           H  
ATOM    469 HG23 THR A  33      19.692 -45.583  21.962  1.00 77.00           H  
ATOM    470  OG1 THR A  33      21.289 -47.289  20.786  1.00 77.00           O  
ATOM    471  HG1 THR A  33      21.004 -47.466  21.685  1.00 77.00           H  
ATOM    472  N   GLY A  34      19.883 -49.543  19.280  1.00 73.04           N  
ATOM    473  H   GLY A  34      20.184 -49.539  20.244  1.00 73.04           H  
ATOM    474  CA  GLY A  34      20.338 -50.641  18.427  1.00 73.04           C  
ATOM    475  HA2 GLY A  34      19.507 -50.984  17.810  1.00 73.04           H  
ATOM    476  HA3 GLY A  34      20.677 -51.469  19.049  1.00 73.04           H  
ATOM    477  C   GLY A  34      21.494 -50.201  17.523  1.00 73.04           C  
ATOM    478  O   GLY A  34      22.284 -49.340  17.895  1.00 73.04           O  
ATOM    479  N   ASP A  35      21.610 -50.774  16.324  1.00 79.19           N  
ATOM    480  H   ASP A  35      20.960 -51.504  16.068  1.00 79.19           H  
ATOM    481  CA  ASP A  35      22.524 -50.269  15.280  1.00 79.19           C  
ATOM    482  HA  ASP A  35      23.115 -49.463  15.714  1.00 79.19           H  
ATOM    483  C   ASP A  35      21.745 -49.607  14.131  1.00 79.19           C  
ATOM    484  CB  ASP A  35      23.523 -51.351  14.842  1.00 79.19           C  
ATOM    485  HB2 ASP A  35      23.876 -51.886  15.724  1.00 79.19           H  
ATOM    486  HB3 ASP A  35      23.026 -52.067  14.187  1.00 79.19           H  
ATOM    487  O   ASP A  35      21.983 -49.839  12.943  1.00 79.19           O  
ATOM    488  CG  ASP A  35      24.744 -50.742  14.141  1.00 79.19           C  
ATOM    489  OD1 ASP A  35      25.215 -49.671  14.582  1.00 79.19           O  
ATOM    490  OD2 ASP A  35      25.289 -51.366  13.205  1.00 79.19           O  
ATOM    491  N   ARG A  36      20.726 -48.821  14.491  1.00 76.13           N  
ATOM    492  H   ARG A  36      20.606 -48.627  15.475  1.00 76.13           H  
ATOM    493  CA  ARG A  36      19.941 -48.027  13.540  1.00 76.13           C  
ATOM    494  HA  ARG A  36      19.805 -48.610  12.629  1.00 76.13           H  
ATOM    495  C   ARG A  36      20.686 -46.735  13.174  1.00 76.13           C  
ATOM    496  CB  ARG A  36      18.555 -47.725  14.118  1.00 76.13           C  
ATOM    497  HB2 ARG A  36      18.675 -47.271  15.102  1.00 76.13           H  
ATOM    498  HB3 ARG A  36      18.045 -47.019  13.462  1.00 76.13           H  
ATOM    499  O   ARG A  36      21.469 -46.249  13.993  1.00 76.13           O  
ATOM    500  CG  ARG A  36      17.703 -48.996  14.236  1.00 76.13           C  
ATOM    501  HG2 ARG A  36      18.139 -49.676  14.968  1.00 76.13           H  
ATOM    502  HG3 ARG A  36      17.680 -49.494  13.267  1.00 76.13           H  
ATOM    503  CD  ARG A  36      16.261 -48.671  14.636  1.00 76.13           C  
ATOM    504  HD2 ARG A  36      15.660 -49.572  14.518  1.00 76.13           H  
ATOM    505  HD3 ARG A  36      15.883 -47.919  13.943  1.00 76.13           H  
ATOM    506  NE  ARG A  36      16.147 -48.204  16.035  1.00 76.13           N  
ATOM    507  HE  ARG A  36      16.906 -48.422  16.665  1.00 76.13           H  
ATOM    508  NH1 ARG A  36      14.258 -46.928  15.742  1.00 76.13           N  
ATOM    509 HH11 ARG A  36      14.353 -47.035  14.742  1.00 76.13           H  
ATOM    510 HH12 ARG A  36      13.620 -46.229  16.095  1.00 76.13           H  
ATOM    511  NH2 ARG A  36      15.128 -47.122  17.775  1.00 76.13           N  
ATOM    512 HH21 ARG A  36      15.781 -47.502  18.445  1.00 76.13           H  
ATOM    513 HH22 ARG A  36      14.446 -46.457  18.112  1.00 76.13           H  
ATOM    514  CZ  ARG A  36      15.182 -47.435  16.513  1.00 76.13           C  
ATOM    515  N   PRO A  37      20.478 -46.182  11.967  1.00 72.73           N  
ATOM    516  CA  PRO A  37      21.032 -44.890  11.600  1.00 72.73           C  
ATOM    517  HA  PRO A  37      22.114 -45.022  11.602  1.00 72.73           H  
ATOM    518  C   PRO A  37      20.621 -43.778  12.570  1.00 72.73           C  
ATOM    519  CB  PRO A  37      20.566 -44.605  10.170  1.00 72.73           C  
ATOM    520  HB2 PRO A  37      19.610 -44.082  10.178  1.00 72.73           H  
ATOM    521  HB3 PRO A  37      21.309 -44.041   9.607  1.00 72.73           H  
ATOM    522  O   PRO A  37      19.474 -43.744  13.010  1.00 72.73           O  
ATOM    523  CG  PRO A  37      20.373 -46.011   9.610  1.00 72.73           C  
ATOM    524  HG2 PRO A  37      19.692 -46.021   8.759  1.00 72.73           H  
ATOM    525  HG3 PRO A  37      21.339 -46.429   9.329  1.00 72.73           H  
ATOM    526  CD  PRO A  37      19.814 -46.765  10.817  1.00 72.73           C  
ATOM    527  HD2 PRO A  37      18.743 -46.591  10.912  1.00 72.73           H  
ATOM    528  HD3 PRO A  37      20.019 -47.830  10.713  1.00 72.73           H  
ATOM    529  N   PHE A  38      21.529 -42.849  12.878  1.00 80.10           N  
ATOM    530  H   PHE A  38      22.464 -42.959  12.513  1.00 80.10           H  
ATOM    531  CA  PHE A  38      21.272 -41.757  13.823  1.00 80.10           C  
ATOM    532  HA  PHE A  38      21.027 -42.198  14.789  1.00 80.10           H  
ATOM    533  C   PHE A  38      20.048 -40.908  13.416  1.00 80.10           C  
ATOM    534  CB  PHE A  38      22.556 -40.926  14.007  1.00 80.10           C  
ATOM    535  HB2 PHE A  38      22.305 -40.006  14.535  1.00 80.10           H  
ATOM    536  HB3 PHE A  38      22.944 -40.641  13.029  1.00 80.10           H  
ATOM    537  O   PHE A  38      19.204 -40.598  14.257  1.00 80.10           O  
ATOM    538  CG  PHE A  38      23.645 -41.622  14.816  1.00 80.10           C  
ATOM    539  CD1 PHE A  38      23.374 -42.055  16.128  1.00 80.10           C  
ATOM    540  HD1 PHE A  38      22.395 -41.891  16.555  1.00 80.10           H  
ATOM    541  CD2 PHE A  38      24.938 -41.812  14.290  1.00 80.10           C  
ATOM    542  HD2 PHE A  38      25.173 -41.461  13.296  1.00 80.10           H  
ATOM    543  CE1 PHE A  38      24.361 -42.691  16.898  1.00 80.10           C  
ATOM    544  HE1 PHE A  38      24.135 -43.013  17.903  1.00 80.10           H  
ATOM    545  CE2 PHE A  38      25.931 -42.445  15.063  1.00 80.10           C  
ATOM    546  HE2 PHE A  38      26.924 -42.581  14.662  1.00 80.10           H  
ATOM    547  CZ  PHE A  38      25.642 -42.890  16.363  1.00 80.10           C  
ATOM    548  HZ  PHE A  38      26.407 -43.371  16.955  1.00 80.10           H  
ATOM    549  N   SER A  39      19.877 -40.637  12.121  1.00 63.09           N  
ATOM    550  H   SER A  39      20.564 -40.965  11.457  1.00 63.09           H  
ATOM    551  CA  SER A  39      18.704 -39.945  11.568  1.00 63.09           C  
ATOM    552  HA  SER A  39      18.586 -38.991  12.081  1.00 63.09           H  
ATOM    553  C   SER A  39      17.379 -40.711  11.735  1.00 63.09           C  
ATOM    554  CB  SER A  39      18.947 -39.657  10.083  1.00 63.09           C  
ATOM    555  HB2 SER A  39      19.694 -38.868   9.992  1.00 63.09           H  
ATOM    556  HB3 SER A  39      18.020 -39.314   9.624  1.00 63.09           H  
ATOM    557  O   SER A  39      16.341 -40.083  11.912  1.00 63.09           O  
ATOM    558  OG  SER A  39      19.421 -40.819   9.415  1.00 63.09           O  
ATOM    559  HG  SER A  39      19.261 -40.707   8.475  1.00 63.09           H  
ATOM    560  N   GLU A  40      17.386 -42.050  11.742  1.00 64.89           N  
ATOM    561  H   GLU A  40      18.272 -42.525  11.648  1.00 64.89           H  
ATOM    562  CA  GLU A  40      16.180 -42.874  11.967  1.00 64.89           C  
ATOM    563  HA  GLU A  40      15.338 -42.444  11.424  1.00 64.89           H  
ATOM    564  C   GLU A  40      15.766 -42.956  13.446  1.00 64.89           C  
ATOM    565  CB  GLU A  40      16.400 -44.314  11.474  1.00 64.89           C  
ATOM    566  HB2 GLU A  40      17.330 -44.698  11.892  1.00 64.89           H  
ATOM    567  HB3 GLU A  40      15.587 -44.928  11.861  1.00 64.89           H  
ATOM    568  O   GLU A  40      14.639 -43.348  13.756  1.00 64.89           O  
ATOM    569  CG  GLU A  40      16.419 -44.492   9.950  1.00 64.89           C  
ATOM    570  HG2 GLU A  40      15.464 -44.160   9.543  1.00 64.89           H  
ATOM    571  HG3 GLU A  40      17.208 -43.867   9.533  1.00 64.89           H  
ATOM    572  CD  GLU A  40      16.662 -45.964   9.560  1.00 64.89           C  
ATOM    573  OE1 GLU A  40      17.198 -46.194   8.454  1.00 64.89           O  
ATOM    574  OE2 GLU A  40      16.403 -46.870  10.393  1.00 64.89           O  
ATOM    575  N   ILE A  41      16.673 -42.629  14.371  1.00 71.07           N  
ATOM    576  H   ILE A  41      17.588 -42.343  14.052  1.00 71.07           H  
ATOM    577  CA  ILE A  41      16.420 -42.676  15.821  1.00 71.07           C  
ATOM    578  HA  ILE A  41      15.452 -43.154  15.971  1.00 71.07           H  
ATOM    579  C   ILE A  41      16.216 -41.293  16.446  1.00 71.07           C  
ATOM    580  CB  ILE A  41      17.436 -43.574  16.559  1.00 71.07           C  
ATOM    581  HB  ILE A  41      17.135 -43.638  17.605  1.00 71.07           H  
ATOM    582  O   ILE A  41      16.103 -41.193  17.663  1.00 71.07           O  
ATOM    583  CG1 ILE A  41      18.874 -43.041  16.491  1.00 71.07           C  
ATOM    584 HG12 ILE A  41      19.183 -43.003  15.446  1.00 71.07           H  
ATOM    585 HG13 ILE A  41      18.881 -42.026  16.888  1.00 71.07           H  
ATOM    586  CG2 ILE A  41      17.376 -44.984  15.958  1.00 71.07           C  
ATOM    587 HG21 ILE A  41      17.934 -45.006  15.022  1.00 71.07           H  
ATOM    588 HG22 ILE A  41      16.338 -45.233  15.736  1.00 71.07           H  
ATOM    589 HG23 ILE A  41      17.795 -45.707  16.657  1.00 71.07           H  
ATOM    590  CD1 ILE A  41      19.894 -43.885  17.267  1.00 71.07           C  
ATOM    591 HD11 ILE A  41      19.988 -44.877  16.826  1.00 71.07           H  
ATOM    592 HD12 ILE A  41      19.580 -43.971  18.307  1.00 71.07           H  
ATOM    593 HD13 ILE A  41      20.871 -43.401  17.231  1.00 71.07           H  
ATOM    594  N   GLY A  42      16.097 -40.248  15.620  1.00 63.11           N  
ATOM    595  H   GLY A  42      16.185 -40.414  14.628  1.00 63.11           H  
ATOM    596  CA  GLY A  42      15.727 -38.903  16.059  1.00 63.11           C  
ATOM    597  HA2 GLY A  42      15.102 -38.963  16.950  1.00 63.11           H  
ATOM    598  HA3 GLY A  42      15.140 -38.434  15.269  1.00 63.11           H  
ATOM    599  C   GLY A  42      16.896 -37.970  16.369  1.00 63.11           C  
ATOM    600  O   GLY A  42      16.694 -37.007  17.103  1.00 63.11           O  
ATOM    601  N   PHE A  43      18.098 -38.219  15.832  1.00 71.25           N  
ATOM    602  H   PHE A  43      18.229 -39.026  15.239  1.00 71.25           H  
ATOM    603  CA  PHE A  43      19.174 -37.227  15.916  1.00 71.25           C  
ATOM    604  HA  PHE A  43      19.168 -36.830  16.931  1.00 71.25           H  
ATOM    605  C   PHE A  43      18.934 -36.044  14.973  1.00 71.25           C  
ATOM    606  CB  PHE A  43      20.560 -37.845  15.705  1.00 71.25           C  
ATOM    607  HB2 PHE A  43      21.255 -37.050  15.434  1.00 71.25           H  
ATOM    608  HB3 PHE A  43      20.536 -38.547  14.872  1.00 71.25           H  
ATOM    609  O   PHE A  43      18.998 -36.175  13.750  1.00 71.25           O  
ATOM    610  CG  PHE A  43      21.080 -38.504  16.963  1.00 71.25           C  
ATOM    611  CD1 PHE A  43      21.735 -37.716  17.921  1.00 71.25           C  
ATOM    612  HD1 PHE A  43      21.899 -36.669  17.713  1.00 71.25           H  
ATOM    613  CD2 PHE A  43      20.821 -39.854  17.236  1.00 71.25           C  
ATOM    614  HD2 PHE A  43      20.298 -40.450  16.502  1.00 71.25           H  
ATOM    615  CE1 PHE A  43      22.096 -38.260  19.162  1.00 71.25           C  
ATOM    616  HE1 PHE A  43      22.551 -37.630  19.911  1.00 71.25           H  
ATOM    617  CE2 PHE A  43      21.198 -40.410  18.471  1.00 71.25           C  
ATOM    618  HE2 PHE A  43      20.970 -41.442  18.694  1.00 71.25           H  
ATOM    619  CZ  PHE A  43      21.810 -39.604  19.444  1.00 71.25           C  
ATOM    620  HZ  PHE A  43      22.033 -40.006  20.421  1.00 71.25           H  
ATOM    621  N   ASP A  44      18.715 -34.886  15.584  1.00 50.92           N  
ATOM    622  H   ASP A  44      18.695 -34.917  16.594  1.00 50.92           H  
ATOM    623  CA  ASP A  44      18.779 -33.554  14.990  1.00 50.92           C  
ATOM    624  HA  ASP A  44      18.618 -33.640  13.916  1.00 50.92           H  
ATOM    625  C   ASP A  44      20.169 -32.910  15.200  1.00 50.92           C  
ATOM    626  CB  ASP A  44      17.631 -32.696  15.567  1.00 50.92           C  
ATOM    627  HB2 ASP A  44      17.579 -31.767  15.000  1.00 50.92           H  
ATOM    628  HB3 ASP A  44      16.691 -33.224  15.406  1.00 50.92           H  
ATOM    629  O   ASP A  44      21.084 -33.511  15.770  1.00 50.92           O  
ATOM    630  CG  ASP A  44      17.751 -32.341  17.060  1.00 50.92           C  
ATOM    631  OD1 ASP A  44      18.832 -32.559  17.661  1.00 50.92           O  
ATOM    632  OD2 ASP A  44      16.774 -31.793  17.601  1.00 50.92           O  
ATOM    633  N   SER A  45      20.342 -31.661  14.761  1.00 49.41           N  
ATOM    634  H   SER A  45      19.593 -31.215  14.250  1.00 49.41           H  
ATOM    635  CA  SER A  45      21.605 -30.920  14.900  1.00 49.41           C  
ATOM    636  HA  SER A  45      22.390 -31.472  14.383  1.00 49.41           H  
ATOM    637  C   SER A  45      22.058 -30.713  16.354  1.00 49.41           C  
ATOM    638  CB  SER A  45      21.469 -29.544  14.237  1.00 49.41           C  
ATOM    639  HB2 SER A  45      20.751 -28.943  14.795  1.00 49.41           H  
ATOM    640  HB3 SER A  45      22.436 -29.041  14.250  1.00 49.41           H  
ATOM    641  O   SER A  45      23.261 -30.659  16.614  1.00 49.41           O  
ATOM    642  OG  SER A  45      21.023 -29.679  12.900  1.00 49.41           O  
ATOM    643  HG  SER A  45      20.926 -28.804  12.518  1.00 49.41           H  
ATOM    644  N   LEU A  46      21.128 -30.602  17.310  1.00 54.07           N  
ATOM    645  H   LEU A  46      20.170 -30.822  17.078  1.00 54.07           H  
ATOM    646  CA  LEU A  46      21.437 -30.311  18.714  1.00 54.07           C  
ATOM    647  HA  LEU A  46      22.255 -29.591  18.749  1.00 54.07           H  
ATOM    648  C   LEU A  46      21.898 -31.582  19.442  1.00 54.07           C  
ATOM    649  CB  LEU A  46      20.184 -29.687  19.362  1.00 54.07           C  
ATOM    650  HB2 LEU A  46      19.399 -30.443  19.395  1.00 54.07           H  
ATOM    651  HB3 LEU A  46      19.824 -28.872  18.734  1.00 54.07           H  
ATOM    652  O   LEU A  46      22.968 -31.627  20.054  1.00 54.07           O  
ATOM    653  CG  LEU A  46      20.419 -29.147  20.784  1.00 54.07           C  
ATOM    654  HG  LEU A  46      20.931 -29.898  21.384  1.00 54.07           H  
ATOM    655  CD1 LEU A  46      21.251 -27.862  20.769  1.00 54.07           C  
ATOM    656 HD11 LEU A  46      22.244 -28.059  20.364  1.00 54.07           H  
ATOM    657 HD12 LEU A  46      20.762 -27.100  20.161  1.00 54.07           H  
ATOM    658 HD13 LEU A  46      21.367 -27.486  21.785  1.00 54.07           H  
ATOM    659  CD2 LEU A  46      19.081 -28.835  21.453  1.00 54.07           C  
ATOM    660 HD21 LEU A  46      19.251 -28.472  22.467  1.00 54.07           H  
ATOM    661 HD22 LEU A  46      18.543 -28.080  20.880  1.00 54.07           H  
ATOM    662 HD23 LEU A  46      18.479 -29.742  21.502  1.00 54.07           H  
ATOM    663  N   THR A  47      21.120 -32.651  19.302  1.00 71.02           N  
ATOM    664  H   THR A  47      20.276 -32.541  18.758  1.00 71.02           H  
ATOM    665  CA  THR A  47      21.433 -33.984  19.829  1.00 71.02           C  
ATOM    666  HA  THR A  47      21.620 -33.902  20.899  1.00 71.02           H  
ATOM    667  C   THR A  47      22.701 -34.565  19.190  1.00 71.02           C  
ATOM    668  CB  THR A  47      20.242 -34.934  19.628  1.00 71.02           C  
ATOM    669  HB  THR A  47      20.550 -35.948  19.883  1.00 71.02           H  
ATOM    670  O   THR A  47      23.506 -35.188  19.887  1.00 71.02           O  
ATOM    671  CG2 THR A  47      19.032 -34.567  20.482  1.00 71.02           C  
ATOM    672 HG21 THR A  47      18.237 -35.292  20.310  1.00 71.02           H  
ATOM    673 HG22 THR A  47      18.666 -33.575  20.219  1.00 71.02           H  
ATOM    674 HG23 THR A  47      19.303 -34.582  21.538  1.00 71.02           H  
ATOM    675  OG1 THR A  47      19.828 -34.915  18.291  1.00 71.02           O  
ATOM    676  HG1 THR A  47      19.441 -34.053  18.120  1.00 71.02           H  
ATOM    677  N   ALA A  48      22.956 -34.300  17.902  1.00 67.71           N  
ATOM    678  H   ALA A  48      22.229 -33.863  17.354  1.00 67.71           H  
ATOM    679  CA  ALA A  48      24.204 -34.658  17.221  1.00 67.71           C  
ATOM    680  HA  ALA A  48      24.306 -35.743  17.200  1.00 67.71           H  
ATOM    681  C   ALA A  48      25.441 -34.072  17.924  1.00 67.71           C  
ATOM    682  CB  ALA A  48      24.126 -34.131  15.783  1.00 67.71           C  
ATOM    683  HB1 ALA A  48      23.328 -34.640  15.243  1.00 67.71           H  
ATOM    684  HB2 ALA A  48      23.918 -33.061  15.783  1.00 67.71           H  
ATOM    685  HB3 ALA A  48      25.077 -34.295  15.275  1.00 67.71           H  
ATOM    686  O   ALA A  48      26.430 -34.772  18.180  1.00 67.71           O  
ATOM    687  N   VAL A  49      25.367 -32.784  18.274  1.00 67.46           N  
ATOM    688  H   VAL A  49      24.521 -32.283  18.039  1.00 67.46           H  
ATOM    689  CA  VAL A  49      26.417 -32.057  18.993  1.00 67.46           C  
ATOM    690  HA  VAL A  49      27.364 -32.228  18.482  1.00 67.46           H  
ATOM    691  C   VAL A  49      26.593 -32.592  20.417  1.00 67.46           C  
ATOM    692  CB  VAL A  49      26.118 -30.542  18.950  1.00 67.46           C  
ATOM    693  HB  VAL A  49      25.060 -30.370  19.147  1.00 67.46           H  
ATOM    694  O   VAL A  49      27.735 -32.744  20.863  1.00 67.46           O  
ATOM    695  CG1 VAL A  49      26.924 -29.731  19.972  1.00 67.46           C  
ATOM    696 HG11 VAL A  49      26.578 -29.967  20.978  1.00 67.46           H  
ATOM    697 HG12 VAL A  49      26.758 -28.666  19.805  1.00 67.46           H  
ATOM    698 HG13 VAL A  49      27.984 -29.965  19.879  1.00 67.46           H  
ATOM    699  CG2 VAL A  49      26.454 -29.998  17.554  1.00 67.46           C  
ATOM    700 HG21 VAL A  49      27.518 -30.105  17.344  1.00 67.46           H  
ATOM    701 HG22 VAL A  49      25.885 -30.538  16.798  1.00 67.46           H  
ATOM    702 HG23 VAL A  49      26.170 -28.948  17.493  1.00 67.46           H  
ATOM    703  N   GLU A  50      25.515 -32.941  21.125  1.00 70.75           N  
ATOM    704  H   GLU A  50      24.597 -32.757  20.746  1.00 70.75           H  
ATOM    705  CA  GLU A  50      25.635 -33.496  22.478  1.00 70.75           C  
ATOM    706  HA  GLU A  50      26.347 -32.864  23.010  1.00 70.75           H  
ATOM    707  C   GLU A  50      26.228 -34.916  22.489  1.00 70.75           C  
ATOM    708  CB  GLU A  50      24.314 -33.415  23.260  1.00 70.75           C  
ATOM    709  HB2 GLU A  50      23.852 -32.442  23.090  1.00 70.75           H  
ATOM    710  HB3 GLU A  50      23.634 -34.202  22.936  1.00 70.75           H  
ATOM    711  O   GLU A  50      27.119 -35.192  23.298  1.00 70.75           O  
ATOM    712  CG  GLU A  50      24.644 -33.564  24.756  1.00 70.75           C  
ATOM    713  HG2 GLU A  50      25.148 -34.518  24.914  1.00 70.75           H  
ATOM    714  HG3 GLU A  50      25.342 -32.778  25.044  1.00 70.75           H  
ATOM    715  CD  GLU A  50      23.430 -33.501  25.684  1.00 70.75           C  
ATOM    716  OE1 GLU A  50      23.342 -34.413  26.544  1.00 70.75           O  
ATOM    717  OE2 GLU A  50      22.651 -32.537  25.586  1.00 70.75           O  
ATOM    718  N   LEU A  51      25.837 -35.796  21.556  1.00 81.04           N  
ATOM    719  H   LEU A  51      25.099 -35.527  20.921  1.00 81.04           H  
ATOM    720  CA  LEU A  51      26.428 -37.136  21.434  1.00 81.04           C  
ATOM    721  HA  LEU A  51      26.298 -37.648  22.388  1.00 81.04           H  
ATOM    722  C   LEU A  51      27.936 -37.055  21.166  1.00 81.04           C  
ATOM    723  CB  LEU A  51      25.689 -37.936  20.344  1.00 81.04           C  
ATOM    724  HB2 LEU A  51      24.647 -38.037  20.644  1.00 81.04           H  
ATOM    725  HB3 LEU A  51      25.718 -37.375  19.409  1.00 81.04           H  
ATOM    726  O   LEU A  51      28.724 -37.740  21.821  1.00 81.04           O  
ATOM    727  CG  LEU A  51      26.268 -39.344  20.092  1.00 81.04           C  
ATOM    728  HG  LEU A  51      27.289 -39.255  19.722  1.00 81.04           H  
ATOM    729  CD1 LEU A  51      26.282 -40.198  21.360  1.00 81.04           C  
ATOM    730 HD11 LEU A  51      25.306 -40.147  21.843  1.00 81.04           H  
ATOM    731 HD12 LEU A  51      26.515 -41.235  21.119  1.00 81.04           H  
ATOM    732 HD13 LEU A  51      27.036 -39.827  22.055  1.00 81.04           H  
ATOM    733  CD2 LEU A  51      25.456 -40.080  19.032  1.00 81.04           C  
ATOM    734 HD21 LEU A  51      25.938 -41.026  18.787  1.00 81.04           H  
ATOM    735 HD22 LEU A  51      25.389 -39.475  18.127  1.00 81.04           H  
ATOM    736 HD23 LEU A  51      24.448 -40.273  19.398  1.00 81.04           H  
ATOM    737  N   ARG A  52      28.360 -36.161  20.264  1.00 75.65           N  
ATOM    738  H   ARG A  52      27.658 -35.640  19.758  1.00 75.65           H  
ATOM    739  CA  ARG A  52      29.780 -35.853  20.032  1.00 75.65           C  
ATOM    740  HA  ARG A  52      30.300 -36.751  19.698  1.00 75.65           H  
ATOM    741  C   ARG A  52      30.474 -35.388  21.315  1.00 75.65           C  
ATOM    742  CB  ARG A  52      29.859 -34.781  18.938  1.00 75.65           C  
ATOM    743  HB2 ARG A  52      29.273 -33.921  19.264  1.00 75.65           H  
ATOM    744  HB3 ARG A  52      29.394 -35.156  18.027  1.00 75.65           H  
ATOM    745  O   ARG A  52      31.572 -35.851  21.617  1.00 75.65           O  
ATOM    746  CG  ARG A  52      31.290 -34.327  18.606  1.00 75.65           C  
ATOM    747  HG2 ARG A  52      31.933 -34.323  19.487  1.00 75.65           H  
ATOM    748  HG3 ARG A  52      31.716 -35.015  17.876  1.00 75.65           H  
ATOM    749  CD  ARG A  52      31.260 -32.910  18.030  1.00 75.65           C  
ATOM    750  HD2 ARG A  52      32.224 -32.703  17.565  1.00 75.65           H  
ATOM    751  HD3 ARG A  52      30.484 -32.887  17.266  1.00 75.65           H  
ATOM    752  NE  ARG A  52      30.985 -31.882  19.060  1.00 75.65           N  
ATOM    753  HE  ARG A  52      30.947 -32.175  20.026  1.00 75.65           H  
ATOM    754  NH1 ARG A  52      30.561 -30.107  17.654  1.00 75.65           N  
ATOM    755 HH11 ARG A  52      30.268 -29.148  17.536  1.00 75.65           H  
ATOM    756 HH12 ARG A  52      30.575 -30.737  16.865  1.00 75.65           H  
ATOM    757  NH2 ARG A  52      30.582 -29.794  19.851  1.00 75.65           N  
ATOM    758 HH21 ARG A  52      30.622 -30.186  20.781  1.00 75.65           H  
ATOM    759 HH22 ARG A  52      30.316 -28.831  19.709  1.00 75.65           H  
ATOM    760  CZ  ARG A  52      30.711 -30.607  18.847  1.00 75.65           C  
ATOM    761  N   ASN A  53      29.863 -34.475  22.072  1.00 73.53           N  
ATOM    762  H   ASN A  53      28.960 -34.137  21.771  1.00 73.53           H  
ATOM    763  CA  ASN A  53      30.451 -33.934  23.302  1.00 73.53           C  
ATOM    764  HA  ASN A  53      31.444 -33.547  23.077  1.00 73.53           H  
ATOM    765  C   ASN A  53      30.640 -35.017  24.376  1.00 73.53           C  
ATOM    766  CB  ASN A  53      29.583 -32.773  23.818  1.00 73.53           C  
ATOM    767  HB2 ASN A  53      28.545 -33.094  23.897  1.00 73.53           H  
ATOM    768  HB3 ASN A  53      29.920 -32.494  24.817  1.00 73.53           H  
ATOM    769  O   ASN A  53      31.713 -35.101  24.976  1.00 73.53           O  
ATOM    770  CG  ASN A  53      29.657 -31.528  22.953  1.00 73.53           C  
ATOM    771  ND2 ASN A  53      28.743 -30.606  23.146  1.00 73.53           N  
ATOM    772 HD21 ASN A  53      28.732 -29.787  22.555  1.00 73.53           H  
ATOM    773 HD22 ASN A  53      27.987 -30.772  23.795  1.00 73.53           H  
ATOM    774  OD1 ASN A  53      30.549 -31.352  22.129  1.00 73.53           O  
ATOM    775  N   ARG A  54      29.635 -35.878  24.570  1.00 82.51           N  
ATOM    776  H   ARG A  54      28.785 -35.732  24.044  1.00 82.51           H  
ATOM    777  CA  ARG A  54      29.690 -37.021  25.491  1.00 82.51           C  
ATOM    778  HA  ARG A  54      29.969 -36.686  26.490  1.00 82.51           H  
ATOM    779  C   ARG A  54      30.742 -38.038  25.073  1.00 82.51           C  
ATOM    780  CB  ARG A  54      28.313 -37.679  25.558  1.00 82.51           C  
ATOM    781  HB2 ARG A  54      28.405 -38.653  26.039  1.00 82.51           H  
ATOM    782  HB3 ARG A  54      27.941 -37.836  24.546  1.00 82.51           H  
ATOM    783  O   ARG A  54      31.579 -38.409  25.887  1.00 82.51           O  
ATOM    784  CG  ARG A  54      27.322 -36.834  26.366  1.00 82.51           C  
ATOM    785  HG2 ARG A  54      27.400 -35.779  26.103  1.00 82.51           H  
ATOM    786  HG3 ARG A  54      27.518 -36.956  27.431  1.00 82.51           H  
ATOM    787  CD  ARG A  54      25.921 -37.315  26.021  1.00 82.51           C  
ATOM    788  HD2 ARG A  54      25.734 -37.062  24.977  1.00 82.51           H  
ATOM    789  HD3 ARG A  54      25.870 -38.400  26.107  1.00 82.51           H  
ATOM    790  NE  ARG A  54      24.893 -36.668  26.847  1.00 82.51           N  
ATOM    791  HE  ARG A  54      24.579 -35.746  26.580  1.00 82.51           H  
ATOM    792  NH1 ARG A  54      24.309 -38.480  28.120  1.00 82.51           N  
ATOM    793 HH11 ARG A  54      25.136 -38.967  27.806  1.00 82.51           H  
ATOM    794 HH12 ARG A  54      23.634 -38.936  28.717  1.00 82.51           H  
ATOM    795  NH2 ARG A  54      22.988 -36.661  28.028  1.00 82.51           N  
ATOM    796 HH21 ARG A  54      22.174 -37.188  28.310  1.00 82.51           H  
ATOM    797 HH22 ARG A  54      22.856 -35.755  27.601  1.00 82.51           H  
ATOM    798  CZ  ARG A  54      24.077 -37.275  27.675  1.00 82.51           C  
ATOM    799  N   LEU A  55      30.789 -38.416  23.794  1.00 82.31           N  
ATOM    800  H   LEU A  55      30.071 -38.087  23.165  1.00 82.31           H  
ATOM    801  CA  LEU A  55      31.811 -39.338  23.296  1.00 82.31           C  
ATOM    802  HA  LEU A  55      31.816 -40.216  23.943  1.00 82.31           H  
ATOM    803  C   LEU A  55      33.223 -38.751  23.404  1.00 82.31           C  
ATOM    804  CB  LEU A  55      31.467 -39.781  21.867  1.00 82.31           C  
ATOM    805  HB2 LEU A  55      31.284 -38.895  21.259  1.00 82.31           H  
ATOM    806  HB3 LEU A  55      32.321 -40.310  21.444  1.00 82.31           H  
ATOM    807  O   LEU A  55      34.135 -39.474  23.797  1.00 82.31           O  
ATOM    808  CG  LEU A  55      30.239 -40.710  21.811  1.00 82.31           C  
ATOM    809  HG  LEU A  55      29.399 -40.248  22.329  1.00 82.31           H  
ATOM    810  CD1 LEU A  55      29.844 -40.940  20.356  1.00 82.31           C  
ATOM    811 HD11 LEU A  55      30.654 -41.431  19.816  1.00 82.31           H  
ATOM    812 HD12 LEU A  55      28.947 -41.557  20.313  1.00 82.31           H  
ATOM    813 HD13 LEU A  55      29.626 -39.980  19.889  1.00 82.31           H  
ATOM    814  CD2 LEU A  55      30.512 -42.075  22.449  1.00 82.31           C  
ATOM    815 HD21 LEU A  55      29.623 -42.697  22.351  1.00 82.31           H  
ATOM    816 HD22 LEU A  55      30.711 -41.968  23.515  1.00 82.31           H  
ATOM    817 HD23 LEU A  55      31.357 -42.562  21.963  1.00 82.31           H  
ATOM    818  N   ASN A  56      33.419 -37.451  23.167  1.00 73.50           N  
ATOM    819  H   ASN A  56      32.652 -36.908  22.797  1.00 73.50           H  
ATOM    820  CA  ASN A  56      34.700 -36.783  23.422  1.00 73.50           C  
ATOM    821  HA  ASN A  56      35.484 -37.298  22.866  1.00 73.50           H  
ATOM    822  C   ASN A  56      35.104 -36.859  24.907  1.00 73.50           C  
ATOM    823  CB  ASN A  56      34.631 -35.325  22.928  1.00 73.50           C  
ATOM    824  HB2 ASN A  56      33.724 -34.850  23.300  1.00 73.50           H  
ATOM    825  HB3 ASN A  56      35.491 -34.782  23.321  1.00 73.50           H  
ATOM    826  O   ASN A  56      36.260 -37.157  25.205  1.00 73.50           O  
ATOM    827  CG  ASN A  56      34.684 -35.199  21.415  1.00 73.50           C  
ATOM    828  ND2 ASN A  56      34.354 -34.049  20.871  1.00 73.50           N  
ATOM    829 HD21 ASN A  56      33.987 -33.307  21.450  1.00 73.50           H  
ATOM    830 HD22 ASN A  56      34.335 -34.018  19.861  1.00 73.50           H  
ATOM    831  OD1 ASN A  56      35.063 -36.102  20.691  1.00 73.50           O  
ATOM    832  N   ALA A  57      34.169 -36.664  25.842  1.00 80.18           N  
ATOM    833  H   ALA A  57      33.232 -36.423  25.552  1.00 80.18           H  
ATOM    834  CA  ALA A  57      34.435 -36.797  27.277  1.00 80.18           C  
ATOM    835  HA  ALA A  57      35.318 -36.206  27.520  1.00 80.18           H  
ATOM    836  C   ALA A  57      34.737 -38.251  27.697  1.00 80.18           C  
ATOM    837  CB  ALA A  57      33.245 -36.212  28.049  1.00 80.18           C  
ATOM    838  HB1 ALA A  57      33.082 -35.177  27.751  1.00 80.18           H  
ATOM    839  HB2 ALA A  57      32.342 -36.787  27.844  1.00 80.18           H  
ATOM    840  HB3 ALA A  57      33.449 -36.248  29.119  1.00 80.18           H  
ATOM    841  O   ALA A  57      35.706 -38.499  28.414  1.00 80.18           O  
ATOM    842  N   SER A  58      33.951 -39.214  27.210  1.00 82.31           N  
ATOM    843  H   SER A  58      33.122 -38.928  26.707  1.00 82.31           H  
ATOM    844  CA  SER A  58      34.051 -40.640  27.556  1.00 82.31           C  
ATOM    845  HA  SER A  58      34.213 -40.718  28.631  1.00 82.31           H  
ATOM    846  C   SER A  58      35.236 -41.360  26.886  1.00 82.31           C  
ATOM    847  CB  SER A  58      32.705 -41.324  27.250  1.00 82.31           C  
ATOM    848  HB2 SER A  58      32.798 -42.398  27.415  1.00 82.31           H  
ATOM    849  HB3 SER A  58      32.423 -41.138  26.214  1.00 82.31           H  
ATOM    850  O   SER A  58      35.649 -42.423  27.351  1.00 82.31           O  
ATOM    851  OG  SER A  58      31.721 -40.800  28.129  1.00 82.31           O  
ATOM    852  HG  SER A  58      30.824 -41.016  27.863  1.00 82.31           H  
ATOM    853  N   THR A  59      35.820 -40.792  25.822  1.00 78.17           N  
ATOM    854  H   THR A  59      35.382 -39.963  25.446  1.00 78.17           H  
ATOM    855  CA  THR A  59      36.967 -41.376  25.088  1.00 78.17           C  
ATOM    856  HA  THR A  59      37.206 -42.351  25.511  1.00 78.17           H  
ATOM    857  C   THR A  59      38.259 -40.556  25.170  1.00 78.17           C  
ATOM    858  CB  THR A  59      36.630 -41.602  23.607  1.00 78.17           C  
ATOM    859  HB  THR A  59      37.475 -42.102  23.134  1.00 78.17           H  
ATOM    860  O   THR A  59      39.337 -41.101  24.945  1.00 78.17           O  
ATOM    861  CG2 THR A  59      35.386 -42.462  23.377  1.00 78.17           C  
ATOM    862 HG21 THR A  59      35.155 -42.477  22.312  1.00 78.17           H  
ATOM    863 HG22 THR A  59      34.523 -42.061  23.908  1.00 78.17           H  
ATOM    864 HG23 THR A  59      35.575 -43.478  23.724  1.00 78.17           H  
ATOM    865  OG1 THR A  59      36.432 -40.370  22.958  1.00 78.17           O  
ATOM    866  HG1 THR A  59      35.557 -40.064  23.204  1.00 78.17           H  
ATOM    867  N   GLY A  60      38.183 -39.259  25.486  1.00 73.17           N  
ATOM    868  H   GLY A  60      37.273 -38.855  25.656  1.00 73.17           H  
ATOM    869  CA  GLY A  60      39.313 -38.324  25.417  1.00 73.17           C  
ATOM    870  HA2 GLY A  60      40.197 -38.792  25.850  1.00 73.17           H  
ATOM    871  HA3 GLY A  60      39.061 -37.442  26.005  1.00 73.17           H  
ATOM    872  C   GLY A  60      39.669 -37.852  23.997  1.00 73.17           C  
ATOM    873  O   GLY A  60      40.696 -37.196  23.818  1.00 73.17           O  
ATOM    874  N   LEU A  61      38.854 -38.190  22.992  1.00 74.22           N  
ATOM    875  H   LEU A  61      38.022 -38.716  23.216  1.00 74.22           H  
ATOM    876  CA  LEU A  61      39.064 -37.825  21.588  1.00 74.22           C  
ATOM    877  HA  LEU A  61      40.135 -37.813  21.389  1.00 74.22           H  
ATOM    878  C   LEU A  61      38.540 -36.414  21.251  1.00 74.22           C  
ATOM    879  CB  LEU A  61      38.416 -38.901  20.690  1.00 74.22           C  
ATOM    880  HB2 LEU A  61      38.534 -38.613  19.646  1.00 74.22           H  
ATOM    881  HB3 LEU A  61      37.346 -38.922  20.900  1.00 74.22           H  
ATOM    882  O   LEU A  61      37.916 -35.730  22.063  1.00 74.22           O  
ATOM    883  CG  LEU A  61      38.985 -40.325  20.851  1.00 74.22           C  
ATOM    884  HG  LEU A  61      38.867 -40.665  21.879  1.00 74.22           H  
ATOM    885  CD1 LEU A  61      38.202 -41.268  19.937  1.00 74.22           C  
ATOM    886 HD11 LEU A  61      38.585 -42.283  20.037  1.00 74.22           H  
ATOM    887 HD12 LEU A  61      37.152 -41.257  20.227  1.00 74.22           H  
ATOM    888 HD13 LEU A  61      38.294 -40.945  18.900  1.00 74.22           H  
ATOM    889  CD2 LEU A  61      40.471 -40.393  20.497  1.00 74.22           C  
ATOM    890 HD21 LEU A  61      40.651 -39.931  19.526  1.00 74.22           H  
ATOM    891 HD22 LEU A  61      40.798 -41.432  20.464  1.00 74.22           H  
ATOM    892 HD23 LEU A  61      41.056 -39.877  21.258  1.00 74.22           H  
ATOM    893  N   ARG A  62      38.796 -35.981  20.009  1.00 70.64           N  
ATOM    894  H   ARG A  62      39.322 -36.604  19.413  1.00 70.64           H  
ATOM    895  CA  ARG A  62      38.192 -34.797  19.378  1.00 70.64           C  
ATOM    896  HA  ARG A  62      37.408 -34.400  20.023  1.00 70.64           H  
ATOM    897  C   ARG A  62      37.498 -35.196  18.075  1.00 70.64           C  
ATOM    898  CB  ARG A  62      39.243 -33.700  19.149  1.00 70.64           C  
ATOM    899  HB2 ARG A  62      40.130 -34.132  18.685  1.00 70.64           H  
ATOM    900  HB3 ARG A  62      38.821 -32.969  18.460  1.00 70.64           H  
ATOM    901  O   ARG A  62      38.046 -35.024  16.991  1.00 70.64           O  
ATOM    902  CG  ARG A  62      39.628 -32.966  20.438  1.00 70.64           C  
ATOM    903  HG2 ARG A  62      40.125 -33.649  21.127  1.00 70.64           H  
ATOM    904  HG3 ARG A  62      38.725 -32.576  20.906  1.00 70.64           H  
ATOM    905  CD  ARG A  62      40.562 -31.802  20.083  1.00 70.64           C  
ATOM    906  HD2 ARG A  62      41.522 -32.205  19.759  1.00 70.64           H  
ATOM    907  HD3 ARG A  62      40.117 -31.251  19.255  1.00 70.64           H  
ATOM    908  NE  ARG A  62      40.759 -30.888  21.223  1.00 70.64           N  
ATOM    909  HE  ARG A  62      40.515 -31.251  22.133  1.00 70.64           H  
ATOM    910  NH1 ARG A  62      41.481 -29.066  20.019  1.00 70.64           N  
ATOM    911 HH11 ARG A  62      41.709 -28.083  19.969  1.00 70.64           H  
ATOM    912 HH12 ARG A  62      41.422 -29.616  19.174  1.00 70.64           H  
ATOM    913  NH2 ARG A  62      41.183 -28.884  22.221  1.00 70.64           N  
ATOM    914 HH21 ARG A  62      40.867 -29.262  23.103  1.00 70.64           H  
ATOM    915 HH22 ARG A  62      41.421 -27.905  22.150  1.00 70.64           H  
ATOM    916  CZ  ARG A  62      41.142 -29.624  21.149  1.00 70.64           C  
ATOM    917  N   LEU A  63      36.305 -35.764  18.204  1.00 72.39           N  
ATOM    918  H   LEU A  63      35.946 -35.900  19.138  1.00 72.39           H  
ATOM    919  CA  LEU A  63      35.452 -36.185  17.095  1.00 72.39           C  
ATOM    920  HA  LEU A  63      36.088 -36.712  16.384  1.00 72.39           H  
ATOM    921  C   LEU A  63      34.818 -34.957  16.391  1.00 72.39           C  
ATOM    922  CB  LEU A  63      34.397 -37.175  17.633  1.00 72.39           C  
ATOM    923  HB2 LEU A  63      33.745 -37.478  16.814  1.00 72.39           H  
ATOM    924  HB3 LEU A  63      33.781 -36.653  18.365  1.00 72.39           H  
ATOM    925  O   LEU A  63      34.537 -33.962  17.074  1.00 72.39           O  
ATOM    926  CG  LEU A  63      34.998 -38.439  18.294  1.00 72.39           C  
ATOM    927  HG  LEU A  63      35.798 -38.157  18.979  1.00 72.39           H  
ATOM    928  CD1 LEU A  63      33.957 -39.196  19.115  1.00 72.39           C  
ATOM    929 HD11 LEU A  63      33.504 -38.518  19.838  1.00 72.39           H  
ATOM    930 HD12 LEU A  63      34.438 -40.010  19.658  1.00 72.39           H  
ATOM    931 HD13 LEU A  63      33.183 -39.605  18.465  1.00 72.39           H  
ATOM    932  CD2 LEU A  63      35.579 -39.402  17.255  1.00 72.39           C  
ATOM    933 HD21 LEU A  63      34.802 -39.706  16.554  1.00 72.39           H  
ATOM    934 HD22 LEU A  63      36.393 -38.923  16.711  1.00 72.39           H  
ATOM    935 HD23 LEU A  63      35.974 -40.286  17.757  1.00 72.39           H  
ATOM    936  N   PRO A  64      34.592 -34.994  15.058  1.00 61.87           N  
ATOM    937  CA  PRO A  64      34.049 -33.866  14.287  1.00 61.87           C  
ATOM    938  HA  PRO A  64      34.738 -33.026  14.378  1.00 61.87           H  
ATOM    939  C   PRO A  64      32.647 -33.416  14.717  1.00 61.87           C  
ATOM    940  CB  PRO A  64      34.016 -34.331  12.825  1.00 61.87           C  
ATOM    941  HB2 PRO A  64      34.226 -33.516  12.132  1.00 61.87           H  
ATOM    942  HB3 PRO A  64      33.050 -34.780  12.593  1.00 61.87           H  
ATOM    943  O   PRO A  64      31.887 -34.179  15.306  1.00 61.87           O  
ATOM    944  CG  PRO A  64      35.085 -35.414  12.764  1.00 61.87           C  
ATOM    945  HG2 PRO A  64      34.894 -36.126  11.961  1.00 61.87           H  
ATOM    946  HG3 PRO A  64      36.068 -34.957  12.652  1.00 61.87           H  
ATOM    947  CD  PRO A  64      34.971 -36.065  14.140  1.00 61.87           C  
ATOM    948  HD2 PRO A  64      35.932 -36.515  14.391  1.00 61.87           H  
ATOM    949  HD3 PRO A  64      34.190 -36.825  14.126  1.00 61.87           H  
ATOM    950  N   ALA A  65      32.251 -32.193  14.346  1.00 51.94           N  
ATOM    951  H   ALA A  65      32.892 -31.608  13.829  1.00 51.94           H  
ATOM    952  CA  ALA A  65      30.855 -31.755  14.468  1.00 51.94           C  
ATOM    953  HA  ALA A  65      30.527 -31.882  15.500  1.00 51.94           H  
ATOM    954  C   ALA A  65      29.898 -32.604  13.611  1.00 51.94           C  
ATOM    955  CB  ALA A  65      30.772 -30.265  14.119  1.00 51.94           C  
ATOM    956  HB1 ALA A  65      29.748 -29.915  14.253  1.00 51.94           H  
ATOM    957  HB2 ALA A  65      31.434 -29.685  14.762  1.00 51.94           H  
ATOM    958  HB3 ALA A  65      31.055 -30.107  13.078  1.00 51.94           H  
ATOM    959  O   ALA A  65      28.807 -32.941  14.053  1.00 51.94           O  
ATOM    960  N   THR A  66      30.359 -33.019  12.432  1.00 56.98           N  
ATOM    961  H   THR A  66      31.274 -32.717  12.131  1.00 56.98           H  
ATOM    962  CA  THR A  66      29.649 -33.846  11.447  1.00 56.98           C  
ATOM    963  HA  THR A  66      28.617 -33.502  11.382  1.00 56.98           H  
ATOM    964  C   THR A  66      29.600 -35.340  11.785  1.00 56.98           C  
ATOM    965  CB  THR A  66      30.317 -33.655  10.074  1.00 56.98           C  
ATOM    966  HB  THR A  66      29.966 -34.405   9.365  1.00 56.98           H  
ATOM    967  O   THR A  66      29.027 -36.110  11.024  1.00 56.98           O  
ATOM    968  CG2 THR A  66      30.010 -32.267   9.508  1.00 56.98           C  
ATOM    969 HG21 THR A  66      30.479 -32.172   8.529  1.00 56.98           H  
ATOM    970 HG22 THR A  66      28.933 -32.146   9.391  1.00 56.98           H  
ATOM    971 HG23 THR A  66      30.395 -31.486  10.164  1.00 56.98           H  
ATOM    972  OG1 THR A  66      31.718 -33.749  10.228  1.00 56.98           O  
ATOM    973  HG1 THR A  66      31.928 -34.677  10.096  1.00 56.98           H  
ATOM    974  N   MET A  67      30.151 -35.767  12.927  1.00 72.02           N  
ATOM    975  H   MET A  67      30.550 -35.061  13.529  1.00 72.02           H  
ATOM    976  CA  MET A  67      30.404 -37.171  13.289  1.00 72.02           C  
ATOM    977  HA  MET A  67      31.233 -37.536  12.682  1.00 72.02           H  
ATOM    978  C   MET A  67      29.220 -38.134  13.072  1.00 72.02           C  
ATOM    979  CB  MET A  67      30.835 -37.162  14.763  1.00 72.02           C  
ATOM    980  HB2 MET A  67      31.783 -36.632  14.847  1.00 72.02           H  
ATOM    981  HB3 MET A  67      30.087 -36.601  15.325  1.00 72.02           H  
ATOM    982  O   MET A  67      29.439 -39.262  12.633  1.00 72.02           O  
ATOM    983  CG  MET A  67      31.019 -38.528  15.429  1.00 72.02           C  
ATOM    984  HG2 MET A  67      31.987 -38.932  15.134  1.00 72.02           H  
ATOM    985  HG3 MET A  67      30.246 -39.223  15.101  1.00 72.02           H  
ATOM    986  SD  MET A  67      30.931 -38.435  17.236  1.00 72.02           S  
ATOM    987  CE  MET A  67      29.139 -38.221  17.441  1.00 72.02           C  
ATOM    988  HE1 MET A  67      28.889 -38.250  18.501  1.00 72.02           H  
ATOM    989  HE2 MET A  67      28.606 -39.022  16.927  1.00 72.02           H  
ATOM    990  HE3 MET A  67      28.822 -37.261  17.034  1.00 72.02           H  
ATOM    991  N   VAL A  68      27.979 -37.726  13.366  1.00 73.05           N  
ATOM    992  H   VAL A  68      27.847 -36.778  13.689  1.00 73.05           H  
ATOM    993  CA  VAL A  68      26.780 -38.574  13.166  1.00 73.05           C  
ATOM    994  HA  VAL A  68      27.034 -39.594  13.456  1.00 73.05           H  
ATOM    995  C   VAL A  68      26.317 -38.663  11.708  1.00 73.05           C  
ATOM    996  CB  VAL A  68      25.595 -38.139  14.046  1.00 73.05           C  
ATOM    997  HB  VAL A  68      24.753 -38.800  13.838  1.00 73.05           H  
ATOM    998  O   VAL A  68      25.529 -39.542  11.382  1.00 73.05           O  
ATOM    999  CG1 VAL A  68      25.917 -38.273  15.537  1.00 73.05           C  
ATOM   1000 HG11 VAL A  68      26.243 -39.291  15.751  1.00 73.05           H  
ATOM   1001 HG12 VAL A  68      26.693 -37.565  15.826  1.00 73.05           H  
ATOM   1002 HG13 VAL A  68      25.017 -38.067  16.117  1.00 73.05           H  
ATOM   1003  CG2 VAL A  68      25.151 -36.705  13.751  1.00 73.05           C  
ATOM   1004 HG21 VAL A  68      24.884 -36.595  12.701  1.00 73.05           H  
ATOM   1005 HG22 VAL A  68      25.938 -35.993  14.001  1.00 73.05           H  
ATOM   1006 HG23 VAL A  68      24.257 -36.494  14.338  1.00 73.05           H  
ATOM   1007  N   PHE A  69      26.809 -37.792  10.828  1.00 61.57           N  
ATOM   1008  H   PHE A  69      27.454 -37.090  11.162  1.00 61.57           H  
ATOM   1009  CA  PHE A  69      26.628 -37.878   9.377  1.00 61.57           C  
ATOM   1010  HA  PHE A  69      25.719 -38.438   9.157  1.00 61.57           H  
ATOM   1011  C   PHE A  69      27.801 -38.635   8.733  1.00 61.57           C  
ATOM   1012  CB  PHE A  69      26.466 -36.464   8.795  1.00 61.57           C  
ATOM   1013  HB2 PHE A  69      27.419 -35.939   8.863  1.00 61.57           H  
ATOM   1014  HB3 PHE A  69      26.225 -36.553   7.735  1.00 61.57           H  
ATOM   1015  O   PHE A  69      27.583 -39.493   7.881  1.00 61.57           O  
ATOM   1016  CG  PHE A  69      25.388 -35.625   9.465  1.00 61.57           C  
ATOM   1017  CD1 PHE A  69      24.027 -35.907   9.241  1.00 61.57           C  
ATOM   1018  HD1 PHE A  69      23.744 -36.714   8.581  1.00 61.57           H  
ATOM   1019  CD2 PHE A  69      25.745 -34.571  10.328  1.00 61.57           C  
ATOM   1020  HD2 PHE A  69      26.787 -34.348  10.500  1.00 61.57           H  
ATOM   1021  CE1 PHE A  69      23.033 -35.141   9.876  1.00 61.57           C  
ATOM   1022  HE1 PHE A  69      21.989 -35.358   9.705  1.00 61.57           H  
ATOM   1023  CE2 PHE A  69      24.751 -33.805  10.965  1.00 61.57           C  
ATOM   1024  HE2 PHE A  69      25.025 -32.996  11.625  1.00 61.57           H  
ATOM   1025  CZ  PHE A  69      23.393 -34.091  10.739  1.00 61.57           C  
ATOM   1026  HZ  PHE A  69      22.628 -33.505  11.226  1.00 61.57           H  
ATOM   1027  N   ASP A  70      29.031 -38.393   9.205  1.00 64.20           N  
ATOM   1028  H   ASP A  70      29.139 -37.624   9.851  1.00 64.20           H  
ATOM   1029  CA  ASP A  70      30.246 -39.101   8.770  1.00 64.20           C  
ATOM   1030  HA  ASP A  70      30.374 -38.972   7.695  1.00 64.20           H  
ATOM   1031  C   ASP A  70      30.178 -40.607   9.084  1.00 64.20           C  
ATOM   1032  CB  ASP A  70      31.479 -38.527   9.498  1.00 64.20           C  
ATOM   1033  HB2 ASP A  70      31.364 -38.694  10.569  1.00 64.20           H  
ATOM   1034  HB3 ASP A  70      32.360 -39.083   9.176  1.00 64.20           H  
ATOM   1035  O   ASP A  70      30.651 -41.453   8.317  1.00 64.20           O  
ATOM   1036  CG  ASP A  70      31.745 -37.040   9.254  1.00 64.20           C  
ATOM   1037  OD1 ASP A  70      31.630 -36.595   8.096  1.00 64.20           O  
ATOM   1038  OD2 ASP A  70      32.109 -36.347  10.236  1.00 64.20           O  
ATOM   1039  N   HIS A  71      29.625 -40.955  10.249  1.00 75.05           N  
ATOM   1040  H   HIS A  71      29.317 -40.206  10.852  1.00 75.05           H  
ATOM   1041  CA  HIS A  71      29.535 -42.316  10.777  1.00 75.05           C  
ATOM   1042  HA  HIS A  71      29.781 -43.032   9.993  1.00 75.05           H  
ATOM   1043  C   HIS A  71      28.096 -42.602  11.224  1.00 75.05           C  
ATOM   1044  CB  HIS A  71      30.567 -42.492  11.908  1.00 75.05           C  
ATOM   1045  HB2 HIS A  71      30.455 -43.491  12.329  1.00 75.05           H  
ATOM   1046  HB3 HIS A  71      30.362 -41.769  12.697  1.00 75.05           H  
ATOM   1047  O   HIS A  71      27.824 -42.633  12.422  1.00 75.05           O  
ATOM   1048  CG  HIS A  71      31.998 -42.329  11.456  1.00 75.05           C  
ATOM   1049  CD2 HIS A  71      33.060 -41.935  12.221  1.00 75.05           C  
ATOM   1050  HD2 HIS A  71      33.027 -41.711  13.278  1.00 75.05           H  
ATOM   1051  ND1 HIS A  71      32.457 -42.444  10.166  1.00 75.05           N  
ATOM   1052  HD1 HIS A  71      31.863 -42.434   9.349  1.00 75.05           H  
ATOM   1053  CE1 HIS A  71      33.751 -42.106  10.148  1.00 75.05           C  
ATOM   1054  HE1 HIS A  71      34.339 -41.995   9.249  1.00 75.05           H  
ATOM   1055  NE2 HIS A  71      34.180 -41.818  11.385  1.00 75.05           N  
ATOM   1056  N   PRO A  72      27.157 -42.831  10.286  1.00 71.71           N  
ATOM   1057  CA  PRO A  72      25.723 -42.743  10.556  1.00 71.71           C  
ATOM   1058  HA  PRO A  72      25.527 -41.804  11.074  1.00 71.71           H  
ATOM   1059  C   PRO A  72      25.135 -43.832  11.457  1.00 71.71           C  
ATOM   1060  CB  PRO A  72      25.044 -42.671   9.182  1.00 71.71           C  
ATOM   1061  HB2 PRO A  72      24.949 -41.627   8.885  1.00 71.71           H  
ATOM   1062  HB3 PRO A  72      24.068 -43.156   9.163  1.00 71.71           H  
ATOM   1063  O   PRO A  72      23.946 -43.774  11.728  1.00 71.71           O  
ATOM   1064  CG  PRO A  72      26.039 -43.371   8.259  1.00 71.71           C  
ATOM   1065  HG2 PRO A  72      25.935 -43.041   7.226  1.00 71.71           H  
ATOM   1066  HG3 PRO A  72      25.917 -44.451   8.337  1.00 71.71           H  
ATOM   1067  CD  PRO A  72      27.382 -42.957   8.852  1.00 71.71           C  
ATOM   1068  HD2 PRO A  72      28.140 -43.708   8.628  1.00 71.71           H  
ATOM   1069  HD3 PRO A  72      27.678 -41.992   8.442  1.00 71.71           H  
ATOM   1070  N   ARG A  73      25.917 -44.808  11.935  1.00 82.17           N  
ATOM   1071  H   ARG A  73      26.913 -44.683  11.820  1.00 82.17           H  
ATOM   1072  CA  ARG A  73      25.465 -45.913  12.798  1.00 82.17           C  
ATOM   1073  HA  ARG A  73      24.450 -45.699  13.133  1.00 82.17           H  
ATOM   1074  C   ARG A  73      26.350 -46.060  14.045  1.00 82.17           C  
ATOM   1075  CB  ARG A  73      25.452 -47.230  12.001  1.00 82.17           C  
ATOM   1076  HB2 ARG A  73      26.230 -47.209  11.238  1.00 82.17           H  
ATOM   1077  HB3 ARG A  73      25.672 -48.057  12.675  1.00 82.17           H  
ATOM   1078  O   ARG A  73      27.572 -45.923  13.913  1.00 82.17           O  
ATOM   1079  CG  ARG A  73      24.094 -47.505  11.347  1.00 82.17           C  
ATOM   1080  HG2 ARG A  73      23.335 -47.531  12.129  1.00 82.17           H  
ATOM   1081  HG3 ARG A  73      23.849 -46.713  10.640  1.00 82.17           H  
ATOM   1082  CD  ARG A  73      24.119 -48.860  10.626  1.00 82.17           C  
ATOM   1083  HD2 ARG A  73      24.740 -48.780   9.734  1.00 82.17           H  
ATOM   1084  HD3 ARG A  73      24.565 -49.600  11.290  1.00 82.17           H  
ATOM   1085  NE  ARG A  73      22.752 -49.307  10.307  1.00 82.17           N  
ATOM   1086  HE  ARG A  73      22.182 -49.470  11.125  1.00 82.17           H  
ATOM   1087  NH1 ARG A  73      22.915 -49.604   8.034  1.00 82.17           N  
ATOM   1088 HH11 ARG A  73      22.464 -49.771   7.146  1.00 82.17           H  
ATOM   1089 HH12 ARG A  73      23.903 -49.402   8.093  1.00 82.17           H  
ATOM   1090  NH2 ARG A  73      20.940 -49.834   9.036  1.00 82.17           N  
ATOM   1091 HH21 ARG A  73      20.498 -49.927   8.133  1.00 82.17           H  
ATOM   1092 HH22 ARG A  73      20.359 -49.773   9.860  1.00 82.17           H  
ATOM   1093  CZ  ARG A  73      22.215 -49.582   9.133  1.00 82.17           C  
ATOM   1094  N   PRO A  74      25.789 -46.425  15.216  1.00 87.01           N  
ATOM   1095  CA  PRO A  74      26.550 -46.671  16.441  1.00 87.01           C  
ATOM   1096  HA  PRO A  74      26.901 -45.705  16.803  1.00 87.01           H  
ATOM   1097  C   PRO A  74      27.768 -47.595  16.284  1.00 87.01           C  
ATOM   1098  CB  PRO A  74      25.535 -47.234  17.440  1.00 87.01           C  
ATOM   1099  HB2 PRO A  74      25.814 -47.012  18.470  1.00 87.01           H  
ATOM   1100  HB3 PRO A  74      25.414 -48.308  17.298  1.00 87.01           H  
ATOM   1101  O   PRO A  74      28.843 -47.253  16.774  1.00 87.01           O  
ATOM   1102  CG  PRO A  74      24.248 -46.520  17.036  1.00 87.01           C  
ATOM   1103  HG2 PRO A  74      24.249 -45.508  17.440  1.00 87.01           H  
ATOM   1104  HG3 PRO A  74      23.357 -47.057  17.360  1.00 87.01           H  
ATOM   1105  CD  PRO A  74      24.361 -46.473  15.514  1.00 87.01           C  
ATOM   1106  HD2 PRO A  74      23.843 -45.588  15.145  1.00 87.01           H  
ATOM   1107  HD3 PRO A  74      23.925 -47.373  15.079  1.00 87.01           H  
ATOM   1108  N   SER A  75      27.653 -48.714  15.561  1.00 84.04           N  
ATOM   1109  H   SER A  75      26.748 -48.959  15.186  1.00 84.04           H  
ATOM   1110  CA  SER A  75      28.764 -49.656  15.338  1.00 84.04           C  
ATOM   1111  HA  SER A  75      29.206 -49.900  16.304  1.00 84.04           H  
ATOM   1112  C   SER A  75      29.877 -49.078  14.453  1.00 84.04           C  
ATOM   1113  CB  SER A  75      28.237 -50.962  14.728  1.00 84.04           C  
ATOM   1114  HB2 SER A  75      27.392 -51.322  15.314  1.00 84.04           H  
ATOM   1115  HB3 SER A  75      29.029 -51.710  14.775  1.00 84.04           H  
ATOM   1116  O   SER A  75      31.062 -49.328  14.682  1.00 84.04           O  
ATOM   1117  OG  SER A  75      27.849 -50.796  13.374  1.00 84.04           O  
ATOM   1118  HG  SER A  75      26.903 -50.952  13.318  1.00 84.04           H  
ATOM   1119  N   VAL A  76      29.516 -48.254  13.464  1.00 81.58           N  
ATOM   1120  H   VAL A  76      28.527 -48.075  13.359  1.00 81.58           H  
ATOM   1121  CA  VAL A  76      30.460 -47.572  12.563  1.00 81.58           C  
ATOM   1122  HA  VAL A  76      31.174 -48.304  12.184  1.00 81.58           H  
ATOM   1123  C   VAL A  76      31.253 -46.521  13.339  1.00 81.58           C  
ATOM   1124  CB  VAL A  76      29.721 -46.947  11.360  1.00 81.58           C  
ATOM   1125  HB  VAL A  76      28.987 -46.225  11.718  1.00 81.58           H  
ATOM   1126  O   VAL A  76      32.482 -46.473  13.246  1.00 81.58           O  
ATOM   1127  CG1 VAL A  76      30.675 -46.222  10.403  1.00 81.58           C  
ATOM   1128 HG11 VAL A  76      31.167 -45.392  10.911  1.00 81.58           H  
ATOM   1129 HG12 VAL A  76      31.435 -46.911  10.033  1.00 81.58           H  
ATOM   1130 HG13 VAL A  76      30.116 -45.816   9.560  1.00 81.58           H  
ATOM   1131  CG2 VAL A  76      28.988 -48.023  10.546  1.00 81.58           C  
ATOM   1132 HG21 VAL A  76      28.259 -48.541  11.169  1.00 81.58           H  
ATOM   1133 HG22 VAL A  76      28.459 -47.558   9.714  1.00 81.58           H  
ATOM   1134 HG23 VAL A  76      29.701 -48.751  10.159  1.00 81.58           H  
ATOM   1135  N   LEU A  77      30.566 -45.732  14.168  1.00 87.34           N  
ATOM   1136  H   LEU A  77      29.561 -45.829  14.198  1.00 87.34           H  
ATOM   1137  CA  LEU A  77      31.186 -44.736  15.035  1.00 87.34           C  
ATOM   1138  HA  LEU A  77      31.838 -44.115  14.420  1.00 87.34           H  
ATOM   1139  C   LEU A  77      32.065 -45.386  16.119  1.00 87.34           C  
ATOM   1140  CB  LEU A  77      30.063 -43.853  15.600  1.00 87.34           C  
ATOM   1141  HB2 LEU A  77      29.546 -43.383  14.763  1.00 87.34           H  
ATOM   1142  HB3 LEU A  77      29.342 -44.485  16.119  1.00 87.34           H  
ATOM   1143  O   LEU A  77      33.200 -44.957  16.333  1.00 87.34           O  
ATOM   1144  CG  LEU A  77      30.531 -42.755  16.568  1.00 87.34           C  
ATOM   1145  HG  LEU A  77      30.887 -43.215  17.490  1.00 87.34           H  
ATOM   1146  CD1 LEU A  77      31.648 -41.883  15.991  1.00 87.34           C  
ATOM   1147 HD11 LEU A  77      31.317 -41.432  15.055  1.00 87.34           H  
ATOM   1148 HD12 LEU A  77      32.549 -42.471  15.819  1.00 87.34           H  
ATOM   1149 HD13 LEU A  77      31.898 -41.099  16.706  1.00 87.34           H  
ATOM   1150  CD2 LEU A  77      29.345 -41.853  16.898  1.00 87.34           C  
ATOM   1151 HD21 LEU A  77      28.548 -42.436  17.358  1.00 87.34           H  
ATOM   1152 HD22 LEU A  77      29.657 -41.079  17.598  1.00 87.34           H  
ATOM   1153 HD23 LEU A  77      28.965 -41.382  15.991  1.00 87.34           H  
ATOM   1154  N   ALA A  78      31.607 -46.475  16.738  1.00 87.56           N  
ATOM   1155  H   ALA A  78      30.656 -46.768  16.564  1.00 87.56           H  
ATOM   1156  CA  ALA A  78      32.397 -47.258  17.688  1.00 87.56           C  
ATOM   1157  HA  ALA A  78      32.680 -46.620  18.525  1.00 87.56           H  
ATOM   1158  C   ALA A  78      33.684 -47.819  17.064  1.00 87.56           C  
ATOM   1159  CB  ALA A  78      31.516 -48.387  18.214  1.00 87.56           C  
ATOM   1160  HB1 ALA A  78      30.675 -47.956  18.758  1.00 87.56           H  
ATOM   1161  HB2 ALA A  78      32.097 -49.027  18.878  1.00 87.56           H  
ATOM   1162  HB3 ALA A  78      31.137 -48.994  17.391  1.00 87.56           H  
ATOM   1163  O   ALA A  78      34.753 -47.757  17.680  1.00 87.56           O  
ATOM   1164  N   ARG A  79      33.615 -48.306  15.817  1.00 79.86           N  
ATOM   1165  H   ARG A  79      32.702 -48.389  15.393  1.00 79.86           H  
ATOM   1166  CA  ARG A  79      34.790 -48.762  15.063  1.00 79.86           C  
ATOM   1167  HA  ARG A  79      35.326 -49.482  15.682  1.00 79.86           H  
ATOM   1168  C   ARG A  79      35.769 -47.620  14.787  1.00 79.86           C  
ATOM   1169  CB  ARG A  79      34.332 -49.479  13.787  1.00 79.86           C  
ATOM   1170  HB2 ARG A  79      33.589 -50.224  14.072  1.00 79.86           H  
ATOM   1171  HB3 ARG A  79      33.860 -48.765  13.111  1.00 79.86           H  
ATOM   1172  O   ARG A  79      36.968 -47.827  14.967  1.00 79.86           O  
ATOM   1173  CG  ARG A  79      35.497 -50.179  13.062  1.00 79.86           C  
ATOM   1174  HG2 ARG A  79      36.220 -49.433  12.733  1.00 79.86           H  
ATOM   1175  HG3 ARG A  79      35.995 -50.862  13.750  1.00 79.86           H  
ATOM   1176  CD  ARG A  79      35.016 -50.963  11.833  1.00 79.86           C  
ATOM   1177  HD2 ARG A  79      35.879 -51.410  11.340  1.00 79.86           H  
ATOM   1178  HD3 ARG A  79      34.541 -50.266  11.142  1.00 79.86           H  
ATOM   1179  NE  ARG A  79      34.080 -52.025  12.230  1.00 79.86           N  
ATOM   1180  HE  ARG A  79      34.246 -52.461  13.126  1.00 79.86           H  
ATOM   1181  NH1 ARG A  79      32.468 -51.852  10.590  1.00 79.86           N  
ATOM   1182 HH11 ARG A  79      31.525 -52.057  10.293  1.00 79.86           H  
ATOM   1183 HH12 ARG A  79      33.082 -51.268  10.039  1.00 79.86           H  
ATOM   1184  NH2 ARG A  79      32.105 -53.040  12.459  1.00 79.86           N  
ATOM   1185 HH21 ARG A  79      31.133 -53.188  12.228  1.00 79.86           H  
ATOM   1186 HH22 ARG A  79      32.466 -53.302  13.365  1.00 79.86           H  
ATOM   1187  CZ  ARG A  79      32.891 -52.299  11.741  1.00 79.86           C  
ATOM   1188  N   ARG A  80      35.295 -46.411  14.441  1.00 79.05           N  
ATOM   1189  H   ARG A  80      34.301 -46.312  14.291  1.00 79.05           H  
ATOM   1190  CA  ARG A  80      36.173 -45.228  14.324  1.00 79.05           C  
ATOM   1191  HA  ARG A  80      36.963 -45.478  13.615  1.00 79.05           H  
ATOM   1192  C   ARG A  80      36.872 -44.927  15.646  1.00 79.05           C  
ATOM   1193  CB  ARG A  80      35.408 -43.983  13.828  1.00 79.05           C  
ATOM   1194  HB2 ARG A  80      34.626 -43.729  14.543  1.00 79.05           H  
ATOM   1195  HB3 ARG A  80      34.928 -44.210  12.876  1.00 79.05           H  
ATOM   1196  O   ARG A  80      38.092 -44.793  15.665  1.00 79.05           O  
ATOM   1197  CG  ARG A  80      36.330 -42.752  13.661  1.00 79.05           C  
ATOM   1198  HG2 ARG A  80      36.899 -42.572  14.573  1.00 79.05           H  
ATOM   1199  HG3 ARG A  80      35.724 -41.863  13.490  1.00 79.05           H  
ATOM   1200  CD  ARG A  80      37.291 -42.938  12.480  1.00 79.05           C  
ATOM   1201  HD2 ARG A  80      37.818 -43.887  12.585  1.00 79.05           H  
ATOM   1202  HD3 ARG A  80      36.694 -42.980  11.569  1.00 79.05           H  
ATOM   1203  NE  ARG A  80      38.312 -41.877  12.394  1.00 79.05           N  
ATOM   1204  HE  ARG A  80      38.786 -41.588  13.238  1.00 79.05           H  
ATOM   1205  NH1 ARG A  80      38.337 -41.601  10.113  1.00 79.05           N  
ATOM   1206 HH11 ARG A  80      38.701 -41.116   9.305  1.00 79.05           H  
ATOM   1207 HH12 ARG A  80      37.473 -42.121  10.066  1.00 79.05           H  
ATOM   1208  NH2 ARG A  80      39.832 -40.545  11.386  1.00 79.05           N  
ATOM   1209 HH21 ARG A  80      40.200 -40.407  12.316  1.00 79.05           H  
ATOM   1210 HH22 ARG A  80      40.241 -40.080  10.588  1.00 79.05           H  
ATOM   1211  CZ  ARG A  80      38.816 -41.347  11.298  1.00 79.05           C  
ATOM   1212  N   ILE A  81      36.117 -44.867  16.742  1.00 84.07           N  
ATOM   1213  H   ILE A  81      35.119 -44.973  16.629  1.00 84.07           H  
ATOM   1214  CA  ILE A  81      36.647 -44.604  18.086  1.00 84.07           C  
ATOM   1215  HA  ILE A  81      37.150 -43.636  18.079  1.00 84.07           H  
ATOM   1216  C   ILE A  81      37.711 -45.646  18.471  1.00 84.07           C  
ATOM   1217  CB  ILE A  81      35.472 -44.527  19.089  1.00 84.07           C  
ATOM   1218  HB  ILE A  81      34.823 -45.389  18.929  1.00 84.07           H  
ATOM   1219  O   ILE A  81      38.751 -45.282  19.017  1.00 84.07           O  
ATOM   1220  CG1 ILE A  81      34.656 -43.236  18.839  1.00 84.07           C  
ATOM   1221 HG12 ILE A  81      34.469 -43.117  17.772  1.00 84.07           H  
ATOM   1222 HG13 ILE A  81      35.235 -42.372  19.166  1.00 84.07           H  
ATOM   1223  CG2 ILE A  81      35.959 -44.572  20.547  1.00 84.07           C  
ATOM   1224 HG21 ILE A  81      36.476 -45.510  20.749  1.00 84.07           H  
ATOM   1225 HG22 ILE A  81      36.635 -43.740  20.743  1.00 84.07           H  
ATOM   1226 HG23 ILE A  81      35.108 -44.519  21.225  1.00 84.07           H  
ATOM   1227  CD1 ILE A  81      33.291 -43.214  19.538  1.00 84.07           C  
ATOM   1228 HD11 ILE A  81      32.716 -44.095  19.252  1.00 84.07           H  
ATOM   1229 HD12 ILE A  81      33.410 -43.188  20.621  1.00 84.07           H  
ATOM   1230 HD13 ILE A  81      32.750 -42.321  19.227  1.00 84.07           H  
ATOM   1231  N   ARG A  82      37.517 -46.929  18.129  1.00 75.61           N  
ATOM   1232  H   ARG A  82      36.628 -47.181  17.720  1.00 75.61           H  
ATOM   1233  CA  ARG A  82      38.517 -47.984  18.374  1.00 75.61           C  
ATOM   1234  HA  ARG A  82      38.767 -47.965  19.435  1.00 75.61           H  
ATOM   1235  C   ARG A  82      39.832 -47.732  17.630  1.00 75.61           C  
ATOM   1236  CB  ARG A  82      37.927 -49.362  18.022  1.00 75.61           C  
ATOM   1237  HB2 ARG A  82      37.881 -49.478  16.939  1.00 75.61           H  
ATOM   1238  HB3 ARG A  82      36.911 -49.437  18.411  1.00 75.61           H  
ATOM   1239  O   ARG A  82      40.899 -47.955  18.196  1.00 75.61           O  
ATOM   1240  CG  ARG A  82      38.784 -50.484  18.634  1.00 75.61           C  
ATOM   1241  HG2 ARG A  82      39.775 -50.470  18.182  1.00 75.61           H  
ATOM   1242  HG3 ARG A  82      38.901 -50.295  19.701  1.00 75.61           H  
ATOM   1243  CD  ARG A  82      38.170 -51.882  18.471  1.00 75.61           C  
ATOM   1244  HD2 ARG A  82      37.199 -51.891  18.966  1.00 75.61           H  
ATOM   1245  HD3 ARG A  82      38.805 -52.609  18.978  1.00 75.61           H  
ATOM   1246  NE  ARG A  82      37.991 -52.286  17.065  1.00 75.61           N  
ATOM   1247  HE  ARG A  82      37.046 -52.402  16.727  1.00 75.61           H  
ATOM   1248  NH1 ARG A  82      40.183 -52.570  16.423  1.00 75.61           N  
ATOM   1249 HH11 ARG A  82      40.474 -52.272  17.344  1.00 75.61           H  
ATOM   1250 HH12 ARG A  82      40.852 -52.758  15.691  1.00 75.61           H  
ATOM   1251  NH2 ARG A  82      38.502 -53.006  15.006  1.00 75.61           N  
ATOM   1252 HH21 ARG A  82      37.501 -53.075  14.895  1.00 75.61           H  
ATOM   1253 HH22 ARG A  82      39.136 -53.277  14.267  1.00 75.61           H  
ATOM   1254  CZ  ARG A  82      38.903 -52.615  16.176  1.00 75.61           C  
ATOM   1255  N   THR A  83      39.766 -47.259  16.385  1.00 69.50           N  
ATOM   1256  H   THR A  83      38.856 -47.142  15.963  1.00 69.50           H  
ATOM   1257  CA  THR A  83      40.950 -46.889  15.594  1.00 69.50           C  
ATOM   1258  HA  THR A  83      41.664 -47.712  15.628  1.00 69.50           H  
ATOM   1259  C   THR A  83      41.660 -45.662  16.172  1.00 69.50           C  
ATOM   1260  CB  THR A  83      40.563 -46.656  14.125  1.00 69.50           C  
ATOM   1261  HB  THR A  83      39.831 -45.851  14.060  1.00 69.50           H  
ATOM   1262  O   THR A  83      42.871 -45.709  16.376  1.00 69.50           O  
ATOM   1263  CG2 THR A  83      41.753 -46.327  13.225  1.00 69.50           C  
ATOM   1264 HG21 THR A  83      41.426 -46.273  12.187  1.00 69.50           H  
ATOM   1265 HG22 THR A  83      42.168 -45.358  13.502  1.00 69.50           H  
ATOM   1266 HG23 THR A  83      42.529 -47.086  13.328  1.00 69.50           H  
ATOM   1267  OG1 THR A  83      40.001 -47.831  13.588  1.00 69.50           O  
ATOM   1268  HG1 THR A  83      40.725 -48.340  13.217  1.00 69.50           H  
ATOM   1269  N   GLU A  84      40.923 -44.595  16.497  1.00 72.15           N  
ATOM   1270  H   GLU A  84      39.931 -44.624  16.314  1.00 72.15           H  
ATOM   1271  CA  GLU A  84      41.474 -43.358  17.084  1.00 72.15           C  
ATOM   1272  HA  GLU A  84      42.213 -42.920  16.413  1.00 72.15           H  
ATOM   1273  C   GLU A  84      42.175 -43.595  18.434  1.00 72.15           C  
ATOM   1274  CB  GLU A  84      40.337 -42.348  17.299  1.00 72.15           C  
ATOM   1275  HB2 GLU A  84      40.712 -41.518  17.898  1.00 72.15           H  
ATOM   1276  HB3 GLU A  84      39.548 -42.839  17.869  1.00 72.15           H  
ATOM   1277  O   GLU A  84      43.195 -42.977  18.732  1.00 72.15           O  
ATOM   1278  CG  GLU A  84      39.717 -41.773  16.020  1.00 72.15           C  
ATOM   1279  HG2 GLU A  84      38.845 -41.182  16.301  1.00 72.15           H  
ATOM   1280  HG3 GLU A  84      39.363 -42.593  15.394  1.00 72.15           H  
ATOM   1281  CD  GLU A  84      40.660 -40.891  15.194  1.00 72.15           C  
ATOM   1282  OE1 GLU A  84      40.325 -40.705  14.001  1.00 72.15           O  
ATOM   1283  OE2 GLU A  84      41.685 -40.411  15.718  1.00 72.15           O  
ATOM   1284  N   LEU A  85      41.675 -44.535  19.244  1.00 71.38           N  
ATOM   1285  H   LEU A  85      40.811 -44.980  18.971  1.00 71.38           H  
ATOM   1286  CA  LEU A  85      42.275 -44.901  20.533  1.00 71.38           C  
ATOM   1287  HA  LEU A  85      42.602 -43.980  21.015  1.00 71.38           H  
ATOM   1288  C   LEU A  85      43.561 -45.746  20.412  1.00 71.38           C  
ATOM   1289  CB  LEU A  85      41.199 -45.560  21.420  1.00 71.38           C  
ATOM   1290  HB2 LEU A  85      41.669 -45.989  22.305  1.00 71.38           H  
ATOM   1291  HB3 LEU A  85      40.740 -46.372  20.856  1.00 71.38           H  
ATOM   1292  O   LEU A  85      44.116 -46.164  21.431  1.00 71.38           O  
ATOM   1293  CG  LEU A  85      40.109 -44.572  21.881  1.00 71.38           C  
ATOM   1294  HG  LEU A  85      39.710 -44.028  21.024  1.00 71.38           H  
ATOM   1295  CD1 LEU A  85      38.960 -45.323  22.551  1.00 71.38           C  
ATOM   1296 HD11 LEU A  85      39.306 -45.764  23.486  1.00 71.38           H  
ATOM   1297 HD12 LEU A  85      38.590 -46.098  21.880  1.00 71.38           H  
ATOM   1298 HD13 LEU A  85      38.149 -44.626  22.762  1.00 71.38           H  
ATOM   1299  CD2 LEU A  85      40.640 -43.557  22.895  1.00 71.38           C  
ATOM   1300 HD21 LEU A  85      41.390 -42.915  22.435  1.00 71.38           H  
ATOM   1301 HD22 LEU A  85      41.072 -44.063  23.759  1.00 71.38           H  
ATOM   1302 HD23 LEU A  85      39.821 -42.917  23.224  1.00 71.38           H  
ATOM   1303  N   GLY A  86      44.053 -46.002  19.193  1.00 62.94           N  
ATOM   1304  H   GLY A  86      43.556 -45.628  18.398  1.00 62.94           H  
ATOM   1305  CA  GLY A  86      45.357 -46.626  18.946  1.00 62.94           C  
ATOM   1306  HA2 GLY A  86      46.132 -46.031  19.428  1.00 62.94           H  
ATOM   1307  HA3 GLY A  86      45.538 -46.625  17.871  1.00 62.94           H  
ATOM   1308  C   GLY A  86      45.480 -48.070  19.444  1.00 62.94           C  
ATOM   1309  O   GLY A  86      46.591 -48.558  19.650  1.00 62.94           O  
ATOM   1310  N   THR A  87      44.362 -48.769  19.663  1.00 44.68           N  
ATOM   1311  H   THR A  87      43.478 -48.321  19.466  1.00 44.68           H  
ATOM   1312  CA  THR A  87      44.322 -50.112  20.270  1.00 44.68           C  
ATOM   1313  HA  THR A  87      45.105 -50.148  21.027  1.00 44.68           H  
ATOM   1314  C   THR A  87      44.660 -51.240  19.286  1.00 44.68           C  
ATOM   1315  CB  THR A  87      42.988 -50.365  20.998  1.00 44.68           C  
ATOM   1316  HB  THR A  87      42.970 -51.390  21.369  1.00 44.68           H  
ATOM   1317  O   THR A  87      44.075 -52.322  19.352  1.00 44.68           O  
ATOM   1318  CG2 THR A  87      42.780 -49.445  22.199  1.00 44.68           C  
ATOM   1319 HG21 THR A  87      43.585 -49.595  22.919  1.00 44.68           H  
ATOM   1320 HG22 THR A  87      41.821 -49.678  22.662  1.00 44.68           H  
ATOM   1321 HG23 THR A  87      42.771 -48.404  21.877  1.00 44.68           H  
ATOM   1322  OG1 THR A  87      41.896 -50.171  20.139  1.00 44.68           O  
ATOM   1323  HG1 THR A  87      41.923 -50.893  19.508  1.00 44.68           H  
ATOM   1324  N   GLU A  88      45.583 -51.011  18.347  1.00 38.53           N  
ATOM   1325  H   GLU A  88      46.088 -50.136  18.371  1.00 38.53           H  
ATOM   1326  CA  GLU A  88      46.007 -52.041  17.397  1.00 38.53           C  
ATOM   1327  HA  GLU A  88      45.114 -52.424  16.902  1.00 38.53           H  
ATOM   1328  C   GLU A  88      46.673 -53.221  18.115  1.00 38.53           C  
ATOM   1329  CB  GLU A  88      46.931 -51.496  16.302  1.00 38.53           C  
ATOM   1330  HB2 GLU A  88      47.756 -50.942  16.750  1.00 38.53           H  
ATOM   1331  HB3 GLU A  88      47.342 -52.352  15.767  1.00 38.53           H  
ATOM   1332  O   GLU A  88      47.626 -53.077  18.888  1.00 38.53           O  
ATOM   1333  CG  GLU A  88      46.189 -50.613  15.290  1.00 38.53           C  
ATOM   1334  HG2 GLU A  88      46.048 -49.619  15.714  1.00 38.53           H  
ATOM   1335  HG3 GLU A  88      45.204 -51.043  15.103  1.00 38.53           H  
ATOM   1336  CD  GLU A  88      46.961 -50.524  13.965  1.00 38.53           C  
ATOM   1337  OE1 GLU A  88      46.305 -50.688  12.913  1.00 38.53           O  
ATOM   1338  OE2 GLU A  88      48.200 -50.345  14.022  1.00 38.53           O  
ATOM   1339  N   VAL A  89      46.159 -54.421  17.845  1.00 34.81           N  
ATOM   1340  H   VAL A  89      45.391 -54.480  17.191  1.00 34.81           H  
ATOM   1341  CA  VAL A  89      46.644 -55.653  18.463  1.00 34.81           C  
ATOM   1342  HA  VAL A  89      46.766 -55.478  19.532  1.00 34.81           H  
ATOM   1343  C   VAL A  89      48.009 -55.996  17.875  1.00 34.81           C  
ATOM   1344  CB  VAL A  89      45.633 -56.804  18.290  1.00 34.81           C  
ATOM   1345  HB  VAL A  89      45.458 -56.981  17.229  1.00 34.81           H  
ATOM   1346  O   VAL A  89      48.111 -56.515  16.763  1.00 34.81           O  
ATOM   1347  CG1 VAL A  89      46.139 -58.104  18.932  1.00 34.81           C  
ATOM   1348 HG11 VAL A  89      46.353 -57.946  19.989  1.00 34.81           H  
ATOM   1349 HG12 VAL A  89      45.383 -58.883  18.831  1.00 34.81           H  
ATOM   1350 HG13 VAL A  89      47.043 -58.449  18.430  1.00 34.81           H  
ATOM   1351  CG2 VAL A  89      44.292 -56.458  18.952  1.00 34.81           C  
ATOM   1352 HG21 VAL A  89      43.598 -57.289  18.828  1.00 34.81           H  
ATOM   1353 HG22 VAL A  89      43.853 -55.575  18.488  1.00 34.81           H  
ATOM   1354 HG23 VAL A  89      44.435 -56.264  20.015  1.00 34.81           H  
ATOM   1355  N   ARG A  90      49.073 -55.762  18.652  1.00 30.92           N  
ATOM   1356  H   ARG A  90      48.922 -55.233  19.499  1.00 30.92           H  
ATOM   1357  CA  ARG A  90      50.386 -56.358  18.382  1.00 30.92           C  
ATOM   1358  HA  ARG A  90      50.742 -56.016  17.411  1.00 30.92           H  
ATOM   1359  C   ARG A  90      50.233 -57.877  18.326  1.00 30.92           C  
ATOM   1360  CB  ARG A  90      51.404 -55.989  19.470  1.00 30.92           C  
ATOM   1361  HB2 ARG A  90      52.245 -56.679  19.393  1.00 30.92           H  
ATOM   1362  HB3 ARG A  90      50.954 -56.119  20.454  1.00 30.92           H  
ATOM   1363  O   ARG A  90      50.027 -58.515  19.355  1.00 30.92           O  
ATOM   1364  CG  ARG A  90      51.946 -54.565  19.329  1.00 30.92           C  
ATOM   1365  HG2 ARG A  90      51.143 -53.843  19.483  1.00 30.92           H  
ATOM   1366  HG3 ARG A  90      52.367 -54.435  18.333  1.00 30.92           H  
ATOM   1367  CD  ARG A  90      53.042 -54.366  20.380  1.00 30.92           C  
ATOM   1368  HD2 ARG A  90      52.591 -54.420  21.371  1.00 30.92           H  
ATOM   1369  HD3 ARG A  90      53.768 -55.174  20.284  1.00 30.92           H  
ATOM   1370  NE  ARG A  90      53.728 -53.075  20.213  1.00 30.92           N  
ATOM   1371  HE  ARG A  90      53.337 -52.441  19.531  1.00 30.92           H  
ATOM   1372  NH1 ARG A  90      55.327 -53.423  21.821  1.00 30.92           N  
ATOM   1373 HH11 ARG A  90      54.927 -54.333  22.000  1.00 30.92           H  
ATOM   1374 HH12 ARG A  90      56.138 -53.119  22.341  1.00 30.92           H  
ATOM   1375  NH2 ARG A  90      55.322 -51.515  20.651  1.00 30.92           N  
ATOM   1376 HH21 ARG A  90      54.909 -50.918  19.948  1.00 30.92           H  
ATOM   1377 HH22 ARG A  90      56.120 -51.199  21.184  1.00 30.92           H  
ATOM   1378  CZ  ARG A  90      54.786 -52.678  20.894  1.00 30.92           C  
ATOM   1379  N   GLY A  91      50.369 -58.447  17.132  1.00 30.67           N  
ATOM   1380  H   GLY A  91      50.394 -57.841  16.325  1.00 30.67           H  
ATOM   1381  CA  GLY A  91      50.388 -59.893  16.914  1.00 30.67           C  
ATOM   1382  HA2 GLY A  91      50.289 -60.101  15.848  1.00 30.67           H  
ATOM   1383  HA3 GLY A  91      49.548 -60.351  17.436  1.00 30.67           H  
ATOM   1384  C   GLY A  91      51.683 -60.530  17.419  1.00 30.67           C  
ATOM   1385  O   GLY A  91      52.485 -61.001  16.616  1.00 30.67           O  
ATOM   1386  N   GLU A  92      51.918 -60.516  18.735  1.00 30.06           N  
ATOM   1387  H   GLU A  92      51.232 -60.087  19.340  1.00 30.06           H  
ATOM   1388  CA  GLU A  92      53.058 -61.203  19.345  1.00 30.06           C  
ATOM   1389  HA  GLU A  92      53.973 -60.838  18.878  1.00 30.06           H  
ATOM   1390  C   GLU A  92      52.967 -62.708  19.065  1.00 30.06           C  
ATOM   1391  CB  GLU A  92      53.166 -60.930  20.859  1.00 30.06           C  
ATOM   1392  HB2 GLU A  92      53.871 -61.648  21.276  1.00 30.06           H  
ATOM   1393  HB3 GLU A  92      52.196 -61.075  21.335  1.00 30.06           H  
ATOM   1394  O   GLU A  92      52.103 -63.408  19.590  1.00 30.06           O  
ATOM   1395  CG  GLU A  92      53.694 -59.516  21.153  1.00 30.06           C  
ATOM   1396  HG2 GLU A  92      54.556 -59.333  20.512  1.00 30.06           H  
ATOM   1397  HG3 GLU A  92      52.926 -58.790  20.885  1.00 30.06           H  
ATOM   1398  CD  GLU A  92      54.121 -59.290  22.617  1.00 30.06           C  
ATOM   1399  OE1 GLU A  92      54.835 -58.282  22.839  1.00 30.06           O  
ATOM   1400  OE2 GLU A  92      53.750 -60.100  23.496  1.00 30.06           O  
ATOM   1401  N   ALA A  93      53.870 -63.203  18.215  1.00 36.24           N  
ATOM   1402  H   ALA A  93      54.495 -62.558  17.753  1.00 36.24           H  
ATOM   1403  CA  ALA A  93      53.970 -64.616  17.875  1.00 36.24           C  
ATOM   1404  HA  ALA A  93      53.017 -64.936  17.453  1.00 36.24           H  
ATOM   1405  C   ALA A  93      54.302 -65.437  19.143  1.00 36.24           C  
ATOM   1406  CB  ALA A  93      55.032 -64.775  16.780  1.00 36.24           C  
ATOM   1407  HB1 ALA A  93      55.112 -65.826  16.500  1.00 36.24           H  
ATOM   1408  HB2 ALA A  93      56.000 -64.430  17.144  1.00 36.24           H  
ATOM   1409  HB3 ALA A  93      54.747 -64.194  15.902  1.00 36.24           H  
ATOM   1410  O   ALA A  93      55.388 -65.248  19.704  1.00 36.24           O  
ATOM   1411  N   PRO A  94      53.411 -66.333  19.620  1.00 37.61           N  
ATOM   1412  CA  PRO A  94      53.594 -66.979  20.918  1.00 37.61           C  
ATOM   1413  HA  PRO A  94      53.662 -66.186  21.663  1.00 37.61           H  
ATOM   1414  C   PRO A  94      54.860 -67.844  21.007  1.00 37.61           C  
ATOM   1415  CB  PRO A  94      52.313 -67.773  21.185  1.00 37.61           C  
ATOM   1416  HB2 PRO A  94      52.403 -68.780  20.777  1.00 37.61           H  
ATOM   1417  HB3 PRO A  94      52.072 -67.808  22.247  1.00 37.61           H  
ATOM   1418  O   PRO A  94      55.264 -68.510  20.053  1.00 37.61           O  
ATOM   1419  CG  PRO A  94      51.266 -66.995  20.391  1.00 37.61           C  
ATOM   1420  HG2 PRO A  94      50.405 -67.613  20.135  1.00 37.61           H  
ATOM   1421  HG3 PRO A  94      50.958 -66.111  20.949  1.00 37.61           H  
ATOM   1422  CD  PRO A  94      52.051 -66.575  19.152  1.00 37.61           C  
ATOM   1423  HD2 PRO A  94      52.058 -67.386  18.424  1.00 37.61           H  
ATOM   1424  HD3 PRO A  94      51.585 -65.688  18.720  1.00 37.61           H  
ATOM   1425  N   SER A  95      55.486 -67.835  22.186  1.00 38.89           N  
ATOM   1426  H   SER A  95      55.074 -67.276  22.920  1.00 38.89           H  
ATOM   1427  CA  SER A  95      56.791 -68.460  22.434  1.00 38.89           C  
ATOM   1428  HA  SER A  95      57.497 -68.046  21.714  1.00 38.89           H  
ATOM   1429  C   SER A  95      56.788 -69.985  22.277  1.00 38.89           C  
ATOM   1430  CB  SER A  95      57.276 -68.090  23.838  1.00 38.89           C  
ATOM   1431  HB2 SER A  95      57.378 -67.006  23.902  1.00 38.89           H  
ATOM   1432  HB3 SER A  95      56.539 -68.417  24.571  1.00 38.89           H  
ATOM   1433  O   SER A  95      55.891 -70.678  22.755  1.00 38.89           O  
ATOM   1434  OG  SER A  95      58.524 -68.696  24.133  1.00 38.89           O  
ATOM   1435  HG  SER A  95      58.876 -68.265  24.916  1.00 38.89           H  
ATOM   1436  N   ALA A  96      57.873 -70.520  21.711  1.00 45.43           N  
ATOM   1437  H   ALA A  96      58.573 -69.885  21.353  1.00 45.43           H  
ATOM   1438  CA  ALA A  96      58.088 -71.955  21.525  1.00 45.43           C  
ATOM   1439  HA  ALA A  96      57.215 -72.370  21.023  1.00 45.43           H  
ATOM   1440  C   ALA A  96      58.282 -72.759  22.832  1.00 45.43           C  
ATOM   1441  CB  ALA A  96      59.308 -72.118  20.606  1.00 45.43           C  
ATOM   1442  HB1 ALA A  96      60.198 -71.712  21.087  1.00 45.43           H  
ATOM   1443  HB2 ALA A  96      59.133 -71.599  19.663  1.00 45.43           H  
ATOM   1444  HB3 ALA A  96      59.468 -73.176  20.399  1.00 45.43           H  
ATOM   1445  O   ALA A  96      58.220 -73.986  22.794  1.00 45.43           O  
ATOM   1446  N   LEU A  97      58.565 -72.103  23.966  1.00 49.94           N  
ATOM   1447  H   LEU A  97      58.570 -71.093  23.935  1.00 49.94           H  
ATOM   1448  CA  LEU A  97      58.999 -72.778  25.202  1.00 49.94           C  
ATOM   1449  HA  LEU A  97      59.475 -73.722  24.938  1.00 49.94           H  
ATOM   1450  C   LEU A  97      57.853 -73.161  26.151  1.00 49.94           C  
ATOM   1451  CB  LEU A  97      60.038 -71.896  25.921  1.00 49.94           C  
ATOM   1452  HB2 LEU A  97      60.180 -72.273  26.934  1.00 49.94           H  
ATOM   1453  HB3 LEU A  97      59.638 -70.885  26.002  1.00 49.94           H  
ATOM   1454  O   LEU A  97      57.845 -74.272  26.674  1.00 49.94           O  
ATOM   1455  CG  LEU A  97      61.412 -71.851  25.226  1.00 49.94           C  
ATOM   1456  HG  LEU A  97      61.281 -71.640  24.164  1.00 49.94           H  
ATOM   1457  CD1 LEU A  97      62.267 -70.737  25.829  1.00 49.94           C  
ATOM   1458 HD11 LEU A  97      62.419 -70.919  26.893  1.00 49.94           H  
ATOM   1459 HD12 LEU A  97      61.766 -69.777  25.697  1.00 49.94           H  
ATOM   1460 HD13 LEU A  97      63.234 -70.699  25.327  1.00 49.94           H  
ATOM   1461  CD2 LEU A  97      62.179 -73.167  25.382  1.00 49.94           C  
ATOM   1462 HD21 LEU A  97      62.293 -73.410  26.439  1.00 49.94           H  
ATOM   1463 HD22 LEU A  97      63.164 -73.079  24.923  1.00 49.94           H  
ATOM   1464 HD23 LEU A  97      61.641 -73.977  24.890  1.00 49.94           H  
ATOM   1465  N   ALA A  98      56.879 -72.271  26.361  1.00 49.18           N  
ATOM   1466  H   ALA A  98      56.898 -71.408  25.836  1.00 49.18           H  
ATOM   1467  CA  ALA A  98      55.908 -72.382  27.461  1.00 49.18           C  
ATOM   1468  HA  ALA A  98      56.460 -72.494  28.395  1.00 49.18           H  
ATOM   1469  C   ALA A  98      54.958 -73.597  27.372  1.00 49.18           C  
ATOM   1470  CB  ALA A  98      55.124 -71.065  27.523  1.00 49.18           C  
ATOM   1471  HB1 ALA A  98      54.431 -71.097  28.364  1.00 49.18           H  
ATOM   1472  HB2 ALA A  98      55.808 -70.229  27.667  1.00 49.18           H  
ATOM   1473  HB3 ALA A  98      54.557 -70.921  26.603  1.00 49.18           H  
ATOM   1474  O   ALA A  98      54.292 -73.937  28.345  1.00 49.18           O  
ATOM   1475  N   GLY A  99      54.884 -74.259  26.213  1.00 49.12           N  
ATOM   1476  H   GLY A  99      55.479 -73.949  25.457  1.00 49.12           H  
ATOM   1477  CA  GLY A  99      54.055 -75.449  26.010  1.00 49.12           C  
ATOM   1478  HA2 GLY A  99      53.082 -75.289  26.475  1.00 49.12           H  
ATOM   1479  HA3 GLY A  99      53.900 -75.588  24.940  1.00 49.12           H  
ATOM   1480  C   GLY A  99      54.632 -76.756  26.571  1.00 49.12           C  
ATOM   1481  O   GLY A  99      53.900 -77.743  26.607  1.00 49.12           O  
ATOM   1482  N   LEU A 100      55.909 -76.804  26.983  1.00 55.76           N  
ATOM   1483  H   LEU A 100      56.468 -75.964  26.956  1.00 55.76           H  
ATOM   1484  CA  LEU A 100      56.509 -78.033  27.528  1.00 55.76           C  
ATOM   1485  HA  LEU A 100      56.126 -78.887  26.970  1.00 55.76           H  
ATOM   1486  C   LEU A 100      56.114 -78.295  28.991  1.00 55.76           C  
ATOM   1487  CB  LEU A 100      58.045 -78.017  27.383  1.00 55.76           C  
ATOM   1488  HB2 LEU A 100      58.433 -78.743  28.097  1.00 55.76           H  
ATOM   1489  HB3 LEU A 100      58.444 -77.047  27.677  1.00 55.76           H  
ATOM   1490  O   LEU A 100      55.793 -79.433  29.339  1.00 55.76           O  
ATOM   1491  CG  LEU A 100      58.553 -78.416  25.982  1.00 55.76           C  
ATOM   1492  HG  LEU A 100      57.817 -79.054  25.492  1.00 55.76           H  
ATOM   1493  CD1 LEU A 100      58.818 -77.203  25.088  1.00 55.76           C  
ATOM   1494 HD11 LEU A 100      59.556 -76.550  25.554  1.00 55.76           H  
ATOM   1495 HD12 LEU A 100      59.177 -77.526  24.111  1.00 55.76           H  
ATOM   1496 HD13 LEU A 100      57.894 -76.641  24.953  1.00 55.76           H  
ATOM   1497  CD2 LEU A 100      59.861 -79.207  26.085  1.00 55.76           C  
ATOM   1498 HD21 LEU A 100      59.710 -80.092  26.703  1.00 55.76           H  
ATOM   1499 HD22 LEU A 100      60.630 -78.586  26.543  1.00 55.76           H  
ATOM   1500 HD23 LEU A 100      60.184 -79.520  25.092  1.00 55.76           H  
ATOM   1501  N   ASP A 101      56.120 -77.257  29.831  1.00 54.75           N  
ATOM   1502  H   ASP A 101      56.451 -76.373  29.474  1.00 54.75           H  
ATOM   1503  CA  ASP A 101      56.080 -77.384  31.298  1.00 54.75           C  
ATOM   1504  HA  ASP A 101      56.938 -77.974  31.622  1.00 54.75           H  
ATOM   1505  C   ASP A 101      54.811 -78.080  31.825  1.00 54.75           C  
ATOM   1506  CB  ASP A 101      56.197 -75.982  31.929  1.00 54.75           C  
ATOM   1507  HB2 ASP A 101      55.318 -75.401  31.648  1.00 54.75           H  
ATOM   1508  HB3 ASP A 101      56.192 -76.088  33.014  1.00 54.75           H  
ATOM   1509  O   ASP A 101      54.836 -78.772  32.843  1.00 54.75           O  
ATOM   1510  CG  ASP A 101      57.457 -75.199  31.528  1.00 54.75           C  
ATOM   1511  OD1 ASP A 101      58.460 -75.837  31.137  1.00 54.75           O  
ATOM   1512  OD2 ASP A 101      57.397 -73.950  31.588  1.00 54.75           O  
ATOM   1513  N   ALA A 102      53.689 -77.943  31.113  1.00 50.11           N  
ATOM   1514  H   ALA A 102      53.739 -77.391  30.268  1.00 50.11           H  
ATOM   1515  CA  ALA A 102      52.400 -78.504  31.517  1.00 50.11           C  
ATOM   1516  HA  ALA A 102      52.197 -78.185  32.539  1.00 50.11           H  
ATOM   1517  C   ALA A 102      52.351 -80.048  31.514  1.00 50.11           C  
ATOM   1518  CB  ALA A 102      51.322 -77.906  30.602  1.00 50.11           C  
ATOM   1519  HB1 ALA A 102      51.338 -76.818  30.673  1.00 50.11           H  
ATOM   1520  HB2 ALA A 102      51.504 -78.203  29.570  1.00 50.11           H  
ATOM   1521  HB3 ALA A 102      50.341 -78.266  30.911  1.00 50.11           H  
ATOM   1522  O   ALA A 102      51.448 -80.625  32.122  1.00 50.11           O  
ATOM   1523  N   LEU A 103      53.285 -80.730  30.835  1.00 51.02           N  
ATOM   1524  H   LEU A 103      54.035 -80.214  30.399  1.00 51.02           H  
ATOM   1525  CA  LEU A 103      53.209 -82.181  30.623  1.00 51.02           C  
ATOM   1526  HA  LEU A 103      52.161 -82.427  30.454  1.00 51.02           H  
ATOM   1527  C   LEU A 103      53.658 -83.016  31.838  1.00 51.02           C  
ATOM   1528  CB  LEU A 103      54.011 -82.548  29.357  1.00 51.02           C  
ATOM   1529  HB2 LEU A 103      53.936 -81.741  28.628  1.00 51.02           H  
ATOM   1530  HB3 LEU A 103      55.062 -82.643  29.631  1.00 51.02           H  
ATOM   1531  O   LEU A 103      53.175 -84.134  32.015  1.00 51.02           O  
ATOM   1532  CG  LEU A 103      53.531 -83.855  28.689  1.00 51.02           C  
ATOM   1533  HG  LEU A 103      53.398 -84.637  29.437  1.00 51.02           H  
ATOM   1534  CD1 LEU A 103      52.213 -83.646  27.936  1.00 51.02           C  
ATOM   1535 HD11 LEU A 103      52.314 -82.824  27.227  1.00 51.02           H  
ATOM   1536 HD12 LEU A 103      51.939 -84.553  27.397  1.00 51.02           H  
ATOM   1537 HD13 LEU A 103      51.416 -83.413  28.642  1.00 51.02           H  
ATOM   1538  CD2 LEU A 103      54.558 -84.349  27.671  1.00 51.02           C  
ATOM   1539 HD21 LEU A 103      54.186 -85.241  27.168  1.00 51.02           H  
ATOM   1540 HD22 LEU A 103      55.483 -84.601  28.190  1.00 51.02           H  
ATOM   1541 HD23 LEU A 103      54.743 -83.572  26.929  1.00 51.02           H  
ATOM   1542  N   GLU A 104      54.565 -82.509  32.682  1.00 53.27           N  
ATOM   1543  H   GLU A 104      54.920 -81.578  32.515  1.00 53.27           H  
ATOM   1544  CA  GLU A 104      55.155 -83.308  33.773  1.00 53.27           C  
ATOM   1545  HA  GLU A 104      55.473 -84.269  33.370  1.00 53.27           H  
ATOM   1546  C   GLU A 104      54.166 -83.626  34.910  1.00 53.27           C  
ATOM   1547  CB  GLU A 104      56.397 -82.611  34.360  1.00 53.27           C  
ATOM   1548  HB2 GLU A 104      56.707 -83.177  35.239  1.00 53.27           H  
ATOM   1549  HB3 GLU A 104      56.133 -81.604  34.681  1.00 53.27           H  
ATOM   1550  O   GLU A 104      54.278 -84.664  35.565  1.00 53.27           O  
ATOM   1551  CG  GLU A 104      57.591 -82.553  33.393  1.00 53.27           C  
ATOM   1552  HG2 GLU A 104      57.411 -81.782  32.645  1.00 53.27           H  
ATOM   1553  HG3 GLU A 104      57.664 -83.511  32.877  1.00 53.27           H  
ATOM   1554  CD  GLU A 104      58.914 -82.275  34.134  1.00 53.27           C  
ATOM   1555  OE1 GLU A 104      59.905 -82.982  33.831  1.00 53.27           O  
ATOM   1556  OE2 GLU A 104      58.924 -81.399  35.028  1.00 53.27           O  
ATOM   1557  N   ALA A 105      53.177 -82.760  35.152  1.00 50.35           N  
ATOM   1558  H   ALA A 105      53.112 -81.945  34.558  1.00 50.35           H  
ATOM   1559  CA  ALA A 105      52.347 -82.821  36.357  1.00 50.35           C  
ATOM   1560  HA  ALA A 105      53.009 -82.856  37.223  1.00 50.35           H  
ATOM   1561  C   ALA A 105      51.433 -84.062  36.443  1.00 50.35           C  
ATOM   1562  CB  ALA A 105      51.534 -81.522  36.431  1.00 50.35           C  
ATOM   1563  HB1 ALA A 105      52.206 -80.664  36.443  1.00 50.35           H  
ATOM   1564  HB2 ALA A 105      50.872 -81.445  35.568  1.00 50.35           H  
ATOM   1565  HB3 ALA A 105      50.936 -81.516  37.342  1.00 50.35           H  
ATOM   1566  O   ALA A 105      51.204 -84.585  37.534  1.00 50.35           O  
ATOM   1567  N   ALA A 106      50.908 -84.546  35.312  1.00 48.21           N  
ATOM   1568  H   ALA A 106      51.173 -84.103  34.444  1.00 48.21           H  
ATOM   1569  CA  ALA A 106      49.862 -85.578  35.278  1.00 48.21           C  
ATOM   1570  HA  ALA A 106      49.206 -85.423  36.135  1.00 48.21           H  
ATOM   1571  C   ALA A 106      50.376 -87.032  35.390  1.00 48.21           C  
ATOM   1572  CB  ALA A 106      49.023 -85.357  34.014  1.00 48.21           C  
ATOM   1573  HB1 ALA A 106      48.194 -86.063  33.996  1.00 48.21           H  
ATOM   1574  HB2 ALA A 106      49.638 -85.509  33.127  1.00 48.21           H  
ATOM   1575  HB3 ALA A 106      48.622 -84.343  34.005  1.00 48.21           H  
ATOM   1576  O   ALA A 106      49.583 -87.966  35.502  1.00 48.21           O  
ATOM   1577  N   LEU A 107      51.697 -87.245  35.378  1.00 53.78           N  
ATOM   1578  H   LEU A 107      52.291 -86.430  35.321  1.00 53.78           H  
ATOM   1579  CA  LEU A 107      52.344 -88.569  35.363  1.00 53.78           C  
ATOM   1580  HA  LEU A 107      52.091 -89.044  34.415  1.00 53.78           H  
ATOM   1581  C   LEU A 107      51.919 -89.587  36.461  1.00 53.78           C  
ATOM   1582  CB  LEU A 107      53.872 -88.353  35.421  1.00 53.78           C  
ATOM   1583  HB2 LEU A 107      54.101 -87.710  36.271  1.00 53.78           H  
ATOM   1584  HB3 LEU A 107      54.356 -89.313  35.601  1.00 53.78           H  
ATOM   1585  O   LEU A 107      51.937 -90.791  36.159  1.00 53.78           O  
ATOM   1586  CG  LEU A 107      54.500 -87.731  34.158  1.00 53.78           C  
ATOM   1587  HG  LEU A 107      53.968 -86.820  33.883  1.00 53.78           H  
ATOM   1588  CD1 LEU A 107      55.965 -87.386  34.427  1.00 53.78           C  
ATOM   1589 HD11 LEU A 107      56.532 -88.283  34.679  1.00 53.78           H  
ATOM   1590 HD12 LEU A 107      56.028 -86.673  35.249  1.00 53.78           H  
ATOM   1591 HD13 LEU A 107      56.400 -86.916  33.544  1.00 53.78           H  
ATOM   1592  CD2 LEU A 107      54.468 -88.707  32.979  1.00 53.78           C  
ATOM   1593 HD21 LEU A 107      53.438 -88.886  32.671  1.00 53.78           H  
ATOM   1594 HD22 LEU A 107      55.000 -88.263  32.137  1.00 53.78           H  
ATOM   1595 HD23 LEU A 107      54.945 -89.649  33.249  1.00 53.78           H  
ATOM   1596  N   PRO A 108      51.600 -89.205  37.723  1.00 49.67           N  
ATOM   1597  CA  PRO A 108      51.501 -90.188  38.810  1.00 49.67           C  
ATOM   1598  HA  PRO A 108      52.372 -90.841  38.739  1.00 49.67           H  
ATOM   1599  C   PRO A 108      50.254 -91.087  38.823  1.00 49.67           C  
ATOM   1600  CB  PRO A 108      51.624 -89.397  40.118  1.00 49.67           C  
ATOM   1601  HB2 PRO A 108      52.175 -89.954  40.876  1.00 49.67           H  
ATOM   1602  HB3 PRO A 108      50.636 -89.126  40.491  1.00 49.67           H  
ATOM   1603  O   PRO A 108      50.408 -92.283  39.079  1.00 49.67           O  
ATOM   1604  CG  PRO A 108      52.362 -88.131  39.700  1.00 49.67           C  
ATOM   1605  HG2 PRO A 108      52.163 -87.299  40.376  1.00 49.67           H  
ATOM   1606  HG3 PRO A 108      53.432 -88.327  39.628  1.00 49.67           H  
ATOM   1607  CD  PRO A 108      51.785 -87.881  38.313  1.00 49.67           C  
ATOM   1608  HD2 PRO A 108      52.482 -87.255  37.755  1.00 49.67           H  
ATOM   1609  HD3 PRO A 108      50.821 -87.380  38.393  1.00 49.67           H  
ATOM   1610  N   GLU A 109      49.049 -90.553  38.581  1.00 41.16           N  
ATOM   1611  H   GLU A 109      48.989 -89.573  38.341  1.00 41.16           H  
ATOM   1612  CA  GLU A 109      47.781 -91.280  38.829  1.00 41.16           C  
ATOM   1613  HA  GLU A 109      47.866 -91.844  39.757  1.00 41.16           H  
ATOM   1614  C   GLU A 109      47.393 -92.296  37.749  1.00 41.16           C  
ATOM   1615  CB  GLU A 109      46.592 -90.311  38.967  1.00 41.16           C  
ATOM   1616  HB2 GLU A 109      46.565 -89.634  38.114  1.00 41.16           H  
ATOM   1617  HB3 GLU A 109      45.684 -90.914  38.948  1.00 41.16           H  
ATOM   1618  O   GLU A 109      46.651 -93.235  38.038  1.00 41.16           O  
ATOM   1619  CG  GLU A 109      46.582 -89.503  40.271  1.00 41.16           C  
ATOM   1620  HG2 GLU A 109      47.002 -90.123  41.064  1.00 41.16           H  
ATOM   1621  HG3 GLU A 109      47.226 -88.631  40.156  1.00 41.16           H  
ATOM   1622  CD  GLU A 109      45.161 -89.069  40.685  1.00 41.16           C  
ATOM   1623  OE1 GLU A 109      44.962 -88.894  41.909  1.00 41.16           O  
ATOM   1624  OE2 GLU A 109      44.286 -88.940  39.800  1.00 41.16           O  
ATOM   1625  N   VAL A 110      47.850 -92.079  36.512  1.00 47.21           N  
ATOM   1626  H   VAL A 110      48.459 -91.283  36.391  1.00 47.21           H  
ATOM   1627  CA  VAL A 110      47.313 -92.708  35.294  1.00 47.21           C  
ATOM   1628  HA  VAL A 110      46.346 -92.246  35.094  1.00 47.21           H  
ATOM   1629  C   VAL A 110      47.141 -94.230  35.450  1.00 47.21           C  
ATOM   1630  CB  VAL A 110      48.228 -92.411  34.086  1.00 47.21           C  
ATOM   1631  HB  VAL A 110      49.179 -92.928  34.222  1.00 47.21           H  
ATOM   1632  O   VAL A 110      48.087 -94.890  35.894  1.00 47.21           O  
ATOM   1633  CG1 VAL A 110      47.609 -92.878  32.766  1.00 47.21           C  
ATOM   1634 HG11 VAL A 110      48.269 -92.605  31.942  1.00 47.21           H  
ATOM   1635 HG12 VAL A 110      47.483 -93.960  32.753  1.00 47.21           H  
ATOM   1636 HG13 VAL A 110      46.643 -92.399  32.604  1.00 47.21           H  
ATOM   1637  CG2 VAL A 110      48.524 -90.912  33.935  1.00 47.21           C  
ATOM   1638 HG21 VAL A 110      49.104 -90.543  34.781  1.00 47.21           H  
ATOM   1639 HG22 VAL A 110      49.108 -90.733  33.033  1.00 47.21           H  
ATOM   1640 HG23 VAL A 110      47.592 -90.350  33.866  1.00 47.21           H  
ATOM   1641  N   PRO A 111      45.998 -94.826  35.041  1.00 44.57           N  
ATOM   1642  CA  PRO A 111      45.862 -96.276  34.896  1.00 44.57           C  
ATOM   1643  HA  PRO A 111      45.926 -96.732  35.884  1.00 44.57           H  
ATOM   1644  C   PRO A 111      46.990 -96.799  33.992  1.00 44.57           C  
ATOM   1645  CB  PRO A 111      44.458 -96.509  34.314  1.00 44.57           C  
ATOM   1646  HB2 PRO A 111      44.495 -96.553  33.225  1.00 44.57           H  
ATOM   1647  HB3 PRO A 111      44.002 -97.414  34.713  1.00 44.57           H  
ATOM   1648  O   PRO A 111      47.040 -96.482  32.811  1.00 44.57           O  
ATOM   1649  CG  PRO A 111      43.687 -95.257  34.732  1.00 44.57           C  
ATOM   1650  HG2 PRO A 111      43.338 -95.364  35.759  1.00 44.57           H  
ATOM   1651  HG3 PRO A 111      42.855 -95.048  34.060  1.00 44.57           H  
ATOM   1652  CD  PRO A 111      44.755 -94.169  34.665  1.00 44.57           C  
ATOM   1653  HD2 PRO A 111      44.504 -93.361  35.352  1.00 44.57           H  
ATOM   1654  HD3 PRO A 111      44.835 -93.791  33.646  1.00 44.57           H  
ATOM   1655  N   ALA A 112      47.941 -97.532  34.580  1.00 41.49           N  
ATOM   1656  H   ALA A 112      47.709 -97.816  35.521  1.00 41.49           H  
ATOM   1657  CA  ALA A 112      49.389 -97.302  34.398  1.00 41.49           C  
ATOM   1658  HA  ALA A 112      49.611 -96.303  34.772  1.00 41.49           H  
ATOM   1659  C   ALA A 112      50.020 -97.330  32.984  1.00 41.49           C  
ATOM   1660  CB  ALA A 112      50.102 -98.297  35.327  1.00 41.49           C  
ATOM   1661  HB1 ALA A 112      51.176 -98.106  35.314  1.00 41.49           H  
ATOM   1662  HB2 ALA A 112      49.917 -99.316  34.989  1.00 41.49           H  
ATOM   1663  HB3 ALA A 112      49.740 -98.177  36.348  1.00 41.49           H  
ATOM   1664  O   ALA A 112      51.214 -97.050  32.866  1.00 41.49           O  
ATOM   1665  N   THR A 113      49.287 -97.688  31.932  1.00 48.72           N  
ATOM   1666  H   THR A 113      48.288 -97.763  32.060  1.00 48.72           H  
ATOM   1667  CA  THR A 113      49.810 -98.021  30.598  1.00 48.72           C  
ATOM   1668  HA  THR A 113      50.762 -98.536  30.723  1.00 48.72           H  
ATOM   1669  C   THR A 113      50.111 -96.835  29.681  1.00 48.72           C  
ATOM   1670  CB  THR A 113      48.849 -98.986  29.883  1.00 48.72           C  
ATOM   1671  HB  THR A 113      49.061 -99.002  28.814  1.00 48.72           H  
ATOM   1672  O   THR A 113      51.054 -96.923  28.904  1.00 48.72           O  
ATOM   1673  CG2 THR A 113      49.010-100.404  30.434  1.00 48.72           C  
ATOM   1674 HG21 THR A 113      50.031-100.748  30.269  1.00 48.72           H  
ATOM   1675 HG22 THR A 113      48.323-101.070  29.912  1.00 48.72           H  
ATOM   1676 HG23 THR A 113      48.785-100.420  31.501  1.00 48.72           H  
ATOM   1677  OG1 THR A 113      47.497 -98.641  30.100  1.00 48.72           O  
ATOM   1678  HG1 THR A 113      47.274 -97.869  29.575  1.00 48.72           H  
ATOM   1679  N   GLU A 114      49.382 -95.718  29.760  1.00 55.29           N  
ATOM   1680  H   GLU A 114      48.624 -95.677  30.426  1.00 55.29           H  
ATOM   1681  CA  GLU A 114      49.464 -94.627  28.755  1.00 55.29           C  
ATOM   1682  HA  GLU A 114      49.458 -95.074  27.761  1.00 55.29           H  
ATOM   1683  C   GLU A 114      50.767 -93.791  28.825  1.00 55.29           C  
ATOM   1684  CB  GLU A 114      48.206 -93.743  28.854  1.00 55.29           C  
ATOM   1685  HB2 GLU A 114      48.279 -92.935  28.127  1.00 55.29           H  
ATOM   1686  HB3 GLU A 114      48.168 -93.310  29.854  1.00 55.29           H  
ATOM   1687  O   GLU A 114      51.004 -92.893  28.019  1.00 55.29           O  
ATOM   1688  CG  GLU A 114      46.911 -94.536  28.586  1.00 55.29           C  
ATOM   1689  HG2 GLU A 114      46.880 -95.405  29.243  1.00 55.29           H  
ATOM   1690  HG3 GLU A 114      46.938 -94.902  27.559  1.00 55.29           H  
ATOM   1691  CD  GLU A 114      45.619 -93.731  28.808  1.00 55.29           C  
ATOM   1692  OE1 GLU A 114      44.544 -94.353  28.646  1.00 55.29           O  
ATOM   1693  OE2 GLU A 114      45.705 -92.541  29.186  1.00 55.29           O  
ATOM   1694  N   ARG A 115      51.659 -94.109  29.772  1.00 52.24           N  
ATOM   1695  H   ARG A 115      51.425 -94.912  30.339  1.00 52.24           H  
ATOM   1696  CA  ARG A 115      52.910 -93.383  30.055  1.00 52.24           C  
ATOM   1697  HA  ARG A 115      52.676 -92.340  30.269  1.00 52.24           H  
ATOM   1698  C   ARG A 115      53.921 -93.355  28.905  1.00 52.24           C  
ATOM   1699  CB  ARG A 115      53.589 -94.028  31.273  1.00 52.24           C  
ATOM   1700  HB2 ARG A 115      54.586 -93.602  31.383  1.00 52.24           H  
ATOM   1701  HB3 ARG A 115      53.694 -95.098  31.098  1.00 52.24           H  
ATOM   1702  O   ARG A 115      54.665 -92.387  28.784  1.00 52.24           O  
ATOM   1703  CG  ARG A 115      52.822 -93.792  32.578  1.00 52.24           C  
ATOM   1704  HG2 ARG A 115      52.796 -92.723  32.788  1.00 52.24           H  
ATOM   1705  HG3 ARG A 115      51.801 -94.164  32.491  1.00 52.24           H  
ATOM   1706  CD  ARG A 115      53.530 -94.527  33.717  1.00 52.24           C  
ATOM   1707  HD2 ARG A 115      53.420 -95.599  33.553  1.00 52.24           H  
ATOM   1708  HD3 ARG A 115      54.589 -94.270  33.700  1.00 52.24           H  
ATOM   1709  NE  ARG A 115      52.966 -94.149  35.024  1.00 52.24           N  
ATOM   1710  HE  ARG A 115      52.388 -93.321  35.049  1.00 52.24           H  
ATOM   1711  NH1 ARG A 115      53.908 -95.833  36.260  1.00 52.24           N  
ATOM   1712 HH11 ARG A 115      54.032 -96.296  37.149  1.00 52.24           H  
ATOM   1713 HH12 ARG A 115      54.312 -96.187  35.405  1.00 52.24           H  
ATOM   1714  NH2 ARG A 115      52.578 -94.320  37.250  1.00 52.24           N  
ATOM   1715 HH21 ARG A 115      51.973 -93.513  37.193  1.00 52.24           H  
ATOM   1716 HH22 ARG A 115      52.645 -94.798  38.137  1.00 52.24           H  
ATOM   1717  CZ  ARG A 115      53.153 -94.769  36.171  1.00 52.24           C  
ATOM   1718  N   GLU A 116      54.022 -94.424  28.118  1.00 56.23           N  
ATOM   1719  H   GLU A 116      53.367 -95.181  28.253  1.00 56.23           H  
ATOM   1720  CA  GLU A 116      55.170 -94.629  27.214  1.00 56.23           C  
ATOM   1721  HA  GLU A 116      56.036 -94.130  27.650  1.00 56.23           H  
ATOM   1722  C   GLU A 116      54.980 -93.994  25.823  1.00 56.23           C  
ATOM   1723  CB  GLU A 116      55.499 -96.132  27.179  1.00 56.23           C  
ATOM   1724  HB2 GLU A 116      54.749 -96.659  26.590  1.00 56.23           H  
ATOM   1725  HB3 GLU A 116      55.456 -96.505  28.202  1.00 56.23           H  
ATOM   1726  O   GLU A 116      55.953 -93.645  25.150  1.00 56.23           O  
ATOM   1727  CG  GLU A 116      56.904 -96.428  26.630  1.00 56.23           C  
ATOM   1728  HG2 GLU A 116      56.891 -96.340  25.544  1.00 56.23           H  
ATOM   1729  HG3 GLU A 116      57.594 -95.680  27.019  1.00 56.23           H  
ATOM   1730  CD  GLU A 116      57.406 -97.827  27.033  1.00 56.23           C  
ATOM   1731  OE1 GLU A 116      58.611 -97.938  27.354  1.00 56.23           O  
ATOM   1732  OE2 GLU A 116      56.591 -98.777  27.030  1.00 56.23           O  
ATOM   1733  N   GLU A 117      53.729 -93.748  25.425  1.00 60.73           N  
ATOM   1734  H   GLU A 117      52.970 -94.047  26.020  1.00 60.73           H  
ATOM   1735  CA  GLU A 117      53.377 -93.008  24.204  1.00 60.73           C  
ATOM   1736  HA  GLU A 117      54.047 -93.324  23.404  1.00 60.73           H  
ATOM   1737  C   GLU A 117      53.564 -91.481  24.374  1.00 60.73           C  
ATOM   1738  CB  GLU A 117      51.943 -93.420  23.813  1.00 60.73           C  
ATOM   1739  HB2 GLU A 117      51.232 -92.971  24.507  1.00 60.73           H  
ATOM   1740  HB3 GLU A 117      51.876 -94.504  23.906  1.00 60.73           H  
ATOM   1741  O   GLU A 117      53.766 -90.753  23.401  1.00 60.73           O  
ATOM   1742  CG  GLU A 117      51.568 -93.050  22.369  1.00 60.73           C  
ATOM   1743  HG2 GLU A 117      51.404 -91.974  22.311  1.00 60.73           H  
ATOM   1744  HG3 GLU A 117      52.412 -93.293  21.724  1.00 60.73           H  
ATOM   1745  CD  GLU A 117      50.320 -93.790  21.846  1.00 60.73           C  
ATOM   1746  OE1 GLU A 117      50.169 -93.823  20.602  1.00 60.73           O  
ATOM   1747  OE2 GLU A 117      49.543 -94.324  22.668  1.00 60.73           O  
ATOM   1748  N   LEU A 118      53.583 -91.005  25.627  1.00 50.46           N  
ATOM   1749  H   LEU A 118      53.419 -91.678  26.362  1.00 50.46           H  
ATOM   1750  CA  LEU A 118      53.664 -89.595  26.025  1.00 50.46           C  
ATOM   1751  HA  LEU A 118      52.887 -89.047  25.492  1.00 50.46           H  
ATOM   1752  C   LEU A 118      55.019 -88.931  25.694  1.00 50.46           C  
ATOM   1753  CB  LEU A 118      53.366 -89.543  27.540  1.00 50.46           C  
ATOM   1754  HB2 LEU A 118      52.473 -90.131  27.756  1.00 50.46           H  
ATOM   1755  HB3 LEU A 118      54.195 -90.019  28.064  1.00 50.46           H  
ATOM   1756  O   LEU A 118      55.084 -87.958  24.937  1.00 50.46           O  
ATOM   1757  CG  LEU A 118      53.179 -88.130  28.118  1.00 50.46           C  
ATOM   1758  HG  LEU A 118      53.904 -87.451  27.669  1.00 50.46           H  
ATOM   1759  CD1 LEU A 118      51.765 -87.613  27.857  1.00 50.46           C  
ATOM   1760 HD11 LEU A 118      51.030 -88.307  28.266  1.00 50.46           H  
ATOM   1761 HD12 LEU A 118      51.600 -87.506  26.785  1.00 50.46           H  
ATOM   1762 HD13 LEU A 118      51.634 -86.644  28.338  1.00 50.46           H  
ATOM   1763  CD2 LEU A 118      53.418 -88.144  29.625  1.00 50.46           C  
ATOM   1764 HD21 LEU A 118      52.706 -88.813  30.109  1.00 50.46           H  
ATOM   1765 HD22 LEU A 118      54.433 -88.482  29.831  1.00 50.46           H  
ATOM   1766 HD23 LEU A 118      53.296 -87.139  30.029  1.00 50.46           H  
ATOM   1767  N   VAL A 119      56.111 -89.436  26.284  1.00 55.35           N  
ATOM   1768  H   VAL A 119      55.976 -90.256  26.858  1.00 55.35           H  
ATOM   1769  CA  VAL A 119      57.404 -88.717  26.390  1.00 55.35           C  
ATOM   1770  HA  VAL A 119      57.231 -87.770  26.900  1.00 55.35           H  
ATOM   1771  C   VAL A 119      58.003 -88.386  25.018  1.00 55.35           C  
ATOM   1772  CB  VAL A 119      58.414 -89.537  27.226  1.00 55.35           C  
ATOM   1773  HB  VAL A 119      58.603 -90.484  26.721  1.00 55.35           H  
ATOM   1774  O   VAL A 119      58.529 -87.294  24.800  1.00 55.35           O  
ATOM   1775  CG1 VAL A 119      59.752 -88.807  27.403  1.00 55.35           C  
ATOM   1776 HG11 VAL A 119      60.413 -89.389  28.046  1.00 55.35           H  
ATOM   1777 HG12 VAL A 119      59.590 -87.827  27.853  1.00 55.35           H  
ATOM   1778 HG13 VAL A 119      60.253 -88.681  26.444  1.00 55.35           H  
ATOM   1779  CG2 VAL A 119      57.866 -89.842  28.628  1.00 55.35           C  
ATOM   1780 HG21 VAL A 119      56.973 -90.464  28.568  1.00 55.35           H  
ATOM   1781 HG22 VAL A 119      58.612 -90.387  29.206  1.00 55.35           H  
ATOM   1782 HG23 VAL A 119      57.624 -88.914  29.146  1.00 55.35           H  
ATOM   1783  N   GLN A 120      57.852 -89.301  24.057  1.00 53.63           N  
ATOM   1784  H   GLN A 120      57.331 -90.131  24.301  1.00 53.63           H  
ATOM   1785  CA  GLN A 120      58.468 -89.240  22.726  1.00 53.63           C  
ATOM   1786  HA  GLN A 120      59.552 -89.232  22.841  1.00 53.63           H  
ATOM   1787  C   GLN A 120      58.065 -88.014  21.890  1.00 53.63           C  
ATOM   1788  CB  GLN A 120      58.049 -90.475  21.919  1.00 53.63           C  
ATOM   1789  HB2 GLN A 120      56.980 -90.411  21.716  1.00 53.63           H  
ATOM   1790  HB3 GLN A 120      58.577 -90.447  20.966  1.00 53.63           H  
ATOM   1791  O   GLN A 120      58.621 -87.792  20.807  1.00 53.63           O  
ATOM   1792  CG  GLN A 120      58.325 -91.834  22.573  1.00 53.63           C  
ATOM   1793  HG2 GLN A 120      59.389 -91.936  22.783  1.00 53.63           H  
ATOM   1794  HG3 GLN A 120      57.776 -91.913  23.511  1.00 53.63           H  
ATOM   1795  CD  GLN A 120      57.888 -92.980  21.663  1.00 53.63           C  
ATOM   1796  NE2 GLN A 120      57.665 -94.153  22.207  1.00 53.63           N  
ATOM   1797 HE21 GLN A 120      57.623 -94.241  23.212  1.00 53.63           H  
ATOM   1798 HE22 GLN A 120      57.302 -94.876  21.602  1.00 53.63           H  
ATOM   1799  OE1 GLN A 120      57.732 -92.835  20.456  1.00 53.63           O  
ATOM   1800  N   ARG A 121      57.027 -87.268  22.284  1.00 59.96           N  
ATOM   1801  H   ARG A 121      56.573 -87.506  23.154  1.00 59.96           H  
ATOM   1802  CA  ARG A 121      56.568 -86.088  21.539  1.00 59.96           C  
ATOM   1803  HA  ARG A 121      56.755 -86.259  20.479  1.00 59.96           H  
ATOM   1804  C   ARG A 121      57.378 -84.833  21.883  1.00 59.96           C  
ATOM   1805  CB  ARG A 121      55.049 -85.939  21.718  1.00 59.96           C  
ATOM   1806  HB2 ARG A 121      54.830 -85.472  22.678  1.00 59.96           H  
ATOM   1807  HB3 ARG A 121      54.601 -86.933  21.715  1.00 59.96           H  
ATOM   1808  O   ARG A 121      57.597 -84.025  20.983  1.00 59.96           O  
ATOM   1809  CG  ARG A 121      54.418 -85.127  20.575  1.00 59.96           C  
ATOM   1810  HG2 ARG A 121      54.783 -85.503  19.619  1.00 59.96           H  
ATOM   1811  HG3 ARG A 121      54.700 -84.079  20.676  1.00 59.96           H  
ATOM   1812  CD  ARG A 121      52.891 -85.261  20.602  1.00 59.96           C  
ATOM   1813  HD2 ARG A 121      52.524 -84.889  21.558  1.00 59.96           H  
ATOM   1814  HD3 ARG A 121      52.632 -86.316  20.518  1.00 59.96           H  
ATOM   1815  NE  ARG A 121      52.255 -84.504  19.504  1.00 59.96           N  
ATOM   1816  HE  ARG A 121      52.827 -83.812  19.041  1.00 59.96           H  
ATOM   1817  NH1 ARG A 121      50.140 -85.382  19.722  1.00 59.96           N  
ATOM   1818 HH11 ARG A 121      49.167 -85.407  19.454  1.00 59.96           H  
ATOM   1819 HH12 ARG A 121      50.461 -85.964  20.483  1.00 59.96           H  
ATOM   1820  NH2 ARG A 121      50.525 -83.806  18.193  1.00 59.96           N  
ATOM   1821 HH21 ARG A 121      49.544 -83.838  17.954  1.00 59.96           H  
ATOM   1822 HH22 ARG A 121      51.124 -83.121  17.755  1.00 59.96           H  
ATOM   1823  CZ  ARG A 121      50.983 -84.570  19.145  1.00 59.96           C  
ATOM   1824  N   LEU A 122      57.903 -84.728  23.110  1.00 58.09           N  
ATOM   1825  H   LEU A 122      57.738 -85.480  23.764  1.00 58.09           H  
ATOM   1826  CA  LEU A 122      58.759 -83.618  23.551  1.00 58.09           C  
ATOM   1827  HA  LEU A 122      58.256 -82.671  23.352  1.00 58.09           H  
ATOM   1828  C   LEU A 122      60.091 -83.585  22.785  1.00 58.09           C  
ATOM   1829  CB  LEU A 122      59.036 -83.738  25.065  1.00 58.09           C  
ATOM   1830  HB2 LEU A 122      59.772 -82.979  25.330  1.00 58.09           H  
ATOM   1831  HB3 LEU A 122      59.490 -84.709  25.264  1.00 58.09           H  
ATOM   1832  O   LEU A 122      60.430 -82.588  22.148  1.00 58.09           O  
ATOM   1833  CG  LEU A 122      57.830 -83.571  26.007  1.00 58.09           C  
ATOM   1834  HG  LEU A 122      57.096 -84.352  25.807  1.00 58.09           H  
ATOM   1835  CD1 LEU A 122      58.319 -83.707  27.449  1.00 58.09           C  
ATOM   1836 HD11 LEU A 122      57.495 -83.550  28.145  1.00 58.09           H  
ATOM   1837 HD12 LEU A 122      59.086 -82.963  27.661  1.00 58.09           H  
ATOM   1838 HD13 LEU A 122      58.729 -84.704  27.611  1.00 58.09           H  
ATOM   1839  CD2 LEU A 122      57.165 -82.204  25.842  1.00 58.09           C  
ATOM   1840 HD21 LEU A 122      56.430 -82.044  26.631  1.00 58.09           H  
ATOM   1841 HD22 LEU A 122      57.916 -81.417  25.913  1.00 58.09           H  
ATOM   1842 HD23 LEU A 122      56.659 -82.140  24.878  1.00 58.09           H  
ATOM   1843  N   GLU A 123      60.831 -84.697  22.792  1.00 55.79           N  
ATOM   1844  H   GLU A 123      60.513 -85.472  23.358  1.00 55.79           H  
ATOM   1845  CA  GLU A 123      62.208 -84.757  22.272  1.00 55.79           C  
ATOM   1846  HA  GLU A 123      62.805 -83.998  22.778  1.00 55.79           H  
ATOM   1847  C   GLU A 123      62.316 -84.470  20.763  1.00 55.79           C  
ATOM   1848  CB  GLU A 123      62.825 -86.127  22.586  1.00 55.79           C  
ATOM   1849  HB2 GLU A 123      63.822 -86.165  22.147  1.00 55.79           H  
ATOM   1850  HB3 GLU A 123      62.215 -86.904  22.124  1.00 55.79           H  
ATOM   1851  O   GLU A 123      63.363 -84.040  20.281  1.00 55.79           O  
ATOM   1852  CG  GLU A 123      62.949 -86.393  24.093  1.00 55.79           C  
ATOM   1853  HG2 GLU A 123      63.462 -85.552  24.558  1.00 55.79           H  
ATOM   1854  HG3 GLU A 123      61.954 -86.470  24.531  1.00 55.79           H  
ATOM   1855  CD  GLU A 123      63.724 -87.692  24.348  1.00 55.79           C  
ATOM   1856  OE1 GLU A 123      64.767 -87.623  25.036  1.00 55.79           O  
ATOM   1857  OE2 GLU A 123      63.281 -88.734  23.814  1.00 55.79           O  
ATOM   1858  N   ARG A 124      61.223 -84.644  20.006  1.00 57.97           N  
ATOM   1859  H   ARG A 124      60.384 -84.948  20.478  1.00 57.97           H  
ATOM   1860  CA  ARG A 124      61.171 -84.306  18.574  1.00 57.97           C  
ATOM   1861  HA  ARG A 124      62.112 -84.611  18.116  1.00 57.97           H  
ATOM   1862  C   ARG A 124      61.091 -82.801  18.303  1.00 57.97           C  
ATOM   1863  CB  ARG A 124      60.022 -85.072  17.899  1.00 57.97           C  
ATOM   1864  HB2 ARG A 124      59.750 -84.568  16.971  1.00 57.97           H  
ATOM   1865  HB3 ARG A 124      59.150 -85.086  18.552  1.00 57.97           H  
ATOM   1866  O   ARG A 124      61.594 -82.362  17.272  1.00 57.97           O  
ATOM   1867  CG  ARG A 124      60.464 -86.503  17.554  1.00 57.97           C  
ATOM   1868  HG2 ARG A 124      61.282 -86.446  16.837  1.00 57.97           H  
ATOM   1869  HG3 ARG A 124      60.831 -87.007  18.448  1.00 57.97           H  
ATOM   1870  CD  ARG A 124      59.333 -87.332  16.931  1.00 57.97           C  
ATOM   1871  HD2 ARG A 124      59.783 -88.183  16.420  1.00 57.97           H  
ATOM   1872  HD3 ARG A 124      58.798 -86.726  16.199  1.00 57.97           H  
ATOM   1873  NE  ARG A 124      58.407 -87.833  17.960  1.00 57.97           N  
ATOM   1874  HE  ARG A 124      58.624 -87.597  18.918  1.00 57.97           H  
ATOM   1875  NH1 ARG A 124      57.080 -89.176  16.641  1.00 57.97           N  
ATOM   1876 HH11 ARG A 124      56.350 -89.871  16.582  1.00 57.97           H  
ATOM   1877 HH12 ARG A 124      57.572 -88.858  15.818  1.00 57.97           H  
ATOM   1878  NH2 ARG A 124      56.804 -89.142  18.857  1.00 57.97           N  
ATOM   1879 HH21 ARG A 124      56.138 -89.900  18.803  1.00 57.97           H  
ATOM   1880 HH22 ARG A 124      57.150 -88.852  19.760  1.00 57.97           H  
ATOM   1881  CZ  ARG A 124      57.433 -88.710  17.807  1.00 57.97           C  
ATOM   1882  N   MET A 125      60.508 -82.006  19.203  1.00 57.28           N  
ATOM   1883  H   MET A 125      60.184 -82.408  20.072  1.00 57.28           H  
ATOM   1884  CA  MET A 125      60.358 -80.554  19.006  1.00 57.28           C  
ATOM   1885  HA  MET A 125      60.004 -80.375  17.991  1.00 57.28           H  
ATOM   1886  C   MET A 125      61.697 -79.805  19.131  1.00 57.28           C  
ATOM   1887  CB  MET A 125      59.299 -80.000  19.974  1.00 57.28           C  
ATOM   1888  HB2 MET A 125      59.286 -78.913  19.895  1.00 57.28           H  
ATOM   1889  HB3 MET A 125      59.555 -80.270  20.999  1.00 57.28           H  
ATOM   1890  O   MET A 125      61.911 -78.805  18.448  1.00 57.28           O  
ATOM   1891  CG  MET A 125      57.900 -80.538  19.631  1.00 57.28           C  
ATOM   1892  HG2 MET A 125      57.641 -80.214  18.623  1.00 57.28           H  
ATOM   1893  HG3 MET A 125      57.937 -81.627  19.632  1.00 57.28           H  
ATOM   1894  SD  MET A 125      56.555 -80.052  20.748  1.00 57.28           S  
ATOM   1895  CE  MET A 125      56.547 -78.247  20.552  1.00 57.28           C  
ATOM   1896  HE1 MET A 125      57.488 -77.829  20.910  1.00 57.28           H  
ATOM   1897  HE2 MET A 125      55.733 -77.823  21.140  1.00 57.28           H  
ATOM   1898  HE3 MET A 125      56.405 -77.987  19.503  1.00 57.28           H  
ATOM   1899  N   LEU A 126      62.638 -80.336  19.921  1.00 58.94           N  
ATOM   1900  H   LEU A 126      62.386 -81.161  20.445  1.00 58.94           H  
ATOM   1901  CA  LEU A 126      63.979 -79.772  20.146  1.00 58.94           C  
ATOM   1902  HA  LEU A 126      63.870 -78.778  20.579  1.00 58.94           H  
ATOM   1903  C   LEU A 126      64.836 -79.602  18.875  1.00 58.94           C  
ATOM   1904  CB  LEU A 126      64.712 -80.697  21.144  1.00 58.94           C  
ATOM   1905  HB2 LEU A 126      64.338 -81.715  21.033  1.00 58.94           H  
ATOM   1906  HB3 LEU A 126      65.776 -80.729  20.906  1.00 58.94           H  
ATOM   1907  O   LEU A 126      65.736 -78.763  18.848  1.00 58.94           O  
ATOM   1908  CG  LEU A 126      64.564 -80.253  22.609  1.00 58.94           C  
ATOM   1909  HG  LEU A 126      63.539 -79.931  22.792  1.00 58.94           H  
ATOM   1910  CD1 LEU A 126      64.886 -81.410  23.553  1.00 58.94           C  
ATOM   1911 HD11 LEU A 126      65.902 -81.768  23.387  1.00 58.94           H  
ATOM   1912 HD12 LEU A 126      64.186 -82.228  23.385  1.00 58.94           H  
ATOM   1913 HD13 LEU A 126      64.783 -81.081  24.587  1.00 58.94           H  
ATOM   1914  CD2 LEU A 126      65.528 -79.105  22.921  1.00 58.94           C  
ATOM   1915 HD21 LEU A 126      65.324 -78.256  22.269  1.00 58.94           H  
ATOM   1916 HD22 LEU A 126      65.388 -78.787  23.954  1.00 58.94           H  
ATOM   1917 HD23 LEU A 126      66.560 -79.427  22.782  1.00 58.94           H  
ATOM   1918  N   ALA A 127      64.610 -80.403  17.830  1.00 53.00           N  
ATOM   1919  H   ALA A 127      63.840 -81.054  17.887  1.00 53.00           H  
ATOM   1920  CA  ALA A 127      65.560 -80.529  16.721  1.00 53.00           C  
ATOM   1921  HA  ALA A 127      66.567 -80.520  17.137  1.00 53.00           H  
ATOM   1922  C   ALA A 127      65.509 -79.394  15.674  1.00 53.00           C  
ATOM   1923  CB  ALA A 127      65.337 -81.902  16.076  1.00 53.00           C  
ATOM   1924  HB1 ALA A 127      65.451 -82.687  16.823  1.00 53.00           H  
ATOM   1925  HB2 ALA A 127      66.067 -82.058  15.282  1.00 53.00           H  
ATOM   1926  HB3 ALA A 127      64.333 -81.955  15.653  1.00 53.00           H  
ATOM   1927  O   ALA A 127      66.493 -79.183  14.961  1.00 53.00           O  
ATOM   1928  N   ALA A 128      64.385 -78.680  15.546  1.00 49.98           N  
ATOM   1929  H   ALA A 128      63.633 -78.861  16.196  1.00 49.98           H  
ATOM   1930  CA  ALA A 128      64.090 -77.858  14.364  1.00 49.98           C  
ATOM   1931  HA  ALA A 128      64.456 -78.384  13.483  1.00 49.98           H  
ATOM   1932  C   ALA A 128      64.749 -76.457  14.338  1.00 49.98           C  
ATOM   1933  CB  ALA A 128      62.563 -77.766  14.243  1.00 49.98           C  
ATOM   1934  HB1 ALA A 128      62.130 -78.765  14.187  1.00 49.98           H  
ATOM   1935  HB2 ALA A 128      62.149 -77.243  15.105  1.00 49.98           H  
ATOM   1936  HB3 ALA A 128      62.300 -77.218  13.338  1.00 49.98           H  
ATOM   1937  O   ALA A 128      64.912 -75.870  13.270  1.00 49.98           O  
ATOM   1938  N   LEU A 129      65.154 -75.918  15.491  1.00 52.70           N  
ATOM   1939  H   LEU A 129      65.045 -76.495  16.312  1.00 52.70           H  
ATOM   1940  CA  LEU A 129      65.423 -74.484  15.729  1.00 52.70           C  
ATOM   1941  HA  LEU A 129      64.630 -73.926  15.230  1.00 52.70           H  
ATOM   1942  C   LEU A 129      66.735 -73.882  15.144  1.00 52.70           C  
ATOM   1943  CB  LEU A 129      65.287 -74.253  17.259  1.00 52.70           C  
ATOM   1944  HB2 LEU A 129      65.573 -75.164  17.785  1.00 52.70           H  
ATOM   1945  HB3 LEU A 129      65.975 -73.480  17.602  1.00 52.70           H  
ATOM   1946  O   LEU A 129      67.189 -72.848  15.623  1.00 52.70           O  
ATOM   1947  CG  LEU A 129      63.874 -73.834  17.700  1.00 52.70           C  
ATOM   1948  HG  LEU A 129      63.136 -74.465  17.205  1.00 52.70           H  
ATOM   1949  CD1 LEU A 129      63.723 -74.004  19.211  1.00 52.70           C  
ATOM   1950 HD11 LEU A 129      62.740 -73.652  19.527  1.00 52.70           H  
ATOM   1951 HD12 LEU A 129      64.491 -73.433  19.732  1.00 52.70           H  
ATOM   1952 HD13 LEU A 129      63.812 -75.058  19.474  1.00 52.70           H  
ATOM   1953  CD2 LEU A 129      63.600 -72.366  17.360  1.00 52.70           C  
ATOM   1954 HD21 LEU A 129      63.670 -72.204  16.285  1.00 52.70           H  
ATOM   1955 HD22 LEU A 129      62.593 -72.099  17.681  1.00 52.70           H  
ATOM   1956 HD23 LEU A 129      64.317 -71.720  17.866  1.00 52.70           H  
ATOM   1957  N   ARG A 130      67.402 -74.502  14.156  1.00 51.46           N  
ATOM   1958  H   ARG A 130      66.925 -75.268  13.704  1.00 51.46           H  
ATOM   1959  CA  ARG A 130      68.831 -74.211  13.844  1.00 51.46           C  
ATOM   1960  HA  ARG A 130      69.254 -73.830  14.773  1.00 51.46           H  
ATOM   1961  C   ARG A 130      69.205 -73.051  12.863  1.00 51.46           C  
ATOM   1962  CB  ARG A 130      69.600 -75.516  13.551  1.00 51.46           C  
ATOM   1963  HB2 ARG A 130      70.525 -75.262  13.034  1.00 51.46           H  
ATOM   1964  HB3 ARG A 130      69.005 -76.153  12.897  1.00 51.46           H  
ATOM   1965  O   ARG A 130      69.996 -72.221  13.301  1.00 51.46           O  
ATOM   1966  CG  ARG A 130      69.971 -76.297  14.825  1.00 51.46           C  
ATOM   1967  HG2 ARG A 130      69.063 -76.593  15.351  1.00 51.46           H  
ATOM   1968  HG3 ARG A 130      70.564 -75.654  15.475  1.00 51.46           H  
ATOM   1969  CD  ARG A 130      70.789 -77.547  14.467  1.00 51.46           C  
ATOM   1970  HD2 ARG A 130      70.148 -78.223  13.900  1.00 51.46           H  
ATOM   1971  HD3 ARG A 130      71.628 -77.247  13.839  1.00 51.46           H  
ATOM   1972  NE  ARG A 130      71.306 -78.237  15.666  1.00 51.46           N  
ATOM   1973  HE  ARG A 130      71.097 -77.804  16.554  1.00 51.46           H  
ATOM   1974  NH1 ARG A 130      72.242 -80.046  14.601  1.00 51.46           N  
ATOM   1975 HH11 ARG A 130      72.721 -80.935  14.640  1.00 51.46           H  
ATOM   1976 HH12 ARG A 130      71.895 -79.683  13.725  1.00 51.46           H  
ATOM   1977  NH2 ARG A 130      72.382 -79.883  16.822  1.00 51.46           N  
ATOM   1978 HH21 ARG A 130      72.858 -80.774  16.844  1.00 51.46           H  
ATOM   1979 HH22 ARG A 130      72.158 -79.413  17.687  1.00 51.46           H  
ATOM   1980  CZ  ARG A 130      71.973 -79.380  15.691  1.00 51.46           C  
ATOM   1981  N   PRO A 131      68.854 -73.021  11.549  1.00 40.97           N  
ATOM   1982  CA  PRO A 131      69.865 -72.586  10.536  1.00 40.97           C  
ATOM   1983  HA  PRO A 131      70.836 -72.597  11.030  1.00 40.97           H  
ATOM   1984  C   PRO A 131      69.836 -71.212   9.770  1.00 40.97           C  
ATOM   1985  CB  PRO A 131      69.896 -73.733   9.500  1.00 40.97           C  
ATOM   1986  HB2 PRO A 131      69.463 -73.398   8.558  1.00 40.97           H  
ATOM   1987  HB3 PRO A 131      70.913 -74.084   9.329  1.00 40.97           H  
ATOM   1988  O   PRO A 131      70.661 -71.082   8.868  1.00 40.97           O  
ATOM   1989  CG  PRO A 131      69.013 -74.844  10.060  1.00 40.97           C  
ATOM   1990  HG2 PRO A 131      69.608 -75.517  10.678  1.00 40.97           H  
ATOM   1991  HG3 PRO A 131      68.501 -75.393   9.269  1.00 40.97           H  
ATOM   1992  CD  PRO A 131      68.036 -74.048  10.918  1.00 40.97           C  
ATOM   1993  HD2 PRO A 131      67.293 -73.571  10.280  1.00 40.97           H  
ATOM   1994  HD3 PRO A 131      67.526 -74.702  11.625  1.00 40.97           H  
ATOM   1995  N   VAL A 132      68.954 -70.216   9.988  1.00 33.33           N  
ATOM   1996  H   VAL A 132      68.385 -70.256  10.821  1.00 33.33           H  
ATOM   1997  CA  VAL A 132      68.602 -69.150   8.966  1.00 33.33           C  
ATOM   1998  HA  VAL A 132      69.051 -69.428   8.012  1.00 33.33           H  
ATOM   1999  C   VAL A 132      69.104 -67.694   9.290  1.00 33.33           C  
ATOM   2000  CB  VAL A 132      67.063 -69.180   8.774  1.00 33.33           C  
ATOM   2001  HB  VAL A 132      66.590 -68.816   9.686  1.00 33.33           H  
ATOM   2002  O   VAL A 132      69.112 -67.385  10.477  1.00 33.33           O  
ATOM   2003  CG1 VAL A 132      66.601 -68.295   7.611  1.00 33.33           C  
ATOM   2004 HG11 VAL A 132      65.520 -68.369   7.495  1.00 33.33           H  
ATOM   2005 HG12 VAL A 132      66.834 -67.250   7.813  1.00 33.33           H  
ATOM   2006 HG13 VAL A 132      67.080 -68.606   6.682  1.00 33.33           H  
ATOM   2007  CG2 VAL A 132      66.526 -70.599   8.494  1.00 33.33           C  
ATOM   2008 HG21 VAL A 132      66.668 -71.241   9.363  1.00 33.33           H  
ATOM   2009 HG22 VAL A 132      67.038 -71.028   7.633  1.00 33.33           H  
ATOM   2010 HG23 VAL A 132      65.456 -70.556   8.290  1.00 33.33           H  
ATOM   2011  N   ALA A 133      69.512 -66.789   8.328  1.00 34.79           N  
ATOM   2012  H   ALA A 133      69.464 -67.057   7.355  1.00 34.79           H  
ATOM   2013  CA  ALA A 133      70.214 -65.496   8.692  1.00 34.79           C  
ATOM   2014  HA  ALA A 133      69.743 -65.160   9.615  1.00 34.79           H  
ATOM   2015  C   ALA A 133      70.363 -64.124   7.866  1.00 34.79           C  
ATOM   2016  CB  ALA A 133      71.647 -65.923   9.074  1.00 34.79           C  
ATOM   2017  HB1 ALA A 133      72.143 -66.399   8.229  1.00 34.79           H  
ATOM   2018  HB2 ALA A 133      71.619 -66.625   9.908  1.00 34.79           H  
ATOM   2019  HB3 ALA A 133      72.228 -65.057   9.391  1.00 34.79           H  
ATOM   2020  O   ALA A 133      70.622 -63.148   8.561  1.00 34.79           O  
ATOM   2021  N   GLN A 134      70.365 -63.925   6.514  1.00 29.41           N  
ATOM   2022  H   GLN A 134      69.990 -64.656   5.926  1.00 29.41           H  
ATOM   2023  CA  GLN A 134      71.418 -63.026   5.871  1.00 29.41           C  
ATOM   2024  HA  GLN A 134      72.117 -62.860   6.690  1.00 29.41           H  
ATOM   2025  C   GLN A 134      71.292 -61.516   5.368  1.00 29.41           C  
ATOM   2026  CB  GLN A 134      72.263 -63.849   4.882  1.00 29.41           C  
ATOM   2027  HB2 GLN A 134      72.983 -63.191   4.396  1.00 29.41           H  
ATOM   2028  HB3 GLN A 134      71.617 -64.285   4.121  1.00 29.41           H  
ATOM   2029  O   GLN A 134      71.984 -60.699   5.969  1.00 29.41           O  
ATOM   2030  CG  GLN A 134      73.056 -64.950   5.613  1.00 29.41           C  
ATOM   2031  HG2 GLN A 134      73.700 -64.486   6.360  1.00 29.41           H  
ATOM   2032  HG3 GLN A 134      72.364 -65.620   6.124  1.00 29.41           H  
ATOM   2033  CD  GLN A 134      73.915 -65.810   4.694  1.00 29.41           C  
ATOM   2034  NE2 GLN A 134      74.950 -66.436   5.211  1.00 29.41           N  
ATOM   2035 HE21 GLN A 134      75.193 -66.317   6.184  1.00 29.41           H  
ATOM   2036 HE22 GLN A 134      75.478 -67.000   4.562  1.00 29.41           H  
ATOM   2037  OE1 GLN A 134      73.665 -65.980   3.516  1.00 29.41           O  
ATOM   2038  N   ALA A 135      70.707 -61.113   4.204  1.00 21.99           N  
ATOM   2039  H   ALA A 135      70.002 -61.708   3.792  1.00 21.99           H  
ATOM   2040  CA  ALA A 135      71.347 -60.106   3.259  1.00 21.99           C  
ATOM   2041  HA  ALA A 135      72.216 -59.670   3.753  1.00 21.99           H  
ATOM   2042  C   ALA A 135      70.518 -58.887   2.657  1.00 21.99           C  
ATOM   2043  CB  ALA A 135      71.862 -60.974   2.096  1.00 21.99           C  
ATOM   2044  HB1 ALA A 135      71.018 -61.452   1.598  1.00 21.99           H  
ATOM   2045  HB2 ALA A 135      72.391 -60.357   1.370  1.00 21.99           H  
ATOM   2046  HB3 ALA A 135      72.533 -61.753   2.456  1.00 21.99           H  
ATOM   2047  O   ALA A 135      69.343 -59.118   2.392  1.00 21.99           O  
ATOM   2048  N   ALA A 136      71.097 -57.663   2.374  1.00 24.02           N  
ATOM   2049  H   ALA A 136      72.083 -57.555   2.566  1.00 24.02           H  
ATOM   2050  CA  ALA A 136      70.473 -56.464   1.664  1.00 24.02           C  
ATOM   2051  HA  ALA A 136      70.060 -56.836   0.726  1.00 24.02           H  
ATOM   2052  C   ALA A 136      71.394 -55.209   1.254  1.00 24.02           C  
ATOM   2053  CB  ALA A 136      69.294 -55.977   2.522  1.00 24.02           C  
ATOM   2054  HB1 ALA A 136      68.633 -56.805   2.778  1.00 24.02           H  
ATOM   2055  HB2 ALA A 136      68.698 -55.264   1.953  1.00 24.02           H  
ATOM   2056  HB3 ALA A 136      69.661 -55.515   3.439  1.00 24.02           H  
ATOM   2057  O   ALA A 136      72.615 -55.326   1.361  1.00 24.02           O  
ATOM   2058  N   ASP A 137      70.832 -54.024   0.820  1.00 20.59           N  
ATOM   2059  H   ASP A 137      69.829 -54.007   0.934  1.00 20.59           H  
ATOM   2060  CA  ASP A 137      71.286 -53.076  -0.306  1.00 20.59           C  
ATOM   2061  HA  ASP A 137      72.295 -53.368  -0.594  1.00 20.59           H  
ATOM   2062  C   ASP A 137      71.288 -51.448  -0.181  1.00 20.59           C  
ATOM   2063  CB  ASP A 137      70.353 -53.433  -1.476  1.00 20.59           C  
ATOM   2064  HB2 ASP A 137      70.649 -52.869  -2.360  1.00 20.59           H  
ATOM   2065  HB3 ASP A 137      69.337 -53.138  -1.216  1.00 20.59           H  
ATOM   2066  O   ASP A 137      71.218 -50.972   0.952  1.00 20.59           O  
ATOM   2067  CG  ASP A 137      70.381 -54.919  -1.840  1.00 20.59           C  
ATOM   2068  OD1 ASP A 137      71.451 -55.368  -2.307  1.00 20.59           O  
ATOM   2069  OD2 ASP A 137      69.348 -55.588  -1.623  1.00 20.59           O  
ATOM   2070  N   ALA A 138      71.401 -50.579  -1.289  1.00 24.98           N  
ATOM   2071  H   ALA A 138      71.405 -51.049  -2.183  1.00 24.98           H  
ATOM   2072  CA  ALA A 138      71.501 -49.020  -1.404  1.00 24.98           C  
ATOM   2073  HA  ALA A 138      70.791 -48.611  -0.685  1.00 24.98           H  
ATOM   2074  C   ALA A 138      71.223 -48.207  -2.812  1.00 24.98           C  
ATOM   2075  CB  ALA A 138      72.906 -48.652  -0.901  1.00 24.98           C  
ATOM   2076  HB1 ALA A 138      73.661 -49.104  -1.546  1.00 24.98           H  
ATOM   2077  HB2 ALA A 138      73.038 -49.022   0.116  1.00 24.98           H  
ATOM   2078  HB3 ALA A 138      73.038 -47.570  -0.893  1.00 24.98           H  
ATOM   2079  O   ALA A 138      70.862 -48.883  -3.770  1.00 24.98           O  
ATOM   2080  N   SER A 139      71.344 -46.815  -3.006  1.00 15.29           N  
ATOM   2081  H   SER A 139      71.675 -46.283  -2.214  1.00 15.29           H  
ATOM   2082  CA  SER A 139      70.878 -45.948  -4.235  1.00 15.29           C  
ATOM   2083  HA  SER A 139      70.975 -46.641  -5.070  1.00 15.29           H  
ATOM   2084  C   SER A 139      71.588 -44.595  -4.854  1.00 15.29           C  
ATOM   2085  CB  SER A 139      69.368 -45.726  -4.113  1.00 15.29           C  
ATOM   2086  HB2 SER A 139      68.893 -46.656  -3.798  1.00 15.29           H  
ATOM   2087  HB3 SER A 139      68.963 -45.451  -5.086  1.00 15.29           H  
ATOM   2088  O   SER A 139      72.791 -44.675  -5.086  1.00 15.29           O  
ATOM   2089  OG  SER A 139      69.086 -44.705  -3.178  1.00 15.29           O  
ATOM   2090  HG  SER A 139      68.165 -44.776  -2.918  1.00 15.29           H  
ATOM   2091  N   GLY A 140      70.913 -43.436  -5.284  1.00 19.01           N  
ATOM   2092  H   GLY A 140      69.998 -43.339  -4.868  1.00 19.01           H  
ATOM   2093  CA  GLY A 140      71.154 -42.503  -6.530  1.00 19.01           C  
ATOM   2094  HA2 GLY A 140      70.314 -42.695  -7.197  1.00 19.01           H  
ATOM   2095  HA3 GLY A 140      72.017 -42.928  -7.043  1.00 19.01           H  
ATOM   2096  C   GLY A 140      71.398 -40.880  -6.626  1.00 19.01           C  
ATOM   2097  O   GLY A 140      72.176 -40.376  -5.823  1.00 19.01           O  
ATOM   2098  N   THR A 141      70.897 -40.065  -7.659  1.00 17.70           N  
ATOM   2099  H   THR A 141      70.190 -40.504  -8.231  1.00 17.70           H  
ATOM   2100  CA  THR A 141      71.506 -38.776  -8.344  1.00 17.70           C  
ATOM   2101  HA  THR A 141      72.254 -38.394  -7.650  1.00 17.70           H  
ATOM   2102  C   THR A 141      70.669 -37.438  -8.818  1.00 17.70           C  
ATOM   2103  CB  THR A 141      72.274 -39.266  -9.591  1.00 17.70           C  
ATOM   2104  HB  THR A 141      72.680 -38.414 -10.136  1.00 17.70           H  
ATOM   2105  O   THR A 141      69.557 -37.281  -8.335  1.00 17.70           O  
ATOM   2106  CG2 THR A 141      73.451 -40.187  -9.264  1.00 17.70           C  
ATOM   2107 HG21 THR A 141      73.100 -41.129  -8.844  1.00 17.70           H  
ATOM   2108 HG22 THR A 141      74.118 -39.700  -8.552  1.00 17.70           H  
ATOM   2109 HG23 THR A 141      74.002 -40.401 -10.179  1.00 17.70           H  
ATOM   2110  OG1 THR A 141      71.413 -39.990 -10.443  1.00 17.70           O  
ATOM   2111  HG1 THR A 141      70.768 -39.393 -10.829  1.00 17.70           H  
ATOM   2112  N   GLY A 142      71.160 -36.451  -9.702  1.00 16.39           N  
ATOM   2113  H   GLY A 142      72.037 -36.691 -10.141  1.00 16.39           H  
ATOM   2114  CA  GLY A 142      70.662 -35.012 -10.125  1.00 16.39           C  
ATOM   2115  HA2 GLY A 142      71.288 -34.284  -9.609  1.00 16.39           H  
ATOM   2116  HA3 GLY A 142      69.655 -34.880  -9.730  1.00 16.39           H  
ATOM   2117  C   GLY A 142      70.616 -34.561 -11.689  1.00 16.39           C  
ATOM   2118  O   GLY A 142      70.724 -35.519 -12.446  1.00 16.39           O  
ATOM   2119  N   ALA A 143      70.472 -33.345 -12.395  1.00 15.86           N  
ATOM   2120  H   ALA A 143      70.237 -33.625 -13.337  1.00 15.86           H  
ATOM   2121  CA  ALA A 143      70.586 -31.782 -12.403  1.00 15.86           C  
ATOM   2122  HA  ALA A 143      70.309 -31.404 -11.419  1.00 15.86           H  
ATOM   2123  C   ALA A 143      69.652 -30.994 -13.511  1.00 15.86           C  
ATOM   2124  CB  ALA A 143      72.068 -31.467 -12.642  1.00 15.86           C  
ATOM   2125  HB1 ALA A 143      72.678 -31.951 -11.880  1.00 15.86           H  
ATOM   2126  HB2 ALA A 143      72.368 -31.837 -13.623  1.00 15.86           H  
ATOM   2127  HB3 ALA A 143      72.233 -30.391 -12.595  1.00 15.86           H  
ATOM   2128  O   ALA A 143      68.662 -31.648 -13.808  1.00 15.86           O  
ATOM   2129  N   ASN A 144      69.675 -29.769 -14.223  1.00  6.93           N  
ATOM   2130  H   ASN A 144      68.797 -29.737 -14.720  1.00  6.93           H  
ATOM   2131  CA  ASN A 144      70.477 -28.493 -14.635  1.00  6.93           C  
ATOM   2132  HA  ASN A 144      70.910 -28.038 -13.744  1.00  6.93           H  
ATOM   2133  C   ASN A 144      69.679 -27.311 -15.500  1.00  6.93           C  
ATOM   2134  CB  ASN A 144      71.609 -29.047 -15.529  1.00  6.93           C  
ATOM   2135  HB2 ASN A 144      72.142 -29.836 -14.999  1.00  6.93           H  
ATOM   2136  HB3 ASN A 144      71.170 -29.489 -16.424  1.00  6.93           H  
ATOM   2137  O   ASN A 144      68.601 -27.673 -15.958  1.00  6.93           O  
ATOM   2138  CG  ASN A 144      72.644 -28.020 -15.944  1.00  6.93           C  
ATOM   2139  ND2 ASN A 144      72.557 -27.481 -17.138  1.00  6.93           N  
ATOM   2140 HD21 ASN A 144      71.776 -27.684 -17.746  1.00  6.93           H  
ATOM   2141 HD22 ASN A 144      73.204 -26.736 -17.350  1.00  6.93           H  
ATOM   2142  OD1 ASN A 144      73.530 -27.677 -15.183  1.00  6.93           O  
ATOM   2143  N   PRO A 145      70.110 -25.993 -15.805  1.00  4.66           N  
ATOM   2144  CA  PRO A 145      69.331 -24.780 -16.428  1.00  4.66           C  
ATOM   2145  HA  PRO A 145      68.333 -25.116 -16.710  1.00  4.66           H  
ATOM   2146  C   PRO A 145      69.861 -23.811 -17.655  1.00  4.66           C  
ATOM   2147  CB  PRO A 145      69.203 -23.904 -15.180  1.00  4.66           C  
ATOM   2148  HB2 PRO A 145      68.923 -22.873 -15.400  1.00  4.66           H  
ATOM   2149  HB3 PRO A 145      68.477 -24.347 -14.499  1.00  4.66           H  
ATOM   2150  O   PRO A 145      70.862 -24.192 -18.259  1.00  4.66           O  
ATOM   2151  CG  PRO A 145      70.605 -23.996 -14.567  1.00  4.66           C  
ATOM   2152  HG2 PRO A 145      70.553 -23.928 -13.480  1.00  4.66           H  
ATOM   2153  HG3 PRO A 145      71.238 -23.201 -14.962  1.00  4.66           H  
ATOM   2154  CD  PRO A 145      71.156 -25.358 -15.012  1.00  4.66           C  
ATOM   2155  HD2 PRO A 145      72.043 -25.205 -15.625  1.00  4.66           H  
ATOM   2156  HD3 PRO A 145      71.414 -25.950 -14.134  1.00  4.66           H  
ATOM   2157  N   SER A 146      69.248 -22.601 -18.052  1.00  9.57           N  
ATOM   2158  H   SER A 146      68.451 -22.321 -17.497  1.00  9.57           H  
ATOM   2159  CA  SER A 146      69.472 -21.663 -19.303  1.00  9.57           C  
ATOM   2160  HA  SER A 146      70.532 -21.742 -19.546  1.00  9.57           H  
ATOM   2161  C   SER A 146      69.167 -20.044 -19.325  1.00  9.57           C  
ATOM   2162  CB  SER A 146      68.722 -22.304 -20.476  1.00  9.57           C  
ATOM   2163  HB2 SER A 146      68.918 -21.755 -21.397  1.00  9.57           H  
ATOM   2164  HB3 SER A 146      69.091 -23.321 -20.608  1.00  9.57           H  
ATOM   2165  O   SER A 146      69.109 -19.517 -18.221  1.00  9.57           O  
ATOM   2166  OG  SER A 146      67.330 -22.356 -20.230  1.00  9.57           O  
ATOM   2167  HG  SER A 146      66.938 -21.489 -20.358  1.00  9.57           H  
ATOM   2168  N   GLY A 147      69.027 -19.237 -20.481  1.00 20.14           N  
ATOM   2169  H   GLY A 147      68.992 -19.728 -21.362  1.00 20.14           H  
ATOM   2170  CA  GLY A 147      69.039 -17.667 -20.665  1.00 20.14           C  
ATOM   2171  HA2 GLY A 147      68.688 -17.238 -19.727  1.00 20.14           H  
ATOM   2172  HA3 GLY A 147      70.084 -17.367 -20.729  1.00 20.14           H  
ATOM   2173  C   GLY A 147      68.266 -16.802 -21.834  1.00 20.14           C  
ATOM   2174  O   GLY A 147      67.245 -17.309 -22.291  1.00 20.14           O  
ATOM   2175  N   ASP A 148      68.688 -15.546 -22.310  1.00 24.80           N  
ATOM   2176  H   ASP A 148      69.585 -15.285 -21.927  1.00 24.80           H  
ATOM   2177  CA  ASP A 148      67.909 -14.228 -22.704  1.00 24.80           C  
ATOM   2178  HA  ASP A 148      66.852 -14.493 -22.694  1.00 24.80           H  
ATOM   2179  C   ASP A 148      68.129 -13.313 -24.072  1.00 24.80           C  
ATOM   2180  CB  ASP A 148      68.140 -13.237 -21.525  1.00 24.80           C  
ATOM   2181  HB2 ASP A 148      67.191 -12.758 -21.284  1.00 24.80           H  
ATOM   2182  HB3 ASP A 148      68.815 -12.449 -21.858  1.00 24.80           H  
ATOM   2183  O   ASP A 148      68.987 -13.704 -24.860  1.00 24.80           O  
ATOM   2184  CG  ASP A 148      68.762 -13.830 -20.244  1.00 24.80           C  
ATOM   2185  OD1 ASP A 148      68.024 -13.994 -19.249  1.00 24.80           O  
ATOM   2186  OD2 ASP A 148      69.976 -14.155 -20.280  1.00 24.80           O  
ATOM   2187  N   ASP A 149      67.432 -12.116 -24.384  1.00 25.35           N  
ATOM   2188  H   ASP A 149      66.791 -11.793 -23.674  1.00 25.35           H  
ATOM   2189  CA  ASP A 149      67.471 -11.181 -25.668  1.00 25.35           C  
ATOM   2190  HA  ASP A 149      68.520 -11.162 -25.962  1.00 25.35           H  
ATOM   2191  C   ASP A 149      67.008  -9.578 -25.690  1.00 25.35           C  
ATOM   2192  CB  ASP A 149      66.735 -11.932 -26.805  1.00 25.35           C  
ATOM   2193  HB2 ASP A 149      66.753 -13.002 -26.598  1.00 25.35           H  
ATOM   2194  HB3 ASP A 149      65.690 -11.623 -26.822  1.00 25.35           H  
ATOM   2195  O   ASP A 149      66.962  -9.008 -24.600  1.00 25.35           O  
ATOM   2196  CG  ASP A 149      67.356 -11.727 -28.201  1.00 25.35           C  
ATOM   2197  OD1 ASP A 149      68.002 -10.676 -28.419  1.00 25.35           O  
ATOM   2198  OD2 ASP A 149      67.164 -12.615 -29.061  1.00 25.35           O  
ATOM   2199  N   LEU A 150      66.722  -8.801 -26.838  1.00 24.36           N  
ATOM   2200  H   LEU A 150      66.814  -9.342 -27.686  1.00 24.36           H  
ATOM   2201  CA  LEU A 150      66.695  -7.241 -27.108  1.00 24.36           C  
ATOM   2202  HA  LEU A 150      66.576  -6.772 -26.131  1.00 24.36           H  
ATOM   2203  C   LEU A 150      65.649  -6.427 -28.104  1.00 24.36           C  
ATOM   2204  CB  LEU A 150      68.116  -6.926 -27.646  1.00 24.36           C  
ATOM   2205  HB2 LEU A 150      68.535  -7.832 -28.083  1.00 24.36           H  
ATOM   2206  HB3 LEU A 150      68.062  -6.209 -28.465  1.00 24.36           H  
ATOM   2207  O   LEU A 150      64.802  -7.088 -28.694  1.00 24.36           O  
ATOM   2208  CG  LEU A 150      69.109  -6.380 -26.609  1.00 24.36           C  
ATOM   2209  HG  LEU A 150      69.152  -7.047 -25.747  1.00 24.36           H  
ATOM   2210  CD1 LEU A 150      70.502  -6.292 -27.240  1.00 24.36           C  
ATOM   2211 HD11 LEU A 150      70.480  -5.628 -28.104  1.00 24.36           H  
ATOM   2212 HD12 LEU A 150      71.218  -5.919 -26.507  1.00 24.36           H  
ATOM   2213 HD13 LEU A 150      70.813  -7.286 -27.561  1.00 24.36           H  
ATOM   2214  CD2 LEU A 150      68.729  -4.968 -26.147  1.00 24.36           C  
ATOM   2215 HD21 LEU A 150      68.662  -4.297 -27.003  1.00 24.36           H  
ATOM   2216 HD22 LEU A 150      67.771  -4.990 -25.627  1.00 24.36           H  
ATOM   2217 HD23 LEU A 150      69.483  -4.595 -25.455  1.00 24.36           H  
ATOM   2218  N   GLY A 151      65.677  -5.032 -28.361  1.00 31.46           N  
ATOM   2219  H   GLY A 151      66.375  -4.507 -27.855  1.00 31.46           H  
ATOM   2220  CA  GLY A 151      64.801  -4.169 -29.339  1.00 31.46           C  
ATOM   2221  HA2 GLY A 151      64.900  -4.630 -30.322  1.00 31.46           H  
ATOM   2222  HA3 GLY A 151      63.763  -4.333 -29.049  1.00 31.46           H  
ATOM   2223  C   GLY A 151      64.940  -2.559 -29.590  1.00 31.46           C  
ATOM   2224  O   GLY A 151      65.688  -1.924 -28.852  1.00 31.46           O  
ATOM   2225  N   GLU A 152      64.256  -1.872 -30.592  1.00 34.88           N  
ATOM   2226  H   GLU A 152      63.588  -2.415 -31.120  1.00 34.88           H  
ATOM   2227  CA  GLU A 152      64.437  -0.411 -31.084  1.00 34.88           C  
ATOM   2228  HA  GLU A 152      65.036   0.076 -30.314  1.00 34.88           H  
ATOM   2229  C   GLU A 152      63.197   0.604 -31.264  1.00 34.88           C  
ATOM   2230  CB  GLU A 152      65.306  -0.340 -32.372  1.00 34.88           C  
ATOM   2231  HB2 GLU A 152      64.786  -0.863 -33.176  1.00 34.88           H  
ATOM   2232  HB3 GLU A 152      65.406   0.708 -32.655  1.00 34.88           H  
ATOM   2233  O   GLU A 152      62.417   0.769 -30.335  1.00 34.88           O  
ATOM   2234  CG  GLU A 152      66.752  -0.848 -32.288  1.00 34.88           C  
ATOM   2235  HG2 GLU A 152      67.198  -0.464 -31.371  1.00 34.88           H  
ATOM   2236  HG3 GLU A 152      66.747  -1.936 -32.236  1.00 34.88           H  
ATOM   2237  CD  GLU A 152      67.599  -0.383 -33.498  1.00 34.88           C  
ATOM   2238  OE1 GLU A 152      68.819  -0.166 -33.310  1.00 34.88           O  
ATOM   2239  OE2 GLU A 152      67.034  -0.233 -34.608  1.00 34.88           O  
ATOM   2240  N   ALA A 153      63.070   1.410 -32.365  1.00 27.26           N  
ATOM   2241  H   ALA A 153      63.647   1.162 -33.155  1.00 27.26           H  
ATOM   2242  CA  ALA A 153      62.466   2.789 -32.439  1.00 27.26           C  
ATOM   2243  HA  ALA A 153      62.504   3.203 -31.432  1.00 27.26           H  
ATOM   2244  C   ALA A 153      60.987   2.967 -32.924  1.00 27.26           C  
ATOM   2245  CB  ALA A 153      63.385   3.648 -33.331  1.00 27.26           C  
ATOM   2246  HB1 ALA A 153      64.408   3.606 -32.957  1.00 27.26           H  
ATOM   2247  HB2 ALA A 153      63.359   3.273 -34.354  1.00 27.26           H  
ATOM   2248  HB3 ALA A 153      63.048   4.685 -33.322  1.00 27.26           H  
ATOM   2249  O   ALA A 153      60.490   2.154 -33.699  1.00 27.26           O  
ATOM   2250  N   GLY A 154      60.308   4.075 -32.541  1.00 36.22           N  
ATOM   2251  H   GLY A 154      60.789   4.761 -31.977  1.00 36.22           H  
ATOM   2252  CA  GLY A 154      58.837   4.247 -32.665  1.00 36.22           C  
ATOM   2253  HA2 GLY A 154      58.418   3.361 -33.144  1.00 36.22           H  
ATOM   2254  HA3 GLY A 154      58.414   4.275 -31.660  1.00 36.22           H  
ATOM   2255  C   GLY A 154      58.285   5.482 -33.416  1.00 36.22           C  
ATOM   2256  O   GLY A 154      58.929   6.527 -33.505  1.00 36.22           O  
ATOM   2257  N   VAL A 155      57.060   5.336 -33.949  1.00 28.63           N  
ATOM   2258  H   VAL A 155      56.625   4.430 -33.843  1.00 28.63           H  
ATOM   2259  CA  VAL A 155      56.280   6.356 -34.700  1.00 28.63           C  
ATOM   2260  HA  VAL A 155      56.824   7.300 -34.709  1.00 28.63           H  
ATOM   2261  C   VAL A 155      54.911   6.639 -34.055  1.00 28.63           C  
ATOM   2262  CB  VAL A 155      56.087   5.874 -36.162  1.00 28.63           C  
ATOM   2263  HB  VAL A 155      55.727   4.845 -36.145  1.00 28.63           H  
ATOM   2264  O   VAL A 155      54.349   7.721 -34.226  1.00 28.63           O  
ATOM   2265  CG1 VAL A 155      55.090   6.696 -36.998  1.00 28.63           C  
ATOM   2266 HG11 VAL A 155      54.083   6.567 -36.601  1.00 28.63           H  
ATOM   2267 HG12 VAL A 155      55.359   7.752 -36.966  1.00 28.63           H  
ATOM   2268 HG13 VAL A 155      55.086   6.344 -38.029  1.00 28.63           H  
ATOM   2269  CG2 VAL A 155      57.423   5.902 -36.920  1.00 28.63           C  
ATOM   2270 HG21 VAL A 155      57.812   6.920 -36.951  1.00 28.63           H  
ATOM   2271 HG22 VAL A 155      58.146   5.260 -36.417  1.00 28.63           H  
ATOM   2272 HG23 VAL A 155      57.284   5.528 -37.935  1.00 28.63           H  
ATOM   2273  N   ASP A 156      54.363   5.666 -33.329  1.00 32.90           N  
ATOM   2274  H   ASP A 156      54.868   4.795 -33.254  1.00 32.90           H  
ATOM   2275  CA  ASP A 156      52.923   5.548 -33.069  1.00 32.90           C  
ATOM   2276  HA  ASP A 156      52.394   5.802 -33.988  1.00 32.90           H  
ATOM   2277  C   ASP A 156      52.378   6.491 -31.979  1.00 32.90           C  
ATOM   2278  CB  ASP A 156      52.628   4.068 -32.780  1.00 32.90           C  
ATOM   2279  HB2 ASP A 156      51.550   3.917 -32.725  1.00 32.90           H  
ATOM   2280  HB3 ASP A 156      53.067   3.790 -31.822  1.00 32.90           H  
ATOM   2281  O   ASP A 156      51.168   6.709 -31.904  1.00 32.90           O  
ATOM   2282  CG  ASP A 156      53.218   3.195 -33.893  1.00 32.90           C  
ATOM   2283  OD1 ASP A 156      52.571   3.093 -34.958  1.00 32.90           O  
ATOM   2284  OD2 ASP A 156      54.384   2.764 -33.721  1.00 32.90           O  
ATOM   2285  N   GLU A 157      53.266   7.117 -31.194  1.00 37.30           N  
ATOM   2286  H   GLU A 157      54.239   6.896 -31.352  1.00 37.30           H  
ATOM   2287  CA  GLU A 157      52.958   8.042 -30.085  1.00 37.30           C  
ATOM   2288  HA  GLU A 157      52.568   7.483 -29.235  1.00 37.30           H  
ATOM   2289  C   GLU A 157      51.928   9.127 -30.456  1.00 37.30           C  
ATOM   2290  CB  GLU A 157      54.252   8.778 -29.669  1.00 37.30           C  
ATOM   2291  HB2 GLU A 157      54.570   9.396 -30.508  1.00 37.30           H  
ATOM   2292  HB3 GLU A 157      54.016   9.440 -28.836  1.00 37.30           H  
ATOM   2293  O   GLU A 157      51.085   9.523 -29.653  1.00 37.30           O  
ATOM   2294  CG  GLU A 157      55.435   7.884 -29.252  1.00 37.30           C  
ATOM   2295  HG2 GLU A 157      55.693   7.223 -30.080  1.00 37.30           H  
ATOM   2296  HG3 GLU A 157      55.119   7.264 -28.413  1.00 37.30           H  
ATOM   2297  CD  GLU A 157      56.691   8.692 -28.858  1.00 37.30           C  
ATOM   2298  OE1 GLU A 157      57.522   8.139 -28.102  1.00 37.30           O  
ATOM   2299  OE2 GLU A 157      56.841   9.844 -29.332  1.00 37.30           O  
ATOM   2300  N   LEU A 158      51.998   9.638 -31.690  1.00 29.79           N  
ATOM   2301  H   LEU A 158      52.676   9.224 -32.313  1.00 29.79           H  
ATOM   2302  CA  LEU A 158      51.310  10.868 -32.094  1.00 29.79           C  
ATOM   2303  HA  LEU A 158      51.357  11.551 -31.246  1.00 29.79           H  
ATOM   2304  C   LEU A 158      49.814  10.679 -32.401  1.00 29.79           C  
ATOM   2305  CB  LEU A 158      52.089  11.488 -33.275  1.00 29.79           C  
ATOM   2306  HB2 LEU A 158      52.986  10.898 -33.464  1.00 29.79           H  
ATOM   2307  HB3 LEU A 158      51.484  11.446 -34.181  1.00 29.79           H  
ATOM   2308  O   LEU A 158      49.045  11.638 -32.322  1.00 29.79           O  
ATOM   2309  CG  LEU A 158      52.528  12.938 -33.012  1.00 29.79           C  
ATOM   2310  HG  LEU A 158      53.011  13.001 -32.037  1.00 29.79           H  
ATOM   2311  CD1 LEU A 158      53.542  13.375 -34.071  1.00 29.79           C  
ATOM   2312 HD11 LEU A 158      53.869  14.395 -33.868  1.00 29.79           H  
ATOM   2313 HD12 LEU A 158      54.411  12.717 -34.029  1.00 29.79           H  
ATOM   2314 HD13 LEU A 158      53.094  13.319 -35.063  1.00 29.79           H  
ATOM   2315  CD2 LEU A 158      51.356  13.922 -33.052  1.00 29.79           C  
ATOM   2316 HD21 LEU A 158      50.661  13.691 -32.245  1.00 29.79           H  
ATOM   2317 HD22 LEU A 158      50.832  13.844 -34.004  1.00 29.79           H  
ATOM   2318 HD23 LEU A 158      51.720  14.939 -32.910  1.00 29.79           H  
ATOM   2319  N   LEU A 159      49.381   9.462 -32.746  1.00 35.08           N  
ATOM   2320  H   LEU A 159      50.035   8.694 -32.693  1.00 35.08           H  
ATOM   2321  CA  LEU A 159      47.971   9.171 -33.052  1.00 35.08           C  
ATOM   2322  HA  LEU A 159      47.533  10.050 -33.525  1.00 35.08           H  
ATOM   2323  C   LEU A 159      47.118   8.940 -31.793  1.00 35.08           C  
ATOM   2324  CB  LEU A 159      47.894   7.997 -34.048  1.00 35.08           C  
ATOM   2325  HB2 LEU A 159      48.558   7.205 -33.702  1.00 35.08           H  
ATOM   2326  HB3 LEU A 159      46.880   7.597 -34.052  1.00 35.08           H  
ATOM   2327  O   LEU A 159      45.891   8.967 -31.872  1.00 35.08           O  
ATOM   2328  CG  LEU A 159      48.268   8.393 -35.490  1.00 35.08           C  
ATOM   2329  HG  LEU A 159      49.214   8.934 -35.490  1.00 35.08           H  
ATOM   2330  CD1 LEU A 159      48.433   7.145 -36.357  1.00 35.08           C  
ATOM   2331 HD11 LEU A 159      49.215   6.514 -35.934  1.00 35.08           H  
ATOM   2332 HD12 LEU A 159      48.723   7.427 -37.369  1.00 35.08           H  
ATOM   2333 HD13 LEU A 159      47.501   6.580 -36.382  1.00 35.08           H  
ATOM   2334  CD2 LEU A 159      47.193   9.268 -36.151  1.00 35.08           C  
ATOM   2335 HD21 LEU A 159      46.232   8.756 -36.125  1.00 35.08           H  
ATOM   2336 HD22 LEU A 159      47.108  10.220 -35.627  1.00 35.08           H  
ATOM   2337 HD23 LEU A 159      47.469   9.470 -37.186  1.00 35.08           H  
ATOM   2338  N   GLU A 160      47.752   8.795 -30.627  1.00 37.40           N  
ATOM   2339  H   GLU A 160      48.762   8.779 -30.639  1.00 37.40           H  
ATOM   2340  CA  GLU A 160      47.101   8.536 -29.337  1.00 37.40           C  
ATOM   2341  HA  GLU A 160      46.479   7.646 -29.430  1.00 37.40           H  
ATOM   2342  C   GLU A 160      46.205   9.701 -28.860  1.00 37.40           C  
ATOM   2343  CB  GLU A 160      48.220   8.255 -28.312  1.00 37.40           C  
ATOM   2344  HB2 GLU A 160      49.041   7.733 -28.804  1.00 37.40           H  
ATOM   2345  HB3 GLU A 160      48.600   9.208 -27.943  1.00 37.40           H  
ATOM   2346  O   GLU A 160      45.293   9.519 -28.055  1.00 37.40           O  
ATOM   2347  CG  GLU A 160      47.764   7.379 -27.138  1.00 37.40           C  
ATOM   2348  HG2 GLU A 160      47.675   6.350 -27.484  1.00 37.40           H  
ATOM   2349  HG3 GLU A 160      46.773   7.692 -26.810  1.00 37.40           H  
ATOM   2350  CD  GLU A 160      48.730   7.463 -25.944  1.00 37.40           C  
ATOM   2351  OE1 GLU A 160      49.295   6.421 -25.565  1.00 37.40           O  
ATOM   2352  OE2 GLU A 160      48.808   8.564 -25.340  1.00 37.40           O  
ATOM   2353  N   ALA A 161      46.465  10.936 -29.301  1.00 32.33           N  
ATOM   2354  H   ALA A 161      47.231  11.049 -29.950  1.00 32.33           H  
ATOM   2355  CA  ALA A 161      45.813  12.132 -28.755  1.00 32.33           C  
ATOM   2356  HA  ALA A 161      45.767  12.039 -27.670  1.00 32.33           H  
ATOM   2357  C   ALA A 161      44.362  12.336 -29.231  1.00 32.33           C  
ATOM   2358  CB  ALA A 161      46.695  13.346 -29.065  1.00 32.33           C  
ATOM   2359  HB1 ALA A 161      46.247  14.239 -28.629  1.00 32.33           H  
ATOM   2360  HB2 ALA A 161      46.787  13.481 -30.143  1.00 32.33           H  
ATOM   2361  HB3 ALA A 161      47.686  13.203 -28.635  1.00 32.33           H  
ATOM   2362  O   ALA A 161      43.492  12.616 -28.413  1.00 32.33           O  
ATOM   2363  N   LEU A 162      44.096  12.200 -30.535  1.00 28.27           N  
ATOM   2364  H   LEU A 162      44.845  11.888 -31.137  1.00 28.27           H  
ATOM   2365  CA  LEU A 162      42.815  12.602 -31.144  1.00 28.27           C  
ATOM   2366  HA  LEU A 162      42.518  13.559 -30.715  1.00 28.27           H  
ATOM   2367  C   LEU A 162      41.646  11.648 -30.855  1.00 28.27           C  
ATOM   2368  CB  LEU A 162      43.007  12.761 -32.668  1.00 28.27           C  
ATOM   2369  HB2 LEU A 162      43.821  12.114 -32.994  1.00 28.27           H  
ATOM   2370  HB3 LEU A 162      42.108  12.423 -33.184  1.00 28.27           H  
ATOM   2371  O   LEU A 162      40.504  12.093 -30.834  1.00 28.27           O  
ATOM   2372  CG  LEU A 162      43.287  14.209 -33.105  1.00 28.27           C  
ATOM   2373  HG  LEU A 162      44.042  14.648 -32.453  1.00 28.27           H  
ATOM   2374  CD1 LEU A 162      43.817  14.224 -34.541  1.00 28.27           C  
ATOM   2375 HD11 LEU A 162      44.019  15.252 -34.844  1.00 28.27           H  
ATOM   2376 HD12 LEU A 162      43.084  13.779 -35.213  1.00 28.27           H  
ATOM   2377 HD13 LEU A 162      44.746  13.655 -34.591  1.00 28.27           H  
ATOM   2378  CD2 LEU A 162      42.019  15.067 -33.072  1.00 28.27           C  
ATOM   2379 HD21 LEU A 162      42.249  16.086 -33.383  1.00 28.27           H  
ATOM   2380 HD22 LEU A 162      41.256  14.645 -33.726  1.00 28.27           H  
ATOM   2381 HD23 LEU A 162      41.619  15.105 -32.059  1.00 28.27           H  
ATOM   2382  N   GLY A 163      41.908  10.349 -30.679  1.00 31.96           N  
ATOM   2383  H   GLY A 163      42.870  10.040 -30.700  1.00 31.96           H  
ATOM   2384  CA  GLY A 163      40.845   9.352 -30.488  1.00 31.96           C  
ATOM   2385  HA2 GLY A 163      40.113   9.438 -31.291  1.00 31.96           H  
ATOM   2386  HA3 GLY A 163      41.279   8.353 -30.519  1.00 31.96           H  
ATOM   2387  C   GLY A 163      40.106   9.501 -29.155  1.00 31.96           C  
ATOM   2388  O   GLY A 163      38.882   9.428 -29.125  1.00 31.96           O  
ATOM   2389  N   ARG A 164      40.853   9.805 -28.084  1.00 30.79           N  
ATOM   2390  H   ARG A 164      41.843   9.935 -28.239  1.00 30.79           H  
ATOM   2391  CA  ARG A 164      40.378   9.853 -26.687  1.00 30.79           C  
ATOM   2392  HA  ARG A 164      39.857   8.921 -26.465  1.00 30.79           H  
ATOM   2393  C   ARG A 164      39.343  10.946 -26.376  1.00 30.79           C  
ATOM   2394  CB  ARG A 164      41.591   9.988 -25.743  1.00 30.79           C  
ATOM   2395  HB2 ARG A 164      42.250  10.775 -26.112  1.00 30.79           H  
ATOM   2396  HB3 ARG A 164      41.243  10.282 -24.753  1.00 30.79           H  
ATOM   2397  O   ARG A 164      38.851  10.989 -25.258  1.00 30.79           O  
ATOM   2398  CG  ARG A 164      42.371   8.673 -25.578  1.00 30.79           C  
ATOM   2399  HG2 ARG A 164      41.692   7.919 -25.180  1.00 30.79           H  
ATOM   2400  HG3 ARG A 164      42.733   8.329 -26.547  1.00 30.79           H  
ATOM   2401  CD  ARG A 164      43.557   8.823 -24.610  1.00 30.79           C  
ATOM   2402  HD2 ARG A 164      43.212   9.286 -23.685  1.00 30.79           H  
ATOM   2403  HD3 ARG A 164      43.929   7.824 -24.383  1.00 30.79           H  
ATOM   2404  NE  ARG A 164      44.638   9.625 -25.209  1.00 30.79           N  
ATOM   2405  HE  ARG A 164      44.413  10.076 -26.084  1.00 30.79           H  
ATOM   2406  NH1 ARG A 164      46.439   8.960 -23.911  1.00 30.79           N  
ATOM   2407 HH11 ARG A 164      47.431   8.782 -23.988  1.00 30.79           H  
ATOM   2408 HH12 ARG A 164      45.850   8.369 -23.343  1.00 30.79           H  
ATOM   2409  NH2 ARG A 164      46.755  10.236 -25.673  1.00 30.79           N  
ATOM   2410 HH21 ARG A 164      47.713   9.937 -25.559  1.00 30.79           H  
ATOM   2411 HH22 ARG A 164      46.421  10.465 -26.598  1.00 30.79           H  
ATOM   2412  CZ  ARG A 164      45.921   9.616 -24.905  1.00 30.79           C  
ATOM   2413  N   GLU A 165      39.030  11.843 -27.312  1.00 25.29           N  
ATOM   2414  H   GLU A 165      39.445  11.739 -28.227  1.00 25.29           H  
ATOM   2415  CA  GLU A 165      38.055  12.933 -27.104  1.00 25.29           C  
ATOM   2416  HA  GLU A 165      38.097  13.239 -26.059  1.00 25.29           H  
ATOM   2417  C   GLU A 165      36.594  12.500 -27.364  1.00 25.29           C  
ATOM   2418  CB  GLU A 165      38.478  14.146 -27.964  1.00 25.29           C  
ATOM   2419  HB2 GLU A 165      39.559  14.264 -27.887  1.00 25.29           H  
ATOM   2420  HB3 GLU A 165      38.236  13.939 -29.007  1.00 25.29           H  
ATOM   2421  O   GLU A 165      35.668  13.243 -27.046  1.00 25.29           O  
ATOM   2422  CG  GLU A 165      37.834  15.479 -27.536  1.00 25.29           C  
ATOM   2423  HG2 GLU A 165      38.050  15.646 -26.480  1.00 25.29           H  
ATOM   2424  HG3 GLU A 165      36.752  15.421 -27.654  1.00 25.29           H  
ATOM   2425  CD  GLU A 165      38.333  16.678 -28.363  1.00 25.29           C  
ATOM   2426  OE1 GLU A 165      38.788  17.674 -27.752  1.00 25.29           O  
ATOM   2427  OE2 GLU A 165      38.234  16.624 -29.614  1.00 25.29           O  
ATOM   2428  N   LEU A 166      36.371  11.314 -27.951  1.00 27.68           N  
ATOM   2429  H   LEU A 166      37.170  10.736 -28.170  1.00 27.68           H  
ATOM   2430  CA  LEU A 166      35.033  10.769 -28.251  1.00 27.68           C  
ATOM   2431  HA  LEU A 166      34.279  11.472 -27.897  1.00 27.68           H  
ATOM   2432  C   LEU A 166      34.698   9.468 -27.497  1.00 27.68           C  
ATOM   2433  CB  LEU A 166      34.874  10.605 -29.776  1.00 27.68           C  
ATOM   2434  HB2 LEU A 166      33.941  10.079 -29.977  1.00 27.68           H  
ATOM   2435  HB3 LEU A 166      35.691   9.980 -30.137  1.00 27.68           H  
ATOM   2436  O   LEU A 166      33.631   8.896 -27.729  1.00 27.68           O  
ATOM   2437  CG  LEU A 166      34.855  11.924 -30.569  1.00 27.68           C  
ATOM   2438  HG  LEU A 166      35.779  12.476 -30.396  1.00 27.68           H  
ATOM   2439  CD1 LEU A 166      34.756  11.615 -32.067  1.00 27.68           C  
ATOM   2440 HD11 LEU A 166      34.796  12.545 -32.633  1.00 27.68           H  
ATOM   2441 HD12 LEU A 166      33.825  11.086 -32.272  1.00 27.68           H  
ATOM   2442 HD13 LEU A 166      35.600  10.987 -32.353  1.00 27.68           H  
ATOM   2443  CD2 LEU A 166      33.663  12.815 -30.208  1.00 27.68           C  
ATOM   2444 HD21 LEU A 166      32.735  12.248 -30.279  1.00 27.68           H  
ATOM   2445 HD22 LEU A 166      33.633  13.688 -30.860  1.00 27.68           H  
ATOM   2446 HD23 LEU A 166      33.780  13.170 -29.184  1.00 27.68           H  
ATOM   2447  N   ASP A 167      35.588   9.019 -26.612  1.00 23.75           N  
ATOM   2448  H   ASP A 167      36.398   9.595 -26.433  1.00 23.75           H  
ATOM   2449  CA  ASP A 167      35.288   7.999 -25.603  1.00 23.75           C  
ATOM   2450  HA  ASP A 167      34.639   7.244 -26.045  1.00 23.75           H  
ATOM   2451  C   ASP A 167      34.520   8.636 -24.417  1.00 23.75           C  
ATOM   2452  CB  ASP A 167      36.592   7.301 -25.173  1.00 23.75           C  
ATOM   2453  HB2 ASP A 167      36.369   6.615 -24.355  1.00 23.75           H  
ATOM   2454  HB3 ASP A 167      37.289   8.051 -24.798  1.00 23.75           H  
ATOM   2455  O   ASP A 167      34.455   9.861 -24.303  1.00 23.75           O  
ATOM   2456  CG  ASP A 167      37.256   6.493 -26.301  1.00 23.75           C  
ATOM   2457  OD1 ASP A 167      36.541   5.697 -26.955  1.00 23.75           O  
ATOM   2458  OD2 ASP A 167      38.491   6.638 -26.477  1.00 23.75           O  
ATOM   2459  N   GLY A 168      33.888   7.819 -23.566  1.00 22.52           N  
ATOM   2460  H   GLY A 168      34.015   6.822 -23.669  1.00 22.52           H  
ATOM   2461  CA  GLY A 168      32.950   8.295 -22.530  1.00 22.52           C  
ATOM   2462  HA2 GLY A 168      32.292   7.477 -22.238  1.00 22.52           H  
ATOM   2463  HA3 GLY A 168      32.329   9.080 -22.963  1.00 22.52           H  
ATOM   2464  C   GLY A 168      33.589   8.867 -21.252  1.00 22.52           C  
ATOM   2465  O   GLY A 168      34.792   8.707 -21.031  1.00 22.52           O  
ATOM   2466  N   ASP A 169      32.846   9.490 -20.323  1.00 19.00           N  
ATOM   2467  H   ASP A 169      33.389   9.854 -19.553  1.00 19.00           H  
ATOM   2468  CA  ASP A 169      31.390   9.803 -20.228  1.00 19.00           C  
ATOM   2469  HA  ASP A 169      31.105   9.535 -19.211  1.00 19.00           H  
ATOM   2470  C   ASP A 169      30.391   8.971 -21.076  1.00 19.00           C  
ATOM   2471  CB  ASP A 169      31.169  11.339 -20.316  1.00 19.00           C  
ATOM   2472  HB2 ASP A 169      31.776  11.745 -21.125  1.00 19.00           H  
ATOM   2473  HB3 ASP A 169      30.125  11.518 -20.574  1.00 19.00           H  
ATOM   2474  O   ASP A 169      29.921   9.447 -22.137  1.00 19.00           O  
ATOM   2475  CG  ASP A 169      31.447  12.134 -19.016  1.00 19.00           C  
ATOM   2476  OD1 ASP A 169      32.232  11.668 -18.155  1.00 19.00           O  
ATOM   2477  OD2 ASP A 169      30.844  13.230 -18.872  1.00 19.00           O  
ATOM   2478  OXT ASP A 169      30.059   7.852 -20.623  1.00 19.00           O  
TER    2479      ASP A 169                                                       
ATOM   2479  N   MET B   1      22.332  33.198 -39.984  1.00 73.13           N  
ATOM   2480  H   MET B   1      21.516  33.293 -40.571  1.00 73.13           H  
ATOM   2481  H2  MET B   1      22.178  33.649 -39.094  1.00 73.13           H  
ATOM   2482  H3  MET B   1      23.130  33.630 -40.429  1.00 73.13           H  
ATOM   2483  CA  MET B   1      22.617  31.775 -39.759  1.00 73.13           C  
ATOM   2484  HA  MET B   1      23.523  31.695 -39.158  1.00 73.13           H  
ATOM   2485  C   MET B   1      22.864  31.062 -41.077  1.00 73.13           C  
ATOM   2486  CB  MET B   1      21.498  31.063 -38.997  1.00 73.13           C  
ATOM   2487  HB2 MET B   1      21.760  30.009 -38.900  1.00 73.13           H  
ATOM   2488  HB3 MET B   1      20.566  31.132 -39.558  1.00 73.13           H  
ATOM   2489  O   MET B   1      21.962  30.951 -41.906  1.00 73.13           O  
ATOM   2490  CG  MET B   1      21.277  31.622 -37.595  1.00 73.13           C  
ATOM   2491  HG2 MET B   1      22.213  31.619 -37.036  1.00 73.13           H  
ATOM   2492  HG3 MET B   1      20.905  32.645 -37.667  1.00 73.13           H  
ATOM   2493  SD  MET B   1      20.062  30.620 -36.721  1.00 73.13           S  
ATOM   2494  CE  MET B   1      19.475  31.797 -35.475  1.00 73.13           C  
ATOM   2495  HE1 MET B   1      19.080  32.691 -35.957  1.00 73.13           H  
ATOM   2496  HE2 MET B   1      18.683  31.334 -34.887  1.00 73.13           H  
ATOM   2497  HE3 MET B   1      20.293  32.065 -34.806  1.00 73.13           H  
ATOM   2498  N   THR B   2      24.091  30.587 -41.242  1.00 84.49           N  
ATOM   2499  H   THR B   2      24.761  30.842 -40.531  1.00 84.49           H  
ATOM   2500  CA  THR B   2      24.458  29.370 -41.973  1.00 84.49           C  
ATOM   2501  HA  THR B   2      24.292  29.510 -43.041  1.00 84.49           H  
ATOM   2502  C   THR B   2      23.636  28.168 -41.494  1.00 84.49           C  
ATOM   2503  CB  THR B   2      25.944  29.048 -41.720  1.00 84.49           C  
ATOM   2504  HB  THR B   2      26.199  28.138 -42.262  1.00 84.49           H  
ATOM   2505  O   THR B   2      22.962  28.234 -40.466  1.00 84.49           O  
ATOM   2506  CG2 THR B   2      26.888  30.157 -42.184  1.00 84.49           C  
ATOM   2507 HG21 THR B   2      27.918  29.835 -42.030  1.00 84.49           H  
ATOM   2508 HG22 THR B   2      26.721  31.074 -41.618  1.00 84.49           H  
ATOM   2509 HG23 THR B   2      26.734  30.352 -43.246  1.00 84.49           H  
ATOM   2510  OG1 THR B   2      26.173  28.828 -40.348  1.00 84.49           O  
ATOM   2511  HG1 THR B   2      26.156  29.678 -39.902  1.00 84.49           H  
ATOM   2512  N   ASP B   3      23.684  27.051 -42.219  1.00 75.83           N  
ATOM   2513  H   ASP B   3      24.241  27.004 -43.060  1.00 75.83           H  
ATOM   2514  CA  ASP B   3      22.963  25.847 -41.792  1.00 75.83           C  
ATOM   2515  HA  ASP B   3      21.946  26.146 -41.540  1.00 75.83           H  
ATOM   2516  C   ASP B   3      23.536  25.261 -40.492  1.00 75.83           C  
ATOM   2517  CB  ASP B   3      22.902  24.831 -42.946  1.00 75.83           C  
ATOM   2518  HB2 ASP B   3      23.433  23.923 -42.659  1.00 75.83           H  
ATOM   2519  HB3 ASP B   3      23.394  25.234 -43.831  1.00 75.83           H  
ATOM   2520  O   ASP B   3      22.769  24.921 -39.595  1.00 75.83           O  
ATOM   2521  CG  ASP B   3      21.455  24.487 -43.316  1.00 75.83           C  
ATOM   2522  OD1 ASP B   3      20.620  25.432 -43.365  1.00 75.83           O  
ATOM   2523  OD2 ASP B   3      21.195  23.300 -43.578  1.00 75.83           O  
ATOM   2524  N   SER B   4      24.864  25.268 -40.320  1.00 73.98           N  
ATOM   2525  H   SER B   4      25.464  25.526 -41.090  1.00 73.98           H  
ATOM   2526  CA  SER B   4      25.527  24.833 -39.083  1.00 73.98           C  
ATOM   2527  HA  SER B   4      25.301  23.778 -38.922  1.00 73.98           H  
ATOM   2528  C   SER B   4      25.047  25.602 -37.845  1.00 73.98           C  
ATOM   2529  CB  SER B   4      27.048  24.979 -39.215  1.00 73.98           C  
ATOM   2530  HB2 SER B   4      27.530  24.503 -38.361  1.00 73.98           H  
ATOM   2531  HB3 SER B   4      27.313  26.036 -39.226  1.00 73.98           H  
ATOM   2532  O   SER B   4      24.802  24.986 -36.812  1.00 73.98           O  
ATOM   2533  OG  SER B   4      27.500  24.379 -40.416  1.00 73.98           O  
ATOM   2534  HG  SER B   4      28.184  23.742 -40.198  1.00 73.98           H  
ATOM   2535  N   GLU B   5      24.840  26.922 -37.943  1.00 80.60           N  
ATOM   2536  H   GLU B   5      25.058  27.384 -38.814  1.00 80.60           H  
ATOM   2537  CA  GLU B   5      24.284  27.724 -36.838  1.00 80.60           C  
ATOM   2538  HA  GLU B   5      24.896  27.584 -35.947  1.00 80.60           H  
ATOM   2539  C   GLU B   5      22.854  27.290 -36.463  1.00 80.60           C  
ATOM   2540  CB  GLU B   5      24.289  29.217 -37.204  1.00 80.60           C  
ATOM   2541  HB2 GLU B   5      23.887  29.320 -38.212  1.00 80.60           H  
ATOM   2542  HB3 GLU B   5      23.624  29.752 -36.526  1.00 80.60           H  
ATOM   2543  O   GLU B   5      22.556  27.158 -35.277  1.00 80.60           O  
ATOM   2544  CG  GLU B   5      25.666  29.896 -37.138  1.00 80.60           C  
ATOM   2545  HG2 GLU B   5      25.944  30.059 -36.097  1.00 80.60           H  
ATOM   2546  HG3 GLU B   5      26.415  29.250 -37.596  1.00 80.60           H  
ATOM   2547  CD  GLU B   5      25.605  31.226 -37.900  1.00 80.60           C  
ATOM   2548  OE1 GLU B   5      25.299  32.281 -37.314  1.00 80.60           O  
ATOM   2549  OE2 GLU B   5      25.682  31.178 -39.150  1.00 80.60           O  
ATOM   2550  N   LYS B   6      21.985  27.007 -37.449  1.00 83.44           N  
ATOM   2551  H   LYS B   6      22.314  27.055 -38.402  1.00 83.44           H  
ATOM   2552  CA  LYS B   6      20.612  26.528 -37.185  1.00 83.44           C  
ATOM   2553  HA  LYS B   6      20.112  27.212 -36.500  1.00 83.44           H  
ATOM   2554  C   LYS B   6      20.622  25.152 -36.522  1.00 83.44           C  
ATOM   2555  CB  LYS B   6      19.790  26.392 -38.472  1.00 83.44           C  
ATOM   2556  HB2 LYS B   6      18.794  26.044 -38.201  1.00 83.44           H  
ATOM   2557  HB3 LYS B   6      20.255  25.615 -39.079  1.00 83.44           H  
ATOM   2558  O   LYS B   6      19.919  24.928 -35.542  1.00 83.44           O  
ATOM   2559  CG  LYS B   6      19.638  27.651 -39.331  1.00 83.44           C  
ATOM   2560  HG2 LYS B   6      19.064  28.411 -38.803  1.00 83.44           H  
ATOM   2561  HG3 LYS B   6      20.626  28.043 -39.576  1.00 83.44           H  
ATOM   2562  CD  LYS B   6      18.921  27.232 -40.621  1.00 83.44           C  
ATOM   2563  HD2 LYS B   6      17.857  27.101 -40.424  1.00 83.44           H  
ATOM   2564  HD3 LYS B   6      19.325  26.273 -40.945  1.00 83.44           H  
ATOM   2565  CE  LYS B   6      19.130  28.226 -41.760  1.00 83.44           C  
ATOM   2566  HE2 LYS B   6      20.155  28.596 -41.707  1.00 83.44           H  
ATOM   2567  HE3 LYS B   6      18.448  29.067 -41.640  1.00 83.44           H  
ATOM   2568  NZ  LYS B   6      18.928  27.532 -43.055  1.00 83.44           N  
ATOM   2569  HZ1 LYS B   6      19.568  26.754 -43.125  1.00 83.44           H  
ATOM   2570  HZ2 LYS B   6      18.008  27.122 -43.123  1.00 83.44           H  
ATOM   2571  HZ3 LYS B   6      19.119  28.127 -43.848  1.00 83.44           H  
ATOM   2572  N   VAL B   7      21.407  24.214 -37.061  1.00 82.66           N  
ATOM   2573  H   VAL B   7      21.959  24.458 -37.871  1.00 82.66           H  
ATOM   2574  CA  VAL B   7      21.461  22.839 -36.541  1.00 82.66           C  
ATOM   2575  HA  VAL B   7      20.440  22.476 -36.434  1.00 82.66           H  
ATOM   2576  C   VAL B   7      22.070  22.828 -35.133  1.00 82.66           C  
ATOM   2577  CB  VAL B   7      22.180  21.882 -37.515  1.00 82.66           C  
ATOM   2578  HB  VAL B   7      23.224  22.182 -37.611  1.00 82.66           H  
ATOM   2579  O   VAL B   7      21.587  22.089 -34.280  1.00 82.66           O  
ATOM   2580  CG1 VAL B   7      22.109  20.428 -37.032  1.00 82.66           C  
ATOM   2581 HG11 VAL B   7      22.424  20.353 -35.991  1.00 82.66           H  
ATOM   2582 HG12 VAL B   7      22.759  19.803 -37.644  1.00 82.66           H  
ATOM   2583 HG13 VAL B   7      21.087  20.057 -37.104  1.00 82.66           H  
ATOM   2584  CG2 VAL B   7      21.519  21.863 -38.903  1.00 82.66           C  
ATOM   2585 HG21 VAL B   7      22.063  21.187 -39.562  1.00 82.66           H  
ATOM   2586 HG22 VAL B   7      21.527  22.854 -39.358  1.00 82.66           H  
ATOM   2587 HG23 VAL B   7      20.483  21.532 -38.826  1.00 82.66           H  
ATOM   2588  N   ALA B   8      23.036  23.705 -34.835  1.00 79.04           N  
ATOM   2589  H   ALA B   8      23.428  24.275 -35.571  1.00 79.04           H  
ATOM   2590  CA  ALA B   8      23.553  23.895 -33.479  1.00 79.04           C  
ATOM   2591  HA  ALA B   8      23.885  22.928 -33.100  1.00 79.04           H  
ATOM   2592  C   ALA B   8      22.490  24.431 -32.496  1.00 79.04           C  
ATOM   2593  CB  ALA B   8      24.770  24.824 -33.547  1.00 79.04           C  
ATOM   2594  HB1 ALA B   8      25.528  24.391 -34.201  1.00 79.04           H  
ATOM   2595  HB2 ALA B   8      24.477  25.800 -33.935  1.00 79.04           H  
ATOM   2596  HB3 ALA B   8      25.193  24.945 -32.550  1.00 79.04           H  
ATOM   2597  O   ALA B   8      22.456  24.006 -31.340  1.00 79.04           O  
ATOM   2598  N   GLU B   9      21.595  25.323 -32.931  1.00 84.83           N  
ATOM   2599  H   GLU B   9      21.681  25.685 -33.871  1.00 84.83           H  
ATOM   2600  CA  GLU B   9      20.476  25.799 -32.106  1.00 84.83           C  
ATOM   2601  HA  GLU B   9      20.870  26.072 -31.128  1.00 84.83           H  
ATOM   2602  C   GLU B   9      19.427  24.698 -31.860  1.00 84.83           C  
ATOM   2603  CB  GLU B   9      19.880  27.070 -32.731  1.00 84.83           C  
ATOM   2604  HB2 GLU B   9      20.687  27.787 -32.881  1.00 84.83           H  
ATOM   2605  HB3 GLU B   9      19.435  26.836 -33.698  1.00 84.83           H  
ATOM   2606  O   GLU B   9      19.025  24.481 -30.713  1.00 84.83           O  
ATOM   2607  CG  GLU B   9      18.823  27.709 -31.819  1.00 84.83           C  
ATOM   2608  HG2 GLU B   9      17.923  27.094 -31.823  1.00 84.83           H  
ATOM   2609  HG3 GLU B   9      19.213  27.727 -30.801  1.00 84.83           H  
ATOM   2610  CD  GLU B   9      18.473  29.139 -32.251  1.00 84.83           C  
ATOM   2611  OE1 GLU B   9      18.414  30.002 -31.347  1.00 84.83           O  
ATOM   2612  OE2 GLU B   9      18.292  29.365 -33.467  1.00 84.83           O  
ATOM   2613  N   TYR B  10      19.062  23.924 -32.890  1.00 85.68           N  
ATOM   2614  H   TYR B  10      19.393  24.168 -33.812  1.00 85.68           H  
ATOM   2615  CA  TYR B  10      18.194  22.750 -32.732  1.00 85.68           C  
ATOM   2616  HA  TYR B  10      17.270  23.071 -32.252  1.00 85.68           H  
ATOM   2617  C   TYR B  10      18.811  21.680 -31.819  1.00 85.68           C  
ATOM   2618  CB  TYR B  10      17.848  22.141 -34.100  1.00 85.68           C  
ATOM   2619  HB2 TYR B  10      17.378  21.171 -33.934  1.00 85.68           H  
ATOM   2620  HB3 TYR B  10      18.771  21.958 -34.650  1.00 85.68           H  
ATOM   2621  O   TYR B  10      18.113  21.138 -30.961  1.00 85.68           O  
ATOM   2622  CG  TYR B  10      16.894  22.962 -34.952  1.00 85.68           C  
ATOM   2623  CD1 TYR B  10      15.616  23.295 -34.459  1.00 85.68           C  
ATOM   2624  HD1 TYR B  10      15.320  22.979 -33.469  1.00 85.68           H  
ATOM   2625  CD2 TYR B  10      17.264  23.360 -36.251  1.00 85.68           C  
ATOM   2626  HD2 TYR B  10      18.239  23.103 -36.637  1.00 85.68           H  
ATOM   2627  CE1 TYR B  10      14.722  24.045 -35.247  1.00 85.68           C  
ATOM   2628  HE1 TYR B  10      13.748  24.307 -34.859  1.00 85.68           H  
ATOM   2629  CE2 TYR B  10      16.372  24.105 -37.047  1.00 85.68           C  
ATOM   2630  HE2 TYR B  10      16.653  24.419 -38.041  1.00 85.68           H  
ATOM   2631  OH  TYR B  10      14.247  25.181 -37.311  1.00 85.68           O  
ATOM   2632  HH  TYR B  10      13.434  25.374 -36.838  1.00 85.68           H  
ATOM   2633  CZ  TYR B  10      15.103  24.456 -36.543  1.00 85.68           C  
ATOM   2634  N   LEU B  11      20.115  21.408 -31.944  1.00 83.65           N  
ATOM   2635  H   LEU B  11      20.628  21.852 -32.692  1.00 83.65           H  
ATOM   2636  CA  LEU B  11      20.832  20.466 -31.080  1.00 83.65           C  
ATOM   2637  HA  LEU B  11      20.289  19.521 -31.089  1.00 83.65           H  
ATOM   2638  C   LEU B  11      20.852  20.943 -29.624  1.00 83.65           C  
ATOM   2639  CB  LEU B  11      22.245  20.228 -31.646  1.00 83.65           C  
ATOM   2640  HB2 LEU B  11      22.154  19.865 -32.670  1.00 83.65           H  
ATOM   2641  HB3 LEU B  11      22.773  21.181 -31.674  1.00 83.65           H  
ATOM   2642  O   LEU B  11      20.583  20.146 -28.729  1.00 83.65           O  
ATOM   2643  CG  LEU B  11      23.096  19.222 -30.843  1.00 83.65           C  
ATOM   2644  HG  LEU B  11      23.228  19.588 -29.824  1.00 83.65           H  
ATOM   2645  CD1 LEU B  11      22.469  17.828 -30.798  1.00 83.65           C  
ATOM   2646 HD11 LEU B  11      23.138  17.141 -30.280  1.00 83.65           H  
ATOM   2647 HD12 LEU B  11      21.523  17.852 -30.256  1.00 83.65           H  
ATOM   2648 HD13 LEU B  11      22.307  17.467 -31.813  1.00 83.65           H  
ATOM   2649  CD2 LEU B  11      24.473  19.084 -31.488  1.00 83.65           C  
ATOM   2650 HD21 LEU B  11      25.103  18.437 -30.877  1.00 83.65           H  
ATOM   2651 HD22 LEU B  11      24.375  18.646 -32.481  1.00 83.65           H  
ATOM   2652 HD23 LEU B  11      24.951  20.061 -31.564  1.00 83.65           H  
ATOM   2653  N   ARG B  12      21.077  22.244 -29.382  1.00 84.13           N  
ATOM   2654  H   ARG B  12      21.313  22.835 -30.166  1.00 84.13           H  
ATOM   2655  CA  ARG B  12      20.995  22.846 -28.040  1.00 84.13           C  
ATOM   2656  HA  ARG B  12      21.664  22.298 -27.376  1.00 84.13           H  
ATOM   2657  C   ARG B  12      19.595  22.710 -27.436  1.00 84.13           C  
ATOM   2658  CB  ARG B  12      21.444  24.315 -28.111  1.00 84.13           C  
ATOM   2659  HB2 ARG B  12      22.402  24.363 -28.628  1.00 84.13           H  
ATOM   2660  HB3 ARG B  12      20.715  24.886 -28.688  1.00 84.13           H  
ATOM   2661  O   ARG B  12      19.476  22.423 -26.247  1.00 84.13           O  
ATOM   2662  CG  ARG B  12      21.604  24.953 -26.719  1.00 84.13           C  
ATOM   2663  HG2 ARG B  12      20.688  24.817 -26.144  1.00 84.13           H  
ATOM   2664  HG3 ARG B  12      22.419  24.461 -26.188  1.00 84.13           H  
ATOM   2665  CD  ARG B  12      21.878  26.460 -26.803  1.00 84.13           C  
ATOM   2666  HD2 ARG B  12      21.938  26.855 -25.789  1.00 84.13           H  
ATOM   2667  HD3 ARG B  12      21.028  26.934 -27.294  1.00 84.13           H  
ATOM   2668  NE  ARG B  12      23.139  26.764 -27.511  1.00 84.13           N  
ATOM   2669  HE  ARG B  12      23.952  26.242 -27.214  1.00 84.13           H  
ATOM   2670  NH1 ARG B  12      22.355  28.360 -28.985  1.00 84.13           N  
ATOM   2671 HH11 ARG B  12      21.423  28.275 -28.606  1.00 84.13           H  
ATOM   2672 HH12 ARG B  12      22.505  28.981 -29.767  1.00 84.13           H  
ATOM   2673  NH2 ARG B  12      24.499  27.756 -29.039  1.00 84.13           N  
ATOM   2674 HH21 ARG B  12      24.629  28.397 -29.808  1.00 84.13           H  
ATOM   2675 HH22 ARG B  12      25.273  27.194 -28.715  1.00 84.13           H  
ATOM   2676  CZ  ARG B  12      23.319  27.623 -28.502  1.00 84.13           C  
ATOM   2677  N   ARG B  13      18.528  22.883 -28.226  1.00 87.04           N  
ATOM   2678  H   ARG B  13      18.682  23.167 -29.183  1.00 87.04           H  
ATOM   2679  CA  ARG B  13      17.157  22.648 -27.740  1.00 87.04           C  
ATOM   2680  HA  ARG B  13      17.055  23.171 -26.789  1.00 87.04           H  
ATOM   2681  C   ARG B  13      16.927  21.170 -27.415  1.00 87.04           C  
ATOM   2682  CB  ARG B  13      16.118  23.199 -28.736  1.00 87.04           C  
ATOM   2683  HB2 ARG B  13      16.323  24.252 -28.928  1.00 87.04           H  
ATOM   2684  HB3 ARG B  13      16.213  22.662 -29.680  1.00 87.04           H  
ATOM   2685  O   ARG B  13      16.397  20.873 -26.348  1.00 87.04           O  
ATOM   2686  CG  ARG B  13      14.668  23.051 -28.234  1.00 87.04           C  
ATOM   2687  HG2 ARG B  13      13.987  23.312 -29.044  1.00 87.04           H  
ATOM   2688  HG3 ARG B  13      14.481  22.008 -27.978  1.00 87.04           H  
ATOM   2689  CD  ARG B  13      14.351  23.950 -27.027  1.00 87.04           C  
ATOM   2690  HD2 ARG B  13      15.240  24.071 -26.407  1.00 87.04           H  
ATOM   2691  HD3 ARG B  13      14.062  24.932 -27.401  1.00 87.04           H  
ATOM   2692  NE  ARG B  13      13.291  23.382 -26.176  1.00 87.04           N  
ATOM   2693  HE  ARG B  13      13.163  22.381 -26.206  1.00 87.04           H  
ATOM   2694  NH1 ARG B  13      12.608  25.320 -25.136  1.00 87.04           N  
ATOM   2695 HH11 ARG B  13      13.180  25.858 -25.772  1.00 87.04           H  
ATOM   2696 HH12 ARG B  13      12.047  25.768 -24.426  1.00 87.04           H  
ATOM   2697  NH2 ARG B  13      11.830  23.359 -24.438  1.00 87.04           N  
ATOM   2698 HH21 ARG B  13      11.966  22.359 -24.404  1.00 87.04           H  
ATOM   2699 HH22 ARG B  13      11.326  23.806 -23.686  1.00 87.04           H  
ATOM   2700  CZ  ARG B  13      12.581  24.021 -25.263  1.00 87.04           C  
ATOM   2701  N   ALA B  14      17.366  20.260 -28.286  1.00 87.60           N  
ATOM   2702  H   ALA B  14      17.787  20.583 -29.145  1.00 87.60           H  
ATOM   2703  CA  ALA B  14      17.211  18.821 -28.091  1.00 87.60           C  
ATOM   2704  HA  ALA B  14      16.151  18.608 -27.950  1.00 87.60           H  
ATOM   2705  C   ALA B  14      17.943  18.310 -26.837  1.00 87.60           C  
ATOM   2706  CB  ALA B  14      17.678  18.097 -29.360  1.00 87.60           C  
ATOM   2707  HB1 ALA B  14      18.740  18.278 -29.526  1.00 87.60           H  
ATOM   2708  HB2 ALA B  14      17.115  18.456 -30.222  1.00 87.60           H  
ATOM   2709  HB3 ALA B  14      17.515  17.025 -29.250  1.00 87.60           H  
ATOM   2710  O   ALA B  14      17.369  17.523 -26.088  1.00 87.60           O  
ATOM   2711  N   THR B  15      19.165  18.780 -26.556  1.00 86.77           N  
ATOM   2712  H   THR B  15      19.620  19.406 -27.204  1.00 86.77           H  
ATOM   2713  CA  THR B  15      19.902  18.397 -25.337  1.00 86.77           C  
ATOM   2714  HA  THR B  15      19.813  17.317 -25.216  1.00 86.77           H  
ATOM   2715  C   THR B  15      19.317  19.014 -24.066  1.00 86.77           C  
ATOM   2716  CB  THR B  15      21.402  18.709 -25.432  1.00 86.77           C  
ATOM   2717  HB  THR B  15      21.861  18.561 -24.455  1.00 86.77           H  
ATOM   2718  O   THR B  15      19.286  18.339 -23.038  1.00 86.77           O  
ATOM   2719  CG2 THR B  15      22.106  17.793 -26.431  1.00 86.77           C  
ATOM   2720 HG21 THR B  15      21.961  16.752 -26.141  1.00 86.77           H  
ATOM   2721 HG22 THR B  15      23.176  18.003 -26.435  1.00 86.77           H  
ATOM   2722 HG23 THR B  15      21.705  17.944 -27.433  1.00 86.77           H  
ATOM   2723  OG1 THR B  15      21.626  20.032 -25.851  1.00 86.77           O  
ATOM   2724  HG1 THR B  15      22.507  20.049 -26.232  1.00 86.77           H  
ATOM   2725  N   LEU B  16      18.777  20.239 -24.117  1.00 89.98           N  
ATOM   2726  H   LEU B  16      18.881  20.773 -24.968  1.00 89.98           H  
ATOM   2727  CA  LEU B  16      18.030  20.824 -22.994  1.00 89.98           C  
ATOM   2728  HA  LEU B  16      18.643  20.756 -22.096  1.00 89.98           H  
ATOM   2729  C   LEU B  16      16.744  20.039 -22.686  1.00 89.98           C  
ATOM   2730  CB  LEU B  16      17.716  22.305 -23.283  1.00 89.98           C  
ATOM   2731  HB2 LEU B  16      17.319  22.384 -24.295  1.00 89.98           H  
ATOM   2732  HB3 LEU B  16      16.935  22.638 -22.599  1.00 89.98           H  
ATOM   2733  O   LEU B  16      16.512  19.684 -21.530  1.00 89.98           O  
ATOM   2734  CG  LEU B  16      18.922  23.251 -23.136  1.00 89.98           C  
ATOM   2735  HG  LEU B  16      19.770  22.868 -23.703  1.00 89.98           H  
ATOM   2736  CD1 LEU B  16      18.553  24.636 -23.676  1.00 89.98           C  
ATOM   2737 HD11 LEU B  16      17.714  25.046 -23.114  1.00 89.98           H  
ATOM   2738 HD12 LEU B  16      18.281  24.552 -24.728  1.00 89.98           H  
ATOM   2739 HD13 LEU B  16      19.410  25.304 -23.589  1.00 89.98           H  
ATOM   2740  CD2 LEU B  16      19.351  23.419 -21.674  1.00 89.98           C  
ATOM   2741 HD21 LEU B  16      20.163  24.143 -21.613  1.00 89.98           H  
ATOM   2742 HD22 LEU B  16      19.712  22.468 -21.281  1.00 89.98           H  
ATOM   2743 HD23 LEU B  16      18.510  23.767 -21.075  1.00 89.98           H  
ATOM   2744  N   ASP B  17      15.949  19.712 -23.709  1.00 90.05           N  
ATOM   2745  H   ASP B  17      16.191  20.046 -24.631  1.00 90.05           H  
ATOM   2746  CA  ASP B  17      14.730  18.906 -23.558  1.00 90.05           C  
ATOM   2747  HA  ASP B  17      14.105  19.357 -22.787  1.00 90.05           H  
ATOM   2748  C   ASP B  17      15.041  17.472 -23.088  1.00 90.05           C  
ATOM   2749  CB  ASP B  17      13.943  18.888 -24.885  1.00 90.05           C  
ATOM   2750  HB2 ASP B  17      14.625  18.687 -25.711  1.00 90.05           H  
ATOM   2751  HB3 ASP B  17      13.224  18.070 -24.844  1.00 90.05           H  
ATOM   2752  O   ASP B  17      14.297  16.915 -22.279  1.00 90.05           O  
ATOM   2753  CG  ASP B  17      13.148  20.170 -25.162  1.00 90.05           C  
ATOM   2754  OD1 ASP B  17      12.633  20.789 -24.209  1.00 90.05           O  
ATOM   2755  OD2 ASP B  17      12.924  20.520 -26.341  1.00 90.05           O  
ATOM   2756  N   LEU B  18      16.153  16.878 -23.542  1.00 90.07           N  
ATOM   2757  H   LEU B  18      16.684  17.352 -24.259  1.00 90.07           H  
ATOM   2758  CA  LEU B  18      16.623  15.560 -23.096  1.00 90.07           C  
ATOM   2759  HA  LEU B  18      15.794  14.855 -23.155  1.00 90.07           H  
ATOM   2760  C   LEU B  18      17.081  15.586 -21.635  1.00 90.07           C  
ATOM   2761  CB  LEU B  18      17.747  15.081 -24.035  1.00 90.07           C  
ATOM   2762  HB2 LEU B  18      18.513  15.855 -24.074  1.00 90.07           H  
ATOM   2763  HB3 LEU B  18      17.334  14.968 -25.037  1.00 90.07           H  
ATOM   2764  O   LEU B  18      16.765  14.664 -20.884  1.00 90.07           O  
ATOM   2765  CG  LEU B  18      18.434  13.762 -23.629  1.00 90.07           C  
ATOM   2766  HG  LEU B  18      18.927  13.884 -22.664  1.00 90.07           H  
ATOM   2767  CD1 LEU B  18      17.455  12.593 -23.537  1.00 90.07           C  
ATOM   2768 HD11 LEU B  18      17.993  11.670 -23.318  1.00 90.07           H  
ATOM   2769 HD12 LEU B  18      16.719  12.765 -22.752  1.00 90.07           H  
ATOM   2770 HD13 LEU B  18      16.944  12.483 -24.493  1.00 90.07           H  
ATOM   2771  CD2 LEU B  18      19.498  13.404 -24.666  1.00 90.07           C  
ATOM   2772 HD21 LEU B  18      20.236  14.204 -24.729  1.00 90.07           H  
ATOM   2773 HD22 LEU B  18      20.008  12.484 -24.380  1.00 90.07           H  
ATOM   2774 HD23 LEU B  18      19.038  13.265 -25.644  1.00 90.07           H  
ATOM   2775  N   ARG B  19      17.793  16.637 -21.211  1.00 89.41           N  
ATOM   2776  H   ARG B  19      18.049  17.344 -21.886  1.00 89.41           H  
ATOM   2777  CA  ARG B  19      18.213  16.806 -19.814  1.00 89.41           C  
ATOM   2778  HA  ARG B  19      18.737  15.903 -19.501  1.00 89.41           H  
ATOM   2779  C   ARG B  19      17.003  16.939 -18.891  1.00 89.41           C  
ATOM   2780  CB  ARG B  19      19.171  18.001 -19.696  1.00 89.41           C  
ATOM   2781  HB2 ARG B  19      19.972  17.884 -20.426  1.00 89.41           H  
ATOM   2782  HB3 ARG B  19      18.633  18.922 -19.919  1.00 89.41           H  
ATOM   2783  O   ARG B  19      16.964  16.257 -17.873  1.00 89.41           O  
ATOM   2784  CG  ARG B  19      19.798  18.084 -18.294  1.00 89.41           C  
ATOM   2785  HG2 ARG B  19      20.341  17.159 -18.099  1.00 89.41           H  
ATOM   2786  HG3 ARG B  19      19.023  18.193 -17.536  1.00 89.41           H  
ATOM   2787  CD  ARG B  19      20.780  19.255 -18.178  1.00 89.41           C  
ATOM   2788  HD2 ARG B  19      21.326  19.150 -17.241  1.00 89.41           H  
ATOM   2789  HD3 ARG B  19      21.492  19.202 -19.002  1.00 89.41           H  
ATOM   2790  NE  ARG B  19      20.084  20.556 -18.183  1.00 89.41           N  
ATOM   2791  HE  ARG B  19      19.081  20.531 -18.070  1.00 89.41           H  
ATOM   2792  NH1 ARG B  19      21.947  21.896 -18.302  1.00 89.41           N  
ATOM   2793 HH11 ARG B  19      22.371  22.811 -18.250  1.00 89.41           H  
ATOM   2794 HH12 ARG B  19      22.529  21.071 -18.308  1.00 89.41           H  
ATOM   2795  NH2 ARG B  19      19.925  22.825 -18.122  1.00 89.41           N  
ATOM   2796 HH21 ARG B  19      18.932  22.745 -17.959  1.00 89.41           H  
ATOM   2797 HH22 ARG B  19      20.367  23.731 -18.071  1.00 89.41           H  
ATOM   2798  CZ  ARG B  19      20.654  21.748 -18.207  1.00 89.41           C  
ATOM   2799  N   ALA B  20      16.010  17.744 -19.276  1.00 92.64           N  
ATOM   2800  H   ALA B  20      16.121  18.275 -20.128  1.00 92.64           H  
ATOM   2801  CA  ALA B  20      14.757  17.877 -18.534  1.00 92.64           C  
ATOM   2802  HA  ALA B  20      14.981  18.187 -17.514  1.00 92.64           H  
ATOM   2803  C   ALA B  20      14.000  16.538 -18.446  1.00 92.64           C  
ATOM   2804  CB  ALA B  20      13.914  18.972 -19.198  1.00 92.64           C  
ATOM   2805  HB1 ALA B  20      12.992  19.111 -18.633  1.00 92.64           H  
ATOM   2806  HB2 ALA B  20      14.466  19.912 -19.207  1.00 92.64           H  
ATOM   2807  HB3 ALA B  20      13.666  18.692 -20.222  1.00 92.64           H  
ATOM   2808  O   ALA B  20      13.584  16.140 -17.363  1.00 92.64           O  
ATOM   2809  N   ALA B  21      13.896  15.790 -19.552  1.00 92.85           N  
ATOM   2810  H   ALA B  21      14.217  16.167 -20.432  1.00 92.85           H  
ATOM   2811  CA  ALA B  21      13.241  14.482 -19.546  1.00 92.85           C  
ATOM   2812  HA  ALA B  21      12.250  14.611 -19.111  1.00 92.85           H  
ATOM   2813  C   ALA B  21      13.984  13.447 -18.673  1.00 92.85           C  
ATOM   2814  CB  ALA B  21      13.068  14.012 -20.997  1.00 92.85           C  
ATOM   2815  HB1 ALA B  21      14.043  13.857 -21.460  1.00 92.85           H  
ATOM   2816  HB2 ALA B  21      12.516  14.762 -21.563  1.00 92.85           H  
ATOM   2817  HB3 ALA B  21      12.507  13.078 -21.009  1.00 92.85           H  
ATOM   2818  O   ALA B  21      13.364  12.769 -17.859  1.00 92.85           O  
ATOM   2819  N   ARG B  22      15.319  13.354 -18.775  1.00 90.20           N  
ATOM   2820  H   ARG B  22      15.783  13.937 -19.457  1.00 90.20           H  
ATOM   2821  CA  ARG B  22      16.136  12.475 -17.911  1.00 90.20           C  
ATOM   2822  HA  ARG B  22      15.727  11.465 -17.941  1.00 90.20           H  
ATOM   2823  C   ARG B  22      16.083  12.877 -16.435  1.00 90.20           C  
ATOM   2824  CB  ARG B  22      17.597  12.441 -18.392  1.00 90.20           C  
ATOM   2825  HB2 ARG B  22      18.209  12.014 -17.597  1.00 90.20           H  
ATOM   2826  HB3 ARG B  22      17.944  13.457 -18.576  1.00 90.20           H  
ATOM   2827  O   ARG B  22      16.233  12.014 -15.576  1.00 90.20           O  
ATOM   2828  CG  ARG B  22      17.800  11.582 -19.651  1.00 90.20           C  
ATOM   2829  HG2 ARG B  22      17.227  11.999 -20.479  1.00 90.20           H  
ATOM   2830  HG3 ARG B  22      17.449  10.570 -19.452  1.00 90.20           H  
ATOM   2831  CD  ARG B  22      19.291  11.534 -20.025  1.00 90.20           C  
ATOM   2832  HD2 ARG B  22      19.623  12.544 -20.267  1.00 90.20           H  
ATOM   2833  HD3 ARG B  22      19.854  11.175 -19.164  1.00 90.20           H  
ATOM   2834  NE  ARG B  22      19.554  10.643 -21.175  1.00 90.20           N  
ATOM   2835  HE  ARG B  22      18.758  10.167 -21.574  1.00 90.20           H  
ATOM   2836  NH1 ARG B  22      21.847  10.889 -21.267  1.00 90.20           N  
ATOM   2837 HH11 ARG B  22      21.836  11.451 -20.427  1.00 90.20           H  
ATOM   2838 HH12 ARG B  22      22.734  10.616 -21.664  1.00 90.20           H  
ATOM   2839  NH2 ARG B  22      20.824   9.591 -22.755  1.00 90.20           N  
ATOM   2840 HH21 ARG B  22      20.012   9.128 -23.138  1.00 90.20           H  
ATOM   2841 HH22 ARG B  22      21.724   9.406 -23.174  1.00 90.20           H  
ATOM   2842  CZ  ARG B  22      20.734  10.380 -21.721  1.00 90.20           C  
ATOM   2843  N   GLN B  23      15.881  14.159 -16.130  1.00 91.24           N  
ATOM   2844  H   GLN B  23      15.821  14.838 -16.876  1.00 91.24           H  
ATOM   2845  CA  GLN B  23      15.666  14.615 -14.761  1.00 91.24           C  
ATOM   2846  HA  GLN B  23      16.402  14.128 -14.122  1.00 91.24           H  
ATOM   2847  C   GLN B  23      14.289  14.176 -14.243  1.00 91.24           C  
ATOM   2848  CB  GLN B  23      15.903  16.128 -14.669  1.00 91.24           C  
ATOM   2849  HB2 GLN B  23      15.131  16.662 -15.223  1.00 91.24           H  
ATOM   2850  HB3 GLN B  23      16.877  16.366 -15.096  1.00 91.24           H  
ATOM   2851  O   GLN B  23      14.245  13.513 -13.211  1.00 91.24           O  
ATOM   2852  CG  GLN B  23      15.878  16.569 -13.203  1.00 91.24           C  
ATOM   2853  HG2 GLN B  23      16.647  16.041 -12.640  1.00 91.24           H  
ATOM   2854  HG3 GLN B  23      14.912  16.298 -12.777  1.00 91.24           H  
ATOM   2855  CD  GLN B  23      16.099  18.063 -13.023  1.00 91.24           C  
ATOM   2856  NE2 GLN B  23      15.372  18.678 -12.123  1.00 91.24           N  
ATOM   2857 HE21 GLN B  23      14.613  18.174 -11.688  1.00 91.24           H  
ATOM   2858 HE22 GLN B  23      15.495  19.668 -11.965  1.00 91.24           H  
ATOM   2859  OE1 GLN B  23      16.937  18.672 -13.680  1.00 91.24           O  
ATOM   2860  N   ARG B  24      13.208  14.411 -15.000  1.00 91.29           N  
ATOM   2861  H   ARG B  24      13.316  14.988 -15.823  1.00 91.29           H  
ATOM   2862  CA  ARG B  24      11.847  13.987 -14.624  1.00 91.29           C  
ATOM   2863  HA  ARG B  24      11.615  14.453 -13.667  1.00 91.29           H  
ATOM   2864  C   ARG B  24      11.727  12.477 -14.394  1.00 91.29           C  
ATOM   2865  CB  ARG B  24      10.837  14.501 -15.668  1.00 91.29           C  
ATOM   2866  HB2 ARG B  24      10.927  15.586 -15.729  1.00 91.29           H  
ATOM   2867  HB3 ARG B  24      11.096  14.088 -16.643  1.00 91.29           H  
ATOM   2868  O   ARG B  24      11.021  12.061 -13.486  1.00 91.29           O  
ATOM   2869  CG  ARG B  24       9.364  14.154 -15.368  1.00 91.29           C  
ATOM   2870  HG2 ARG B  24       9.230  13.073 -15.410  1.00 91.29           H  
ATOM   2871  HG3 ARG B  24       8.742  14.597 -16.146  1.00 91.29           H  
ATOM   2872  CD  ARG B  24       8.885  14.666 -14.003  1.00 91.29           C  
ATOM   2873  HD2 ARG B  24       9.035  15.744 -13.945  1.00 91.29           H  
ATOM   2874  HD3 ARG B  24       9.484  14.201 -13.220  1.00 91.29           H  
ATOM   2875  NE  ARG B  24       7.463  14.349 -13.769  1.00 91.29           N  
ATOM   2876  HE  ARG B  24       6.893  14.004 -14.528  1.00 91.29           H  
ATOM   2877  NH1 ARG B  24       7.450  14.689 -11.490  1.00 91.29           N  
ATOM   2878 HH11 ARG B  24       8.421  14.964 -11.516  1.00 91.29           H  
ATOM   2879 HH12 ARG B  24       6.988  14.548 -10.603  1.00 91.29           H  
ATOM   2880  NH2 ARG B  24       5.612  13.968 -12.558  1.00 91.29           N  
ATOM   2881 HH21 ARG B  24       5.208  13.639 -13.423  1.00 91.29           H  
ATOM   2882 HH22 ARG B  24       5.129  13.830 -11.682  1.00 91.29           H  
ATOM   2883  CZ  ARG B  24       6.854  14.344 -12.599  1.00 91.29           C  
ATOM   2884  N   ILE B  25      12.450  11.649 -15.156  1.00 91.52           N  
ATOM   2885  H   ILE B  25      12.956  12.043 -15.937  1.00 91.52           H  
ATOM   2886  CA  ILE B  25      12.514  10.196 -14.901  1.00 91.52           C  
ATOM   2887  HA  ILE B  25      11.498   9.801 -14.877  1.00 91.52           H  
ATOM   2888  C   ILE B  25      13.123   9.899 -13.525  1.00 91.52           C  
ATOM   2889  CB  ILE B  25      13.286   9.459 -16.019  1.00 91.52           C  
ATOM   2890  HB  ILE B  25      14.254   9.943 -16.144  1.00 91.52           H  
ATOM   2891  O   ILE B  25      12.588   9.073 -12.800  1.00 91.52           O  
ATOM   2892  CG1 ILE B  25      12.501   9.552 -17.342  1.00 91.52           C  
ATOM   2893 HG12 ILE B  25      11.615   8.919 -17.289  1.00 91.52           H  
ATOM   2894 HG13 ILE B  25      12.163  10.577 -17.494  1.00 91.52           H  
ATOM   2895  CG2 ILE B  25      13.524   7.975 -15.678  1.00 91.52           C  
ATOM   2896 HG21 ILE B  25      14.144   7.867 -14.788  1.00 91.52           H  
ATOM   2897 HG22 ILE B  25      14.040   7.455 -16.485  1.00 91.52           H  
ATOM   2898 HG23 ILE B  25      12.575   7.473 -15.490  1.00 91.52           H  
ATOM   2899  CD1 ILE B  25      13.328   9.163 -18.570  1.00 91.52           C  
ATOM   2900 HD11 ILE B  25      13.559   8.098 -18.562  1.00 91.52           H  
ATOM   2901 HD12 ILE B  25      12.741   9.386 -19.461  1.00 91.52           H  
ATOM   2902 HD13 ILE B  25      14.251   9.743 -18.600  1.00 91.52           H  
ATOM   2903  N   ARG B  26      14.209  10.579 -13.130  1.00 89.02           N  
ATOM   2904  H   ARG B  26      14.556  11.323 -13.718  1.00 89.02           H  
ATOM   2905  CA  ARG B  26      14.816  10.372 -11.802  1.00 89.02           C  
ATOM   2906  HA  ARG B  26      14.915   9.301 -11.627  1.00 89.02           H  
ATOM   2907  C   ARG B  26      13.934  10.871 -10.663  1.00 89.02           C  
ATOM   2908  CB  ARG B  26      16.197  11.023 -11.713  1.00 89.02           C  
ATOM   2909  HB2 ARG B  26      16.518  11.016 -10.671  1.00 89.02           H  
ATOM   2910  HB3 ARG B  26      16.130  12.059 -12.044  1.00 89.02           H  
ATOM   2911  O   ARG B  26      13.960  10.243  -9.615  1.00 89.02           O  
ATOM   2912  CG  ARG B  26      17.235  10.254 -12.540  1.00 89.02           C  
ATOM   2913  HG2 ARG B  26      17.263   9.218 -12.201  1.00 89.02           H  
ATOM   2914  HG3 ARG B  26      16.959  10.267 -13.594  1.00 89.02           H  
ATOM   2915  CD  ARG B  26      18.629  10.863 -12.367  1.00 89.02           C  
ATOM   2916  HD2 ARG B  26      18.882  10.863 -11.307  1.00 89.02           H  
ATOM   2917  HD3 ARG B  26      19.345  10.221 -12.878  1.00 89.02           H  
ATOM   2918  NE  ARG B  26      18.676  12.247 -12.882  1.00 89.02           N  
ATOM   2919  HE  ARG B  26      18.007  12.880 -12.468  1.00 89.02           H  
ATOM   2920  NH1 ARG B  26      20.376  12.005 -14.409  1.00 89.02           N  
ATOM   2921 HH11 ARG B  26      20.463  11.043 -14.116  1.00 89.02           H  
ATOM   2922 HH12 ARG B  26      21.073  12.419 -15.012  1.00 89.02           H  
ATOM   2923  NH2 ARG B  26      19.405  13.998 -14.132  1.00 89.02           N  
ATOM   2924 HH21 ARG B  26      18.766  14.596 -13.629  1.00 89.02           H  
ATOM   2925 HH22 ARG B  26      20.063  14.395 -14.787  1.00 89.02           H  
ATOM   2926  CZ  ARG B  26      19.478  12.737 -13.808  1.00 89.02           C  
ATOM   2927  N   GLU B  27      13.172  11.942 -10.880  1.00 88.86           N  
ATOM   2928  H   GLU B  27      13.279  12.432 -11.757  1.00 88.86           H  
ATOM   2929  CA  GLU B  27      12.171  12.457  -9.932  1.00 88.86           C  
ATOM   2930  HA  GLU B  27      12.637  12.606  -8.957  1.00 88.86           H  
ATOM   2931  C   GLU B  27      10.998  11.469  -9.748  1.00 88.86           C  
ATOM   2932  CB  GLU B  27      11.652  13.820 -10.433  1.00 88.86           C  
ATOM   2933  HB2 GLU B  27      10.811  14.133  -9.815  1.00 88.86           H  
ATOM   2934  HB3 GLU B  27      11.287  13.682 -11.451  1.00 88.86           H  
ATOM   2935  O   GLU B  27      10.498  11.291  -8.643  1.00 88.86           O  
ATOM   2936  CG  GLU B  27      12.716  14.940 -10.412  1.00 88.86           C  
ATOM   2937  HG2 GLU B  27      12.875  15.247  -9.378  1.00 88.86           H  
ATOM   2938  HG3 GLU B  27      13.662  14.546 -10.782  1.00 88.86           H  
ATOM   2939  CD  GLU B  27      12.355  16.175 -11.265  1.00 88.86           C  
ATOM   2940  OE1 GLU B  27      13.191  17.114 -11.306  1.00 88.86           O  
ATOM   2941  OE2 GLU B  27      11.311  16.157 -11.963  1.00 88.86           O  
ATOM   2942  N   LEU B  28      10.582  10.779 -10.816  1.00 89.18           N  
ATOM   2943  H   LEU B  28      10.987  11.000 -11.714  1.00 89.18           H  
ATOM   2944  CA  LEU B  28       9.530   9.756 -10.762  1.00 89.18           C  
ATOM   2945  HA  LEU B  28       8.725  10.101 -10.113  1.00 89.18           H  
ATOM   2946  C   LEU B  28      10.018   8.425 -10.169  1.00 89.18           C  
ATOM   2947  CB  LEU B  28       8.981   9.544 -12.184  1.00 89.18           C  
ATOM   2948  HB2 LEU B  28       8.408   8.617 -12.208  1.00 89.18           H  
ATOM   2949  HB3 LEU B  28       9.826   9.427 -12.863  1.00 89.18           H  
ATOM   2950  O   LEU B  28       9.336   7.831  -9.344  1.00 89.18           O  
ATOM   2951  CG  LEU B  28       8.081  10.689 -12.677  1.00 89.18           C  
ATOM   2952  HG  LEU B  28       8.537  11.653 -12.451  1.00 89.18           H  
ATOM   2953  CD1 LEU B  28       7.906  10.590 -14.193  1.00 89.18           C  
ATOM   2954 HD11 LEU B  28       8.881  10.630 -14.679  1.00 89.18           H  
ATOM   2955 HD12 LEU B  28       7.409   9.654 -14.444  1.00 89.18           H  
ATOM   2956 HD13 LEU B  28       7.297  11.425 -14.540  1.00 89.18           H  
ATOM   2957  CD2 LEU B  28       6.699  10.626 -12.026  1.00 89.18           C  
ATOM   2958 HD21 LEU B  28       6.776  10.826 -10.958  1.00 89.18           H  
ATOM   2959 HD22 LEU B  28       6.261   9.638 -12.165  1.00 89.18           H  
ATOM   2960 HD23 LEU B  28       6.034  11.364 -12.475  1.00 89.18           H  
ATOM   2961  N   GLU B  29      11.192   7.942 -10.583  1.00 86.13           N  
ATOM   2962  H   GLU B  29      11.686   8.444 -11.307  1.00 86.13           H  
ATOM   2963  CA  GLU B  29      11.711   6.637 -10.153  1.00 86.13           C  
ATOM   2964  HA  GLU B  29      10.889   5.924 -10.086  1.00 86.13           H  
ATOM   2965  C   GLU B  29      12.358   6.691  -8.764  1.00 86.13           C  
ATOM   2966  CB  GLU B  29      12.735   6.099 -11.177  1.00 86.13           C  
ATOM   2967  HB2 GLU B  29      13.203   5.207 -10.762  1.00 86.13           H  
ATOM   2968  HB3 GLU B  29      13.512   6.848 -11.330  1.00 86.13           H  
ATOM   2969  O   GLU B  29      12.171   5.783  -7.964  1.00 86.13           O  
ATOM   2970  CG  GLU B  29      12.108   5.722 -12.532  1.00 86.13           C  
ATOM   2971  HG2 GLU B  29      11.328   4.983 -12.351  1.00 86.13           H  
ATOM   2972  HG3 GLU B  29      11.636   6.605 -12.963  1.00 86.13           H  
ATOM   2973  CD  GLU B  29      13.105   5.149 -13.561  1.00 86.13           C  
ATOM   2974  OE1 GLU B  29      12.621   4.592 -14.582  1.00 86.13           O  
ATOM   2975  OE2 GLU B  29      14.344   5.272 -13.372  1.00 86.13           O  
ATOM   2976  N   SER B  30      13.153   7.727  -8.481  1.00 83.11           N  
ATOM   2977  H   SER B  30      13.167   8.505  -9.124  1.00 83.11           H  
ATOM   2978  CA  SER B  30      14.215   7.670  -7.465  1.00 83.11           C  
ATOM   2979  HA  SER B  30      13.891   7.000  -6.668  1.00 83.11           H  
ATOM   2980  C   SER B  30      14.501   9.019  -6.779  1.00 83.11           C  
ATOM   2981  CB  SER B  30      15.481   7.038  -8.082  1.00 83.11           C  
ATOM   2982  HB2 SER B  30      15.264   6.000  -8.337  1.00 83.11           H  
ATOM   2983  HB3 SER B  30      16.285   7.035  -7.346  1.00 83.11           H  
ATOM   2984  O   SER B  30      15.653   9.300  -6.447  1.00 83.11           O  
ATOM   2985  OG  SER B  30      15.903   7.725  -9.261  1.00 83.11           O  
ATOM   2986  HG  SER B  30      15.647   8.637  -9.104  1.00 83.11           H  
ATOM   2987  N   ASP B  31      13.489   9.877  -6.587  1.00 87.96           N  
ATOM   2988  H   ASP B  31      12.571   9.656  -6.944  1.00 87.96           H  
ATOM   2989  CA  ASP B  31      13.670  11.122  -5.819  1.00 87.96           C  
ATOM   2990  HA  ASP B  31      14.531  11.627  -6.256  1.00 87.96           H  
ATOM   2991  C   ASP B  31      13.931  10.787  -4.335  1.00 87.96           C  
ATOM   2992  CB  ASP B  31      12.468  12.077  -5.972  1.00 87.96           C  
ATOM   2993  HB2 ASP B  31      12.112  12.008  -6.999  1.00 87.96           H  
ATOM   2994  HB3 ASP B  31      11.658  11.754  -5.318  1.00 87.96           H  
ATOM   2995  O   ASP B  31      13.198   9.952  -3.776  1.00 87.96           O  
ATOM   2996  CG  ASP B  31      12.796  13.560  -5.714  1.00 87.96           C  
ATOM   2997  OD1 ASP B  31      13.983  13.941  -5.839  1.00 87.96           O  
ATOM   2998  OD2 ASP B  31      11.849  14.336  -5.455  1.00 87.96           O  
ATOM   2999  N   PRO B  32      14.956  11.376  -3.684  1.00 92.82           N  
ATOM   3000  CA  PRO B  32      15.216  11.161  -2.265  1.00 92.82           C  
ATOM   3001  HA  PRO B  32      15.141  10.097  -2.042  1.00 92.82           H  
ATOM   3002  C   PRO B  32      14.214  11.939  -1.406  1.00 92.82           C  
ATOM   3003  CB  PRO B  32      16.656  11.628  -2.016  1.00 92.82           C  
ATOM   3004  HB2 PRO B  32      17.219  10.869  -1.474  1.00 92.82           H  
ATOM   3005  HB3 PRO B  32      16.660  12.569  -1.465  1.00 92.82           H  
ATOM   3006  O   PRO B  32      13.981  13.127  -1.639  1.00 92.82           O  
ATOM   3007  CG  PRO B  32      17.251  11.850  -3.404  1.00 92.82           C  
ATOM   3008  HG2 PRO B  32      17.978  12.662  -3.410  1.00 92.82           H  
ATOM   3009  HG3 PRO B  32      17.702  10.924  -3.761  1.00 92.82           H  
ATOM   3010  CD  PRO B  32      16.030  12.178  -4.252  1.00 92.82           C  
ATOM   3011  HD2 PRO B  32      16.245  11.928  -5.291  1.00 92.82           H  
ATOM   3012  HD3 PRO B  32      15.783  13.235  -4.155  1.00 92.82           H  
ATOM   3013  N   MET B  33      13.667  11.297  -0.374  1.00 97.82           N  
ATOM   3014  H   MET B  33      13.953  10.347  -0.186  1.00 97.82           H  
ATOM   3015  CA  MET B  33      12.685  11.917   0.524  1.00 97.82           C  
ATOM   3016  HA  MET B  33      12.312  12.838   0.076  1.00 97.82           H  
ATOM   3017  C   MET B  33      13.340  12.293   1.853  1.00 97.82           C  
ATOM   3018  CB  MET B  33      11.474  10.993   0.722  1.00 97.82           C  
ATOM   3019  HB2 MET B  33      10.765  11.471   1.398  1.00 97.82           H  
ATOM   3020  HB3 MET B  33      11.805  10.058   1.176  1.00 97.82           H  
ATOM   3021  O   MET B  33      13.997  11.465   2.477  1.00 97.82           O  
ATOM   3022  CG  MET B  33      10.761  10.683  -0.601  1.00 97.82           C  
ATOM   3023  HG2 MET B  33       9.950   9.981  -0.408  1.00 97.82           H  
ATOM   3024  HG3 MET B  33      11.463  10.198  -1.280  1.00 97.82           H  
ATOM   3025  SD  MET B  33      10.037  12.111  -1.435  1.00 97.82           S  
ATOM   3026  CE  MET B  33       9.551  11.308  -2.979  1.00 97.82           C  
ATOM   3027  HE1 MET B  33       9.046  12.023  -3.629  1.00 97.82           H  
ATOM   3028  HE2 MET B  33      10.439  10.926  -3.483  1.00 97.82           H  
ATOM   3029  HE3 MET B  33       8.875  10.483  -2.756  1.00 97.82           H  
ATOM   3030  N   ALA B  34      13.173  13.533   2.299  1.00 98.58           N  
ATOM   3031  H   ALA B  34      12.511  14.121   1.813  1.00 98.58           H  
ATOM   3032  CA  ALA B  34      13.635  13.989   3.602  1.00 98.58           C  
ATOM   3033  HA  ALA B  34      14.604  13.542   3.823  1.00 98.58           H  
ATOM   3034  C   ALA B  34      12.650  13.578   4.700  1.00 98.58           C  
ATOM   3035  CB  ALA B  34      13.805  15.511   3.568  1.00 98.58           C  
ATOM   3036  HB1 ALA B  34      14.663  15.772   2.948  1.00 98.58           H  
ATOM   3037  HB2 ALA B  34      12.903  15.978   3.171  1.00 98.58           H  
ATOM   3038  HB3 ALA B  34      13.970  15.882   4.579  1.00 98.58           H  
ATOM   3039  O   ALA B  34      11.456  13.855   4.600  1.00 98.58           O  
ATOM   3040  N   ILE B  35      13.169  13.000   5.785  1.00 98.83           N  
ATOM   3041  H   ILE B  35      14.160  12.805   5.787  1.00 98.83           H  
ATOM   3042  CA  ILE B  35      12.477  12.972   7.078  1.00 98.83           C  
ATOM   3043  HA  ILE B  35      11.408  12.828   6.924  1.00 98.83           H  
ATOM   3044  C   ILE B  35      12.702  14.348   7.710  1.00 98.83           C  
ATOM   3045  CB  ILE B  35      13.006  11.819   7.967  1.00 98.83           C  
ATOM   3046  HB  ILE B  35      14.077  11.955   8.112  1.00 98.83           H  
ATOM   3047  O   ILE B  35      13.847  14.700   7.996  1.00 98.83           O  
ATOM   3048  CG1 ILE B  35      12.769  10.443   7.302  1.00 98.83           C  
ATOM   3049 HG12 ILE B  35      11.699  10.237   7.296  1.00 98.83           H  
ATOM   3050 HG13 ILE B  35      13.119  10.471   6.270  1.00 98.83           H  
ATOM   3051  CG2 ILE B  35      12.314  11.853   9.342  1.00 98.83           C  
ATOM   3052 HG21 ILE B  35      11.240  11.700   9.231  1.00 98.83           H  
ATOM   3053 HG22 ILE B  35      12.720  11.077   9.992  1.00 98.83           H  
ATOM   3054 HG23 ILE B  35      12.479  12.811   9.834  1.00 98.83           H  
ATOM   3055  CD1 ILE B  35      13.479   9.266   7.983  1.00 98.83           C  
ATOM   3056 HD11 ILE B  35      13.075   9.099   8.981  1.00 98.83           H  
ATOM   3057 HD12 ILE B  35      13.321   8.363   7.394  1.00 98.83           H  
ATOM   3058 HD13 ILE B  35      14.549   9.464   8.045  1.00 98.83           H  
ATOM   3059  N   VAL B  36      11.639  15.132   7.901  1.00 98.47           N  
ATOM   3060  H   VAL B  36      10.739  14.782   7.604  1.00 98.47           H  
ATOM   3061  CA  VAL B  36      11.705  16.492   8.481  1.00 98.47           C  
ATOM   3062  HA  VAL B  36      12.750  16.798   8.544  1.00 98.47           H  
ATOM   3063  C   VAL B  36      11.191  16.552   9.922  1.00 98.47           C  
ATOM   3064  CB  VAL B  36      11.006  17.538   7.588  1.00 98.47           C  
ATOM   3065  HB  VAL B  36      11.051  18.501   8.097  1.00 98.47           H  
ATOM   3066  O   VAL B  36      11.662  17.368  10.709  1.00 98.47           O  
ATOM   3067  CG1 VAL B  36      11.743  17.688   6.251  1.00 98.47           C  
ATOM   3068 HG11 VAL B  36      11.685  16.763   5.678  1.00 98.47           H  
ATOM   3069 HG12 VAL B  36      12.787  17.943   6.431  1.00 98.47           H  
ATOM   3070 HG13 VAL B  36      11.283  18.488   5.670  1.00 98.47           H  
ATOM   3071  CG2 VAL B  36       9.532  17.223   7.298  1.00 98.47           C  
ATOM   3072 HG21 VAL B  36       8.981  17.111   8.231  1.00 98.47           H  
ATOM   3073 HG22 VAL B  36       9.092  18.047   6.735  1.00 98.47           H  
ATOM   3074 HG23 VAL B  36       9.443  16.313   6.704  1.00 98.47           H  
ATOM   3075  N   GLY B  37      10.289  15.642  10.299  1.00 98.66           N  
ATOM   3076  H   GLY B  37       9.975  14.974   9.609  1.00 98.66           H  
ATOM   3077  CA  GLY B  37       9.778  15.484  11.662  1.00 98.66           C  
ATOM   3078  HA2 GLY B  37      10.406  16.028  12.367  1.00 98.66           H  
ATOM   3079  HA3 GLY B  37       8.768  15.890  11.727  1.00 98.66           H  
ATOM   3080  C   GLY B  37       9.725  14.016  12.077  1.00 98.66           C  
ATOM   3081  O   GLY B  37       9.590  13.134  11.229  1.00 98.66           O  
ATOM   3082  N   MET B  38       9.834  13.758  13.381  1.00 98.79           N  
ATOM   3083  H   MET B  38       9.919  14.536  14.019  1.00 98.79           H  
ATOM   3084  CA  MET B  38       9.651  12.436  13.992  1.00 98.79           C  
ATOM   3085  HA  MET B  38       8.987  11.839  13.368  1.00 98.79           H  
ATOM   3086  C   MET B  38       9.024  12.594  15.380  1.00 98.79           C  
ATOM   3087  CB  MET B  38      10.986  11.689  14.156  1.00 98.79           C  
ATOM   3088  HB2 MET B  38      11.613  12.248  14.851  1.00 98.79           H  
ATOM   3089  HB3 MET B  38      10.779  10.710  14.587  1.00 98.79           H  
ATOM   3090  O   MET B  38       9.448  13.466  16.139  1.00 98.79           O  
ATOM   3091  CG  MET B  38      11.770  11.492  12.858  1.00 98.79           C  
ATOM   3092  HG2 MET B  38      11.087  11.115  12.097  1.00 98.79           H  
ATOM   3093  HG3 MET B  38      12.139  12.461  12.522  1.00 98.79           H  
ATOM   3094  SD  MET B  38      13.178  10.349  12.976  1.00 98.79           S  
ATOM   3095  CE  MET B  38      14.160  11.104  14.303  1.00 98.79           C  
ATOM   3096  HE1 MET B  38      15.050  10.502  14.485  1.00 98.79           H  
ATOM   3097  HE2 MET B  38      13.577  11.149  15.222  1.00 98.79           H  
ATOM   3098  HE3 MET B  38      14.461  12.111  14.014  1.00 98.79           H  
ATOM   3099  N   SER B  39       8.078  11.731  15.732  1.00 98.74           N  
ATOM   3100  H   SER B  39       7.756  11.059  15.050  1.00 98.74           H  
ATOM   3101  CA  SER B  39       7.496  11.606  17.074  1.00 98.74           C  
ATOM   3102  HA  SER B  39       8.188  12.022  17.807  1.00 98.74           H  
ATOM   3103  C   SER B  39       7.293  10.127  17.405  1.00 98.74           C  
ATOM   3104  CB  SER B  39       6.174  12.376  17.191  1.00 98.74           C  
ATOM   3105  HB2 SER B  39       6.353  13.436  17.013  1.00 98.74           H  
ATOM   3106  HB3 SER B  39       5.756  12.248  18.190  1.00 98.74           H  
ATOM   3107  O   SER B  39       7.112   9.289  16.517  1.00 98.74           O  
ATOM   3108  OG  SER B  39       5.272  11.884  16.232  1.00 98.74           O  
ATOM   3109  HG  SER B  39       4.447  12.373  16.282  1.00 98.74           H  
ATOM   3110  N   CYS B  40       7.375   9.775  18.685  1.00 98.77           N  
ATOM   3111  H   CYS B  40       7.481  10.479  19.402  1.00 98.77           H  
ATOM   3112  CA  CYS B  40       7.144   8.406  19.124  1.00 98.77           C  
ATOM   3113  HA  CYS B  40       6.244   8.047  18.625  1.00 98.77           H  
ATOM   3114  C   CYS B  40       6.911   8.312  20.627  1.00 98.77           C  
ATOM   3115  CB  CYS B  40       8.326   7.502  18.738  1.00 98.77           C  
ATOM   3116  HB2 CYS B  40       8.111   6.493  19.090  1.00 98.77           H  
ATOM   3117  HB3 CYS B  40       8.421   7.465  17.653  1.00 98.77           H  
ATOM   3118  O   CYS B  40       7.468   9.095  21.396  1.00 98.77           O  
ATOM   3119  SG  CYS B  40       9.887   8.093  19.465  1.00 98.77           S  
ATOM   3120  HG  CYS B  40       9.412   8.323  20.693  1.00 98.77           H  
ATOM   3121  N   ARG B  41       6.170   7.283  21.036  1.00 98.66           N  
ATOM   3122  H   ARG B  41       5.799   6.660  20.332  1.00 98.66           H  
ATOM   3123  CA  ARG B  41       6.029   6.881  22.436  1.00 98.66           C  
ATOM   3124  HA  ARG B  41       6.801   7.378  23.022  1.00 98.66           H  
ATOM   3125  C   ARG B  41       6.255   5.381  22.549  1.00 98.66           C  
ATOM   3126  CB  ARG B  41       4.664   7.294  23.004  1.00 98.66           C  
ATOM   3127  HB2 ARG B  41       3.882   6.717  22.510  1.00 98.66           H  
ATOM   3128  HB3 ARG B  41       4.639   7.048  24.065  1.00 98.66           H  
ATOM   3129  O   ARG B  41       5.724   4.625  21.735  1.00 98.66           O  
ATOM   3130  CG  ARG B  41       4.373   8.796  22.837  1.00 98.66           C  
ATOM   3131  HG2 ARG B  41       4.454   9.091  21.791  1.00 98.66           H  
ATOM   3132  HG3 ARG B  41       5.083   9.376  23.427  1.00 98.66           H  
ATOM   3133  CD  ARG B  41       2.953   9.101  23.297  1.00 98.66           C  
ATOM   3134  HD2 ARG B  41       2.258   8.553  22.660  1.00 98.66           H  
ATOM   3135  HD3 ARG B  41       2.828   8.762  24.325  1.00 98.66           H  
ATOM   3136  NE  ARG B  41       2.648  10.539  23.216  1.00 98.66           N  
ATOM   3137  HE  ARG B  41       3.329  11.175  22.827  1.00 98.66           H  
ATOM   3138  NH1 ARG B  41       0.485  10.377  23.981  1.00 98.66           N  
ATOM   3139 HH11 ARG B  41      -0.359  10.898  24.172  1.00 98.66           H  
ATOM   3140 HH12 ARG B  41       0.461   9.373  23.873  1.00 98.66           H  
ATOM   3141  NH2 ARG B  41       1.357  12.359  23.599  1.00 98.66           N  
ATOM   3142 HH21 ARG B  41       0.426  12.692  23.808  1.00 98.66           H  
ATOM   3143 HH22 ARG B  41       2.025  12.948  23.125  1.00 98.66           H  
ATOM   3144  CZ  ARG B  41       1.510  11.077  23.596  1.00 98.66           C  
ATOM   3145  N   PHE B  42       7.033   4.974  23.545  1.00 98.46           N  
ATOM   3146  H   PHE B  42       7.319   5.664  24.225  1.00 98.46           H  
ATOM   3147  CA  PHE B  42       7.396   3.582  23.830  1.00 98.46           C  
ATOM   3148  HA  PHE B  42       6.623   2.916  23.447  1.00 98.46           H  
ATOM   3149  C   PHE B  42       7.479   3.364  25.350  1.00 98.46           C  
ATOM   3150  CB  PHE B  42       8.732   3.230  23.144  1.00 98.46           C  
ATOM   3151  HB2 PHE B  42       9.518   3.863  23.556  1.00 98.46           H  
ATOM   3152  HB3 PHE B  42       8.991   2.200  23.389  1.00 98.46           H  
ATOM   3153  O   PHE B  42       7.360   4.313  26.125  1.00 98.46           O  
ATOM   3154  CG  PHE B  42       8.739   3.351  21.631  1.00 98.46           C  
ATOM   3155  CD1 PHE B  42       7.936   2.495  20.855  1.00 98.46           C  
ATOM   3156  HD1 PHE B  42       7.319   1.757  21.347  1.00 98.46           H  
ATOM   3157  CD2 PHE B  42       9.545   4.310  20.991  1.00 98.46           C  
ATOM   3158  HD2 PHE B  42      10.157   4.983  21.573  1.00 98.46           H  
ATOM   3159  CE1 PHE B  42       7.921   2.609  19.453  1.00 98.46           C  
ATOM   3160  HE1 PHE B  42       7.275   1.973  18.867  1.00 98.46           H  
ATOM   3161  CE2 PHE B  42       9.553   4.406  19.591  1.00 98.46           C  
ATOM   3162  HE2 PHE B  42      10.164   5.150  19.101  1.00 98.46           H  
ATOM   3163  CZ  PHE B  42       8.734   3.566  18.824  1.00 98.46           C  
ATOM   3164  HZ  PHE B  42       8.731   3.669  17.749  1.00 98.46           H  
ATOM   3165  N   ALA B  43       7.674   2.116  25.771  1.00 97.51           N  
ATOM   3166  H   ALA B  43       7.746   1.376  25.088  1.00 97.51           H  
ATOM   3167  CA  ALA B  43       7.749   1.739  27.180  1.00 97.51           C  
ATOM   3168  HA  ALA B  43       6.797   1.995  27.645  1.00 97.51           H  
ATOM   3169  C   ALA B  43       8.849   2.463  27.977  1.00 97.51           C  
ATOM   3170  CB  ALA B  43       7.953   0.223  27.243  1.00 97.51           C  
ATOM   3171  HB1 ALA B  43       8.939  -0.034  26.856  1.00 97.51           H  
ATOM   3172  HB2 ALA B  43       7.880  -0.117  28.276  1.00 97.51           H  
ATOM   3173  HB3 ALA B  43       7.181  -0.270  26.651  1.00 97.51           H  
ATOM   3174  O   ALA B  43       9.874   2.871  27.425  1.00 97.51           O  
ATOM   3175  N   GLY B  44       8.656   2.574  29.293  1.00 95.86           N  
ATOM   3176  H   GLY B  44       7.739   2.365  29.661  1.00 95.86           H  
ATOM   3177  CA  GLY B  44       9.641   3.149  30.212  1.00 95.86           C  
ATOM   3178  HA2 GLY B  44       9.339   2.909  31.231  1.00 95.86           H  
ATOM   3179  HA3 GLY B  44      10.620   2.711  30.019  1.00 95.86           H  
ATOM   3180  C   GLY B  44       9.752   4.670  30.104  1.00 95.86           C  
ATOM   3181  O   GLY B  44      10.847   5.226  30.215  1.00 95.86           O  
ATOM   3182  N   GLY B  45       8.624   5.333  29.857  1.00 95.41           N  
ATOM   3183  H   GLY B  45       7.771   4.793  29.890  1.00 95.41           H  
ATOM   3184  CA  GLY B  45       8.491   6.786  29.855  1.00 95.41           C  
ATOM   3185  HA2 GLY B  45       9.039   7.191  30.706  1.00 95.41           H  
ATOM   3186  HA3 GLY B  45       7.435   7.026  29.987  1.00 95.41           H  
ATOM   3187  C   GLY B  45       8.983   7.494  28.592  1.00 95.41           C  
ATOM   3188  O   GLY B  45       9.048   8.723  28.597  1.00 95.41           O  
ATOM   3189  N   ILE B  46       9.314   6.771  27.515  1.00 97.76           N  
ATOM   3190  H   ILE B  46       9.181   5.770  27.556  1.00 97.76           H  
ATOM   3191  CA  ILE B  46       9.755   7.372  26.247  1.00 97.76           C  
ATOM   3192  HA  ILE B  46      10.554   8.081  26.464  1.00 97.76           H  
ATOM   3193  C   ILE B  46       8.595   8.150  25.616  1.00 97.76           C  
ATOM   3194  CB  ILE B  46      10.315   6.295  25.289  1.00 97.76           C  
ATOM   3195  HB  ILE B  46       9.595   5.479  25.237  1.00 97.76           H  
ATOM   3196  O   ILE B  46       7.579   7.560  25.243  1.00 97.76           O  
ATOM   3197  CG1 ILE B  46      11.650   5.735  25.831  1.00 97.76           C  
ATOM   3198 HG12 ILE B  46      11.531   5.471  26.882  1.00 97.76           H  
ATOM   3199 HG13 ILE B  46      12.418   6.505  25.765  1.00 97.76           H  
ATOM   3200  CG2 ILE B  46      10.508   6.856  23.864  1.00 97.76           C  
ATOM   3201 HG21 ILE B  46       9.550   7.121  23.417  1.00 97.76           H  
ATOM   3202 HG22 ILE B  46      11.153   7.735  23.881  1.00 97.76           H  
ATOM   3203 HG23 ILE B  46      10.971   6.108  23.220  1.00 97.76           H  
ATOM   3204  CD1 ILE B  46      12.139   4.475  25.103  1.00 97.76           C  
ATOM   3205 HD11 ILE B  46      12.323   4.670  24.047  1.00 97.76           H  
ATOM   3206 HD12 ILE B  46      11.400   3.680  25.200  1.00 97.76           H  
ATOM   3207 HD13 ILE B  46      13.077   4.151  25.553  1.00 97.76           H  
ATOM   3208  N   ARG B  47       8.764   9.469  25.455  1.00 96.46           N  
ATOM   3209  H   ARG B  47       9.602   9.893  25.826  1.00 96.46           H  
ATOM   3210  CA  ARG B  47       7.765  10.382  24.867  1.00 96.46           C  
ATOM   3211  HA  ARG B  47       6.936   9.794  24.473  1.00 96.46           H  
ATOM   3212  C   ARG B  47       8.294  11.156  23.652  1.00 96.46           C  
ATOM   3213  CB  ARG B  47       7.216  11.313  25.966  1.00 96.46           C  
ATOM   3214  HB2 ARG B  47       6.560  12.057  25.515  1.00 96.46           H  
ATOM   3215  HB3 ARG B  47       8.049  11.831  26.440  1.00 96.46           H  
ATOM   3216  O   ARG B  47       7.612  12.034  23.133  1.00 96.46           O  
ATOM   3217  CG  ARG B  47       6.411  10.543  27.028  1.00 96.46           C  
ATOM   3218  HG2 ARG B  47       5.530  10.104  26.559  1.00 96.46           H  
ATOM   3219  HG3 ARG B  47       7.018   9.737  27.439  1.00 96.46           H  
ATOM   3220  CD  ARG B  47       5.973  11.454  28.183  1.00 96.46           C  
ATOM   3221  HD2 ARG B  47       5.319  12.228  27.783  1.00 96.46           H  
ATOM   3222  HD3 ARG B  47       6.858  11.930  28.604  1.00 96.46           H  
ATOM   3223  NE  ARG B  47       5.298  10.672  29.244  1.00 96.46           N  
ATOM   3224  HE  ARG B  47       5.765   9.819  29.515  1.00 96.46           H  
ATOM   3225  NH1 ARG B  47       3.429  11.983  29.570  1.00 96.46           N  
ATOM   3226 HH11 ARG B  47       2.485  12.051  29.921  1.00 96.46           H  
ATOM   3227 HH12 ARG B  47       3.766  12.634  28.875  1.00 96.46           H  
ATOM   3228  NH2 ARG B  47       3.602  10.042  30.636  1.00 96.46           N  
ATOM   3229 HH21 ARG B  47       2.644  10.148  30.940  1.00 96.46           H  
ATOM   3230 HH22 ARG B  47       4.064   9.163  30.816  1.00 96.46           H  
ATOM   3231  CZ  ARG B  47       4.125  10.907  29.813  1.00 96.46           C  
ATOM   3232  N   SER B  48       9.512  10.857  23.199  1.00 97.61           N  
ATOM   3233  H   SER B  48      10.069  10.210  23.738  1.00 97.61           H  
ATOM   3234  CA  SER B  48      10.137  11.502  22.048  1.00 97.61           C  
ATOM   3235  HA  SER B  48       9.365  11.648  21.293  1.00 97.61           H  
ATOM   3236  C   SER B  48      11.275  10.667  21.434  1.00 97.61           C  
ATOM   3237  CB  SER B  48      10.669  12.874  22.470  1.00 97.61           C  
ATOM   3238  HB2 SER B  48       9.872  13.454  22.935  1.00 97.61           H  
ATOM   3239  HB3 SER B  48      11.000  13.397  21.573  1.00 97.61           H  
ATOM   3240  O   SER B  48      11.795   9.755  22.085  1.00 97.61           O  
ATOM   3241  OG  SER B  48      11.762  12.782  23.355  1.00 97.61           O  
ATOM   3242  HG  SER B  48      11.440  12.438  24.191  1.00 97.61           H  
ATOM   3243  N   PRO B  49      11.715  10.984  20.197  1.00 98.64           N  
ATOM   3244  CA  PRO B  49      12.905  10.380  19.589  1.00 98.64           C  
ATOM   3245  HA  PRO B  49      12.730   9.314  19.449  1.00 98.64           H  
ATOM   3246  C   PRO B  49      14.187  10.578  20.407  1.00 98.64           C  
ATOM   3247  CB  PRO B  49      13.050  11.063  18.225  1.00 98.64           C  
ATOM   3248  HB2 PRO B  49      13.670  11.956  18.314  1.00 98.64           H  
ATOM   3249  HB3 PRO B  49      13.475  10.389  17.482  1.00 98.64           H  
ATOM   3250  O   PRO B  49      15.115   9.775  20.319  1.00 98.64           O  
ATOM   3251  CG  PRO B  49      11.625  11.483  17.880  1.00 98.64           C  
ATOM   3252  HG2 PRO B  49      11.071  10.636  17.478  1.00 98.64           H  
ATOM   3253  HG3 PRO B  49      11.615  12.327  17.190  1.00 98.64           H  
ATOM   3254  CD  PRO B  49      11.065  11.873  19.244  1.00 98.64           C  
ATOM   3255  HD2 PRO B  49       9.982  11.750  19.245  1.00 98.64           H  
ATOM   3256  HD3 PRO B  49      11.333  12.907  19.463  1.00 98.64           H  
ATOM   3257  N   GLU B  50      14.274  11.664  21.169  1.00 97.36           N  
ATOM   3258  H   GLU B  50      13.556  12.368  21.078  1.00 97.36           H  
ATOM   3259  CA  GLU B  50      15.388  11.977  22.057  1.00 97.36           C  
ATOM   3260  HA  GLU B  50      16.329  11.746  21.557  1.00 97.36           H  
ATOM   3261  C   GLU B  50      15.367  11.092  23.318  1.00 97.36           C  
ATOM   3262  CB  GLU B  50      15.384  13.487  22.357  1.00 97.36           C  
ATOM   3263  HB2 GLU B  50      16.091  13.660  23.168  1.00 97.36           H  
ATOM   3264  HB3 GLU B  50      14.400  13.804  22.705  1.00 97.36           H  
ATOM   3265  O   GLU B  50      16.392  10.492  23.632  1.00 97.36           O  
ATOM   3266  CG  GLU B  50      15.836  14.366  21.165  1.00 97.36           C  
ATOM   3267  HG2 GLU B  50      16.160  15.321  21.577  1.00 97.36           H  
ATOM   3268  HG3 GLU B  50      16.711  13.907  20.705  1.00 97.36           H  
ATOM   3269  CD  GLU B  50      14.794  14.670  20.063  1.00 97.36           C  
ATOM   3270  OE1 GLU B  50      15.117  15.482  19.167  1.00 97.36           O  
ATOM   3271  OE2 GLU B  50      13.656  14.141  20.085  1.00 97.36           O  
ATOM   3272  N   ASP B  51      14.207  10.872  23.953  1.00 97.99           N  
ATOM   3273  H   ASP B  51      13.391  11.398  23.674  1.00 97.99           H  
ATOM   3274  CA  ASP B  51      14.089   9.911  25.070  1.00 97.99           C  
ATOM   3275  HA  ASP B  51      14.790  10.197  25.854  1.00 97.99           H  
ATOM   3276  C   ASP B  51      14.418   8.474  24.618  1.00 97.99           C  
ATOM   3277  CB  ASP B  51      12.672   9.892  25.664  1.00 97.99           C  
ATOM   3278  HB2 ASP B  51      12.668   9.240  26.537  1.00 97.99           H  
ATOM   3279  HB3 ASP B  51      11.995   9.459  24.927  1.00 97.99           H  
ATOM   3280  O   ASP B  51      15.066   7.711  25.340  1.00 97.99           O  
ATOM   3281  CG  ASP B  51      12.115  11.250  26.072  1.00 97.99           C  
ATOM   3282  OD1 ASP B  51      12.757  11.956  26.871  1.00 97.99           O  
ATOM   3283  OD2 ASP B  51      11.020  11.570  25.550  1.00 97.99           O  
ATOM   3284  N   LEU B  52      13.992   8.107  23.399  1.00 98.68           N  
ATOM   3285  H   LEU B  52      13.423   8.766  22.887  1.00 98.68           H  
ATOM   3286  CA  LEU B  52      14.343   6.833  22.768  1.00 98.68           C  
ATOM   3287  HA  LEU B  52      14.029   6.024  23.428  1.00 98.68           H  
ATOM   3288  C   LEU B  52      15.857   6.711  22.577  1.00 98.68           C  
ATOM   3289  CB  LEU B  52      13.614   6.706  21.415  1.00 98.68           C  
ATOM   3290  HB2 LEU B  52      12.537   6.733  21.581  1.00 98.68           H  
ATOM   3291  HB3 LEU B  52      13.872   7.571  20.804  1.00 98.68           H  
ATOM   3292  O   LEU B  52      16.423   5.654  22.861  1.00 98.68           O  
ATOM   3293  CG  LEU B  52      13.979   5.433  20.623  1.00 98.68           C  
ATOM   3294  HG  LEU B  52      15.059   5.364  20.497  1.00 98.68           H  
ATOM   3295  CD1 LEU B  52      13.487   4.163  21.314  1.00 98.68           C  
ATOM   3296 HD11 LEU B  52      13.689   3.304  20.674  1.00 98.68           H  
ATOM   3297 HD12 LEU B  52      14.015   4.026  22.258  1.00 98.68           H  
ATOM   3298 HD13 LEU B  52      12.416   4.225  21.502  1.00 98.68           H  
ATOM   3299  CD2 LEU B  52      13.376   5.496  19.222  1.00 98.68           C  
ATOM   3300 HD21 LEU B  52      13.796   6.354  18.697  1.00 98.68           H  
ATOM   3301 HD22 LEU B  52      12.295   5.613  19.290  1.00 98.68           H  
ATOM   3302 HD23 LEU B  52      13.615   4.589  18.666  1.00 98.68           H  
ATOM   3303  N   TRP B  53      16.507   7.774  22.094  1.00 98.52           N  
ATOM   3304  H   TRP B  53      15.985   8.621  21.921  1.00 98.52           H  
ATOM   3305  CA  TRP B  53      17.954   7.797  21.903  1.00 98.52           C  
ATOM   3306  HA  TRP B  53      18.234   6.966  21.257  1.00 98.52           H  
ATOM   3307  C   TRP B  53      18.696   7.598  23.226  1.00 98.52           C  
ATOM   3308  CB  TRP B  53      18.401   9.087  21.214  1.00 98.52           C  
ATOM   3309  HB2 TRP B  53      18.038   9.951  21.771  1.00 98.52           H  
ATOM   3310  HB3 TRP B  53      17.974   9.125  20.212  1.00 98.52           H  
ATOM   3311  O   TRP B  53      19.512   6.683  23.326  1.00 98.52           O  
ATOM   3312  CG  TRP B  53      19.889   9.167  21.124  1.00 98.52           C  
ATOM   3313  CD1 TRP B  53      20.672   9.943  21.907  1.00 98.52           C  
ATOM   3314  HD1 TRP B  53      20.311  10.632  22.655  1.00 98.52           H  
ATOM   3315  CD2 TRP B  53      20.798   8.305  20.374  1.00 98.52           C  
ATOM   3316  CE2 TRP B  53      22.136   8.623  20.756  1.00 98.52           C  
ATOM   3317  CE3 TRP B  53      20.622   7.246  19.456  1.00 98.52           C  
ATOM   3318  HE3 TRP B  53      19.621   6.962  19.167  1.00 98.52           H  
ATOM   3319  NE1 TRP B  53      21.998   9.650  21.665  1.00 98.52           N  
ATOM   3320  HE1 TRP B  53      22.749  10.105  22.164  1.00 98.52           H  
ATOM   3321  CH2 TRP B  53      23.033   6.882  19.335  1.00 98.52           C  
ATOM   3322  HH2 TRP B  53      23.874   6.331  18.942  1.00 98.52           H  
ATOM   3323  CZ2 TRP B  53      23.244   7.928  20.249  1.00 98.52           C  
ATOM   3324  HZ2 TRP B  53      24.243   8.191  20.566  1.00 98.52           H  
ATOM   3325  CZ3 TRP B  53      21.727   6.545  18.939  1.00 98.52           C  
ATOM   3326  HZ3 TRP B  53      21.570   5.738  18.238  1.00 98.52           H  
ATOM   3327  N   ASP B  54      18.361   8.376  24.255  1.00 98.11           N  
ATOM   3328  H   ASP B  54      17.705   9.129  24.102  1.00 98.11           H  
ATOM   3329  CA  ASP B  54      18.981   8.267  25.579  1.00 98.11           C  
ATOM   3330  HA  ASP B  54      20.057   8.414  25.481  1.00 98.11           H  
ATOM   3331  C   ASP B  54      18.770   6.878  26.200  1.00 98.11           C  
ATOM   3332  CB  ASP B  54      18.415   9.359  26.503  1.00 98.11           C  
ATOM   3333  HB2 ASP B  54      17.339   9.447  26.351  1.00 98.11           H  
ATOM   3334  HB3 ASP B  54      18.576   9.049  27.535  1.00 98.11           H  
ATOM   3335  O   ASP B  54      19.650   6.356  26.888  1.00 98.11           O  
ATOM   3336  CG  ASP B  54      19.077  10.733  26.331  1.00 98.11           C  
ATOM   3337  OD1 ASP B  54      19.942  10.883  25.436  1.00 98.11           O  
ATOM   3338  OD2 ASP B  54      18.764  11.603  27.173  1.00 98.11           O  
ATOM   3339  N   ALA B  55      17.631   6.231  25.934  1.00 98.34           N  
ATOM   3340  H   ALA B  55      16.921   6.711  25.401  1.00 98.34           H  
ATOM   3341  CA  ALA B  55      17.385   4.861  26.366  1.00 98.34           C  
ATOM   3342  HA  ALA B  55      17.630   4.796  27.426  1.00 98.34           H  
ATOM   3343  C   ALA B  55      18.271   3.823  25.652  1.00 98.34           C  
ATOM   3344  CB  ALA B  55      15.900   4.546  26.201  1.00 98.34           C  
ATOM   3345  HB1 ALA B  55      15.729   3.515  26.514  1.00 98.34           H  
ATOM   3346  HB2 ALA B  55      15.604   4.650  25.158  1.00 98.34           H  
ATOM   3347  HB3 ALA B  55      15.298   5.222  26.808  1.00 98.34           H  
ATOM   3348  O   ALA B  55      18.886   2.995  26.331  1.00 98.34           O  
ATOM   3349  N   VAL B  56      18.372   3.857  24.316  1.00 98.33           N  
ATOM   3350  H   VAL B  56      17.859   4.565  23.811  1.00 98.33           H  
ATOM   3351  CA  VAL B  56      19.185   2.876  23.568  1.00 98.33           C  
ATOM   3352  HA  VAL B  56      19.010   1.898  24.015  1.00 98.33           H  
ATOM   3353  C   VAL B  56      20.687   3.135  23.709  1.00 98.33           C  
ATOM   3354  CB  VAL B  56      18.786   2.744  22.083  1.00 98.33           C  
ATOM   3355  HB  VAL B  56      19.395   1.952  21.648  1.00 98.33           H  
ATOM   3356  O   VAL B  56      21.457   2.182  23.805  1.00 98.33           O  
ATOM   3357  CG1 VAL B  56      17.321   2.317  21.934  1.00 98.33           C  
ATOM   3358 HG11 VAL B  56      17.146   1.397  22.492  1.00 98.33           H  
ATOM   3359 HG12 VAL B  56      17.094   2.139  20.883  1.00 98.33           H  
ATOM   3360 HG13 VAL B  56      16.655   3.093  22.313  1.00 98.33           H  
ATOM   3361  CG2 VAL B  56      19.022   4.007  21.248  1.00 98.33           C  
ATOM   3362 HG21 VAL B  56      20.075   4.288  21.260  1.00 98.33           H  
ATOM   3363 HG22 VAL B  56      18.434   4.830  21.654  1.00 98.33           H  
ATOM   3364 HG23 VAL B  56      18.718   3.835  20.215  1.00 98.33           H  
ATOM   3365  N   ALA B  57      21.114   4.398  23.799  1.00 98.10           N  
ATOM   3366  H   ALA B  57      20.441   5.144  23.700  1.00 98.10           H  
ATOM   3367  CA  ALA B  57      22.510   4.776  24.016  1.00 98.10           C  
ATOM   3368  HA  ALA B  57      23.133   4.243  23.298  1.00 98.10           H  
ATOM   3369  C   ALA B  57      22.998   4.391  25.423  1.00 98.10           C  
ATOM   3370  CB  ALA B  57      22.654   6.279  23.751  1.00 98.10           C  
ATOM   3371  HB1 ALA B  57      23.698   6.573  23.857  1.00 98.10           H  
ATOM   3372  HB2 ALA B  57      22.321   6.508  22.739  1.00 98.10           H  
ATOM   3373  HB3 ALA B  57      22.049   6.846  24.458  1.00 98.10           H  
ATOM   3374  O   ALA B  57      24.122   3.915  25.575  1.00 98.10           O  
ATOM   3375  N   ALA B  58      22.136   4.503  26.442  1.00 97.89           N  
ATOM   3376  H   ALA B  58      21.251   4.962  26.282  1.00 97.89           H  
ATOM   3377  CA  ALA B  58      22.400   3.969  27.780  1.00 97.89           C  
ATOM   3378  HA  ALA B  58      23.437   4.188  28.035  1.00 97.89           H  
ATOM   3379  C   ALA B  58      22.236   2.436  27.882  1.00 97.89           C  
ATOM   3380  CB  ALA B  58      21.506   4.704  28.785  1.00 97.89           C  
ATOM   3381  HB1 ALA B  58      20.459   4.497  28.562  1.00 97.89           H  
ATOM   3382  HB2 ALA B  58      21.733   4.366  29.796  1.00 97.89           H  
ATOM   3383  HB3 ALA B  58      21.681   5.777  28.719  1.00 97.89           H  
ATOM   3384  O   ALA B  58      22.500   1.868  28.942  1.00 97.89           O  
ATOM   3385  N   GLY B  59      21.795   1.759  26.814  1.00 97.87           N  
ATOM   3386  H   GLY B  59      21.613   2.272  25.963  1.00 97.87           H  
ATOM   3387  CA  GLY B  59      21.603   0.309  26.783  1.00 97.87           C  
ATOM   3388  HA2 GLY B  59      22.535  -0.183  27.064  1.00 97.87           H  
ATOM   3389  HA3 GLY B  59      21.350   0.018  25.763  1.00 97.87           H  
ATOM   3390  C   GLY B  59      20.492  -0.198  27.709  1.00 97.87           C  
ATOM   3391  O   GLY B  59      20.633  -1.282  28.275  1.00 97.87           O  
ATOM   3392  N   LYS B  60      19.413   0.575  27.901  1.00 98.23           N  
ATOM   3393  H   LYS B  60      19.341   1.434  27.375  1.00 98.23           H  
ATOM   3394  CA  LYS B  60      18.292   0.187  28.773  1.00 98.23           C  
ATOM   3395  HA  LYS B  60      18.701  -0.158  29.722  1.00 98.23           H  
ATOM   3396  C   LYS B  60      17.479  -0.965  28.173  1.00 98.23           C  
ATOM   3397  CB  LYS B  60      17.352   1.371  29.051  1.00 98.23           C  
ATOM   3398  HB2 LYS B  60      16.942   1.721  28.103  1.00 98.23           H  
ATOM   3399  HB3 LYS B  60      16.523   1.005  29.657  1.00 98.23           H  
ATOM   3400  O   LYS B  60      17.062  -0.898  27.016  1.00 98.23           O  
ATOM   3401  CG  LYS B  60      18.000   2.554  29.787  1.00 98.23           C  
ATOM   3402  HG2 LYS B  60      18.798   2.966  29.169  1.00 98.23           H  
ATOM   3403  HG3 LYS B  60      18.419   2.219  30.736  1.00 98.23           H  
ATOM   3404  CD  LYS B  60      16.940   3.638  30.040  1.00 98.23           C  
ATOM   3405  HD2 LYS B  60      16.220   3.273  30.774  1.00 98.23           H  
ATOM   3406  HD3 LYS B  60      16.407   3.823  29.108  1.00 98.23           H  
ATOM   3407  CE  LYS B  60      17.556   4.954  30.529  1.00 98.23           C  
ATOM   3408  HE2 LYS B  60      18.415   5.185  29.898  1.00 98.23           H  
ATOM   3409  HE3 LYS B  60      17.911   4.821  31.551  1.00 98.23           H  
ATOM   3410  NZ  LYS B  60      16.572   6.066  30.447  1.00 98.23           N  
ATOM   3411  HZ1 LYS B  60      16.281   6.207  29.490  1.00 98.23           H  
ATOM   3412  HZ2 LYS B  60      15.740   5.866  30.984  1.00 98.23           H  
ATOM   3413  HZ3 LYS B  60      16.972   6.939  30.760  1.00 98.23           H  
ATOM   3414  N   ASP B  61      17.225  -1.973  29.001  1.00 98.18           N  
ATOM   3415  H   ASP B  61      17.639  -1.926  29.921  1.00 98.18           H  
ATOM   3416  CA  ASP B  61      16.090  -2.893  28.884  1.00 98.18           C  
ATOM   3417  HA  ASP B  61      15.893  -3.130  27.838  1.00 98.18           H  
ATOM   3418  C   ASP B  61      14.860  -2.185  29.477  1.00 98.18           C  
ATOM   3419  CB  ASP B  61      16.448  -4.197  29.629  1.00 98.18           C  
ATOM   3420  HB2 ASP B  61      16.793  -3.940  30.630  1.00 98.18           H  
ATOM   3421  HB3 ASP B  61      17.276  -4.678  29.108  1.00 98.18           H  
ATOM   3422  O   ASP B  61      14.953  -1.607  30.564  1.00 98.18           O  
ATOM   3423  CG  ASP B  61      15.306  -5.213  29.766  1.00 98.18           C  
ATOM   3424  OD1 ASP B  61      14.284  -5.066  29.066  1.00 98.18           O  
ATOM   3425  OD2 ASP B  61      15.464  -6.151  30.590  1.00 98.18           O  
ATOM   3426  N   LEU B  62      13.749  -2.166  28.739  1.00 97.78           N  
ATOM   3427  H   LEU B  62      13.758  -2.666  27.862  1.00 97.78           H  
ATOM   3428  CA  LEU B  62      12.507  -1.463  29.088  1.00 97.78           C  
ATOM   3429  HA  LEU B  62      12.609  -1.050  30.091  1.00 97.78           H  
ATOM   3430  C   LEU B  62      11.304  -2.419  29.179  1.00 97.78           C  
ATOM   3431  CB  LEU B  62      12.288  -0.295  28.108  1.00 97.78           C  
ATOM   3432  HB2 LEU B  62      12.153  -0.710  27.109  1.00 97.78           H  
ATOM   3433  HB3 LEU B  62      11.370   0.226  28.376  1.00 97.78           H  
ATOM   3434  O   LEU B  62      10.151  -1.993  29.120  1.00 97.78           O  
ATOM   3435  CG  LEU B  62      13.442   0.726  28.077  1.00 97.78           C  
ATOM   3436  HG  LEU B  62      14.394   0.227  27.897  1.00 97.78           H  
ATOM   3437  CD1 LEU B  62      13.223   1.711  26.937  1.00 97.78           C  
ATOM   3438 HD11 LEU B  62      13.892   2.565  27.047  1.00 97.78           H  
ATOM   3439 HD12 LEU B  62      13.429   1.217  25.987  1.00 97.78           H  
ATOM   3440 HD13 LEU B  62      12.195   2.071  26.950  1.00 97.78           H  
ATOM   3441  CD2 LEU B  62      13.554   1.528  29.376  1.00 97.78           C  
ATOM   3442 HD21 LEU B  62      13.768   0.856  30.207  1.00 97.78           H  
ATOM   3443 HD22 LEU B  62      14.361   2.257  29.293  1.00 97.78           H  
ATOM   3444 HD23 LEU B  62      12.616   2.050  29.563  1.00 97.78           H  
ATOM   3445  N   VAL B  63      11.571  -3.718  29.331  1.00 97.11           N  
ATOM   3446  H   VAL B  63      12.538  -4.009  29.329  1.00 97.11           H  
ATOM   3447  CA  VAL B  63      10.572  -4.744  29.645  1.00 97.11           C  
ATOM   3448  HA  VAL B  63       9.680  -4.568  29.044  1.00 97.11           H  
ATOM   3449  C   VAL B  63      10.174  -4.657  31.127  1.00 97.11           C  
ATOM   3450  CB  VAL B  63      11.143  -6.127  29.273  1.00 97.11           C  
ATOM   3451  HB  VAL B  63      12.121  -6.248  29.739  1.00 97.11           H  
ATOM   3452  O   VAL B  63      11.028  -4.702  32.014  1.00 97.11           O  
ATOM   3453  CG1 VAL B  63      10.273  -7.281  29.767  1.00 97.11           C  
ATOM   3454 HG11 VAL B  63       9.261  -7.183  29.375  1.00 97.11           H  
ATOM   3455 HG12 VAL B  63      10.259  -7.271  30.857  1.00 97.11           H  
ATOM   3456 HG13 VAL B  63      10.702  -8.230  29.445  1.00 97.11           H  
ATOM   3457  CG2 VAL B  63      11.297  -6.252  27.750  1.00 97.11           C  
ATOM   3458 HG21 VAL B  63      11.966  -5.475  27.379  1.00 97.11           H  
ATOM   3459 HG22 VAL B  63      10.326  -6.164  27.262  1.00 97.11           H  
ATOM   3460 HG23 VAL B  63      11.741  -7.218  27.507  1.00 97.11           H  
ATOM   3461  N   SER B  64       8.871  -4.585  31.403  1.00 94.54           N  
ATOM   3462  H   SER B  64       8.215  -4.578  30.634  1.00 94.54           H  
ATOM   3463  CA  SER B  64       8.270  -4.553  32.745  1.00 94.54           C  
ATOM   3464  HA  SER B  64       9.054  -4.633  33.498  1.00 94.54           H  
ATOM   3465  C   SER B  64       7.298  -5.719  32.955  1.00 94.54           C  
ATOM   3466  CB  SER B  64       7.548  -3.212  32.952  1.00 94.54           C  
ATOM   3467  HB2 SER B  64       7.260  -3.111  33.999  1.00 94.54           H  
ATOM   3468  HB3 SER B  64       8.233  -2.400  32.707  1.00 94.54           H  
ATOM   3469  O   SER B  64       6.971  -6.433  32.009  1.00 94.54           O  
ATOM   3470  OG  SER B  64       6.388  -3.100  32.146  1.00 94.54           O  
ATOM   3471  HG  SER B  64       5.685  -3.629  32.530  1.00 94.54           H  
ATOM   3472  N   GLU B  65       6.782  -5.900  34.175  1.00 89.91           N  
ATOM   3473  H   GLU B  65       7.076  -5.299  34.932  1.00 89.91           H  
ATOM   3474  CA  GLU B  65       5.527  -6.648  34.368  1.00 89.91           C  
ATOM   3475  HA  GLU B  65       5.605  -7.601  33.845  1.00 89.91           H  
ATOM   3476  C   GLU B  65       4.340  -5.892  33.727  1.00 89.91           C  
ATOM   3477  CB  GLU B  65       5.286  -6.963  35.863  1.00 89.91           C  
ATOM   3478  HB2 GLU B  65       4.253  -7.284  35.996  1.00 89.91           H  
ATOM   3479  HB3 GLU B  65       5.448  -6.064  36.459  1.00 89.91           H  
ATOM   3480  O   GLU B  65       4.447  -4.713  33.366  1.00 89.91           O  
ATOM   3481  CG  GLU B  65       6.199  -8.100  36.358  1.00 89.91           C  
ATOM   3482  HG2 GLU B  65       7.238  -7.781  36.282  1.00 89.91           H  
ATOM   3483  HG3 GLU B  65       6.063  -8.954  35.695  1.00 89.91           H  
ATOM   3484  CD  GLU B  65       5.913  -8.548  37.805  1.00 89.91           C  
ATOM   3485  OE1 GLU B  65       5.616  -9.755  38.006  1.00 89.91           O  
ATOM   3486  OE2 GLU B  65       6.052  -7.702  38.718  1.00 89.91           O  
ATOM   3487  N   VAL B  66       3.211  -6.585  33.554  1.00 84.85           N  
ATOM   3488  H   VAL B  66       3.202  -7.546  33.863  1.00 84.85           H  
ATOM   3489  CA  VAL B  66       1.956  -6.023  33.018  1.00 84.85           C  
ATOM   3490  HA  VAL B  66       2.165  -5.592  32.039  1.00 84.85           H  
ATOM   3491  C   VAL B  66       1.376  -4.942  33.956  1.00 84.85           C  
ATOM   3492  CB  VAL B  66       0.909  -7.139  32.835  1.00 84.85           C  
ATOM   3493  HB  VAL B  66       0.702  -7.573  33.814  1.00 84.85           H  
ATOM   3494  O   VAL B  66       1.283  -5.195  35.157  1.00 84.85           O  
ATOM   3495  CG1 VAL B  66      -0.409  -6.618  32.248  1.00 84.85           C  
ATOM   3496 HG11 VAL B  66      -0.825  -5.821  32.863  1.00 84.85           H  
ATOM   3497 HG12 VAL B  66      -1.141  -7.426  32.254  1.00 84.85           H  
ATOM   3498 HG13 VAL B  66      -0.258  -6.253  31.232  1.00 84.85           H  
ATOM   3499  CG2 VAL B  66       1.392  -8.280  31.929  1.00 84.85           C  
ATOM   3500 HG21 VAL B  66       2.239  -8.787  32.390  1.00 84.85           H  
ATOM   3501 HG22 VAL B  66       1.695  -7.886  30.958  1.00 84.85           H  
ATOM   3502 HG23 VAL B  66       0.594  -9.009  31.791  1.00 84.85           H  
ATOM   3503  N   PRO B  67       0.903  -3.783  33.446  1.00 81.46           N  
ATOM   3504  CA  PRO B  67       0.223  -2.770  34.260  1.00 81.46           C  
ATOM   3505  HA  PRO B  67       0.895  -2.470  35.064  1.00 81.46           H  
ATOM   3506  C   PRO B  67      -1.102  -3.267  34.867  1.00 81.46           C  
ATOM   3507  CB  PRO B  67      -0.001  -1.565  33.335  1.00 81.46           C  
ATOM   3508  HB2 PRO B  67      -0.996  -1.602  32.891  1.00 81.46           H  
ATOM   3509  HB3 PRO B  67       0.138  -0.622  33.864  1.00 81.46           H  
ATOM   3510  O   PRO B  67      -2.008  -3.685  34.139  1.00 81.46           O  
ATOM   3511  CG  PRO B  67       1.041  -1.748  32.234  1.00 81.46           C  
ATOM   3512  HG2 PRO B  67       1.999  -1.347  32.567  1.00 81.46           H  
ATOM   3513  HG3 PRO B  67       0.735  -1.282  31.298  1.00 81.46           H  
ATOM   3514  CD  PRO B  67       1.142  -3.265  32.107  1.00 81.46           C  
ATOM   3515  HD2 PRO B  67       0.379  -3.640  31.424  1.00 81.46           H  
ATOM   3516  HD3 PRO B  67       2.139  -3.524  31.753  1.00 81.46           H  
ATOM   3517  N   GLU B  68      -1.245  -3.165  36.193  1.00 82.46           N  
ATOM   3518  H   GLU B  68      -0.458  -2.828  36.730  1.00 82.46           H  
ATOM   3519  CA  GLU B  68      -2.432  -3.624  36.939  1.00 82.46           C  
ATOM   3520  HA  GLU B  68      -2.571  -4.691  36.767  1.00 82.46           H  
ATOM   3521  C   GLU B  68      -3.727  -2.912  36.495  1.00 82.46           C  
ATOM   3522  CB  GLU B  68      -2.239  -3.390  38.454  1.00 82.46           C  
ATOM   3523  HB2 GLU B  68      -2.085  -2.324  38.626  1.00 82.46           H  
ATOM   3524  HB3 GLU B  68      -3.161  -3.683  38.954  1.00 82.46           H  
ATOM   3525  O   GLU B  68      -4.802  -3.516  36.450  1.00 82.46           O  
ATOM   3526  CG  GLU B  68      -1.077  -4.171  39.099  1.00 82.46           C  
ATOM   3527  HG2 GLU B  68      -1.201  -5.227  38.858  1.00 82.46           H  
ATOM   3528  HG3 GLU B  68      -0.139  -3.833  38.658  1.00 82.46           H  
ATOM   3529  CD  GLU B  68      -1.001  -4.009  40.636  1.00 82.46           C  
ATOM   3530  OE1 GLU B  68      -0.199  -4.738  41.263  1.00 82.46           O  
ATOM   3531  OE2 GLU B  68      -1.742  -3.171  41.203  1.00 82.46           O  
ATOM   3532  N   GLU B  69      -3.646  -1.629  36.122  1.00 83.25           N  
ATOM   3533  H   GLU B  69      -2.741  -1.182  36.152  1.00 83.25           H  
ATOM   3534  CA  GLU B  69      -4.823  -0.798  35.825  1.00 83.25           C  
ATOM   3535  HA  GLU B  69      -5.562  -1.018  36.595  1.00 83.25           H  
ATOM   3536  C   GLU B  69      -5.540  -1.115  34.500  1.00 83.25           C  
ATOM   3537  CB  GLU B  69      -4.490   0.694  35.981  1.00 83.25           C  
ATOM   3538  HB2 GLU B  69      -5.400   1.272  35.815  1.00 83.25           H  
ATOM   3539  HB3 GLU B  69      -4.202   0.861  37.018  1.00 83.25           H  
ATOM   3540  O   GLU B  69      -6.584  -0.530  34.210  1.00 83.25           O  
ATOM   3541  CG  GLU B  69      -3.396   1.225  35.037  1.00 83.25           C  
ATOM   3542  HG2 GLU B  69      -3.104   0.450  34.328  1.00 83.25           H  
ATOM   3543  HG3 GLU B  69      -3.805   2.053  34.458  1.00 83.25           H  
ATOM   3544  CD  GLU B  69      -2.178   1.718  35.828  1.00 83.25           C  
ATOM   3545  OE1 GLU B  69      -1.101   1.109  35.643  1.00 83.25           O  
ATOM   3546  OE2 GLU B  69      -2.356   2.655  36.641  1.00 83.25           O  
ATOM   3547  N   ARG B  70      -5.048  -2.088  33.719  1.00 84.39           N  
ATOM   3548  H   ARG B  70      -4.195  -2.535  34.024  1.00 84.39           H  
ATOM   3549  CA  ARG B  70      -5.744  -2.609  32.525  1.00 84.39           C  
ATOM   3550  HA  ARG B  70      -6.261  -1.782  32.039  1.00 84.39           H  
ATOM   3551  C   ARG B  70      -6.845  -3.623  32.845  1.00 84.39           C  
ATOM   3552  CB  ARG B  70      -4.731  -3.188  31.527  1.00 84.39           C  
ATOM   3553  HB2 ARG B  70      -4.178  -4.005  31.990  1.00 84.39           H  
ATOM   3554  HB3 ARG B  70      -5.265  -3.576  30.659  1.00 84.39           H  
ATOM   3555  O   ARG B  70      -7.563  -4.041  31.943  1.00 84.39           O  
ATOM   3556  CG  ARG B  70      -3.758  -2.103  31.057  1.00 84.39           C  
ATOM   3557  HG2 ARG B  70      -3.148  -1.772  31.897  1.00 84.39           H  
ATOM   3558  HG3 ARG B  70      -4.321  -1.253  30.672  1.00 84.39           H  
ATOM   3559  CD  ARG B  70      -2.840  -2.629  29.955  1.00 84.39           C  
ATOM   3560  HD2 ARG B  70      -3.445  -2.884  29.085  1.00 84.39           H  
ATOM   3561  HD3 ARG B  70      -2.333  -3.527  30.308  1.00 84.39           H  
ATOM   3562  NE  ARG B  70      -1.838  -1.606  29.616  1.00 84.39           N  
ATOM   3563  HE  ARG B  70      -1.533  -1.002  30.366  1.00 84.39           H  
ATOM   3564  NH1 ARG B  70      -1.528  -2.150  27.403  1.00 84.39           N  
ATOM   3565 HH11 ARG B  70      -1.045  -1.961  26.537  1.00 84.39           H  
ATOM   3566 HH12 ARG B  70      -2.258  -2.848  27.387  1.00 84.39           H  
ATOM   3567  NH2 ARG B  70      -0.324  -0.530  28.323  1.00 84.39           N  
ATOM   3568 HH21 ARG B  70       0.198  -0.515  27.459  1.00 84.39           H  
ATOM   3569 HH22 ARG B  70       0.003   0.042  29.089  1.00 84.39           H  
ATOM   3570  CZ  ARG B  70      -1.243  -1.439  28.453  1.00 84.39           C  
ATOM   3571  N   GLY B  71      -6.980  -4.042  34.107  1.00 84.22           N  
ATOM   3572  H   GLY B  71      -6.337  -3.681  34.797  1.00 84.22           H  
ATOM   3573  CA  GLY B  71      -7.991  -5.019  34.527  1.00 84.22           C  
ATOM   3574  HA2 GLY B  71      -8.052  -5.009  35.616  1.00 84.22           H  
ATOM   3575  HA3 GLY B  71      -8.961  -4.732  34.122  1.00 84.22           H  
ATOM   3576  C   GLY B  71      -7.701  -6.461  34.089  1.00 84.22           C  
ATOM   3577  O   GLY B  71      -8.593  -7.305  34.139  1.00 84.22           O  
ATOM   3578  N   TRP B  72      -6.470  -6.756  33.659  1.00 85.83           N  
ATOM   3579  H   TRP B  72      -5.769  -6.030  33.675  1.00 85.83           H  
ATOM   3580  CA  TRP B  72      -6.037  -8.113  33.323  1.00 85.83           C  
ATOM   3581  HA  TRP B  72      -6.820  -8.610  32.751  1.00 85.83           H  
ATOM   3582  C   TRP B  72      -5.787  -8.909  34.614  1.00 85.83           C  
ATOM   3583  CB  TRP B  72      -4.758  -8.067  32.469  1.00 85.83           C  
ATOM   3584  HB2 TRP B  72      -3.980  -7.568  33.046  1.00 85.83           H  
ATOM   3585  HB3 TRP B  72      -4.427  -9.095  32.318  1.00 85.83           H  
ATOM   3586  O   TRP B  72      -4.969  -8.508  35.440  1.00 85.83           O  
ATOM   3587  CG  TRP B  72      -4.795  -7.413  31.112  1.00 85.83           C  
ATOM   3588  CD1 TRP B  72      -5.785  -6.653  30.580  1.00 85.83           C  
ATOM   3589  HD1 TRP B  72      -6.720  -6.409  31.061  1.00 85.83           H  
ATOM   3590  CD2 TRP B  72      -3.743  -7.446  30.096  1.00 85.83           C  
ATOM   3591  CE2 TRP B  72      -4.156  -6.654  28.987  1.00 85.83           C  
ATOM   3592  CE3 TRP B  72      -2.482  -8.078  29.994  1.00 85.83           C  
ATOM   3593  HE3 TRP B  72      -2.149  -8.715  30.800  1.00 85.83           H  
ATOM   3594  NE1 TRP B  72      -5.410  -6.204  29.328  1.00 85.83           N  
ATOM   3595  HE1 TRP B  72      -5.988  -5.615  28.746  1.00 85.83           H  
ATOM   3596  CH2 TRP B  72      -2.098  -7.102  27.792  1.00 85.83           C  
ATOM   3597  HH2 TRP B  72      -1.476  -6.968  26.919  1.00 85.83           H  
ATOM   3598  CZ2 TRP B  72      -3.358  -6.487  27.851  1.00 85.83           C  
ATOM   3599  HZ2 TRP B  72      -3.722  -5.899  27.022  1.00 85.83           H  
ATOM   3600  CZ3 TRP B  72      -1.661  -7.901  28.863  1.00 85.83           C  
ATOM   3601  HZ3 TRP B  72      -0.696  -8.383  28.814  1.00 85.83           H  
ATOM   3602  N   ASP B  73      -6.442 -10.060  34.785  1.00 83.95           N  
ATOM   3603  H   ASP B  73      -7.139 -10.331  34.107  1.00 83.95           H  
ATOM   3604  CA  ASP B  73      -6.197 -10.957  35.926  1.00 83.95           C  
ATOM   3605  HA  ASP B  73      -6.048 -10.350  36.819  1.00 83.95           H  
ATOM   3606  C   ASP B  73      -4.905 -11.767  35.714  1.00 83.95           C  
ATOM   3607  CB  ASP B  73      -7.433 -11.831  36.195  1.00 83.95           C  
ATOM   3608  HB2 ASP B  73      -8.295 -11.179  36.339  1.00 83.95           H  
ATOM   3609  HB3 ASP B  73      -7.626 -12.457  35.323  1.00 83.95           H  
ATOM   3610  O   ASP B  73      -4.931 -12.933  35.324  1.00 83.95           O  
ATOM   3611  CG  ASP B  73      -7.291 -12.725  37.437  1.00 83.95           C  
ATOM   3612  OD1 ASP B  73      -6.206 -12.761  38.058  1.00 83.95           O  
ATOM   3613  OD2 ASP B  73      -8.275 -13.434  37.753  1.00 83.95           O  
ATOM   3614  N   ILE B  74      -3.761 -11.113  35.931  1.00 81.44           N  
ATOM   3615  H   ILE B  74      -3.853 -10.136  36.171  1.00 81.44           H  
ATOM   3616  CA  ILE B  74      -2.399 -11.633  35.706  1.00 81.44           C  
ATOM   3617  HA  ILE B  74      -2.294 -11.905  34.656  1.00 81.44           H  
ATOM   3618  C   ILE B  74      -2.104 -12.897  36.535  1.00 81.44           C  
ATOM   3619  CB  ILE B  74      -1.392 -10.500  36.023  1.00 81.44           C  
ATOM   3620  HB  ILE B  74      -1.617 -10.139  37.027  1.00 81.44           H  
ATOM   3621  O   ILE B  74      -1.361 -13.771  36.079  1.00 81.44           O  
ATOM   3622  CG1 ILE B  74      -1.541  -9.322  35.027  1.00 81.44           C  
ATOM   3623 HG12 ILE B  74      -2.557  -9.268  34.638  1.00 81.44           H  
ATOM   3624 HG13 ILE B  74      -0.881  -9.470  34.172  1.00 81.44           H  
ATOM   3625  CG2 ILE B  74       0.075 -10.973  36.021  1.00 81.44           C  
ATOM   3626 HG21 ILE B  74       0.740 -10.122  36.171  1.00 81.44           H  
ATOM   3627 HG22 ILE B  74       0.314 -11.451  35.071  1.00 81.44           H  
ATOM   3628 HG23 ILE B  74       0.247 -11.676  36.836  1.00 81.44           H  
ATOM   3629  CD1 ILE B  74      -1.236  -7.971  35.686  1.00 81.44           C  
ATOM   3630 HD11 ILE B  74      -1.398  -7.167  34.968  1.00 81.44           H  
ATOM   3631 HD12 ILE B  74      -0.203  -7.938  36.033  1.00 81.44           H  
ATOM   3632 HD13 ILE B  74      -1.905  -7.812  36.532  1.00 81.44           H  
ATOM   3633  N   ASP B  75      -2.692 -13.029  37.728  1.00 86.53           N  
ATOM   3634  H   ASP B  75      -3.367 -12.334  38.014  1.00 86.53           H  
ATOM   3635  CA  ASP B  75      -2.510 -14.208  38.580  1.00 86.53           C  
ATOM   3636  HA  ASP B  75      -1.466 -14.519  38.524  1.00 86.53           H  
ATOM   3637  C   ASP B  75      -3.309 -15.421  38.078  1.00 86.53           C  
ATOM   3638  CB  ASP B  75      -2.826 -13.876  40.051  1.00 86.53           C  
ATOM   3639  HB2 ASP B  75      -3.112 -14.799  40.556  1.00 86.53           H  
ATOM   3640  HB3 ASP B  75      -3.681 -13.202  40.096  1.00 86.53           H  
ATOM   3641  O   ASP B  75      -2.802 -16.540  38.166  1.00 86.53           O  
ATOM   3642  CG  ASP B  75      -1.646 -13.280  40.841  1.00 86.53           C  
ATOM   3643  OD1 ASP B  75      -0.472 -13.453  40.420  1.00 86.53           O  
ATOM   3644  OD2 ASP B  75      -1.911 -12.726  41.930  1.00 86.53           O  
ATOM   3645  N   SER B  76      -4.494 -15.226  37.486  1.00 88.39           N  
ATOM   3646  H   SER B  76      -4.913 -14.307  37.524  1.00 88.39           H  
ATOM   3647  CA  SER B  76      -5.214 -16.300  36.777  1.00 88.39           C  
ATOM   3648  HA  SER B  76      -5.122 -17.223  37.350  1.00 88.39           H  
ATOM   3649  C   SER B  76      -4.661 -16.578  35.372  1.00 88.39           C  
ATOM   3650  CB  SER B  76      -6.704 -15.976  36.651  1.00 88.39           C  
ATOM   3651  HB2 SER B  76      -6.826 -15.036  36.112  1.00 88.39           H  
ATOM   3652  HB3 SER B  76      -7.188 -16.766  36.078  1.00 88.39           H  
ATOM   3653  O   SER B  76      -4.753 -17.709  34.892  1.00 88.39           O  
ATOM   3654  OG  SER B  76      -7.331 -15.892  37.916  1.00 88.39           O  
ATOM   3655  HG  SER B  76      -7.635 -14.985  38.000  1.00 88.39           H  
ATOM   3656  N   LEU B  77      -4.107 -15.566  34.694  1.00 89.40           N  
ATOM   3657  H   LEU B  77      -4.146 -14.648  35.114  1.00 89.40           H  
ATOM   3658  CA  LEU B  77      -3.571 -15.685  33.333  1.00 89.40           C  
ATOM   3659  HA  LEU B  77      -4.252 -16.308  32.753  1.00 89.40           H  
ATOM   3660  C   LEU B  77      -2.214 -16.380  33.272  1.00 89.40           C  
ATOM   3661  CB  LEU B  77      -3.449 -14.291  32.681  1.00 89.40           C  
ATOM   3662  HB2 LEU B  77      -2.441 -14.171  32.285  1.00 89.40           H  
ATOM   3663  HB3 LEU B  77      -3.539 -13.509  33.435  1.00 89.40           H  
ATOM   3664  O   LEU B  77      -1.911 -17.002  32.256  1.00 89.40           O  
ATOM   3665  CG  LEU B  77      -4.465 -14.058  31.547  1.00 89.40           C  
ATOM   3666  HG  LEU B  77      -5.141 -14.908  31.450  1.00 89.40           H  
ATOM   3667  CD1 LEU B  77      -5.316 -12.817  31.807  1.00 89.40           C  
ATOM   3668 HD11 LEU B  77      -5.828 -12.927  32.763  1.00 89.40           H  
ATOM   3669 HD12 LEU B  77      -4.687 -11.927  31.841  1.00 89.40           H  
ATOM   3670 HD13 LEU B  77      -6.067 -12.716  31.023  1.00 89.40           H  
ATOM   3671  CD2 LEU B  77      -3.726 -13.880  30.222  1.00 89.40           C  
ATOM   3672 HD21 LEU B  77      -3.207 -14.805  29.970  1.00 89.40           H  
ATOM   3673 HD22 LEU B  77      -3.010 -13.062  30.297  1.00 89.40           H  
ATOM   3674 HD23 LEU B  77      -4.449 -13.658  29.437  1.00 89.40           H  
ATOM   3675  N   TYR B  78      -1.376 -16.243  34.299  1.00 91.44           N  
ATOM   3676  H   TYR B  78      -1.665 -15.696  35.097  1.00 91.44           H  
ATOM   3677  CA  TYR B  78      -0.032 -16.806  34.276  1.00 91.44           C  
ATOM   3678  HA  TYR B  78       0.360 -16.700  33.264  1.00 91.44           H  
ATOM   3679  C   TYR B  78      -0.021 -18.293  34.641  1.00 91.44           C  
ATOM   3680  CB  TYR B  78       0.893 -16.009  35.193  1.00 91.44           C  
ATOM   3681  HB2 TYR B  78       0.478 -16.015  36.201  1.00 91.44           H  
ATOM   3682  HB3 TYR B  78       0.926 -14.975  34.849  1.00 91.44           H  
ATOM   3683  O   TYR B  78      -0.322 -18.664  35.775  1.00 91.44           O  
ATOM   3684  CG  TYR B  78       2.306 -16.557  35.229  1.00 91.44           C  
ATOM   3685  CD1 TYR B  78       2.753 -17.290  36.346  1.00 91.44           C  
ATOM   3686  HD1 TYR B  78       2.071 -17.506  37.155  1.00 91.44           H  
ATOM   3687  CD2 TYR B  78       3.170 -16.332  34.141  1.00 91.44           C  
ATOM   3688  HD2 TYR B  78       2.814 -15.802  33.271  1.00 91.44           H  
ATOM   3689  CE1 TYR B  78       4.079 -17.763  36.392  1.00 91.44           C  
ATOM   3690  HE1 TYR B  78       4.433 -18.328  37.241  1.00 91.44           H  
ATOM   3691  CE2 TYR B  78       4.499 -16.786  34.195  1.00 91.44           C  
ATOM   3692  HE2 TYR B  78       5.172 -16.585  33.375  1.00 91.44           H  
ATOM   3693  OH  TYR B  78       6.235 -17.958  35.355  1.00 91.44           O  
ATOM   3694  HH  TYR B  78       6.687 -17.757  34.532  1.00 91.44           H  
ATOM   3695  CZ  TYR B  78       4.955 -17.507  35.317  1.00 91.44           C  
ATOM   3696  N   ASP B  79       0.449 -19.136  33.722  1.00 91.56           N  
ATOM   3697  H   ASP B  79       0.713 -18.764  32.820  1.00 91.56           H  
ATOM   3698  CA  ASP B  79       0.867 -20.498  34.047  1.00 91.56           C  
ATOM   3699  HA  ASP B  79       1.013 -20.542  35.126  1.00 91.56           H  
ATOM   3700  C   ASP B  79       2.193 -20.842  33.345  1.00 91.56           C  
ATOM   3701  CB  ASP B  79      -0.233 -21.514  33.717  1.00 91.56           C  
ATOM   3702  HB2 ASP B  79      -1.196 -21.120  34.043  1.00 91.56           H  
ATOM   3703  HB3 ASP B  79      -0.279 -21.686  32.642  1.00 91.56           H  
ATOM   3704  O   ASP B  79       2.274 -20.755  32.119  1.00 91.56           O  
ATOM   3705  CG  ASP B  79       0.033 -22.833  34.446  1.00 91.56           C  
ATOM   3706  OD1 ASP B  79       1.048 -23.497  34.152  1.00 91.56           O  
ATOM   3707  OD2 ASP B  79      -0.803 -23.225  35.295  1.00 91.56           O  
ATOM   3708  N   PRO B  80       3.242 -21.252  34.085  1.00 87.51           N  
ATOM   3709  CA  PRO B  80       4.549 -21.566  33.512  1.00 87.51           C  
ATOM   3710  HA  PRO B  80       4.859 -20.754  32.854  1.00 87.51           H  
ATOM   3711  C   PRO B  80       4.575 -22.867  32.689  1.00 87.51           C  
ATOM   3712  CB  PRO B  80       5.498 -21.629  34.713  1.00 87.51           C  
ATOM   3713  HB2 PRO B  80       5.851 -20.625  34.949  1.00 87.51           H  
ATOM   3714  HB3 PRO B  80       6.345 -22.295  34.547  1.00 87.51           H  
ATOM   3715  O   PRO B  80       5.634 -23.218  32.173  1.00 87.51           O  
ATOM   3716  CG  PRO B  80       4.594 -22.129  35.836  1.00 87.51           C  
ATOM   3717  HG2 PRO B  80       4.466 -23.208  35.755  1.00 87.51           H  
ATOM   3718  HG3 PRO B  80       4.977 -21.855  36.819  1.00 87.51           H  
ATOM   3719  CD  PRO B  80       3.273 -21.430  35.530  1.00 87.51           C  
ATOM   3720  HD2 PRO B  80       2.442 -22.045  35.876  1.00 87.51           H  
ATOM   3721  HD3 PRO B  80       3.248 -20.454  36.014  1.00 87.51           H  
ATOM   3722  N   VAL B  81       3.463 -23.605  32.577  1.00 84.08           N  
ATOM   3723  H   VAL B  81       2.630 -23.296  33.058  1.00 84.08           H  
ATOM   3724  CA  VAL B  81       3.319 -24.768  31.690  1.00 84.08           C  
ATOM   3725  HA  VAL B  81       4.304 -25.202  31.518  1.00 84.08           H  
ATOM   3726  C   VAL B  81       2.716 -24.321  30.348  1.00 84.08           C  
ATOM   3727  CB  VAL B  81       2.462 -25.873  32.342  1.00 84.08           C  
ATOM   3728  HB  VAL B  81       1.443 -25.519  32.495  1.00 84.08           H  
ATOM   3729  O   VAL B  81       1.512 -24.046  30.282  1.00 84.08           O  
ATOM   3730  CG1 VAL B  81       2.408 -27.122  31.450  1.00 84.08           C  
ATOM   3731 HG11 VAL B  81       1.927 -26.882  30.501  1.00 84.08           H  
ATOM   3732 HG12 VAL B  81       3.415 -27.490  31.255  1.00 84.08           H  
ATOM   3733 HG13 VAL B  81       1.823 -27.902  31.938  1.00 84.08           H  
ATOM   3734  CG2 VAL B  81       3.036 -26.311  33.699  1.00 84.08           C  
ATOM   3735 HG21 VAL B  81       2.440 -27.126  34.109  1.00 84.08           H  
ATOM   3736 HG22 VAL B  81       2.990 -25.475  34.397  1.00 84.08           H  
ATOM   3737 HG23 VAL B  81       4.072 -26.627  33.584  1.00 84.08           H  
ATOM   3738  N   PRO B  82       3.498 -24.286  29.248  1.00 77.12           N  
ATOM   3739  CA  PRO B  82       2.979 -23.906  27.939  1.00 77.12           C  
ATOM   3740  HA  PRO B  82       2.581 -22.894  28.013  1.00 77.12           H  
ATOM   3741  C   PRO B  82       1.869 -24.851  27.465  1.00 77.12           C  
ATOM   3742  CB  PRO B  82       4.178 -23.901  26.983  1.00 77.12           C  
ATOM   3743  HB2 PRO B  82       4.240 -24.850  26.452  1.00 77.12           H  
ATOM   3744  HB3 PRO B  82       4.118 -23.070  26.281  1.00 77.12           H  
ATOM   3745  O   PRO B  82       1.860 -26.040  27.786  1.00 77.12           O  
ATOM   3746  CG  PRO B  82       5.382 -23.764  27.913  1.00 77.12           C  
ATOM   3747  HG2 PRO B  82       6.287 -24.190  27.481  1.00 77.12           H  
ATOM   3748  HG3 PRO B  82       5.536 -22.716  28.173  1.00 77.12           H  
ATOM   3749  CD  PRO B  82       4.929 -24.534  29.148  1.00 77.12           C  
ATOM   3750  HD2 PRO B  82       5.480 -24.174  30.017  1.00 77.12           H  
ATOM   3751  HD3 PRO B  82       5.102 -25.601  29.006  1.00 77.12           H  
ATOM   3752  N   GLY B  83       0.927 -24.323  26.684  1.00 68.42           N  
ATOM   3753  H   GLY B  83       1.007 -23.350  26.423  1.00 68.42           H  
ATOM   3754  CA  GLY B  83      -0.192 -25.099  26.141  1.00 68.42           C  
ATOM   3755  HA2 GLY B  83       0.166 -26.087  25.851  1.00 68.42           H  
ATOM   3756  HA3 GLY B  83      -0.554 -24.601  25.242  1.00 68.42           H  
ATOM   3757  C   GLY B  83      -1.390 -25.293  27.082  1.00 68.42           C  
ATOM   3758  O   GLY B  83      -2.386 -25.883  26.659  1.00 68.42           O  
ATOM   3759  N   ARG B  84      -1.378 -24.766  28.318  1.00 78.52           N  
ATOM   3760  H   ARG B  84      -0.538 -24.311  28.649  1.00 78.52           H  
ATOM   3761  CA  ARG B  84      -2.638 -24.575  29.060  1.00 78.52           C  
ATOM   3762  HA  ARG B  84      -3.170 -25.526  29.061  1.00 78.52           H  
ATOM   3763  C   ARG B  84      -3.528 -23.571  28.312  1.00 78.52           C  
ATOM   3764  CB  ARG B  84      -2.395 -24.144  30.514  1.00 78.52           C  
ATOM   3765  HB2 ARG B  84      -1.425 -23.656  30.606  1.00 78.52           H  
ATOM   3766  HB3 ARG B  84      -3.168 -23.429  30.793  1.00 78.52           H  
ATOM   3767  O   ARG B  84      -3.087 -22.503  27.894  1.00 78.52           O  
ATOM   3768  CG  ARG B  84      -2.494 -25.314  31.497  1.00 78.52           C  
ATOM   3769  HG2 ARG B  84      -3.480 -25.770  31.416  1.00 78.52           H  
ATOM   3770  HG3 ARG B  84      -1.725 -26.055  31.277  1.00 78.52           H  
ATOM   3771  CD  ARG B  84      -2.299 -24.768  32.912  1.00 78.52           C  
ATOM   3772  HD2 ARG B  84      -2.904 -23.870  33.032  1.00 78.52           H  
ATOM   3773  HD3 ARG B  84      -1.250 -24.489  33.011  1.00 78.52           H  
ATOM   3774  NE  ARG B  84      -2.639 -25.757  33.953  1.00 78.52           N  
ATOM   3775  HE  ARG B  84      -2.413 -26.719  33.745  1.00 78.52           H  
ATOM   3776  NH1 ARG B  84      -3.195 -24.254  35.616  1.00 78.52           N  
ATOM   3777 HH11 ARG B  84      -3.539 -23.636  34.896  1.00 78.52           H  
ATOM   3778 HH12 ARG B  84      -2.343 -23.797  35.907  1.00 78.52           H  
ATOM   3779  NH2 ARG B  84      -2.944 -26.356  36.139  1.00 78.52           N  
ATOM   3780 HH21 ARG B  84      -3.116 -25.992  37.065  1.00 78.52           H  
ATOM   3781 HH22 ARG B  84      -2.610 -27.292  35.957  1.00 78.52           H  
ATOM   3782  CZ  ARG B  84      -2.923 -25.452  35.207  1.00 78.52           C  
ATOM   3783  N   LYS B  85      -4.793 -23.945  28.104  1.00 77.62           N  
ATOM   3784  H   LYS B  85      -5.087 -24.835  28.480  1.00 77.62           H  
ATOM   3785  CA  LYS B  85      -5.746 -23.177  27.289  1.00 77.62           C  
ATOM   3786  HA  LYS B  85      -5.226 -22.857  26.386  1.00 77.62           H  
ATOM   3787  C   LYS B  85      -6.190 -21.923  28.053  1.00 77.62           C  
ATOM   3788  CB  LYS B  85      -6.918 -24.098  26.884  1.00 77.62           C  
ATOM   3789  HB2 LYS B  85      -6.519 -25.085  26.649  1.00 77.62           H  
ATOM   3790  HB3 LYS B  85      -7.604 -24.204  27.724  1.00 77.62           H  
ATOM   3791  O   LYS B  85      -6.738 -22.047  29.144  1.00 77.62           O  
ATOM   3792  CG  LYS B  85      -7.688 -23.604  25.645  1.00 77.62           C  
ATOM   3793  HG2 LYS B  85      -8.090 -22.610  25.839  1.00 77.62           H  
ATOM   3794  HG3 LYS B  85      -6.997 -23.543  24.804  1.00 77.62           H  
ATOM   3795  CD  LYS B  85      -8.845 -24.556  25.279  1.00 77.62           C  
ATOM   3796  HD2 LYS B  85      -9.583 -24.530  26.081  1.00 77.62           H  
ATOM   3797  HD3 LYS B  85      -8.460 -25.572  25.193  1.00 77.62           H  
ATOM   3798  CE  LYS B  85      -9.512 -24.156  23.949  1.00 77.62           C  
ATOM   3799  HE2 LYS B  85      -8.775 -24.242  23.151  1.00 77.62           H  
ATOM   3800  HE3 LYS B  85      -9.808 -23.108  24.006  1.00 77.62           H  
ATOM   3801  NZ  LYS B  85     -10.702 -24.997  23.639  1.00 77.62           N  
ATOM   3802  HZ1 LYS B  85     -11.103 -24.780  22.738  1.00 77.62           H  
ATOM   3803  HZ2 LYS B  85     -10.472 -25.980  23.644  1.00 77.62           H  
ATOM   3804  HZ3 LYS B  85     -11.436 -24.842  24.315  1.00 77.62           H  
ATOM   3805  N   GLY B  86      -5.979 -20.742  27.469  1.00 81.44           N  
ATOM   3806  H   GLY B  86      -5.474 -20.723  26.594  1.00 81.44           H  
ATOM   3807  CA  GLY B  86      -6.361 -19.453  28.065  1.00 81.44           C  
ATOM   3808  HA2 GLY B  86      -7.254 -19.586  28.675  1.00 81.44           H  
ATOM   3809  HA3 GLY B  86      -6.612 -18.756  27.265  1.00 81.44           H  
ATOM   3810  C   GLY B  86      -5.300 -18.780  28.949  1.00 81.44           C  
ATOM   3811  O   GLY B  86      -5.595 -17.738  29.523  1.00 81.44           O  
ATOM   3812  N   THR B  87      -4.089 -19.337  29.057  1.00 89.81           N  
ATOM   3813  H   THR B  87      -3.892 -20.195  28.562  1.00 89.81           H  
ATOM   3814  CA  THR B  87      -3.004 -18.808  29.909  1.00 89.81           C  
ATOM   3815  HA  THR B  87      -3.348 -17.901  30.405  1.00 89.81           H  
ATOM   3816  C   THR B  87      -1.753 -18.429  29.111  1.00 89.81           C  
ATOM   3817  CB  THR B  87      -2.618 -19.809  31.013  1.00 89.81           C  
ATOM   3818  HB  THR B  87      -1.747 -19.441  31.555  1.00 89.81           H  
ATOM   3819  O   THR B  87      -1.528 -18.930  28.011  1.00 89.81           O  
ATOM   3820  CG2 THR B  87      -3.750 -20.047  32.011  1.00 89.81           C  
ATOM   3821 HG21 THR B  87      -4.041 -19.098  32.461  1.00 89.81           H  
ATOM   3822 HG22 THR B  87      -4.612 -20.490  31.512  1.00 89.81           H  
ATOM   3823 HG23 THR B  87      -3.401 -20.713  32.799  1.00 89.81           H  
ATOM   3824  OG1 THR B  87      -2.300 -21.058  30.447  1.00 89.81           O  
ATOM   3825  HG1 THR B  87      -1.654 -20.913  29.752  1.00 89.81           H  
ATOM   3826  N   THR B  88      -0.906 -17.586  29.700  1.00 92.01           N  
ATOM   3827  H   THR B  88      -1.146 -17.272  30.629  1.00 92.01           H  
ATOM   3828  CA  THR B  88       0.427 -17.197  29.214  1.00 92.01           C  
ATOM   3829  HA  THR B  88       0.585 -17.639  28.230  1.00 92.01           H  
ATOM   3830  C   THR B  88       1.517 -17.731  30.145  1.00 92.01           C  
ATOM   3831  CB  THR B  88       0.531 -15.666  29.051  1.00 92.01           C  
ATOM   3832  HB  THR B  88      -0.118 -15.367  28.228  1.00 92.01           H  
ATOM   3833  O   THR B  88       1.352 -17.691  31.362  1.00 92.01           O  
ATOM   3834  CG2 THR B  88       0.140 -14.854  30.286  1.00 92.01           C  
ATOM   3835 HG21 THR B  88       0.230 -13.789  30.070  1.00 92.01           H  
ATOM   3836 HG22 THR B  88      -0.896 -15.059  30.556  1.00 92.01           H  
ATOM   3837 HG23 THR B  88       0.783 -15.104  31.129  1.00 92.01           H  
ATOM   3838  OG1 THR B  88       1.851 -15.272  28.757  1.00 92.01           O  
ATOM   3839  HG1 THR B  88       2.042 -14.509  29.307  1.00 92.01           H  
ATOM   3840  N   TYR B  89       2.655 -18.178  29.604  1.00 92.80           N  
ATOM   3841  H   TYR B  89       2.757 -18.148  28.599  1.00 92.80           H  
ATOM   3842  CA  TYR B  89       3.843 -18.501  30.418  1.00 92.80           C  
ATOM   3843  HA  TYR B  89       3.510 -18.758  31.424  1.00 92.80           H  
ATOM   3844  C   TYR B  89       4.783 -17.300  30.613  1.00 92.80           C  
ATOM   3845  CB  TYR B  89       4.561 -19.748  29.880  1.00 92.80           C  
ATOM   3846  HB2 TYR B  89       5.378 -20.002  30.554  1.00 92.80           H  
ATOM   3847  HB3 TYR B  89       3.863 -20.585  29.904  1.00 92.80           H  
ATOM   3848  O   TYR B  89       5.844 -17.434  31.220  1.00 92.80           O  
ATOM   3849  CG  TYR B  89       5.120 -19.613  28.478  1.00 92.80           C  
ATOM   3850  CD1 TYR B  89       4.433 -20.196  27.398  1.00 92.80           C  
ATOM   3851  HD1 TYR B  89       3.511 -20.730  27.569  1.00 92.80           H  
ATOM   3852  CD2 TYR B  89       6.325 -18.919  28.253  1.00 92.80           C  
ATOM   3853  HD2 TYR B  89       6.861 -18.481  29.083  1.00 92.80           H  
ATOM   3854  CE1 TYR B  89       4.951 -20.082  26.096  1.00 92.80           C  
ATOM   3855  HE1 TYR B  89       4.441 -20.543  25.263  1.00 92.80           H  
ATOM   3856  CE2 TYR B  89       6.826 -18.776  26.945  1.00 92.80           C  
ATOM   3857  HE2 TYR B  89       7.737 -18.225  26.765  1.00 92.80           H  
ATOM   3858  OH  TYR B  89       6.604 -19.223  24.595  1.00 92.80           O  
ATOM   3859  HH  TYR B  89       7.430 -18.733  24.582  1.00 92.80           H  
ATOM   3860  CZ  TYR B  89       6.133 -19.353  25.861  1.00 92.80           C  
ATOM   3861  N   VAL B  90       4.392 -16.121  30.120  1.00 92.74           N  
ATOM   3862  H   VAL B  90       3.508 -16.092  29.632  1.00 92.74           H  
ATOM   3863  CA  VAL B  90       5.159 -14.872  30.180  1.00 92.74           C  
ATOM   3864  HA  VAL B  90       6.116 -15.062  30.665  1.00 92.74           H  
ATOM   3865  C   VAL B  90       4.395 -13.829  30.998  1.00 92.74           C  
ATOM   3866  CB  VAL B  90       5.457 -14.355  28.758  1.00 92.74           C  
ATOM   3867  HB  VAL B  90       4.519 -14.099  28.266  1.00 92.74           H  
ATOM   3868  O   VAL B  90       3.218 -13.577  30.733  1.00 92.74           O  
ATOM   3869  CG1 VAL B  90       6.341 -13.107  28.792  1.00 92.74           C  
ATOM   3870 HG11 VAL B  90       5.805 -12.286  29.270  1.00 92.74           H  
ATOM   3871 HG12 VAL B  90       7.270 -13.312  29.324  1.00 92.74           H  
ATOM   3872 HG13 VAL B  90       6.581 -12.794  27.776  1.00 92.74           H  
ATOM   3873  CG2 VAL B  90       6.175 -15.419  27.921  1.00 92.74           C  
ATOM   3874 HG21 VAL B  90       5.494 -16.239  27.693  1.00 92.74           H  
ATOM   3875 HG22 VAL B  90       7.036 -15.799  28.470  1.00 92.74           H  
ATOM   3876 HG23 VAL B  90       6.525 -14.993  26.980  1.00 92.74           H  
ATOM   3877  N   ARG B  91       5.079 -13.220  31.978  1.00 90.32           N  
ATOM   3878  H   ARG B  91       6.026 -13.536  32.136  1.00 90.32           H  
ATOM   3879  CA  ARG B  91       4.585 -12.113  32.827  1.00 90.32           C  
ATOM   3880  HA  ARG B  91       3.500 -12.046  32.742  1.00 90.32           H  
ATOM   3881  C   ARG B  91       5.081 -10.726  32.408  1.00 90.32           C  
ATOM   3882  CB  ARG B  91       4.958 -12.376  34.304  1.00 90.32           C  
ATOM   3883  HB2 ARG B  91       5.259 -11.448  34.789  1.00 90.32           H  
ATOM   3884  HB3 ARG B  91       5.802 -13.064  34.359  1.00 90.32           H  
ATOM   3885  O   ARG B  91       4.527  -9.735  32.873  1.00 90.32           O  
ATOM   3886  CG  ARG B  91       3.767 -12.943  35.081  1.00 90.32           C  
ATOM   3887  HG2 ARG B  91       2.995 -12.177  35.160  1.00 90.32           H  
ATOM   3888  HG3 ARG B  91       3.354 -13.786  34.526  1.00 90.32           H  
ATOM   3889  CD  ARG B  91       4.165 -13.403  36.489  1.00 90.32           C  
ATOM   3890  HD2 ARG B  91       4.490 -12.534  37.061  1.00 90.32           H  
ATOM   3891  HD3 ARG B  91       5.002 -14.097  36.412  1.00 90.32           H  
ATOM   3892  NE  ARG B  91       3.034 -14.089  37.143  1.00 90.32           N  
ATOM   3893  HE  ARG B  91       2.659 -14.887  36.650  1.00 90.32           H  
ATOM   3894  NH1 ARG B  91       2.778 -12.772  39.026  1.00 90.32           N  
ATOM   3895 HH11 ARG B  91       2.148 -12.486  39.761  1.00 90.32           H  
ATOM   3896 HH12 ARG B  91       3.533 -12.163  38.745  1.00 90.32           H  
ATOM   3897  NH2 ARG B  91       1.297 -14.356  38.571  1.00 90.32           N  
ATOM   3898 HH21 ARG B  91       0.823 -14.955  37.909  1.00 90.32           H  
ATOM   3899 HH22 ARG B  91       0.739 -14.003  39.335  1.00 90.32           H  
ATOM   3900  CZ  ARG B  91       2.390 -13.736  38.242  1.00 90.32           C  
ATOM   3901  N   ASN B  92       6.098 -10.661  31.545  1.00 93.04           N  
ATOM   3902  H   ASN B  92       6.442 -11.515  31.130  1.00 93.04           H  
ATOM   3903  CA  ASN B  92       6.800  -9.421  31.227  1.00 93.04           C  
ATOM   3904  HA  ASN B  92       6.334  -8.621  31.803  1.00 93.04           H  
ATOM   3905  C   ASN B  92       6.693  -9.053  29.739  1.00 93.04           C  
ATOM   3906  CB  ASN B  92       8.279  -9.506  31.648  1.00 93.04           C  
ATOM   3907  HB2 ASN B  92       8.673  -8.491  31.698  1.00 93.04           H  
ATOM   3908  HB3 ASN B  92       8.835 -10.049  30.883  1.00 93.04           H  
ATOM   3909  O   ASN B  92       6.778  -9.928  28.878  1.00 93.04           O  
ATOM   3910  CG  ASN B  92       8.558 -10.147  32.992  1.00 93.04           C  
ATOM   3911  ND2 ASN B  92       9.596 -10.945  33.078  1.00 93.04           N  
ATOM   3912 HD21 ASN B  92       9.748 -11.370  33.981  1.00 93.04           H  
ATOM   3913 HD22 ASN B  92      10.145 -11.145  32.254  1.00 93.04           H  
ATOM   3914  OD1 ASN B  92       7.863  -9.976  33.973  1.00 93.04           O  
ATOM   3915  N   ALA B  93       6.559  -7.762  29.444  1.00 95.74           N  
ATOM   3916  H   ALA B  93       6.543  -7.107  30.212  1.00 95.74           H  
ATOM   3917  CA  ALA B  93       6.646  -7.173  28.106  1.00 95.74           C  
ATOM   3918  HA  ALA B  93       7.486  -7.612  27.567  1.00 95.74           H  
ATOM   3919  C   ALA B  93       6.904  -5.659  28.217  1.00 95.74           C  
ATOM   3920  CB  ALA B  93       5.355  -7.483  27.335  1.00 95.74           C  
ATOM   3921  HB1 ALA B  93       4.488  -7.311  27.973  1.00 95.74           H  
ATOM   3922  HB2 ALA B  93       5.267  -6.852  26.450  1.00 95.74           H  
ATOM   3923  HB3 ALA B  93       5.371  -8.525  27.016  1.00 95.74           H  
ATOM   3924  O   ALA B  93       6.932  -5.105  29.313  1.00 95.74           O  
ATOM   3925  N   ALA B  94       7.117  -4.974  27.096  1.00 97.77           N  
ATOM   3926  H   ALA B  94       7.069  -5.457  26.211  1.00 97.77           H  
ATOM   3927  CA  ALA B  94       7.335  -3.528  27.086  1.00 97.77           C  
ATOM   3928  HA  ALA B  94       7.762  -3.205  28.035  1.00 97.77           H  
ATOM   3929  C   ALA B  94       6.005  -2.773  26.887  1.00 97.77           C  
ATOM   3930  CB  ALA B  94       8.377  -3.241  26.005  1.00 97.77           C  
ATOM   3931  HB1 ALA B  94       9.324  -3.710  26.273  1.00 97.77           H  
ATOM   3932  HB2 ALA B  94       8.530  -2.167  25.899  1.00 97.77           H  
ATOM   3933  HB3 ALA B  94       8.026  -3.647  25.056  1.00 97.77           H  
ATOM   3934  O   ALA B  94       5.489  -2.710  25.771  1.00 97.77           O  
ATOM   3935  N   PHE B  95       5.453  -2.193  27.956  1.00 96.73           N  
ATOM   3936  H   PHE B  95       5.930  -2.264  28.843  1.00 96.73           H  
ATOM   3937  CA  PHE B  95       4.162  -1.487  27.942  1.00 96.73           C  
ATOM   3938  HA  PHE B  95       3.628  -1.733  27.024  1.00 96.73           H  
ATOM   3939  C   PHE B  95       4.307   0.038  27.989  1.00 96.73           C  
ATOM   3940  CB  PHE B  95       3.304  -1.965  29.116  1.00 96.73           C  
ATOM   3941  HB2 PHE B  95       3.849  -1.807  30.047  1.00 96.73           H  
ATOM   3942  HB3 PHE B  95       2.403  -1.353  29.163  1.00 96.73           H  
ATOM   3943  O   PHE B  95       5.193   0.561  28.658  1.00 96.73           O  
ATOM   3944  CG  PHE B  95       2.883  -3.415  29.019  1.00 96.73           C  
ATOM   3945  CD1 PHE B  95       1.757  -3.765  28.251  1.00 96.73           C  
ATOM   3946  HD1 PHE B  95       1.209  -3.002  27.719  1.00 96.73           H  
ATOM   3947  CD2 PHE B  95       3.605  -4.411  29.701  1.00 96.73           C  
ATOM   3948  HD2 PHE B  95       4.472  -4.150  30.290  1.00 96.73           H  
ATOM   3949  CE1 PHE B  95       1.341  -5.105  28.177  1.00 96.73           C  
ATOM   3950  HE1 PHE B  95       0.471  -5.367  27.594  1.00 96.73           H  
ATOM   3951  CE2 PHE B  95       3.185  -5.749  29.633  1.00 96.73           C  
ATOM   3952  HE2 PHE B  95       3.733  -6.506  30.175  1.00 96.73           H  
ATOM   3953  CZ  PHE B  95       2.054  -6.096  28.872  1.00 96.73           C  
ATOM   3954  HZ  PHE B  95       1.727  -7.124  28.822  1.00 96.73           H  
ATOM   3955  N   LEU B  96       3.393   0.756  27.334  1.00 96.59           N  
ATOM   3956  H   LEU B  96       2.665   0.250  26.851  1.00 96.59           H  
ATOM   3957  CA  LEU B  96       3.251   2.207  27.460  1.00 96.59           C  
ATOM   3958  HA  LEU B  96       4.225   2.676  27.319  1.00 96.59           H  
ATOM   3959  C   LEU B  96       2.744   2.581  28.862  1.00 96.59           C  
ATOM   3960  CB  LEU B  96       2.265   2.718  26.390  1.00 96.59           C  
ATOM   3961  HB2 LEU B  96       1.907   3.706  26.681  1.00 96.59           H  
ATOM   3962  HB3 LEU B  96       1.408   2.045  26.383  1.00 96.59           H  
ATOM   3963  O   LEU B  96       1.628   2.207  29.234  1.00 96.59           O  
ATOM   3964  CG  LEU B  96       2.816   2.807  24.960  1.00 96.59           C  
ATOM   3965  HG  LEU B  96       3.299   1.868  24.687  1.00 96.59           H  
ATOM   3966  CD1 LEU B  96       1.659   3.069  23.992  1.00 96.59           C  
ATOM   3967 HD11 LEU B  96       2.031   3.124  22.969  1.00 96.59           H  
ATOM   3968 HD12 LEU B  96       0.945   2.249  24.059  1.00 96.59           H  
ATOM   3969 HD13 LEU B  96       1.159   4.003  24.247  1.00 96.59           H  
ATOM   3970  CD2 LEU B  96       3.819   3.949  24.809  1.00 96.59           C  
ATOM   3971 HD21 LEU B  96       3.351   4.898  25.069  1.00 96.59           H  
ATOM   3972 HD22 LEU B  96       4.676   3.783  25.461  1.00 96.59           H  
ATOM   3973 HD23 LEU B  96       4.165   3.988  23.776  1.00 96.59           H  
ATOM   3974  N   ASP B  97       3.534   3.386  29.580  1.00 88.51           N  
ATOM   3975  H   ASP B  97       4.491   3.492  29.275  1.00 88.51           H  
ATOM   3976  CA  ASP B  97       3.263   3.915  30.927  1.00 88.51           C  
ATOM   3977  HA  ASP B  97       3.319   3.107  31.657  1.00 88.51           H  
ATOM   3978  C   ASP B  97       1.889   4.597  31.058  1.00 88.51           C  
ATOM   3979  CB  ASP B  97       4.311   4.995  31.274  1.00 88.51           C  
ATOM   3980  HB2 ASP B  97       4.093   5.365  32.276  1.00 88.51           H  
ATOM   3981  HB3 ASP B  97       4.184   5.834  30.589  1.00 88.51           H  
ATOM   3982  O   ASP B  97       1.271   4.566  32.115  1.00 88.51           O  
ATOM   3983  CG  ASP B  97       5.787   4.584  31.225  1.00 88.51           C  
ATOM   3984  OD1 ASP B  97       6.196   3.878  30.273  1.00 88.51           O  
ATOM   3985  OD2 ASP B  97       6.555   5.112  32.057  1.00 88.51           O  
ATOM   3986  N   ASP B  98       1.427   5.242  29.983  1.00 89.25           N  
ATOM   3987  H   ASP B  98       1.996   5.202  29.150  1.00 89.25           H  
ATOM   3988  CA  ASP B  98       0.169   5.992  29.930  1.00 89.25           C  
ATOM   3989  HA  ASP B  98      -0.473   5.639  30.737  1.00 89.25           H  
ATOM   3990  C   ASP B  98      -0.575   5.702  28.615  1.00 89.25           C  
ATOM   3991  CB  ASP B  98       0.443   7.484  30.183  1.00 89.25           C  
ATOM   3992  HB2 ASP B  98       0.968   7.907  29.327  1.00 89.25           H  
ATOM   3993  HB3 ASP B  98       1.095   7.577  31.052  1.00 89.25           H  
ATOM   3994  O   ASP B  98      -0.879   6.584  27.811  1.00 89.25           O  
ATOM   3995  CG  ASP B  98      -0.826   8.296  30.463  1.00 89.25           C  
ATOM   3996  OD1 ASP B  98      -1.921   7.692  30.571  1.00 89.25           O  
ATOM   3997  OD2 ASP B  98      -0.667   9.533  30.597  1.00 89.25           O  
ATOM   3998  N   ALA B  99      -0.826   4.414  28.355  1.00 91.98           N  
ATOM   3999  H   ALA B  99      -0.444   3.723  28.985  1.00 91.98           H  
ATOM   4000  CA  ALA B  99      -1.591   3.969  27.187  1.00 91.98           C  
ATOM   4001  HA  ALA B  99      -1.085   4.311  26.285  1.00 91.98           H  
ATOM   4002  C   ALA B  99      -3.032   4.522  27.168  1.00 91.98           C  
ATOM   4003  CB  ALA B  99      -1.620   2.436  27.188  1.00 91.98           C  
ATOM   4004  HB1 ALA B  99      -2.172   2.071  28.054  1.00 91.98           H  
ATOM   4005  HB2 ALA B  99      -2.103   2.078  26.279  1.00 91.98           H  
ATOM   4006  HB3 ALA B  99      -0.604   2.043  27.225  1.00 91.98           H  
ATOM   4007  O   ALA B  99      -3.621   4.679  26.096  1.00 91.98           O  
ATOM   4008  N   ALA B 100      -3.599   4.790  28.350  1.00 90.55           N  
ATOM   4009  H   ALA B 100      -3.019   4.706  29.173  1.00 90.55           H  
ATOM   4010  CA  ALA B 100      -4.985   5.205  28.536  1.00 90.55           C  
ATOM   4011  HA  ALA B 100      -5.574   4.801  27.713  1.00 90.55           H  
ATOM   4012  C   ALA B 100      -5.193   6.731  28.524  1.00 90.55           C  
ATOM   4013  CB  ALA B 100      -5.501   4.573  29.835  1.00 90.55           C  
ATOM   4014  HB1 ALA B 100      -5.391   3.490  29.793  1.00 90.55           H  
ATOM   4015  HB2 ALA B 100      -6.554   4.819  29.971  1.00 90.55           H  
ATOM   4016  HB3 ALA B 100      -4.937   4.958  30.684  1.00 90.55           H  
ATOM   4017  O   ALA B 100      -6.316   7.160  28.239  1.00 90.55           O  
ATOM   4018  N   GLY B 101      -4.160   7.532  28.806  1.00 93.74           N  
ATOM   4019  H   GLY B 101      -3.284   7.137  29.116  1.00 93.74           H  
ATOM   4020  CA  GLY B 101      -4.192   8.991  28.745  1.00 93.74           C  
ATOM   4021  HA2 GLY B 101      -4.977   9.354  29.409  1.00 93.74           H  
ATOM   4022  HA3 GLY B 101      -3.241   9.385  29.103  1.00 93.74           H  
ATOM   4023  C   GLY B 101      -4.430   9.532  27.334  1.00 93.74           C  
ATOM   4024  O   GLY B 101      -4.024   8.930  26.340  1.00 93.74           O  
ATOM   4025  N   PHE B 102      -5.155  10.652  27.257  1.00 96.39           N  
ATOM   4026  H   PHE B 102      -5.470  11.073  28.119  1.00 96.39           H  
ATOM   4027  CA  PHE B 102      -5.454  11.385  26.023  1.00 96.39           C  
ATOM   4028  HA  PHE B 102      -4.532  11.530  25.459  1.00 96.39           H  
ATOM   4029  C   PHE B 102      -6.079  12.752  26.351  1.00 96.39           C  
ATOM   4030  CB  PHE B 102      -6.454  10.559  25.193  1.00 96.39           C  
ATOM   4031  HB2 PHE B 102      -7.350  10.390  25.791  1.00 96.39           H  
ATOM   4032  HB3 PHE B 102      -6.020   9.582  24.981  1.00 96.39           H  
ATOM   4033  O   PHE B 102      -7.067  12.794  27.094  1.00 96.39           O  
ATOM   4034  CG  PHE B 102      -6.848  11.164  23.862  1.00 96.39           C  
ATOM   4035  CD1 PHE B 102      -8.205  11.377  23.551  1.00 96.39           C  
ATOM   4036  HD1 PHE B 102      -8.967  11.146  24.280  1.00 96.39           H  
ATOM   4037  CD2 PHE B 102      -5.858  11.464  22.910  1.00 96.39           C  
ATOM   4038  HD2 PHE B 102      -4.816  11.297  23.137  1.00 96.39           H  
ATOM   4039  CE1 PHE B 102      -8.567  11.892  22.294  1.00 96.39           C  
ATOM   4040  HE1 PHE B 102      -9.606  12.062  22.055  1.00 96.39           H  
ATOM   4041  CE2 PHE B 102      -6.218  11.991  21.661  1.00 96.39           C  
ATOM   4042  HE2 PHE B 102      -5.449  12.243  20.946  1.00 96.39           H  
ATOM   4043  CZ  PHE B 102      -7.569  12.208  21.355  1.00 96.39           C  
ATOM   4044  HZ  PHE B 102      -7.831  12.634  20.398  1.00 96.39           H  
ATOM   4045  N   ASP B 103      -5.591  13.857  25.777  1.00 96.89           N  
ATOM   4046  H   ASP B 103      -4.792  13.771  25.167  1.00 96.89           H  
ATOM   4047  CA  ASP B 103      -6.288  15.152  25.866  1.00 96.89           C  
ATOM   4048  HA  ASP B 103      -6.762  15.196  26.847  1.00 96.89           H  
ATOM   4049  C   ASP B 103      -7.425  15.231  24.836  1.00 96.89           C  
ATOM   4050  CB  ASP B 103      -5.351  16.371  25.838  1.00 96.89           C  
ATOM   4051  HB2 ASP B 103      -4.945  16.506  24.835  1.00 96.89           H  
ATOM   4052  HB3 ASP B 103      -4.522  16.189  26.522  1.00 96.89           H  
ATOM   4053  O   ASP B 103      -7.341  15.852  23.775  1.00 96.89           O  
ATOM   4054  CG  ASP B 103      -6.086  17.654  26.285  1.00 96.89           C  
ATOM   4055  OD1 ASP B 103      -7.344  17.698  26.221  1.00 96.89           O  
ATOM   4056  OD2 ASP B 103      -5.400  18.612  26.705  1.00 96.89           O  
ATOM   4057  N   ALA B 104      -8.544  14.592  25.179  1.00 95.97           N  
ATOM   4058  H   ALA B 104      -8.511  14.026  26.014  1.00 95.97           H  
ATOM   4059  CA  ALA B 104      -9.748  14.608  24.357  1.00 95.97           C  
ATOM   4060  HA  ALA B 104      -9.512  14.152  23.395  1.00 95.97           H  
ATOM   4061  C   ALA B 104     -10.257  16.036  24.070  1.00 95.97           C  
ATOM   4062  CB  ALA B 104     -10.810  13.759  25.067  1.00 95.97           C  
ATOM   4063  HB1 ALA B 104     -10.403  12.775  25.301  1.00 95.97           H  
ATOM   4064  HB2 ALA B 104     -11.676  13.641  24.416  1.00 95.97           H  
ATOM   4065  HB3 ALA B 104     -11.120  14.247  25.991  1.00 95.97           H  
ATOM   4066  O   ALA B 104     -10.727  16.311  22.966  1.00 95.97           O  
ATOM   4067  N   ALA B 105     -10.130  16.960  25.030  1.00 92.13           N  
ATOM   4068  H   ALA B 105      -9.522  16.757  25.811  1.00 92.13           H  
ATOM   4069  CA  ALA B 105     -10.620  18.329  24.888  1.00 92.13           C  
ATOM   4070  HA  ALA B 105     -11.641  18.293  24.508  1.00 92.13           H  
ATOM   4071  C   ALA B 105      -9.787  19.135  23.879  1.00 92.13           C  
ATOM   4072  CB  ALA B 105     -10.641  18.990  26.271  1.00 92.13           C  
ATOM   4073  HB1 ALA B 105     -11.039  20.002  26.186  1.00 92.13           H  
ATOM   4074  HB2 ALA B 105      -9.629  19.040  26.673  1.00 92.13           H  
ATOM   4075  HB3 ALA B 105     -11.269  18.412  26.949  1.00 92.13           H  
ATOM   4076  O   ALA B 105     -10.349  19.926  23.116  1.00 92.13           O  
ATOM   4077  N   PHE B 106      -8.476  18.891  23.813  1.00 95.69           N  
ATOM   4078  H   PHE B 106      -8.068  18.278  24.504  1.00 95.69           H  
ATOM   4079  CA  PHE B 106      -7.584  19.488  22.822  1.00 95.69           C  
ATOM   4080  HA  PHE B 106      -7.558  20.565  22.984  1.00 95.69           H  
ATOM   4081  C   PHE B 106      -8.068  19.232  21.386  1.00 95.69           C  
ATOM   4082  CB  PHE B 106      -6.171  18.945  23.048  1.00 95.69           C  
ATOM   4083  HB2 PHE B 106      -5.913  19.080  24.098  1.00 95.69           H  
ATOM   4084  HB3 PHE B 106      -6.140  17.878  22.830  1.00 95.69           H  
ATOM   4085  O   PHE B 106      -8.265  20.182  20.619  1.00 95.69           O  
ATOM   4086  CG  PHE B 106      -5.115  19.642  22.231  1.00 95.69           C  
ATOM   4087  CD1 PHE B 106      -4.759  19.148  20.964  1.00 95.69           C  
ATOM   4088  HD1 PHE B 106      -5.233  18.263  20.567  1.00 95.69           H  
ATOM   4089  CD2 PHE B 106      -4.474  20.776  22.758  1.00 95.69           C  
ATOM   4090  HD2 PHE B 106      -4.728  21.131  23.746  1.00 95.69           H  
ATOM   4091  CE1 PHE B 106      -3.757  19.794  20.224  1.00 95.69           C  
ATOM   4092  HE1 PHE B 106      -3.468  19.406  19.258  1.00 95.69           H  
ATOM   4093  CE2 PHE B 106      -3.467  21.416  22.019  1.00 95.69           C  
ATOM   4094  HE2 PHE B 106      -2.946  22.264  22.438  1.00 95.69           H  
ATOM   4095  CZ  PHE B 106      -3.109  20.923  20.753  1.00 95.69           C  
ATOM   4096  HZ  PHE B 106      -2.315  21.398  20.196  1.00 95.69           H  
ATOM   4097  N   PHE B 107      -8.374  17.973  21.057  1.00 95.06           N  
ATOM   4098  H   PHE B 107      -8.183  17.258  21.744  1.00 95.06           H  
ATOM   4099  CA  PHE B 107      -8.885  17.552  19.743  1.00 95.06           C  
ATOM   4100  HA  PHE B 107      -8.397  18.162  18.983  1.00 95.06           H  
ATOM   4101  C   PHE B 107     -10.400  17.767  19.548  1.00 95.06           C  
ATOM   4102  CB  PHE B 107      -8.480  16.093  19.484  1.00 95.06           C  
ATOM   4103  HB2 PHE B 107      -8.889  15.769  18.527  1.00 95.06           H  
ATOM   4104  HB3 PHE B 107      -8.914  15.463  20.260  1.00 95.06           H  
ATOM   4105  O   PHE B 107     -10.932  17.427  18.494  1.00 95.06           O  
ATOM   4106  CG  PHE B 107      -6.979  15.888  19.446  1.00 95.06           C  
ATOM   4107  CD1 PHE B 107      -6.241  16.227  18.295  1.00 95.06           C  
ATOM   4108  HD1 PHE B 107      -6.747  16.596  17.415  1.00 95.06           H  
ATOM   4109  CD2 PHE B 107      -6.310  15.412  20.586  1.00 95.06           C  
ATOM   4110  HD2 PHE B 107      -6.861  15.144  21.476  1.00 95.06           H  
ATOM   4111  CE1 PHE B 107      -4.840  16.104  18.293  1.00 95.06           C  
ATOM   4112  HE1 PHE B 107      -4.269  16.368  17.415  1.00 95.06           H  
ATOM   4113  CE2 PHE B 107      -4.912  15.308  20.591  1.00 95.06           C  
ATOM   4114  HE2 PHE B 107      -4.414  14.979  21.492  1.00 95.06           H  
ATOM   4115  CZ  PHE B 107      -4.174  15.656  19.446  1.00 95.06           C  
ATOM   4116  HZ  PHE B 107      -3.096  15.588  19.454  1.00 95.06           H  
ATOM   4117  N   GLY B 108     -11.111  18.327  20.537  1.00 90.56           N  
ATOM   4118  H   GLY B 108     -10.625  18.588  21.383  1.00 90.56           H  
ATOM   4119  CA  GLY B 108     -12.565  18.538  20.483  1.00 90.56           C  
ATOM   4120  HA2 GLY B 108     -12.846  19.208  21.296  1.00 90.56           H  
ATOM   4121  HA3 GLY B 108     -12.824  19.013  19.536  1.00 90.56           H  
ATOM   4122  C   GLY B 108     -13.407  17.260  20.617  1.00 90.56           C  
ATOM   4123  O   GLY B 108     -14.600  17.272  20.321  1.00 90.56           O  
ATOM   4124  N   ILE B 109     -12.798  16.161  21.063  1.00 92.55           N  
ATOM   4125  H   ILE B 109     -11.856  16.270  21.413  1.00 92.55           H  
ATOM   4126  CA  ILE B 109     -13.416  14.845  21.239  1.00 92.55           C  
ATOM   4127  HA  ILE B 109     -14.181  14.712  20.474  1.00 92.55           H  
ATOM   4128  C   ILE B 109     -14.112  14.788  22.605  1.00 92.55           C  
ATOM   4129  CB  ILE B 109     -12.342  13.751  21.029  1.00 92.55           C  
ATOM   4130  HB  ILE B 109     -11.464  14.007  21.623  1.00 92.55           H  
ATOM   4131  O   ILE B 109     -13.580  15.226  23.627  1.00 92.55           O  
ATOM   4132  CG1 ILE B 109     -11.946  13.722  19.531  1.00 92.55           C  
ATOM   4133 HG12 ILE B 109     -11.753  14.737  19.183  1.00 92.55           H  
ATOM   4134 HG13 ILE B 109     -12.776  13.326  18.946  1.00 92.55           H  
ATOM   4135  CG2 ILE B 109     -12.826  12.361  21.475  1.00 92.55           C  
ATOM   4136 HG21 ILE B 109     -13.090  12.369  22.533  1.00 92.55           H  
ATOM   4137 HG22 ILE B 109     -13.693  12.069  20.882  1.00 92.55           H  
ATOM   4138 HG23 ILE B 109     -12.038  11.620  21.340  1.00 92.55           H  
ATOM   4139  CD1 ILE B 109     -10.687  12.909  19.219  1.00 92.55           C  
ATOM   4140 HD11 ILE B 109      -9.854  13.300  19.803  1.00 92.55           H  
ATOM   4141 HD12 ILE B 109     -10.451  13.004  18.159  1.00 92.55           H  
ATOM   4142 HD13 ILE B 109     -10.837  11.854  19.452  1.00 92.55           H  
ATOM   4143  N   SER B 110     -15.327  14.236  22.653  1.00 89.15           N  
ATOM   4144  H   SER B 110     -15.709  13.847  21.802  1.00 89.15           H  
ATOM   4145  CA  SER B 110     -16.061  14.136  23.922  1.00 89.15           C  
ATOM   4146  HA  SER B 110     -15.956  15.100  24.419  1.00 89.15           H  
ATOM   4147  C   SER B 110     -15.465  13.047  24.834  1.00 89.15           C  
ATOM   4148  CB  SER B 110     -17.560  13.920  23.691  1.00 89.15           C  
ATOM   4149  HB2 SER B 110     -17.910  14.590  22.905  1.00 89.15           H  
ATOM   4150  HB3 SER B 110     -18.089  14.167  24.611  1.00 89.15           H  
ATOM   4151  O   SER B 110     -15.031  12.013  24.328  1.00 89.15           O  
ATOM   4152  OG  SER B 110     -17.864  12.581  23.351  1.00 89.15           O  
ATOM   4153  HG  SER B 110     -17.580  12.431  22.446  1.00 89.15           H  
ATOM   4154  N   PRO B 111     -15.519  13.169  26.178  1.00 88.00           N  
ATOM   4155  CA  PRO B 111     -15.037  12.110  27.075  1.00 88.00           C  
ATOM   4156  HA  PRO B 111     -13.964  11.992  26.924  1.00 88.00           H  
ATOM   4157  C   PRO B 111     -15.716  10.746  26.858  1.00 88.00           C  
ATOM   4158  CB  PRO B 111     -15.288  12.637  28.492  1.00 88.00           C  
ATOM   4159  HB2 PRO B 111     -16.284  12.352  28.830  1.00 88.00           H  
ATOM   4160  HB3 PRO B 111     -14.531  12.280  29.191  1.00 88.00           H  
ATOM   4161  O   PRO B 111     -15.108   9.706  27.093  1.00 88.00           O  
ATOM   4162  CG  PRO B 111     -15.227  14.153  28.317  1.00 88.00           C  
ATOM   4163  HG2 PRO B 111     -15.781  14.676  29.097  1.00 88.00           H  
ATOM   4164  HG3 PRO B 111     -14.187  14.478  28.301  1.00 88.00           H  
ATOM   4165  CD  PRO B 111     -15.851  14.365  26.937  1.00 88.00           C  
ATOM   4166  HD2 PRO B 111     -15.429  15.261  26.482  1.00 88.00           H  
ATOM   4167  HD3 PRO B 111     -16.934  14.455  27.026  1.00 88.00           H  
ATOM   4168  N   ARG B 112     -16.971  10.735  26.379  1.00 85.39           N  
ATOM   4169  H   ARG B 112     -17.386  11.625  26.142  1.00 85.39           H  
ATOM   4170  CA  ARG B 112     -17.712   9.503  26.056  1.00 85.39           C  
ATOM   4171  HA  ARG B 112     -17.472   8.757  26.814  1.00 85.39           H  
ATOM   4172  C   ARG B 112     -17.277   8.881  24.723  1.00 85.39           C  
ATOM   4173  CB  ARG B 112     -19.226   9.786  26.100  1.00 85.39           C  
ATOM   4174  HB2 ARG B 112     -19.501  10.409  25.249  1.00 85.39           H  
ATOM   4175  HB3 ARG B 112     -19.459  10.327  27.018  1.00 85.39           H  
ATOM   4176  O   ARG B 112     -17.390   7.672  24.564  1.00 85.39           O  
ATOM   4177  CG  ARG B 112     -20.043   8.482  26.083  1.00 85.39           C  
ATOM   4178  HG2 ARG B 112     -19.745   7.869  26.934  1.00 85.39           H  
ATOM   4179  HG3 ARG B 112     -19.829   7.935  25.164  1.00 85.39           H  
ATOM   4180  CD  ARG B 112     -21.557   8.698  26.145  1.00 85.39           C  
ATOM   4181  HD2 ARG B 112     -21.791   9.372  26.969  1.00 85.39           H  
ATOM   4182  HD3 ARG B 112     -22.035   7.737  26.335  1.00 85.39           H  
ATOM   4183  NE  ARG B 112     -22.066   9.239  24.873  1.00 85.39           N  
ATOM   4184  HE  ARG B 112     -21.430   9.240  24.088  1.00 85.39           H  
ATOM   4185  NH1 ARG B 112     -24.231   9.611  25.533  1.00 85.39           N  
ATOM   4186 HH11 ARG B 112     -24.114   8.942  26.281  1.00 85.39           H  
ATOM   4187 HH12 ARG B 112     -25.157   9.960  25.331  1.00 85.39           H  
ATOM   4188  NH2 ARG B 112     -23.575  10.226  23.489  1.00 85.39           N  
ATOM   4189 HH21 ARG B 112     -22.922  10.129  22.725  1.00 85.39           H  
ATOM   4190 HH22 ARG B 112     -24.510  10.547  23.286  1.00 85.39           H  
ATOM   4191  CZ  ARG B 112     -23.282   9.695  24.642  1.00 85.39           C  
ATOM   4192  N   GLU B 113     -16.783   9.688  23.788  1.00 87.14           N  
ATOM   4193  H   GLU B 113     -16.695  10.673  23.995  1.00 87.14           H  
ATOM   4194  CA  GLU B 113     -16.152   9.210  22.556  1.00 87.14           C  
ATOM   4195  HA  GLU B 113     -16.709   8.358  22.166  1.00 87.14           H  
ATOM   4196  C   GLU B 113     -14.724   8.727  22.831  1.00 87.14           C  
ATOM   4197  CB  GLU B 113     -16.197  10.324  21.505  1.00 87.14           C  
ATOM   4198  HB2 GLU B 113     -17.241  10.588  21.331  1.00 87.14           H  
ATOM   4199  HB3 GLU B 113     -15.682  11.202  21.892  1.00 87.14           H  
ATOM   4200  O   GLU B 113     -14.387   7.615  22.446  1.00 87.14           O  
ATOM   4201  CG  GLU B 113     -15.558   9.910  20.172  1.00 87.14           C  
ATOM   4202  HG2 GLU B 113     -16.025   8.988  19.826  1.00 87.14           H  
ATOM   4203  HG3 GLU B 113     -14.498   9.711  20.332  1.00 87.14           H  
ATOM   4204  CD  GLU B 113     -15.696  10.987  19.090  1.00 87.14           C  
ATOM   4205  OE1 GLU B 113     -15.386  10.652  17.920  1.00 87.14           O  
ATOM   4206  OE2 GLU B 113     -16.093  12.127  19.434  1.00 87.14           O  
ATOM   4207  N   ALA B 114     -13.921   9.482  23.587  1.00 92.38           N  
ATOM   4208  H   ALA B 114     -14.244  10.399  23.862  1.00 92.38           H  
ATOM   4209  CA  ALA B 114     -12.563   9.088  23.970  1.00 92.38           C  
ATOM   4210  HA  ALA B 114     -11.972   8.963  23.063  1.00 92.38           H  
ATOM   4211  C   ALA B 114     -12.512   7.753  24.740  1.00 92.38           C  
ATOM   4212  CB  ALA B 114     -11.951  10.224  24.796  1.00 92.38           C  
ATOM   4213  HB1 ALA B 114     -12.543  10.397  25.695  1.00 92.38           H  
ATOM   4214  HB2 ALA B 114     -11.918  11.135  24.199  1.00 92.38           H  
ATOM   4215  HB3 ALA B 114     -10.935   9.954  25.086  1.00 92.38           H  
ATOM   4216  O   ALA B 114     -11.571   6.987  24.561  1.00 92.38           O  
ATOM   4217  N   LEU B 115     -13.537   7.448  25.548  1.00 88.67           N  
ATOM   4218  H   LEU B 115     -14.229   8.163  25.722  1.00 88.67           H  
ATOM   4219  CA  LEU B 115     -13.695   6.151  26.222  1.00 88.67           C  
ATOM   4220  HA  LEU B 115     -12.739   5.881  26.670  1.00 88.67           H  
ATOM   4221  C   LEU B 115     -14.084   5.006  25.264  1.00 88.67           C  
ATOM   4222  CB  LEU B 115     -14.751   6.325  27.332  1.00 88.67           C  
ATOM   4223  HB2 LEU B 115     -14.476   7.184  27.944  1.00 88.67           H  
ATOM   4224  HB3 LEU B 115     -15.707   6.546  26.856  1.00 88.67           H  
ATOM   4225  O   LEU B 115     -13.811   3.849  25.557  1.00 88.67           O  
ATOM   4226  CG  LEU B 115     -14.932   5.106  28.260  1.00 88.67           C  
ATOM   4227  HG  LEU B 115     -15.149   4.212  27.677  1.00 88.67           H  
ATOM   4228  CD1 LEU B 115     -13.696   4.859  29.128  1.00 88.67           C  
ATOM   4229 HD11 LEU B 115     -13.884   4.030  29.810  1.00 88.67           H  
ATOM   4230 HD12 LEU B 115     -12.854   4.583  28.494  1.00 88.67           H  
ATOM   4231 HD13 LEU B 115     -13.444   5.753  29.699  1.00 88.67           H  
ATOM   4232  CD2 LEU B 115     -16.128   5.343  29.185  1.00 88.67           C  
ATOM   4233 HD21 LEU B 115     -15.953   6.225  29.800  1.00 88.67           H  
ATOM   4234 HD22 LEU B 115     -17.027   5.483  28.585  1.00 88.67           H  
ATOM   4235 HD23 LEU B 115     -16.264   4.473  29.827  1.00 88.67           H  
ATOM   4236  N   ALA B 116     -14.740   5.311  24.142  1.00 86.87           N  
ATOM   4237  H   ALA B 116     -14.887   6.286  23.923  1.00 86.87           H  
ATOM   4238  CA  ALA B 116     -15.111   4.333  23.118  1.00 86.87           C  
ATOM   4239  HA  ALA B 116     -15.235   3.356  23.585  1.00 86.87           H  
ATOM   4240  C   ALA B 116     -14.033   4.170  22.026  1.00 86.87           C  
ATOM   4241  CB  ALA B 116     -16.463   4.757  22.533  1.00 86.87           C  
ATOM   4242  HB1 ALA B 116     -16.360   5.724  22.042  1.00 86.87           H  
ATOM   4243  HB2 ALA B 116     -16.788   4.018  21.801  1.00 86.87           H  
ATOM   4244  HB3 ALA B 116     -17.208   4.829  23.326  1.00 86.87           H  
ATOM   4245  O   ALA B 116     -14.046   3.177  21.301  1.00 86.87           O  
ATOM   4246  N   MET B 117     -13.109   5.129  21.910  1.00 91.51           N  
ATOM   4247  H   MET B 117     -13.208   5.945  22.497  1.00 91.51           H  
ATOM   4248  CA  MET B 117     -11.967   5.094  20.999  1.00 91.51           C  
ATOM   4249  HA  MET B 117     -12.294   4.724  20.028  1.00 91.51           H  
ATOM   4250  C   MET B 117     -10.860   4.169  21.497  1.00 91.51           C  
ATOM   4251  CB  MET B 117     -11.378   6.497  20.808  1.00 91.51           C  
ATOM   4252  HB2 MET B 117     -11.273   6.985  21.777  1.00 91.51           H  
ATOM   4253  HB3 MET B 117     -10.385   6.392  20.371  1.00 91.51           H  
ATOM   4254  O   MET B 117     -10.311   4.373  22.587  1.00 91.51           O  
ATOM   4255  CG  MET B 117     -12.209   7.380  19.876  1.00 91.51           C  
ATOM   4256  HG2 MET B 117     -12.196   6.944  18.877  1.00 91.51           H  
ATOM   4257  HG3 MET B 117     -13.242   7.399  20.223  1.00 91.51           H  
ATOM   4258  SD  MET B 117     -11.613   9.089  19.768  1.00 91.51           S  
ATOM   4259  CE  MET B 117      -9.968   8.828  19.050  1.00 91.51           C  
ATOM   4260  HE1 MET B 117     -10.051   8.234  18.140  1.00 91.51           H  
ATOM   4261  HE2 MET B 117      -9.509   9.790  18.824  1.00 91.51           H  
ATOM   4262  HE3 MET B 117      -9.333   8.291  19.755  1.00 91.51           H  
ATOM   4263  N   ASP B 118     -10.467   3.243  20.622  1.00 92.33           N  
ATOM   4264  H   ASP B 118     -10.962   3.164  19.746  1.00 92.33           H  
ATOM   4265  CA  ASP B 118      -9.233   2.470  20.718  1.00 92.33           C  
ATOM   4266  HA  ASP B 118      -9.359   1.705  21.484  1.00 92.33           H  
ATOM   4267  C   ASP B 118      -8.066   3.408  21.094  1.00 92.33           C  
ATOM   4268  CB  ASP B 118      -9.011   1.748  19.371  1.00 92.33           C  
ATOM   4269  HB2 ASP B 118      -8.935   2.496  18.581  1.00 92.33           H  
ATOM   4270  HB3 ASP B 118      -9.881   1.126  19.163  1.00 92.33           H  
ATOM   4271  O   ASP B 118      -7.863   4.430  20.418  1.00 92.33           O  
ATOM   4272  CG  ASP B 118      -7.762   0.863  19.307  1.00 92.33           C  
ATOM   4273  OD1 ASP B 118      -6.948   0.917  20.252  1.00 92.33           O  
ATOM   4274  OD2 ASP B 118      -7.562   0.191  18.272  1.00 92.33           O  
ATOM   4275  N   PRO B 119      -7.303   3.121  22.171  1.00 95.04           N  
ATOM   4276  CA  PRO B 119      -6.112   3.893  22.510  1.00 95.04           C  
ATOM   4277  HA  PRO B 119      -6.411   4.900  22.803  1.00 95.04           H  
ATOM   4278  C   PRO B 119      -5.127   4.015  21.338  1.00 95.04           C  
ATOM   4279  CB  PRO B 119      -5.488   3.192  23.722  1.00 95.04           C  
ATOM   4280  HB2 PRO B 119      -5.849   3.665  24.636  1.00 95.04           H  
ATOM   4281  HB3 PRO B 119      -4.399   3.216  23.696  1.00 95.04           H  
ATOM   4282  O   PRO B 119      -4.435   5.026  21.256  1.00 95.04           O  
ATOM   4283  CG  PRO B 119      -6.033   1.767  23.642  1.00 95.04           C  
ATOM   4284  HG2 PRO B 119      -6.058   1.281  24.617  1.00 95.04           H  
ATOM   4285  HG3 PRO B 119      -5.446   1.184  22.932  1.00 95.04           H  
ATOM   4286  CD  PRO B 119      -7.431   1.987  23.080  1.00 95.04           C  
ATOM   4287  HD2 PRO B 119      -7.763   1.075  22.585  1.00 95.04           H  
ATOM   4288  HD3 PRO B 119      -8.118   2.247  23.885  1.00 95.04           H  
ATOM   4289  N   GLN B 120      -5.116   3.085  20.374  1.00 96.82           N  
ATOM   4290  H   GLN B 120      -5.716   2.278  20.467  1.00 96.82           H  
ATOM   4291  CA  GLN B 120      -4.349   3.228  19.134  1.00 96.82           C  
ATOM   4292  HA  GLN B 120      -3.295   3.305  19.398  1.00 96.82           H  
ATOM   4293  C   GLN B 120      -4.717   4.506  18.354  1.00 96.82           C  
ATOM   4294  CB  GLN B 120      -4.536   1.987  18.247  1.00 96.82           C  
ATOM   4295  HB2 GLN B 120      -4.000   2.145  17.311  1.00 96.82           H  
ATOM   4296  HB3 GLN B 120      -5.590   1.873  17.996  1.00 96.82           H  
ATOM   4297  O   GLN B 120      -3.819   5.244  17.951  1.00 96.82           O  
ATOM   4298  CG  GLN B 120      -4.004   0.696  18.894  1.00 96.82           C  
ATOM   4299  HG2 GLN B 120      -4.616   0.414  19.751  1.00 96.82           H  
ATOM   4300  HG3 GLN B 120      -2.988   0.871  19.248  1.00 96.82           H  
ATOM   4301  CD  GLN B 120      -3.968  -0.472  17.920  1.00 96.82           C  
ATOM   4302  NE2 GLN B 120      -5.095  -0.921  17.413  1.00 96.82           N  
ATOM   4303 HE21 GLN B 120      -5.043  -1.645  16.711  1.00 96.82           H  
ATOM   4304 HE22 GLN B 120      -5.977  -0.527  17.708  1.00 96.82           H  
ATOM   4305  OE1 GLN B 120      -2.903  -0.991  17.615  1.00 96.82           O  
ATOM   4306  N   GLN B 121      -6.010   4.840  18.202  1.00 96.86           N  
ATOM   4307  H   GLN B 121      -6.707   4.261  18.648  1.00 96.86           H  
ATOM   4308  CA  GLN B 121      -6.440   6.091  17.548  1.00 96.86           C  
ATOM   4309  HA  GLN B 121      -5.950   6.166  16.577  1.00 96.86           H  
ATOM   4310  C   GLN B 121      -6.035   7.337  18.359  1.00 96.86           C  
ATOM   4311  CB  GLN B 121      -7.967   6.125  17.326  1.00 96.86           C  
ATOM   4312  HB2 GLN B 121      -8.201   7.095  16.886  1.00 96.86           H  
ATOM   4313  HB3 GLN B 121      -8.477   6.064  18.287  1.00 96.86           H  
ATOM   4314  O   GLN B 121      -5.762   8.393  17.787  1.00 96.86           O  
ATOM   4315  CG  GLN B 121      -8.532   5.036  16.395  1.00 96.86           C  
ATOM   4316  HG2 GLN B 121      -8.506   4.075  16.908  1.00 96.86           H  
ATOM   4317  HG3 GLN B 121      -7.900   4.959  15.510  1.00 96.86           H  
ATOM   4318  CD  GLN B 121      -9.973   5.311  15.935  1.00 96.86           C  
ATOM   4319  NE2 GLN B 121     -10.550   4.466  15.111  1.00 96.86           N  
ATOM   4320 HE21 GLN B 121     -10.083   3.631  14.787  1.00 96.86           H  
ATOM   4321 HE22 GLN B 121     -11.514   4.646  14.870  1.00 96.86           H  
ATOM   4322  OE1 GLN B 121     -10.608   6.309  16.268  1.00 96.86           O  
ATOM   4323  N   ARG B 122      -5.997   7.224  19.693  1.00 97.76           N  
ATOM   4324  H   ARG B 122      -6.199   6.314  20.082  1.00 97.76           H  
ATOM   4325  CA  ARG B 122      -5.681   8.329  20.615  1.00 97.76           C  
ATOM   4326  HA  ARG B 122      -6.153   9.243  20.256  1.00 97.76           H  
ATOM   4327  C   ARG B 122      -4.185   8.651  20.639  1.00 97.76           C  
ATOM   4328  CB  ARG B 122      -6.251   8.007  22.009  1.00 97.76           C  
ATOM   4329  HB2 ARG B 122      -5.901   7.032  22.347  1.00 97.76           H  
ATOM   4330  HB3 ARG B 122      -5.899   8.757  22.717  1.00 97.76           H  
ATOM   4331  O   ARG B 122      -3.808   9.803  20.440  1.00 97.76           O  
ATOM   4332  CG  ARG B 122      -7.788   8.033  21.958  1.00 97.76           C  
ATOM   4333  HG2 ARG B 122      -8.147   7.242  21.300  1.00 97.76           H  
ATOM   4334  HG3 ARG B 122      -8.092   8.995  21.545  1.00 97.76           H  
ATOM   4335  CD  ARG B 122      -8.473   7.886  23.316  1.00 97.76           C  
ATOM   4336  HD2 ARG B 122      -9.479   8.296  23.227  1.00 97.76           H  
ATOM   4337  HD3 ARG B 122      -7.940   8.488  24.052  1.00 97.76           H  
ATOM   4338  NE  ARG B 122      -8.602   6.482  23.743  1.00 97.76           N  
ATOM   4339  HE  ARG B 122      -9.156   5.869  23.162  1.00 97.76           H  
ATOM   4340  NH1 ARG B 122      -7.629   6.673  25.808  1.00 97.76           N  
ATOM   4341 HH11 ARG B 122      -7.196   7.541  25.527  1.00 97.76           H  
ATOM   4342 HH12 ARG B 122      -7.412   6.341  26.737  1.00 97.76           H  
ATOM   4343  NH2 ARG B 122      -8.769   4.816  25.246  1.00 97.76           N  
ATOM   4344 HH21 ARG B 122      -9.392   4.356  24.598  1.00 97.76           H  
ATOM   4345 HH22 ARG B 122      -8.616   4.432  26.167  1.00 97.76           H  
ATOM   4346  CZ  ARG B 122      -8.326   5.998  24.936  1.00 97.76           C  
ATOM   4347  N   GLN B 123      -3.339   7.629  20.767  1.00 97.95           N  
ATOM   4348  H   GLN B 123      -3.726   6.708  20.912  1.00 97.95           H  
ATOM   4349  CA  GLN B 123      -1.881   7.767  20.678  1.00 97.95           C  
ATOM   4350  HA  GLN B 123      -1.554   8.526  21.389  1.00 97.95           H  
ATOM   4351  C   GLN B 123      -1.444   8.243  19.278  1.00 97.95           C  
ATOM   4352  CB  GLN B 123      -1.208   6.429  21.045  1.00 97.95           C  
ATOM   4353  HB2 GLN B 123      -1.553   5.664  20.350  1.00 97.95           H  
ATOM   4354  HB3 GLN B 123      -0.130   6.529  20.918  1.00 97.95           H  
ATOM   4355  O   GLN B 123      -0.529   9.058  19.168  1.00 97.95           O  
ATOM   4356  CG  GLN B 123      -1.482   5.938  22.483  1.00 97.95           C  
ATOM   4357  HG2 GLN B 123      -2.557   5.859  22.646  1.00 97.95           H  
ATOM   4358  HG3 GLN B 123      -1.067   4.935  22.588  1.00 97.95           H  
ATOM   4359  CD  GLN B 123      -0.899   6.800  23.603  1.00 97.95           C  
ATOM   4360  NE2 GLN B 123      -1.423   6.664  24.803  1.00 97.95           N  
ATOM   4361 HE21 GLN B 123      -2.231   6.079  24.962  1.00 97.95           H  
ATOM   4362 HE22 GLN B 123      -1.061   7.208  25.573  1.00 97.95           H  
ATOM   4363  OE1 GLN B 123       0.032   7.577  23.427  1.00 97.95           O  
ATOM   4364  N   LEU B 124      -2.128   7.803  18.209  1.00 98.24           N  
ATOM   4365  H   LEU B 124      -2.833   7.092  18.342  1.00 98.24           H  
ATOM   4366  CA  LEU B 124      -1.899   8.302  16.847  1.00 98.24           C  
ATOM   4367  HA  LEU B 124      -0.843   8.183  16.604  1.00 98.24           H  
ATOM   4368  C   LEU B 124      -2.194   9.798  16.693  1.00 98.24           C  
ATOM   4369  CB  LEU B 124      -2.749   7.512  15.836  1.00 98.24           C  
ATOM   4370  HB2 LEU B 124      -2.911   8.135  14.956  1.00 98.24           H  
ATOM   4371  HB3 LEU B 124      -3.730   7.326  16.272  1.00 98.24           H  
ATOM   4372  O   LEU B 124      -1.404  10.484  16.048  1.00 98.24           O  
ATOM   4373  CG  LEU B 124      -2.135   6.186  15.362  1.00 98.24           C  
ATOM   4374  HG  LEU B 124      -1.852   5.582  16.224  1.00 98.24           H  
ATOM   4375  CD1 LEU B 124      -3.187   5.437  14.542  1.00 98.24           C  
ATOM   4376 HD11 LEU B 124      -3.514   6.047  13.700  1.00 98.24           H  
ATOM   4377 HD12 LEU B 124      -4.045   5.212  15.176  1.00 98.24           H  
ATOM   4378 HD13 LEU B 124      -2.776   4.498  14.172  1.00 98.24           H  
ATOM   4379  CD2 LEU B 124      -0.902   6.387  14.474  1.00 98.24           C  
ATOM   4380 HD21 LEU B 124      -0.520   5.416  14.159  1.00 98.24           H  
ATOM   4381 HD22 LEU B 124      -0.114   6.902  15.024  1.00 98.24           H  
ATOM   4382 HD23 LEU B 124      -1.165   6.975  13.594  1.00 98.24           H  
ATOM   4383  N   LEU B 125      -3.291  10.315  17.259  1.00 98.01           N  
ATOM   4384  H   LEU B 125      -3.916   9.700  17.760  1.00 98.01           H  
ATOM   4385  CA  LEU B 125      -3.632  11.741  17.164  1.00 98.01           C  
ATOM   4386  HA  LEU B 125      -3.641  12.025  16.111  1.00 98.01           H  
ATOM   4387  C   LEU B 125      -2.580  12.635  17.829  1.00 98.01           C  
ATOM   4388  CB  LEU B 125      -5.018  12.001  17.784  1.00 98.01           C  
ATOM   4389  HB2 LEU B 125      -5.051  13.026  18.152  1.00 98.01           H  
ATOM   4390  HB3 LEU B 125      -5.147  11.346  18.646  1.00 98.01           H  
ATOM   4391  O   LEU B 125      -2.127  13.600  17.214  1.00 98.01           O  
ATOM   4392  CG  LEU B 125      -6.199  11.813  16.819  1.00 98.01           C  
ATOM   4393  HG  LEU B 125      -6.163  10.821  16.369  1.00 98.01           H  
ATOM   4394  CD1 LEU B 125      -7.499  11.957  17.610  1.00 98.01           C  
ATOM   4395 HD11 LEU B 125      -7.556  11.167  18.358  1.00 98.01           H  
ATOM   4396 HD12 LEU B 125      -7.522  12.931  18.099  1.00 98.01           H  
ATOM   4397 HD13 LEU B 125      -8.350  11.886  16.933  1.00 98.01           H  
ATOM   4398  CD2 LEU B 125      -6.223  12.872  15.711  1.00 98.01           C  
ATOM   4399 HD21 LEU B 125      -5.348  12.770  15.069  1.00 98.01           H  
ATOM   4400 HD22 LEU B 125      -6.227  13.870  16.149  1.00 98.01           H  
ATOM   4401 HD23 LEU B 125      -7.114  12.749  15.095  1.00 98.01           H  
ATOM   4402  N   GLU B 126      -2.154  12.300  19.048  1.00 98.39           N  
ATOM   4403  H   GLU B 126      -2.567  11.502  19.509  1.00 98.39           H  
ATOM   4404  CA  GLU B 126      -1.146  13.091  19.763  1.00 98.39           C  
ATOM   4405  HA  GLU B 126      -1.429  14.143  19.721  1.00 98.39           H  
ATOM   4406  C   GLU B 126       0.227  13.015  19.086  1.00 98.39           C  
ATOM   4407  CB  GLU B 126      -1.089  12.691  21.243  1.00 98.39           C  
ATOM   4408  HB2 GLU B 126      -1.002  11.608  21.335  1.00 98.39           H  
ATOM   4409  HB3 GLU B 126      -0.211  13.166  21.680  1.00 98.39           H  
ATOM   4410  O   GLU B 126       0.814  14.057  18.793  1.00 98.39           O  
ATOM   4411  CG  GLU B 126      -2.335  13.198  21.986  1.00 98.39           C  
ATOM   4412  HG2 GLU B 126      -3.222  12.768  21.522  1.00 98.39           H  
ATOM   4413  HG3 GLU B 126      -2.370  14.281  21.863  1.00 98.39           H  
ATOM   4414  CD  GLU B 126      -2.360  12.888  23.489  1.00 98.39           C  
ATOM   4415  OE1 GLU B 126      -3.399  13.177  24.121  1.00 98.39           O  
ATOM   4416  OE2 GLU B 126      -1.352  12.365  24.017  1.00 98.39           O  
ATOM   4417  N   ALA B 127       0.692  11.818  18.706  1.00 98.45           N  
ATOM   4418  H   ALA B 127       0.175  10.985  18.947  1.00 98.45           H  
ATOM   4419  CA  ALA B 127       1.935  11.679  17.947  1.00 98.45           C  
ATOM   4420  HA  ALA B 127       2.744  12.117  18.531  1.00 98.45           H  
ATOM   4421  C   ALA B 127       1.878  12.421  16.593  1.00 98.45           C  
ATOM   4422  CB  ALA B 127       2.231  10.186  17.762  1.00 98.45           C  
ATOM   4423  HB1 ALA B 127       3.180  10.064  17.239  1.00 98.45           H  
ATOM   4424  HB2 ALA B 127       2.301   9.707  18.738  1.00 98.45           H  
ATOM   4425  HB3 ALA B 127       1.436   9.715  17.184  1.00 98.45           H  
ATOM   4426  O   ALA B 127       2.878  12.999  16.161  1.00 98.45           O  
ATOM   4427  N   SER B 128       0.712  12.459  15.938  1.00 98.39           N  
ATOM   4428  H   SER B 128      -0.075  11.962  16.331  1.00 98.39           H  
ATOM   4429  CA  SER B 128       0.514  13.194  14.680  1.00 98.39           C  
ATOM   4430  HA  SER B 128       1.333  12.944  14.006  1.00 98.39           H  
ATOM   4431  C   SER B 128       0.528  14.712  14.858  1.00 98.39           C  
ATOM   4432  CB  SER B 128      -0.796  12.799  13.996  1.00 98.39           C  
ATOM   4433  HB2 SER B 128      -1.639  13.000  14.658  1.00 98.39           H  
ATOM   4434  HB3 SER B 128      -0.919  13.387  13.087  1.00 98.39           H  
ATOM   4435  O   SER B 128       0.954  15.408  13.944  1.00 98.39           O  
ATOM   4436  OG  SER B 128      -0.773  11.430  13.659  1.00 98.39           O  
ATOM   4437  HG  SER B 128      -0.943  10.951  14.473  1.00 98.39           H  
ATOM   4438  N   TRP B 129       0.118  15.244  16.011  1.00 98.38           N  
ATOM   4439  H   TRP B 129      -0.255  14.636  16.726  1.00 98.38           H  
ATOM   4440  CA  TRP B 129       0.297  16.666  16.327  1.00 98.38           C  
ATOM   4441  HA  TRP B 129      -0.002  17.267  15.468  1.00 98.38           H  
ATOM   4442  C   TRP B 129       1.774  16.984  16.611  1.00 98.38           C  
ATOM   4443  CB  TRP B 129      -0.608  17.041  17.508  1.00 98.38           C  
ATOM   4444  HB2 TRP B 129      -0.299  16.490  18.396  1.00 98.38           H  
ATOM   4445  HB3 TRP B 129      -1.630  16.742  17.274  1.00 98.38           H  
ATOM   4446  O   TRP B 129       2.359  17.889  16.011  1.00 98.38           O  
ATOM   4447  CG  TRP B 129      -0.611  18.503  17.829  1.00 98.38           C  
ATOM   4448  CD1 TRP B 129       0.318  19.144  18.573  1.00 98.38           C  
ATOM   4449  HD1 TRP B 129       1.172  18.677  19.040  1.00 98.38           H  
ATOM   4450  CD2 TRP B 129      -1.540  19.536  17.376  1.00 98.38           C  
ATOM   4451  CE2 TRP B 129      -1.093  20.794  17.880  1.00 98.38           C  
ATOM   4452  CE3 TRP B 129      -2.706  19.539  16.575  1.00 98.38           C  
ATOM   4453  HE3 TRP B 129      -3.064  18.606  16.165  1.00 98.38           H  
ATOM   4454  NE1 TRP B 129       0.048  20.496  18.594  1.00 98.38           N  
ATOM   4455  HE1 TRP B 129       0.688  21.170  18.990  1.00 98.38           H  
ATOM   4456  CH2 TRP B 129      -2.918  21.964  16.800  1.00 98.38           C  
ATOM   4457  HH2 TRP B 129      -3.418  22.888  16.549  1.00 98.38           H  
ATOM   4458  CZ2 TRP B 129      -1.755  21.994  17.589  1.00 98.38           C  
ATOM   4459  HZ2 TRP B 129      -1.355  22.931  17.946  1.00 98.38           H  
ATOM   4460  CZ3 TRP B 129      -3.394  20.738  16.298  1.00 98.38           C  
ATOM   4461  HZ3 TRP B 129      -4.272  20.721  15.670  1.00 98.38           H  
ATOM   4462  N   GLU B 130       2.407  16.174  17.466  1.00 98.18           N  
ATOM   4463  H   GLU B 130       1.864  15.450  17.916  1.00 98.18           H  
ATOM   4464  CA  GLU B 130       3.818  16.302  17.850  1.00 98.18           C  
ATOM   4465  HA  GLU B 130       3.965  17.248  18.372  1.00 98.18           H  
ATOM   4466  C   GLU B 130       4.773  16.283  16.641  1.00 98.18           C  
ATOM   4467  CB  GLU B 130       4.194  15.145  18.795  1.00 98.18           C  
ATOM   4468  HB2 GLU B 130       3.893  14.213  18.318  1.00 98.18           H  
ATOM   4469  HB3 GLU B 130       5.279  15.126  18.905  1.00 98.18           H  
ATOM   4470  O   GLU B 130       5.795  16.971  16.658  1.00 98.18           O  
ATOM   4471  CG  GLU B 130       3.579  15.216  20.207  1.00 98.18           C  
ATOM   4472  HG2 GLU B 130       4.065  16.025  20.753  1.00 98.18           H  
ATOM   4473  HG3 GLU B 130       2.520  15.460  20.133  1.00 98.18           H  
ATOM   4474  CD  GLU B 130       3.745  13.895  20.992  1.00 98.18           C  
ATOM   4475  OE1 GLU B 130       3.132  13.759  22.078  1.00 98.18           O  
ATOM   4476  OE2 GLU B 130       4.495  13.006  20.525  1.00 98.18           O  
ATOM   4477  N   VAL B 131       4.473  15.522  15.577  1.00 98.20           N  
ATOM   4478  H   VAL B 131       3.639  14.954  15.616  1.00 98.20           H  
ATOM   4479  CA  VAL B 131       5.391  15.380  14.430  1.00 98.20           C  
ATOM   4480  HA  VAL B 131       6.369  15.152  14.855  1.00 98.20           H  
ATOM   4481  C   VAL B 131       5.567  16.682  13.634  1.00 98.20           C  
ATOM   4482  CB  VAL B 131       5.005  14.184  13.531  1.00 98.20           C  
ATOM   4483  HB  VAL B 131       4.578  13.400  14.156  1.00 98.20           H  
ATOM   4484  O   VAL B 131       6.681  16.975  13.195  1.00 98.20           O  
ATOM   4485  CG1 VAL B 131       3.987  14.500  12.431  1.00 98.20           C  
ATOM   4486 HG11 VAL B 131       3.699  13.580  11.923  1.00 98.20           H  
ATOM   4487 HG12 VAL B 131       3.095  14.945  12.874  1.00 98.20           H  
ATOM   4488 HG13 VAL B 131       4.399  15.195  11.700  1.00 98.20           H  
ATOM   4489  CG2 VAL B 131       6.254  13.596  12.871  1.00 98.20           C  
ATOM   4490 HG21 VAL B 131       5.973  12.757  12.233  1.00 98.20           H  
ATOM   4491 HG22 VAL B 131       6.761  14.354  12.275  1.00 98.20           H  
ATOM   4492 HG23 VAL B 131       6.922  13.225  13.647  1.00 98.20           H  
ATOM   4493  N   PHE B 132       4.510  17.493  13.494  1.00 97.98           N  
ATOM   4494  H   PHE B 132       3.636  17.216  13.917  1.00 97.98           H  
ATOM   4495  CA  PHE B 132       4.573  18.812  12.846  1.00 97.98           C  
ATOM   4496  HA  PHE B 132       5.133  18.734  11.914  1.00 97.98           H  
ATOM   4497  C   PHE B 132       5.306  19.823  13.734  1.00 97.98           C  
ATOM   4498  CB  PHE B 132       3.157  19.306  12.523  1.00 97.98           C  
ATOM   4499  HB2 PHE B 132       2.551  19.215  13.424  1.00 97.98           H  
ATOM   4500  HB3 PHE B 132       3.201  20.363  12.257  1.00 97.98           H  
ATOM   4501  O   PHE B 132       6.251  20.478  13.288  1.00 97.98           O  
ATOM   4502  CG  PHE B 132       2.463  18.570  11.397  1.00 97.98           C  
ATOM   4503  CD1 PHE B 132       2.819  18.815  10.058  1.00 97.98           C  
ATOM   4504  HD1 PHE B 132       3.589  19.537   9.829  1.00 97.98           H  
ATOM   4505  CD2 PHE B 132       1.440  17.652  11.688  1.00 97.98           C  
ATOM   4506  HD2 PHE B 132       1.143  17.485  12.713  1.00 97.98           H  
ATOM   4507  CE1 PHE B 132       2.165  18.130   9.018  1.00 97.98           C  
ATOM   4508  HE1 PHE B 132       2.432  18.324   7.989  1.00 97.98           H  
ATOM   4509  CE2 PHE B 132       0.795  16.960  10.651  1.00 97.98           C  
ATOM   4510  HE2 PHE B 132       0.020  16.244  10.885  1.00 97.98           H  
ATOM   4511  CZ  PHE B 132       1.153  17.202   9.316  1.00 97.98           C  
ATOM   4512  HZ  PHE B 132       0.636  16.681   8.524  1.00 97.98           H  
ATOM   4513  N   GLU B 133       4.966  19.862  15.025  1.00 96.64           N  
ATOM   4514  H   GLU B 133       4.185  19.303  15.334  1.00 96.64           H  
ATOM   4515  CA  GLU B 133       5.631  20.726  16.004  1.00 96.64           C  
ATOM   4516  HA  GLU B 133       5.492  21.767  15.711  1.00 96.64           H  
ATOM   4517  C   GLU B 133       7.148  20.475  16.105  1.00 96.64           C  
ATOM   4518  CB  GLU B 133       5.004  20.500  17.386  1.00 96.64           C  
ATOM   4519  HB2 GLU B 133       5.737  20.829  18.122  1.00 96.64           H  
ATOM   4520  HB3 GLU B 133       4.836  19.437  17.557  1.00 96.64           H  
ATOM   4521  O   GLU B 133       7.920  21.409  16.357  1.00 96.64           O  
ATOM   4522  CG  GLU B 133       3.689  21.270  17.588  1.00 96.64           C  
ATOM   4523  HG2 GLU B 133       2.880  20.711  17.117  1.00 96.64           H  
ATOM   4524  HG3 GLU B 133       3.767  22.235  17.088  1.00 96.64           H  
ATOM   4525  CD  GLU B 133       3.360  21.530  19.069  1.00 96.64           C  
ATOM   4526  OE1 GLU B 133       2.252  22.053  19.327  1.00 96.64           O  
ATOM   4527  OE2 GLU B 133       4.244  21.317  19.935  1.00 96.64           O  
ATOM   4528  N   ARG B 134       7.591  19.225  15.899  1.00 97.23           N  
ATOM   4529  H   ARG B 134       6.886  18.509  15.793  1.00 97.23           H  
ATOM   4530  CA  ARG B 134       9.010  18.816  15.887  1.00 97.23           C  
ATOM   4531  HA  ARG B 134       9.563  19.474  16.556  1.00 97.23           H  
ATOM   4532  C   ARG B 134       9.692  18.980  14.522  1.00 97.23           C  
ATOM   4533  CB  ARG B 134       9.138  17.377  16.419  1.00 97.23           C  
ATOM   4534  HB2 ARG B 134       8.506  16.715  15.828  1.00 97.23           H  
ATOM   4535  HB3 ARG B 134      10.172  17.047  16.317  1.00 97.23           H  
ATOM   4536  O   ARG B 134      10.923  19.034  14.478  1.00 97.23           O  
ATOM   4537  CG  ARG B 134       8.741  17.285  17.904  1.00 97.23           C  
ATOM   4538  HG2 ARG B 134       9.374  17.947  18.494  1.00 97.23           H  
ATOM   4539  HG3 ARG B 134       7.714  17.627  18.034  1.00 97.23           H  
ATOM   4540  CD  ARG B 134       8.840  15.849  18.440  1.00 97.23           C  
ATOM   4541  HD2 ARG B 134       8.675  15.145  17.625  1.00 97.23           H  
ATOM   4542  HD3 ARG B 134       8.030  15.687  19.150  1.00 97.23           H  
ATOM   4543  NE  ARG B 134      10.146  15.600  19.091  1.00 97.23           N  
ATOM   4544  HE  ARG B 134      10.908  15.273  18.514  1.00 97.23           H  
ATOM   4545  NH1 ARG B 134       9.507  16.179  21.222  1.00 97.23           N  
ATOM   4546 HH11 ARG B 134       8.543  16.203  20.923  1.00 97.23           H  
ATOM   4547 HH12 ARG B 134       9.736  16.295  22.199  1.00 97.23           H  
ATOM   4548  NH2 ARG B 134      11.630  15.713  20.826  1.00 97.23           N  
ATOM   4549 HH21 ARG B 134      12.352  15.260  20.283  1.00 97.23           H  
ATOM   4550 HH22 ARG B 134      11.818  15.794  21.815  1.00 97.23           H  
ATOM   4551  CZ  ARG B 134      10.424  15.831  20.363  1.00 97.23           C  
ATOM   4552  N   ALA B 135       8.923  19.111  13.437  1.00 97.28           N  
ATOM   4553  H   ALA B 135       7.925  19.000  13.545  1.00 97.28           H  
ATOM   4554  CA  ALA B 135       9.411  19.560  12.129  1.00 97.28           C  
ATOM   4555  HA  ALA B 135      10.384  19.105  11.941  1.00 97.28           H  
ATOM   4556  C   ALA B 135       9.609  21.089  12.054  1.00 97.28           C  
ATOM   4557  CB  ALA B 135       8.440  19.076  11.044  1.00 97.28           C  
ATOM   4558  HB1 ALA B 135       7.462  19.539  11.178  1.00 97.28           H  
ATOM   4559  HB2 ALA B 135       8.331  17.993  11.092  1.00 97.28           H  
ATOM   4560  HB3 ALA B 135       8.825  19.351  10.062  1.00 97.28           H  
ATOM   4561  O   ALA B 135      10.311  21.570  11.166  1.00 97.28           O  
ATOM   4562  N   GLY B 136       9.022  21.843  12.992  1.00 96.59           N  
ATOM   4563  H   GLY B 136       8.420  21.376  13.656  1.00 96.59           H  
ATOM   4564  CA  GLY B 136       9.012  23.309  12.980  1.00 96.59           C  
ATOM   4565  HA2 GLY B 136       9.938  23.687  12.547  1.00 96.59           H  
ATOM   4566  HA3 GLY B 136       8.940  23.668  14.007  1.00 96.59           H  
ATOM   4567  C   GLY B 136       7.838  23.902  12.195  1.00 96.59           C  
ATOM   4568  O   GLY B 136       7.957  25.007  11.679  1.00 96.59           O  
ATOM   4569  N   ILE B 137       6.721  23.176  12.105  1.00 96.93           N  
ATOM   4570  H   ILE B 137       6.677  22.294  12.595  1.00 96.93           H  
ATOM   4571  CA  ILE B 137       5.517  23.553  11.356  1.00 96.93           C  
ATOM   4572  HA  ILE B 137       5.683  24.493  10.830  1.00 96.93           H  
ATOM   4573  C   ILE B 137       4.364  23.747  12.349  1.00 96.93           C  
ATOM   4574  CB  ILE B 137       5.198  22.452  10.311  1.00 96.93           C  
ATOM   4575  HB  ILE B 137       5.043  21.517  10.850  1.00 96.93           H  
ATOM   4576  O   ILE B 137       4.123  22.869  13.177  1.00 96.93           O  
ATOM   4577  CG1 ILE B 137       6.374  22.241   9.322  1.00 96.93           C  
ATOM   4578 HG12 ILE B 137       7.305  22.114   9.875  1.00 96.93           H  
ATOM   4579 HG13 ILE B 137       6.482  23.121   8.688  1.00 96.93           H  
ATOM   4580  CG2 ILE B 137       3.904  22.772   9.540  1.00 96.93           C  
ATOM   4581 HG21 ILE B 137       3.058  22.829  10.225  1.00 96.93           H  
ATOM   4582 HG22 ILE B 137       3.677  21.985   8.821  1.00 96.93           H  
ATOM   4583 HG23 ILE B 137       4.000  23.721   9.014  1.00 96.93           H  
ATOM   4584  CD1 ILE B 137       6.223  20.995   8.440  1.00 96.93           C  
ATOM   4585 HD11 ILE B 137       7.159  20.810   7.912  1.00 96.93           H  
ATOM   4586 HD12 ILE B 137       5.428  21.133   7.707  1.00 96.93           H  
ATOM   4587 HD13 ILE B 137       6.001  20.131   9.066  1.00 96.93           H  
ATOM   4588  N   ASP B 138       3.628  24.860  12.252  1.00 96.75           N  
ATOM   4589  H   ASP B 138       3.876  25.555  11.563  1.00 96.75           H  
ATOM   4590  CA  ASP B 138       2.361  25.038  12.976  1.00 96.75           C  
ATOM   4591  HA  ASP B 138       2.540  24.894  14.041  1.00 96.75           H  
ATOM   4592  C   ASP B 138       1.315  24.016  12.473  1.00 96.75           C  
ATOM   4593  CB  ASP B 138       1.852  26.483  12.803  1.00 96.75           C  
ATOM   4594  HB2 ASP B 138       2.500  27.155  13.365  1.00 96.75           H  
ATOM   4595  HB3 ASP B 138       1.914  26.754  11.749  1.00 96.75           H  
ATOM   4596  O   ASP B 138       0.948  24.069  11.293  1.00 96.75           O  
ATOM   4597  CG  ASP B 138       0.401  26.670  13.275  1.00 96.75           C  
ATOM   4598  OD1 ASP B 138      -0.045  25.912  14.168  1.00 96.75           O  
ATOM   4599  OD2 ASP B 138      -0.308  27.520  12.705  1.00 96.75           O  
ATOM   4600  N   PRO B 139       0.781  23.116  13.322  1.00 96.55           N  
ATOM   4601  CA  PRO B 139      -0.210  22.123  12.901  1.00 96.55           C  
ATOM   4602  HA  PRO B 139       0.225  21.529  12.097  1.00 96.55           H  
ATOM   4603  C   PRO B 139      -1.536  22.719  12.401  1.00 96.55           C  
ATOM   4604  CB  PRO B 139      -0.433  21.219  14.116  1.00 96.55           C  
ATOM   4605  HB2 PRO B 139      -0.580  20.179  13.825  1.00 96.55           H  
ATOM   4606  HB3 PRO B 139      -1.289  21.581  14.685  1.00 96.55           H  
ATOM   4607  O   PRO B 139      -2.271  22.040  11.687  1.00 96.55           O  
ATOM   4608  CG  PRO B 139       0.837  21.404  14.944  1.00 96.55           C  
ATOM   4609  HG2 PRO B 139       1.637  20.772  14.557  1.00 96.55           H  
ATOM   4610  HG3 PRO B 139       0.680  21.202  16.003  1.00 96.55           H  
ATOM   4611  CD  PRO B 139       1.188  22.861  14.696  1.00 96.55           C  
ATOM   4612  HD2 PRO B 139       0.623  23.502  15.374  1.00 96.55           H  
ATOM   4613  HD3 PRO B 139       2.258  23.002  14.851  1.00 96.55           H  
ATOM   4614  N   ALA B 140      -1.852  23.982  12.714  1.00 93.43           N  
ATOM   4615  H   ALA B 140      -1.228  24.516  13.302  1.00 93.43           H  
ATOM   4616  CA  ALA B 140      -3.007  24.662  12.126  1.00 93.43           C  
ATOM   4617  HA  ALA B 140      -3.830  23.949  12.064  1.00 93.43           H  
ATOM   4618  C   ALA B 140      -2.748  25.159  10.688  1.00 93.43           C  
ATOM   4619  CB  ALA B 140      -3.446  25.788  13.065  1.00 93.43           C  
ATOM   4620  HB1 ALA B 140      -2.646  26.521  13.171  1.00 93.43           H  
ATOM   4621  HB2 ALA B 140      -3.686  25.369  14.042  1.00 93.43           H  
ATOM   4622  HB3 ALA B 140      -4.328  26.281  12.656  1.00 93.43           H  
ATOM   4623  O   ALA B 140      -3.694  25.283   9.907  1.00 93.43           O  
ATOM   4624  N   SER B 141      -1.485  25.389  10.307  1.00 94.75           N  
ATOM   4625  H   SER B 141      -0.757  25.278  10.998  1.00 94.75           H  
ATOM   4626  CA  SER B 141      -1.103  25.874   8.970  1.00 94.75           C  
ATOM   4627  HA  SER B 141      -1.780  26.687   8.707  1.00 94.75           H  
ATOM   4628  C   SER B 141      -1.228  24.824   7.856  1.00 94.75           C  
ATOM   4629  CB  SER B 141       0.316  26.457   8.999  1.00 94.75           C  
ATOM   4630  HB2 SER B 141       0.472  27.035   8.088  1.00 94.75           H  
ATOM   4631  HB3 SER B 141       0.418  27.129   9.851  1.00 94.75           H  
ATOM   4632  O   SER B 141      -1.328  25.183   6.685  1.00 94.75           O  
ATOM   4633  OG  SER B 141       1.301  25.441   9.064  1.00 94.75           O  
ATOM   4634  HG  SER B 141       1.189  24.952   9.883  1.00 94.75           H  
ATOM   4635  N   VAL B 142      -1.272  23.530   8.204  1.00 95.99           N  
ATOM   4636  H   VAL B 142      -1.166  23.305   9.183  1.00 95.99           H  
ATOM   4637  CA  VAL B 142      -1.438  22.417   7.245  1.00 95.99           C  
ATOM   4638  HA  VAL B 142      -1.021  22.741   6.292  1.00 95.99           H  
ATOM   4639  C   VAL B 142      -2.904  22.082   6.935  1.00 95.99           C  
ATOM   4640  CB  VAL B 142      -0.633  21.169   7.663  1.00 95.99           C  
ATOM   4641  HB  VAL B 142      -0.814  20.375   6.939  1.00 95.99           H  
ATOM   4642  O   VAL B 142      -3.185  21.172   6.151  1.00 95.99           O  
ATOM   4643  CG1 VAL B 142       0.869  21.478   7.641  1.00 95.99           C  
ATOM   4644 HG11 VAL B 142       1.156  21.828   6.650  1.00 95.99           H  
ATOM   4645 HG12 VAL B 142       1.110  22.247   8.375  1.00 95.99           H  
ATOM   4646 HG13 VAL B 142       1.433  20.575   7.875  1.00 95.99           H  
ATOM   4647  CG2 VAL B 142      -1.003  20.641   9.052  1.00 95.99           C  
ATOM   4648 HG21 VAL B 142      -0.672  21.341   9.819  1.00 95.99           H  
ATOM   4649 HG22 VAL B 142      -2.081  20.503   9.132  1.00 95.99           H  
ATOM   4650 HG23 VAL B 142      -0.513  19.682   9.224  1.00 95.99           H  
ATOM   4651  N   ARG B 143      -3.859  22.829   7.495  1.00 93.95           N  
ATOM   4652  H   ARG B 143      -3.575  23.591   8.094  1.00 93.95           H  
ATOM   4653  CA  ARG B 143      -5.289  22.650   7.225  1.00 93.95           C  
ATOM   4654  HA  ARG B 143      -5.518  21.593   7.355  1.00 93.95           H  
ATOM   4655  C   ARG B 143      -5.632  23.048   5.783  1.00 93.95           C  
ATOM   4656  CB  ARG B 143      -6.079  23.461   8.258  1.00 93.95           C  
ATOM   4657  HB2 ARG B 143      -6.047  24.521   8.006  1.00 93.95           H  
ATOM   4658  HB3 ARG B 143      -5.619  23.323   9.237  1.00 93.95           H  
ATOM   4659  O   ARG B 143      -5.289  24.141   5.344  1.00 93.95           O  
ATOM   4660  CG  ARG B 143      -7.526  22.975   8.341  1.00 93.95           C  
ATOM   4661  HG2 ARG B 143      -7.509  21.917   8.601  1.00 93.95           H  
ATOM   4662  HG3 ARG B 143      -8.029  23.102   7.382  1.00 93.95           H  
ATOM   4663  CD  ARG B 143      -8.283  23.740   9.427  1.00 93.95           C  
ATOM   4664  HD2 ARG B 143      -7.625  23.864  10.287  1.00 93.95           H  
ATOM   4665  HD3 ARG B 143      -8.555  24.722   9.042  1.00 93.95           H  
ATOM   4666  NE  ARG B 143      -9.481  22.995   9.854  1.00 93.95           N  
ATOM   4667  HE  ARG B 143      -9.600  22.074   9.457  1.00 93.95           H  
ATOM   4668  NH1 ARG B 143     -10.256  24.530  11.366  1.00 93.95           N  
ATOM   4669 HH11 ARG B 143     -10.898  24.790  12.102  1.00 93.95           H  
ATOM   4670 HH12 ARG B 143      -9.509  25.146  11.080  1.00 93.95           H  
ATOM   4671  NH2 ARG B 143     -11.272  22.548  11.184  1.00 93.95           N  
ATOM   4672 HH21 ARG B 143     -11.321  21.619  10.792  1.00 93.95           H  
ATOM   4673 HH22 ARG B 143     -11.928  22.821  11.901  1.00 93.95           H  
ATOM   4674  CZ  ARG B 143     -10.331  23.361  10.794  1.00 93.95           C  
ATOM   4675  N   GLY B 144      -6.329  22.177   5.054  1.00 93.99           N  
ATOM   4676  H   GLY B 144      -6.578  21.294   5.475  1.00 93.99           H  
ATOM   4677  CA  GLY B 144      -6.625  22.352   3.626  1.00 93.99           C  
ATOM   4678  HA2 GLY B 144      -6.966  23.371   3.441  1.00 93.99           H  
ATOM   4679  HA3 GLY B 144      -7.428  21.670   3.346  1.00 93.99           H  
ATOM   4680  C   GLY B 144      -5.431  22.072   2.703  1.00 93.99           C  
ATOM   4681  O   GLY B 144      -5.405  22.555   1.573  1.00 93.99           O  
ATOM   4682  N   THR B 145      -4.416  21.337   3.178  1.00 96.23           N  
ATOM   4683  H   THR B 145      -4.483  20.976   4.118  1.00 96.23           H  
ATOM   4684  CA  THR B 145      -3.252  20.934   2.367  1.00 96.23           C  
ATOM   4685  HA  THR B 145      -3.298  21.462   1.414  1.00 96.23           H  
ATOM   4686  C   THR B 145      -3.282  19.446   2.022  1.00 96.23           C  
ATOM   4687  CB  THR B 145      -1.907  21.326   2.999  1.00 96.23           C  
ATOM   4688  HB  THR B 145      -1.127  21.139   2.261  1.00 96.23           H  
ATOM   4689  O   THR B 145      -3.893  18.635   2.719  1.00 96.23           O  
ATOM   4690  CG2 THR B 145      -1.823  22.800   3.395  1.00 96.23           C  
ATOM   4691 HG21 THR B 145      -2.004  23.424   2.520  1.00 96.23           H  
ATOM   4692 HG22 THR B 145      -0.830  23.017   3.787  1.00 96.23           H  
ATOM   4693 HG23 THR B 145      -2.566  23.040   4.156  1.00 96.23           H  
ATOM   4694  OG1 THR B 145      -1.610  20.551   4.130  1.00 96.23           O  
ATOM   4695  HG1 THR B 145      -2.257  20.746   4.811  1.00 96.23           H  
ATOM   4696  N   ASP B 146      -2.598  19.065   0.943  1.00 97.08           N  
ATOM   4697  H   ASP B 146      -2.012  19.738   0.469  1.00 97.08           H  
ATOM   4698  CA  ASP B 146      -2.575  17.712   0.378  1.00 97.08           C  
ATOM   4699  HA  ASP B 146      -3.579  17.302   0.479  1.00 97.08           H  
ATOM   4700  C   ASP B 146      -1.637  16.744   1.130  1.00 97.08           C  
ATOM   4701  CB  ASP B 146      -2.281  17.797  -1.133  1.00 97.08           C  
ATOM   4702  HB2 ASP B 146      -2.488  16.824  -1.579  1.00 97.08           H  
ATOM   4703  HB3 ASP B 146      -2.962  18.515  -1.590  1.00 97.08           H  
ATOM   4704  O   ASP B 146      -0.975  15.904   0.519  1.00 97.08           O  
ATOM   4705  CG  ASP B 146      -0.838  18.201  -1.459  1.00 97.08           C  
ATOM   4706  OD1 ASP B 146      -0.282  19.091  -0.773  1.00 97.08           O  
ATOM   4707  OD2 ASP B 146      -0.256  17.630  -2.405  1.00 97.08           O  
ATOM   4708  N   VAL B 147      -1.558  16.850   2.462  1.00 98.35           N  
ATOM   4709  H   VAL B 147      -2.145  17.534   2.919  1.00 98.35           H  
ATOM   4710  CA  VAL B 147      -0.767  15.922   3.284  1.00 98.35           C  
ATOM   4711  HA  VAL B 147       0.211  15.830   2.812  1.00 98.35           H  
ATOM   4712  C   VAL B 147      -1.437  14.548   3.301  1.00 98.35           C  
ATOM   4713  CB  VAL B 147      -0.536  16.425   4.720  1.00 98.35           C  
ATOM   4714  HB  VAL B 147      -1.503  16.584   5.198  1.00 98.35           H  
ATOM   4715  O   VAL B 147      -2.547  14.402   3.807  1.00 98.35           O  
ATOM   4716  CG1 VAL B 147       0.273  15.408   5.543  1.00 98.35           C  
ATOM   4717 HG11 VAL B 147      -0.313  14.503   5.706  1.00 98.35           H  
ATOM   4718 HG12 VAL B 147       0.515  15.829   6.519  1.00 98.35           H  
ATOM   4719 HG13 VAL B 147       1.196  15.150   5.025  1.00 98.35           H  
ATOM   4720  CG2 VAL B 147       0.248  17.740   4.756  1.00 98.35           C  
ATOM   4721 HG21 VAL B 147      -0.203  18.464   4.077  1.00 98.35           H  
ATOM   4722 HG22 VAL B 147       1.282  17.572   4.453  1.00 98.35           H  
ATOM   4723 HG23 VAL B 147       0.229  18.152   5.765  1.00 98.35           H  
ATOM   4724  N   GLY B 148      -0.755  13.534   2.766  1.00 98.63           N  
ATOM   4725  H   GLY B 148       0.161  13.734   2.389  1.00 98.63           H  
ATOM   4726  CA  GLY B 148      -1.201  12.140   2.846  1.00 98.63           C  
ATOM   4727  HA2 GLY B 148      -2.270  12.089   2.642  1.00 98.63           H  
ATOM   4728  HA3 GLY B 148      -0.683  11.543   2.096  1.00 98.63           H  
ATOM   4729  C   GLY B 148      -0.937  11.534   4.227  1.00 98.63           C  
ATOM   4730  O   GLY B 148       0.030  11.907   4.891  1.00 98.63           O  
ATOM   4731  N   VAL B 149      -1.766  10.580   4.654  1.00 98.82           N  
ATOM   4732  H   VAL B 149      -2.508  10.292   4.033  1.00 98.82           H  
ATOM   4733  CA  VAL B 149      -1.666   9.908   5.961  1.00 98.82           C  
ATOM   4734  HA  VAL B 149      -0.745  10.210   6.461  1.00 98.82           H  
ATOM   4735  C   VAL B 149      -1.614   8.395   5.750  1.00 98.82           C  
ATOM   4736  CB  VAL B 149      -2.840  10.315   6.880  1.00 98.82           C  
ATOM   4737  HB  VAL B 149      -3.783  10.083   6.384  1.00 98.82           H  
ATOM   4738  O   VAL B 149      -2.619   7.789   5.391  1.00 98.82           O  
ATOM   4739  CG1 VAL B 149      -2.809   9.562   8.215  1.00 98.82           C  
ATOM   4740 HG11 VAL B 149      -3.625   9.909   8.848  1.00 98.82           H  
ATOM   4741 HG12 VAL B 149      -1.858   9.727   8.722  1.00 98.82           H  
ATOM   4742 HG13 VAL B 149      -2.953   8.495   8.044  1.00 98.82           H  
ATOM   4743  CG2 VAL B 149      -2.834  11.817   7.195  1.00 98.82           C  
ATOM   4744 HG21 VAL B 149      -2.943  12.394   6.277  1.00 98.82           H  
ATOM   4745 HG22 VAL B 149      -3.671  12.059   7.849  1.00 98.82           H  
ATOM   4746 HG23 VAL B 149      -1.900  12.096   7.683  1.00 98.82           H  
ATOM   4747  N   TYR B 150      -0.464   7.767   5.989  1.00 98.65           N  
ATOM   4748  H   TYR B 150       0.318   8.314   6.321  1.00 98.65           H  
ATOM   4749  CA  TYR B 150      -0.255   6.331   5.756  1.00 98.65           C  
ATOM   4750  HA  TYR B 150      -1.179   5.874   5.402  1.00 98.65           H  
ATOM   4751  C   TYR B 150       0.142   5.638   7.062  1.00 98.65           C  
ATOM   4752  CB  TYR B 150       0.799   6.121   4.659  1.00 98.65           C  
ATOM   4753  HB2 TYR B 150       0.959   5.050   4.538  1.00 98.65           H  
ATOM   4754  HB3 TYR B 150       1.744   6.549   4.993  1.00 98.65           H  
ATOM   4755  O   TYR B 150       1.223   5.884   7.600  1.00 98.65           O  
ATOM   4756  CG  TYR B 150       0.452   6.708   3.301  1.00 98.65           C  
ATOM   4757  CD1 TYR B 150      -0.101   5.886   2.299  1.00 98.65           C  
ATOM   4758  HD1 TYR B 150      -0.306   4.846   2.506  1.00 98.65           H  
ATOM   4759  CD2 TYR B 150       0.714   8.067   3.029  1.00 98.65           C  
ATOM   4760  HD2 TYR B 150       1.137   8.696   3.798  1.00 98.65           H  
ATOM   4761  CE1 TYR B 150      -0.385   6.420   1.026  1.00 98.65           C  
ATOM   4762  HE1 TYR B 150      -0.808   5.800   0.249  1.00 98.65           H  
ATOM   4763  CE2 TYR B 150       0.432   8.604   1.758  1.00 98.65           C  
ATOM   4764  HE2 TYR B 150       0.643   9.642   1.549  1.00 98.65           H  
ATOM   4765  OH  TYR B 150      -0.381   8.285  -0.480  1.00 98.65           O  
ATOM   4766  HH  TYR B 150      -0.195   9.225  -0.530  1.00 98.65           H  
ATOM   4767  CZ  TYR B 150      -0.119   7.778   0.753  1.00 98.65           C  
ATOM   4768  N   VAL B 151      -0.727   4.770   7.589  1.00 98.09           N  
ATOM   4769  H   VAL B 151      -1.587   4.582   7.093  1.00 98.09           H  
ATOM   4770  CA  VAL B 151      -0.563   4.206   8.940  1.00 98.09           C  
ATOM   4771  HA  VAL B 151       0.429   4.465   9.311  1.00 98.09           H  
ATOM   4772  C   VAL B 151      -0.657   2.684   8.933  1.00 98.09           C  
ATOM   4773  CB  VAL B 151      -1.575   4.812   9.934  1.00 98.09           C  
ATOM   4774  HB  VAL B 151      -2.581   4.486   9.674  1.00 98.09           H  
ATOM   4775  O   VAL B 151      -1.648   2.114   8.484  1.00 98.09           O  
ATOM   4776  CG1 VAL B 151      -1.263   4.368  11.369  1.00 98.09           C  
ATOM   4777 HG11 VAL B 151      -1.359   3.287  11.466  1.00 98.09           H  
ATOM   4778 HG12 VAL B 151      -1.981   4.830  12.046  1.00 98.09           H  
ATOM   4779 HG13 VAL B 151      -0.256   4.675  11.650  1.00 98.09           H  
ATOM   4780  CG2 VAL B 151      -1.547   6.347   9.931  1.00 98.09           C  
ATOM   4781 HG21 VAL B 151      -0.543   6.708  10.153  1.00 98.09           H  
ATOM   4782 HG22 VAL B 151      -2.242   6.734  10.677  1.00 98.09           H  
ATOM   4783 HG23 VAL B 151      -1.854   6.721   8.955  1.00 98.09           H  
ATOM   4784  N   GLY B 152       0.359   2.027   9.493  1.00 97.71           N  
ATOM   4785  H   GLY B 152       1.156   2.564   9.805  1.00 97.71           H  
ATOM   4786  CA  GLY B 152       0.301   0.612   9.846  1.00 97.71           C  
ATOM   4787  HA2 GLY B 152       1.315   0.233   9.975  1.00 97.71           H  
ATOM   4788  HA3 GLY B 152      -0.180   0.056   9.041  1.00 97.71           H  
ATOM   4789  C   GLY B 152      -0.459   0.397  11.156  1.00 97.71           C  
ATOM   4790  O   GLY B 152       0.028   0.811  12.210  1.00 97.71           O  
ATOM   4791  N   CYS B 153      -1.624  -0.247  11.111  1.00 94.29           N  
ATOM   4792  H   CYS B 153      -1.954  -0.607  10.227  1.00 94.29           H  
ATOM   4793  CA  CYS B 153      -2.455  -0.497  12.293  1.00 94.29           C  
ATOM   4794  HA  CYS B 153      -1.820  -0.560  13.177  1.00 94.29           H  
ATOM   4795  C   CYS B 153      -3.215  -1.824  12.154  1.00 94.29           C  
ATOM   4796  CB  CYS B 153      -3.423   0.681  12.478  1.00 94.29           C  
ATOM   4797  HB2 CYS B 153      -4.171   0.657  11.685  1.00 94.29           H  
ATOM   4798  HB3 CYS B 153      -2.874   1.621  12.428  1.00 94.29           H  
ATOM   4799  O   CYS B 153      -3.799  -2.092  11.107  1.00 94.29           O  
ATOM   4800  SG  CYS B 153      -4.244   0.555  14.091  1.00 94.29           S  
ATOM   4801  HG  CYS B 153      -5.118   1.551  13.926  1.00 94.29           H  
ATOM   4802  N   GLY B 154      -3.218  -2.631  13.218  1.00 87.34           N  
ATOM   4803  H   GLY B 154      -2.826  -2.275  14.077  1.00 87.34           H  
ATOM   4804  CA  GLY B 154      -3.976  -3.882  13.307  1.00 87.34           C  
ATOM   4805  HA2 GLY B 154      -4.449  -4.108  12.352  1.00 87.34           H  
ATOM   4806  HA3 GLY B 154      -3.301  -4.703  13.548  1.00 87.34           H  
ATOM   4807  C   GLY B 154      -5.057  -3.808  14.388  1.00 87.34           C  
ATOM   4808  O   GLY B 154      -4.969  -3.000  15.313  1.00 87.34           O  
ATOM   4809  N   TYR B 155      -6.076  -4.661  14.286  1.00 73.51           N  
ATOM   4810  H   TYR B 155      -6.089  -5.316  13.517  1.00 73.51           H  
ATOM   4811  CA  TYR B 155      -7.151  -4.742  15.279  1.00 73.51           C  
ATOM   4812  HA  TYR B 155      -7.462  -3.727  15.528  1.00 73.51           H  
ATOM   4813  C   TYR B 155      -6.675  -5.427  16.576  1.00 73.51           C  
ATOM   4814  CB  TYR B 155      -8.350  -5.460  14.648  1.00 73.51           C  
ATOM   4815  HB2 TYR B 155      -8.589  -4.982  13.698  1.00 73.51           H  
ATOM   4816  HB3 TYR B 155      -8.078  -6.494  14.435  1.00 73.51           H  
ATOM   4817  O   TYR B 155      -6.019  -6.464  16.516  1.00 73.51           O  
ATOM   4818  CG  TYR B 155      -9.591  -5.432  15.513  1.00 73.51           C  
ATOM   4819  CD1 TYR B 155      -9.977  -6.576  16.238  1.00 73.51           C  
ATOM   4820  HD1 TYR B 155      -9.402  -7.488  16.171  1.00 73.51           H  
ATOM   4821  CD2 TYR B 155     -10.354  -4.251  15.600  1.00 73.51           C  
ATOM   4822  HD2 TYR B 155     -10.063  -3.373  15.043  1.00 73.51           H  
ATOM   4823  CE1 TYR B 155     -11.128  -6.539  17.045  1.00 73.51           C  
ATOM   4824  HE1 TYR B 155     -11.443  -7.415  17.592  1.00 73.51           H  
ATOM   4825  CE2 TYR B 155     -11.511  -4.216  16.399  1.00 73.51           C  
ATOM   4826  HE2 TYR B 155     -12.095  -3.309  16.449  1.00 73.51           H  
ATOM   4827  OH  TYR B 155     -13.017  -5.327  17.895  1.00 73.51           O  
ATOM   4828  HH  TYR B 155     -13.518  -4.524  17.735  1.00 73.51           H  
ATOM   4829  CZ  TYR B 155     -11.900  -5.363  17.124  1.00 73.51           C  
ATOM   4830  N   GLN B 156      -7.000  -4.849  17.742  1.00 70.67           N  
ATOM   4831  H   GLN B 156      -7.519  -3.984  17.705  1.00 70.67           H  
ATOM   4832  CA  GLN B 156      -6.459  -5.253  19.058  1.00 70.67           C  
ATOM   4833  HA  GLN B 156      -5.904  -6.183  18.939  1.00 70.67           H  
ATOM   4834  C   GLN B 156      -7.541  -5.567  20.119  1.00 70.67           C  
ATOM   4835  CB  GLN B 156      -5.459  -4.189  19.564  1.00 70.67           C  
ATOM   4836  HB2 GLN B 156      -5.969  -3.226  19.601  1.00 70.67           H  
ATOM   4837  HB3 GLN B 156      -5.141  -4.429  20.579  1.00 70.67           H  
ATOM   4838  O   GLN B 156      -7.264  -5.514  21.315  1.00 70.67           O  
ATOM   4839  CG  GLN B 156      -4.192  -4.037  18.705  1.00 70.67           C  
ATOM   4840  HG2 GLN B 156      -4.473  -3.902  17.660  1.00 70.67           H  
ATOM   4841  HG3 GLN B 156      -3.679  -3.129  19.018  1.00 70.67           H  
ATOM   4842  CD  GLN B 156      -3.181  -5.179  18.803  1.00 70.67           C  
ATOM   4843  NE2 GLN B 156      -2.241  -5.220  17.883  1.00 70.67           N  
ATOM   4844 HE21 GLN B 156      -1.583  -5.986  17.908  1.00 70.67           H  
ATOM   4845 HE22 GLN B 156      -2.252  -4.535  17.141  1.00 70.67           H  
ATOM   4846  OE1 GLN B 156      -3.176  -6.012  19.698  1.00 70.67           O  
ATOM   4847  N   ASP B 157      -8.774  -5.906  19.714  1.00 72.84           N  
ATOM   4848  H   ASP B 157      -8.941  -5.999  18.723  1.00 72.84           H  
ATOM   4849  CA  ASP B 157      -9.847  -6.351  20.633  1.00 72.84           C  
ATOM   4850  HA  ASP B 157     -10.750  -6.446  20.032  1.00 72.84           H  
ATOM   4851  C   ASP B 157     -10.246  -5.323  21.735  1.00 72.84           C  
ATOM   4852  CB  ASP B 157      -9.518  -7.771  21.189  1.00 72.84           C  
ATOM   4853  HB2 ASP B 157      -8.438  -7.916  21.218  1.00 72.84           H  
ATOM   4854  HB3 ASP B 157      -9.854  -7.858  22.223  1.00 72.84           H  
ATOM   4855  O   ASP B 157     -10.673  -5.706  22.820  1.00 72.84           O  
ATOM   4856  CG  ASP B 157     -10.144  -8.967  20.460  1.00 72.84           C  
ATOM   4857  OD1 ASP B 157     -10.951  -8.786  19.527  1.00 72.84           O  
ATOM   4858  OD2 ASP B 157      -9.849 -10.111  20.890  1.00 72.84           O  
ATOM   4859  N   TYR B 158     -10.170  -4.004  21.493  1.00 80.58           N  
ATOM   4860  H   TYR B 158      -9.745  -3.691  20.632  1.00 80.58           H  
ATOM   4861  CA  TYR B 158     -10.629  -3.000  22.484  1.00 80.58           C  
ATOM   4862  HA  TYR B 158     -10.244  -3.295  23.461  1.00 80.58           H  
ATOM   4863  C   TYR B 158     -12.167  -2.940  22.622  1.00 80.58           C  
ATOM   4864  CB  TYR B 158     -10.033  -1.619  22.150  1.00 80.58           C  
ATOM   4865  HB2 TYR B 158      -8.955  -1.731  22.037  1.00 80.58           H  
ATOM   4866  HB3 TYR B 158     -10.417  -1.290  21.184  1.00 80.58           H  
ATOM   4867  O   TYR B 158     -12.698  -2.733  23.713  1.00 80.58           O  
ATOM   4868  CG  TYR B 158     -10.273  -0.528  23.191  1.00 80.58           C  
ATOM   4869  CD1 TYR B 158     -11.068   0.600  22.899  1.00 80.58           C  
ATOM   4870  HD1 TYR B 158     -11.559   0.677  21.940  1.00 80.58           H  
ATOM   4871  CD2 TYR B 158      -9.655  -0.619  24.452  1.00 80.58           C  
ATOM   4872  HD2 TYR B 158      -9.062  -1.488  24.696  1.00 80.58           H  
ATOM   4873  CE1 TYR B 158     -11.201   1.642  23.841  1.00 80.58           C  
ATOM   4874  HE1 TYR B 158     -11.818   2.503  23.626  1.00 80.58           H  
ATOM   4875  CE2 TYR B 158      -9.802   0.404  25.407  1.00 80.58           C  
ATOM   4876  HE2 TYR B 158      -9.329   0.305  26.372  1.00 80.58           H  
ATOM   4877  OH  TYR B 158     -10.709   2.527  26.026  1.00 80.58           O  
ATOM   4878  HH  TYR B 158     -10.413   2.214  26.884  1.00 80.58           H  
ATOM   4879  CZ  TYR B 158     -10.567   1.546  25.096  1.00 80.58           C  
ATOM   4880  N   ALA B 159     -12.907  -3.156  21.529  1.00 66.14           N  
ATOM   4881  H   ALA B 159     -12.418  -3.311  20.659  1.00 66.14           H  
ATOM   4882  CA  ALA B 159     -14.367  -3.013  21.500  1.00 66.14           C  
ATOM   4883  HA  ALA B 159     -14.595  -2.029  21.909  1.00 66.14           H  
ATOM   4884  C   ALA B 159     -15.181  -4.036  22.335  1.00 66.14           C  
ATOM   4885  CB  ALA B 159     -14.843  -3.025  20.040  1.00 66.14           C  
ATOM   4886  HB1 ALA B 159     -15.889  -2.719  20.000  1.00 66.14           H  
ATOM   4887  HB2 ALA B 159     -14.249  -2.332  19.444  1.00 66.14           H  
ATOM   4888  HB3 ALA B 159     -14.752  -4.026  19.618  1.00 66.14           H  
ATOM   4889  O   ALA B 159     -16.182  -3.613  22.922  1.00 66.14           O  
ATOM   4890  N   PRO B 160     -14.854  -5.350  22.378  1.00 58.25           N  
ATOM   4891  CA  PRO B 160     -15.734  -6.367  22.965  1.00 58.25           C  
ATOM   4892  HA  PRO B 160     -16.674  -6.350  22.414  1.00 58.25           H  
ATOM   4893  C   PRO B 160     -16.055  -6.153  24.448  1.00 58.25           C  
ATOM   4894  CB  PRO B 160     -15.057  -7.719  22.705  1.00 58.25           C  
ATOM   4895  HB2 PRO B 160     -15.787  -8.517  22.572  1.00 58.25           H  
ATOM   4896  HB3 PRO B 160     -14.367  -7.965  23.512  1.00 58.25           H  
ATOM   4897  O   PRO B 160     -17.234  -6.107  24.801  1.00 58.25           O  
ATOM   4898  CG  PRO B 160     -14.265  -7.459  21.426  1.00 58.25           C  
ATOM   4899  HG2 PRO B 160     -14.923  -7.502  20.559  1.00 58.25           H  
ATOM   4900  HG3 PRO B 160     -13.429  -8.150  21.315  1.00 58.25           H  
ATOM   4901  CD  PRO B 160     -13.789  -6.028  21.649  1.00 58.25           C  
ATOM   4902  HD2 PRO B 160     -12.904  -6.051  22.285  1.00 58.25           H  
ATOM   4903  HD3 PRO B 160     -13.558  -5.562  20.691  1.00 58.25           H  
ATOM   4904  N   ASP B 161     -15.050  -5.938  25.301  1.00 56.86           N  
ATOM   4905  H   ASP B 161     -14.098  -6.008  24.970  1.00 56.86           H  
ATOM   4906  CA  ASP B 161     -15.262  -5.745  26.747  1.00 56.86           C  
ATOM   4907  HA  ASP B 161     -15.902  -6.547  27.115  1.00 56.86           H  
ATOM   4908  C   ASP B 161     -15.994  -4.424  27.059  1.00 56.86           C  
ATOM   4909  CB  ASP B 161     -13.915  -5.840  27.484  1.00 56.86           C  
ATOM   4910  HB2 ASP B 161     -14.062  -5.532  28.519  1.00 56.86           H  
ATOM   4911  HB3 ASP B 161     -13.205  -5.152  27.025  1.00 56.86           H  
ATOM   4912  O   ASP B 161     -16.730  -4.312  28.043  1.00 56.86           O  
ATOM   4913  CG  ASP B 161     -13.341  -7.264  27.490  1.00 56.86           C  
ATOM   4914  OD1 ASP B 161     -14.148  -8.217  27.585  1.00 56.86           O  
ATOM   4915  OD2 ASP B 161     -12.100  -7.390  27.409  1.00 56.86           O  
ATOM   4916  N   ILE B 162     -15.892  -3.439  26.161  1.00 50.22           N  
ATOM   4917  H   ILE B 162     -15.289  -3.596  25.366  1.00 50.22           H  
ATOM   4918  CA  ILE B 162     -16.608  -2.160  26.253  1.00 50.22           C  
ATOM   4919  HA  ILE B 162     -16.585  -1.845  27.296  1.00 50.22           H  
ATOM   4920  C   ILE B 162     -18.094  -2.310  25.893  1.00 50.22           C  
ATOM   4921  CB  ILE B 162     -15.872  -1.072  25.430  1.00 50.22           C  
ATOM   4922  HB  ILE B 162     -15.775  -1.419  24.401  1.00 50.22           H  
ATOM   4923  O   ILE B 162     -18.879  -1.426  26.236  1.00 50.22           O  
ATOM   4924  CG1 ILE B 162     -14.459  -0.889  26.022  1.00 50.22           C  
ATOM   4925 HG12 ILE B 162     -14.529  -0.517  27.045  1.00 50.22           H  
ATOM   4926 HG13 ILE B 162     -13.944  -1.849  26.051  1.00 50.22           H  
ATOM   4927  CG2 ILE B 162     -16.614   0.283  25.410  1.00 50.22           C  
ATOM   4928 HG21 ILE B 162     -16.018   1.042  24.904  1.00 50.22           H  
ATOM   4929 HG22 ILE B 162     -16.822   0.608  26.430  1.00 50.22           H  
ATOM   4930 HG23 ILE B 162     -17.546   0.189  24.853  1.00 50.22           H  
ATOM   4931  CD1 ILE B 162     -13.568   0.047  25.215  1.00 50.22           C  
ATOM   4932 HD11 ILE B 162     -12.541  -0.130  25.533  1.00 50.22           H  
ATOM   4933 HD12 ILE B 162     -13.655  -0.170  24.151  1.00 50.22           H  
ATOM   4934 HD13 ILE B 162     -13.825   1.089  25.408  1.00 50.22           H  
ATOM   4935  N   ARG B 163     -18.550  -3.427  25.291  1.00 49.03           N  
ATOM   4936  H   ARG B 163     -17.879  -4.149  25.070  1.00 49.03           H  
ATOM   4937  CA  ARG B 163     -19.975  -3.635  24.934  1.00 49.03           C
[truncated: 1,792,783 more chars]
