# Supplementary material for: Module-Based Polyketide Synthase Engineering for de Novo Polyketide Biosynthesis
Source: ACS Synth Biol. 2023 Oct 23;12(11):3148–55. doi: 10.1021/acssynbio.3c00282 (PMC10661043; doi:10.1021/acssynbio.3c00282)
Supplement: Supplementary file 2 — sb3c00282_si_002.zip [file sb3c00282_si_002.zip › Final_PKS_Structures/menzella_pdbs/gelM3_ACP_eryM3_KSAT_dimer.pdb]

ATOM      1  N   LEU A   1      -8.298  19.116  57.922  1.00 70.30           N  
ATOM      2  H   LEU A   1      -7.820  19.788  58.505  1.00 70.30           H  
ATOM      3  H2  LEU A   1      -8.651  18.353  58.481  1.00 70.30           H  
ATOM      4  H3  LEU A   1      -7.629  18.747  57.262  1.00 70.30           H  
ATOM      5  CA  LEU A   1      -9.393  19.780  57.178  1.00 70.30           C  
ATOM      6  HA  LEU A   1      -8.949  20.583  56.588  1.00 70.30           H  
ATOM      7  C   LEU A   1     -10.387  20.500  58.084  1.00 70.30           C  
ATOM      8  CB  LEU A   1     -10.064  18.835  56.176  1.00 70.30           C  
ATOM      9  HB2 LEU A   1     -10.281  17.885  56.666  1.00 70.30           H  
ATOM     10  HB3 LEU A   1     -11.006  19.266  55.837  1.00 70.30           H  
ATOM     11  O   LEU A   1     -10.460  21.706  57.962  1.00 70.30           O  
ATOM     12  CG  LEU A   1      -9.154  18.608  54.952  1.00 70.30           C  
ATOM     13  HG  LEU A   1      -8.147  18.368  55.296  1.00 70.30           H  
ATOM     14  CD1 LEU A   1      -9.671  17.432  54.147  1.00 70.30           C  
ATOM     15 HD11 LEU A   1     -10.673  17.656  53.779  1.00 70.30           H  
ATOM     16 HD12 LEU A   1      -9.021  17.255  53.291  1.00 70.30           H  
ATOM     17 HD13 LEU A   1      -9.697  16.525  54.751  1.00 70.30           H  
ATOM     18  CD2 LEU A   1      -9.092  19.833  54.041  1.00 70.30           C  
ATOM     19 HD21 LEU A   1      -8.465  19.615  53.177  1.00 70.30           H  
ATOM     20 HD22 LEU A   1      -8.658  20.694  54.549  1.00 70.30           H  
ATOM     21 HD23 LEU A   1     -10.088  20.081  53.672  1.00 70.30           H  
ATOM     22  N   ALA A   2     -11.083  19.843  59.024  1.00 66.97           N  
ATOM     23  H   ALA A   2     -11.076  18.833  59.035  1.00 66.97           H  
ATOM     24  CA  ALA A   2     -12.147  20.487  59.825  1.00 66.97           C  
ATOM     25  HA  ALA A   2     -12.953  20.774  59.150  1.00 66.97           H  
ATOM     26  C   ALA A   2     -11.749  21.769  60.596  1.00 66.97           C  
ATOM     27  CB  ALA A   2     -12.695  19.439  60.803  1.00 66.97           C  
ATOM     28  HB1 ALA A   2     -11.921  19.130  61.505  1.00 66.97           H  
ATOM     29  HB2 ALA A   2     -13.527  19.869  61.361  1.00 66.97           H  
ATOM     30  HB3 ALA A   2     -13.063  18.571  60.255  1.00 66.97           H  
ATOM     31  O   ALA A   2     -12.606  22.598  60.875  1.00 66.97           O  
ATOM     32  N   GLY A   3     -10.467  21.935  60.947  1.00 70.00           N  
ATOM     33  H   GLY A   3      -9.806  21.208  60.709  1.00 70.00           H  
ATOM     34  CA  GLY A   3      -9.952  23.150  61.595  1.00 70.00           C  
ATOM     35  HA2 GLY A   3     -10.720  23.566  62.248  1.00 70.00           H  
ATOM     36  HA3 GLY A   3      -9.094  22.889  62.214  1.00 70.00           H  
ATOM     37  C   GLY A   3      -9.514  24.267  60.640  1.00 70.00           C  
ATOM     38  O   GLY A   3      -9.050  25.299  61.107  1.00 70.00           O  
ATOM     39  N   LEU A   4      -9.608  24.053  59.327  1.00 75.68           N  
ATOM     40  H   LEU A   4     -10.114  23.240  59.007  1.00 75.68           H  
ATOM     41  CA  LEU A   4      -9.247  25.030  58.301  1.00 75.68           C  
ATOM     42  HA  LEU A   4      -8.594  25.791  58.727  1.00 75.68           H  
ATOM     43  C   LEU A   4     -10.499  25.745  57.801  1.00 75.68           C  
ATOM     44  CB  LEU A   4      -8.507  24.330  57.147  1.00 75.68           C  
ATOM     45  HB2 LEU A   4      -8.369  25.042  56.333  1.00 75.68           H  
ATOM     46  HB3 LEU A   4      -9.138  23.527  56.766  1.00 75.68           H  
ATOM     47  O   LEU A   4     -11.579  25.145  57.751  1.00 75.68           O  
ATOM     48  CG  LEU A   4      -7.137  23.744  57.517  1.00 75.68           C  
ATOM     49  HG  LEU A   4      -7.252  23.047  58.347  1.00 75.68           H  
ATOM     50  CD1 LEU A   4      -6.581  22.962  56.327  1.00 75.68           C  
ATOM     51 HD11 LEU A   4      -6.433  23.637  55.484  1.00 75.68           H  
ATOM     52 HD12 LEU A   4      -5.619  22.520  56.584  1.00 75.68           H  
ATOM     53 HD13 LEU A   4      -7.278  22.182  56.020  1.00 75.68           H  
ATOM     54  CD2 LEU A   4      -6.131  24.824  57.910  1.00 75.68           C  
ATOM     55 HD21 LEU A   4      -5.149  24.380  58.073  1.00 75.68           H  
ATOM     56 HD22 LEU A   4      -6.442  25.320  58.829  1.00 75.68           H  
ATOM     57 HD23 LEU A   4      -6.051  25.567  57.116  1.00 75.68           H  
ATOM     58  N   SER A   5     -10.336  27.005  57.397  1.00 76.22           N  
ATOM     59  H   SER A   5      -9.408  27.403  57.378  1.00 76.22           H  
ATOM     60  CA  SER A   5     -11.387  27.727  56.683  1.00 76.22           C  
ATOM     61  HA  SER A   5     -12.254  27.783  57.342  1.00 76.22           H  
ATOM     62  C   SER A   5     -11.764  26.966  55.400  1.00 76.22           C  
ATOM     63  CB  SER A   5     -10.938  29.158  56.361  1.00 76.22           C  
ATOM     64  HB2 SER A   5     -11.807  29.745  56.064  1.00 76.22           H  
ATOM     65  HB3 SER A   5     -10.489  29.621  57.240  1.00 76.22           H  
ATOM     66  O   SER A   5     -10.928  26.242  54.858  1.00 76.22           O  
ATOM     67  OG  SER A   5     -10.023  29.160  55.291  1.00 76.22           O  
ATOM     68  HG  SER A   5      -9.129  29.312  55.608  1.00 76.22           H  
ATOM     69  N   PRO A   6     -12.998  27.092  54.887  1.00 69.75           N  
ATOM     70  CA  PRO A   6     -13.400  26.413  53.653  1.00 69.75           C  
ATOM     71  HA  PRO A   6     -13.432  25.339  53.836  1.00 69.75           H  
ATOM     72  C   PRO A   6     -12.475  26.688  52.457  1.00 69.75           C  
ATOM     73  CB  PRO A   6     -14.815  26.924  53.368  1.00 69.75           C  
ATOM     74  HB2 PRO A   6     -15.429  26.160  52.891  1.00 69.75           H  
ATOM     75  HB3 PRO A   6     -14.777  27.821  52.750  1.00 69.75           H  
ATOM     76  O   PRO A   6     -12.319  25.822  51.598  1.00 69.75           O  
ATOM     77  CG  PRO A   6     -15.352  27.290  54.750  1.00 69.75           C  
ATOM     78  HG2 PRO A   6     -16.137  28.044  54.694  1.00 69.75           H  
ATOM     79  HG3 PRO A   6     -15.716  26.392  55.249  1.00 69.75           H  
ATOM     80  CD  PRO A   6     -14.116  27.811  55.475  1.00 69.75           C  
ATOM     81  HD2 PRO A   6     -14.000  28.879  55.288  1.00 69.75           H  
ATOM     82  HD3 PRO A   6     -14.211  27.617  56.544  1.00 69.75           H  
ATOM     83  N   GLU A   7     -11.871  27.873  52.420  1.00 73.75           N  
ATOM     84  H   GLU A   7     -12.040  28.522  53.175  1.00 73.75           H  
ATOM     85  CA  GLU A   7     -10.955  28.342  51.379  1.00 73.75           C  
ATOM     86  HA  GLU A   7     -11.340  28.070  50.396  1.00 73.75           H  
ATOM     87  C   GLU A   7      -9.563  27.716  51.541  1.00 73.75           C  
ATOM     88  CB  GLU A   7     -10.926  29.871  51.503  1.00 73.75           C  
ATOM     89  HB2 GLU A   7     -10.219  30.157  52.281  1.00 73.75           H  
ATOM     90  HB3 GLU A   7     -11.916  30.205  51.816  1.00 73.75           H  
ATOM     91  O   GLU A   7      -9.013  27.148  50.599  1.00 73.75           O  
ATOM     92  CG  GLU A   7     -10.604  30.607  50.202  1.00 73.75           C  
ATOM     93  HG2 GLU A   7     -11.246  30.216  49.413  1.00 73.75           H  
ATOM     94  HG3 GLU A   7      -9.565  30.419  49.932  1.00 73.75           H  
ATOM     95  CD  GLU A   7     -10.846  32.118  50.368  1.00 73.75           C  
ATOM     96  OE1 GLU A   7     -11.230  32.753  49.365  1.00 73.75           O  
ATOM     97  OE2 GLU A   7     -10.693  32.615  51.510  1.00 73.75           O  
ATOM     98  N   ASP A   8      -9.042  27.680  52.773  1.00 80.86           N  
ATOM     99  H   ASP A   8      -9.518  28.175  53.514  1.00 80.86           H  
ATOM    100  CA  ASP A   8      -7.811  26.950  53.085  1.00 80.86           C  
ATOM    101  HA  ASP A   8      -7.011  27.304  52.435  1.00 80.86           H  
ATOM    102  C   ASP A   8      -7.966  25.439  52.855  1.00 80.86           C  
ATOM    103  CB  ASP A   8      -7.403  27.179  54.545  1.00 80.86           C  
ATOM    104  HB2 ASP A   8      -6.584  26.503  54.789  1.00 80.86           H  
ATOM    105  HB3 ASP A   8      -8.246  26.926  55.187  1.00 80.86           H  
ATOM    106  O   ASP A   8      -7.001  24.774  52.482  1.00 80.86           O  
ATOM    107  CG  ASP A   8      -6.939  28.599  54.861  1.00 80.86           C  
ATOM    108  OD1 ASP A   8      -6.059  29.118  54.132  1.00 80.86           O  
ATOM    109  OD2 ASP A   8      -7.425  29.111  55.897  1.00 80.86           O  
ATOM    110  N   GLN A   9      -9.165  24.880  53.067  1.00 81.28           N  
ATOM    111  H   GLN A   9      -9.908  25.479  53.397  1.00 81.28           H  
ATOM    112  CA  GLN A   9      -9.459  23.485  52.728  1.00 81.28           C  
ATOM    113  HA  GLN A   9      -8.725  22.844  53.216  1.00 81.28           H  
ATOM    114  C   GLN A   9      -9.326  23.239  51.218  1.00 81.28           C  
ATOM    115  CB  GLN A   9     -10.871  23.073  53.190  1.00 81.28           C  
ATOM    116  HB2 GLN A   9     -11.103  22.102  52.753  1.00 81.28           H  
ATOM    117  HB3 GLN A   9     -11.599  23.786  52.805  1.00 81.28           H  
ATOM    118  O   GLN A   9      -8.724  22.245  50.825  1.00 81.28           O  
ATOM    119  CG  GLN A   9     -11.049  22.960  54.712  1.00 81.28           C  
ATOM    120  HG2 GLN A   9     -10.740  23.891  55.187  1.00 81.28           H  
ATOM    121  HG3 GLN A   9     -10.407  22.168  55.098  1.00 81.28           H  
ATOM    122  CD  GLN A   9     -12.488  22.657  55.125  1.00 81.28           C  
ATOM    123  NE2 GLN A   9     -12.867  22.948  56.349  1.00 81.28           N  
ATOM    124 HE21 GLN A   9     -13.854  22.848  56.538  1.00 81.28           H  
ATOM    125 HE22 GLN A   9     -12.291  23.555  56.915  1.00 81.28           H  
ATOM    126  OE1 GLN A   9     -13.297  22.116  54.386  1.00 81.28           O  
ATOM    127  N   GLU A  10      -9.881  24.117  50.378  1.00 81.79           N  
ATOM    128  H   GLU A  10     -10.309  24.951  50.754  1.00 81.79           H  
ATOM    129  CA  GLU A  10      -9.867  23.961  48.916  1.00 81.79           C  
ATOM    130  HA  GLU A  10     -10.143  22.935  48.676  1.00 81.79           H  
ATOM    131  C   GLU A  10      -8.469  24.187  48.323  1.00 81.79           C  
ATOM    132  CB  GLU A  10     -10.934  24.890  48.311  1.00 81.79           C  
ATOM    133  HB2 GLU A  10     -11.830  24.779  48.922  1.00 81.79           H  
ATOM    134  HB3 GLU A  10     -10.605  25.927  48.373  1.00 81.79           H  
ATOM    135  O   GLU A  10      -8.037  23.406  47.473  1.00 81.79           O  
ATOM    136  CG  GLU A  10     -11.298  24.543  46.853  1.00 81.79           C  
ATOM    137  HG2 GLU A  10     -10.468  24.828  46.206  1.00 81.79           H  
ATOM    138  HG3 GLU A  10     -11.426  23.463  46.780  1.00 81.79           H  
ATOM    139  CD  GLU A  10     -12.602  25.213  46.362  1.00 81.79           C  
ATOM    140  OE1 GLU A  10     -12.881  25.144  45.139  1.00 81.79           O  
ATOM    141  OE2 GLU A  10     -13.408  25.663  47.216  1.00 81.79           O  
ATOM    142  N   ARG A  11      -7.717  25.170  48.839  1.00 85.71           N  
ATOM    143  H   ARG A  11      -8.148  25.805  49.495  1.00 85.71           H  
ATOM    144  CA  ARG A  11      -6.311  25.388  48.462  1.00 85.71           C  
ATOM    145  HA  ARG A  11      -6.261  25.551  47.385  1.00 85.71           H  
ATOM    146  C   ARG A  11      -5.458  24.155  48.751  1.00 85.71           C  
ATOM    147  CB  ARG A  11      -5.763  26.637  49.174  1.00 85.71           C  
ATOM    148  HB2 ARG A  11      -5.742  26.466  50.250  1.00 85.71           H  
ATOM    149  HB3 ARG A  11      -6.424  27.480  48.971  1.00 85.71           H  
ATOM    150  O   ARG A  11      -4.804  23.644  47.849  1.00 85.71           O  
ATOM    151  CG  ARG A  11      -4.349  26.985  48.671  1.00 85.71           C  
ATOM    152  HG2 ARG A  11      -4.393  27.156  47.596  1.00 85.71           H  
ATOM    153  HG3 ARG A  11      -3.672  26.150  48.851  1.00 85.71           H  
ATOM    154  CD  ARG A  11      -3.765  28.240  49.334  1.00 85.71           C  
ATOM    155  HD2 ARG A  11      -4.466  29.065  49.207  1.00 85.71           H  
ATOM    156  HD3 ARG A  11      -2.844  28.493  48.808  1.00 85.71           H  
ATOM    157  NE  ARG A  11      -3.441  28.005  50.755  1.00 85.71           N  
ATOM    158  HE  ARG A  11      -2.835  27.213  50.916  1.00 85.71           H  
ATOM    159  NH1 ARG A  11      -4.565  29.782  51.710  1.00 85.71           N  
ATOM    160 HH11 ARG A  11      -4.783  30.157  50.798  1.00 85.71           H  
ATOM    161 HH12 ARG A  11      -5.109  30.047  52.518  1.00 85.71           H  
ATOM    162  NH2 ARG A  11      -3.714  28.231  53.005  1.00 85.71           N  
ATOM    163 HH21 ARG A  11      -4.353  28.617  53.685  1.00 85.71           H  
ATOM    164 HH22 ARG A  11      -3.270  27.335  53.143  1.00 85.71           H  
ATOM    165  CZ  ARG A  11      -3.885  28.679  51.799  1.00 85.71           C  
ATOM    166  N   LEU A  12      -5.538  23.629  49.976  1.00 85.88           N  
ATOM    167  H   LEU A  12      -6.119  24.095  50.658  1.00 85.88           H  
ATOM    168  CA  LEU A  12      -4.775  22.445  50.383  1.00 85.88           C  
ATOM    169  HA  LEU A  12      -3.713  22.660  50.265  1.00 85.88           H  
ATOM    170  C   LEU A  12      -5.106  21.218  49.516  1.00 85.88           C  
ATOM    171  CB  LEU A  12      -5.092  22.158  51.861  1.00 85.88           C  
ATOM    172  HB2 LEU A  12      -5.067  23.090  52.426  1.00 85.88           H  
ATOM    173  HB3 LEU A  12      -6.107  21.763  51.919  1.00 85.88           H  
ATOM    174  O   LEU A  12      -4.235  20.408  49.215  1.00 85.88           O  
ATOM    175  CG  LEU A  12      -4.108  21.169  52.510  1.00 85.88           C  
ATOM    176  HG  LEU A  12      -3.804  20.401  51.798  1.00 85.88           H  
ATOM    177  CD1 LEU A  12      -2.868  21.900  53.026  1.00 85.88           C  
ATOM    178 HD11 LEU A  12      -2.168  21.184  53.457  1.00 85.88           H  
ATOM    179 HD12 LEU A  12      -3.140  22.652  53.767  1.00 85.88           H  
ATOM    180 HD13 LEU A  12      -2.369  22.391  52.190  1.00 85.88           H  
ATOM    181  CD2 LEU A  12      -4.776  20.463  53.694  1.00 85.88           C  
ATOM    182 HD21 LEU A  12      -5.633  19.897  53.329  1.00 85.88           H  
ATOM    183 HD22 LEU A  12      -4.062  19.775  54.146  1.00 85.88           H  
ATOM    184 HD23 LEU A  12      -5.099  21.205  54.424  1.00 85.88           H  
ATOM    185  N   LEU A  13      -6.372  21.062  49.119  1.00 90.35           N  
ATOM    186  H   LEU A  13      -7.054  21.755  49.394  1.00 90.35           H  
ATOM    187  CA  LEU A  13      -6.794  19.963  48.250  1.00 90.35           C  
ATOM    188  HA  LEU A  13      -6.313  19.044  48.584  1.00 90.35           H  
ATOM    189  C   LEU A  13      -6.345  20.157  46.798  1.00 90.35           C  
ATOM    190  CB  LEU A  13      -8.317  19.795  48.344  1.00 90.35           C  
ATOM    191  HB2 LEU A  13      -8.650  19.146  47.534  1.00 90.35           H  
ATOM    192  HB3 LEU A  13      -8.786  20.769  48.199  1.00 90.35           H  
ATOM    193  O   LEU A  13      -6.026  19.174  46.140  1.00 90.35           O  
ATOM    194  CG  LEU A  13      -8.788  19.190  49.677  1.00 90.35           C  
ATOM    195  HG  LEU A  13      -8.386  19.757  50.517  1.00 90.35           H  
ATOM    196  CD1 LEU A  13     -10.310  19.250  49.742  1.00 90.35           C  
ATOM    197 HD11 LEU A  13     -10.667  18.793  50.665  1.00 90.35           H  
ATOM    198 HD12 LEU A  13     -10.612  20.298  49.724  1.00 90.35           H  
ATOM    199 HD13 LEU A  13     -10.734  18.733  48.881  1.00 90.35           H  
ATOM    200  CD2 LEU A  13      -8.347  17.735  49.844  1.00 90.35           C  
ATOM    201 HD21 LEU A  13      -7.271  17.692  50.011  1.00 90.35           H  
ATOM    202 HD22 LEU A  13      -8.580  17.175  48.938  1.00 90.35           H  
ATOM    203 HD23 LEU A  13      -8.850  17.279  50.697  1.00 90.35           H  
ATOM    204  N   THR A  14      -6.290  21.392  46.303  1.00 90.65           N  
ATOM    205  H   THR A  14      -6.564  22.165  46.893  1.00 90.65           H  
ATOM    206  CA  THR A  14      -5.783  21.688  44.954  1.00 90.65           C  
ATOM    207  HA  THR A  14      -6.258  21.026  44.230  1.00 90.65           H  
ATOM    208  C   THR A  14      -4.287  21.410  44.871  1.00 90.65           C  
ATOM    209  CB  THR A  14      -6.102  23.130  44.543  1.00 90.65           C  
ATOM    210  HB  THR A  14      -5.566  23.827  45.187  1.00 90.65           H  
ATOM    211  O   THR A  14      -3.854  20.705  43.964  1.00 90.65           O  
ATOM    212  CG2 THR A  14      -5.730  23.402  43.086  1.00 90.65           C  
ATOM    213 HG21 THR A  14      -6.194  22.663  42.433  1.00 90.65           H  
ATOM    214 HG22 THR A  14      -4.648  23.362  42.964  1.00 90.65           H  
ATOM    215 HG23 THR A  14      -6.072  24.398  42.802  1.00 90.65           H  
ATOM    216  OG1 THR A  14      -7.489  23.361  44.674  1.00 90.65           O  
ATOM    217  HG1 THR A  14      -7.691  23.407  45.611  1.00 90.65           H  
ATOM    218  N   GLU A  15      -3.525  21.853  45.873  1.00 89.54           N  
ATOM    219  H   GLU A  15      -3.939  22.453  46.573  1.00 89.54           H  
ATOM    220  CA  GLU A  15      -2.099  21.534  46.015  1.00 89.54           C  
ATOM    221  HA  GLU A  15      -1.549  21.916  45.155  1.00 89.54           H  
ATOM    222  C   GLU A  15      -1.866  20.017  46.081  1.00 89.54           C  
ATOM    223  CB  GLU A  15      -1.555  22.192  47.294  1.00 89.54           C  
ATOM    224  HB2 GLU A  15      -0.577  21.767  47.521  1.00 89.54           H  
ATOM    225  HB3 GLU A  15      -2.229  21.952  48.117  1.00 89.54           H  
ATOM    226  O   GLU A  15      -0.962  19.504  45.424  1.00 89.54           O  
ATOM    227  CG  GLU A  15      -1.398  23.720  47.187  1.00 89.54           C  
ATOM    228  HG2 GLU A  15      -2.323  24.146  46.797  1.00 89.54           H  
ATOM    229  HG3 GLU A  15      -0.603  23.939  46.474  1.00 89.54           H  
ATOM    230  CD  GLU A  15      -1.079  24.398  48.538  1.00 89.54           C  
ATOM    231  OE1 GLU A  15      -1.042  25.651  48.578  1.00 89.54           O  
ATOM    232  OE2 GLU A  15      -0.947  23.695  49.570  1.00 89.54           O  
ATOM    233  N   LEU A  16      -2.709  19.278  46.816  1.00 90.41           N  
ATOM    234  H   LEU A  16      -3.398  19.757  47.378  1.00 90.41           H  
ATOM    235  CA  LEU A  16      -2.650  17.814  46.856  1.00 90.41           C  
ATOM    236  HA  LEU A  16      -1.648  17.528  47.178  1.00 90.41           H  
ATOM    237  C   LEU A  16      -2.867  17.201  45.465  1.00 90.41           C  
ATOM    238  CB  LEU A  16      -3.676  17.285  47.877  1.00 90.41           C  
ATOM    239  HB2 LEU A  16      -3.436  17.690  48.860  1.00 90.41           H  
ATOM    240  HB3 LEU A  16      -4.662  17.652  47.595  1.00 90.41           H  
ATOM    241  O   LEU A  16      -2.089  16.346  45.053  1.00 90.41           O  
ATOM    242  CG  LEU A  16      -3.750  15.748  47.965  1.00 90.41           C  
ATOM    243  HG  LEU A  16      -3.933  15.324  46.977  1.00 90.41           H  
ATOM    244  CD1 LEU A  16      -2.467  15.145  48.537  1.00 90.41           C  
ATOM    245 HD11 LEU A  16      -2.560  14.060  48.597  1.00 90.41           H  
ATOM    246 HD12 LEU A  16      -2.254  15.557  49.523  1.00 90.41           H  
ATOM    247 HD13 LEU A  16      -1.633  15.356  47.868  1.00 90.41           H  
ATOM    248  CD2 LEU A  16      -4.923  15.341  48.860  1.00 90.41           C  
ATOM    249 HD21 LEU A  16      -4.994  14.253  48.893  1.00 90.41           H  
ATOM    250 HD22 LEU A  16      -5.849  15.739  48.444  1.00 90.41           H  
ATOM    251 HD23 LEU A  16      -4.775  15.731  49.867  1.00 90.41           H  
ATOM    252  N   VAL A  17      -3.903  17.624  44.735  1.00 92.34           N  
ATOM    253  H   VAL A  17      -4.492  18.354  45.111  1.00 92.34           H  
ATOM    254  CA  VAL A  17      -4.196  17.088  43.395  1.00 92.34           C  
ATOM    255  HA  VAL A  17      -4.238  16.001  43.458  1.00 92.34           H  
ATOM    256  C   VAL A  17      -3.070  17.395  42.411  1.00 92.34           C  
ATOM    257  CB  VAL A  17      -5.554  17.592  42.867  1.00 92.34           C  
ATOM    258  HB  VAL A  17      -5.576  18.682  42.907  1.00 92.34           H  
ATOM    259  O   VAL A  17      -2.664  16.502  41.674  1.00 92.34           O  
ATOM    260  CG1 VAL A  17      -5.815  17.144  41.424  1.00 92.34           C  
ATOM    261 HG11 VAL A  17      -6.817  17.452  41.125  1.00 92.34           H  
ATOM    262 HG12 VAL A  17      -5.097  17.603  40.744  1.00 92.34           H  
ATOM    263 HG13 VAL A  17      -5.725  16.061  41.344  1.00 92.34           H  
ATOM    264  CG2 VAL A  17      -6.724  17.039  43.694  1.00 92.34           C  
ATOM    265 HG21 VAL A  17      -7.648  17.529  43.385  1.00 92.34           H  
ATOM    266 HG22 VAL A  17      -6.819  15.965  43.536  1.00 92.34           H  
ATOM    267 HG23 VAL A  17      -6.568  17.221  44.757  1.00 92.34           H  
ATOM    268  N   GLN A  18      -2.538  18.618  42.415  1.00 89.44           N  
ATOM    269  H   GLN A  18      -2.908  19.304  43.058  1.00 89.44           H  
ATOM    270  CA  GLN A  18      -1.419  19.018  41.556  1.00 89.44           C  
ATOM    271  HA  GLN A  18      -1.667  18.824  40.512  1.00 89.44           H  
ATOM    272  C   GLN A  18      -0.146  18.231  41.874  1.00 89.44           C  
ATOM    273  CB  GLN A  18      -1.163  20.518  41.735  1.00 89.44           C  
ATOM    274  HB2 GLN A  18      -1.108  20.747  42.799  1.00 89.44           H  
ATOM    275  HB3 GLN A  18      -0.208  20.780  41.279  1.00 89.44           H  
ATOM    276  O   GLN A  18       0.509  17.733  40.963  1.00 89.44           O  
ATOM    277  CG  GLN A  18      -2.262  21.356  41.072  1.00 89.44           C  
ATOM    278  HG2 GLN A  18      -2.216  21.203  39.993  1.00 89.44           H  
ATOM    279  HG3 GLN A  18      -3.244  21.031  41.416  1.00 89.44           H  
ATOM    280  CD  GLN A  18      -2.135  22.842  41.381  1.00 89.44           C  
ATOM    281  NE2 GLN A  18      -2.654  23.696  40.531  1.00 89.44           N  
ATOM    282 HE21 GLN A  18      -2.555  24.674  40.763  1.00 89.44           H  
ATOM    283 HE22 GLN A  18      -3.004  23.361  39.645  1.00 89.44           H  
ATOM    284  OE1 GLN A  18      -1.611  23.269  42.395  1.00 89.44           O  
ATOM    285  N   ALA A  19       0.179  18.054  43.157  1.00 89.35           N  
ATOM    286  H   ALA A  19      -0.377  18.502  43.871  1.00 89.35           H  
ATOM    287  CA  ALA A  19       1.340  17.275  43.571  1.00 89.35           C  
ATOM    288  HA  ALA A  19       2.223  17.680  43.076  1.00 89.35           H  
ATOM    289  C   ALA A  19       1.235  15.804  43.145  1.00 89.35           C  
ATOM    290  CB  ALA A  19       1.513  17.417  45.086  1.00 89.35           C  
ATOM    291  HB1 ALA A  19       1.654  18.467  45.342  1.00 89.35           H  
ATOM    292  HB2 ALA A  19       2.386  16.848  45.406  1.00 89.35           H  
ATOM    293  HB3 ALA A  19       0.629  17.038  45.598  1.00 89.35           H  
ATOM    294  O   ALA A  19       2.193  15.256  42.600  1.00 89.35           O  
ATOM    295  N   GLU A  20       0.073  15.172  43.340  1.00 90.78           N  
ATOM    296  H   GLU A  20      -0.680  15.657  43.807  1.00 90.78           H  
ATOM    297  CA  GLU A  20      -0.142  13.792  42.895  1.00 90.78           C  
ATOM    298  HA  GLU A  20       0.679  13.170  43.253  1.00 90.78           H  
ATOM    299  C   GLU A  20      -0.131  13.683  41.368  1.00 90.78           C  
ATOM    300  CB  GLU A  20      -1.460  13.233  43.454  1.00 90.78           C  
ATOM    301  HB2 GLU A  20      -1.657  12.260  43.005  1.00 90.78           H  
ATOM    302  HB3 GLU A  20      -2.275  13.896  43.163  1.00 90.78           H  
ATOM    303  O   GLU A  20       0.455  12.748  40.829  1.00 90.78           O  
ATOM    304  CG  GLU A  20      -1.485  13.077  44.983  1.00 90.78           C  
ATOM    305  HG2 GLU A  20      -2.497  12.792  45.270  1.00 90.78           H  
ATOM    306  HG3 GLU A  20      -1.279  14.040  45.449  1.00 90.78           H  
ATOM    307  CD  GLU A  20      -0.508  12.044  45.565  1.00 90.78           C  
ATOM    308  OE1 GLU A  20      -0.524  11.933  46.814  1.00 90.78           O  
ATOM    309  OE2 GLU A  20       0.195  11.337  44.798  1.00 90.78           O  
ATOM    310  N   ALA A  21      -0.724  14.647  40.659  1.00 89.03           N  
ATOM    311  H   ALA A  21      -1.195  15.394  41.149  1.00 89.03           H  
ATOM    312  CA  ALA A  21      -0.744  14.656  39.202  1.00 89.03           C  
ATOM    313  HA  ALA A  21      -1.113  13.685  38.872  1.00 89.03           H  
ATOM    314  C   ALA A  21       0.661  14.822  38.605  1.00 89.03           C  
ATOM    315  CB  ALA A  21      -1.712  15.746  38.733  1.00 89.03           C  
ATOM    316  HB1 ALA A  21      -2.715  15.520  39.094  1.00 89.03           H  
ATOM    317  HB2 ALA A  21      -1.400  16.716  39.121  1.00 89.03           H  
ATOM    318  HB3 ALA A  21      -1.724  15.785  37.644  1.00 89.03           H  
ATOM    319  O   ALA A  21       1.046  14.065  37.716  1.00 89.03           O  
ATOM    320  N   ALA A  22       1.454  15.753  39.139  1.00 84.14           N  
ATOM    321  H   ALA A  22       1.074  16.362  39.849  1.00 84.14           H  
ATOM    322  CA  ALA A  22       2.848  15.943  38.760  1.00 84.14           C  
ATOM    323  HA  ALA A  22       2.902  16.179  37.698  1.00 84.14           H  
ATOM    324  C   ALA A  22       3.669  14.672  39.004  1.00 84.14           C  
ATOM    325  CB  ALA A  22       3.400  17.124  39.565  1.00 84.14           C  
ATOM    326  HB1 ALA A  22       4.459  17.270  39.351  1.00 84.14           H  
ATOM    327  HB2 ALA A  22       3.286  16.933  40.632  1.00 84.14           H  
ATOM    328  HB3 ALA A  22       2.857  18.033  39.308  1.00 84.14           H  
ATOM    329  O   ALA A  22       4.416  14.252  38.124  1.00 84.14           O  
ATOM    330  N   ALA A  23       3.491  14.027  40.161  1.00 82.27           N  
ATOM    331  H   ALA A  23       2.870  14.424  40.852  1.00 82.27           H  
ATOM    332  CA  ALA A  23       4.201  12.798  40.488  1.00 82.27           C  
ATOM    333  HA  ALA A  23       5.269  12.982  40.374  1.00 82.27           H  
ATOM    334  C   ALA A  23       3.839  11.632  39.549  1.00 82.27           C  
ATOM    335  CB  ALA A  23       3.924  12.455  41.955  1.00 82.27           C  
ATOM    336  HB1 ALA A  23       4.223  13.291  42.588  1.00 82.27           H  
ATOM    337  HB2 ALA A  23       2.860  12.265  42.097  1.00 82.27           H  
ATOM    338  HB3 ALA A  23       4.504  11.575  42.233  1.00 82.27           H  
ATOM    339  O   ALA A  23       4.727  10.861  39.197  1.00 82.27           O  
ATOM    340  N   VAL A  24       2.574  11.513  39.126  1.00 81.85           N  
ATOM    341  H   VAL A  24       1.889  12.162  39.486  1.00 81.85           H  
ATOM    342  CA  VAL A  24       2.122  10.495  38.155  1.00 81.85           C  
ATOM    343  HA  VAL A  24       2.476   9.513  38.466  1.00 81.85           H  
ATOM    344  C   VAL A  24       2.701  10.740  36.760  1.00 81.85           C  
ATOM    345  CB  VAL A  24       0.584  10.459  38.099  1.00 81.85           C  
ATOM    346  HB  VAL A  24       0.199  11.474  37.998  1.00 81.85           H  
ATOM    347  O   VAL A  24       3.112   9.800  36.090  1.00 81.85           O  
ATOM    348  CG1 VAL A  24       0.037   9.622  36.942  1.00 81.85           C  
ATOM    349 HG11 VAL A  24       0.487   8.629  36.949  1.00 81.85           H  
ATOM    350 HG12 VAL A  24      -1.046   9.531  37.034  1.00 81.85           H  
ATOM    351 HG13 VAL A  24       0.262  10.109  35.993  1.00 81.85           H  
ATOM    352  CG2 VAL A  24       0.022   9.849  39.384  1.00 81.85           C  
ATOM    353 HG21 VAL A  24      -1.063   9.948  39.388  1.00 81.85           H  
ATOM    354 HG22 VAL A  24       0.297   8.795  39.433  1.00 81.85           H  
ATOM    355 HG23 VAL A  24       0.433  10.360  40.255  1.00 81.85           H  
ATOM    356  N   LEU A  25       2.780  11.998  36.326  1.00 77.26           N  
ATOM    357  H   LEU A  25       2.389  12.731  36.900  1.00 77.26           H  
ATOM    358  CA  LEU A  25       3.374  12.368  35.036  1.00 77.26           C  
ATOM    359  HA  LEU A  25       3.094  11.623  34.291  1.00 77.26           H  
ATOM    360  C   LEU A  25       4.918  12.380  35.055  1.00 77.26           C  
ATOM    361  CB  LEU A  25       2.804  13.730  34.612  1.00 77.26           C  
ATOM    362  HB2 LEU A  25       3.002  14.440  35.414  1.00 77.26           H  
ATOM    363  HB3 LEU A  25       3.337  14.072  33.725  1.00 77.26           H  
ATOM    364  O   LEU A  25       5.545  12.596  34.020  1.00 77.26           O  
ATOM    365  CG  LEU A  25       1.296  13.739  34.299  1.00 77.26           C  
ATOM    366  HG  LEU A  25       0.736  13.326  35.138  1.00 77.26           H  
ATOM    367  CD1 LEU A  25       0.876  15.197  34.111  1.00 77.26           C  
ATOM    368 HD11 LEU A  25       1.580  15.700  33.448  1.00 77.26           H  
ATOM    369 HD12 LEU A  25       0.871  15.701  35.078  1.00 77.26           H  
ATOM    370 HD13 LEU A  25      -0.114  15.245  33.658  1.00 77.26           H  
ATOM    371  CD2 LEU A  25       0.941  12.938  33.046  1.00 77.26           C  
ATOM    372 HD21 LEU A  25       1.212  11.890  33.172  1.00 77.26           H  
ATOM    373 HD22 LEU A  25      -0.133  12.992  32.866  1.00 77.26           H  
ATOM    374 HD23 LEU A  25       1.463  13.346  32.181  1.00 77.26           H  
ATOM    375  N   GLY A  26       5.542  12.158  36.219  1.00 73.32           N  
ATOM    376  H   GLY A  26       4.968  11.948  37.022  1.00 73.32           H  
ATOM    377  CA  GLY A  26       7.000  12.110  36.381  1.00 73.32           C  
ATOM    378  HA2 GLY A  26       7.442  11.627  35.510  1.00 73.32           H  
ATOM    379  HA3 GLY A  26       7.223  11.500  37.257  1.00 73.32           H  
ATOM    380  C   GLY A  26       7.685  13.472  36.570  1.00 73.32           C  
ATOM    381  O   GLY A  26       8.900  13.583  36.400  1.00 73.32           O  
ATOM    382  N   HIS A  27       6.948  14.522  36.934  1.00 73.97           N  
ATOM    383  H   HIS A  27       5.966  14.367  37.110  1.00 73.97           H  
ATOM    384  CA  HIS A  27       7.508  15.840  37.243  1.00 73.97           C  
ATOM    385  HA  HIS A  27       8.355  16.010  36.578  1.00 73.97           H  
ATOM    386  C   HIS A  27       8.029  15.931  38.693  1.00 73.97           C  
ATOM    387  CB  HIS A  27       6.469  16.929  36.953  1.00 73.97           C  
ATOM    388  HB2 HIS A  27       6.859  17.889  37.292  1.00 73.97           H  
ATOM    389  HB3 HIS A  27       5.567  16.714  37.525  1.00 73.97           H  
ATOM    390  O   HIS A  27       7.418  15.430  39.632  1.00 73.97           O  
ATOM    391  CG  HIS A  27       6.092  17.064  35.498  1.00 73.97           C  
ATOM    392  CD2 HIS A  27       4.850  16.862  34.959  1.00 73.97           C  
ATOM    393  HD2 HIS A  27       3.964  16.554  35.495  1.00 73.97           H  
ATOM    394  ND1 HIS A  27       6.915  17.474  34.471  1.00 73.97           N  
ATOM    395  HD1 HIS A  27       7.909  17.646  34.522  1.00 73.97           H  
ATOM    396  CE1 HIS A  27       6.185  17.511  33.343  1.00 73.97           C  
ATOM    397  HE1 HIS A  27       6.557  17.769  32.363  1.00 73.97           H  
ATOM    398  NE2 HIS A  27       4.918  17.165  33.598  1.00 73.97           N  
ATOM    399  N   VAL A  28       9.151  16.635  38.897  1.00 71.08           N  
ATOM    400  H   VAL A  28       9.632  16.983  38.080  1.00 71.08           H  
ATOM    401  CA  VAL A  28       9.800  16.826  40.219  1.00 71.08           C  
ATOM    402  HA  VAL A  28       9.722  15.885  40.763  1.00 71.08           H  
ATOM    403  C   VAL A  28       9.125  17.868  41.118  1.00 71.08           C  
ATOM    404  CB  VAL A  28      11.302  17.194  40.093  1.00 71.08           C  
ATOM    405  HB  VAL A  28      11.540  17.979  40.810  1.00 71.08           H  
ATOM    406  O   VAL A  28       9.338  17.848  42.329  1.00 71.08           O  
ATOM    407  CG1 VAL A  28      12.187  15.998  40.451  1.00 71.08           C  
ATOM    408 HG11 VAL A  28      13.238  16.280  40.389  1.00 71.08           H  
ATOM    409 HG12 VAL A  28      11.991  15.175  39.764  1.00 71.08           H  
ATOM    410 HG13 VAL A  28      11.966  15.674  41.468  1.00 71.08           H  
ATOM    411  CG2 VAL A  28      11.719  17.719  38.710  1.00 71.08           C  
ATOM    412 HG21 VAL A  28      11.100  18.573  38.433  1.00 71.08           H  
ATOM    413 HG22 VAL A  28      12.758  18.046  38.744  1.00 71.08           H  
ATOM    414 HG23 VAL A  28      11.631  16.934  37.958  1.00 71.08           H  
ATOM    415  N   SER A  29       8.348  18.789  40.545  1.00 74.65           N  
ATOM    416  H   SER A  29       8.133  18.684  39.563  1.00 74.65           H  
ATOM    417  CA  SER A  29       7.594  19.810  41.281  1.00 74.65           C  
ATOM    418  HA  SER A  29       7.651  19.600  42.350  1.00 74.65           H  
ATOM    419  C   SER A  29       6.126  19.775  40.875  1.00 74.65           C  
ATOM    420  CB  SER A  29       8.150  21.226  41.058  1.00 74.65           C  
ATOM    421  HB2 SER A  29       9.202  21.264  41.343  1.00 74.65           H  
ATOM    422  HB3 SER A  29       8.039  21.509  40.012  1.00 74.65           H  
ATOM    423  O   SER A  29       5.817  19.641  39.690  1.00 74.65           O  
ATOM    424  OG  SER A  29       7.398  22.103  41.879  1.00 74.65           O  
ATOM    425  HG  SER A  29       7.551  23.033  41.699  1.00 74.65           H  
ATOM    426  N   ALA A  30       5.238  19.972  41.854  1.00 77.15           N  
ATOM    427  H   ALA A  30       5.596  20.148  42.782  1.00 77.15           H  
ATOM    428  CA  ALA A  30       3.804  20.171  41.642  1.00 77.15           C  
ATOM    429  HA  ALA A  30       3.379  19.283  41.175  1.00 77.15           H  
ATOM    430  C   ALA A  30       3.500  21.373  40.726  1.00 77.15           C  
ATOM    431  CB  ALA A  30       3.155  20.360  43.017  1.00 77.15           C  
ATOM    432  HB1 ALA A  30       3.503  21.288  43.469  1.00 77.15           H  
ATOM    433  HB2 ALA A  30       3.405  19.525  43.672  1.00 77.15           H  
ATOM    434  HB3 ALA A  30       2.072  20.414  42.901  1.00 77.15           H  
ATOM    435  O   ALA A  30       2.467  21.398  40.061  1.00 77.15           O  
ATOM    436  N   ASP A  31       4.421  22.342  40.638  1.00 69.65           N  
ATOM    437  H   ASP A  31       5.224  22.298  41.248  1.00 69.65           H  
ATOM    438  CA  ASP A  31       4.265  23.538  39.799  1.00 69.65           C  
ATOM    439  HA  ASP A  31       3.375  24.079  40.121  1.00 69.65           H  
ATOM    440  C   ASP A  31       4.101  23.203  38.305  1.00 69.65           C  
ATOM    441  CB  ASP A  31       5.480  24.464  39.971  1.00 69.65           C  
ATOM    442  HB2 ASP A  31       6.362  23.954  39.585  1.00 69.65           H  
ATOM    443  HB3 ASP A  31       5.325  25.361  39.371  1.00 69.65           H  
ATOM    444  O   ASP A  31       3.536  23.994  37.553  1.00 69.65           O  
ATOM    445  CG  ASP A  31       5.739  24.896  41.416  1.00 69.65           C  
ATOM    446  OD1 ASP A  31       4.767  25.209  42.134  1.00 69.65           O  
ATOM    447  OD2 ASP A  31       6.934  24.856  41.799  1.00 69.65           O  
ATOM    448  N   ALA A  32       4.561  22.026  37.861  1.00 69.83           N  
ATOM    449  H   ALA A  32       4.957  21.385  38.533  1.00 69.83           H  
ATOM    450  CA  ALA A  32       4.532  21.627  36.455  1.00 69.83           C  
ATOM    451  HA  ALA A  32       5.000  22.413  35.862  1.00 69.83           H  
ATOM    452  C   ALA A  32       3.113  21.424  35.896  1.00 69.83           C  
ATOM    453  CB  ALA A  32       5.361  20.347  36.310  1.00 69.83           C  
ATOM    454  HB1 ALA A  32       4.907  19.547  36.894  1.00 69.83           H  
ATOM    455  HB2 ALA A  32       6.378  20.520  36.660  1.00 69.83           H  
ATOM    456  HB3 ALA A  32       5.389  20.048  35.262  1.00 69.83           H  
ATOM    457  O   ALA A  32       2.886  21.606  34.699  1.00 69.83           O  
ATOM    458  N   THR A  33       2.138  21.055  36.728  1.00 78.64           N  
ATOM    459  H   THR A  33       2.341  20.919  37.708  1.00 78.64           H  
ATOM    460  CA  THR A  33       0.768  20.814  36.252  1.00 78.64           C  
ATOM    461  HA  THR A  33       0.812  20.382  35.252  1.00 78.64           H  
ATOM    462  C   THR A  33      -0.034  22.106  36.116  1.00 78.64           C  
ATOM    463  CB  THR A  33       0.043  19.793  37.141  1.00 78.64           C  
ATOM    464  HB  THR A  33      -1.015  19.770  36.879  1.00 78.64           H  
ATOM    465  O   THR A  33      -0.777  22.269  35.145  1.00 78.64           O  
ATOM    466  CG2 THR A  33       0.638  18.401  36.937  1.00 78.64           C  
ATOM    467 HG21 THR A  33       0.681  18.159  35.875  1.00 78.64           H  
ATOM    468 HG22 THR A  33       1.651  18.368  37.339  1.00 78.64           H  
ATOM    469 HG23 THR A  33       0.021  17.664  37.452  1.00 78.64           H  
ATOM    470  OG1 THR A  33       0.191  20.093  38.509  1.00 78.64           O  
ATOM    471  HG1 THR A  33      -0.201  20.950  38.689  1.00 78.64           H  
ATOM    472  N   GLY A  34       0.126  23.050  37.052  1.00 71.52           N  
ATOM    473  H   GLY A  34       0.850  22.926  37.745  1.00 71.52           H  
ATOM    474  CA  GLY A  34      -0.775  24.201  37.175  1.00 71.52           C  
ATOM    475  HA2 GLY A  34      -0.683  24.822  36.283  1.00 71.52           H  
ATOM    476  HA3 GLY A  34      -0.495  24.797  38.043  1.00 71.52           H  
ATOM    477  C   GLY A  34      -2.237  23.758  37.330  1.00 71.52           C  
ATOM    478  O   GLY A  34      -2.507  22.673  37.843  1.00 71.52           O  
ATOM    479  N   ASP A  35      -3.193  24.573  36.886  1.00 78.20           N  
ATOM    480  H   ASP A  35      -2.927  25.471  36.506  1.00 78.20           H  
ATOM    481  CA  ASP A  35      -4.613  24.182  36.772  1.00 78.20           C  
ATOM    482  HA  ASP A  35      -4.747  23.250  37.321  1.00 78.20           H  
ATOM    483  C   ASP A  35      -5.010  23.861  35.318  1.00 78.20           C  
ATOM    484  CB  ASP A  35      -5.520  25.225  37.443  1.00 78.20           C  
ATOM    485  HB2 ASP A  35      -5.084  25.515  38.399  1.00 78.20           H  
ATOM    486  HB3 ASP A  35      -5.589  26.111  36.813  1.00 78.20           H  
ATOM    487  O   ASP A  35      -6.119  24.145  34.852  1.00 78.20           O  
ATOM    488  CG  ASP A  35      -6.916  24.657  37.714  1.00 78.20           C  
ATOM    489  OD1 ASP A  35      -7.007  23.471  38.102  1.00 78.20           O  
ATOM    490  OD2 ASP A  35      -7.920  25.395  37.621  1.00 78.20           O  
ATOM    491  N   ARG A  36      -4.062  23.317  34.548  1.00 73.59           N  
ATOM    492  H   ARG A  36      -3.188  23.047  34.976  1.00 73.59           H  
ATOM    493  CA  ARG A  36      -4.291  22.957  33.147  1.00 73.59           C  
ATOM    494  HA  ARG A  36      -4.817  23.786  32.672  1.00 73.59           H  
ATOM    495  C   ARG A  36      -5.175  21.712  33.043  1.00 73.59           C  
ATOM    496  CB  ARG A  36      -2.965  22.764  32.407  1.00 73.59           C  
ATOM    497  HB2 ARG A  36      -2.350  22.045  32.948  1.00 73.59           H  
ATOM    498  HB3 ARG A  36      -3.168  22.370  31.411  1.00 73.59           H  
ATOM    499  O   ARG A  36      -5.141  20.866  33.943  1.00 73.59           O  
ATOM    500  CG  ARG A  36      -2.219  24.099  32.264  1.00 73.59           C  
ATOM    501  HG2 ARG A  36      -1.933  24.478  33.245  1.00 73.59           H  
ATOM    502  HG3 ARG A  36      -2.880  24.823  31.788  1.00 73.59           H  
ATOM    503  CD  ARG A  36      -0.971  23.954  31.394  1.00 73.59           C  
ATOM    504  HD2 ARG A  36      -0.582  24.950  31.182  1.00 73.59           H  
ATOM    505  HD3 ARG A  36      -1.263  23.498  30.448  1.00 73.59           H  
ATOM    506  NE  ARG A  36       0.085  23.153  32.047  1.00 73.59           N  
ATOM    507  HE  ARG A  36      -0.034  22.921  33.023  1.00 73.59           H  
ATOM    508  NH1 ARG A  36       1.347  22.855  30.153  1.00 73.59           N  
ATOM    509 HH11 ARG A  36       0.659  23.365  29.618  1.00 73.59           H  
ATOM    510 HH12 ARG A  36       2.144  22.461  29.675  1.00 73.59           H  
ATOM    511  NH2 ARG A  36       2.061  21.998  32.072  1.00 73.59           N  
ATOM    512 HH21 ARG A  36       2.046  21.904  33.078  1.00 73.59           H  
ATOM    513 HH22 ARG A  36       2.846  21.608  31.571  1.00 73.59           H  
ATOM    514  CZ  ARG A  36       1.154  22.677  31.431  1.00 73.59           C  
ATOM    515  N   PRO A  37      -5.981  21.591  31.976  1.00 74.77           N  
ATOM    516  CA  PRO A  37      -6.728  20.376  31.713  1.00 74.77           C  
ATOM    517  HA  PRO A  37      -7.479  20.302  32.499  1.00 74.77           H  
ATOM    518  C   PRO A  37      -5.811  19.149  31.701  1.00 74.77           C  
ATOM    519  CB  PRO A  37      -7.421  20.577  30.363  1.00 74.77           C  
ATOM    520  HB2 PRO A  37      -6.798  20.194  29.555  1.00 74.77           H  
ATOM    521  HB3 PRO A  37      -8.404  20.107  30.340  1.00 74.77           H  
ATOM    522  O   PRO A  37      -4.749  19.177  31.085  1.00 74.77           O  
ATOM    523  CG  PRO A  37      -7.514  22.095  30.240  1.00 74.77           C  
ATOM    524  HG2 PRO A  37      -8.388  22.455  30.783  1.00 74.77           H  
ATOM    525  HG3 PRO A  37      -7.547  22.418  29.199  1.00 74.77           H  
ATOM    526  CD  PRO A  37      -6.244  22.572  30.938  1.00 74.77           C  
ATOM    527  HD2 PRO A  37      -5.409  22.577  30.238  1.00 74.77           H  
ATOM    528  HD3 PRO A  37      -6.403  23.572  31.343  1.00 74.77           H  
ATOM    529  N   PHE A  38      -6.222  18.054  32.338  1.00 79.43           N  
ATOM    530  H   PHE A  38      -7.091  18.107  32.851  1.00 79.43           H  
ATOM    531  CA  PHE A  38      -5.424  16.832  32.445  1.00 79.43           C  
ATOM    532  HA  PHE A  38      -4.515  17.057  33.002  1.00 79.43           H  
ATOM    533  C   PHE A  38      -4.986  16.291  31.073  1.00 79.43           C  
ATOM    534  CB  PHE A  38      -6.226  15.795  33.239  1.00 79.43           C  
ATOM    535  HB2 PHE A  38      -7.216  15.695  32.796  1.00 79.43           H  
ATOM    536  HB3 PHE A  38      -5.730  14.828  33.152  1.00 79.43           H  
ATOM    537  O   PHE A  38      -3.841  15.875  30.909  1.00 79.43           O  
ATOM    538  CG  PHE A  38      -6.349  16.094  34.724  1.00 79.43           C  
ATOM    539  CD1 PHE A  38      -5.195  16.128  35.525  1.00 79.43           C  
ATOM    540  HD1 PHE A  38      -4.227  15.971  35.074  1.00 79.43           H  
ATOM    541  CD2 PHE A  38      -7.609  16.268  35.329  1.00 79.43           C  
ATOM    542  HD2 PHE A  38      -8.508  16.207  34.734  1.00 79.43           H  
ATOM    543  CE1 PHE A  38      -5.285  16.349  36.907  1.00 79.43           C  
ATOM    544  HE1 PHE A  38      -4.387  16.372  37.507  1.00 79.43           H  
ATOM    545  CE2 PHE A  38      -7.702  16.480  36.717  1.00 79.43           C  
ATOM    546  HE2 PHE A  38      -8.668  16.605  37.182  1.00 79.43           H  
ATOM    547  CZ  PHE A  38      -6.542  16.524  37.505  1.00 79.43           C  
ATOM    548  HZ  PHE A  38      -6.614  16.685  38.571  1.00 79.43           H  
ATOM    549  N   SER A  39      -5.859  16.378  30.066  1.00 64.66           N  
ATOM    550  H   SER A  39      -6.760  16.800  30.237  1.00 64.66           H  
ATOM    551  CA  SER A  39      -5.561  15.966  28.689  1.00 64.66           C  
ATOM    552  HA  SER A  39      -5.265  14.917  28.689  1.00 64.66           H  
ATOM    553  C   SER A  39      -4.422  16.756  28.033  1.00 64.66           C  
ATOM    554  CB  SER A  39      -6.826  16.111  27.836  1.00 64.66           C  
ATOM    555  HB2 SER A  39      -7.562  15.383  28.179  1.00 64.66           H  
ATOM    556  HB3 SER A  39      -6.593  15.901  26.792  1.00 64.66           H  
ATOM    557  O   SER A  39      -3.736  16.220  27.174  1.00 64.66           O  
ATOM    558  OG  SER A  39      -7.383  17.413  27.959  1.00 64.66           O  
ATOM    559  HG  SER A  39      -6.867  18.019  27.421  1.00 64.66           H  
ATOM    560  N   GLU A  40      -4.203  18.013  28.425  1.00 63.05           N  
ATOM    561  H   GLU A  40      -4.738  18.389  29.194  1.00 63.05           H  
ATOM    562  CA  GLU A  40      -3.152  18.873  27.854  1.00 63.05           C  
ATOM    563  HA  GLU A  40      -3.009  18.639  26.799  1.00 63.05           H  
ATOM    564  C   GLU A  40      -1.795  18.683  28.536  1.00 63.05           C  
ATOM    565  CB  GLU A  40      -3.570  20.344  27.969  1.00 63.05           C  
ATOM    566  HB2 GLU A  40      -3.843  20.557  29.002  1.00 63.05           H  
ATOM    567  HB3 GLU A  40      -2.722  20.973  27.702  1.00 63.05           H  
ATOM    568  O   GLU A  40      -0.760  19.024  27.971  1.00 63.05           O  
ATOM    569  CG  GLU A  40      -4.740  20.692  27.039  1.00 63.05           C  
ATOM    570  HG2 GLU A  40      -4.424  20.548  26.006  1.00 63.05           H  
ATOM    571  HG3 GLU A  40      -5.567  20.010  27.236  1.00 63.05           H  
ATOM    572  CD  GLU A  40      -5.235  22.133  27.230  1.00 63.05           C  
ATOM    573  OE1 GLU A  40      -6.315  22.430  26.672  1.00 63.05           O  
ATOM    574  OE2 GLU A  40      -4.614  22.892  28.011  1.00 63.05           O  
ATOM    575  N   ILE A  41      -1.784  18.123  29.746  1.00 69.95           N  
ATOM    576  H   ILE A  41      -2.671  17.873  30.158  1.00 69.95           H  
ATOM    577  CA  ILE A  41      -0.556  17.825  30.497  1.00 69.95           C  
ATOM    578  HA  ILE A  41       0.261  18.384  30.041  1.00 69.95           H  
ATOM    579  C   ILE A  41      -0.116  16.363  30.353  1.00 69.95           C  
ATOM    580  CB  ILE A  41      -0.653  18.321  31.956  1.00 69.95           C  
ATOM    581  HB  ILE A  41       0.261  18.042  32.480  1.00 69.95           H  
ATOM    582  O   ILE A  41       0.786  15.926  31.056  1.00 69.95           O  
ATOM    583  CG1 ILE A  41      -1.855  17.704  32.679  1.00 69.95           C  
ATOM    584 HG12 ILE A  41      -1.802  16.625  32.530  1.00 69.95           H  
ATOM    585 HG13 ILE A  41      -2.771  18.080  32.223  1.00 69.95           H  
ATOM    586  CG2 ILE A  41      -0.753  19.852  31.957  1.00 69.95           C  
ATOM    587 HG21 ILE A  41      -0.603  20.244  32.963  1.00 69.95           H  
ATOM    588 HG22 ILE A  41      -1.727  20.163  31.580  1.00 69.95           H  
ATOM    589 HG23 ILE A  41       0.017  20.253  31.298  1.00 69.95           H  
ATOM    590  CD1 ILE A  41      -1.919  17.987  34.182  1.00 69.95           C  
ATOM    591 HD11 ILE A  41      -1.915  19.060  34.377  1.00 69.95           H  
ATOM    592 HD12 ILE A  41      -2.840  17.574  34.594  1.00 69.95           H  
ATOM    593 HD13 ILE A  41      -1.069  17.515  34.675  1.00 69.95           H  
ATOM    594  N   GLY A  42      -0.723  15.617  29.426  1.00 62.85           N  
ATOM    595  H   GLY A  42      -1.434  16.055  28.858  1.00 62.85           H  
ATOM    596  CA  GLY A  42      -0.303  14.260  29.076  1.00 62.85           C  
ATOM    597  HA2 GLY A  42       0.772  14.157  29.227  1.00 62.85           H  
ATOM    598  HA3 GLY A  42      -0.511  14.098  28.019  1.00 62.85           H  
ATOM    599  C   GLY A  42      -0.996  13.145  29.856  1.00 62.85           C  
ATOM    600  O   GLY A  42      -0.498  12.022  29.845  1.00 62.85           O  
ATOM    601  N   PHE A  43      -2.131  13.411  30.519  1.00 69.60           N  
ATOM    602  H   PHE A  43      -2.523  14.342  30.495  1.00 69.60           H  
ATOM    603  CA  PHE A  43      -2.925  12.317  31.077  1.00 69.60           C  
ATOM    604  HA  PHE A  43      -2.235  11.656  31.602  1.00 69.60           H  
ATOM    605  C   PHE A  43      -3.598  11.505  29.975  1.00 69.60           C  
ATOM    606  CB  PHE A  43      -3.971  12.766  32.100  1.00 69.60           C  
ATOM    607  HB2 PHE A  43      -4.468  13.671  31.750  1.00 69.60           H  
ATOM    608  HB3 PHE A  43      -4.742  11.998  32.161  1.00 69.60           H  
ATOM    609  O   PHE A  43      -4.434  11.995  29.215  1.00 69.60           O  
ATOM    610  CG  PHE A  43      -3.408  12.947  33.488  1.00 69.60           C  
ATOM    611  CD1 PHE A  43      -3.410  11.864  34.377  1.00 69.60           C  
ATOM    612  HD1 PHE A  43      -3.835  10.924  34.056  1.00 69.60           H  
ATOM    613  CD2 PHE A  43      -2.813  14.155  33.867  1.00 69.60           C  
ATOM    614  HD2 PHE A  43      -2.811  14.974  33.163  1.00 69.60           H  
ATOM    615  CE1 PHE A  43      -2.790  11.978  35.629  1.00 69.60           C  
ATOM    616  HE1 PHE A  43      -2.724  11.115  36.275  1.00 69.60           H  
ATOM    617  CE2 PHE A  43      -2.205  14.282  35.127  1.00 69.60           C  
ATOM    618  HE2 PHE A  43      -1.713  15.204  35.400  1.00 69.60           H  
ATOM    619  CZ  PHE A  43      -2.178  13.183  35.999  1.00 69.60           C  
ATOM    620  HZ  PHE A  43      -1.640  13.246  36.934  1.00 69.60           H  
ATOM    621  N   ASP A  44      -3.285  10.222  29.981  1.00 56.49           N  
ATOM    622  H   ASP A  44      -2.587   9.940  30.654  1.00 56.49           H  
ATOM    623  CA  ASP A  44      -3.987   9.158  29.290  1.00 56.49           C  
ATOM    624  HA  ASP A  44      -4.703   9.596  28.594  1.00 56.49           H  
ATOM    625  C   ASP A  44      -4.784   8.298  30.292  1.00 56.49           C  
ATOM    626  CB  ASP A  44      -2.965   8.363  28.460  1.00 56.49           C  
ATOM    627  HB2 ASP A  44      -2.484   9.049  27.762  1.00 56.49           H  
ATOM    628  HB3 ASP A  44      -3.497   7.621  27.865  1.00 56.49           H  
ATOM    629  O   ASP A  44      -4.944   8.633  31.467  1.00 56.49           O  
ATOM    630  CG  ASP A  44      -1.877   7.652  29.279  1.00 56.49           C  
ATOM    631  OD1 ASP A  44      -2.075   7.441  30.507  1.00 56.49           O  
ATOM    632  OD2 ASP A  44      -0.881   7.249  28.644  1.00 56.49           O  
ATOM    633  N   SER A  45      -5.319   7.163  29.839  1.00 48.73           N  
ATOM    634  H   SER A  45      -5.095   6.877  28.897  1.00 48.73           H  
ATOM    635  CA  SER A  45      -6.122   6.283  30.701  1.00 48.73           C  
ATOM    636  HA  SER A  45      -6.921   6.870  31.154  1.00 48.73           H  
ATOM    637  C   SER A  45      -5.316   5.654  31.847  1.00 48.73           C  
ATOM    638  CB  SER A  45      -6.760   5.172  29.868  1.00 48.73           C  
ATOM    639  HB2 SER A  45      -5.984   4.599  29.361  1.00 48.73           H  
ATOM    640  HB3 SER A  45      -7.317   4.504  30.525  1.00 48.73           H  
ATOM    641  O   SER A  45      -5.872   5.429  32.924  1.00 48.73           O  
ATOM    642  OG  SER A  45      -7.650   5.722  28.914  1.00 48.73           O  
ATOM    643  HG  SER A  45      -7.156   6.283  28.312  1.00 48.73           H  
ATOM    644  N   LEU A  46      -4.024   5.366  31.638  1.00 49.11           N  
ATOM    645  H   LEU A  46      -3.565   5.745  30.822  1.00 49.11           H  
ATOM    646  CA  LEU A  46      -3.182   4.698  32.633  1.00 49.11           C  
ATOM    647  HA  LEU A  46      -3.732   3.856  33.052  1.00 49.11           H  
ATOM    648  C   LEU A  46      -2.857   5.665  33.775  1.00 49.11           C  
ATOM    649  CB  LEU A  46      -1.900   4.179  31.950  1.00 49.11           C  
ATOM    650  HB2 LEU A  46      -2.154   3.691  31.009  1.00 49.11           H  
ATOM    651  HB3 LEU A  46      -1.261   5.028  31.707  1.00 49.11           H  
ATOM    652  O   LEU A  46      -3.164   5.404  34.941  1.00 49.11           O  
ATOM    653  CG  LEU A  46      -1.117   3.187  32.833  1.00 49.11           C  
ATOM    654  HG  LEU A  46      -1.177   3.492  33.878  1.00 49.11           H  
ATOM    655  CD1 LEU A  46      -1.693   1.774  32.693  1.00 49.11           C  
ATOM    656 HD11 LEU A  46      -2.741   1.764  32.994  1.00 49.11           H  
ATOM    657 HD12 LEU A  46      -1.604   1.429  31.663  1.00 49.11           H  
ATOM    658 HD13 LEU A  46      -1.137   1.091  33.335  1.00 49.11           H  
ATOM    659  CD2 LEU A  46       0.357   3.152  32.436  1.00 49.11           C  
ATOM    660 HD21 LEU A  46       0.458   2.862  31.390  1.00 49.11           H  
ATOM    661 HD22 LEU A  46       0.891   2.440  33.064  1.00 49.11           H  
ATOM    662 HD23 LEU A  46       0.796   4.140  32.579  1.00 49.11           H  
ATOM    663  N   THR A  47      -2.327   6.829  33.410  1.00 68.25           N  
ATOM    664  H   THR A  47      -2.151   6.981  32.427  1.00 68.25           H  
ATOM    665  CA  THR A  47      -2.020   7.913  34.348  1.00 68.25           C  
ATOM    666  HA  THR A  47      -1.342   7.536  35.114  1.00 68.25           H  
ATOM    667  C   THR A  47      -3.283   8.408  35.060  1.00 68.25           C  
ATOM    668  CB  THR A  47      -1.316   9.064  33.618  1.00 68.25           C  
ATOM    669  HB  THR A  47      -1.261   9.932  34.276  1.00 68.25           H  
ATOM    670  O   THR A  47      -3.253   8.669  36.264  1.00 68.25           O  
ATOM    671  CG2 THR A  47       0.093   8.700  33.159  1.00 68.25           C  
ATOM    672 HG21 THR A  47       0.536   9.555  32.648  1.00 68.25           H  
ATOM    673 HG22 THR A  47       0.711   8.447  34.021  1.00 68.25           H  
ATOM    674 HG23 THR A  47       0.067   7.855  32.472  1.00 68.25           H  
ATOM    675  OG1 THR A  47      -2.040   9.400  32.465  1.00 68.25           O  
ATOM    676  HG1 THR A  47      -1.871   8.716  31.813  1.00 68.25           H  
ATOM    677  N   ALA A  48      -4.441   8.443  34.387  1.00 68.55           N  
ATOM    678  H   ALA A  48      -4.420   8.306  33.386  1.00 68.55           H  
ATOM    679  CA  ALA A  48      -5.703   8.827  35.021  1.00 68.55           C  
ATOM    680  HA  ALA A  48      -5.563   9.812  35.465  1.00 68.55           H  
ATOM    681  C   ALA A  48      -6.119   7.868  36.152  1.00 68.55           C  
ATOM    682  CB  ALA A  48      -6.793   8.916  33.945  1.00 68.55           C  
ATOM    683  HB1 ALA A  48      -6.546   9.708  33.238  1.00 68.55           H  
ATOM    684  HB2 ALA A  48      -6.868   7.970  33.409  1.00 68.55           H  
ATOM    685  HB3 ALA A  48      -7.757   9.137  34.403  1.00 68.55           H  
ATOM    686  O   ALA A  48      -6.571   8.304  37.219  1.00 68.55           O  
ATOM    687  N   VAL A  49      -5.945   6.558  35.946  1.00 60.92           N  
ATOM    688  H   VAL A  49      -5.549   6.266  35.063  1.00 60.92           H  
ATOM    689  CA  VAL A  49      -6.216   5.537  36.968  1.00 60.92           C  
ATOM    690  HA  VAL A  49      -7.209   5.717  37.380  1.00 60.92           H  
ATOM    691  C   VAL A  49      -5.232   5.648  38.131  1.00 60.92           C  
ATOM    692  CB  VAL A  49      -6.200   4.128  36.341  1.00 60.92           C  
ATOM    693  HB  VAL A  49      -5.319   4.013  35.710  1.00 60.92           H  
ATOM    694  O   VAL A  49      -5.651   5.533  39.288  1.00 60.92           O  
ATOM    695  CG1 VAL A  49      -6.189   3.008  37.392  1.00 60.92           C  
ATOM    696 HG11 VAL A  49      -5.228   3.002  37.907  1.00 60.92           H  
ATOM    697 HG12 VAL A  49      -6.305   2.042  36.900  1.00 60.92           H  
ATOM    698 HG13 VAL A  49      -6.993   3.168  38.111  1.00 60.92           H  
ATOM    699  CG2 VAL A  49      -7.458   3.927  35.486  1.00 60.92           C  
ATOM    700 HG21 VAL A  49      -7.524   4.711  34.732  1.00 60.92           H  
ATOM    701 HG22 VAL A  49      -7.400   2.970  34.967  1.00 60.92           H  
ATOM    702 HG23 VAL A  49      -8.354   3.961  36.106  1.00 60.92           H  
ATOM    703  N   GLU A  50      -3.954   5.907  37.853  1.00 68.32           N  
ATOM    704  H   GLU A  50      -3.656   5.961  36.890  1.00 68.32           H  
ATOM    705  CA  GLU A  50      -2.945   6.069  38.900  1.00 68.32           C  
ATOM    706  HA  GLU A  50      -2.997   5.196  39.550  1.00 68.32           H  
ATOM    707  C   GLU A  50      -3.221   7.305  39.768  1.00 68.32           C  
ATOM    708  CB  GLU A  50      -1.536   6.113  38.298  1.00 68.32           C  
ATOM    709  HB2 GLU A  50      -1.442   5.340  37.536  1.00 68.32           H  
ATOM    710  HB3 GLU A  50      -1.355   7.089  37.849  1.00 68.32           H  
ATOM    711  O   GLU A  50      -3.253   7.195  40.999  1.00 68.32           O  
ATOM    712  CG  GLU A  50      -0.522   5.838  39.421  1.00 68.32           C  
ATOM    713  HG2 GLU A  50      -0.667   4.820  39.784  1.00 68.32           H  
ATOM    714  HG3 GLU A  50      -0.724   6.510  40.255  1.00 68.32           H  
ATOM    715  CD  GLU A  50       0.937   6.021  39.006  1.00 68.32           C  
ATOM    716  OE1 GLU A  50       1.728   6.320  39.944  1.00 68.32           O  
ATOM    717  OE2 GLU A  50       1.217   5.919  37.796  1.00 68.32           O  
ATOM    718  N   LEU A  51      -3.533   8.451  39.151  1.00 80.27           N  
ATOM    719  H   LEU A  51      -3.463   8.483  38.144  1.00 80.27           H  
ATOM    720  CA  LEU A  51      -3.916   9.668  39.870  1.00 80.27           C  
ATOM    721  HA  LEU A  51      -3.083   9.965  40.508  1.00 80.27           H  
ATOM    722  C   LEU A  51      -5.121   9.419  40.780  1.00 80.27           C  
ATOM    723  CB  LEU A  51      -4.192  10.793  38.859  1.00 80.27           C  
ATOM    724  HB2 LEU A  51      -4.906  10.441  38.114  1.00 80.27           H  
ATOM    725  HB3 LEU A  51      -3.253  11.023  38.355  1.00 80.27           H  
ATOM    726  O   LEU A  51      -5.097   9.759  41.963  1.00 80.27           O  
ATOM    727  CG  LEU A  51      -4.735  12.090  39.490  1.00 80.27           C  
ATOM    728  HG  LEU A  51      -5.678  11.882  39.996  1.00 80.27           H  
ATOM    729  CD1 LEU A  51      -3.750  12.678  40.501  1.00 80.27           C  
ATOM    730 HD11 LEU A  51      -4.077  13.668  40.818  1.00 80.27           H  
ATOM    731 HD12 LEU A  51      -3.681  12.038  41.381  1.00 80.27           H  
ATOM    732 HD13 LEU A  51      -2.763  12.758  40.047  1.00 80.27           H  
ATOM    733  CD2 LEU A  51      -5.022  13.134  38.416  1.00 80.27           C  
ATOM    734 HD21 LEU A  51      -4.094  13.437  37.931  1.00 80.27           H  
ATOM    735 HD22 LEU A  51      -5.693  12.726  37.661  1.00 80.27           H  
ATOM    736 HD23 LEU A  51      -5.487  14.012  38.865  1.00 80.27           H  
ATOM    737  N   ARG A  52      -6.166   8.764  40.265  1.00 73.18           N  
ATOM    738  H   ARG A  52      -6.126   8.515  39.287  1.00 73.18           H  
ATOM    739  CA  ARG A  52      -7.332   8.378  41.070  1.00 73.18           C  
ATOM    740  HA  ARG A  52      -7.801   9.273  41.479  1.00 73.18           H  
ATOM    741  C   ARG A  52      -6.937   7.506  42.264  1.00 73.18           C  
ATOM    742  CB  ARG A  52      -8.322   7.652  40.156  1.00 73.18           C  
ATOM    743  HB2 ARG A  52      -7.817   6.782  39.736  1.00 73.18           H  
ATOM    744  HB3 ARG A  52      -8.591   8.299  39.321  1.00 73.18           H  
ATOM    745  O   ARG A  52      -7.444   7.714  43.365  1.00 73.18           O  
ATOM    746  CG  ARG A  52      -9.610   7.219  40.878  1.00 73.18           C  
ATOM    747  HG2 ARG A  52      -9.433   6.962  41.922  1.00 73.18           H  
ATOM    748  HG3 ARG A  52     -10.325   8.040  40.844  1.00 73.18           H  
ATOM    749  CD  ARG A  52     -10.203   5.996  40.182  1.00 73.18           C  
ATOM    750  HD2 ARG A  52     -10.273   6.234  39.120  1.00 73.18           H  
ATOM    751  HD3 ARG A  52     -11.205   5.823  40.574  1.00 73.18           H  
ATOM    752  NE  ARG A  52      -9.377   4.781  40.371  1.00 73.18           N  
ATOM    753  HE  ARG A  52      -8.539   4.861  40.928  1.00 73.18           H  
ATOM    754  NH1 ARG A  52     -10.506   3.433  38.899  1.00 73.18           N  
ATOM    755 HH11 ARG A  52     -10.542   2.580  38.359  1.00 73.18           H  
ATOM    756 HH12 ARG A  52     -11.088   4.224  38.662  1.00 73.18           H  
ATOM    757  NH2 ARG A  52      -8.741   2.635  39.980  1.00 73.18           N  
ATOM    758 HH21 ARG A  52      -8.787   1.781  39.443  1.00 73.18           H  
ATOM    759 HH22 ARG A  52      -7.963   2.799  40.604  1.00 73.18           H  
ATOM    760  CZ  ARG A  52      -9.544   3.628  39.752  1.00 73.18           C  
ATOM    761  N   ASN A  53      -6.067   6.516  42.067  1.00 72.08           N  
ATOM    762  H   ASN A  53      -5.660   6.415  41.148  1.00 72.08           H  
ATOM    763  CA  ASN A  53      -5.644   5.607  43.136  1.00 72.08           C  
ATOM    764  HA  ASN A  53      -6.526   5.174  43.607  1.00 72.08           H  
ATOM    765  C   ASN A  53      -4.881   6.344  44.239  1.00 72.08           C  
ATOM    766  CB  ASN A  53      -4.793   4.474  42.544  1.00 72.08           C  
ATOM    767  HB2 ASN A  53      -3.995   4.894  41.930  1.00 72.08           H  
ATOM    768  HB3 ASN A  53      -4.328   3.912  43.354  1.00 72.08           H  
ATOM    769  O   ASN A  53      -5.183   6.151  45.420  1.00 72.08           O  
ATOM    770  CG  ASN A  53      -5.590   3.494  41.711  1.00 72.08           C  
ATOM    771  ND2 ASN A  53      -4.912   2.660  40.959  1.00 72.08           N  
ATOM    772 HD21 ASN A  53      -5.390   2.003  40.359  1.00 72.08           H  
ATOM    773 HD22 ASN A  53      -3.906   2.737  40.905  1.00 72.08           H  
ATOM    774  OD1 ASN A  53      -6.817   3.440  41.757  1.00 72.08           O  
ATOM    775  N   ARG A  54      -3.953   7.224  43.855  1.00 82.02           N  
ATOM    776  H   ARG A  54      -3.758   7.315  42.868  1.00 82.02           H  
ATOM    777  CA  ARG A  54      -3.219   8.085  44.788  1.00 82.02           C  
ATOM    778  HA  ARG A  54      -2.704   7.478  45.533  1.00 82.02           H  
ATOM    779  C   ARG A  54      -4.164   8.996  45.560  1.00 82.02           C  
ATOM    780  CB  ARG A  54      -2.178   8.893  44.009  1.00 82.02           C  
ATOM    781  HB2 ARG A  54      -1.815   9.703  44.643  1.00 82.02           H  
ATOM    782  HB3 ARG A  54      -2.642   9.333  43.126  1.00 82.02           H  
ATOM    783  O   ARG A  54      -4.134   9.006  46.786  1.00 82.02           O  
ATOM    784  CG  ARG A  54      -0.982   8.024  43.599  1.00 82.02           C  
ATOM    785  HG2 ARG A  54      -0.376   7.803  44.479  1.00 82.02           H  
ATOM    786  HG3 ARG A  54      -1.318   7.091  43.147  1.00 82.02           H  
ATOM    787  CD  ARG A  54      -0.150   8.789  42.577  1.00 82.02           C  
ATOM    788  HD2 ARG A  54       0.050   9.796  42.944  1.00 82.02           H  
ATOM    789  HD3 ARG A  54      -0.756   8.887  41.677  1.00 82.02           H  
ATOM    790  NE  ARG A  54       1.101   8.092  42.230  1.00 82.02           N  
ATOM    791  HE  ARG A  54       1.047   7.335  41.564  1.00 82.02           H  
ATOM    792  NH1 ARG A  54       2.575   9.630  43.099  1.00 82.02           N  
ATOM    793 HH11 ARG A  54       3.509  10.013  43.129  1.00 82.02           H  
ATOM    794 HH12 ARG A  54       1.807  10.109  43.548  1.00 82.02           H  
ATOM    795  NH2 ARG A  54       3.282   7.931  41.784  1.00 82.02           N  
ATOM    796 HH21 ARG A  54       4.197   8.343  41.668  1.00 82.02           H  
ATOM    797 HH22 ARG A  54       2.992   7.238  41.109  1.00 82.02           H  
ATOM    798  CZ  ARG A  54       2.319   8.560  42.390  1.00 82.02           C  
ATOM    799  N   LEU A  55      -5.102   9.653  44.882  1.00 86.24           N  
ATOM    800  H   LEU A  55      -5.072   9.623  43.873  1.00 86.24           H  
ATOM    801  CA  LEU A  55      -6.087  10.509  45.546  1.00 86.24           C  
ATOM    802  HA  LEU A  55      -5.548  11.219  46.173  1.00 86.24           H  
ATOM    803  C   LEU A  55      -7.004   9.736  46.495  1.00 86.24           C  
ATOM    804  CB  LEU A  55      -6.897  11.276  44.494  1.00 86.24           C  
ATOM    805  HB2 LEU A  55      -7.282  10.568  43.760  1.00 86.24           H  
ATOM    806  HB3 LEU A  55      -7.746  11.755  44.981  1.00 86.24           H  
ATOM    807  O   LEU A  55      -7.277  10.219  47.593  1.00 86.24           O  
ATOM    808  CG  LEU A  55      -6.075  12.359  43.780  1.00 86.24           C  
ATOM    809  HG  LEU A  55      -5.166  11.929  43.359  1.00 86.24           H  
ATOM    810  CD1 LEU A  55      -6.909  12.943  42.648  1.00 86.24           C  
ATOM    811 HD11 LEU A  55      -7.825  13.387  43.038  1.00 86.24           H  
ATOM    812 HD12 LEU A  55      -6.331  13.700  42.120  1.00 86.24           H  
ATOM    813 HD13 LEU A  55      -7.156  12.146  41.946  1.00 86.24           H  
ATOM    814  CD2 LEU A  55      -5.681  13.497  44.721  1.00 86.24           C  
ATOM    815 HD21 LEU A  55      -4.995  13.143  45.491  1.00 86.24           H  
ATOM    816 HD22 LEU A  55      -5.147  14.255  44.148  1.00 86.24           H  
ATOM    817 HD23 LEU A  55      -6.563  13.942  45.181  1.00 86.24           H  
ATOM    818  N   ASN A  56      -7.438   8.525  46.141  1.00 77.92           N  
ATOM    819  H   ASN A  56      -7.223   8.194  45.211  1.00 77.92           H  
ATOM    820  CA  ASN A  56      -8.197   7.665  47.052  1.00 77.92           C  
ATOM    821  HA  ASN A  56      -9.092   8.192  47.383  1.00 77.92           H  
ATOM    822  C   ASN A  56      -7.391   7.325  48.314  1.00 77.92           C  
ATOM    823  CB  ASN A  56      -8.617   6.381  46.319  1.00 77.92           C  
ATOM    824  HB2 ASN A  56      -7.760   5.960  45.794  1.00 77.92           H  
ATOM    825  HB3 ASN A  56      -8.961   5.654  47.055  1.00 77.92           H  
ATOM    826  O   ASN A  56      -7.940   7.360  49.414  1.00 77.92           O  
ATOM    827  CG  ASN A  56      -9.755   6.591  45.342  1.00 77.92           C  
ATOM    828  ND2 ASN A  56      -9.981   5.652  44.452  1.00 77.92           N  
ATOM    829 HD21 ASN A  56      -9.320   4.893  44.360  1.00 77.92           H  
ATOM    830 HD22 ASN A  56     -10.681   5.860  43.754  1.00 77.92           H  
ATOM    831  OD1 ASN A  56     -10.493   7.559  45.375  1.00 77.92           O  
ATOM    832  N   ALA A  57      -6.093   7.041  48.178  1.00 84.26           N  
ATOM    833  H   ALA A  57      -5.682   7.042  47.255  1.00 84.26           H  
ATOM    834  CA  ALA A  57      -5.219   6.772  49.318  1.00 84.26           C  
ATOM    835  HA  ALA A  57      -5.678   5.996  49.931  1.00 84.26           H  
ATOM    836  C   ALA A  57      -5.041   8.012  50.210  1.00 84.26           C  
ATOM    837  CB  ALA A  57      -3.879   6.239  48.797  1.00 84.26           C  
ATOM    838  HB1 ALA A  57      -3.244   5.963  49.639  1.00 84.26           H  
ATOM    839  HB2 ALA A  57      -3.368   7.002  48.211  1.00 84.26           H  
ATOM    840  HB3 ALA A  57      -4.043   5.362  48.171  1.00 84.26           H  
ATOM    841  O   ALA A  57      -5.157   7.914  51.432  1.00 84.26           O  
ATOM    842  N   SER A  58      -4.830   9.181  49.603  1.00 88.42           N  
ATOM    843  H   SER A  58      -4.626   9.167  48.614  1.00 88.42           H  
ATOM    844  CA  SER A  58      -4.578  10.441  50.310  1.00 88.42           C  
ATOM    845  HA  SER A  58      -3.855  10.250  51.104  1.00 88.42           H  
ATOM    846  C   SER A  58      -5.834  11.024  50.971  1.00 88.42           C  
ATOM    847  CB  SER A  58      -3.935  11.440  49.334  1.00 88.42           C  
ATOM    848  HB2 SER A  58      -4.631  11.676  48.529  1.00 88.42           H  
ATOM    849  HB3 SER A  58      -3.667  12.352  49.867  1.00 88.42           H  
ATOM    850  O   SER A  58      -5.740  11.720  51.981  1.00 88.42           O  
ATOM    851  OG  SER A  58      -2.769  10.841  48.795  1.00 88.42           O  
ATOM    852  HG  SER A  58      -2.294  11.406  48.181  1.00 88.42           H  
ATOM    853  N   THR A  59      -7.023  10.729  50.436  1.00 83.16           N  
ATOM    854  H   THR A  59      -7.023  10.195  49.579  1.00 83.16           H  
ATOM    855  CA  THR A  59      -8.299  11.305  50.906  1.00 83.16           C  
ATOM    856  HA  THR A  59      -8.091  12.103  51.620  1.00 83.16           H  
ATOM    857  C   THR A  59      -9.200  10.308  51.639  1.00 83.16           C  
ATOM    858  CB  THR A  59      -9.076  11.945  49.748  1.00 83.16           C  
ATOM    859  HB  THR A  59      -9.975  12.415  50.148  1.00 83.16           H  
ATOM    860  O   THR A  59     -10.123  10.719  52.339  1.00 83.16           O  
ATOM    861  CG2 THR A  59      -8.278  13.014  48.998  1.00 83.16           C  
ATOM    862 HG21 THR A  59      -8.126  13.879  49.643  1.00 83.16           H  
ATOM    863 HG22 THR A  59      -8.832  13.315  48.109  1.00 83.16           H  
ATOM    864 HG23 THR A  59      -7.307  12.635  48.677  1.00 83.16           H  
ATOM    865  OG1 THR A  59      -9.469  10.961  48.825  1.00 83.16           O  
ATOM    866  HG1 THR A  59      -8.691  10.747  48.304  1.00 83.16           H  
ATOM    867  N   GLY A  60      -8.958   9.001  51.498  1.00 77.87           N  
ATOM    868  H   GLY A  60      -8.198   8.714  50.899  1.00 77.87           H  
ATOM    869  CA  GLY A  60      -9.850   7.946  51.988  1.00 77.87           C  
ATOM    870  HA2 GLY A  60      -9.326   6.992  51.916  1.00 77.87           H  
ATOM    871  HA3 GLY A  60     -10.095   8.137  53.033  1.00 77.87           H  
ATOM    872  C   GLY A  60     -11.161   7.820  51.201  1.00 77.87           C  
ATOM    873  O   GLY A  60     -12.057   7.085  51.621  1.00 77.87           O  
ATOM    874  N   LEU A  61     -11.291   8.540  50.083  1.00 79.31           N  
ATOM    875  H   LEU A  61     -10.509   9.106  49.786  1.00 79.31           H  
ATOM    876  CA  LEU A  61     -12.469   8.508  49.224  1.00 79.31           C  
ATOM    877  HA  LEU A  61     -13.353   8.392  49.852  1.00 79.31           H  
ATOM    878  C   LEU A  61     -12.449   7.306  48.270  1.00 79.31           C  
ATOM    879  CB  LEU A  61     -12.590   9.843  48.463  1.00 79.31           C  
ATOM    880  HB2 LEU A  61     -13.443   9.789  47.786  1.00 79.31           H  
ATOM    881  HB3 LEU A  61     -11.699   9.972  47.848  1.00 79.31           H  
ATOM    882  O   LEU A  61     -11.458   6.589  48.124  1.00 79.31           O  
ATOM    883  CG  LEU A  61     -12.772  11.086  49.356  1.00 79.31           C  
ATOM    884  HG  LEU A  61     -11.922  11.195  50.029  1.00 79.31           H  
ATOM    885  CD1 LEU A  61     -12.843  12.319  48.460  1.00 79.31           C  
ATOM    886 HD11 LEU A  61     -11.919  12.396  47.886  1.00 79.31           H  
ATOM    887 HD12 LEU A  61     -13.685  12.235  47.772  1.00 79.31           H  
ATOM    888 HD13 LEU A  61     -12.965  13.214  49.070  1.00 79.31           H  
ATOM    889  CD2 LEU A  61     -14.045  11.004  50.201  1.00 79.31           C  
ATOM    890 HD21 LEU A  61     -13.918  10.258  50.985  1.00 79.31           H  
ATOM    891 HD22 LEU A  61     -14.898  10.735  49.578  1.00 79.31           H  
ATOM    892 HD23 LEU A  61     -14.237  11.965  50.677  1.00 79.31           H  
ATOM    893  N   ARG A  62     -13.585   7.091  47.601  1.00 72.29           N  
ATOM    894  H   ARG A  62     -14.347   7.728  47.784  1.00 72.29           H  
ATOM    895  CA  ARG A  62     -13.712   6.197  46.445  1.00 72.29           C  
ATOM    896  HA  ARG A  62     -12.738   5.778  46.193  1.00 72.29           H  
ATOM    897  C   ARG A  62     -14.148   7.004  45.229  1.00 72.29           C  
ATOM    898  CB  ARG A  62     -14.689   5.053  46.738  1.00 72.29           C  
ATOM    899  HB2 ARG A  62     -15.005   4.627  45.786  1.00 72.29           H  
ATOM    900  HB3 ARG A  62     -15.571   5.438  47.250  1.00 72.29           H  
ATOM    901  O   ARG A  62     -15.333   7.065  44.913  1.00 72.29           O  
ATOM    902  CG  ARG A  62     -14.045   3.935  47.559  1.00 72.29           C  
ATOM    903  HG2 ARG A  62     -13.814   4.290  48.563  1.00 72.29           H  
ATOM    904  HG3 ARG A  62     -13.128   3.609  47.068  1.00 72.29           H  
ATOM    905  CD  ARG A  62     -15.033   2.766  47.621  1.00 72.29           C  
ATOM    906  HD2 ARG A  62     -15.348   2.529  46.605  1.00 72.29           H  
ATOM    907  HD3 ARG A  62     -15.905   3.074  48.198  1.00 72.29           H  
ATOM    908  NE  ARG A  62     -14.424   1.571  48.230  1.00 72.29           N  
ATOM    909  HE  ARG A  62     -13.521   1.704  48.662  1.00 72.29           H  
ATOM    910  NH1 ARG A  62     -16.084   0.096  47.653  1.00 72.29           N  
ATOM    911 HH11 ARG A  62     -16.582   0.859  47.219  1.00 72.29           H  
ATOM    912 HH12 ARG A  62     -16.428  -0.850  47.572  1.00 72.29           H  
ATOM    913  NH2 ARG A  62     -14.266  -0.644  48.720  1.00 72.29           N  
ATOM    914 HH21 ARG A  62     -13.343  -0.482  49.096  1.00 72.29           H  
ATOM    915 HH22 ARG A  62     -14.622  -1.586  48.646  1.00 72.29           H  
ATOM    916  CZ  ARG A  62     -14.927   0.351  48.201  1.00 72.29           C  
ATOM    917  N   LEU A  63     -13.183   7.638  44.580  1.00 73.00           N  
ATOM    918  H   LEU A  63     -12.240   7.579  44.937  1.00 73.00           H  
ATOM    919  CA  LEU A  63     -13.408   8.468  43.405  1.00 73.00           C  
ATOM    920  HA  LEU A  63     -14.277   9.087  43.627  1.00 73.00           H  
ATOM    921  C   LEU A  63     -13.722   7.603  42.166  1.00 73.00           C  
ATOM    922  CB  LEU A  63     -12.200   9.399  43.196  1.00 73.00           C  
ATOM    923  HB2 LEU A  63     -11.308   8.786  43.061  1.00 73.00           H  
ATOM    924  HB3 LEU A  63     -12.352   9.973  42.282  1.00 73.00           H  
ATOM    925  O   LEU A  63     -13.194   6.489  42.051  1.00 73.00           O  
ATOM    926  CG  LEU A  63     -11.971  10.376  44.371  1.00 73.00           C  
ATOM    927  HG  LEU A  63     -12.015   9.829  45.313  1.00 73.00           H  
ATOM    928  CD1 LEU A  63     -10.599  11.044  44.312  1.00 73.00           C  
ATOM    929 HD11 LEU A  63     -10.392  11.526  45.268  1.00 73.00           H  
ATOM    930 HD12 LEU A  63     -10.569  11.803  43.530  1.00 73.00           H  
ATOM    931 HD13 LEU A  63      -9.830  10.293  44.131  1.00 73.00           H  
ATOM    932  CD2 LEU A  63     -13.038  11.474  44.411  1.00 73.00           C  
ATOM    933 HD21 LEU A  63     -12.822  12.159  45.231  1.00 73.00           H  
ATOM    934 HD22 LEU A  63     -14.025  11.043  44.577  1.00 73.00           H  
ATOM    935 HD23 LEU A  63     -13.032  12.031  43.474  1.00 73.00           H  
ATOM    936  N   PRO A  64     -14.578   8.087  41.244  1.00 61.08           N  
ATOM    937  CA  PRO A  64     -14.935   7.368  40.020  1.00 61.08           C  
ATOM    938  HA  PRO A  64     -15.435   6.440  40.296  1.00 61.08           H  
ATOM    939  C   PRO A  64     -13.722   7.054  39.138  1.00 61.08           C  
ATOM    940  CB  PRO A  64     -15.924   8.271  39.271  1.00 61.08           C  
ATOM    941  HB2 PRO A  64     -15.399   8.870  38.527  1.00 61.08           H  
ATOM    942  HB3 PRO A  64     -16.717   7.696  38.793  1.00 61.08           H  
ATOM    943  O   PRO A  64     -12.719   7.762  39.159  1.00 61.08           O  
ATOM    944  CG  PRO A  64     -16.474   9.201  40.347  1.00 61.08           C  
ATOM    945  HG2 PRO A  64     -17.311   8.719  40.853  1.00 61.08           H  
ATOM    946  HG3 PRO A  64     -16.778  10.162  39.933  1.00 61.08           H  
ATOM    947  CD  PRO A  64     -15.308   9.346  41.316  1.00 61.08           C  
ATOM    948  HD2 PRO A  64     -14.660  10.162  40.997  1.00 61.08           H  
ATOM    949  HD3 PRO A  64     -15.709   9.543  42.310  1.00 61.08           H  
ATOM    950  N   ALA A  65     -13.809   6.013  38.306  1.00 51.84           N  
ATOM    951  H   ALA A  65     -14.665   5.479  38.275  1.00 51.84           H  
ATOM    952  CA  ALA A  65     -12.746   5.698  37.346  1.00 51.84           C  
ATOM    953  HA  ALA A  65     -11.794   5.658  37.875  1.00 51.84           H  
ATOM    954  C   ALA A  65     -12.573   6.777  36.262  1.00 51.84           C  
ATOM    955  CB  ALA A  65     -13.019   4.318  36.742  1.00 51.84           C  
ATOM    956  HB1 ALA A  65     -12.200   4.043  36.078  1.00 51.84           H  
ATOM    957  HB2 ALA A  65     -13.112   3.568  37.529  1.00 51.84           H  
ATOM    958  HB3 ALA A  65     -13.940   4.342  36.160  1.00 51.84           H  
ATOM    959  O   ALA A  65     -11.456   7.043  35.842  1.00 51.84           O  
ATOM    960  N   THR A  66     -13.664   7.433  35.872  1.00 55.14           N  
ATOM    961  H   THR A  66     -14.565   7.164  36.240  1.00 55.14           H  
ATOM    962  CA  THR A  66     -13.713   8.527  34.890  1.00 55.14           C  
ATOM    963  HA  THR A  66     -12.954   8.358  34.127  1.00 55.14           H  
ATOM    964  C   THR A  66     -13.438   9.899  35.496  1.00 55.14           C  
ATOM    965  CB  THR A  66     -15.091   8.542  34.212  1.00 55.14           C  
ATOM    966  HB  THR A  66     -15.219   9.440  33.608  1.00 55.14           H  
ATOM    967  O   THR A  66     -13.573  10.900  34.806  1.00 55.14           O  
ATOM    968  CG2 THR A  66     -15.257   7.315  33.315  1.00 55.14           C  
ATOM    969 HG21 THR A  66     -16.227   7.368  32.821  1.00 55.14           H  
ATOM    970 HG22 THR A  66     -14.478   7.310  32.553  1.00 55.14           H  
ATOM    971 HG23 THR A  66     -15.205   6.396  33.899  1.00 55.14           H  
ATOM    972  OG1 THR A  66     -16.086   8.478  35.213  1.00 55.14           O  
ATOM    973  HG1 THR A  66     -16.306   9.382  35.448  1.00 55.14           H  
ATOM    974  N   MET A  67     -13.024   9.963  36.766  1.00 68.93           N  
ATOM    975  H   MET A  67     -12.898   9.090  37.259  1.00 68.93           H  
ATOM    976  CA  MET A  67     -12.848  11.200  37.533  1.00 68.93           C  
ATOM    977  HA  MET A  67     -13.828  11.609  37.779  1.00 68.93           H  
ATOM    978  C   MET A  67     -12.068  12.287  36.781  1.00 68.93           C  
ATOM    979  CB  MET A  67     -12.120  10.810  38.823  1.00 68.93           C  
ATOM    980  HB2 MET A  67     -12.793  10.208  39.433  1.00 68.93           H  
ATOM    981  HB3 MET A  67     -11.260  10.197  38.555  1.00 68.93           H  
ATOM    982  O   MET A  67     -12.418  13.456  36.883  1.00 68.93           O  
ATOM    983  CG  MET A  67     -11.639  11.967  39.693  1.00 68.93           C  
ATOM    984  HG2 MET A  67     -12.492  12.378  40.234  1.00 68.93           H  
ATOM    985  HG3 MET A  67     -11.201  12.754  39.079  1.00 68.93           H  
ATOM    986  SD  MET A  67     -10.375  11.433  40.869  1.00 68.93           S  
ATOM    987  CE  MET A  67      -8.948  11.355  39.756  1.00 68.93           C  
ATOM    988  HE1 MET A  67      -9.103  10.587  38.999  1.00 68.93           H  
ATOM    989  HE2 MET A  67      -8.043  11.111  40.313  1.00 68.93           H  
ATOM    990  HE3 MET A  67      -8.809  12.312  39.253  1.00 68.93           H  
ATOM    991  N   VAL A  68     -11.030  11.909  36.032  1.00 72.53           N  
ATOM    992  H   VAL A  68     -10.815  10.923  35.980  1.00 72.53           H  
ATOM    993  CA  VAL A  68     -10.176  12.837  35.271  1.00 72.53           C  
ATOM    994  HA  VAL A  68      -9.895  13.670  35.916  1.00 72.53           H  
ATOM    995  C   VAL A  68     -10.914  13.438  34.067  1.00 72.53           C  
ATOM    996  CB  VAL A  68      -8.888  12.108  34.838  1.00 72.53           C  
ATOM    997  HB  VAL A  68      -9.141  11.335  34.113  1.00 72.53           H  
ATOM    998  O   VAL A  68     -10.657  14.575  33.700  1.00 72.53           O  
ATOM    999  CG1 VAL A  68      -7.845  13.036  34.225  1.00 72.53           C  
ATOM   1000 HG11 VAL A  68      -7.461  13.704  34.996  1.00 72.53           H  
ATOM   1001 HG12 VAL A  68      -8.270  13.607  33.400  1.00 72.53           H  
ATOM   1002 HG13 VAL A  68      -7.014  12.449  33.832  1.00 72.53           H  
ATOM   1003  CG2 VAL A  68      -8.216  11.449  36.054  1.00 72.53           C  
ATOM   1004 HG21 VAL A  68      -8.140  12.169  36.869  1.00 72.53           H  
ATOM   1005 HG22 VAL A  68      -8.775  10.572  36.381  1.00 72.53           H  
ATOM   1006 HG23 VAL A  68      -7.206  11.133  35.793  1.00 72.53           H  
ATOM   1007  N   PHE A  69     -11.878  12.719  33.491  1.00 58.74           N  
ATOM   1008  H   PHE A  69     -12.109  11.819  33.887  1.00 58.74           H  
ATOM   1009  CA  PHE A  69     -12.746  13.214  32.418  1.00 58.74           C  
ATOM   1010  HA  PHE A  69     -12.184  13.910  31.795  1.00 58.74           H  
ATOM   1011  C   PHE A  69     -13.960  13.981  32.967  1.00 58.74           C  
ATOM   1012  CB  PHE A  69     -13.183  12.031  31.542  1.00 58.74           C  
ATOM   1013  HB2 PHE A  69     -13.782  12.416  30.716  1.00 58.74           H  
ATOM   1014  HB3 PHE A  69     -13.826  11.372  32.126  1.00 58.74           H  
ATOM   1015  O   PHE A  69     -14.377  14.977  32.382  1.00 58.74           O  
ATOM   1016  CG  PHE A  69     -12.032  11.226  30.963  1.00 58.74           C  
ATOM   1017  CD1 PHE A  69     -11.233  11.777  29.944  1.00 58.74           C  
ATOM   1018  HD1 PHE A  69     -11.440  12.769  29.569  1.00 58.74           H  
ATOM   1019  CD2 PHE A  69     -11.744   9.937  31.453  1.00 58.74           C  
ATOM   1020  HD2 PHE A  69     -12.355   9.509  32.233  1.00 58.74           H  
ATOM   1021  CE1 PHE A  69     -10.153  11.046  29.419  1.00 58.74           C  
ATOM   1022  HE1 PHE A  69      -9.531  11.476  28.647  1.00 58.74           H  
ATOM   1023  CE2 PHE A  69     -10.663   9.206  30.928  1.00 58.74           C  
ATOM   1024  HE2 PHE A  69     -10.436   8.219  31.305  1.00 58.74           H  
ATOM   1025  CZ  PHE A  69      -9.867   9.761  29.912  1.00 58.74           C  
ATOM   1026  HZ  PHE A  69      -9.030   9.206  29.515  1.00 58.74           H  
ATOM   1027  N   ASP A  70     -14.494  13.555  34.118  1.00 63.78           N  
ATOM   1028  H   ASP A  70     -14.154  12.682  34.494  1.00 63.78           H  
ATOM   1029  CA  ASP A  70     -15.610  14.218  34.809  1.00 63.78           C  
ATOM   1030  HA  ASP A  70     -16.412  14.406  34.095  1.00 63.78           H  
ATOM   1031  C   ASP A  70     -15.188  15.568  35.426  1.00 63.78           C  
ATOM   1032  CB  ASP A  70     -16.144  13.295  35.922  1.00 63.78           C  
ATOM   1033  HB2 ASP A  70     -16.952  13.810  36.442  1.00 63.78           H  
ATOM   1034  HB3 ASP A  70     -15.347  13.122  36.646  1.00 63.78           H  
ATOM   1035  O   ASP A  70     -15.980  16.510  35.528  1.00 63.78           O  
ATOM   1036  CG  ASP A  70     -16.680  11.943  35.434  1.00 63.78           C  
ATOM   1037  OD1 ASP A  70     -17.324  11.901  34.366  1.00 63.78           O  
ATOM   1038  OD2 ASP A  70     -16.474  10.937  36.159  1.00 63.78           O  
ATOM   1039  N   HIS A  71     -13.925  15.663  35.853  1.00 75.82           N  
ATOM   1040  H   HIS A  71     -13.355  14.832  35.783  1.00 75.82           H  
ATOM   1041  CA  HIS A  71     -13.313  16.829  36.485  1.00 75.82           C  
ATOM   1042  HA  HIS A  71     -13.972  17.690  36.374  1.00 75.82           H  
ATOM   1043  C   HIS A  71     -11.981  17.151  35.792  1.00 75.82           C  
ATOM   1044  CB  HIS A  71     -13.150  16.570  37.990  1.00 75.82           C  
ATOM   1045  HB2 HIS A  71     -12.456  15.743  38.144  1.00 75.82           H  
ATOM   1046  HB3 HIS A  71     -12.720  17.459  38.451  1.00 75.82           H  
ATOM   1047  O   HIS A  71     -10.922  16.851  36.336  1.00 75.82           O  
ATOM   1048  CG  HIS A  71     -14.450  16.251  38.678  1.00 75.82           C  
ATOM   1049  CD2 HIS A  71     -14.739  15.128  39.401  1.00 75.82           C  
ATOM   1050  HD2 HIS A  71     -14.052  14.320  39.608  1.00 75.82           H  
ATOM   1051  ND1 HIS A  71     -15.611  16.977  38.573  1.00 75.82           N  
ATOM   1052  HD1 HIS A  71     -15.779  17.677  37.865  1.00 75.82           H  
ATOM   1053  CE1 HIS A  71     -16.573  16.311  39.225  1.00 75.82           C  
ATOM   1054  HE1 HIS A  71     -17.617  16.586  39.218  1.00 75.82           H  
ATOM   1055  NE2 HIS A  71     -16.089  15.189  39.776  1.00 75.82           N  
ATOM   1056  N   PRO A  72     -12.016  17.775  34.601  1.00 73.83           N  
ATOM   1057  CA  PRO A  72     -10.880  17.847  33.681  1.00 73.83           C  
ATOM   1058  HA  PRO A  72     -10.471  16.849  33.524  1.00 73.83           H  
ATOM   1059  C   PRO A  72      -9.711  18.707  34.149  1.00 73.83           C  
ATOM   1060  CB  PRO A  72     -11.458  18.330  32.346  1.00 73.83           C  
ATOM   1061  HB2 PRO A  72     -11.736  17.464  31.744  1.00 73.83           H  
ATOM   1062  HB3 PRO A  72     -10.767  18.964  31.791  1.00 73.83           H  
ATOM   1063  O   PRO A  72      -8.686  18.702  33.486  1.00 73.83           O  
ATOM   1064  CG  PRO A  72     -12.718  19.087  32.752  1.00 73.83           C  
ATOM   1065  HG2 PRO A  72     -12.454  20.101  33.054  1.00 73.83           H  
ATOM   1066  HG3 PRO A  72     -13.458  19.103  31.951  1.00 73.83           H  
ATOM   1067  CD  PRO A  72     -13.209  18.302  33.961  1.00 73.83           C  
ATOM   1068  HD2 PRO A  72     -13.837  17.476  33.626  1.00 73.83           H  
ATOM   1069  HD3 PRO A  72     -13.771  18.959  34.626  1.00 73.83           H  
ATOM   1070  N   ARG A  73      -9.831  19.430  35.263  1.00 83.09           N  
ATOM   1071  H   ARG A  73     -10.640  19.250  35.841  1.00 83.09           H  
ATOM   1072  CA  ARG A  73      -8.783  20.290  35.824  1.00 83.09           C  
ATOM   1073  HA  ARG A  73      -7.858  20.125  35.273  1.00 83.09           H  
ATOM   1074  C   ARG A  73      -8.533  19.960  37.301  1.00 83.09           C  
ATOM   1075  CB  ARG A  73      -9.178  21.765  35.678  1.00 83.09           C  
ATOM   1076  HB2 ARG A  73      -8.536  22.363  36.324  1.00 83.09           H  
ATOM   1077  HB3 ARG A  73     -10.209  21.900  36.005  1.00 83.09           H  
ATOM   1078  O   ARG A  73      -9.494  19.618  38.003  1.00 83.09           O  
ATOM   1079  CG  ARG A  73      -9.016  22.288  34.248  1.00 83.09           C  
ATOM   1080  HG2 ARG A  73      -9.624  21.709  33.552  1.00 83.09           H  
ATOM   1081  HG3 ARG A  73      -7.967  22.183  33.972  1.00 83.09           H  
ATOM   1082  CD  ARG A  73      -9.424  23.768  34.182  1.00 83.09           C  
ATOM   1083  HD2 ARG A  73     -10.454  23.836  33.832  1.00 83.09           H  
ATOM   1084  HD3 ARG A  73      -9.367  24.201  35.181  1.00 83.09           H  
ATOM   1085  NE  ARG A  73      -8.503  24.529  33.324  1.00 83.09           N  
ATOM   1086  HE  ARG A  73      -7.530  24.423  33.572  1.00 83.09           H  
ATOM   1087  NH1 ARG A  73     -10.004  25.861  32.203  1.00 83.09           N  
ATOM   1088 HH11 ARG A  73     -10.747  25.498  32.783  1.00 83.09           H  
ATOM   1089 HH12 ARG A  73     -10.167  26.595  31.529  1.00 83.09           H  
ATOM   1090  NH2 ARG A  73      -7.833  26.008  31.733  1.00 83.09           N  
ATOM   1091 HH21 ARG A  73      -8.029  26.695  31.019  1.00 83.09           H  
ATOM   1092 HH22 ARG A  73      -6.873  25.734  31.886  1.00 83.09           H  
ATOM   1093  CZ  ARG A  73      -8.785  25.456  32.427  1.00 83.09           C  
ATOM   1094  N   PRO A  74      -7.300  20.129  37.808  1.00 87.54           N  
ATOM   1095  CA  PRO A  74      -6.963  19.918  39.215  1.00 87.54           C  
ATOM   1096  HA  PRO A  74      -7.009  18.846  39.407  1.00 87.54           H  
ATOM   1097  C   PRO A  74      -7.873  20.631  40.229  1.00 87.54           C  
ATOM   1098  CB  PRO A  74      -5.508  20.382  39.342  1.00 87.54           C  
ATOM   1099  HB2 PRO A  74      -4.979  19.855  40.136  1.00 87.54           H  
ATOM   1100  HB3 PRO A  74      -5.463  21.458  39.509  1.00 87.54           H  
ATOM   1101  O   PRO A  74      -8.328  19.999  41.183  1.00 87.54           O  
ATOM   1102  CG  PRO A  74      -4.929  20.066  37.967  1.00 87.54           C  
ATOM   1103  HG2 PRO A  74      -4.050  20.669  37.738  1.00 87.54           H  
ATOM   1104  HG3 PRO A  74      -4.687  19.005  37.906  1.00 87.54           H  
ATOM   1105  CD  PRO A  74      -6.090  20.383  37.033  1.00 87.54           C  
ATOM   1106  HD2 PRO A  74      -6.057  21.430  36.730  1.00 87.54           H  
ATOM   1107  HD3 PRO A  74      -6.025  19.734  36.160  1.00 87.54           H  
ATOM   1108  N   SER A  75      -8.198  21.911  40.028  1.00 83.94           N  
ATOM   1109  H   SER A  75      -7.783  22.392  39.242  1.00 83.94           H  
ATOM   1110  CA  SER A  75      -9.032  22.714  40.937  1.00 83.94           C  
ATOM   1111  HA  SER A  75      -8.613  22.657  41.942  1.00 83.94           H  
ATOM   1112  C   SER A  75     -10.478  22.218  40.997  1.00 83.94           C  
ATOM   1113  CB  SER A  75      -9.011  24.185  40.499  1.00 83.94           C  
ATOM   1114  HB2 SER A  75      -7.979  24.527  40.419  1.00 83.94           H  
ATOM   1115  HB3 SER A  75      -9.515  24.789  41.253  1.00 83.94           H  
ATOM   1116  O   SER A  75     -11.089  22.143  42.067  1.00 83.94           O  
ATOM   1117  OG  SER A  75      -9.676  24.357  39.259  1.00 83.94           O  
ATOM   1118  HG  SER A  75      -9.034  24.720  38.644  1.00 83.94           H  
ATOM   1119  N   VAL A  76     -11.020  21.806  39.849  1.00 86.05           N  
ATOM   1120  H   VAL A  76     -10.459  21.929  39.018  1.00 86.05           H  
ATOM   1121  CA  VAL A  76     -12.363  21.226  39.739  1.00 86.05           C  
ATOM   1122  HA  VAL A  76     -13.075  21.905  40.208  1.00 86.05           H  
ATOM   1123  C   VAL A  76     -12.416  19.903  40.500  1.00 86.05           C  
ATOM   1124  CB  VAL A  76     -12.762  21.037  38.262  1.00 86.05           C  
ATOM   1125  HB  VAL A  76     -12.056  20.363  37.776  1.00 86.05           H  
ATOM   1126  O   VAL A  76     -13.354  19.659  41.266  1.00 86.05           O  
ATOM   1127  CG1 VAL A  76     -14.169  20.439  38.130  1.00 86.05           C  
ATOM   1128 HG11 VAL A  76     -14.428  20.340  37.076  1.00 86.05           H  
ATOM   1129 HG12 VAL A  76     -14.201  19.449  38.585  1.00 86.05           H  
ATOM   1130 HG13 VAL A  76     -14.897  21.084  38.622  1.00 86.05           H  
ATOM   1131  CG2 VAL A  76     -12.758  22.376  37.511  1.00 86.05           C  
ATOM   1132 HG21 VAL A  76     -11.767  22.829  37.542  1.00 86.05           H  
ATOM   1133 HG22 VAL A  76     -13.470  23.065  37.965  1.00 86.05           H  
ATOM   1134 HG23 VAL A  76     -13.025  22.216  36.466  1.00 86.05           H  
ATOM   1135  N   LEU A  77     -11.380  19.077  40.347  1.00 89.25           N  
ATOM   1136  H   LEU A  77     -10.641  19.337  39.709  1.00 89.25           H  
ATOM   1137  CA  LEU A  77     -11.264  17.817  41.065  1.00 89.25           C  
ATOM   1138  HA  LEU A  77     -12.196  17.272  40.914  1.00 89.25           H  
ATOM   1139  C   LEU A  77     -11.092  18.023  42.581  1.00 89.25           C  
ATOM   1140  CB  LEU A  77     -10.116  17.015  40.433  1.00 89.25           C  
ATOM   1141  HB2 LEU A  77      -9.198  17.601  40.475  1.00 89.25           H  
ATOM   1142  HB3 LEU A  77     -10.352  16.839  39.384  1.00 89.25           H  
ATOM   1143  O   LEU A  77     -11.749  17.356  43.381  1.00 89.25           O  
ATOM   1144  CG  LEU A  77      -9.867  15.670  41.125  1.00 89.25           C  
ATOM   1145  HG  LEU A  77      -9.479  15.843  42.129  1.00 89.25           H  
ATOM   1146  CD1 LEU A  77     -11.143  14.834  41.228  1.00 89.25           C  
ATOM   1147 HD11 LEU A  77     -10.905  13.894  41.726  1.00 89.25           H  
ATOM   1148 HD12 LEU A  77     -11.549  14.663  40.231  1.00 89.25           H  
ATOM   1149 HD13 LEU A  77     -11.893  15.328  41.845  1.00 89.25           H  
ATOM   1150  CD2 LEU A  77      -8.825  14.889  40.334  1.00 89.25           C  
ATOM   1151 HD21 LEU A  77      -7.893  15.452  40.286  1.00 89.25           H  
ATOM   1152 HD22 LEU A  77      -9.179  14.709  39.319  1.00 89.25           H  
ATOM   1153 HD23 LEU A  77      -8.633  13.936  40.828  1.00 89.25           H  
ATOM   1154  N   ALA A  78     -10.280  18.989  43.004  1.00 88.52           N  
ATOM   1155  H   ALA A  78      -9.726  19.487  42.322  1.00 88.52           H  
ATOM   1156  CA  ALA A  78     -10.102  19.323  44.415  1.00 88.52           C  
ATOM   1157  HA  ALA A  78      -9.740  18.441  44.945  1.00 88.52           H  
ATOM   1158  C   ALA A  78     -11.409  19.776  45.084  1.00 88.52           C  
ATOM   1159  CB  ALA A  78      -9.035  20.407  44.500  1.00 88.52           C  
ATOM   1160  HB1 ALA A  78      -9.329  21.283  43.922  1.00 88.52           H  
ATOM   1161  HB2 ALA A  78      -8.103  20.011  44.098  1.00 88.52           H  
ATOM   1162  HB3 ALA A  78      -8.891  20.706  45.539  1.00 88.52           H  
ATOM   1163  O   ALA A  78     -11.741  19.327  46.188  1.00 88.52           O  
ATOM   1164  N   ARG A  79     -12.205  20.604  44.395  1.00 81.92           N  
ATOM   1165  H   ARG A  79     -11.850  20.984  43.528  1.00 81.92           H  
ATOM   1166  CA  ARG A  79     -13.523  21.037  44.878  1.00 81.92           C  
ATOM   1167  HA  ARG A  79     -13.384  21.502  45.854  1.00 81.92           H  
ATOM   1168  C   ARG A  79     -14.468  19.853  45.060  1.00 81.92           C  
ATOM   1169  CB  ARG A  79     -14.087  22.082  43.909  1.00 81.92           C  
ATOM   1170  HB2 ARG A  79     -14.440  21.596  43.000  1.00 81.92           H  
ATOM   1171  HB3 ARG A  79     -13.278  22.761  43.641  1.00 81.92           H  
ATOM   1172  O   ARG A  79     -15.171  19.791  46.071  1.00 81.92           O  
ATOM   1173  CG  ARG A  79     -15.223  22.901  44.547  1.00 81.92           C  
ATOM   1174  HG2 ARG A  79     -16.027  22.232  44.852  1.00 81.92           H  
ATOM   1175  HG3 ARG A  79     -14.847  23.413  45.433  1.00 81.92           H  
ATOM   1176  CD  ARG A  79     -15.795  23.937  43.570  1.00 81.92           C  
ATOM   1177  HD2 ARG A  79     -16.541  24.538  44.091  1.00 81.92           H  
ATOM   1178  HD3 ARG A  79     -16.274  23.404  42.748  1.00 81.92           H  
ATOM   1179  NE  ARG A  79     -14.745  24.817  43.038  1.00 81.92           N  
ATOM   1180  HE  ARG A  79     -13.919  24.907  43.612  1.00 81.92           H  
ATOM   1181  NH1 ARG A  79     -15.877  25.706  41.252  1.00 81.92           N  
ATOM   1182 HH11 ARG A  79     -15.854  26.274  40.417  1.00 81.92           H  
ATOM   1183 HH12 ARG A  79     -16.742  25.347  41.632  1.00 81.92           H  
ATOM   1184  NH2 ARG A  79     -13.678  26.034  41.451  1.00 81.92           N  
ATOM   1185 HH21 ARG A  79     -12.824  25.905  41.975  1.00 81.92           H  
ATOM   1186 HH22 ARG A  79     -13.652  26.580  40.601  1.00 81.92           H  
ATOM   1187  CZ  ARG A  79     -14.771  25.513  41.919  1.00 81.92           C  
ATOM   1188  N   ARG A  80     -14.434  18.880  44.138  1.00 83.33           N  
ATOM   1189  H   ARG A  80     -13.833  19.011  43.337  1.00 83.33           H  
ATOM   1190  CA  ARG A  80     -15.192  17.627  44.270  1.00 83.33           C  
ATOM   1191  HA  ARG A  80     -16.240  17.894  44.406  1.00 83.33           H  
ATOM   1192  C   ARG A  80     -14.783  16.854  45.522  1.00 83.33           C  
ATOM   1193  CB  ARG A  80     -15.030  16.758  43.004  1.00 83.33           C  
ATOM   1194  HB2 ARG A  80     -15.396  17.303  42.134  1.00 83.33           H  
ATOM   1195  HB3 ARG A  80     -13.975  16.540  42.835  1.00 83.33           H  
ATOM   1196  O   ARG A  80     -15.651  16.439  46.289  1.00 83.33           O  
ATOM   1197  CG  ARG A  80     -15.765  15.410  43.113  1.00 83.33           C  
ATOM   1198  HG2 ARG A  80     -15.466  14.883  44.019  1.00 83.33           H  
ATOM   1199  HG3 ARG A  80     -15.487  14.775  42.272  1.00 83.33           H  
ATOM   1200  CD  ARG A  80     -17.280  15.624  43.109  1.00 83.33           C  
ATOM   1201  HD2 ARG A  80     -17.567  15.939  42.106  1.00 83.33           H  
ATOM   1202  HD3 ARG A  80     -17.545  16.412  43.815  1.00 83.33           H  
ATOM   1203  NE  ARG A  80     -18.022  14.414  43.497  1.00 83.33           N  
ATOM   1204  HE  ARG A  80     -17.530  13.698  44.012  1.00 83.33           H  
ATOM   1205  NH1 ARG A  80     -20.059  15.104  42.717  1.00 83.33           N  
ATOM   1206 HH11 ARG A  80     -21.032  14.906  42.533  1.00 83.33           H  
ATOM   1207 HH12 ARG A  80     -19.597  15.909  42.319  1.00 83.33           H  
ATOM   1208  NH2 ARG A  80     -19.892  13.148  43.755  1.00 83.33           N  
ATOM   1209 HH21 ARG A  80     -20.886  13.003  43.654  1.00 83.33           H  
ATOM   1210 HH22 ARG A  80     -19.433  12.656  44.508  1.00 83.33           H  
ATOM   1211  CZ  ARG A  80     -19.312  14.221  43.318  1.00 83.33           C  
ATOM   1212  N   ILE A  81     -13.482  16.689  45.742  1.00 87.96           N  
ATOM   1213  H   ILE A  81     -12.840  17.038  45.045  1.00 87.96           H  
ATOM   1214  CA  ILE A  81     -12.938  15.982  46.908  1.00 87.96           C  
ATOM   1215  HA  ILE A  81     -13.339  14.969  46.924  1.00 87.96           H  
ATOM   1216  C   ILE A  81     -13.385  16.653  48.216  1.00 87.96           C  
ATOM   1217  CB  ILE A  81     -11.402  15.893  46.773  1.00 87.96           C  
ATOM   1218  HB  ILE A  81     -11.018  16.879  46.512  1.00 87.96           H  
ATOM   1219  O   ILE A  81     -13.779  15.963  49.156  1.00 87.96           O  
ATOM   1220  CG1 ILE A  81     -11.034  14.908  45.639  1.00 87.96           C  
ATOM   1221 HG12 ILE A  81     -11.255  13.889  45.959  1.00 87.96           H  
ATOM   1222 HG13 ILE A  81     -11.642  15.112  44.757  1.00 87.96           H  
ATOM   1223  CG2 ILE A  81     -10.730  15.469  48.089  1.00 87.96           C  
ATOM   1224 HG21 ILE A  81      -9.649  15.431  47.952  1.00 87.96           H  
ATOM   1225 HG22 ILE A  81     -10.927  16.197  48.877  1.00 87.96           H  
ATOM   1226 HG23 ILE A  81     -11.087  14.490  48.407  1.00 87.96           H  
ATOM   1227  CD1 ILE A  81      -9.568  14.981  45.203  1.00 87.96           C  
ATOM   1228 HD11 ILE A  81      -9.428  14.334  44.337  1.00 87.96           H  
ATOM   1229 HD12 ILE A  81      -8.905  14.641  45.999  1.00 87.96           H  
ATOM   1230 HD13 ILE A  81      -9.313  16.003  44.923  1.00 87.96           H  
ATOM   1231  N   ARG A  82     -13.396  17.992  48.283  1.00 82.50           N  
ATOM   1232  H   ARG A  82     -13.024  18.505  47.496  1.00 82.50           H  
ATOM   1233  CA  ARG A  82     -13.851  18.729  49.475  1.00 82.50           C  
ATOM   1234  HA  ARG A  82     -13.248  18.411  50.325  1.00 82.50           H  
ATOM   1235  C   ARG A  82     -15.305  18.417  49.825  1.00 82.50           C  
ATOM   1236  CB  ARG A  82     -13.672  20.238  49.258  1.00 82.50           C  
ATOM   1237  HB2 ARG A  82     -14.414  20.584  48.539  1.00 82.50           H  
ATOM   1238  HB3 ARG A  82     -12.688  20.441  48.836  1.00 82.50           H  
ATOM   1239  O   ARG A  82     -15.612  18.174  50.989  1.00 82.50           O  
ATOM   1240  CG  ARG A  82     -13.819  21.003  50.586  1.00 82.50           C  
ATOM   1241  HG2 ARG A  82     -14.764  20.752  51.068  1.00 82.50           H  
ATOM   1242  HG3 ARG A  82     -13.007  20.714  51.254  1.00 82.50           H  
ATOM   1243  CD  ARG A  82     -13.773  22.518  50.383  1.00 82.50           C  
ATOM   1244  HD2 ARG A  82     -13.773  22.992  51.365  1.00 82.50           H  
ATOM   1245  HD3 ARG A  82     -12.849  22.786  49.871  1.00 82.50           H  
ATOM   1246  NE  ARG A  82     -14.932  22.985  49.600  1.00 82.50           N  
ATOM   1247  HE  ARG A  82     -15.360  22.316  48.977  1.00 82.50           H  
ATOM   1248  NH1 ARG A  82     -14.856  25.191  50.237  1.00 82.50           N  
ATOM   1249 HH11 ARG A  82     -14.991  26.128  49.885  1.00 82.50           H  
ATOM   1250 HH12 ARG A  82     -13.955  25.028  50.663  1.00 82.50           H  
ATOM   1251  NH2 ARG A  82     -16.351  24.526  48.729  1.00 82.50           N  
ATOM   1252 HH21 ARG A  82     -16.493  25.504  48.523  1.00 82.50           H  
ATOM   1253 HH22 ARG A  82     -16.658  23.838  48.056  1.00 82.50           H  
ATOM   1254  CZ  ARG A  82     -15.375  24.225  49.536  1.00 82.50           C  
ATOM   1255  N   THR A  83     -16.188  18.422  48.827  1.00 77.12           N  
ATOM   1256  H   THR A  83     -15.867  18.650  47.897  1.00 77.12           H  
ATOM   1257  CA  THR A  83     -17.613  18.121  49.019  1.00 77.12           C  
ATOM   1258  HA  THR A  83     -18.023  18.805  49.762  1.00 77.12           H  
ATOM   1259  C   THR A  83     -17.818  16.703  49.553  1.00 77.12           C  
ATOM   1260  CB  THR A  83     -18.377  18.312  47.701  1.00 77.12           C  
ATOM   1261  HB  THR A  83     -17.977  17.637  46.944  1.00 77.12           H  
ATOM   1262  O   THR A  83     -18.593  16.508  50.487  1.00 77.12           O  
ATOM   1263  CG2 THR A  83     -19.881  18.084  47.839  1.00 77.12           C  
ATOM   1264 HG21 THR A  83     -20.286  18.695  48.646  1.00 77.12           H  
ATOM   1265 HG22 THR A  83     -20.378  18.337  46.903  1.00 77.12           H  
ATOM   1266 HG23 THR A  83     -20.078  17.034  48.057  1.00 77.12           H  
ATOM   1267  OG1 THR A  83     -18.230  19.641  47.258  1.00 77.12           O  
ATOM   1268  HG1 THR A  83     -18.890  20.164  47.721  1.00 77.12           H  
ATOM   1269  N   GLU A  84     -17.085  15.725  49.019  1.00 79.81           N  
ATOM   1270  H   GLU A  84     -16.456  15.946  48.260  1.00 79.81           H  
ATOM   1271  CA  GLU A  84     -17.155  14.324  49.461  1.00 79.81           C  
ATOM   1272  HA  GLU A  84     -18.186  13.974  49.423  1.00 79.81           H  
ATOM   1273  C   GLU A  84     -16.678  14.120  50.911  1.00 79.81           C  
ATOM   1274  CB  GLU A  84     -16.317  13.469  48.501  1.00 79.81           C  
ATOM   1275  HB2 GLU A  84     -16.136  12.494  48.953  1.00 79.81           H  
ATOM   1276  HB3 GLU A  84     -15.348  13.949  48.360  1.00 79.81           H  
ATOM   1277  O   GLU A  84     -17.151  13.222  51.605  1.00 79.81           O  
ATOM   1278  CG  GLU A  84     -16.966  13.262  47.124  1.00 79.81           C  
ATOM   1279  HG2 GLU A  84     -17.267  14.227  46.715  1.00 79.81           H  
ATOM   1280  HG3 GLU A  84     -16.209  12.853  46.454  1.00 79.81           H  
ATOM   1281  CD  GLU A  84     -18.169  12.306  47.128  1.00 79.81           C  
ATOM   1282  OE1 GLU A  84     -18.922  12.358  46.124  1.00 79.81           O  
ATOM   1283  OE2 GLU A  84     -18.327  11.515  48.081  1.00 79.81           O  
ATOM   1284  N   LEU A  85     -15.796  14.984  51.422  1.00 78.81           N  
ATOM   1285  H   LEU A  85     -15.425  15.698  50.812  1.00 78.81           H  
ATOM   1286  CA  LEU A  85     -15.289  14.897  52.797  1.00 78.81           C  
ATOM   1287  HA  LEU A  85     -15.188  13.839  53.039  1.00 78.81           H  
ATOM   1288  C   LEU A  85     -16.265  15.435  53.866  1.00 78.81           C  
ATOM   1289  CB  LEU A  85     -13.885  15.530  52.851  1.00 78.81           C  
ATOM   1290  HB2 LEU A  85     -13.930  16.514  52.384  1.00 78.81           H  
ATOM   1291  HB3 LEU A  85     -13.580  15.665  53.889  1.00 78.81           H  
ATOM   1292  O   LEU A  85     -15.950  15.389  55.058  1.00 78.81           O  
ATOM   1293  CG  LEU A  85     -12.831  14.661  52.132  1.00 78.81           C  
ATOM   1294  HG  LEU A  85     -13.216  14.330  51.168  1.00 78.81           H  
ATOM   1295  CD1 LEU A  85     -11.550  15.452  51.885  1.00 78.81           C  
ATOM   1296 HD11 LEU A  85     -11.783  16.384  51.370  1.00 78.81           H  
ATOM   1297 HD12 LEU A  85     -10.887  14.866  51.249  1.00 78.81           H  
ATOM   1298 HD13 LEU A  85     -11.052  15.646  52.835  1.00 78.81           H  
ATOM   1299  CD2 LEU A  85     -12.448  13.430  52.959  1.00 78.81           C  
ATOM   1300 HD21 LEU A  85     -11.681  12.864  52.429  1.00 78.81           H  
ATOM   1301 HD22 LEU A  85     -12.065  13.727  53.935  1.00 78.81           H  
ATOM   1302 HD23 LEU A  85     -13.310  12.776  53.087  1.00 78.81           H  
ATOM   1303  N   GLY A  86     -17.460  15.901  53.481  1.00 66.56           N  
ATOM   1304  H   GLY A  86     -17.657  15.907  52.490  1.00 66.56           H  
ATOM   1305  CA  GLY A  86     -18.562  16.203  54.403  1.00 66.56           C  
ATOM   1306  HA2 GLY A  86     -18.785  15.310  54.987  1.00 66.56           H  
ATOM   1307  HA3 GLY A  86     -19.441  16.454  53.810  1.00 66.56           H  
ATOM   1308  C   GLY A  86     -18.306  17.359  55.375  1.00 66.56           C  
ATOM   1309  O   GLY A  86     -18.943  17.426  56.426  1.00 66.56           O  
ATOM   1310  N   THR A  87     -17.390  18.278  55.065  1.00 47.98           N  
ATOM   1311  H   THR A  87     -16.897  18.190  54.188  1.00 47.98           H  
ATOM   1312  CA  THR A  87     -17.023  19.417  55.926  1.00 47.98           C  
ATOM   1313  HA  THR A  87     -16.983  19.040  56.948  1.00 47.98           H  
ATOM   1314  C   THR A  87     -18.072  20.544  55.978  1.00 47.98           C  
ATOM   1315  CB  THR A  87     -15.611  19.944  55.590  1.00 47.98           C  
ATOM   1316  HB  THR A  87     -15.458  20.923  56.043  1.00 47.98           H  
ATOM   1317  O   THR A  87     -17.731  21.692  56.261  1.00 47.98           O  
ATOM   1318  CG2 THR A  87     -14.521  19.018  56.130  1.00 47.98           C  
ATOM   1319 HG21 THR A  87     -14.611  18.937  57.213  1.00 47.98           H  
ATOM   1320 HG22 THR A  87     -14.623  18.030  55.682  1.00 47.98           H  
ATOM   1321 HG23 THR A  87     -13.543  19.429  55.876  1.00 47.98           H  
ATOM   1322  OG1 THR A  87     -15.403  20.042  54.202  1.00 47.98           O  
ATOM   1323  HG1 THR A  87     -14.736  20.719  54.065  1.00 47.98           H  
ATOM   1324  N   GLU A  88     -19.361  20.245  55.769  1.00 42.03           N  
ATOM   1325  H   GLU A  88     -19.611  19.273  55.652  1.00 42.03           H  
ATOM   1326  CA  GLU A  88     -20.440  21.223  55.954  1.00 42.03           C  
ATOM   1327  HA  GLU A  88     -20.171  22.121  55.398  1.00 42.03           H  
ATOM   1328  C   GLU A  88     -20.596  21.633  57.428  1.00 42.03           C  
ATOM   1329  CB  GLU A  88     -21.788  20.727  55.403  1.00 42.03           C  
ATOM   1330  HB2 GLU A  88     -21.928  19.678  55.664  1.00 42.03           H  
ATOM   1331  HB3 GLU A  88     -22.577  21.306  55.884  1.00 42.03           H  
ATOM   1332  O   GLU A  88     -20.634  20.815  58.353  1.00 42.03           O  
ATOM   1333  CG  GLU A  88     -21.931  20.922  53.885  1.00 42.03           C  
ATOM   1334  HG2 GLU A  88     -21.633  21.941  53.639  1.00 42.03           H  
ATOM   1335  HG3 GLU A  88     -21.252  20.238  53.376  1.00 42.03           H  
ATOM   1336  CD  GLU A  88     -23.372  20.691  53.391  1.00 42.03           C  
ATOM   1337  OE1 GLU A  88     -23.693  21.206  52.298  1.00 42.03           O  
ATOM   1338  OE2 GLU A  88     -24.151  20.023  54.113  1.00 42.03           O  
ATOM   1339  N   VAL A  89     -20.724  22.940  57.653  1.00 34.66           N  
ATOM   1340  H   VAL A  89     -20.711  23.555  56.852  1.00 34.66           H  
ATOM   1341  CA  VAL A  89     -20.906  23.543  58.976  1.00 34.66           C  
ATOM   1342  HA  VAL A  89     -20.173  23.112  59.658  1.00 34.66           H  
ATOM   1343  C   VAL A  89     -22.312  23.222  59.499  1.00 34.66           C  
ATOM   1344  CB  VAL A  89     -20.654  25.066  58.896  1.00 34.66           C  
ATOM   1345  HB  VAL A  89     -21.374  25.515  58.212  1.00 34.66           H  
ATOM   1346  O   VAL A  89     -23.305  23.758  59.010  1.00 34.66           O  
ATOM   1347  CG1 VAL A  89     -20.800  25.743  60.265  1.00 34.66           C  
ATOM   1348 HG11 VAL A  89     -20.598  26.810  60.171  1.00 34.66           H  
ATOM   1349 HG12 VAL A  89     -21.816  25.623  60.640  1.00 34.66           H  
ATOM   1350 HG13 VAL A  89     -20.099  25.307  60.978  1.00 34.66           H  
ATOM   1351  CG2 VAL A  89     -19.241  25.375  58.374  1.00 34.66           C  
ATOM   1352 HG21 VAL A  89     -18.493  24.906  59.014  1.00 34.66           H  
ATOM   1353 HG22 VAL A  89     -19.119  25.003  57.357  1.00 34.66           H  
ATOM   1354 HG23 VAL A  89     -19.078  26.452  58.360  1.00 34.66           H  
ATOM   1355  N   ARG A  90     -22.422  22.373  60.532  1.00 33.61           N  
ATOM   1356  H   ARG A  90     -21.581  21.903  60.835  1.00 33.61           H  
ATOM   1357  CA  ARG A  90     -23.674  22.210  61.296  1.00 33.61           C  
ATOM   1358  HA  ARG A  90     -24.479  21.970  60.602  1.00 33.61           H  
ATOM   1359  C   ARG A  90     -24.038  23.530  61.987  1.00 33.61           C  
ATOM   1360  CB  ARG A  90     -23.550  21.099  62.355  1.00 33.61           C  
ATOM   1361  HB2 ARG A  90     -22.551  21.119  62.791  1.00 33.61           H  
ATOM   1362  HB3 ARG A  90     -24.263  21.309  63.152  1.00 33.61           H  
ATOM   1363  O   ARG A  90     -23.305  23.977  62.864  1.00 33.61           O  
ATOM   1364  CG  ARG A  90     -23.861  19.696  61.819  1.00 33.61           C  
ATOM   1365  HG2 ARG A  90     -23.140  19.428  61.047  1.00 33.61           H  
ATOM   1366  HG3 ARG A  90     -24.865  19.690  61.393  1.00 33.61           H  
ATOM   1367  CD  ARG A  90     -23.790  18.687  62.975  1.00 33.61           C  
ATOM   1368  HD2 ARG A  90     -22.761  18.646  63.331  1.00 33.61           H  
ATOM   1369  HD3 ARG A  90     -24.429  19.040  63.785  1.00 33.61           H  
ATOM   1370  NE  ARG A  90     -24.233  17.343  62.560  1.00 33.61           N  
ATOM   1371  HE  ARG A  90     -24.532  17.252  61.600  1.00 33.61           H  
ATOM   1372  NH1 ARG A  90     -23.801  16.267  64.541  1.00 33.61           N  
ATOM   1373 HH11 ARG A  90     -23.442  17.138  64.905  1.00 33.61           H  
ATOM   1374 HH12 ARG A  90     -23.772  15.422  65.092  1.00 33.61           H  
ATOM   1375  NH2 ARG A  90     -24.660  15.123  62.825  1.00 33.61           N  
ATOM   1376 HH21 ARG A  90     -24.950  15.080  61.859  1.00 33.61           H  
ATOM   1377 HH22 ARG A  90     -24.622  14.278  63.376  1.00 33.61           H  
ATOM   1378  CZ  ARG A  90     -24.231  16.254  63.309  1.00 33.61           C  
ATOM   1379  N   GLY A  91     -25.184  24.112  61.640  1.00 31.36           N  
ATOM   1380  H   GLY A  91     -25.683  23.740  60.844  1.00 31.36           H  
ATOM   1381  CA  GLY A  91     -25.765  25.248  62.367  1.00 31.36           C  
ATOM   1382  HA2 GLY A  91     -26.623  25.634  61.818  1.00 31.36           H  
ATOM   1383  HA3 GLY A  91     -25.020  26.041  62.430  1.00 31.36           H  
ATOM   1384  C   GLY A  91     -26.221  24.895  63.795  1.00 31.36           C  
ATOM   1385  O   GLY A  91     -26.470  23.729  64.112  1.00 31.36           O  
ATOM   1386  N   GLU A  92     -26.335  25.912  64.659  1.00 34.06           N  
ATOM   1387  H   GLU A  92     -26.117  26.842  64.331  1.00 34.06           H  
ATOM   1388  CA  GLU A  92     -26.732  25.798  66.073  1.00 34.06           C  
ATOM   1389  HA  GLU A  92     -26.066  25.093  66.571  1.00 34.06           H  
ATOM   1390  C   GLU A  92     -28.178  25.291  66.238  1.00 34.06           C  
ATOM   1391  CB  GLU A  92     -26.591  27.165  66.776  1.00 34.06           C  
ATOM   1392  HB2 GLU A  92     -27.093  27.108  67.742  1.00 34.06           H  
ATOM   1393  HB3 GLU A  92     -27.096  27.921  66.174  1.00 34.06           H  
ATOM   1394  O   GLU A  92     -29.142  25.964  65.872  1.00 34.06           O  
ATOM   1395  CG  GLU A  92     -25.135  27.589  67.031  1.00 34.06           C  
ATOM   1396  HG2 GLU A  92     -24.656  26.821  67.637  1.00 34.06           H  
ATOM   1397  HG3 GLU A  92     -24.611  27.640  66.077  1.00 34.06           H  
ATOM   1398  CD  GLU A  92     -25.024  28.956  67.736  1.00 34.06           C  
ATOM   1399  OE1 GLU A  92     -24.062  29.124  68.518  1.00 34.06           O  
ATOM   1400  OE2 GLU A  92     -25.897  29.820  67.493  1.00 34.06           O  
ATOM   1401  N   ALA A  93     -28.355  24.107  66.829  1.00 40.60           N  
ATOM   1402  H   ALA A  93     -27.538  23.582  67.108  1.00 40.60           H  
ATOM   1403  CA  ALA A  93     -29.672  23.623  67.245  1.00 40.60           C  
ATOM   1404  HA  ALA A  93     -30.369  23.855  66.440  1.00 40.60           H  
ATOM   1405  C   ALA A  93     -30.148  24.342  68.538  1.00 40.60           C  
ATOM   1406  CB  ALA A  93     -29.621  22.098  67.394  1.00 40.60           C  
ATOM   1407  HB1 ALA A  93     -29.304  21.648  66.452  1.00 40.60           H  
ATOM   1408  HB2 ALA A  93     -30.607  21.717  67.657  1.00 40.60           H  
ATOM   1409  HB3 ALA A  93     -28.915  21.829  68.180  1.00 40.60           H  
ATOM   1410  O   ALA A  93     -29.323  24.652  69.399  1.00 40.60           O  
ATOM   1411  N   PRO A  94     -31.461  24.604  68.711  1.00 41.72           N  
ATOM   1412  CA  PRO A  94     -31.995  25.478  69.766  1.00 41.72           C  
ATOM   1413  HA  PRO A  94     -31.440  26.415  69.735  1.00 41.72           H  
ATOM   1414  C   PRO A  94     -31.884  24.932  71.209  1.00 41.72           C  
ATOM   1415  CB  PRO A  94     -33.445  25.770  69.353  1.00 41.72           C  
ATOM   1416  HB2 PRO A  94     -33.470  26.679  68.752  1.00 41.72           H  
ATOM   1417  HB3 PRO A  94     -34.113  25.867  70.210  1.00 41.72           H  
ATOM   1418  O   PRO A  94     -31.744  23.735  71.448  1.00 41.72           O  
ATOM   1419  CG  PRO A  94     -33.824  24.578  68.477  1.00 41.72           C  
ATOM   1420  HG2 PRO A  94     -34.608  24.828  67.763  1.00 41.72           H  
ATOM   1421  HG3 PRO A  94     -34.130  23.745  69.111  1.00 41.72           H  
ATOM   1422  CD  PRO A  94     -32.514  24.229  67.782  1.00 41.72           C  
ATOM   1423  HD2 PRO A  94     -32.417  24.821  66.872  1.00 41.72           H  
ATOM   1424  HD3 PRO A  94     -32.483  23.165  67.548  1.00 41.72           H  
ATOM   1425  N   SER A  95     -31.978  25.848  72.184  1.00 51.55           N  
ATOM   1426  H   SER A  95     -32.132  26.797  71.874  1.00 51.55           H  
ATOM   1427  CA  SER A  95     -31.721  25.658  73.627  1.00 51.55           C  
ATOM   1428  HA  SER A  95     -30.681  25.354  73.742  1.00 51.55           H  
ATOM   1429  C   SER A  95     -32.603  24.611  74.332  1.00 51.55           C  
ATOM   1430  CB  SER A  95     -31.894  27.021  74.315  1.00 51.55           C  
ATOM   1431  HB2 SER A  95     -32.822  27.473  73.965  1.00 51.55           H  
ATOM   1432  HB3 SER A  95     -31.066  27.671  74.035  1.00 51.55           H  
ATOM   1433  O   SER A  95     -33.830  24.636  74.234  1.00 51.55           O  
ATOM   1434  OG  SER A  95     -31.966  26.923  75.726  1.00 51.55           O  
ATOM   1435  HG  SER A  95     -32.028  27.814  76.076  1.00 51.55           H  
ATOM   1436  N   ALA A  96     -31.979  23.760  75.156  1.00 56.69           N  
ATOM   1437  H   ALA A  96     -30.970  23.795  75.181  1.00 56.69           H  
ATOM   1438  CA  ALA A  96     -32.640  22.729  75.966  1.00 56.69           C  
ATOM   1439  HA  ALA A  96     -33.204  22.077  75.299  1.00 56.69           H  
ATOM   1440  C   ALA A  96     -33.633  23.273  77.019  1.00 56.69           C  
ATOM   1441  CB  ALA A  96     -31.538  21.901  76.645  1.00 56.69           C  
ATOM   1442  HB1 ALA A  96     -30.955  22.530  77.318  1.00 56.69           H  
ATOM   1443  HB2 ALA A  96     -30.881  21.469  75.890  1.00 56.69           H  
ATOM   1444  HB3 ALA A  96     -31.992  21.093  77.219  1.00 56.69           H  
ATOM   1445  O   ALA A  96     -34.555  22.559  77.412  1.00 56.69           O  
ATOM   1446  N   LEU A  97     -33.472  24.527  77.467  1.00 61.89           N  
ATOM   1447  H   LEU A  97     -32.747  25.089  77.045  1.00 61.89           H  
ATOM   1448  CA  LEU A  97     -34.308  25.136  78.514  1.00 61.89           C  
ATOM   1449  HA  LEU A  97     -34.320  24.477  79.383  1.00 61.89           H  
ATOM   1450  C   LEU A  97     -35.776  25.292  78.084  1.00 61.89           C  
ATOM   1451  CB  LEU A  97     -33.710  26.498  78.920  1.00 61.89           C  
ATOM   1452  HB2 LEU A  97     -34.452  27.048  79.500  1.00 61.89           H  
ATOM   1453  HB3 LEU A  97     -33.518  27.074  78.015  1.00 61.89           H  
ATOM   1454  O   LEU A  97     -36.668  25.090  78.900  1.00 61.89           O  
ATOM   1455  CG  LEU A  97     -32.419  26.400  79.755  1.00 61.89           C  
ATOM   1456  HG  LEU A  97     -31.738  25.684  79.295  1.00 61.89           H  
ATOM   1457  CD1 LEU A  97     -31.718  27.758  79.804  1.00 61.89           C  
ATOM   1458 HD11 LEU A  97     -30.806  27.681  80.395  1.00 61.89           H  
ATOM   1459 HD12 LEU A  97     -31.454  28.073  78.795  1.00 61.89           H  
ATOM   1460 HD13 LEU A  97     -32.377  28.501  80.254  1.00 61.89           H  
ATOM   1461  CD2 LEU A  97     -32.707  25.964  81.194  1.00 61.89           C  
ATOM   1462 HD21 LEU A  97     -33.396  26.663  81.668  1.00 61.89           H  
ATOM   1463 HD22 LEU A  97     -33.152  24.969  81.204  1.00 61.89           H  
ATOM   1464 HD23 LEU A  97     -31.778  25.932  81.764  1.00 61.89           H  
ATOM   1465  N   ALA A  98     -36.034  25.557  76.799  1.00 58.71           N  
ATOM   1466  H   ALA A  98     -35.259  25.636  76.156  1.00 58.71           H  
ATOM   1467  CA  ALA A  98     -37.389  25.750  76.275  1.00 58.71           C  
ATOM   1468  HA  ALA A  98     -37.893  26.512  76.871  1.00 58.71           H  
ATOM   1469  C   ALA A  98     -38.259  24.478  76.339  1.00 58.71           C  
ATOM   1470  CB  ALA A  98     -37.259  26.256  74.832  1.00 58.71           C  
ATOM   1471  HB1 ALA A  98     -38.252  26.442  74.424  1.00 58.71           H  
ATOM   1472  HB2 ALA A  98     -36.692  27.187  74.817  1.00 58.71           H  
ATOM   1473  HB3 ALA A  98     -36.752  25.512  74.218  1.00 58.71           H  
ATOM   1474  O   ALA A  98     -39.485  24.556  76.366  1.00 58.71           O  
ATOM   1475  N   GLY A  99     -37.638  23.292  76.368  1.00 58.94           N  
ATOM   1476  H   GLY A  99     -36.628  23.278  76.386  1.00 58.94           H  
ATOM   1477  CA  GLY A  99     -38.363  22.024  76.468  1.00 58.94           C  
ATOM   1478  HA2 GLY A  99     -37.677  21.209  76.241  1.00 58.94           H  
ATOM   1479  HA3 GLY A  99     -39.174  22.011  75.739  1.00 58.94           H  
ATOM   1480  C   GLY A  99     -38.963  21.765  77.855  1.00 58.94           C  
ATOM   1481  O   GLY A  99     -39.971  21.067  77.958  1.00 58.94           O  
ATOM   1482  N   LEU A 100     -38.369  22.327  78.915  1.00 66.71           N  
ATOM   1483  H   LEU A 100     -37.611  22.975  78.754  1.00 66.71           H  
ATOM   1484  CA  LEU A 100     -38.819  22.131  80.299  1.00 66.71           C  
ATOM   1485  HA  LEU A 100     -39.040  21.074  80.446  1.00 66.71           H  
ATOM   1486  C   LEU A 100     -40.136  22.871  80.595  1.00 66.71           C  
ATOM   1487  CB  LEU A 100     -37.682  22.535  81.260  1.00 66.71           C  
ATOM   1488  HB2 LEU A 100     -38.110  22.879  82.202  1.00 66.71           H  
ATOM   1489  HB3 LEU A 100     -37.139  23.379  80.836  1.00 66.71           H  
ATOM   1490  O   LEU A 100     -41.010  22.286  81.235  1.00 66.71           O  
ATOM   1491  CG  LEU A 100     -36.710  21.374  81.551  1.00 66.71           C  
ATOM   1492  HG  LEU A 100     -36.599  20.758  80.659  1.00 66.71           H  
ATOM   1493  CD1 LEU A 100     -35.324  21.890  81.939  1.00 66.71           C  
ATOM   1494 HD11 LEU A 100     -34.915  22.473  81.113  1.00 66.71           H  
ATOM   1495 HD12 LEU A 100     -34.658  21.051  82.144  1.00 66.71           H  
ATOM   1496 HD13 LEU A 100     -35.399  22.525  82.821  1.00 66.71           H  
ATOM   1497  CD2 LEU A 100     -37.231  20.502  82.699  1.00 66.71           C  
ATOM   1498 HD21 LEU A 100     -38.220  20.118  82.447  1.00 66.71           H  
ATOM   1499 HD22 LEU A 100     -37.307  21.094  83.611  1.00 66.71           H  
ATOM   1500 HD23 LEU A 100     -36.554  19.664  82.863  1.00 66.71           H  
ATOM   1501  N   ASP A 101     -40.319  24.084  80.057  1.00 63.49           N  
ATOM   1502  H   ASP A 101     -39.533  24.526  79.602  1.00 63.49           H  
ATOM   1503  CA  ASP A 101     -41.523  24.914  80.256  1.00 63.49           C  
ATOM   1504  HA  ASP A 101     -41.615  25.177  81.310  1.00 63.49           H  
ATOM   1505  C   ASP A 101     -42.815  24.193  79.827  1.00 63.49           C  
ATOM   1506  CB  ASP A 101     -41.406  26.208  79.423  1.00 63.49           C  
ATOM   1507  HB2 ASP A 101     -41.227  25.942  78.381  1.00 63.49           H  
ATOM   1508  HB3 ASP A 101     -42.362  26.731  79.467  1.00 63.49           H  
ATOM   1509  O   ASP A 101     -43.844  24.235  80.506  1.00 63.49           O  
ATOM   1510  CG  ASP A 101     -40.322  27.191  79.880  1.00 63.49           C  
ATOM   1511  OD1 ASP A 101     -39.938  27.145  81.067  1.00 63.49           O  
ATOM   1512  OD2 ASP A 101     -39.898  28.003  79.026  1.00 63.49           O  
ATOM   1513  N   ALA A 102     -42.763  23.496  78.687  1.00 64.36           N  
ATOM   1514  H   ALA A 102     -41.889  23.491  78.180  1.00 64.36           H  
ATOM   1515  CA  ALA A 102     -43.925  22.820  78.113  1.00 64.36           C  
ATOM   1516  HA  ALA A 102     -44.741  23.538  78.033  1.00 64.36           H  
ATOM   1517  C   ALA A 102     -44.419  21.657  78.988  1.00 64.36           C  
ATOM   1518  CB  ALA A 102     -43.552  22.338  76.707  1.00 64.36           C  
ATOM   1519  HB1 ALA A 102     -42.727  21.628  76.761  1.00 64.36           H  
ATOM   1520  HB2 ALA A 102     -44.413  21.854  76.246  1.00 64.36           H  
ATOM   1521  HB3 ALA A 102     -43.252  23.188  76.094  1.00 64.36           H  
ATOM   1522  O   ALA A 102     -45.626  21.423  79.091  1.00 64.36           O  
ATOM   1523  N   LEU A 103     -43.495  20.932  79.627  1.00 67.77           N  
ATOM   1524  H   LEU A 103     -42.531  21.230  79.570  1.00 67.77           H  
ATOM   1525  CA  LEU A 103     -43.836  19.804  80.489  1.00 67.77           C  
ATOM   1526  HA  LEU A 103     -44.537  19.166  79.949  1.00 67.77           H  
ATOM   1527  C   LEU A 103     -44.541  20.282  81.767  1.00 67.77           C  
ATOM   1528  CB  LEU A 103     -42.556  19.007  80.800  1.00 67.77           C  
ATOM   1529  HB2 LEU A 103     -41.938  19.607  81.469  1.00 67.77           H  
ATOM   1530  HB3 LEU A 103     -41.992  18.851  79.881  1.00 67.77           H  
ATOM   1531  O   LEU A 103     -45.525  19.672  82.185  1.00 67.77           O  
ATOM   1532  CG  LEU A 103     -42.833  17.640  81.455  1.00 67.77           C  
ATOM   1533  HG  LEU A 103     -43.564  17.749  82.256  1.00 67.77           H  
ATOM   1534  CD1 LEU A 103     -43.353  16.618  80.438  1.00 67.77           C  
ATOM   1535 HD11 LEU A 103     -43.508  15.657  80.929  1.00 67.77           H  
ATOM   1536 HD12 LEU A 103     -44.307  16.955  80.031  1.00 67.77           H  
ATOM   1537 HD13 LEU A 103     -42.637  16.501  79.625  1.00 67.77           H  
ATOM   1538  CD2 LEU A 103     -41.549  17.081  82.068  1.00 67.77           C  
ATOM   1539 HD21 LEU A 103     -41.752  16.119  82.538  1.00 67.77           H  
ATOM   1540 HD22 LEU A 103     -40.789  16.962  81.296  1.00 67.77           H  
ATOM   1541 HD23 LEU A 103     -41.181  17.772  82.826  1.00 67.77           H  
ATOM   1542  N   GLU A 104     -44.075  21.389  82.356  1.00 68.72           N  
ATOM   1543  H   GLU A 104     -43.283  21.860  81.944  1.00 68.72           H  
ATOM   1544  CA  GLU A 104     -44.657  21.975  83.570  1.00 68.72           C  
ATOM   1545  HA  GLU A 104     -44.637  21.220  84.356  1.00 68.72           H  
ATOM   1546  C   GLU A 104     -46.127  22.373  83.380  1.00 68.72           C  
ATOM   1547  CB  GLU A 104     -43.826  23.191  84.029  1.00 68.72           C  
ATOM   1548  HB2 GLU A 104     -43.127  23.488  83.247  1.00 68.72           H  
ATOM   1549  HB3 GLU A 104     -44.494  24.030  84.225  1.00 68.72           H  
ATOM   1550  O   GLU A 104     -46.964  22.101  84.244  1.00 68.72           O  
ATOM   1551  CG  GLU A 104     -43.053  22.875  85.318  1.00 68.72           C  
ATOM   1552  HG2 GLU A 104     -42.363  22.055  85.118  1.00 68.72           H  
ATOM   1553  HG3 GLU A 104     -43.766  22.533  86.068  1.00 68.72           H  
ATOM   1554  CD  GLU A 104     -42.273  24.072  85.889  1.00 68.72           C  
ATOM   1555  OE1 GLU A 104     -41.701  23.892  86.990  1.00 68.72           O  
ATOM   1556  OE2 GLU A 104     -42.288  25.157  85.271  1.00 68.72           O  
ATOM   1557  N   ALA A 105     -46.458  22.955  82.224  1.00 62.45           N  
ATOM   1558  H   ALA A 105     -45.713  23.173  81.577  1.00 62.45           H  
ATOM   1559  CA  ALA A 105     -47.810  23.409  81.907  1.00 62.45           C  
ATOM   1560  HA  ALA A 105     -48.158  24.049  82.718  1.00 62.45           H  
ATOM   1561  C   ALA A 105     -48.828  22.266  81.754  1.00 62.45           C  
ATOM   1562  CB  ALA A 105     -47.738  24.243  80.624  1.00 62.45           C  
ATOM   1563  HB1 ALA A 105     -48.726  24.638  80.387  1.00 62.45           H  
ATOM   1564  HB2 ALA A 105     -47.390  23.625  79.797  1.00 62.45           H  
ATOM   1565  HB3 ALA A 105     -47.045  25.074  80.763  1.00 62.45           H  
ATOM   1566  O   ALA A 105     -50.012  22.466  82.024  1.00 62.45           O  
ATOM   1567  N   ALA A 106     -48.385  21.080  81.324  1.00 64.87           N  
ATOM   1568  H   ALA A 106     -47.402  20.992  81.109  1.00 64.87           H  
ATOM   1569  CA  ALA A 106     -49.257  19.928  81.075  1.00 64.87           C  
ATOM   1570  HA  ALA A 106     -50.213  20.288  80.696  1.00 64.87           H  
ATOM   1571  C   ALA A 106     -49.554  19.099  82.340  1.00 64.87           C  
ATOM   1572  CB  ALA A 106     -48.606  19.077  79.980  1.00 64.87           C  
ATOM   1573  HB1 ALA A 106     -48.448  19.681  79.087  1.00 64.87           H  
ATOM   1574  HB2 ALA A 106     -49.258  18.239  79.732  1.00 64.87           H  
ATOM   1575  HB3 ALA A 106     -47.645  18.696  80.326  1.00 64.87           H  
ATOM   1576  O   ALA A 106     -50.580  18.418  82.412  1.00 64.87           O  
ATOM   1577  N   LEU A 107     -48.692  19.177  83.363  1.00 66.87           N  
ATOM   1578  H   LEU A 107     -47.876  19.760  83.240  1.00 66.87           H  
ATOM   1579  CA  LEU A 107     -48.854  18.469  84.640  1.00 66.87           C  
ATOM   1580  HA  LEU A 107     -48.760  17.403  84.431  1.00 66.87           H  
ATOM   1581  C   LEU A 107     -50.224  18.630  85.338  1.00 66.87           C  
ATOM   1582  CB  LEU A 107     -47.726  18.888  85.603  1.00 66.87           C  
ATOM   1583  HB2 LEU A 107     -47.616  19.972  85.557  1.00 66.87           H  
ATOM   1584  HB3 LEU A 107     -48.016  18.640  86.624  1.00 66.87           H  
ATOM   1585  O   LEU A 107     -50.695  17.628  85.889  1.00 66.87           O  
ATOM   1586  CG  LEU A 107     -46.371  18.218  85.317  1.00 66.87           C  
ATOM   1587  HG  LEU A 107     -46.135  18.296  84.256  1.00 66.87           H  
ATOM   1588  CD1 LEU A 107     -45.267  18.904  86.120  1.00 66.87           C  
ATOM   1589 HD11 LEU A 107     -45.405  18.725  87.187  1.00 66.87           H  
ATOM   1590 HD12 LEU A 107     -44.294  18.527  85.806  1.00 66.87           H  
ATOM   1591 HD13 LEU A 107     -45.297  19.979  85.945  1.00 66.87           H  
ATOM   1592  CD2 LEU A 107     -46.375  16.740  85.723  1.00 66.87           C  
ATOM   1593 HD21 LEU A 107     -45.385  16.318  85.550  1.00 66.87           H  
ATOM   1594 HD22 LEU A 107     -46.635  16.636  86.777  1.00 66.87           H  
ATOM   1595 HD23 LEU A 107     -47.092  16.188  85.115  1.00 66.87           H  
ATOM   1596  N   PRO A 108     -50.892  19.807  85.370  1.00 62.49           N  
ATOM   1597  CA  PRO A 108     -52.149  19.964  86.108  1.00 62.49           C  
ATOM   1598  HA  PRO A 108     -51.971  19.726  87.157  1.00 62.49           H  
ATOM   1599  C   PRO A 108     -53.290  19.060  85.623  1.00 62.49           C  
ATOM   1600  CB  PRO A 108     -52.523  21.451  85.999  1.00 62.49           C  
ATOM   1601  HB2 PRO A 108     -52.221  21.964  86.912  1.00 62.49           H  
ATOM   1602  HB3 PRO A 108     -53.588  21.599  85.824  1.00 62.49           H  
ATOM   1603  O   PRO A 108     -54.112  18.639  86.443  1.00 62.49           O  
ATOM   1604  CG  PRO A 108     -51.690  21.976  84.835  1.00 62.49           C  
ATOM   1605  HG2 PRO A 108     -52.208  21.783  83.895  1.00 62.49           H  
ATOM   1606  HG3 PRO A 108     -51.458  23.036  84.937  1.00 62.49           H  
ATOM   1607  CD  PRO A 108     -50.442  21.113  84.911  1.00 62.49           C  
ATOM   1608  HD2 PRO A 108     -49.745  21.534  85.635  1.00 62.49           H  
ATOM   1609  HD3 PRO A 108     -49.974  21.088  83.927  1.00 62.49           H  
ATOM   1610  N   GLU A 109     -53.347  18.744  84.326  1.00 58.08           N  
ATOM   1611  H   GLU A 109     -52.621  19.071  83.705  1.00 58.08           H  
ATOM   1612  CA  GLU A 109     -54.474  18.007  83.736  1.00 58.08           C  
ATOM   1613  HA  GLU A 109     -55.390  18.302  84.247  1.00 58.08           H  
ATOM   1614  C   GLU A 109     -54.378  16.489  83.903  1.00 58.08           C  
ATOM   1615  CB  GLU A 109     -54.655  18.361  82.253  1.00 58.08           C  
ATOM   1616  HB2 GLU A 109     -53.747  18.126  81.697  1.00 58.08           H  
ATOM   1617  HB3 GLU A 109     -55.462  17.732  81.877  1.00 58.08           H  
ATOM   1618  O   GLU A 109     -55.368  15.792  83.671  1.00 58.08           O  
ATOM   1619  CG  GLU A 109     -55.028  19.840  82.044  1.00 58.08           C  
ATOM   1620  HG2 GLU A 109     -54.115  20.417  81.896  1.00 58.08           H  
ATOM   1621  HG3 GLU A 109     -55.502  20.211  82.953  1.00 58.08           H  
ATOM   1622  CD  GLU A 109     -55.999  20.077  80.873  1.00 58.08           C  
ATOM   1623  OE1 GLU A 109     -56.640  21.154  80.886  1.00 58.08           O  
ATOM   1624  OE2 GLU A 109     -56.145  19.187  80.004  1.00 58.08           O  
ATOM   1625  N   VAL A 110     -53.224  15.957  84.330  1.00 61.63           N  
ATOM   1626  H   VAL A 110     -52.447  16.575  84.517  1.00 61.63           H  
ATOM   1627  CA  VAL A 110     -53.010  14.504  84.336  1.00 61.63           C  
ATOM   1628  HA  VAL A 110     -53.160  14.182  83.305  1.00 61.63           H  
ATOM   1629  C   VAL A 110     -54.043  13.827  85.253  1.00 61.63           C  
ATOM   1630  CB  VAL A 110     -51.573  14.098  84.702  1.00 61.63           C  
ATOM   1631  HB  VAL A 110     -51.343  14.435  85.713  1.00 61.63           H  
ATOM   1632  O   VAL A 110     -54.118  14.170  86.445  1.00 61.63           O  
ATOM   1633  CG1 VAL A 110     -51.411  12.569  84.637  1.00 61.63           C  
ATOM   1634 HG11 VAL A 110     -50.383  12.286  84.860  1.00 61.63           H  
ATOM   1635 HG12 VAL A 110     -52.057  12.076  85.364  1.00 61.63           H  
ATOM   1636 HG13 VAL A 110     -51.654  12.205  83.639  1.00 61.63           H  
ATOM   1637  CG2 VAL A 110     -50.569  14.723  83.725  1.00 61.63           C  
ATOM   1638 HG21 VAL A 110     -50.786  14.404  82.705  1.00 61.63           H  
ATOM   1639 HG22 VAL A 110     -49.554  14.421  83.985  1.00 61.63           H  
ATOM   1640 HG23 VAL A 110     -50.620  15.811  83.769  1.00 61.63           H  
ATOM   1641  N   PRO A 111     -54.855  12.887  84.729  1.00 69.01           N  
ATOM   1642  CA  PRO A 111     -55.958  12.287  85.466  1.00 69.01           C  
ATOM   1643  HA  PRO A 111     -56.612  13.091  85.804  1.00 69.01           H  
ATOM   1644  C   PRO A 111     -55.481  11.507  86.696  1.00 69.01           C  
ATOM   1645  CB  PRO A 111     -56.738  11.421  84.468  1.00 69.01           C  
ATOM   1646  HB2 PRO A 111     -57.655  11.936  84.184  1.00 69.01           H  
ATOM   1647  HB3 PRO A 111     -56.973  10.440  84.880  1.00 69.01           H  
ATOM   1648  O   PRO A 111     -54.389  10.942  86.731  1.00 69.01           O  
ATOM   1649  CG  PRO A 111     -55.836  11.289  83.242  1.00 69.01           C  
ATOM   1650  HG2 PRO A 111     -56.411  11.335  82.317  1.00 69.01           H  
ATOM   1651  HG3 PRO A 111     -55.283  10.351  83.292  1.00 69.01           H  
ATOM   1652  CD  PRO A 111     -54.861  12.452  83.340  1.00 69.01           C  
ATOM   1653  HD2 PRO A 111     -53.874  12.116  83.022  1.00 69.01           H  
ATOM   1654  HD3 PRO A 111     -55.199  13.269  82.703  1.00 69.01           H  
ATOM   1655  N   ALA A 112     -56.325  11.466  87.731  1.00 63.91           N  
ATOM   1656  H   ALA A 112     -57.217  11.929  87.622  1.00 63.91           H  
ATOM   1657  CA  ALA A 112     -55.963  10.985  89.069  1.00 63.91           C  
ATOM   1658  HA  ALA A 112     -55.225  11.666  89.493  1.00 63.91           H  
ATOM   1659  C   ALA A 112     -55.349   9.573  89.101  1.00 63.91           C  
ATOM   1660  CB  ALA A 112     -57.229  11.028  89.935  1.00 63.91           C  
ATOM   1661  HB1 ALA A 112     -57.987  10.360  89.525  1.00 63.91           H  
ATOM   1662  HB2 ALA A 112     -56.985  10.707  90.947  1.00 63.91           H  
ATOM   1663  HB3 ALA A 112     -57.622  12.044  89.972  1.00 63.91           H  
ATOM   1664  O   ALA A 112     -54.482   9.306  89.927  1.00 63.91           O  
ATOM   1665  N   THR A 113     -55.807   8.692  88.210  1.00 67.13           N  
ATOM   1666  H   THR A 113     -56.461   9.019  87.513  1.00 67.13           H  
ATOM   1667  CA  THR A 113     -55.453   7.267  88.118  1.00 67.13           C  
ATOM   1668  HA  THR A 113     -55.485   6.814  89.109  1.00 67.13           H  
ATOM   1669  C   THR A 113     -54.064   7.001  87.553  1.00 67.13           C  
ATOM   1670  CB  THR A 113     -56.465   6.559  87.203  1.00 67.13           C  
ATOM   1671  HB  THR A 113     -56.100   5.568  86.933  1.00 67.13           H  
ATOM   1672  O   THR A 113     -53.472   5.977  87.867  1.00 67.13           O  
ATOM   1673  CG2 THR A 113     -57.822   6.412  87.893  1.00 67.13           C  
ATOM   1674 HG21 THR A 113     -58.235   7.392  88.132  1.00 67.13           H  
ATOM   1675 HG22 THR A 113     -58.506   5.888  87.226  1.00 67.13           H  
ATOM   1676 HG23 THR A 113     -57.704   5.833  88.808  1.00 67.13           H  
ATOM   1677  OG1 THR A 113     -56.694   7.324  86.035  1.00 67.13           O  
ATOM   1678  HG1 THR A 113     -56.053   7.064  85.369  1.00 67.13           H  
ATOM   1679  N   GLU A 114     -53.551   7.903  86.720  1.00 67.14           N  
ATOM   1680  H   GLU A 114     -54.093   8.727  86.499  1.00 67.14           H  
ATOM   1681  CA  GLU A 114     -52.241   7.767  86.069  1.00 67.14           C  
ATOM   1682  HA  GLU A 114     -51.947   6.718  86.018  1.00 67.14           H  
ATOM   1683  C   GLU A 114     -51.147   8.508  86.843  1.00 67.14           C  
ATOM   1684  CB  GLU A 114     -52.337   8.308  84.637  1.00 67.14           C  
ATOM   1685  HB2 GLU A 114     -52.714   9.330  84.672  1.00 67.14           H  
ATOM   1686  HB3 GLU A 114     -51.339   8.318  84.199  1.00 67.14           H  
ATOM   1687  O   GLU A 114     -49.961   8.234  86.666  1.00 67.14           O  
ATOM   1688  CG  GLU A 114     -53.254   7.447  83.754  1.00 67.14           C  
ATOM   1689  HG2 GLU A 114     -52.835   6.443  83.686  1.00 67.14           H  
ATOM   1690  HG3 GLU A 114     -54.234   7.368  84.226  1.00 67.14           H  
ATOM   1691  CD  GLU A 114     -53.440   8.021  82.343  1.00 67.14           C  
ATOM   1692  OE1 GLU A 114     -54.323   7.485  81.636  1.00 67.14           O  
ATOM   1693  OE2 GLU A 114     -52.753   9.010  82.001  1.00 67.14           O  
ATOM   1694  N   ARG A 115     -51.537   9.434  87.734  1.00 63.16           N  
ATOM   1695  H   ARG A 115     -52.530   9.603  87.809  1.00 63.16           H  
ATOM   1696  CA  ARG A 115     -50.612  10.286  88.496  1.00 63.16           C  
ATOM   1697  HA  ARG A 115     -50.044  10.902  87.800  1.00 63.16           H  
ATOM   1698  C   ARG A 115     -49.582   9.500  89.283  1.00 63.16           C  
ATOM   1699  CB  ARG A 115     -51.370  11.181  89.483  1.00 63.16           C  
ATOM   1700  HB2 ARG A 115     -52.188  10.623  89.939  1.00 63.16           H  
ATOM   1701  HB3 ARG A 115     -50.691  11.496  90.276  1.00 63.16           H  
ATOM   1702  O   ARG A 115     -48.438   9.922  89.329  1.00 63.16           O  
ATOM   1703  CG  ARG A 115     -51.896  12.440  88.803  1.00 63.16           C  
ATOM   1704  HG2 ARG A 115     -52.583  12.154  88.006  1.00 63.16           H  
ATOM   1705  HG3 ARG A 115     -51.070  13.003  88.369  1.00 63.16           H  
ATOM   1706  CD  ARG A 115     -52.627  13.313  89.823  1.00 63.16           C  
ATOM   1707  HD2 ARG A 115     -53.318  12.693  90.394  1.00 63.16           H  
ATOM   1708  HD3 ARG A 115     -51.896  13.759  90.497  1.00 63.16           H  
ATOM   1709  NE  ARG A 115     -53.377  14.356  89.118  1.00 63.16           N  
ATOM   1710  HE  ARG A 115     -53.393  14.288  88.110  1.00 63.16           H  
ATOM   1711  NH1 ARG A 115     -54.197  15.526  90.903  1.00 63.16           N  
ATOM   1712 HH11 ARG A 115     -53.710  14.888  91.515  1.00 63.16           H  
ATOM   1713 HH12 ARG A 115     -54.695  16.334  91.250  1.00 63.16           H  
ATOM   1714  NH2 ARG A 115     -54.622  16.198  88.796  1.00 63.16           N  
ATOM   1715 HH21 ARG A 115     -55.031  17.072  89.095  1.00 63.16           H  
ATOM   1716 HH22 ARG A 115     -54.475  16.066  87.806  1.00 63.16           H  
ATOM   1717  CZ  ARG A 115     -54.063  15.357  89.615  1.00 63.16           C  
ATOM   1718  N   GLU A 116     -49.970   8.400  89.916  1.00 71.92           N  
ATOM   1719  H   GLU A 116     -50.928   8.095  89.821  1.00 71.92           H  
ATOM   1720  CA  GLU A 116     -49.061   7.632  90.773  1.00 71.92           C  
ATOM   1721  HA  GLU A 116     -48.576   8.321  91.465  1.00 71.92           H  
ATOM   1722  C   GLU A 116     -47.951   6.967  89.945  1.00 71.92           C  
ATOM   1723  CB  GLU A 116     -49.894   6.623  91.582  1.00 71.92           C  
ATOM   1724  HB2 GLU A 116     -49.926   5.665  91.063  1.00 71.92           H  
ATOM   1725  HB3 GLU A 116     -50.914   7.000  91.660  1.00 71.92           H  
ATOM   1726  O   GLU A 116     -46.774   7.021  90.303  1.00 71.92           O  
ATOM   1727  CG  GLU A 116     -49.366   6.434  93.011  1.00 71.92           C  
ATOM   1728  HG2 GLU A 116     -48.409   5.915  92.971  1.00 71.92           H  
ATOM   1729  HG3 GLU A 116     -49.200   7.418  93.450  1.00 71.92           H  
ATOM   1730  CD  GLU A 116     -50.347   5.657  93.910  1.00 71.92           C  
ATOM   1731  OE1 GLU A 116     -50.174   5.738  95.148  1.00 71.92           O  
ATOM   1732  OE2 GLU A 116     -51.263   4.993  93.375  1.00 71.92           O  
ATOM   1733  N   GLU A 117     -48.308   6.434  88.774  1.00 70.05           N  
ATOM   1734  H   GLU A 117     -49.279   6.472  88.500  1.00 70.05           H  
ATOM   1735  CA  GLU A 117     -47.357   5.859  87.823  1.00 70.05           C  
ATOM   1736  HA  GLU A 117     -46.681   5.205  88.374  1.00 70.05           H  
ATOM   1737  C   GLU A 117     -46.504   6.944  87.147  1.00 70.05           C  
ATOM   1738  CB  GLU A 117     -48.128   5.004  86.804  1.00 70.05           C  
ATOM   1739  HB2 GLU A 117     -48.852   4.392  87.341  1.00 70.05           H  
ATOM   1740  HB3 GLU A 117     -48.661   5.653  86.109  1.00 70.05           H  
ATOM   1741  O   GLU A 117     -45.292   6.763  86.997  1.00 70.05           O  
ATOM   1742  CG  GLU A 117     -47.183   4.070  86.035  1.00 70.05           C  
ATOM   1743  HG2 GLU A 117     -46.483   4.674  85.457  1.00 70.05           H  
ATOM   1744  HG3 GLU A 117     -46.603   3.493  86.756  1.00 70.05           H  
ATOM   1745  CD  GLU A 117     -47.901   3.099  85.085  1.00 70.05           C  
ATOM   1746  OE1 GLU A 117     -47.178   2.230  84.542  1.00 70.05           O  
ATOM   1747  OE2 GLU A 117     -49.126   3.236  84.884  1.00 70.05           O  
ATOM   1748  N   LEU A 118     -47.099   8.099  86.811  1.00 65.49           N  
ATOM   1749  H   LEU A 118     -48.102   8.155  86.917  1.00 65.49           H  
ATOM   1750  CA  LEU A 118     -46.395   9.274  86.291  1.00 65.49           C  
ATOM   1751  HA  LEU A 118     -45.860   8.981  85.387  1.00 65.49           H  
ATOM   1752  C   LEU A 118     -45.372   9.797  87.302  1.00 65.49           C  
ATOM   1753  CB  LEU A 118     -47.401  10.385  85.934  1.00 65.49           C  
ATOM   1754  HB2 LEU A 118     -48.218   9.966  85.347  1.00 65.49           H  
ATOM   1755  HB3 LEU A 118     -47.830  10.771  86.858  1.00 65.49           H  
ATOM   1756  O   LEU A 118     -44.228  10.023  86.923  1.00 65.49           O  
ATOM   1757  CG  LEU A 118     -46.742  11.542  85.149  1.00 65.49           C  
ATOM   1758  HG  LEU A 118     -45.668  11.562  85.336  1.00 65.49           H  
ATOM   1759  CD1 LEU A 118     -46.947  11.367  83.645  1.00 65.49           C  
ATOM   1760 HD11 LEU A 118     -48.010  11.402  83.405  1.00 65.49           H  
ATOM   1761 HD12 LEU A 118     -46.436  12.166  83.109  1.00 65.49           H  
ATOM   1762 HD13 LEU A 118     -46.540  10.408  83.326  1.00 65.49           H  
ATOM   1763  CD2 LEU A 118     -47.302  12.896  85.580  1.00 65.49           C  
ATOM   1764 HD21 LEU A 118     -46.848  13.688  84.984  1.00 65.49           H  
ATOM   1765 HD22 LEU A 118     -47.068  13.072  86.630  1.00 65.49           H  
ATOM   1766 HD23 LEU A 118     -48.383  12.920  85.444  1.00 65.49           H  
ATOM   1767  N   VAL A 119     -45.749   9.943  88.576  1.00 69.95           N  
ATOM   1768  H   VAL A 119     -46.711   9.740  88.810  1.00 69.95           H  
ATOM   1769  CA  VAL A 119     -44.848  10.350  89.661  1.00 69.95           C  
ATOM   1770  HA  VAL A 119     -44.385  11.299  89.393  1.00 69.95           H  
ATOM   1771  C   VAL A 119     -43.726   9.337  89.792  1.00 69.95           C  
ATOM   1772  CB  VAL A 119     -45.590  10.550  90.998  1.00 69.95           C  
ATOM   1773  HB  VAL A 119     -46.244   9.697  91.182  1.00 69.95           H  
ATOM   1774  O   VAL A 119     -42.582   9.747  89.724  1.00 69.95           O  
ATOM   1775  CG1 VAL A 119     -44.637  10.702  92.191  1.00 69.95           C  
ATOM   1776 HG11 VAL A 119     -44.112   9.765  92.381  1.00 69.95           H  
ATOM   1777 HG12 VAL A 119     -45.198  10.946  93.093  1.00 69.95           H  
ATOM   1778 HG13 VAL A 119     -43.905  11.487  92.002  1.00 69.95           H  
ATOM   1779  CG2 VAL A 119     -46.436  11.830  90.950  1.00 69.95           C  
ATOM   1780 HG21 VAL A 119     -45.785  12.704  90.912  1.00 69.95           H  
ATOM   1781 HG22 VAL A 119     -47.063  11.887  91.839  1.00 69.95           H  
ATOM   1782 HG23 VAL A 119     -47.074  11.840  90.067  1.00 69.95           H  
ATOM   1783  N   GLN A 120     -43.992   8.029  89.843  1.00 70.37           N  
ATOM   1784  H   GLN A 120     -44.955   7.728  89.902  1.00 70.37           H  
ATOM   1785  CA  GLN A 120     -42.922   7.022  89.909  1.00 70.37           C  
ATOM   1786  HA  GLN A 120     -42.309   7.212  90.790  1.00 70.37           H  
ATOM   1787  C   GLN A 120     -42.001   7.032  88.683  1.00 70.37           C  
ATOM   1788  CB  GLN A 120     -43.529   5.623  90.012  1.00 70.37           C  
ATOM   1789  HB2 GLN A 120     -44.324   5.515  89.274  1.00 70.37           H  
ATOM   1790  HB3 GLN A 120     -42.754   4.889  89.788  1.00 70.37           H  
ATOM   1791  O   GLN A 120     -40.813   6.708  88.777  1.00 70.37           O  
ATOM   1792  CG  GLN A 120     -44.073   5.313  91.407  1.00 70.37           C  
ATOM   1793  HG2 GLN A 120     -43.264   5.373  92.135  1.00 70.37           H  
ATOM   1794  HG3 GLN A 120     -44.830   6.048  91.682  1.00 70.37           H  
ATOM   1795  CD  GLN A 120     -44.688   3.921  91.467  1.00 70.37           C  
ATOM   1796  NE2 GLN A 120     -45.336   3.579  92.556  1.00 70.37           N  
ATOM   1797 HE21 GLN A 120     -45.521   4.276  93.264  1.00 70.37           H  
ATOM   1798 HE22 GLN A 120     -45.826   2.696  92.524  1.00 70.37           H  
ATOM   1799  OE1 GLN A 120     -44.579   3.107  90.560  1.00 70.37           O  
ATOM   1800  N   ARG A 121     -42.529   7.337  87.493  1.00 70.71           N  
ATOM   1801  H   ARG A 121     -43.520   7.527  87.452  1.00 70.71           H  
ATOM   1802  CA  ARG A 121     -41.725   7.465  86.271  1.00 70.71           C  
ATOM   1803  HA  ARG A 121     -40.987   6.663  86.248  1.00 70.71           H  
ATOM   1804  C   ARG A 121     -40.906   8.745  86.271  1.00 70.71           C  
ATOM   1805  CB  ARG A 121     -42.605   7.373  85.016  1.00 70.71           C  
ATOM   1806  HB2 ARG A 121     -42.390   8.216  84.358  1.00 70.71           H  
ATOM   1807  HB3 ARG A 121     -43.663   7.427  85.272  1.00 70.71           H  
ATOM   1808  O   ARG A 121     -39.720   8.657  85.984  1.00 70.71           O  
ATOM   1809  CG  ARG A 121     -42.316   6.081  84.248  1.00 70.71           C  
ATOM   1810  HG2 ARG A 121     -42.487   5.216  84.889  1.00 70.71           H  
ATOM   1811  HG3 ARG A 121     -41.272   6.095  83.934  1.00 70.71           H  
ATOM   1812  CD  ARG A 121     -43.228   5.985  83.021  1.00 70.71           C  
ATOM   1813  HD2 ARG A 121     -43.536   6.988  82.725  1.00 70.71           H  
ATOM   1814  HD3 ARG A 121     -44.121   5.423  83.292  1.00 70.71           H  
ATOM   1815  NE  ARG A 121     -42.540   5.356  81.878  1.00 70.71           N  
ATOM   1816  HE  ARG A 121     -41.550   5.182  81.973  1.00 70.71           H  
ATOM   1817  NH1 ARG A 121     -44.351   5.330  80.470  1.00 70.71           N  
ATOM   1818 HH11 ARG A 121     -44.946   5.624  81.231  1.00 70.71           H  
ATOM   1819 HH12 ARG A 121     -44.767   5.150  79.567  1.00 70.71           H  
ATOM   1820  NH2 ARG A 121     -42.352   4.690  79.710  1.00 70.71           N  
ATOM   1821 HH21 ARG A 121     -41.357   4.559  79.824  1.00 70.71           H  
ATOM   1822 HH22 ARG A 121     -42.778   4.543  78.806  1.00 70.71           H  
ATOM   1823  CZ  ARG A 121     -43.083   5.127  80.696  1.00 70.71           C  
ATOM   1824  N   LEU A 122     -41.493   9.882  86.632  1.00 67.55           N  
ATOM   1825  H   LEU A 122     -42.477   9.855  86.858  1.00 67.55           H  
ATOM   1826  CA  LEU A 122     -40.803  11.162  86.784  1.00 67.55           C  
ATOM   1827  HA  LEU A 122     -40.252  11.381  85.869  1.00 67.55           H  
ATOM   1828  C   LEU A 122     -39.784  11.103  87.916  1.00 67.55           C  
ATOM   1829  CB  LEU A 122     -41.818  12.287  87.048  1.00 67.55           C  
ATOM   1830  HB2 LEU A 122     -41.298  13.137  87.490  1.00 67.55           H  
ATOM   1831  HB3 LEU A 122     -42.544  11.938  87.782  1.00 67.55           H  
ATOM   1832  O   LEU A 122     -38.690  11.608  87.747  1.00 67.55           O  
ATOM   1833  CG  LEU A 122     -42.547  12.779  85.788  1.00 67.55           C  
ATOM   1834  HG  LEU A 122     -42.926  11.926  85.224  1.00 67.55           H  
ATOM   1835  CD1 LEU A 122     -43.729  13.658  86.194  1.00 67.55           C  
ATOM   1836 HD11 LEU A 122     -44.269  13.979  85.304  1.00 67.55           H  
ATOM   1837 HD12 LEU A 122     -43.377  14.536  86.736  1.00 67.55           H  
ATOM   1838 HD13 LEU A 122     -44.407  13.090  86.831  1.00 67.55           H  
ATOM   1839  CD2 LEU A 122     -41.626  13.611  84.889  1.00 67.55           C  
ATOM   1840 HD21 LEU A 122     -40.805  13.001  84.512  1.00 67.55           H  
ATOM   1841 HD22 LEU A 122     -41.225  14.461  85.440  1.00 67.55           H  
ATOM   1842 HD23 LEU A 122     -42.192  13.982  84.034  1.00 67.55           H  
ATOM   1843  N   GLU A 123     -40.085  10.428  89.021  1.00 70.96           N  
ATOM   1844  H   GLU A 123     -41.039  10.114  89.129  1.00 70.96           H  
ATOM   1845  CA  GLU A 123     -39.170  10.143  90.124  1.00 70.96           C  
ATOM   1846  HA  GLU A 123     -38.721  11.071  90.478  1.00 70.96           H  
ATOM   1847  C   GLU A 123     -38.052   9.215  89.682  1.00 70.96           C  
ATOM   1848  CB  GLU A 123     -39.886   9.470  91.299  1.00 70.96           C  
ATOM   1849  HB2 GLU A 123     -39.136   9.006  91.940  1.00 70.96           H  
ATOM   1850  HB3 GLU A 123     -40.528   8.678  90.913  1.00 70.96           H  
ATOM   1851  O   GLU A 123     -36.926   9.443  90.090  1.00 70.96           O  
ATOM   1852  CG  GLU A 123     -40.684  10.448  92.169  1.00 70.96           C  
ATOM   1853  HG2 GLU A 123     -39.986  11.178  92.581  1.00 70.96           H  
ATOM   1854  HG3 GLU A 123     -41.405  10.994  91.562  1.00 70.96           H  
ATOM   1855  CD  GLU A 123     -41.406   9.730  93.320  1.00 70.96           C  
ATOM   1856  OE1 GLU A 123     -41.734  10.430  94.303  1.00 70.96           O  
ATOM   1857  OE2 GLU A 123     -41.590   8.492  93.236  1.00 70.96           O  
ATOM   1858  N   ARG A 124     -38.311   8.206  88.836  1.00 68.40           N  
ATOM   1859  H   ARG A 124     -39.277   8.016  88.612  1.00 68.40           H  
ATOM   1860  CA  ARG A 124     -37.250   7.382  88.231  1.00 68.40           C  
ATOM   1861  HA  ARG A 124     -36.559   7.072  89.014  1.00 68.40           H  
ATOM   1862  C   ARG A 124     -36.416   8.166  87.238  1.00 68.40           C  
ATOM   1863  CB  ARG A 124     -37.811   6.135  87.539  1.00 68.40           C  
ATOM   1864  HB2 ARG A 124     -38.774   6.363  87.082  1.00 68.40           H  
ATOM   1865  HB3 ARG A 124     -37.128   5.828  86.747  1.00 68.40           H  
ATOM   1866  O   ARG A 124     -35.206   7.995  87.234  1.00 68.40           O  
ATOM   1867  CG  ARG A 124     -37.930   4.969  88.524  1.00 68.40           C  
ATOM   1868  HG2 ARG A 124     -36.947   4.758  88.944  1.00 68.40           H  
ATOM   1869  HG3 ARG A 124     -38.605   5.233  89.339  1.00 68.40           H  
ATOM   1870  CD  ARG A 124     -38.436   3.709  87.818  1.00 68.40           C  
ATOM   1871  HD2 ARG A 124     -37.810   3.504  86.949  1.00 68.40           H  
ATOM   1872  HD3 ARG A 124     -38.348   2.879  88.519  1.00 68.40           H  
ATOM   1873  NE  ARG A 124     -39.843   3.861  87.408  1.00 68.40           N  
ATOM   1874  HE  ARG A 124     -40.247   4.775  87.554  1.00 68.40           H  
ATOM   1875  NH1 ARG A 124     -40.280   1.644  87.003  1.00 68.40           N  
ATOM   1876 HH11 ARG A 124     -39.326   1.420  87.251  1.00 68.40           H  
ATOM   1877 HH12 ARG A 124     -40.942   0.921  86.763  1.00 68.40           H  
ATOM   1878  NH2 ARG A 124     -41.909   3.149  86.767  1.00 68.40           N  
ATOM   1879 HH21 ARG A 124     -42.568   2.405  86.587  1.00 68.40           H  
ATOM   1880 HH22 ARG A 124     -42.285   4.073  86.928  1.00 68.40           H  
ATOM   1881  CZ  ARG A 124     -40.666   2.889  87.057  1.00 68.40           C  
ATOM   1882  N   MET A 125     -37.032   9.021  86.427  1.00 65.50           N  
ATOM   1883  H   MET A 125     -38.040   9.078  86.468  1.00 65.50           H  
ATOM   1884  CA  MET A 125     -36.319   9.917  85.522  1.00 65.50           C  
ATOM   1885  HA  MET A 125     -35.639   9.333  84.902  1.00 65.50           H  
ATOM   1886  C   MET A 125     -35.462  10.879  86.333  1.00 65.50           C  
ATOM   1887  CB  MET A 125     -37.284  10.674  84.603  1.00 65.50           C  
ATOM   1888  HB2 MET A 125     -38.108  11.089  85.183  1.00 65.50           H  
ATOM   1889  HB3 MET A 125     -36.745  11.498  84.136  1.00 65.50           H  
ATOM   1890  O   MET A 125     -34.272  10.935  86.089  1.00 65.50           O  
ATOM   1891  CG  MET A 125     -37.835   9.768  83.497  1.00 65.50           C  
ATOM   1892  HG2 MET A 125     -38.312   8.901  83.952  1.00 65.50           H  
ATOM   1893  HG3 MET A 125     -37.004   9.410  82.888  1.00 65.50           H  
ATOM   1894  SD  MET A 125     -39.045  10.565  82.408  1.00 65.50           S  
ATOM   1895  CE  MET A 125     -37.979  11.741  81.525  1.00 65.50           C  
ATOM   1896  HE1 MET A 125     -37.170  11.208  81.027  1.00 65.50           H  
ATOM   1897  HE2 MET A 125     -38.570  12.271  80.778  1.00 65.50           H  
ATOM   1898  HE3 MET A 125     -37.565  12.469  82.222  1.00 65.50           H  
ATOM   1899  N   LEU A 126     -36.013  11.524  87.362  1.00 65.72           N  
ATOM   1900  H   LEU A 126     -37.012  11.438  87.485  1.00 65.72           H  
ATOM   1901  CA  LEU A 126     -35.295  12.340  88.339  1.00 65.72           C  
ATOM   1902  HA  LEU A 126     -34.775  13.144  87.817  1.00 65.72           H  
ATOM   1903  C   LEU A 126     -34.236  11.531  89.083  1.00 65.72           C  
ATOM   1904  CB  LEU A 126     -36.283  12.946  89.357  1.00 65.72           C  
ATOM   1905  HB2 LEU A 126     -37.063  12.214  89.570  1.00 65.72           H  
ATOM   1906  HB3 LEU A 126     -35.767  13.125  90.300  1.00 65.72           H  
ATOM   1907  O   LEU A 126     -33.171  12.060  89.333  1.00 65.72           O  
ATOM   1908  CG  LEU A 126     -36.913  14.272  88.899  1.00 65.72           C  
ATOM   1909  HG  LEU A 126     -37.116  14.235  87.828  1.00 65.72           H  
ATOM   1910  CD1 LEU A 126     -38.226  14.533  89.636  1.00 65.72           C  
ATOM   1911 HD11 LEU A 126     -38.060  14.572  90.713  1.00 65.72           H  
ATOM   1912 HD12 LEU A 126     -38.651  15.479  89.301  1.00 65.72           H  
ATOM   1913 HD13 LEU A 126     -38.938  13.740  89.409  1.00 65.72           H  
ATOM   1914  CD2 LEU A 126     -35.963  15.436  89.203  1.00 65.72           C  
ATOM   1915 HD21 LEU A 126     -35.013  15.287  88.690  1.00 65.72           H  
ATOM   1916 HD22 LEU A 126     -35.791  15.522  90.275  1.00 65.72           H  
ATOM   1917 HD23 LEU A 126     -36.404  16.364  88.838  1.00 65.72           H  
ATOM   1918  N   ALA A 127     -34.481  10.272  89.442  1.00 64.31           N  
ATOM   1919  H   ALA A 127     -35.412   9.911  89.292  1.00 64.31           H  
ATOM   1920  CA  ALA A 127     -33.537   9.426  90.169  1.00 64.31           C  
ATOM   1921  HA  ALA A 127     -33.081  10.021  90.962  1.00 64.31           H  
ATOM   1922  C   ALA A 127     -32.399   8.925  89.277  1.00 64.31           C  
ATOM   1923  CB  ALA A 127     -34.263   8.250  90.832  1.00 64.31           C  
ATOM   1924  HB1 ALA A 127     -33.543   7.642  91.379  1.00 64.31           H  
ATOM   1925  HB2 ALA A 127     -34.739   7.630  90.072  1.00 64.31           H  
ATOM   1926  HB3 ALA A 127     -35.011   8.619  91.534  1.00 64.31           H  
ATOM   1927  O   ALA A 127     -31.291   8.766  89.772  1.00 64.31           O  
ATOM   1928  N   ALA A 128     -32.657   8.709  87.987  1.00 60.30           N  
ATOM   1929  H   ALA A 128     -33.615   8.787  87.676  1.00 60.30           H  
ATOM   1930  CA  ALA A 128     -31.662   8.364  86.977  1.00 60.30           C  
ATOM   1931  HA  ALA A 128     -30.925   7.693  87.417  1.00 60.30           H  
ATOM   1932  C   ALA A 128     -30.908   9.604  86.468  1.00 60.30           C  
ATOM   1933  CB  ALA A 128     -32.369   7.625  85.834  1.00 60.30           C  
ATOM   1934  HB1 ALA A 128     -33.106   8.277  85.366  1.00 60.30           H  
ATOM   1935  HB2 ALA A 128     -31.634   7.327  85.086  1.00 60.30           H  
ATOM   1936  HB3 ALA A 128     -32.865   6.734  86.219  1.00 60.30           H  
ATOM   1937  O   ALA A 128     -29.718   9.517  86.191  1.00 60.30           O  
ATOM   1938  N   LEU A 129     -31.567  10.766  86.410  1.00 52.37           N  
ATOM   1939  H   LEU A 129     -32.567  10.743  86.552  1.00 52.37           H  
ATOM   1940  CA  LEU A 129     -30.964  12.074  86.127  1.00 52.37           C  
ATOM   1941  HA  LEU A 129     -30.227  11.962  85.333  1.00 52.37           H  
ATOM   1942  C   LEU A 129     -30.220  12.644  87.338  1.00 52.37           C  
ATOM   1943  CB  LEU A 129     -32.045  13.073  85.664  1.00 52.37           C  
ATOM   1944  HB2 LEU A 129     -31.704  14.087  85.869  1.00 52.37           H  
ATOM   1945  HB3 LEU A 129     -32.950  12.943  86.258  1.00 52.37           H  
ATOM   1946  O   LEU A 129     -29.281  13.413  87.173  1.00 52.37           O  
ATOM   1947  CG  LEU A 129     -32.349  12.970  84.158  1.00 52.37           C  
ATOM   1948  HG  LEU A 129     -32.259  11.933  83.833  1.00 52.37           H  
ATOM   1949  CD1 LEU A 129     -33.759  13.455  83.822  1.00 52.37           C  
ATOM   1950 HD11 LEU A 129     -34.497  12.839  84.338  1.00 52.37           H  
ATOM   1951 HD12 LEU A 129     -33.927  13.379  82.748  1.00 52.37           H  
ATOM   1952 HD13 LEU A 129     -33.879  14.493  84.131  1.00 52.37           H  
ATOM   1953  CD2 LEU A 129     -31.359  13.839  83.378  1.00 52.37           C  
ATOM   1954 HD21 LEU A 129     -31.472  14.887  83.653  1.00 52.37           H  
ATOM   1955 HD22 LEU A 129     -31.540  13.733  82.308  1.00 52.37           H  
ATOM   1956 HD23 LEU A 129     -30.337  13.524  83.588  1.00 52.37           H  
ATOM   1957  N   ARG A 130     -30.592  12.267  88.562  1.00 53.76           N  
ATOM   1958  H   ARG A 130     -31.442  11.727  88.641  1.00 53.76           H  
ATOM   1959  CA  ARG A 130     -29.935  12.714  89.799  1.00 53.76           C  
ATOM   1960  HA  ARG A 130     -30.037  13.797  89.859  1.00 53.76           H  
ATOM   1961  C   ARG A 130     -28.429  12.466  89.788  1.00 53.76           C  
ATOM   1962  CB  ARG A 130     -30.571  12.073  91.042  1.00 53.76           C  
ATOM   1963  HB2 ARG A 130     -29.788  11.775  91.740  1.00 53.76           H  
ATOM   1964  HB3 ARG A 130     -31.114  11.172  90.756  1.00 53.76           H  
ATOM   1965  O   ARG A 130     -27.710  13.433  90.024  1.00 53.76           O  
ATOM   1966  CG  ARG A 130     -31.501  13.044  91.778  1.00 53.76           C  
ATOM   1967  HG2 ARG A 130     -30.918  13.873  92.179  1.00 53.76           H  
ATOM   1968  HG3 ARG A 130     -32.246  13.451  91.095  1.00 53.76           H  
ATOM   1969  CD  ARG A 130     -32.192  12.305  92.927  1.00 53.76           C  
ATOM   1970  HD2 ARG A 130     -31.453  12.086  93.697  1.00 53.76           H  
ATOM   1971  HD3 ARG A 130     -32.592  11.366  92.546  1.00 53.76           H  
ATOM   1972  NE  ARG A 130     -33.298  13.094  93.495  1.00 53.76           N  
ATOM   1973  HE  ARG A 130     -33.443  14.013  93.101  1.00 53.76           H  
ATOM   1974  NH1 ARG A 130     -34.044  11.506  94.973  1.00 53.76           N  
ATOM   1975 HH11 ARG A 130     -34.739  11.184  95.631  1.00 53.76           H  
ATOM   1976 HH12 ARG A 130     -33.282  10.907  94.690  1.00 53.76           H  
ATOM   1977  NH2 ARG A 130     -35.158  13.428  94.763  1.00 53.76           N  
ATOM   1978 HH21 ARG A 130     -35.849  13.086  95.416  1.00 53.76           H  
ATOM   1979 HH22 ARG A 130     -35.295  14.328  94.325  1.00 53.76           H  
ATOM   1980  CZ  ARG A 130     -34.157  12.676  94.406  1.00 53.76           C  
ATOM   1981  N   PRO A 131     -27.926  11.244  89.512  1.00 48.80           N  
ATOM   1982  CA  PRO A 131     -26.487  11.011  89.487  1.00 48.80           C  
ATOM   1983  HA  PRO A 131     -26.051  11.310  90.440  1.00 48.80           H  
ATOM   1984  C   PRO A 131     -25.777  11.817  88.393  1.00 48.80           C  
ATOM   1985  CB  PRO A 131     -26.304   9.498  89.319  1.00 48.80           C  
ATOM   1986  HB2 PRO A 131     -26.179   9.043  90.302  1.00 48.80           H  
ATOM   1987  HB3 PRO A 131     -25.453   9.253  88.684  1.00 48.80           H  
ATOM   1988  O   PRO A 131     -24.598  12.110  88.540  1.00 48.80           O  
ATOM   1989  CG  PRO A 131     -27.618   9.024  88.708  1.00 48.80           C  
ATOM   1990  HG2 PRO A 131     -27.575   9.151  87.626  1.00 48.80           H  
ATOM   1991  HG3 PRO A 131     -27.842   7.989  88.967  1.00 48.80           H  
ATOM   1992  CD  PRO A 131     -28.633   9.992  89.303  1.00 48.80           C  
ATOM   1993  HD2 PRO A 131     -28.968   9.612  90.268  1.00 48.80           H  
ATOM   1994  HD3 PRO A 131     -29.478  10.094  88.622  1.00 48.80           H  
ATOM   1995  N   VAL A 132     -26.485  12.232  87.336  1.00 45.04           N  
ATOM   1996  H   VAL A 132     -27.468  12.006  87.288  1.00 45.04           H  
ATOM   1997  CA  VAL A 132     -25.923  13.056  86.254  1.00 45.04           C  
ATOM   1998  HA  VAL A 132     -25.011  12.580  85.893  1.00 45.04           H  
ATOM   1999  C   VAL A 132     -25.537  14.446  86.764  1.00 45.04           C  
ATOM   2000  CB  VAL A 132     -26.910  13.179  85.071  1.00 45.04           C  
ATOM   2001  HB  VAL A 132     -27.762  13.795  85.361  1.00 45.04           H  
ATOM   2002  O   VAL A 132     -24.452  14.934  86.468  1.00 45.04           O  
ATOM   2003  CG1 VAL A 132     -26.269  13.868  83.865  1.00 45.04           C  
ATOM   2004 HG11 VAL A 132     -25.394  13.308  83.534  1.00 45.04           H  
ATOM   2005 HG12 VAL A 132     -25.962  14.881  84.125  1.00 45.04           H  
ATOM   2006 HG13 VAL A 132     -26.986  13.931  83.046  1.00 45.04           H  
ATOM   2007  CG2 VAL A 132     -27.431  11.810  84.609  1.00 45.04           C  
ATOM   2008 HG21 VAL A 132     -27.979  11.315  85.411  1.00 45.04           H  
ATOM   2009 HG22 VAL A 132     -26.595  11.178  84.308  1.00 45.04           H  
ATOM   2010 HG23 VAL A 132     -28.106  11.936  83.763  1.00 45.04           H  
ATOM   2011  N   ALA A 133     -26.412  15.073  87.557  1.00 41.13           N  
ATOM   2012  H   ALA A 133     -27.280  14.601  87.768  1.00 41.13           H  
ATOM   2013  CA  ALA A 133     -26.225  16.431  88.069  1.00 41.13           C  
ATOM   2014  HA  ALA A 133     -25.825  17.055  87.268  1.00 41.13           H  
ATOM   2015  C   ALA A 133     -25.234  16.524  89.246  1.00 41.13           C  
ATOM   2016  CB  ALA A 133     -27.605  16.973  88.459  1.00 41.13           C  
ATOM   2017  HB1 ALA A 133     -28.270  16.951  87.595  1.00 41.13           H  
ATOM   2018  HB2 ALA A 133     -27.506  18.003  88.802  1.00 41.13           H  
ATOM   2019  HB3 ALA A 133     -28.030  16.369  89.260  1.00 41.13           H  
ATOM   2020  O   ALA A 133     -24.637  17.576  89.456  1.00 41.13           O  
ATOM   2021  N   GLN A 134     -25.045  15.438  90.006  1.00 39.10           N  
ATOM   2022  H   GLN A 134     -25.558  14.601  89.767  1.00 39.10           H  
ATOM   2023  CA  GLN A 134     -24.180  15.406  91.199  1.00 39.10           C  
ATOM   2024  HA  GLN A 134     -24.557  16.103  91.948  1.00 39.10           H  
ATOM   2025  C   GLN A 134     -22.732  15.810  90.914  1.00 39.10           C  
ATOM   2026  CB  GLN A 134     -24.171  13.984  91.781  1.00 39.10           C  
ATOM   2027  HB2 GLN A 134     -24.096  13.261  90.969  1.00 39.10           H  
ATOM   2028  HB3 GLN A 134     -23.299  13.864  92.424  1.00 39.10           H  
ATOM   2029  O   GLN A 134     -22.101  16.464  91.733  1.00 39.10           O  
ATOM   2030  CG  GLN A 134     -25.413  13.703  92.628  1.00 39.10           C  
ATOM   2031  HG2 GLN A 134     -25.390  14.357  93.500  1.00 39.10           H  
ATOM   2032  HG3 GLN A 134     -26.313  13.936  92.059  1.00 39.10           H  
ATOM   2033  CD  GLN A 134     -25.498  12.256  93.102  1.00 39.10           C  
ATOM   2034  NE2 GLN A 134     -26.377  11.966  94.035  1.00 39.10           N  
ATOM   2035 HE21 GLN A 134     -26.323  11.018  94.379  1.00 39.10           H  
ATOM   2036 HE22 GLN A 134     -26.856  12.720  94.507  1.00 39.10           H  
ATOM   2037  OE1 GLN A 134     -24.821  11.345  92.659  1.00 39.10           O  
ATOM   2038  N   ALA A 135     -22.200  15.461  89.741  1.00 35.30           N  
ATOM   2039  H   ALA A 135     -22.772  14.951  89.083  1.00 35.30           H  
ATOM   2040  CA  ALA A 135     -20.813  15.751  89.376  1.00 35.30           C  
ATOM   2041  HA  ALA A 135     -20.172  15.378  90.176  1.00 35.30           H  
ATOM   2042  C   ALA A 135     -20.494  17.259  89.240  1.00 35.30           C  
ATOM   2043  CB  ALA A 135     -20.485  14.961  88.105  1.00 35.30           C  
ATOM   2044  HB1 ALA A 135     -19.440  15.116  87.837  1.00 35.30           H  
ATOM   2045  HB2 ALA A 135     -21.116  15.302  87.284  1.00 35.30           H  
ATOM   2046  HB3 ALA A 135     -20.654  13.898  88.273  1.00 35.30           H  
ATOM   2047  O   ALA A 135     -19.337  17.620  89.036  1.00 35.30           O  
ATOM   2048  N   ALA A 136     -21.493  18.137  89.392  1.00 31.23           N  
ATOM   2049  H   ALA A 136     -22.425  17.777  89.545  1.00 31.23           H  
ATOM   2050  CA  ALA A 136     -21.313  19.575  89.578  1.00 31.23           C  
ATOM   2051  HA  ALA A 136     -20.656  19.954  88.795  1.00 31.23           H  
ATOM   2052  C   ALA A 136     -20.683  19.954  90.937  1.00 31.23           C  
ATOM   2053  CB  ALA A 136     -22.691  20.232  89.434  1.00 31.23           C  
ATOM   2054  HB1 ALA A 136     -23.129  19.975  88.470  1.00 31.23           H  
ATOM   2055  HB2 ALA A 136     -22.587  21.315  89.499  1.00 31.23           H  
ATOM   2056  HB3 ALA A 136     -23.350  19.892  90.233  1.00 31.23           H  
ATOM   2057  O   ALA A 136     -20.269  21.096  91.111  1.00 31.23           O  
ATOM   2058  N   ASP A 137     -20.622  19.020  91.893  1.00 28.81           N  
ATOM   2059  H   ASP A 137     -21.044  18.126  91.687  1.00 28.81           H  
ATOM   2060  CA  ASP A 137     -20.318  19.248  93.318  1.00 28.81           C  
ATOM   2061  HA  ASP A 137     -21.047  19.947  93.728  1.00 28.81           H  
ATOM   2062  C   ASP A 137     -18.929  19.838  93.631  1.00 28.81           C  
ATOM   2063  CB  ASP A 137     -20.435  17.890  94.057  1.00 28.81           C  
ATOM   2064  HB2 ASP A 137     -19.768  17.891  94.919  1.00 28.81           H  
ATOM   2065  HB3 ASP A 137     -20.088  17.087  93.407  1.00 28.81           H  
ATOM   2066  O   ASP A 137     -18.645  20.172  94.784  1.00 28.81           O  
ATOM   2067  CG  ASP A 137     -21.828  17.550  94.608  1.00 28.81           C  
ATOM   2068  OD1 ASP A 137     -22.694  18.453  94.671  1.00 28.81           O  
ATOM   2069  OD2 ASP A 137     -22.000  16.387  95.047  1.00 28.81           O  
ATOM   2070  N   ALA A 138     -18.017  19.880  92.658  1.00 26.09           N  
ATOM   2071  H   ALA A 138     -18.337  19.709  91.716  1.00 26.09           H  
ATOM   2072  CA  ALA A 138     -16.583  19.938  92.920  1.00 26.09           C  
ATOM   2073  HA  ALA A 138     -16.371  19.102  93.586  1.00 26.09           H  
ATOM   2074  C   ALA A 138     -16.100  21.214  93.648  1.00 26.09           C  
ATOM   2075  CB  ALA A 138     -15.817  19.664  91.623  1.00 26.09           C  
ATOM   2076  HB1 ALA A 138     -16.144  18.718  91.190  1.00 26.09           H  
ATOM   2077  HB2 ALA A 138     -16.007  20.468  90.911  1.00 26.09           H  
ATOM   2078  HB3 ALA A 138     -14.747  19.614  91.827  1.00 26.09           H  
ATOM   2079  O   ALA A 138     -16.494  22.347  93.373  1.00 26.09           O  
ATOM   2080  N   SER A 139     -15.173  20.978  94.580  1.00 26.58           N  
ATOM   2081  H   SER A 139     -14.866  20.019  94.660  1.00 26.58           H  
ATOM   2082  CA  SER A 139     -14.577  21.890  95.564  1.00 26.58           C  
ATOM   2083  HA  SER A 139     -15.377  22.313  96.172  1.00 26.58           H  
ATOM   2084  C   SER A 139     -13.762  23.038  94.946  1.00 26.58           C  
ATOM   2085  CB  SER A 139     -13.675  21.035  96.465  1.00 26.58           C  
ATOM   2086  HB2 SER A 139     -14.297  20.403  97.098  1.00 26.58           H  
ATOM   2087  HB3 SER A 139     -13.067  21.680  97.099  1.00 26.58           H  
ATOM   2088  O   SER A 139     -12.753  22.789  94.291  1.00 26.58           O  
ATOM   2089  OG  SER A 139     -12.840  20.204  95.674  1.00 26.58           O  
ATOM   2090  HG  SER A 139     -12.427  20.772  95.019  1.00 26.58           H  
ATOM   2091  N   GLY A 140     -14.189  24.286  95.189  1.00 24.43           N  
ATOM   2092  H   GLY A 140     -15.042  24.368  95.724  1.00 24.43           H  
ATOM   2093  CA  GLY A 140     -13.814  25.456  94.380  1.00 24.43           C  
ATOM   2094  HA2 GLY A 140     -14.654  26.151  94.387  1.00 24.43           H  
ATOM   2095  HA3 GLY A 140     -13.695  25.126  93.348  1.00 24.43           H  
ATOM   2096  C   GLY A 140     -12.551  26.262  94.739  1.00 24.43           C  
ATOM   2097  O   GLY A 140     -11.619  26.325  93.944  1.00 24.43           O  
ATOM   2098  N   THR A 141     -12.567  27.051  95.820  1.00 24.01           N  
ATOM   2099  H   THR A 141     -13.308  26.954  96.500  1.00 24.01           H  
ATOM   2100  CA  THR A 141     -11.746  28.283  95.898  1.00 24.01           C  
ATOM   2101  HA  THR A 141     -11.682  28.667  94.880  1.00 24.01           H  
ATOM   2102  C   THR A 141     -10.285  28.119  96.335  1.00 24.01           C  
ATOM   2103  CB  THR A 141     -12.424  29.384  96.731  1.00 24.01           C  
ATOM   2104  HB  THR A 141     -11.676  30.083  97.104  1.00 24.01           H  
ATOM   2105  O   THR A 141      -9.885  27.176  97.012  1.00 24.01           O  
ATOM   2106  CG2 THR A 141     -13.429  30.176  95.897  1.00 24.01           C  
ATOM   2107 HG21 THR A 141     -12.921  30.652  95.058  1.00 24.01           H  
ATOM   2108 HG22 THR A 141     -14.201  29.509  95.513  1.00 24.01           H  
ATOM   2109 HG23 THR A 141     -13.892  30.949  96.509  1.00 24.01           H  
ATOM   2110  OG1 THR A 141     -13.122  28.841  97.826  1.00 24.01           O  
ATOM   2111  HG1 THR A 141     -13.494  29.566  98.333  1.00 24.01           H  
ATOM   2112  N   GLY A 142      -9.480  29.121  95.959  1.00 21.95           N  
ATOM   2113  H   GLY A 142      -9.909  29.876  95.444  1.00 21.95           H  
ATOM   2114  CA  GLY A 142      -8.014  29.090  95.914  1.00 21.95           C  
ATOM   2115  HA2 GLY A 142      -7.671  29.812  95.173  1.00 21.95           H  
ATOM   2116  HA3 GLY A 142      -7.707  28.102  95.574  1.00 21.95           H  
ATOM   2117  C   GLY A 142      -7.264  29.370  97.214  1.00 21.95           C  
ATOM   2118  O   GLY A 142      -6.184  29.948  97.166  1.00 21.95           O  
ATOM   2119  N   ALA A 143      -7.817  29.007  98.371  1.00 23.94           N  
ATOM   2120  H   ALA A 143      -8.665  28.459  98.341  1.00 23.94           H  
ATOM   2121  CA  ALA A 143      -7.313  29.464  99.672  1.00 23.94           C  
ATOM   2122  HA  ALA A 143      -7.268  30.553  99.662  1.00 23.94           H  
ATOM   2123  C   ALA A 143      -5.904  28.968 100.045  1.00 23.94           C  
ATOM   2124  CB  ALA A 143      -8.321  29.025 100.741  1.00 23.94           C  
ATOM   2125  HB1 ALA A 143      -8.367  27.937 100.787  1.00 23.94           H  
ATOM   2126  HB2 ALA A 143      -9.310  29.421 100.507  1.00 23.94           H  
ATOM   2127  HB3 ALA A 143      -8.012  29.407 101.714  1.00 23.94           H  
ATOM   2128  O   ALA A 143      -5.380  29.359 101.081  1.00 23.94           O  
ATOM   2129  N   ASN A 144      -5.336  28.034  99.285  1.00 21.49           N  
ATOM   2130  H   ASN A 144      -5.764  27.812  98.397  1.00 21.49           H  
ATOM   2131  CA  ASN A 144      -4.469  27.052  99.913  1.00 21.49           C  
ATOM   2132  HA  ASN A 144      -4.984  26.728 100.817  1.00 21.49           H  
ATOM   2133  C   ASN A 144      -3.097  27.552 100.400  1.00 21.49           C  
ATOM   2134  CB  ASN A 144      -4.332  25.831  98.988  1.00 21.49           C  
ATOM   2135  HB2 ASN A 144      -5.267  25.665  98.453  1.00 21.49           H  
ATOM   2136  HB3 ASN A 144      -3.541  26.009  98.259  1.00 21.49           H  
ATOM   2137  O   ASN A 144      -2.690  27.112 101.473  1.00 21.49           O  
ATOM   2138  CG  ASN A 144      -4.038  24.554  99.757  1.00 21.49           C  
ATOM   2139  ND2 ASN A 144      -3.576  23.528  99.085  1.00 21.49           N  
ATOM   2140 HD21 ASN A 144      -3.395  22.699  99.634  1.00 21.49           H  
ATOM   2141 HD22 ASN A 144      -3.382  23.596  98.097  1.00 21.49           H  
ATOM   2142  OD1 ASN A 144      -4.276  24.419 100.942  1.00 21.49           O  
ATOM   2143  N   PRO A 145      -2.305  28.312  99.615  1.00 22.69           N  
ATOM   2144  CA  PRO A 145      -0.866  28.111  99.690  1.00 22.69           C  
ATOM   2145  HA  PRO A 145      -0.681  27.038  99.627  1.00 22.69           H  
ATOM   2146  C   PRO A 145      -0.265  28.594 101.012  1.00 22.69           C  
ATOM   2147  CB  PRO A 145      -0.256  28.740  98.440  1.00 22.69           C  
ATOM   2148  HB2 PRO A 145       0.699  29.224  98.644  1.00 22.69           H  
ATOM   2149  HB3 PRO A 145      -0.140  27.978  97.669  1.00 22.69           H  
ATOM   2150  O   PRO A 145      -0.540  29.682 101.507  1.00 22.69           O  
ATOM   2151  CG  PRO A 145      -1.314  29.748  97.998  1.00 22.69           C  
ATOM   2152  HG2 PRO A 145      -1.299  29.907  96.920  1.00 22.69           H  
ATOM   2153  HG3 PRO A 145      -1.153  30.690  98.522  1.00 22.69           H  
ATOM   2154  CD  PRO A 145      -2.636  29.135  98.463  1.00 22.69           C  
ATOM   2155  HD2 PRO A 145      -3.341  29.922  98.734  1.00 22.69           H  
ATOM   2156  HD3 PRO A 145      -3.051  28.512  97.671  1.00 22.69           H  
ATOM   2157  N   SER A 146       0.586  27.731 101.553  1.00 22.25           N  
ATOM   2158  H   SER A 146       0.819  26.911 101.011  1.00 22.25           H  
ATOM   2159  CA  SER A 146       1.047  27.665 102.938  1.00 22.25           C  
ATOM   2160  HA  SER A 146       0.218  27.901 103.604  1.00 22.25           H  
ATOM   2161  C   SER A 146       2.206  28.595 103.287  1.00 22.25           C  
ATOM   2162  CB  SER A 146       1.486  26.211 103.172  1.00 22.25           C  
ATOM   2163  HB2 SER A 146       0.636  25.552 102.996  1.00 22.25           H  
ATOM   2164  HB3 SER A 146       1.821  26.071 104.200  1.00 22.25           H  
ATOM   2165  O   SER A 146       2.896  28.304 104.254  1.00 22.25           O  
ATOM   2166  OG  SER A 146       2.529  25.875 102.266  1.00 22.25           O  
ATOM   2167  HG  SER A 146       3.350  26.103 102.707  1.00 22.25           H  
ATOM   2168  N   GLY A 147       2.503  29.605 102.464  1.00 20.31           N  
ATOM   2169  H   GLY A 147       1.817  29.861 101.769  1.00 20.31           H  
ATOM   2170  CA  GLY A 147       3.831  30.233 102.420  1.00 20.31           C  
ATOM   2171  HA2 GLY A 147       4.514  29.581 101.875  1.00 20.31           H  
ATOM   2172  HA3 GLY A 147       3.762  31.178 101.880  1.00 20.31           H  
ATOM   2173  C   GLY A 147       4.428  30.534 103.802  1.00 20.31           C  
ATOM   2174  O   GLY A 147       3.931  31.410 104.502  1.00 20.31           O  
ATOM   2175  N   ASP A 148       5.496  29.807 104.151  1.00 22.85           N  
ATOM   2176  H   ASP A 148       5.780  29.084 103.506  1.00 22.85           H  
ATOM   2177  CA  ASP A 148       6.198  29.766 105.451  1.00 22.85           C  
ATOM   2178  HA  ASP A 148       5.465  29.666 106.252  1.00 22.85           H  
ATOM   2179  C   ASP A 148       7.038  31.027 105.754  1.00 22.85           C  
ATOM   2180  CB  ASP A 148       7.129  28.522 105.458  1.00 22.85           C  
ATOM   2181  HB2 ASP A 148       7.670  28.479 104.513  1.00 22.85           H  
ATOM   2182  HB3 ASP A 148       7.874  28.603 106.250  1.00 22.85           H  
ATOM   2183  O   ASP A 148       8.062  30.935 106.430  1.00 22.85           O  
ATOM   2184  CG  ASP A 148       6.449  27.184 105.728  1.00 22.85           C  
ATOM   2185  OD1 ASP A 148       5.579  27.125 106.624  1.00 22.85           O  
ATOM   2186  OD2 ASP A 148       6.863  26.195 105.077  1.00 22.85           O  
ATOM   2187  N   ASP A 149       6.725  32.173 105.146  1.00 21.21           N  
ATOM   2188  H   ASP A 149       5.827  32.249 104.690  1.00 21.21           H  
ATOM   2189  CA  ASP A 149       7.820  33.058 104.740  1.00 21.21           C  
ATOM   2190  HA  ASP A 149       8.515  32.381 104.244  1.00 21.21           H  
ATOM   2191  C   ASP A 149       8.643  33.678 105.897  1.00 21.21           C  
ATOM   2192  CB  ASP A 149       7.381  34.068 103.665  1.00 21.21           C  
ATOM   2193  HB2 ASP A 149       6.551  33.642 103.100  1.00 21.21           H  
ATOM   2194  HB3 ASP A 149       7.027  34.978 104.148  1.00 21.21           H  
ATOM   2195  O   ASP A 149       8.195  33.841 107.032  1.00 21.21           O  
ATOM   2196  CG  ASP A 149       8.498  34.409 102.658  1.00 21.21           C  
ATOM   2197  OD1 ASP A 149       9.607  33.832 102.758  1.00 21.21           O  
ATOM   2198  OD2 ASP A 149       8.232  35.251 101.775  1.00 21.21           O  
ATOM   2199  N   LEU A 150       9.889  33.997 105.541  1.00 20.90           N  
ATOM   2200  H   LEU A 150      10.013  33.982 104.539  1.00 20.90           H  
ATOM   2201  CA  LEU A 150      11.133  33.758 106.277  1.00 20.90           C  
ATOM   2202  HA  LEU A 150      11.107  32.741 106.669  1.00 20.90           H  
ATOM   2203  C   LEU A 150      11.499  34.673 107.461  1.00 20.90           C  
ATOM   2204  CB  LEU A 150      12.261  33.876 105.223  1.00 20.90           C  
ATOM   2205  HB2 LEU A 150      12.044  34.734 104.587  1.00 20.90           H  
ATOM   2206  HB3 LEU A 150      13.208  34.089 105.718  1.00 20.90           H  
ATOM   2207  O   LEU A 150      11.713  34.200 108.576  1.00 20.90           O  
ATOM   2208  CG  LEU A 150      12.470  32.644 104.338  1.00 20.90           C  
ATOM   2209  HG  LEU A 150      11.520  32.147 104.140  1.00 20.90           H  
ATOM   2210  CD1 LEU A 150      13.102  33.061 103.009  1.00 20.90           C  
ATOM   2211 HD11 LEU A 150      14.035  33.598 103.181  1.00 20.90           H  
ATOM   2212 HD12 LEU A 150      13.285  32.178 102.397  1.00 20.90           H  
ATOM   2213 HD13 LEU A 150      12.403  33.705 102.475  1.00 20.90           H  
ATOM   2214  CD2 LEU A 150      13.425  31.671 105.035  1.00 20.90           C  
ATOM   2215 HD21 LEU A 150      13.542  30.779 104.419  1.00 20.90           H  
ATOM   2216 HD22 LEU A 150      14.397  32.137 105.193  1.00 20.90           H  
ATOM   2217 HD23 LEU A 150      13.000  31.377 105.995  1.00 20.90           H  
ATOM   2218  N   GLY A 151      11.887  35.910 107.135  1.00 23.15           N  
ATOM   2219  H   GLY A 151      11.591  36.251 106.231  1.00 23.15           H  
ATOM   2220  CA  GLY A 151      13.023  36.589 107.790  1.00 23.15           C  
ATOM   2221  HA2 GLY A 151      13.593  35.882 108.392  1.00 23.15           H  
ATOM   2222  HA3 GLY A 151      13.684  36.991 107.022  1.00 23.15           H  
ATOM   2223  C   GLY A 151      12.585  37.740 108.694  1.00 23.15           C  
ATOM   2224  O   GLY A 151      11.431  37.830 109.076  1.00 23.15           O  
ATOM   2225  N   GLU A 152      13.395  38.729 109.061  1.00 24.98           N  
ATOM   2226  H   GLU A 152      12.872  39.443 109.547  1.00 24.98           H  
ATOM   2227  CA  GLU A 152      14.846  38.776 109.298  1.00 24.98           C  
ATOM   2228  HA  GLU A 152      15.244  37.784 109.514  1.00 24.98           H  
ATOM   2229  C   GLU A 152      15.066  39.660 110.536  1.00 24.98           C  
ATOM   2230  CB  GLU A 152      15.640  39.442 108.143  1.00 24.98           C  
ATOM   2231  HB2 GLU A 152      14.969  40.028 107.516  1.00 24.98           H  
ATOM   2232  HB3 GLU A 152      16.355  40.133 108.590  1.00 24.98           H  
ATOM   2233  O   GLU A 152      15.512  39.209 111.588  1.00 24.98           O  
ATOM   2234  CG  GLU A 152      16.502  38.532 107.267  1.00 24.98           C  
ATOM   2235  HG2 GLU A 152      15.861  38.011 106.556  1.00 24.98           H  
ATOM   2236  HG3 GLU A 152      16.979  37.788 107.905  1.00 24.98           H  
ATOM   2237  CD  GLU A 152      17.597  39.328 106.517  1.00 24.98           C  
ATOM   2238  OE1 GLU A 152      18.531  38.668 106.009  1.00 24.98           O  
ATOM   2239  OE2 GLU A 152      17.526  40.580 106.475  1.00 24.98           O  
ATOM   2240  N   ALA A 153      14.815  40.957 110.355  1.00 23.37           N  
ATOM   2241  H   ALA A 153      14.396  41.227 109.477  1.00 23.37           H  
ATOM   2242  CA  ALA A 153      15.372  42.029 111.168  1.00 23.37           C  
ATOM   2243  HA  ALA A 153      16.237  41.664 111.722  1.00 23.37           H  
ATOM   2244  C   ALA A 153      14.326  42.511 112.178  1.00 23.37           C  
ATOM   2245  CB  ALA A 153      15.827  43.123 110.191  1.00 23.37           C  
ATOM   2246  HB1 ALA A 153      14.968  43.528 109.655  1.00 23.37           H  
ATOM   2247  HB2 ALA A 153      16.529  42.701 109.471  1.00 23.37           H  
ATOM   2248  HB3 ALA A 153      16.326  43.928 110.731  1.00 23.37           H  
ATOM   2249  O   ALA A 153      13.197  42.044 112.184  1.00 23.37           O  
ATOM   2250  N   GLY A 154      14.547  43.481 113.049  1.00 28.56           N  
ATOM   2251  H   GLY A 154      13.691  43.752 113.510  1.00 28.56           H  
ATOM   2252  CA  GLY A 154      15.703  44.197 113.569  1.00 28.56           C  
ATOM   2253  HA2 GLY A 154      16.492  43.498 113.848  1.00 28.56           H  
ATOM   2254  HA3 GLY A 154      16.066  44.941 112.859  1.00 28.56           H  
ATOM   2255  C   GLY A 154      15.137  44.903 114.813  1.00 28.56           C  
ATOM   2256  O   GLY A 154      13.977  45.305 114.791  1.00 28.56           O  
ATOM   2257  N   VAL A 155      15.889  44.915 115.915  1.00 27.12           N  
ATOM   2258  H   VAL A 155      16.862  44.668 115.811  1.00 27.12           H  
ATOM   2259  CA  VAL A 155      15.347  44.874 117.292  1.00 27.12           C  
ATOM   2260  HA  VAL A 155      14.832  43.919 117.388  1.00 27.12           H  
ATOM   2261  C   VAL A 155      14.305  45.948 117.637  1.00 27.12           C  
ATOM   2262  CB  VAL A 155      16.500  44.870 118.321  1.00 27.12           C  
ATOM   2263  HB  VAL A 155      17.138  45.736 118.144  1.00 27.12           H  
ATOM   2264  O   VAL A 155      14.409  47.105 117.246  1.00 27.12           O  
ATOM   2265  CG1 VAL A 155      16.051  44.903 119.792  1.00 27.12           C  
ATOM   2266 HG11 VAL A 155      15.357  44.088 119.994  1.00 27.12           H  
ATOM   2267 HG12 VAL A 155      15.566  45.854 120.011  1.00 27.12           H  
ATOM   2268 HG13 VAL A 155      16.915  44.815 120.450  1.00 27.12           H  
ATOM   2269  CG2 VAL A 155      17.346  43.597 118.151  1.00 27.12           C  
ATOM   2270 HG21 VAL A 155      18.155  43.592 118.881  1.00 27.12           H  
ATOM   2271 HG22 VAL A 155      17.790  43.560 117.156  1.00 27.12           H  
ATOM   2272 HG23 VAL A 155      16.724  42.714 118.300  1.00 27.12           H  
ATOM   2273  N   ASP A 156      13.354  45.489 118.454  1.00 27.81           N  
ATOM   2274  H   ASP A 156      13.395  44.492 118.612  1.00 27.81           H  
ATOM   2275  CA  ASP A 156      12.170  46.092 119.071  1.00 27.81           C  
ATOM   2276  HA  ASP A 156      11.401  46.207 118.307  1.00 27.81           H  
ATOM   2277  C   ASP A 156      12.355  47.457 119.765  1.00 27.81           C  
ATOM   2278  CB  ASP A 156      11.668  45.084 120.128  1.00 27.81           C  
ATOM   2279  HB2 ASP A 156      12.424  44.981 120.907  1.00 27.81           H  
ATOM   2280  HB3 ASP A 156      10.759  45.481 120.580  1.00 27.81           H  
ATOM   2281  O   ASP A 156      11.989  47.602 120.932  1.00 27.81           O  
ATOM   2282  CG  ASP A 156      11.304  43.705 119.605  1.00 27.81           C  
ATOM   2283  OD1 ASP A 156      10.595  43.647 118.581  1.00 27.81           O  
ATOM   2284  OD2 ASP A 156      11.732  42.724 120.254  1.00 27.81           O  
ATOM   2285  N   GLU A 157      12.919  48.472 119.110  1.00 27.80           N  
ATOM   2286  H   GLU A 157      13.300  48.279 118.195  1.00 27.80           H  
ATOM   2287  CA  GLU A 157      13.031  49.847 119.623  1.00 27.80           C  
ATOM   2288  HA  GLU A 157      13.457  49.798 120.625  1.00 27.80           H  
ATOM   2289  C   GLU A 157      11.622  50.477 119.781  1.00 27.80           C  
ATOM   2290  CB  GLU A 157      14.023  50.661 118.764  1.00 27.80           C  
ATOM   2291  HB2 GLU A 157      13.935  51.714 119.030  1.00 27.80           H  
ATOM   2292  HB3 GLU A 157      13.771  50.541 117.710  1.00 27.80           H  
ATOM   2293  O   GLU A 157      11.154  51.299 119.003  1.00 27.80           O  
ATOM   2294  CG  GLU A 157      15.483  50.220 119.016  1.00 27.80           C  
ATOM   2295  HG2 GLU A 157      15.576  49.155 118.804  1.00 27.80           H  
ATOM   2296  HG3 GLU A 157      15.699  50.360 120.075  1.00 27.80           H  
ATOM   2297  CD  GLU A 157      16.540  50.978 118.187  1.00 27.80           C  
ATOM   2298  OE1 GLU A 157      17.736  50.869 118.554  1.00 27.80           O  
ATOM   2299  OE2 GLU A 157      16.172  51.663 117.207  1.00 27.80           O  
ATOM   2300  N   LEU A 158      10.911  49.989 120.802  1.00 23.57           N  
ATOM   2301  H   LEU A 158      11.381  49.223 121.264  1.00 23.57           H  
ATOM   2302  CA  LEU A 158       9.475  50.069 121.080  1.00 23.57           C  
ATOM   2303  HA  LEU A 158       8.913  50.154 120.150  1.00 23.57           H  
ATOM   2304  C   LEU A 158       9.112  51.252 121.981  1.00 23.57           C  
ATOM   2305  CB  LEU A 158       9.085  48.771 121.850  1.00 23.57           C  
ATOM   2306  HB2 LEU A 158       9.974  48.364 122.332  1.00 23.57           H  
ATOM   2307  HB3 LEU A 158       8.409  49.023 122.667  1.00 23.57           H  
ATOM   2308  O   LEU A 158       8.044  51.842 121.853  1.00 23.57           O  
ATOM   2309  CG  LEU A 158       8.409  47.660 121.033  1.00 23.57           C  
ATOM   2310  HG  LEU A 158       8.898  47.563 120.064  1.00 23.57           H  
ATOM   2311  CD1 LEU A 158       8.477  46.321 121.773  1.00 23.57           C  
ATOM   2312 HD11 LEU A 158       7.803  46.320 122.630  1.00 23.57           H  
ATOM   2313 HD12 LEU A 158       8.202  45.518 121.090  1.00 23.57           H  
ATOM   2314 HD13 LEU A 158       9.489  46.143 122.136  1.00 23.57           H  
ATOM   2315  CD2 LEU A 158       6.921  47.977 120.855  1.00 23.57           C  
ATOM   2316 HD21 LEU A 158       6.815  48.920 120.319  1.00 23.57           H  
ATOM   2317 HD22 LEU A 158       6.422  48.057 121.821  1.00 23.57           H  
ATOM   2318 HD23 LEU A 158       6.453  47.189 120.265  1.00 23.57           H  
ATOM   2319  N   LEU A 159       9.931  51.478 123.013  1.00 26.20           N  
ATOM   2320  H   LEU A 159      10.822  51.003 122.974  1.00 26.20           H  
ATOM   2321  CA  LEU A 159       9.422  51.868 124.338  1.00 26.20           C  
ATOM   2322  HA  LEU A 159       8.438  51.419 124.475  1.00 26.20           H  
ATOM   2323  C   LEU A 159       9.216  53.374 124.562  1.00 26.20           C  
ATOM   2324  CB  LEU A 159      10.387  51.311 125.410  1.00 26.20           C  
ATOM   2325  HB2 LEU A 159      11.410  51.495 125.079  1.00 26.20           H  
ATOM   2326  HB3 LEU A 159      10.250  51.866 126.338  1.00 26.20           H  
ATOM   2327  O   LEU A 159       8.540  53.753 125.515  1.00 26.20           O  
ATOM   2328  CG  LEU A 159      10.213  49.815 125.729  1.00 26.20           C  
ATOM   2329  HG  LEU A 159      10.154  49.245 124.801  1.00 26.20           H  
ATOM   2330  CD1 LEU A 159      11.414  49.311 126.533  1.00 26.20           C  
ATOM   2331 HD11 LEU A 159      12.323  49.442 125.947  1.00 26.20           H  
ATOM   2332 HD12 LEU A 159      11.292  48.249 126.744  1.00 26.20           H  
ATOM   2333 HD13 LEU A 159      11.501  49.865 127.468  1.00 26.20           H  
ATOM   2334  CD2 LEU A 159       8.955  49.560 126.564  1.00 26.20           C  
ATOM   2335 HD21 LEU A 159       8.875  48.496 126.789  1.00 26.20           H  
ATOM   2336 HD22 LEU A 159       8.070  49.856 126.001  1.00 26.20           H  
ATOM   2337 HD23 LEU A 159       8.996  50.129 127.493  1.00 26.20           H  
ATOM   2338  N   GLU A 160       9.868  54.232 123.783  1.00 26.44           N  
ATOM   2339  H   GLU A 160      10.312  53.854 122.958  1.00 26.44           H  
ATOM   2340  CA  GLU A 160      10.398  55.495 124.313  1.00 26.44           C  
ATOM   2341  HA  GLU A 160      10.827  55.281 125.293  1.00 26.44           H  
ATOM   2342  C   GLU A 160       9.372  56.627 124.541  1.00 26.44           C  
ATOM   2343  CB  GLU A 160      11.557  55.929 123.397  1.00 26.44           C  
ATOM   2344  HB2 GLU A 160      11.151  56.354 122.479  1.00 26.44           H  
ATOM   2345  HB3 GLU A 160      12.143  55.049 123.132  1.00 26.44           H  
ATOM   2346  O   GLU A 160       9.161  57.081 125.668  1.00 26.44           O  
ATOM   2347  CG  GLU A 160      12.504  56.924 124.075  1.00 26.44           C  
ATOM   2348  HG2 GLU A 160      12.906  56.463 124.977  1.00 26.44           H  
ATOM   2349  HG3 GLU A 160      11.937  57.805 124.375  1.00 26.44           H  
ATOM   2350  CD  GLU A 160      13.652  57.362 123.152  1.00 26.44           C  
ATOM   2351  OE1 GLU A 160      14.767  57.560 123.687  1.00 26.44           O  
ATOM   2352  OE2 GLU A 160      13.385  57.560 121.948  1.00 26.44           O  
ATOM   2353  N   ALA A 161       8.784  57.162 123.470  1.00 24.59           N  
ATOM   2354  H   ALA A 161       8.959  56.709 122.584  1.00 24.59           H  
ATOM   2355  CA  ALA A 161       8.414  58.583 123.414  1.00 24.59           C  
ATOM   2356  HA  ALA A 161       9.093  59.124 124.072  1.00 24.59           H  
ATOM   2357  C   ALA A 161       6.993  58.941 123.896  1.00 24.59           C  
ATOM   2358  CB  ALA A 161       8.687  59.081 121.989  1.00 24.59           C  
ATOM   2359  HB1 ALA A 161       8.008  58.596 121.287  1.00 24.59           H  
ATOM   2360  HB2 ALA A 161       8.540  60.159 121.937  1.00 24.59           H  
ATOM   2361  HB3 ALA A 161       9.716  58.858 121.708  1.00 24.59           H  
ATOM   2362  O   ALA A 161       6.506  60.030 123.610  1.00 24.59           O  
ATOM   2363  N   LEU A 162       6.293  58.050 124.598  1.00 24.07           N  
ATOM   2364  H   LEU A 162       6.738  57.171 124.821  1.00 24.07           H  
ATOM   2365  CA  LEU A 162       4.851  58.224 124.824  1.00 24.07           C  
ATOM   2366  HA  LEU A 162       4.405  58.509 123.871  1.00 24.07           H  
ATOM   2367  C   LEU A 162       4.504  59.359 125.810  1.00 24.07           C  
ATOM   2368  CB  LEU A 162       4.263  56.862 125.257  1.00 24.07           C  
ATOM   2369  HB2 LEU A 162       4.015  56.874 126.319  1.00 24.07           H  
ATOM   2370  HB3 LEU A 162       5.027  56.096 125.125  1.00 24.07           H  
ATOM   2371  O   LEU A 162       3.540  60.085 125.606  1.00 24.07           O  
ATOM   2372  CG  LEU A 162       3.031  56.428 124.439  1.00 24.07           C  
ATOM   2373  HG  LEU A 162       3.165  56.712 123.395  1.00 24.07           H  
ATOM   2374  CD1 LEU A 162       2.890  54.907 124.494  1.00 24.07           C  
ATOM   2375 HD11 LEU A 162       2.773  54.576 125.526  1.00 24.07           H  
ATOM   2376 HD12 LEU A 162       3.775  54.439 124.062  1.00 24.07           H  
ATOM   2377 HD13 LEU A 162       2.021  54.598 123.912  1.00 24.07           H  
ATOM   2378  CD2 LEU A 162       1.736  57.047 124.966  1.00 24.07           C  
ATOM   2379 HD21 LEU A 162       0.896  56.720 124.354  1.00 24.07           H  
ATOM   2380 HD22 LEU A 162       1.802  58.133 124.908  1.00 24.07           H  
ATOM   2381 HD23 LEU A 162       1.569  56.754 126.003  1.00 24.07           H  
ATOM   2382  N   GLY A 163       5.228  59.455 126.930  1.00 25.16           N  
ATOM   2383  H   GLY A 163       6.050  58.870 126.977  1.00 25.16           H  
ATOM   2384  CA  GLY A 163       4.575  59.839 128.188  1.00 25.16           C  
ATOM   2385  HA2 GLY A 163       3.600  59.353 128.226  1.00 25.16           H  
ATOM   2386  HA3 GLY A 163       5.167  59.434 129.008  1.00 25.16           H  
ATOM   2387  C   GLY A 163       4.342  61.324 128.494  1.00 25.16           C  
ATOM   2388  O   GLY A 163       3.281  61.658 129.011  1.00 25.16           O  
ATOM   2389  N   ARG A 164       5.349  62.198 128.363  1.00 25.56           N  
ATOM   2390  H   ARG A 164       6.133  61.956 127.774  1.00 25.56           H  
ATOM   2391  CA  ARG A 164       5.329  63.479 129.103  1.00 25.56           C  
ATOM   2392  HA  ARG A 164       4.988  63.259 130.115  1.00 25.56           H  
ATOM   2393  C   ARG A 164       4.279  64.456 128.555  1.00 25.56           C  
ATOM   2394  CB  ARG A 164       6.729  64.114 129.207  1.00 25.56           C  
ATOM   2395  HB2 ARG A 164       6.617  65.196 129.282  1.00 25.56           H  
ATOM   2396  HB3 ARG A 164       7.311  63.893 128.313  1.00 25.56           H  
ATOM   2397  O   ARG A 164       4.368  64.863 127.405  1.00 25.56           O  
ATOM   2398  CG  ARG A 164       7.461  63.621 130.468  1.00 25.56           C  
ATOM   2399  HG2 ARG A 164       7.587  62.539 130.418  1.00 25.56           H  
ATOM   2400  HG3 ARG A 164       6.839  63.848 131.334  1.00 25.56           H  
ATOM   2401  CD  ARG A 164       8.820  64.314 130.668  1.00 25.56           C  
ATOM   2402  HD2 ARG A 164       8.855  64.696 131.688  1.00 25.56           H  
ATOM   2403  HD3 ARG A 164       8.894  65.161 129.986  1.00 25.56           H  
ATOM   2404  NE  ARG A 164       9.954  63.391 130.462  1.00 25.56           N  
ATOM   2405  HE  ARG A 164       9.719  62.435 130.236  1.00 25.56           H  
ATOM   2406  NH1 ARG A 164      11.637  64.930 130.709  1.00 25.56           N  
ATOM   2407 HH11 ARG A 164      10.933  65.650 130.788  1.00 25.56           H  
ATOM   2408 HH12 ARG A 164      12.616  65.172 130.666  1.00 25.56           H  
ATOM   2409  NH2 ARG A 164      12.146  62.792 130.309  1.00 25.56           N  
ATOM   2410 HH21 ARG A 164      13.123  63.043 130.264  1.00 25.56           H  
ATOM   2411 HH22 ARG A 164      11.868  61.852 130.065  1.00 25.56           H  
ATOM   2412  CZ  ARG A 164      11.237  63.707 130.497  1.00 25.56           C  
ATOM   2413  N   GLU A 165       3.344  64.841 129.430  1.00 21.31           N  
ATOM   2414  H   GLU A 165       3.312  64.362 130.319  1.00 21.31           H  
ATOM   2415  CA  GLU A 165       2.360  65.921 129.258  1.00 21.31           C  
ATOM   2416  HA  GLU A 165       1.650  65.631 128.484  1.00 21.31           H  
ATOM   2417  C   GLU A 165       3.070  67.208 128.810  1.00 21.31           C  
ATOM   2418  CB  GLU A 165       1.598  66.135 130.588  1.00 21.31           C  
ATOM   2419  HB2 GLU A 165       2.090  65.558 131.371  1.00 21.31           H  
ATOM   2420  HB3 GLU A 165       1.646  67.185 130.876  1.00 21.31           H  
ATOM   2421  O   GLU A 165       3.990  67.690 129.474  1.00 21.31           O  
ATOM   2422  CG  GLU A 165       0.115  65.727 130.513  1.00 21.31           C  
ATOM   2423  HG2 GLU A 165       0.054  64.721 130.097  1.00 21.31           H  
ATOM   2424  HG3 GLU A 165      -0.391  66.406 129.827  1.00 21.31           H  
ATOM   2425  CD  GLU A 165      -0.598  65.742 131.883  1.00 21.31           C  
ATOM   2426  OE1 GLU A 165      -1.850  65.700 131.889  1.00 21.31           O  
ATOM   2427  OE2 GLU A 165       0.099  65.732 132.926  1.00 21.31           O  
ATOM   2428  N   LEU A 166       2.682  67.700 127.636  1.00 22.90           N  
ATOM   2429  H   LEU A 166       1.883  67.271 127.191  1.00 22.90           H  
ATOM   2430  CA  LEU A 166       3.463  68.611 126.797  1.00 22.90           C  
ATOM   2431  HA  LEU A 166       4.443  68.757 127.251  1.00 22.90           H  
ATOM   2432  C   LEU A 166       2.854  70.010 126.666  1.00 22.90           C  
ATOM   2433  CB  LEU A 166       3.642  67.951 125.407  1.00 22.90           C  
ATOM   2434  HB2 LEU A 166       2.880  67.181 125.285  1.00 22.90           H  
ATOM   2435  HB3 LEU A 166       3.459  68.674 124.612  1.00 22.90           H  
ATOM   2436  O   LEU A 166       3.388  70.786 125.879  1.00 22.90           O  
ATOM   2437  CG  LEU A 166       5.021  67.321 125.164  1.00 22.90           C  
ATOM   2438  HG  LEU A 166       5.317  66.724 126.026  1.00 22.90           H  
ATOM   2439  CD1 LEU A 166       4.943  66.414 123.935  1.00 22.90           C  
ATOM   2440 HD11 LEU A 166       4.224  65.616 124.121  1.00 22.90           H  
ATOM   2441 HD12 LEU A 166       5.917  65.962 123.745  1.00 22.90           H  
ATOM   2442 HD13 LEU A 166       4.629  66.988 123.063  1.00 22.90           H  
ATOM   2443  CD2 LEU A 166       6.109  68.369 124.914  1.00 22.90           C  
ATOM   2444 HD21 LEU A 166       7.064  67.876 124.730  1.00 22.90           H  
ATOM   2445 HD22 LEU A 166       5.840  68.980 124.052  1.00 22.90           H  
ATOM   2446 HD23 LEU A 166       6.200  69.018 125.784  1.00 22.90           H  
ATOM   2447  N   ASP A 167       1.782  70.343 127.396  1.00 22.44           N  
ATOM   2448  H   ASP A 167       1.364  69.647 127.997  1.00 22.44           H  
ATOM   2449  CA  ASP A 167       1.121  71.658 127.312  1.00 22.44           C  
ATOM   2450  HA  ASP A 167       1.055  71.942 126.262  1.00 22.44           H  
ATOM   2451  C   ASP A 167       1.983  72.743 127.993  1.00 22.44           C  
ATOM   2452  CB  ASP A 167      -0.326  71.604 127.850  1.00 22.44           C  
ATOM   2453  HB2 ASP A 167      -0.686  72.626 127.970  1.00 22.44           H  
ATOM   2454  HB3 ASP A 167      -0.322  71.134 128.833  1.00 22.44           H  
ATOM   2455  O   ASP A 167       1.611  73.364 128.987  1.00 22.44           O  
ATOM   2456  CG  ASP A 167      -1.336  70.881 126.944  1.00 22.44           C  
ATOM   2457  OD1 ASP A 167      -0.975  70.504 125.805  1.00 22.44           O  
ATOM   2458  OD2 ASP A 167      -2.483  70.696 127.412  1.00 22.44           O  
ATOM   2459  N   GLY A 168       3.207  72.918 127.501  1.00 22.08           N  
ATOM   2460  H   GLY A 168       3.444  72.362 126.692  1.00 22.08           H  
ATOM   2461  CA  GLY A 168       4.024  74.087 127.751  1.00 22.08           C  
ATOM   2462  HA2 GLY A 168       3.970  74.379 128.800  1.00 22.08           H  
ATOM   2463  HA3 GLY A 168       5.061  73.884 127.482  1.00 22.08           H  
ATOM   2464  C   GLY A 168       3.509  75.217 126.876  1.00 22.08           C  
ATOM   2465  O   GLY A 168       3.857  75.274 125.698  1.00 22.08           O  
ATOM   2466  N   ASP A 169       2.681  76.074 127.471  1.00 20.37           N  
ATOM   2467  H   ASP A 169       2.369  75.859 128.408  1.00 20.37           H  
ATOM   2468  CA  ASP A 169       2.442  77.440 126.985  1.00 20.37           C  
ATOM   2469  HA  ASP A 169       2.080  77.398 125.957  1.00 20.37           H  
ATOM   2470  C   ASP A 169       3.755  78.251 126.942  1.00 20.37           C  
ATOM   2471  CB  ASP A 169       1.376  78.141 127.871  1.00 20.37           C  
ATOM   2472  HB2 ASP A 169       1.722  79.154 128.080  1.00 20.37           H  
ATOM   2473  HB3 ASP A 169       1.321  77.636 128.835  1.00 20.37           H  
ATOM   2474  O   ASP A 169       4.555  78.158 127.909  1.00 20.37           O  
ATOM   2475  CG  ASP A 169      -0.053  78.278 127.294  1.00 20.37           C  
ATOM   2476  OD1 ASP A 169      -0.281  78.049 126.083  1.00 20.37           O  
ATOM   2477  OD2 ASP A 169      -0.936  78.696 128.087  1.00 20.37           O  
ATOM   2478  OXT ASP A 169       3.943  78.980 125.942  1.00 20.37           O  
TER    2479      ASP A 169                                                       
ATOM   2479  N   MET B   1     -23.058   8.859 -52.753  1.00 75.18           N  
ATOM   2480  H   MET B   1     -22.765   7.894 -52.801  1.00 75.18           H  
ATOM   2481  H2  MET B   1     -23.816   9.007 -53.405  1.00 75.18           H  
ATOM   2482  H3  MET B   1     -22.291   9.472 -52.989  1.00 75.18           H  
ATOM   2483  CA  MET B   1     -23.523   9.165 -51.394  1.00 75.18           C  
ATOM   2484  HA  MET B   1     -24.409   8.560 -51.202  1.00 75.18           H  
ATOM   2485  C   MET B   1     -23.894  10.623 -51.291  1.00 75.18           C  
ATOM   2486  CB  MET B   1     -22.479   8.874 -50.316  1.00 75.18           C  
ATOM   2487  HB2 MET B   1     -21.502   9.230 -50.644  1.00 75.18           H  
ATOM   2488  HB3 MET B   1     -22.747   9.415 -49.408  1.00 75.18           H  
ATOM   2489  O   MET B   1     -23.085  11.463 -51.684  1.00 75.18           O  
ATOM   2490  CG  MET B   1     -22.391   7.402 -49.948  1.00 75.18           C  
ATOM   2491  HG2 MET B   1     -22.131   6.827 -50.837  1.00 75.18           H  
ATOM   2492  HG3 MET B   1     -23.350   7.052 -49.566  1.00 75.18           H  
ATOM   2493  SD  MET B   1     -21.118   7.155 -48.698  1.00 75.18           S  
ATOM   2494  CE  MET B   1     -20.614   5.461 -49.088  1.00 75.18           C  
ATOM   2495  HE1 MET B   1     -21.477   4.797 -49.037  1.00 75.18           H  
ATOM   2496  HE2 MET B   1     -20.169   5.421 -50.082  1.00 75.18           H  
ATOM   2497  HE3 MET B   1     -19.877   5.136 -48.353  1.00 75.18           H  
ATOM   2498  N   THR B   2     -25.076  10.917 -50.765  1.00 88.41           N  
ATOM   2499  H   THR B   2     -25.672  10.155 -50.474  1.00 88.41           H  
ATOM   2500  CA  THR B   2     -25.406  12.268 -50.280  1.00 88.41           C  
ATOM   2501  HA  THR B   2     -25.277  12.983 -51.093  1.00 88.41           H  
ATOM   2502  C   THR B   2     -24.459  12.684 -49.151  1.00 88.41           C  
ATOM   2503  CB  THR B   2     -26.860  12.340 -49.785  1.00 88.41           C  
ATOM   2504  HB  THR B   2     -26.965  13.163 -49.078  1.00 88.41           H  
ATOM   2505  O   THR B   2     -23.933  11.819 -48.451  1.00 88.41           O  
ATOM   2506  CG2 THR B   2     -27.817  12.580 -50.950  1.00 88.41           C  
ATOM   2507 HG21 THR B   2     -27.587  13.531 -51.431  1.00 88.41           H  
ATOM   2508 HG22 THR B   2     -27.735  11.771 -51.676  1.00 88.41           H  
ATOM   2509 HG23 THR B   2     -28.839  12.616 -50.573  1.00 88.41           H  
ATOM   2510  OG1 THR B   2     -27.278  11.144 -49.170  1.00 88.41           O  
ATOM   2511  HG1 THR B   2     -26.542  10.687 -48.757  1.00 88.41           H  
ATOM   2512  N   ASP B   3     -24.255  13.986 -48.930  1.00 84.73           N  
ATOM   2513  H   ASP B   3     -24.633  14.683 -49.555  1.00 84.73           H  
ATOM   2514  CA  ASP B   3     -23.441  14.447 -47.792  1.00 84.73           C  
ATOM   2515  HA  ASP B   3     -22.429  14.055 -47.895  1.00 84.73           H  
ATOM   2516  C   ASP B   3     -23.965  13.899 -46.462  1.00 84.73           C  
ATOM   2517  CB  ASP B   3     -23.378  15.982 -47.737  1.00 84.73           C  
ATOM   2518  HB2 ASP B   3     -23.139  16.287 -46.718  1.00 84.73           H  
ATOM   2519  HB3 ASP B   3     -24.355  16.396 -47.986  1.00 84.73           H  
ATOM   2520  O   ASP B   3     -23.175  13.476 -45.623  1.00 84.73           O  
ATOM   2521  CG  ASP B   3     -22.300  16.573 -48.651  1.00 84.73           C  
ATOM   2522  OD1 ASP B   3     -21.306  15.861 -48.941  1.00 84.73           O  
ATOM   2523  OD2 ASP B   3     -22.508  17.729 -49.069  1.00 84.73           O  
ATOM   2524  N   SER B   4     -25.287  13.783 -46.303  1.00 86.14           N  
ATOM   2525  H   SER B   4     -25.908  14.193 -46.986  1.00 86.14           H  
ATOM   2526  CA  SER B   4     -25.881  13.159 -45.118  1.00 86.14           C  
ATOM   2527  HA  SER B   4     -25.521  13.691 -44.237  1.00 86.14           H  
ATOM   2528  C   SER B   4     -25.475  11.689 -44.947  1.00 86.14           C  
ATOM   2529  CB  SER B   4     -27.407  13.285 -45.148  1.00 86.14           C  
ATOM   2530  HB2 SER B   4     -27.812  12.975 -44.185  1.00 86.14           H  
ATOM   2531  HB3 SER B   4     -27.816  12.640 -45.926  1.00 86.14           H  
ATOM   2532  O   SER B   4     -25.238  11.276 -43.819  1.00 86.14           O  
ATOM   2533  OG  SER B   4     -27.787  14.624 -45.411  1.00 86.14           O  
ATOM   2534  HG  SER B   4     -27.213  15.226 -44.931  1.00 86.14           H  
ATOM   2535  N   GLU B   5     -25.317  10.908 -46.025  1.00 88.50           N  
ATOM   2536  H   GLU B   5     -25.376  11.336 -46.938  1.00 88.50           H  
ATOM   2537  CA  GLU B   5     -24.838   9.514 -45.931  1.00 88.50           C  
ATOM   2538  HA  GLU B   5     -25.418   8.978 -45.180  1.00 88.50           H  
ATOM   2539  C   GLU B   5     -23.374   9.449 -45.489  1.00 88.50           C  
ATOM   2540  CB  GLU B   5     -24.971   8.774 -47.270  1.00 88.50           C  
ATOM   2541  HB2 GLU B   5     -24.282   7.930 -47.278  1.00 88.50           H  
ATOM   2542  HB3 GLU B   5     -24.677   9.452 -48.072  1.00 88.50           H  
ATOM   2543  O   GLU B   5     -23.043   8.658 -44.605  1.00 88.50           O  
ATOM   2544  CG  GLU B   5     -26.374   8.221 -47.540  1.00 88.50           C  
ATOM   2545  HG2 GLU B   5     -27.097   9.033 -47.470  1.00 88.50           H  
ATOM   2546  HG3 GLU B   5     -26.615   7.481 -46.777  1.00 88.50           H  
ATOM   2547  CD  GLU B   5     -26.448   7.591 -48.939  1.00 88.50           C  
ATOM   2548  OE1 GLU B   5     -27.068   6.521 -49.087  1.00 88.50           O  
ATOM   2549  OE2 GLU B   5     -25.864   8.203 -49.872  1.00 88.50           O  
ATOM   2550  N   LYS B   6     -22.515  10.313 -46.049  1.00 88.69           N  
ATOM   2551  H   LYS B   6     -22.874  10.963 -46.734  1.00 88.69           H  
ATOM   2552  CA  LYS B   6     -21.100  10.388 -45.654  1.00 88.69           C  
ATOM   2553  HA  LYS B   6     -20.642   9.405 -45.761  1.00 88.69           H  
ATOM   2554  C   LYS B   6     -20.965  10.769 -44.181  1.00 88.69           C  
ATOM   2555  CB  LYS B   6     -20.340  11.404 -46.515  1.00 88.69           C  
ATOM   2556  HB2 LYS B   6     -20.835  12.373 -46.446  1.00 88.69           H  
ATOM   2557  HB3 LYS B   6     -19.336  11.510 -46.104  1.00 88.69           H  
ATOM   2558  O   LYS B   6     -20.283  10.090 -43.420  1.00 88.69           O  
ATOM   2559  CG  LYS B   6     -20.216  11.006 -47.991  1.00 88.69           C  
ATOM   2560  HG2 LYS B   6     -19.699  10.050 -48.076  1.00 88.69           H  
ATOM   2561  HG3 LYS B   6     -21.208  10.931 -48.436  1.00 88.69           H  
ATOM   2562  CD  LYS B   6     -19.418  12.099 -48.708  1.00 88.69           C  
ATOM   2563  HD2 LYS B   6     -19.930  13.050 -48.564  1.00 88.69           H  
ATOM   2564  HD3 LYS B   6     -18.424  12.167 -48.264  1.00 88.69           H  
ATOM   2565  CE  LYS B   6     -19.288  11.826 -50.206  1.00 88.69           C  
ATOM   2566  HE2 LYS B   6     -20.286  11.654 -50.608  1.00 88.69           H  
ATOM   2567  HE3 LYS B   6     -18.686  10.930 -50.352  1.00 88.69           H  
ATOM   2568  NZ  LYS B   6     -18.669  13.002 -50.866  1.00 88.69           N  
ATOM   2569  HZ1 LYS B   6     -17.749  13.175 -50.487  1.00 88.69           H  
ATOM   2570  HZ2 LYS B   6     -19.226  13.822 -50.673  1.00 88.69           H  
ATOM   2571  HZ3 LYS B   6     -18.606  12.881 -51.867  1.00 88.69           H  
ATOM   2572  N   VAL B   7     -21.644  11.838 -43.758  1.00 89.38           N  
ATOM   2573  H   VAL B   7     -22.197  12.352 -44.428  1.00 89.38           H  
ATOM   2574  CA  VAL B   7     -21.595  12.306 -42.364  1.00 89.38           C  
ATOM   2575  HA  VAL B   7     -20.549  12.399 -42.072  1.00 89.38           H  
ATOM   2576  C   VAL B   7     -22.222  11.268 -41.419  1.00 89.38           C  
ATOM   2577  CB  VAL B   7     -22.239  13.701 -42.221  1.00 89.38           C  
ATOM   2578  HB  VAL B   7     -23.288  13.641 -42.513  1.00 89.38           H  
ATOM   2579  O   VAL B   7     -21.701  11.061 -40.326  1.00 89.38           O  
ATOM   2580  CG1 VAL B   7     -22.146  14.245 -40.792  1.00 89.38           C  
ATOM   2581 HG11 VAL B   7     -21.133  14.587 -40.582  1.00 89.38           H  
ATOM   2582 HG12 VAL B   7     -22.381  13.473 -40.059  1.00 89.38           H  
ATOM   2583 HG13 VAL B   7     -22.830  15.086 -40.672  1.00 89.38           H  
ATOM   2584  CG2 VAL B   7     -21.524  14.759 -43.079  1.00 89.38           C  
ATOM   2585 HG21 VAL B   7     -22.025  15.720 -42.972  1.00 89.38           H  
ATOM   2586 HG22 VAL B   7     -20.484  14.859 -42.769  1.00 89.38           H  
ATOM   2587 HG23 VAL B   7     -21.534  14.484 -44.134  1.00 89.38           H  
ATOM   2588  N   ALA B   8     -23.273  10.550 -41.832  1.00 90.55           N  
ATOM   2589  H   ALA B   8     -23.698  10.761 -42.723  1.00 90.55           H  
ATOM   2590  CA  ALA B   8     -23.877   9.485 -41.025  1.00 90.55           C  
ATOM   2591  HA  ALA B   8     -24.105   9.891 -40.040  1.00 90.55           H  
ATOM   2592  C   ALA B   8     -22.951   8.273 -40.815  1.00 90.55           C  
ATOM   2593  CB  ALA B   8     -25.196   9.048 -41.673  1.00 90.55           C  
ATOM   2594  HB1 ALA B   8     -25.652   8.256 -41.079  1.00 90.55           H  
ATOM   2595  HB2 ALA B   8     -25.015   8.680 -42.684  1.00 90.55           H  
ATOM   2596  HB3 ALA B   8     -25.885   9.892 -41.712  1.00 90.55           H  
ATOM   2597  O   ALA B   8     -23.038   7.606 -39.783  1.00 90.55           O  
ATOM   2598  N   GLU B   9     -22.066   7.953 -41.762  1.00 91.65           N  
ATOM   2599  H   GLU B   9     -22.051   8.487 -42.620  1.00 91.65           H  
ATOM   2600  CA  GLU B   9     -21.031   6.928 -41.572  1.00 91.65           C  
ATOM   2601  HA  GLU B   9     -21.491   6.024 -41.173  1.00 91.65           H  
ATOM   2602  C   GLU B   9     -19.980   7.369 -40.546  1.00 91.65           C  
ATOM   2603  CB  GLU B   9     -20.411   6.576 -42.928  1.00 91.65           C  
ATOM   2604  HB2 GLU B   9     -19.829   7.420 -43.298  1.00 91.65           H  
ATOM   2605  HB3 GLU B   9     -21.221   6.369 -43.627  1.00 91.65           H  
ATOM   2606  O   GLU B   9     -19.710   6.635 -39.592  1.00 91.65           O  
ATOM   2607  CG  GLU B   9     -19.516   5.334 -42.825  1.00 91.65           C  
ATOM   2608  HG2 GLU B   9     -20.107   4.517 -42.411  1.00 91.65           H  
ATOM   2609  HG3 GLU B   9     -18.697   5.543 -42.137  1.00 91.65           H  
ATOM   2610  CD  GLU B   9     -18.937   4.898 -44.179  1.00 91.65           C  
ATOM   2611  OE1 GLU B   9     -18.112   3.962 -44.155  1.00 91.65           O  
ATOM   2612  OE2 GLU B   9     -19.358   5.456 -45.218  1.00 91.65           O  
ATOM   2613  N   TYR B  10     -19.479   8.605 -40.659  1.00 91.18           N  
ATOM   2614  H   TYR B  10     -19.710   9.149 -41.478  1.00 91.18           H  
ATOM   2615  CA  TYR B  10     -18.572   9.176 -39.658  1.00 91.18           C  
ATOM   2616  HA  TYR B  10     -17.707   8.520 -39.565  1.00 91.18           H  
ATOM   2617  C   TYR B  10     -19.214   9.256 -38.266  1.00 91.18           C  
ATOM   2618  CB  TYR B  10     -18.082  10.559 -40.107  1.00 91.18           C  
ATOM   2619  HB2 TYR B  10     -17.644  11.067 -39.248  1.00 91.18           H  
ATOM   2620  HB3 TYR B  10     -18.930  11.159 -40.438  1.00 91.18           H  
ATOM   2621  O   TYR B  10     -18.561   8.927 -37.276  1.00 91.18           O  
ATOM   2622  CG  TYR B  10     -17.021  10.514 -41.190  1.00 91.18           C  
ATOM   2623  CD1 TYR B  10     -15.742  10.004 -40.891  1.00 91.18           C  
ATOM   2624  HD1 TYR B  10     -15.523   9.644 -39.897  1.00 91.18           H  
ATOM   2625  CD2 TYR B  10     -17.300  10.991 -42.485  1.00 91.18           C  
ATOM   2626  HD2 TYR B  10     -18.277  11.389 -42.716  1.00 91.18           H  
ATOM   2627  CE1 TYR B  10     -14.746   9.957 -41.886  1.00 91.18           C  
ATOM   2628  HE1 TYR B  10     -13.769   9.559 -41.654  1.00 91.18           H  
ATOM   2629  CE2 TYR B  10     -16.307  10.946 -43.483  1.00 91.18           C  
ATOM   2630  HE2 TYR B  10     -16.513  11.300 -44.482  1.00 91.18           H  
ATOM   2631  OH  TYR B  10     -14.077  10.394 -44.153  1.00 91.18           O  
ATOM   2632  HH  TYR B  10     -13.267   9.985 -43.840  1.00 91.18           H  
ATOM   2633  CZ  TYR B  10     -15.030  10.428 -43.186  1.00 91.18           C  
ATOM   2634  N   LEU B  11     -20.498   9.620 -38.168  1.00 90.96           N  
ATOM   2635  H   LEU B  11     -20.968   9.938 -39.004  1.00 90.96           H  
ATOM   2636  CA  LEU B  11     -21.222   9.658 -36.893  1.00 90.96           C  
ATOM   2637  HA  LEU B  11     -20.633  10.252 -36.195  1.00 90.96           H  
ATOM   2638  C   LEU B  11     -21.369   8.261 -36.280  1.00 90.96           C  
ATOM   2639  CB  LEU B  11     -22.590  10.336 -37.094  1.00 90.96           C  
ATOM   2640  HB2 LEU B  11     -23.169   9.748 -37.806  1.00 90.96           H  
ATOM   2641  HB3 LEU B  11     -22.432  11.325 -37.524  1.00 90.96           H  
ATOM   2642  O   LEU B  11     -21.179   8.104 -35.072  1.00 90.96           O  
ATOM   2643  CG  LEU B  11     -23.410  10.484 -35.795  1.00 90.96           C  
ATOM   2644  HG  LEU B  11     -23.588   9.501 -35.359  1.00 90.96           H  
ATOM   2645  CD1 LEU B  11     -22.709  11.371 -34.764  1.00 90.96           C  
ATOM   2646 HD11 LEU B  11     -22.493  12.346 -35.200  1.00 90.96           H  
ATOM   2647 HD12 LEU B  11     -21.785  10.904 -34.423  1.00 90.96           H  
ATOM   2648 HD13 LEU B  11     -23.354  11.504 -33.895  1.00 90.96           H  
ATOM   2649  CD2 LEU B  11     -24.766  11.114 -36.107  1.00 90.96           C  
ATOM   2650 HD21 LEU B  11     -25.372  11.144 -35.201  1.00 90.96           H  
ATOM   2651 HD22 LEU B  11     -25.288  10.520 -36.858  1.00 90.96           H  
ATOM   2652 HD23 LEU B  11     -24.627  12.131 -36.474  1.00 90.96           H  
ATOM   2653  N   ARG B  12     -21.656   7.234 -37.094  1.00 92.35           N  
ATOM   2654  H   ARG B  12     -21.798   7.429 -38.075  1.00 92.35           H  
ATOM   2655  CA  ARG B  12     -21.682   5.838 -36.628  1.00 92.35           C  
ATOM   2656  HA  ARG B  12     -22.376   5.754 -35.792  1.00 92.35           H  
ATOM   2657  C   ARG B  12     -20.324   5.416 -36.073  1.00 92.35           C  
ATOM   2658  CB  ARG B  12     -22.130   4.891 -37.753  1.00 92.35           C  
ATOM   2659  HB2 ARG B  12     -21.676   5.191 -38.697  1.00 92.35           H  
ATOM   2660  HB3 ARG B  12     -21.789   3.882 -37.520  1.00 92.35           H  
ATOM   2661  O   ARG B  12     -20.285   4.856 -34.978  1.00 92.35           O  
ATOM   2662  CG  ARG B  12     -23.659   4.851 -37.889  1.00 92.35           C  
ATOM   2663  HG2 ARG B  12     -24.081   4.485 -36.953  1.00 92.35           H  
ATOM   2664  HG3 ARG B  12     -24.051   5.852 -38.071  1.00 92.35           H  
ATOM   2665  CD  ARG B  12     -24.098   3.908 -39.018  1.00 92.35           C  
ATOM   2666  HD2 ARG B  12     -25.168   3.725 -38.915  1.00 92.35           H  
ATOM   2667  HD3 ARG B  12     -23.574   2.959 -38.905  1.00 92.35           H  
ATOM   2668  NE  ARG B  12     -23.846   4.494 -40.349  1.00 92.35           N  
ATOM   2669  HE  ARG B  12     -23.770   5.501 -40.382  1.00 92.35           H  
ATOM   2670  NH1 ARG B  12     -23.675   2.536 -41.548  1.00 92.35           N  
ATOM   2671 HH11 ARG B  12     -23.788   2.001 -40.699  1.00 92.35           H  
ATOM   2672 HH12 ARG B  12     -23.496   2.069 -42.426  1.00 92.35           H  
ATOM   2673  NH2 ARG B  12     -23.504   4.491 -42.603  1.00 92.35           N  
ATOM   2674 HH21 ARG B  12     -23.457   5.500 -42.612  1.00 92.35           H  
ATOM   2675 HH22 ARG B  12     -23.287   3.998 -43.457  1.00 92.35           H  
ATOM   2676  CZ  ARG B  12     -23.681   3.840 -41.488  1.00 92.35           C  
ATOM   2677  N   ARG B  13     -19.225   5.731 -36.769  1.00 90.83           N  
ATOM   2678  H   ARG B  13     -19.341   6.181 -37.666  1.00 90.83           H  
ATOM   2679  CA  ARG B  13     -17.868   5.419 -36.296  1.00 90.83           C  
ATOM   2680  HA  ARG B  13     -17.847   4.354 -36.061  1.00 90.83           H  
ATOM   2681  C   ARG B  13     -17.536   6.138 -34.988  1.00 90.83           C  
ATOM   2682  CB  ARG B  13     -16.832   5.721 -37.396  1.00 90.83           C  
ATOM   2683  HB2 ARG B  13     -16.872   6.782 -37.646  1.00 90.83           H  
ATOM   2684  HB3 ARG B  13     -17.086   5.157 -38.293  1.00 90.83           H  
ATOM   2685  O   ARG B  13     -17.138   5.483 -34.033  1.00 90.83           O  
ATOM   2686  CG  ARG B  13     -15.392   5.376 -36.978  1.00 90.83           C  
ATOM   2687  HG2 ARG B  13     -15.125   5.938 -36.083  1.00 90.83           H  
ATOM   2688  HG3 ARG B  13     -14.710   5.676 -37.774  1.00 90.83           H  
ATOM   2689  CD  ARG B  13     -15.212   3.874 -36.719  1.00 90.83           C  
ATOM   2690  HD2 ARG B  13     -15.264   3.346 -37.672  1.00 90.83           H  
ATOM   2691  HD3 ARG B  13     -16.007   3.507 -36.071  1.00 90.83           H  
ATOM   2692  NE  ARG B  13     -13.952   3.598 -36.025  1.00 90.83           N  
ATOM   2693  HE  ARG B  13     -13.749   4.187 -35.230  1.00 90.83           H  
ATOM   2694  NH1 ARG B  13     -13.398   1.602 -37.040  1.00 90.83           N  
ATOM   2695 HH11 ARG B  13     -14.130   1.739 -37.723  1.00 90.83           H  
ATOM   2696 HH12 ARG B  13     -12.806   0.785 -37.059  1.00 90.83           H  
ATOM   2697  NH2 ARG B  13     -12.267   2.334 -35.255  1.00 90.83           N  
ATOM   2698 HH21 ARG B  13     -11.699   1.500 -35.246  1.00 90.83           H  
ATOM   2699 HH22 ARG B  13     -12.352   2.885 -34.413  1.00 90.83           H  
ATOM   2700  CZ  ARG B  13     -13.209   2.516 -36.125  1.00 90.83           C  
ATOM   2701  N   ALA B  14     -17.781   7.447 -34.916  1.00 93.41           N  
ATOM   2702  H   ALA B  14     -18.091   7.926 -35.749  1.00 93.41           H  
ATOM   2703  CA  ALA B  14     -17.550   8.233 -33.705  1.00 93.41           C  
ATOM   2704  HA  ALA B  14     -16.499   8.153 -33.430  1.00 93.41           H  
ATOM   2705  C   ALA B  14     -18.379   7.722 -32.514  1.00 93.41           C  
ATOM   2706  CB  ALA B  14     -17.867   9.703 -34.011  1.00 93.41           C  
ATOM   2707  HB1 ALA B  14     -17.663  10.310 -33.129  1.00 93.41           H  
ATOM   2708  HB2 ALA B  14     -18.915   9.814 -34.287  1.00 93.41           H  
ATOM   2709  HB3 ALA B  14     -17.241  10.053 -34.831  1.00 93.41           H  
ATOM   2710  O   ALA B  14     -17.873   7.653 -31.399  1.00 93.41           O  
ATOM   2711  N   THR B  15     -19.631   7.312 -32.748  1.00 92.96           N  
ATOM   2712  H   THR B  15     -19.998   7.421 -33.682  1.00 92.96           H  
ATOM   2713  CA  THR B  15     -20.501   6.740 -31.705  1.00 92.96           C  
ATOM   2714  HA  THR B  15     -20.527   7.425 -30.857  1.00 92.96           H  
ATOM   2715  C   THR B  15     -19.973   5.396 -31.198  1.00 92.96           C  
ATOM   2716  CB  THR B  15     -21.938   6.560 -32.220  1.00 92.96           C  
ATOM   2717  HB  THR B  15     -21.944   5.840 -33.039  1.00 92.96           H  
ATOM   2718  O   THR B  15     -20.008   5.143 -29.994  1.00 92.96           O  
ATOM   2719  CG2 THR B  15     -22.902   6.081 -31.133  1.00 92.96           C  
ATOM   2720 HG21 THR B  15     -22.632   5.079 -30.800  1.00 92.96           H  
ATOM   2721 HG22 THR B  15     -23.916   6.058 -31.534  1.00 92.96           H  
ATOM   2722 HG23 THR B  15     -22.870   6.766 -30.286  1.00 92.96           H  
ATOM   2723  OG1 THR B  15     -22.454   7.782 -32.689  1.00 92.96           O  
ATOM   2724  HG1 THR B  15     -21.994   7.998 -33.504  1.00 92.96           H  
ATOM   2725  N   LEU B  16     -19.476   4.535 -32.095  1.00 94.51           N  
ATOM   2726  H   LEU B  16     -19.461   4.803 -33.069  1.00 94.51           H  
ATOM   2727  CA  LEU B  16     -18.851   3.262 -31.724  1.00 94.51           C  
ATOM   2728  HA  LEU B  16     -19.528   2.713 -31.070  1.00 94.51           H  
ATOM   2729  C   LEU B  16     -17.570   3.484 -30.911  1.00 94.51           C  
ATOM   2730  CB  LEU B  16     -18.564   2.428 -32.988  1.00 94.51           C  
ATOM   2731  HB2 LEU B  16     -18.136   3.079 -33.750  1.00 94.51           H  
ATOM   2732  HB3 LEU B  16     -17.811   1.675 -32.751  1.00 94.51           H  
ATOM   2733  O   LEU B  16     -17.447   2.925 -29.824  1.00 94.51           O  
ATOM   2734  CG  LEU B  16     -19.798   1.712 -33.560  1.00 94.51           C  
ATOM   2735  HG  LEU B  16     -20.636   2.407 -33.612  1.00 94.51           H  
ATOM   2736  CD1 LEU B  16     -19.501   1.202 -34.971  1.00 94.51           C  
ATOM   2737 HD11 LEU B  16     -18.656   0.513 -34.948  1.00 94.51           H  
ATOM   2738 HD12 LEU B  16     -20.374   0.685 -35.371  1.00 94.51           H  
ATOM   2739 HD13 LEU B  16     -19.261   2.044 -35.619  1.00 94.51           H  
ATOM   2740  CD2 LEU B  16     -20.202   0.511 -32.699  1.00 94.51           C  
ATOM   2741 HD21 LEU B  16     -20.406   0.828 -31.677  1.00 94.51           H  
ATOM   2742 HD22 LEU B  16     -19.391  -0.216 -32.680  1.00 94.51           H  
ATOM   2743 HD23 LEU B  16     -21.089   0.036 -33.120  1.00 94.51           H  
ATOM   2744  N   ASP B  17     -16.673   4.348 -31.389  1.00 94.72           N  
ATOM   2745  H   ASP B  17     -16.825   4.748 -32.304  1.00 94.72           H  
ATOM   2746  CA  ASP B  17     -15.414   4.657 -30.704  1.00 94.72           C  
ATOM   2747  HA  ASP B  17     -14.881   3.726 -30.510  1.00 94.72           H  
ATOM   2748  C   ASP B  17     -15.662   5.338 -29.340  1.00 94.72           C  
ATOM   2749  CB  ASP B  17     -14.525   5.540 -31.605  1.00 94.72           C  
ATOM   2750  HB2 ASP B  17     -15.086   6.432 -31.882  1.00 94.72           H  
ATOM   2751  HB3 ASP B  17     -13.665   5.864 -31.020  1.00 94.72           H  
ATOM   2752  O   ASP B  17     -14.955   5.059 -28.374  1.00 94.72           O  
ATOM   2753  CG  ASP B  17     -13.986   4.867 -32.885  1.00 94.72           C  
ATOM   2754  OD1 ASP B  17     -13.862   3.626 -32.965  1.00 94.72           O  
ATOM   2755  OD2 ASP B  17     -13.611   5.599 -33.826  1.00 94.72           O  
ATOM   2756  N   LEU B  18     -16.693   6.188 -29.220  1.00 94.07           N  
ATOM   2757  H   LEU B  18     -17.201   6.438 -30.056  1.00 94.07           H  
ATOM   2758  CA  LEU B  18     -17.094   6.808 -27.950  1.00 94.07           C  
ATOM   2759  HA  LEU B  18     -16.217   7.273 -27.499  1.00 94.07           H  
ATOM   2760  C   LEU B  18     -17.615   5.773 -26.950  1.00 94.07           C  
ATOM   2761  CB  LEU B  18     -18.153   7.894 -28.221  1.00 94.07           C  
ATOM   2762  HB2 LEU B  18     -17.705   8.664 -28.849  1.00 94.07           H  
ATOM   2763  HB3 LEU B  18     -18.976   7.444 -28.777  1.00 94.07           H  
ATOM   2764  O   LEU B  18     -17.270   5.832 -25.770  1.00 94.07           O  
ATOM   2765  CG  LEU B  18     -18.736   8.560 -26.957  1.00 94.07           C  
ATOM   2766  HG  LEU B  18     -19.221   7.812 -26.331  1.00 94.07           H  
ATOM   2767  CD1 LEU B  18     -17.668   9.279 -26.134  1.00 94.07           C  
ATOM   2768 HD11 LEU B  18     -18.125   9.806 -25.297  1.00 94.07           H  
ATOM   2769 HD12 LEU B  18     -17.152  10.004 -26.764  1.00 94.07           H  
ATOM   2770 HD13 LEU B  18     -16.944   8.565 -25.740  1.00 94.07           H  
ATOM   2771  CD2 LEU B  18     -19.795   9.586 -27.360  1.00 94.07           C  
ATOM   2772 HD21 LEU B  18     -20.232  10.042 -26.472  1.00 94.07           H  
ATOM   2773 HD22 LEU B  18     -20.584   9.097 -27.931  1.00 94.07           H  
ATOM   2774 HD23 LEU B  18     -19.342  10.366 -27.972  1.00 94.07           H  
ATOM   2775  N   ARG B  19     -18.443   4.825 -27.406  1.00 95.25           N  
ATOM   2776  H   ARG B  19     -18.679   4.825 -28.388  1.00 95.25           H  
ATOM   2777  CA  ARG B  19     -18.935   3.742 -26.547  1.00 95.25           C  
ATOM   2778  HA  ARG B  19     -19.388   4.182 -25.658  1.00 95.25           H  
ATOM   2779  C   ARG B  19     -17.776   2.883 -26.047  1.00 95.25           C  
ATOM   2780  CB  ARG B  19     -19.986   2.908 -27.290  1.00 95.25           C  
ATOM   2781  HB2 ARG B  19     -19.513   2.369 -28.110  1.00 95.25           H  
ATOM   2782  HB3 ARG B  19     -20.736   3.582 -27.703  1.00 95.25           H  
ATOM   2783  O   ARG B  19     -17.730   2.604 -24.854  1.00 95.25           O  
ATOM   2784  CG  ARG B  19     -20.670   1.906 -26.341  1.00 95.25           C  
ATOM   2785  HG2 ARG B  19     -21.187   2.451 -25.551  1.00 95.25           H  
ATOM   2786  HG3 ARG B  19     -19.920   1.264 -25.878  1.00 95.25           H  
ATOM   2787  CD  ARG B  19     -21.669   1.003 -27.071  1.00 95.25           C  
ATOM   2788  HD2 ARG B  19     -22.104   0.318 -26.344  1.00 95.25           H  
ATOM   2789  HD3 ARG B  19     -21.118   0.401 -27.794  1.00 95.25           H  
ATOM   2790  NE  ARG B  19     -22.752   1.780 -27.712  1.00 95.25           N  
ATOM   2791  HE  ARG B  19     -23.304   2.356 -27.093  1.00 95.25           H  
ATOM   2792  NH1 ARG B  19     -22.454   1.055 -29.872  1.00 95.25           N  
ATOM   2793 HH11 ARG B  19     -21.724   0.438 -29.545  1.00 95.25           H  
ATOM   2794 HH12 ARG B  19     -22.730   1.041 -30.844  1.00 95.25           H  
ATOM   2795  NH2 ARG B  19     -24.039   2.556 -29.420  1.00 95.25           N  
ATOM   2796 HH21 ARG B  19     -24.554   3.126 -28.764  1.00 95.25           H  
ATOM   2797 HH22 ARG B  19     -24.296   2.548 -30.397  1.00 95.25           H  
ATOM   2798  CZ  ARG B  19     -23.072   1.794 -28.994  1.00 95.25           C  
ATOM   2799  N   ALA B  20     -16.840   2.533 -26.930  1.00 96.77           N  
ATOM   2800  H   ALA B  20     -16.960   2.798 -27.897  1.00 96.77           H  
ATOM   2801  CA  ALA B  20     -15.644   1.777 -26.572  1.00 96.77           C  
ATOM   2802  HA  ALA B  20     -15.945   0.838 -26.106  1.00 96.77           H  
ATOM   2803  C   ALA B  20     -14.775   2.533 -25.553  1.00 96.77           C  
ATOM   2804  CB  ALA B  20     -14.872   1.450 -27.856  1.00 96.77           C  
ATOM   2805  HB1 ALA B  20     -14.545   2.366 -28.347  1.00 96.77           H  
ATOM   2806  HB2 ALA B  20     -15.507   0.882 -28.536  1.00 96.77           H  
ATOM   2807  HB3 ALA B  20     -13.998   0.849 -27.608  1.00 96.77           H  
ATOM   2808  O   ALA B  20     -14.399   1.962 -24.536  1.00 96.77           O  
ATOM   2809  N   ALA B  21     -14.536   3.834 -25.758  1.00 96.49           N  
ATOM   2810  H   ALA B  21     -14.825   4.252 -26.631  1.00 96.49           H  
ATOM   2811  CA  ALA B  21     -13.774   4.651 -24.813  1.00 96.49           C  
ATOM   2812  HA  ALA B  21     -12.798   4.187 -24.665  1.00 96.49           H  
ATOM   2813  C   ALA B  21     -14.447   4.728 -23.430  1.00 96.49           C  
ATOM   2814  CB  ALA B  21     -13.556   6.042 -25.424  1.00 96.49           C  
ATOM   2815  HB1 ALA B  21     -13.035   5.948 -26.376  1.00 96.49           H  
ATOM   2816  HB2 ALA B  21     -12.948   6.642 -24.746  1.00 96.49           H  
ATOM   2817  HB3 ALA B  21     -14.514   6.538 -25.582  1.00 96.49           H  
ATOM   2818  O   ALA B  21     -13.793   4.521 -22.416  1.00 96.49           O  
ATOM   2819  N   ARG B  22     -15.767   4.958 -23.362  1.00 95.73           N  
ATOM   2820  H   ARG B  22     -16.269   5.111 -24.225  1.00 95.73           H  
ATOM   2821  CA  ARG B  22     -16.498   4.979 -22.078  1.00 95.73           C  
ATOM   2822  HA  ARG B  22     -15.978   5.632 -21.376  1.00 95.73           H  
ATOM   2823  C   ARG B  22     -16.541   3.619 -21.388  1.00 95.73           C  
ATOM   2824  CB  ARG B  22     -17.930   5.480 -22.276  1.00 95.73           C  
ATOM   2825  HB2 ARG B  22     -18.402   4.926 -23.088  1.00 95.73           H  
ATOM   2826  HB3 ARG B  22     -18.489   5.290 -21.359  1.00 95.73           H  
ATOM   2827  O   ARG B  22     -16.571   3.556 -20.165  1.00 95.73           O  
ATOM   2828  CG  ARG B  22     -17.985   6.981 -22.564  1.00 95.73           C  
ATOM   2829  HG2 ARG B  22     -17.468   7.526 -21.774  1.00 95.73           H  
ATOM   2830  HG3 ARG B  22     -17.504   7.195 -23.519  1.00 95.73           H  
ATOM   2831  CD  ARG B  22     -19.451   7.418 -22.608  1.00 95.73           C  
ATOM   2832  HD2 ARG B  22     -19.891   7.258 -21.624  1.00 95.73           H  
ATOM   2833  HD3 ARG B  22     -19.974   6.799 -23.338  1.00 95.73           H  
ATOM   2834  NE  ARG B  22     -19.581   8.834 -22.985  1.00 95.73           N  
ATOM   2835  HE  ARG B  22     -18.723   9.363 -23.045  1.00 95.73           H  
ATOM   2836  NH1 ARG B  22     -21.872   8.902 -23.071  1.00 95.73           N  
ATOM   2837 HH11 ARG B  22     -21.891   7.979 -22.662  1.00 95.73           H  
ATOM   2838 HH12 ARG B  22     -22.721   9.443 -23.151  1.00 95.73           H  
ATOM   2839  NH2 ARG B  22     -20.689  10.724 -23.599  1.00 95.73           N  
ATOM   2840 HH21 ARG B  22     -21.544  11.235 -23.770  1.00 95.73           H  
ATOM   2841 HH22 ARG B  22     -19.811  11.219 -23.666  1.00 95.73           H  
ATOM   2842  CZ  ARG B  22     -20.710   9.479 -23.216  1.00 95.73           C  
ATOM   2843  N   GLN B  23     -16.586   2.536 -22.158  1.00 95.65           N  
ATOM   2844  H   GLN B  23     -16.594   2.642 -23.163  1.00 95.65           H  
ATOM   2845  CA  GLN B  23     -16.492   1.196 -21.599  1.00 95.65           C  
ATOM   2846  HA  GLN B  23     -17.196   1.114 -20.771  1.00 95.65           H  
ATOM   2847  C   GLN B  23     -15.102   0.948 -21.008  1.00 95.65           C  
ATOM   2848  CB  GLN B  23     -16.894   0.171 -22.661  1.00 95.65           C  
ATOM   2849  HB2 GLN B  23     -16.240   0.252 -23.530  1.00 95.65           H  
ATOM   2850  HB3 GLN B  23     -17.920   0.373 -22.969  1.00 95.65           H  
ATOM   2851  O   GLN B  23     -15.031   0.513 -19.866  1.00 95.65           O  
ATOM   2852  CG  GLN B  23     -16.799  -1.247 -22.090  1.00 95.65           C  
ATOM   2853  HG2 GLN B  23     -17.332  -1.306 -21.142  1.00 95.65           H  
ATOM   2854  HG3 GLN B  23     -15.750  -1.477 -21.905  1.00 95.65           H  
ATOM   2855  CD  GLN B  23     -17.356  -2.315 -23.018  1.00 95.65           C  
ATOM   2856  NE2 GLN B  23     -17.094  -3.559 -22.696  1.00 95.65           N  
ATOM   2857 HE21 GLN B  23     -16.393  -3.714 -21.985  1.00 95.65           H  
ATOM   2858 HE22 GLN B  23     -17.356  -4.303 -23.326  1.00 95.65           H  
ATOM   2859  OE1 GLN B  23     -18.045  -2.045 -23.997  1.00 95.65           O  
ATOM   2860  N   ARG B  24     -14.033   1.320 -21.727  1.00 95.36           N  
ATOM   2861  H   ARG B  24     -14.173   1.635 -22.676  1.00 95.36           H  
ATOM   2862  CA  ARG B  24     -12.656   1.218 -21.231  1.00 95.36           C  
ATOM   2863  HA  ARG B  24     -12.469   0.174 -20.983  1.00 95.36           H  
ATOM   2864  C   ARG B  24     -12.446   1.999 -19.934  1.00 95.36           C  
ATOM   2865  CB  ARG B  24     -11.670   1.664 -22.327  1.00 95.36           C  
ATOM   2866  HB2 ARG B  24     -11.903   2.686 -22.627  1.00 95.36           H  
ATOM   2867  HB3 ARG B  24     -11.802   1.020 -23.196  1.00 95.36           H  
ATOM   2868  O   ARG B  24     -11.825   1.466 -19.032  1.00 95.36           O  
ATOM   2869  CG  ARG B  24     -10.190   1.619 -21.902  1.00 95.36           C  
ATOM   2870  HG2 ARG B  24      -9.578   1.908 -22.756  1.00 95.36           H  
ATOM   2871  HG3 ARG B  24     -10.013   2.341 -21.105  1.00 95.36           H  
ATOM   2872  CD  ARG B  24      -9.754   0.226 -21.429  1.00 95.36           C  
ATOM   2873  HD2 ARG B  24     -10.324  -0.044 -20.540  1.00 95.36           H  
ATOM   2874  HD3 ARG B  24      -9.963  -0.504 -22.211  1.00 95.36           H  
ATOM   2875  NE  ARG B  24      -8.319   0.187 -21.095  1.00 95.36           N  
ATOM   2876  HE  ARG B  24      -7.777   1.031 -21.214  1.00 95.36           H  
ATOM   2877  NH1 ARG B  24      -8.309  -1.913 -20.153  1.00 95.36           N  
ATOM   2878 HH11 ARG B  24      -7.824  -2.581 -19.571  1.00 95.36           H  
ATOM   2879 HH12 ARG B  24      -9.313  -1.973 -20.245  1.00 95.36           H  
ATOM   2880  NH2 ARG B  24      -6.426  -0.716 -20.218  1.00 95.36           N  
ATOM   2881 HH21 ARG B  24      -5.939   0.159 -20.351  1.00 95.36           H  
ATOM   2882 HH22 ARG B  24      -5.967  -1.419 -19.658  1.00 95.36           H  
ATOM   2883  CZ  ARG B  24      -7.694  -0.813 -20.495  1.00 95.36           C  
ATOM   2884  N   ILE B  25     -13.000   3.210 -19.826  1.00 96.11           N  
ATOM   2885  H   ILE B  25     -13.430   3.607 -20.649  1.00 96.11           H  
ATOM   2886  CA  ILE B  25     -12.965   4.004 -18.586  1.00 96.11           C  
ATOM   2887  HA  ILE B  25     -11.926   4.203 -18.321  1.00 96.11           H  
ATOM   2888  C   ILE B  25     -13.549   3.195 -17.418  1.00 96.11           C  
ATOM   2889  CB  ILE B  25     -13.674   5.362 -18.800  1.00 96.11           C  
ATOM   2890  HB  ILE B  25     -14.637   5.180 -19.277  1.00 96.11           H  
ATOM   2891  O   ILE B  25     -12.846   2.954 -16.449  1.00 96.11           O  
ATOM   2892  CG1 ILE B  25     -12.820   6.263 -19.716  1.00 96.11           C  
ATOM   2893 HG12 ILE B  25     -12.535   5.698 -20.604  1.00 96.11           H  
ATOM   2894 HG13 ILE B  25     -11.904   6.542 -19.196  1.00 96.11           H  
ATOM   2895  CG2 ILE B  25     -13.929   6.108 -17.490  1.00 96.11           C  
ATOM   2896 HG21 ILE B  25     -12.982   6.305 -16.989  1.00 96.11           H  
ATOM   2897 HG22 ILE B  25     -14.556   5.514 -16.825  1.00 96.11           H  
ATOM   2898 HG23 ILE B  25     -14.452   7.051 -17.649  1.00 96.11           H  
ATOM   2899  CD1 ILE B  25     -13.533   7.537 -20.187  1.00 96.11           C  
ATOM   2900 HD11 ILE B  25     -14.506   7.288 -20.609  1.00 96.11           H  
ATOM   2901 HD12 ILE B  25     -13.656   8.237 -19.360  1.00 96.11           H  
ATOM   2902 HD13 ILE B  25     -12.928   8.017 -20.956  1.00 96.11           H  
ATOM   2903  N   ARG B  26     -14.775   2.666 -17.552  1.00 95.65           N  
ATOM   2904  H   ARG B  26     -15.286   2.859 -18.401  1.00 95.65           H  
ATOM   2905  CA  ARG B  26     -15.408   1.857 -16.490  1.00 95.65           C  
ATOM   2906  HA  ARG B  26     -15.431   2.442 -15.570  1.00 95.65           H  
ATOM   2907  C   ARG B  26     -14.633   0.587 -16.134  1.00 95.65           C  
ATOM   2908  CB  ARG B  26     -16.838   1.477 -16.874  1.00 95.65           C  
ATOM   2909  HB2 ARG B  26     -16.830   1.021 -17.864  1.00 95.65           H  
ATOM   2910  HB3 ARG B  26     -17.204   0.740 -16.158  1.00 95.65           H  
ATOM   2911  O   ARG B  26     -14.631   0.200 -14.974  1.00 95.65           O  
ATOM   2912  CG  ARG B  26     -17.776   2.689 -16.834  1.00 95.65           C  
ATOM   2913  HG2 ARG B  26     -17.450   3.436 -17.558  1.00 95.65           H  
ATOM   2914  HG3 ARG B  26     -17.741   3.135 -15.840  1.00 95.65           H  
ATOM   2915  CD  ARG B  26     -19.219   2.276 -17.139  1.00 95.65           C  
ATOM   2916  HD2 ARG B  26     -19.841   3.168 -17.065  1.00 95.65           H  
ATOM   2917  HD3 ARG B  26     -19.542   1.562 -16.382  1.00 95.65           H  
ATOM   2918  NE  ARG B  26     -19.330   1.676 -18.483  1.00 95.65           N  
ATOM   2919  HE  ARG B  26     -18.453   1.377 -18.885  1.00 95.65           H  
ATOM   2920  NH1 ARG B  26     -21.602   1.806 -18.681  1.00 95.65           N  
ATOM   2921 HH11 ARG B  26     -22.467   1.514 -19.113  1.00 95.65           H  
ATOM   2922 HH12 ARG B  26     -21.613   2.220 -17.759  1.00 95.65           H  
ATOM   2923  NH2 ARG B  26     -20.402   0.803 -20.284  1.00 95.65           N  
ATOM   2924 HH21 ARG B  26     -19.521   0.405 -20.577  1.00 95.65           H  
ATOM   2925 HH22 ARG B  26     -21.261   0.493 -20.717  1.00 95.65           H  
ATOM   2926  CZ  ARG B  26     -20.441   1.436 -19.145  1.00 95.65           C  
ATOM   2927  N   GLU B  27     -14.011  -0.066 -17.113  1.00 95.59           N  
ATOM   2928  H   GLU B  27     -14.077   0.297 -18.054  1.00 95.59           H  
ATOM   2929  CA  GLU B  27     -13.158  -1.243 -16.884  1.00 95.59           C  
ATOM   2930  HA  GLU B  27     -13.666  -1.944 -16.221  1.00 95.59           H  
ATOM   2931  C   GLU B  27     -11.830  -0.885 -16.194  1.00 95.59           C  
ATOM   2932  CB  GLU B  27     -12.879  -1.952 -18.222  1.00 95.59           C  
ATOM   2933  HB2 GLU B  27     -12.086  -2.685 -18.078  1.00 95.59           H  
ATOM   2934  HB3 GLU B  27     -12.530  -1.211 -18.942  1.00 95.59           H  
ATOM   2935  O   GLU B  27     -11.256  -1.728 -15.521  1.00 95.59           O  
ATOM   2936  CG  GLU B  27     -14.107  -2.687 -18.794  1.00 95.59           C  
ATOM   2937  HG2 GLU B  27     -14.960  -2.008 -18.798  1.00 95.59           H  
ATOM   2938  HG3 GLU B  27     -14.353  -3.521 -18.136  1.00 95.59           H  
ATOM   2939  CD  GLU B  27     -13.900  -3.216 -20.228  1.00 95.59           C  
ATOM   2940  OE1 GLU B  27     -14.916  -3.646 -20.839  1.00 95.59           O  
ATOM   2941  OE2 GLU B  27     -12.765  -3.133 -20.754  1.00 95.59           O  
ATOM   2942  N   LEU B  28     -11.336   0.346 -16.329  1.00 95.67           N  
ATOM   2943  H   LEU B  28     -11.826   1.016 -16.905  1.00 95.67           H  
ATOM   2944  CA  LEU B  28     -10.141   0.802 -15.612  1.00 95.67           C  
ATOM   2945  HA  LEU B  28      -9.408  -0.003 -15.573  1.00 95.67           H  
ATOM   2946  C   LEU B  28     -10.446   1.164 -14.152  1.00 95.67           C  
ATOM   2947  CB  LEU B  28      -9.537   2.004 -16.360  1.00 95.67           C  
ATOM   2948  HB2 LEU B  28      -8.848   2.520 -15.691  1.00 95.67           H  
ATOM   2949  HB3 LEU B  28     -10.332   2.710 -16.602  1.00 95.67           H  
ATOM   2950  O   LEU B  28      -9.625   0.919 -13.278  1.00 95.67           O  
ATOM   2951  CG  LEU B  28      -8.777   1.628 -17.642  1.00 95.67           C  
ATOM   2952  HG  LEU B  28      -9.373   0.952 -18.254  1.00 95.67           H  
ATOM   2953  CD1 LEU B  28      -8.497   2.891 -18.459  1.00 95.67           C  
ATOM   2954 HD11 LEU B  28      -9.436   3.371 -18.732  1.00 95.67           H  
ATOM   2955 HD12 LEU B  28      -7.931   2.645 -19.358  1.00 95.67           H  
ATOM   2956 HD13 LEU B  28      -7.898   3.583 -17.866  1.00 95.67           H  
ATOM   2957  CD2 LEU B  28      -7.448   0.946 -17.313  1.00 95.67           C  
ATOM   2958 HD21 LEU B  28      -6.813   0.892 -18.196  1.00 95.67           H  
ATOM   2959 HD22 LEU B  28      -6.913   1.525 -16.560  1.00 95.67           H  
ATOM   2960 HD23 LEU B  28      -7.620  -0.054 -16.916  1.00 95.67           H  
ATOM   2961  N   GLU B  29     -11.616   1.745 -13.879  1.00 95.93           N  
ATOM   2962  H   GLU B  29     -12.203   1.998 -14.661  1.00 95.93           H  
ATOM   2963  CA  GLU B  29     -11.913   2.345 -12.568  1.00 95.93           C  
ATOM   2964  HA  GLU B  29     -10.987   2.407 -11.996  1.00 95.93           H  
ATOM   2965  C   GLU B  29     -12.867   1.515 -11.685  1.00 95.93           C  
ATOM   2966  CB  GLU B  29     -12.355   3.808 -12.790  1.00 95.93           C  
ATOM   2967  HB2 GLU B  29     -11.571   4.299 -13.367  1.00 95.93           H  
ATOM   2968  HB3 GLU B  29     -12.421   4.313 -11.826  1.00 95.93           H  
ATOM   2969  O   GLU B  29     -12.775   1.567 -10.459  1.00 95.93           O  
ATOM   2970  CG  GLU B  29     -13.695   3.964 -13.525  1.00 95.93           C  
ATOM   2971  HG2 GLU B  29     -13.801   3.185 -14.279  1.00 95.93           H  
ATOM   2972  HG3 GLU B  29     -14.483   3.772 -12.796  1.00 95.93           H  
ATOM   2973  CD  GLU B  29     -13.953   5.345 -14.166  1.00 95.93           C  
ATOM   2974  OE1 GLU B  29     -13.010   6.080 -14.549  1.00 95.93           O  
ATOM   2975  OE2 GLU B  29     -15.152   5.662 -14.347  1.00 95.93           O  
ATOM   2976  N   SER B  30     -13.754   0.701 -12.273  1.00 95.76           N  
ATOM   2977  H   SER B  30     -13.777   0.677 -13.283  1.00 95.76           H  
ATOM   2978  CA  SER B  30     -14.831   0.006 -11.545  1.00 95.76           C  
ATOM   2979  HA  SER B  30     -14.544  -0.075 -10.496  1.00 95.76           H  
ATOM   2980  C   SER B  30     -15.084  -1.436 -12.019  1.00 95.76           C  
ATOM   2981  CB  SER B  30     -16.138   0.812 -11.598  1.00 95.76           C  
ATOM   2982  HB2 SER B  30     -16.527   0.784 -12.616  1.00 95.76           H  
ATOM   2983  HB3 SER B  30     -16.868   0.350 -10.934  1.00 95.76           H  
ATOM   2984  O   SER B  30     -16.209  -1.937 -11.907  1.00 95.76           O  
ATOM   2985  OG  SER B  30     -15.983   2.164 -11.220  1.00 95.76           O  
ATOM   2986  HG  SER B  30     -15.537   2.218 -10.371  1.00 95.76           H  
ATOM   2987  N   ASP B  31     -14.067  -2.123 -12.556  1.00 96.67           N  
ATOM   2988  H   ASP B  31     -13.174  -1.665 -12.669  1.00 96.67           H  
ATOM   2989  CA  ASP B  31     -14.179  -3.546 -12.922  1.00 96.67           C  
ATOM   2990  HA  ASP B  31     -15.033  -3.633 -13.593  1.00 96.67           H  
ATOM   2991  C   ASP B  31     -14.407  -4.396 -11.653  1.00 96.67           C  
ATOM   2992  CB  ASP B  31     -12.933  -4.019 -13.703  1.00 96.67           C  
ATOM   2993  HB2 ASP B  31     -12.629  -3.185 -14.337  1.00 96.67           H  
ATOM   2994  HB3 ASP B  31     -12.120  -4.235 -13.010  1.00 96.67           H  
ATOM   2995  O   ASP B  31     -13.638  -4.260 -10.689  1.00 96.67           O  
ATOM   2996  CG  ASP B  31     -13.142  -5.223 -14.644  1.00 96.67           C  
ATOM   2997  OD1 ASP B  31     -14.274  -5.748 -14.716  1.00 96.67           O  
ATOM   2998  OD2 ASP B  31     -12.191  -5.598 -15.377  1.00 96.67           O  
ATOM   2999  N   PRO B  32     -15.469  -5.226 -11.587  1.00 98.33           N  
ATOM   3000  CA  PRO B  32     -15.663  -6.159 -10.481  1.00 98.33           C  
ATOM   3001  HA  PRO B  32     -15.574  -5.628  -9.533  1.00 98.33           H  
ATOM   3002  C   PRO B  32     -14.630  -7.293 -10.514  1.00 98.33           C  
ATOM   3003  CB  PRO B  32     -17.092  -6.687 -10.629  1.00 98.33           C  
ATOM   3004  HB2 PRO B  32     -17.772  -6.041 -10.074  1.00 98.33           H  
ATOM   3005  HB3 PRO B  32     -17.188  -7.718 -10.289  1.00 98.33           H  
ATOM   3006  O   PRO B  32     -14.398  -7.921 -11.552  1.00 98.33           O  
ATOM   3007  CG  PRO B  32     -17.365  -6.556 -12.126  1.00 98.33           C  
ATOM   3008  HG2 PRO B  32     -18.430  -6.461 -12.339  1.00 98.33           H  
ATOM   3009  HG3 PRO B  32     -16.943  -7.412 -12.651  1.00 98.33           H  
ATOM   3010  CD  PRO B  32     -16.594  -5.298 -12.510  1.00 98.33           C  
ATOM   3011  HD2 PRO B  32     -16.281  -5.369 -13.552  1.00 98.33           H  
ATOM   3012  HD3 PRO B  32     -17.223  -4.419 -12.373  1.00 98.33           H  
ATOM   3013  N   ILE B  33     -14.060  -7.602  -9.352  1.00 98.89           N  
ATOM   3014  H   ILE B  33     -14.338  -7.090  -8.527  1.00 98.89           H  
ATOM   3015  CA  ILE B  33     -13.041  -8.647  -9.192  1.00 98.89           C  
ATOM   3016  HA  ILE B  33     -12.650  -8.930 -10.169  1.00 98.89           H  
ATOM   3017  C   ILE B  33     -13.688  -9.894  -8.586  1.00 98.89           C  
ATOM   3018  CB  ILE B  33     -11.858  -8.107  -8.362  1.00 98.89           C  
ATOM   3019  HB  ILE B  33     -12.225  -7.852  -7.367  1.00 98.89           H  
ATOM   3020  O   ILE B  33     -14.332  -9.813  -7.545  1.00 98.89           O  
ATOM   3021  CG1 ILE B  33     -11.236  -6.822  -8.965  1.00 98.89           C  
ATOM   3022 HG12 ILE B  33     -11.950  -6.004  -8.877  1.00 98.89           H  
ATOM   3023 HG13 ILE B  33     -10.363  -6.548  -8.372  1.00 98.89           H  
ATOM   3024  CG2 ILE B  33     -10.780  -9.184  -8.190  1.00 98.89           C  
ATOM   3025 HG21 ILE B  33     -10.432  -9.545  -9.158  1.00 98.89           H  
ATOM   3026 HG22 ILE B  33     -11.172 -10.028  -7.623  1.00 98.89           H  
ATOM   3027 HG23 ILE B  33      -9.935  -8.772  -7.639  1.00 98.89           H  
ATOM   3028  CD1 ILE B  33     -10.790  -6.917 -10.432  1.00 98.89           C  
ATOM   3029 HD11 ILE B  33     -11.648  -7.077 -11.084  1.00 98.89           H  
ATOM   3030 HD12 ILE B  33     -10.310  -5.981 -10.720  1.00 98.89           H  
ATOM   3031 HD13 ILE B  33     -10.073  -7.727 -10.561  1.00 98.89           H  
ATOM   3032  N   ALA B  34     -13.558 -11.040  -9.246  1.00 98.90           N  
ATOM   3033  H   ALA B  34     -12.874 -11.082  -9.988  1.00 98.90           H  
ATOM   3034  CA  ALA B  34     -14.080 -12.319  -8.784  1.00 98.90           C  
ATOM   3035  HA  ALA B  34     -15.054 -12.164  -8.319  1.00 98.90           H  
ATOM   3036  C   ALA B  34     -13.165 -12.949  -7.728  1.00 98.90           C  
ATOM   3037  CB  ALA B  34     -14.263 -13.242  -9.996  1.00 98.90           C  
ATOM   3038  HB1 ALA B  34     -15.025 -12.836 -10.662  1.00 98.90           H  
ATOM   3039  HB2 ALA B  34     -14.563 -14.234  -9.659  1.00 98.90           H  
ATOM   3040  HB3 ALA B  34     -13.320 -13.340 -10.533  1.00 98.90           H  
ATOM   3041  O   ALA B  34     -11.944 -12.942  -7.872  1.00 98.90           O  
ATOM   3042  N   ILE B  35     -13.776 -13.537  -6.698  1.00 98.89           N  
ATOM   3043  H   ILE B  35     -14.783 -13.480  -6.648  1.00 98.89           H  
ATOM   3044  CA  ILE B  35     -13.111 -14.445  -5.758  1.00 98.89           C  
ATOM   3045  HA  ILE B  35     -12.047 -14.213  -5.715  1.00 98.89           H  
ATOM   3046  C   ILE B  35     -13.277 -15.866  -6.305  1.00 98.89           C  
ATOM   3047  CB  ILE B  35     -13.697 -14.291  -4.334  1.00 98.89           C  
ATOM   3048  HB  ILE B  35     -14.764 -14.508  -4.373  1.00 98.89           H  
ATOM   3049  O   ILE B  35     -14.411 -16.341  -6.431  1.00 98.89           O  
ATOM   3050  CG1 ILE B  35     -13.507 -12.852  -3.795  1.00 98.89           C  
ATOM   3051 HG12 ILE B  35     -12.459 -12.710  -3.533  1.00 98.89           H  
ATOM   3052 HG13 ILE B  35     -13.765 -12.124  -4.564  1.00 98.89           H  
ATOM   3053  CG2 ILE B  35     -13.023 -15.301  -3.384  1.00 98.89           C  
ATOM   3054 HG21 ILE B  35     -13.220 -16.324  -3.707  1.00 98.89           H  
ATOM   3055 HG22 ILE B  35     -13.405 -15.197  -2.369  1.00 98.89           H  
ATOM   3056 HG23 ILE B  35     -11.944 -15.145  -3.373  1.00 98.89           H  
ATOM   3057  CD1 ILE B  35     -14.352 -12.517  -2.561  1.00 98.89           C  
ATOM   3058 HD11 ILE B  35     -15.410 -12.617  -2.800  1.00 98.89           H  
ATOM   3059 HD12 ILE B  35     -14.159 -11.486  -2.265  1.00 98.89           H  
ATOM   3060 HD13 ILE B  35     -14.097 -13.170  -1.725  1.00 98.89           H  
ATOM   3061  N   VAL B  36     -12.164 -16.522  -6.641  1.00 98.79           N  
ATOM   3062  H   VAL B  36     -11.280 -16.056  -6.492  1.00 98.79           H  
ATOM   3063  CA  VAL B  36     -12.142 -17.845  -7.291  1.00 98.79           C  
ATOM   3064  HA  VAL B  36     -13.067 -17.983  -7.851  1.00 98.79           H  
ATOM   3065  C   VAL B  36     -12.077 -18.972  -6.261  1.00 98.79           C  
ATOM   3066  CB  VAL B  36     -10.971 -17.943  -8.293  1.00 98.79           C  
ATOM   3067  HB  VAL B  36     -10.031 -17.788  -7.762  1.00 98.79           H  
ATOM   3068  O   VAL B  36     -12.857 -19.921  -6.315  1.00 98.79           O  
ATOM   3069  CG1 VAL B  36     -10.926 -19.317  -8.969  1.00 98.79           C  
ATOM   3070 HG11 VAL B  36     -10.690 -20.090  -8.237  1.00 98.79           H  
ATOM   3071 HG12 VAL B  36     -10.155 -19.332  -9.740  1.00 98.79           H  
ATOM   3072 HG13 VAL B  36     -11.895 -19.540  -9.415  1.00 98.79           H  
ATOM   3073  CG2 VAL B  36     -11.086 -16.874  -9.390  1.00 98.79           C  
ATOM   3074 HG21 VAL B  36     -10.267 -16.984 -10.101  1.00 98.79           H  
ATOM   3075 HG22 VAL B  36     -12.033 -16.985  -9.919  1.00 98.79           H  
ATOM   3076 HG23 VAL B  36     -11.023 -15.875  -8.957  1.00 98.79           H  
ATOM   3077  N   SER B  37     -11.178 -18.850  -5.286  1.00 98.72           N  
ATOM   3078  H   SER B  37     -10.568 -18.045  -5.285  1.00 98.72           H  
ATOM   3079  CA  SER B  37     -10.995 -19.822  -4.207  1.00 98.72           C  
ATOM   3080  HA  SER B  37     -11.947 -20.316  -4.015  1.00 98.72           H  
ATOM   3081  C   SER B  37     -10.565 -19.134  -2.910  1.00 98.72           C  
ATOM   3082  CB  SER B  37      -9.990 -20.908  -4.620  1.00 98.72           C  
ATOM   3083  HB2 SER B  37      -9.969 -21.693  -3.864  1.00 98.72           H  
ATOM   3084  HB3 SER B  37     -10.301 -21.348  -5.567  1.00 98.72           H  
ATOM   3085  O   SER B  37     -10.262 -17.938  -2.879  1.00 98.72           O  
ATOM   3086  OG  SER B  37      -8.698 -20.360  -4.749  1.00 98.72           O  
ATOM   3087  HG  SER B  37      -8.051 -21.069  -4.778  1.00 98.72           H  
ATOM   3088  N   MET B  38     -10.583 -19.896  -1.817  1.00 98.80           N  
ATOM   3089  H   MET B  38     -10.790 -20.880  -1.916  1.00 98.80           H  
ATOM   3090  CA  MET B  38     -10.210 -19.448  -0.477  1.00 98.80           C  
ATOM   3091  HA  MET B  38      -9.429 -18.692  -0.559  1.00 98.80           H  
ATOM   3092  C   MET B  38      -9.632 -20.618   0.328  1.00 98.80           C  
ATOM   3093  CB  MET B  38     -11.423 -18.799   0.217  1.00 98.80           C  
ATOM   3094  HB2 MET B  38     -11.159 -18.567   1.249  1.00 98.80           H  
ATOM   3095  HB3 MET B  38     -11.646 -17.863  -0.295  1.00 98.80           H  
ATOM   3096  O   MET B  38     -10.094 -21.750   0.179  1.00 98.80           O  
ATOM   3097  CG  MET B  38     -12.701 -19.648   0.207  1.00 98.80           C  
ATOM   3098  HG2 MET B  38     -12.943 -19.923  -0.819  1.00 98.80           H  
ATOM   3099  HG3 MET B  38     -12.517 -20.562   0.773  1.00 98.80           H  
ATOM   3100  SD  MET B  38     -14.145 -18.804   0.906  1.00 98.80           S  
ATOM   3101  CE  MET B  38     -15.369 -20.127   0.762  1.00 98.80           C  
ATOM   3102  HE1 MET B  38     -15.053 -20.985   1.355  1.00 98.80           H  
ATOM   3103  HE2 MET B  38     -16.331 -19.765   1.126  1.00 98.80           H  
ATOM   3104  HE3 MET B  38     -15.465 -20.426  -0.282  1.00 98.80           H  
ATOM   3105  N   ALA B  39      -8.646 -20.344   1.180  1.00 98.86           N  
ATOM   3106  H   ALA B  39      -8.308 -19.394   1.239  1.00 98.86           H  
ATOM   3107  CA  ALA B  39      -8.015 -21.314   2.073  1.00 98.86           C  
ATOM   3108  HA  ALA B  39      -8.713 -22.127   2.272  1.00 98.86           H  
ATOM   3109  C   ALA B  39      -7.662 -20.652   3.412  1.00 98.86           C  
ATOM   3110  CB  ALA B  39      -6.773 -21.903   1.392  1.00 98.86           C  
ATOM   3111  HB1 ALA B  39      -7.050 -22.370   0.447  1.00 98.86           H  
ATOM   3112  HB2 ALA B  39      -6.044 -21.115   1.205  1.00 98.86           H  
ATOM   3113  HB3 ALA B  39      -6.317 -22.659   2.032  1.00 98.86           H  
ATOM   3114  O   ALA B  39      -7.384 -19.451   3.472  1.00 98.86           O  
ATOM   3115  N   CYS B  40      -7.695 -21.421   4.500  1.00 98.70           N  
ATOM   3116  H   CYS B  40      -7.865 -22.413   4.417  1.00 98.70           H  
ATOM   3117  CA  CYS B  40      -7.384 -20.904   5.827  1.00 98.70           C  
ATOM   3118  HA  CYS B  40      -6.593 -20.163   5.715  1.00 98.70           H  
ATOM   3119  C   CYS B  40      -6.830 -21.972   6.780  1.00 98.70           C  
ATOM   3120  CB  CYS B  40      -8.618 -20.192   6.417  1.00 98.70           C  
ATOM   3121  HB2 CYS B  40      -8.353 -19.773   7.388  1.00 98.70           H  
ATOM   3122  HB3 CYS B  40      -8.893 -19.361   5.767  1.00 98.70           H  
ATOM   3123  O   CYS B  40      -7.088 -23.170   6.648  1.00 98.70           O  
ATOM   3124  SG  CYS B  40     -10.044 -21.310   6.606  1.00 98.70           S  
ATOM   3125  HG  CYS B  40     -10.789 -20.466   7.325  1.00 98.70           H  
ATOM   3126  N   ARG B  41      -6.091 -21.491   7.777  1.00 98.73           N  
ATOM   3127  H   ARG B  41      -5.879 -20.504   7.745  1.00 98.73           H  
ATOM   3128  CA  ARG B  41      -5.681 -22.186   8.996  1.00 98.73           C  
ATOM   3129  HA  ARG B  41      -6.183 -23.150   9.079  1.00 98.73           H  
ATOM   3130  C   ARG B  41      -6.121 -21.321  10.167  1.00 98.73           C  
ATOM   3131  CB  ARG B  41      -4.153 -22.371   9.006  1.00 98.73           C  
ATOM   3132  HB2 ARG B  41      -3.843 -22.720   9.991  1.00 98.73           H  
ATOM   3133  HB3 ARG B  41      -3.676 -21.405   8.841  1.00 98.73           H  
ATOM   3134  O   ARG B  41      -5.581 -20.235  10.358  1.00 98.73           O  
ATOM   3135  CG  ARG B  41      -3.630 -23.352   7.952  1.00 98.73           C  
ATOM   3136  HG2 ARG B  41      -3.984 -23.073   6.960  1.00 98.73           H  
ATOM   3137  HG3 ARG B  41      -2.541 -23.305   7.952  1.00 98.73           H  
ATOM   3138  CD  ARG B  41      -4.062 -24.781   8.284  1.00 98.73           C  
ATOM   3139  HD2 ARG B  41      -5.145 -24.866   8.195  1.00 98.73           H  
ATOM   3140  HD3 ARG B  41      -3.779 -25.009   9.312  1.00 98.73           H  
ATOM   3141  NE  ARG B  41      -3.400 -25.742   7.397  1.00 98.73           N  
ATOM   3142  HE  ARG B  41      -2.477 -26.057   7.661  1.00 98.73           H  
ATOM   3143  NH1 ARG B  41      -4.957 -25.799   5.698  1.00 98.73           N  
ATOM   3144 HH11 ARG B  41      -5.076 -26.012   4.718  1.00 98.73           H  
ATOM   3145 HH12 ARG B  41      -5.558 -25.109   6.126  1.00 98.73           H  
ATOM   3146  NH2 ARG B  41      -3.060 -26.973   5.566  1.00 98.73           N  
ATOM   3147 HH21 ARG B  41      -2.111 -27.171   5.849  1.00 98.73           H  
ATOM   3148 HH22 ARG B  41      -3.361 -27.304   4.661  1.00 98.73           H  
ATOM   3149  CZ  ARG B  41      -3.819 -26.158   6.223  1.00 98.73           C  
ATOM   3150  N   LEU B  42      -7.129 -21.772  10.898  1.00 98.63           N  
ATOM   3151  H   LEU B  42      -7.508 -22.684  10.685  1.00 98.63           H  
ATOM   3152  CA  LEU B  42      -7.723 -21.091  12.043  1.00 98.63           C  
ATOM   3153  HA  LEU B  42      -7.130 -20.206  12.274  1.00 98.63           H  
ATOM   3154  C   LEU B  42      -7.675 -22.013  13.279  1.00 98.63           C  
ATOM   3155  CB  LEU B  42      -9.162 -20.662  11.682  1.00 98.63           C  
ATOM   3156  HB2 LEU B  42      -9.708 -21.551  11.367  1.00 98.63           H  
ATOM   3157  HB3 LEU B  42      -9.657 -20.270  12.570  1.00 98.63           H  
ATOM   3158  O   LEU B  42      -7.479 -23.224  13.124  1.00 98.63           O  
ATOM   3159  CG  LEU B  42      -9.276 -19.617  10.558  1.00 98.63           C  
ATOM   3160  HG  LEU B  42      -8.807 -20.000   9.652  1.00 98.63           H  
ATOM   3161  CD1 LEU B  42     -10.753 -19.362  10.253  1.00 98.63           C  
ATOM   3162 HD11 LEU B  42     -11.251 -18.966  11.138  1.00 98.63           H  
ATOM   3163 HD12 LEU B  42     -11.226 -20.298   9.956  1.00 98.63           H  
ATOM   3164 HD13 LEU B  42     -10.836 -18.642   9.439  1.00 98.63           H  
ATOM   3165  CD2 LEU B  42      -8.628 -18.280  10.920  1.00 98.63           C  
ATOM   3166 HD21 LEU B  42      -9.030 -17.909  11.863  1.00 98.63           H  
ATOM   3167 HD22 LEU B  42      -8.810 -17.550  10.132  1.00 98.63           H  
ATOM   3168 HD23 LEU B  42      -7.551 -18.409  11.020  1.00 98.63           H  
ATOM   3169  N   PRO B  43      -7.827 -21.465  14.499  1.00 97.88           N  
ATOM   3170  CA  PRO B  43      -7.764 -22.230  15.745  1.00 97.88           C  
ATOM   3171  HA  PRO B  43      -6.762 -22.647  15.853  1.00 97.88           H  
ATOM   3172  C   PRO B  43      -8.790 -23.371  15.810  1.00 97.88           C  
ATOM   3173  CB  PRO B  43      -8.006 -21.202  16.859  1.00 97.88           C  
ATOM   3174  HB2 PRO B  43      -9.070 -21.144  17.086  1.00 97.88           H  
ATOM   3175  HB3 PRO B  43      -7.451 -21.435  17.768  1.00 97.88           H  
ATOM   3176  O   PRO B  43      -9.734 -23.423  15.018  1.00 97.88           O  
ATOM   3177  CG  PRO B  43      -7.568 -19.879  16.242  1.00 97.88           C  
ATOM   3178  HG2 PRO B  43      -6.484 -19.784  16.295  1.00 97.88           H  
ATOM   3179  HG3 PRO B  43      -8.058 -19.028  16.716  1.00 97.88           H  
ATOM   3180  CD  PRO B  43      -8.005 -20.051  14.794  1.00 97.88           C  
ATOM   3181  HD2 PRO B  43      -7.404 -19.412  14.148  1.00 97.88           H  
ATOM   3182  HD3 PRO B  43      -9.060 -19.790  14.705  1.00 97.88           H  
ATOM   3183  N   GLY B  44      -8.637 -24.278  16.780  1.00 97.71           N  
ATOM   3184  H   GLY B  44      -7.791 -24.264  17.332  1.00 97.71           H  
ATOM   3185  CA  GLY B  44      -9.615 -25.339  17.063  1.00 97.71           C  
ATOM   3186  HA2 GLY B  44     -10.596 -24.912  17.274  1.00 97.71           H  
ATOM   3187  HA3 GLY B  44      -9.276 -25.885  17.943  1.00 97.71           H  
ATOM   3188  C   GLY B  44      -9.776 -26.350  15.929  1.00 97.71           C  
ATOM   3189  O   GLY B  44     -10.885 -26.805  15.642  1.00 97.71           O  
ATOM   3190  N   GLY B  45      -8.679 -26.668  15.240  1.00 97.31           N  
ATOM   3191  H   GLY B  45      -7.800 -26.363  15.634  1.00 97.31           H  
ATOM   3192  CA  GLY B  45      -8.666 -27.628  14.134  1.00 97.31           C  
ATOM   3193  HA2 GLY B  45      -9.093 -28.568  14.484  1.00 97.31           H  
ATOM   3194  HA3 GLY B  45      -7.627 -27.806  13.855  1.00 97.31           H  
ATOM   3195  C   GLY B  45      -9.427 -27.192  12.870  1.00 97.31           C  
ATOM   3196  O   GLY B  45      -9.802 -28.046  12.052  1.00 97.31           O  
ATOM   3197  N   VAL B  46      -9.676 -25.889  12.682  1.00 98.30           N  
ATOM   3198  H   VAL B  46      -9.371 -25.239  13.392  1.00 98.30           H  
ATOM   3199  CA  VAL B  46     -10.346 -25.343  11.491  1.00 98.30           C  
ATOM   3200  HA  VAL B  46     -11.028 -26.099  11.103  1.00 98.30           H  
ATOM   3201  C   VAL B  46      -9.319 -25.042  10.396  1.00 98.30           C  
ATOM   3202  CB  VAL B  46     -11.209 -24.116  11.843  1.00 98.30           C  
ATOM   3203  HB  VAL B  46     -10.583 -23.342  12.287  1.00 98.30           H  
ATOM   3204  O   VAL B  46      -8.789 -23.944  10.276  1.00 98.30           O  
ATOM   3205  CG1 VAL B  46     -11.917 -23.553  10.599  1.00 98.30           C  
ATOM   3206 HG11 VAL B  46     -12.571 -22.736  10.902  1.00 98.30           H  
ATOM   3207 HG12 VAL B  46     -11.192 -23.153   9.890  1.00 98.30           H  
ATOM   3208 HG13 VAL B  46     -12.506 -24.333  10.116  1.00 98.30           H  
ATOM   3209  CG2 VAL B  46     -12.307 -24.481  12.848  1.00 98.30           C  
ATOM   3210 HG21 VAL B  46     -11.860 -24.813  13.785  1.00 98.30           H  
ATOM   3211 HG22 VAL B  46     -12.947 -25.272  12.456  1.00 98.30           H  
ATOM   3212 HG23 VAL B  46     -12.910 -23.599  13.065  1.00 98.30           H  
ATOM   3213  N   ASN B  47      -9.055 -26.029   9.544  1.00 97.87           N  
ATOM   3214  H   ASN B  47      -9.434 -26.943   9.744  1.00 97.87           H  
ATOM   3215  CA  ASN B  47      -8.112 -25.935   8.421  1.00 97.87           C  
ATOM   3216  HA  ASN B  47      -7.579 -24.986   8.483  1.00 97.87           H  
ATOM   3217  C   ASN B  47      -8.792 -25.928   7.037  1.00 97.87           C  
ATOM   3218  CB  ASN B  47      -7.071 -27.054   8.573  1.00 97.87           C  
ATOM   3219  HB2 ASN B  47      -6.573 -26.962   9.538  1.00 97.87           H  
ATOM   3220  HB3 ASN B  47      -6.316 -26.938   7.795  1.00 97.87           H  
ATOM   3221  O   ASN B  47      -8.146 -26.148   6.018  1.00 97.87           O  
ATOM   3222  CG  ASN B  47      -7.648 -28.455   8.460  1.00 97.87           C  
ATOM   3223  ND2 ASN B  47      -6.798 -29.427   8.235  1.00 97.87           N  
ATOM   3224 HD21 ASN B  47      -5.822 -29.213   8.086  1.00 97.87           H  
ATOM   3225 HD22 ASN B  47      -7.168 -30.356   8.096  1.00 97.87           H  
ATOM   3226  OD1 ASN B  47      -8.842 -28.705   8.593  1.00 97.87           O  
ATOM   3227  N   THR B  48     -10.110 -25.720   6.988  1.00 97.64           N  
ATOM   3228  H   THR B  48     -10.583 -25.502   7.853  1.00 97.64           H  
ATOM   3229  CA  THR B  48     -10.884 -25.649   5.742  1.00 97.64           C  
ATOM   3230  HA  THR B  48     -10.218 -25.261   4.972  1.00 97.64           H  
ATOM   3231  C   THR B  48     -12.079 -24.702   5.899  1.00 97.64           C  
ATOM   3232  CB  THR B  48     -11.344 -27.046   5.278  1.00 97.64           C  
ATOM   3233  HB  THR B  48     -10.468 -27.611   4.960  1.00 97.64           H  
ATOM   3234  O   THR B  48     -12.703 -24.684   6.969  1.00 97.64           O  
ATOM   3235  CG2 THR B  48     -12.074 -27.862   6.343  1.00 97.64           C  
ATOM   3236 HG21 THR B  48     -12.949 -27.315   6.694  1.00 97.64           H  
ATOM   3237 HG22 THR B  48     -12.389 -28.814   5.917  1.00 97.64           H  
ATOM   3238 HG23 THR B  48     -11.403 -28.062   7.178  1.00 97.64           H  
ATOM   3239  OG1 THR B  48     -12.237 -26.947   4.187  1.00 97.64           O  
ATOM   3240  HG1 THR B  48     -11.752 -27.241   3.413  1.00 97.64           H  
ATOM   3241  N   PRO B  49     -12.476 -23.960   4.843  1.00 98.45           N  
ATOM   3242  CA  PRO B  49     -13.653 -23.090   4.882  1.00 98.45           C  
ATOM   3243  HA  PRO B  49     -13.468 -22.294   5.603  1.00 98.45           H  
ATOM   3244  C   PRO B  49     -14.958 -23.809   5.261  1.00 98.45           C  
ATOM   3245  CB  PRO B  49     -13.753 -22.483   3.479  1.00 98.45           C  
ATOM   3246  HB2 PRO B  49     -14.385 -23.103   2.843  1.00 98.45           H  
ATOM   3247  HB3 PRO B  49     -14.131 -21.462   3.514  1.00 98.45           H  
ATOM   3248  O   PRO B  49     -15.844 -23.195   5.852  1.00 98.45           O  
ATOM   3249  CG  PRO B  49     -12.320 -22.527   2.952  1.00 98.45           C  
ATOM   3250  HG2 PRO B  49     -12.287 -22.571   1.864  1.00 98.45           H  
ATOM   3251  HG3 PRO B  49     -11.765 -21.664   3.321  1.00 98.45           H  
ATOM   3252  CD  PRO B  49     -11.765 -23.799   3.578  1.00 98.45           C  
ATOM   3253  HD2 PRO B  49     -11.971 -24.648   2.925  1.00 98.45           H  
ATOM   3254  HD3 PRO B  49     -10.691 -23.682   3.723  1.00 98.45           H  
ATOM   3255  N   GLN B  50     -15.086 -25.110   4.963  1.00 97.56           N  
ATOM   3256  H   GLN B  50     -14.322 -25.578   4.498  1.00 97.56           H  
ATOM   3257  CA  GLN B  50     -16.277 -25.887   5.326  1.00 97.56           C  
ATOM   3258  HA  GLN B  50     -17.157 -25.353   4.966  1.00 97.56           H  
ATOM   3259  C   GLN B  50     -16.425 -26.030   6.849  1.00 97.56           C  
ATOM   3260  CB  GLN B  50     -16.222 -27.257   4.627  1.00 97.56           C  
ATOM   3261  HB2 GLN B  50     -15.317 -27.778   4.937  1.00 97.56           H  
ATOM   3262  HB3 GLN B  50     -16.171 -27.104   3.549  1.00 97.56           H  
ATOM   3263  O   GLN B  50     -17.504 -25.780   7.381  1.00 97.56           O  
ATOM   3264  CG  GLN B  50     -17.432 -28.153   4.947  1.00 97.56           C  
ATOM   3265  HG2 GLN B  50     -17.310 -29.105   4.430  1.00 97.56           H  
ATOM   3266  HG3 GLN B  50     -17.449 -28.369   6.015  1.00 97.56           H  
ATOM   3267  CD  GLN B  50     -18.777 -27.562   4.531  1.00 97.56           C  
ATOM   3268  NE2 GLN B  50     -19.837 -27.906   5.225  1.00 97.56           N  
ATOM   3269 HE21 GLN B  50     -20.722 -27.486   4.975  1.00 97.56           H  
ATOM   3270 HE22 GLN B  50     -19.713 -28.465   6.057  1.00 97.56           H  
ATOM   3271  OE1 GLN B  50     -18.902 -26.810   3.574  1.00 97.56           O  
ATOM   3272  N   ARG B  51     -15.333 -26.355   7.556  1.00 98.36           N  
ATOM   3273  H   ARG B  51     -14.459 -26.455   7.061  1.00 98.36           H  
ATOM   3274  CA  ARG B  51     -15.327 -26.432   9.027  1.00 98.36           C  
ATOM   3275  HA  ARG B  51     -16.151 -27.062   9.361  1.00 98.36           H  
ATOM   3276  C   ARG B  51     -15.567 -25.065   9.662  1.00 98.36           C  
ATOM   3277  CB  ARG B  51     -14.009 -27.018   9.554  1.00 98.36           C  
ATOM   3278  HB2 ARG B  51     -13.166 -26.530   9.066  1.00 98.36           H  
ATOM   3279  HB3 ARG B  51     -13.947 -26.807  10.621  1.00 98.36           H  
ATOM   3280  O   ARG B  51     -16.255 -24.983  10.671  1.00 98.36           O  
ATOM   3281  CG  ARG B  51     -13.913 -28.538   9.375  1.00 98.36           C  
ATOM   3282  HG2 ARG B  51     -14.771 -29.017   9.846  1.00 98.36           H  
ATOM   3283  HG3 ARG B  51     -13.904 -28.788   8.314  1.00 98.36           H  
ATOM   3284  CD  ARG B  51     -12.625 -29.030  10.047  1.00 98.36           C  
ATOM   3285  HD2 ARG B  51     -11.784 -28.443   9.677  1.00 98.36           H  
ATOM   3286  HD3 ARG B  51     -12.707 -28.871  11.122  1.00 98.36           H  
ATOM   3287  NE  ARG B  51     -12.369 -30.452   9.769  1.00 98.36           N  
ATOM   3288  HE  ARG B  51     -13.001 -30.911   9.128  1.00 98.36           H  
ATOM   3289  NH1 ARG B  51     -10.544 -30.676  11.160  1.00 98.36           N  
ATOM   3290 HH11 ARG B  51      -9.763 -31.208  11.516  1.00 98.36           H  
ATOM   3291 HH12 ARG B  51     -10.564 -29.692  11.387  1.00 98.36           H  
ATOM   3292  NH2 ARG B  51     -11.213 -32.403   9.921  1.00 98.36           N  
ATOM   3293 HH21 ARG B  51     -10.430 -32.919  10.298  1.00 98.36           H  
ATOM   3294 HH22 ARG B  51     -11.818 -32.810   9.222  1.00 98.36           H  
ATOM   3295  CZ  ARG B  51     -11.381 -31.162  10.285  1.00 98.36           C  
ATOM   3296  N   LEU B  52     -15.057 -23.990   9.050  1.00 98.51           N  
ATOM   3297  H   LEU B  52     -14.458 -24.129   8.248  1.00 98.51           H  
ATOM   3298  CA  LEU B  52     -15.356 -22.626   9.493  1.00 98.51           C  
ATOM   3299  HA  LEU B  52     -15.078 -22.542  10.544  1.00 98.51           H  
ATOM   3300  C   LEU B  52     -16.860 -22.335   9.398  1.00 98.51           C  
ATOM   3301  CB  LEU B  52     -14.525 -21.616   8.678  1.00 98.51           C  
ATOM   3302  HB2 LEU B  52     -14.731 -21.766   7.618  1.00 98.51           H  
ATOM   3303  HB3 LEU B  52     -13.466 -21.813   8.842  1.00 98.51           H  
ATOM   3304  O   LEU B  52     -17.442 -21.812  10.342  1.00 98.51           O  
ATOM   3305  CG  LEU B  52     -14.821 -20.141   9.013  1.00 98.51           C  
ATOM   3306  HG  LEU B  52     -15.868 -19.924   8.800  1.00 98.51           H  
ATOM   3307  CD1 LEU B  52     -14.537 -19.801  10.477  1.00 98.51           C  
ATOM   3308 HD11 LEU B  52     -15.236 -20.327  11.128  1.00 98.51           H  
ATOM   3309 HD12 LEU B  52     -14.663 -18.731  10.643  1.00 98.51           H  
ATOM   3310 HD13 LEU B  52     -13.520 -20.088  10.744  1.00 98.51           H  
ATOM   3311  CD2 LEU B  52     -13.977 -19.234   8.116  1.00 98.51           C  
ATOM   3312 HD21 LEU B  52     -14.205 -19.434   7.070  1.00 98.51           H  
ATOM   3313 HD22 LEU B  52     -12.917 -19.414   8.294  1.00 98.51           H  
ATOM   3314 HD23 LEU B  52     -14.202 -18.189   8.332  1.00 98.51           H  
ATOM   3315  N   TRP B  53     -17.510 -22.690   8.285  1.00 98.70           N  
ATOM   3316  H   TRP B  53     -16.990 -23.111   7.528  1.00 98.70           H  
ATOM   3317  CA  TRP B  53     -18.955 -22.501   8.138  1.00 98.70           C  
ATOM   3318  HA  TRP B  53     -19.189 -21.448   8.298  1.00 98.70           H  
ATOM   3319  C   TRP B  53     -19.763 -23.287   9.177  1.00 98.70           C  
ATOM   3320  CB  TRP B  53     -19.398 -22.893   6.728  1.00 98.70           C  
ATOM   3321  HB2 TRP B  53     -18.915 -22.231   6.009  1.00 98.70           H  
ATOM   3322  HB3 TRP B  53     -19.075 -23.912   6.514  1.00 98.70           H  
ATOM   3323  O   TRP B  53     -20.708 -22.746   9.751  1.00 98.70           O  
ATOM   3324  CG  TRP B  53     -20.876 -22.806   6.533  1.00 98.70           C  
ATOM   3325  CD1 TRP B  53     -21.708 -23.855   6.348  1.00 98.70           C  
ATOM   3326  HD1 TRP B  53     -21.383 -24.883   6.294  1.00 98.70           H  
ATOM   3327  CD2 TRP B  53     -21.726 -21.624   6.605  1.00 98.70           C  
ATOM   3328  CE2 TRP B  53     -23.084 -22.039   6.458  1.00 98.70           C  
ATOM   3329  CE3 TRP B  53     -21.484 -20.245   6.787  1.00 98.70           C  
ATOM   3330  HE3 TRP B  53     -20.471 -19.900   6.934  1.00 98.70           H  
ATOM   3331  NE1 TRP B  53     -23.012 -23.405   6.283  1.00 98.70           N  
ATOM   3332  HE1 TRP B  53     -23.801 -24.019   6.137  1.00 98.70           H  
ATOM   3333  CH2 TRP B  53     -23.873 -19.769   6.683  1.00 98.70           C  
ATOM   3334  HH2 TRP B  53     -24.684 -19.059   6.753  1.00 98.70           H  
ATOM   3335  CZ2 TRP B  53     -24.151 -21.133   6.502  1.00 98.70           C  
ATOM   3336  HZ2 TRP B  53     -25.173 -21.475   6.421  1.00 98.70           H  
ATOM   3337  CZ3 TRP B  53     -22.546 -19.325   6.813  1.00 98.70           C  
ATOM   3338  HZ3 TRP B  53     -22.346 -18.275   6.965  1.00 98.70           H  
ATOM   3339  N   GLU B  54     -19.389 -24.542   9.429  1.00 98.44           N  
ATOM   3340  H   GLU B  54     -18.615 -24.930   8.909  1.00 98.44           H  
ATOM   3341  CA  GLU B  54     -20.023 -25.386  10.447  1.00 98.44           C  
ATOM   3342  HA  GLU B  54     -21.090 -25.463  10.236  1.00 98.44           H  
ATOM   3343  C   GLU B  54     -19.911 -24.750  11.840  1.00 98.44           C  
ATOM   3344  CB  GLU B  54     -19.419 -26.800  10.388  1.00 98.44           C  
ATOM   3345  HB2 GLU B  54     -19.720 -27.365  11.270  1.00 98.44           H  
ATOM   3346  HB3 GLU B  54     -18.332 -26.721  10.374  1.00 98.44           H  
ATOM   3347  O   GLU B  54     -20.941 -24.524  12.478  1.00 98.44           O  
ATOM   3348  CG  GLU B  54     -19.914 -27.543   9.131  1.00 98.44           C  
ATOM   3349  HG2 GLU B  54     -20.956 -27.821   9.286  1.00 98.44           H  
ATOM   3350  HG3 GLU B  54     -19.894 -26.863   8.280  1.00 98.44           H  
ATOM   3351  CD  GLU B  54     -19.108 -28.795   8.747  1.00 98.44           C  
ATOM   3352  OE1 GLU B  54     -19.436 -29.338   7.660  1.00 98.44           O  
ATOM   3353  OE2 GLU B  54     -18.163 -29.184   9.467  1.00 98.44           O  
ATOM   3354  N   LEU B  55     -18.704 -24.327  12.237  1.00 98.37           N  
ATOM   3355  H   LEU B  55     -17.908 -24.543  11.655  1.00 98.37           H  
ATOM   3356  CA  LEU B  55     -18.453 -23.617  13.496  1.00 98.37           C  
ATOM   3357  HA  LEU B  55     -18.698 -24.286  14.321  1.00 98.37           H  
ATOM   3358  C   LEU B  55     -19.325 -22.357  13.640  1.00 98.37           C  
ATOM   3359  CB  LEU B  55     -16.953 -23.258  13.553  1.00 98.37           C  
ATOM   3360  HB2 LEU B  55     -16.715 -22.637  12.690  1.00 98.37           H  
ATOM   3361  HB3 LEU B  55     -16.362 -24.171  13.475  1.00 98.37           H  
ATOM   3362  O   LEU B  55     -19.954 -22.143  14.677  1.00 98.37           O  
ATOM   3363  CG  LEU B  55     -16.532 -22.497  14.826  1.00 98.37           C  
ATOM   3364  HG  LEU B  55     -17.211 -21.663  15.006  1.00 98.37           H  
ATOM   3365  CD1 LEU B  55     -16.528 -23.412  16.049  1.00 98.37           C  
ATOM   3366 HD11 LEU B  55     -16.245 -22.841  16.933  1.00 98.37           H  
ATOM   3367 HD12 LEU B  55     -17.519 -23.839  16.201  1.00 98.37           H  
ATOM   3368 HD13 LEU B  55     -15.811 -24.221  15.909  1.00 98.37           H  
ATOM   3369  CD2 LEU B  55     -15.131 -21.915  14.653  1.00 98.37           C  
ATOM   3370 HD21 LEU B  55     -14.874 -21.332  15.538  1.00 98.37           H  
ATOM   3371 HD22 LEU B  55     -15.097 -21.262  13.782  1.00 98.37           H  
ATOM   3372 HD23 LEU B  55     -14.402 -22.718  14.545  1.00 98.37           H  
ATOM   3373  N   LEU B  56     -19.387 -21.527  12.592  1.00 98.35           N  
ATOM   3374  H   LEU B  56     -18.835 -21.760  11.779  1.00 98.35           H  
ATOM   3375  CA  LEU B  56     -20.157 -20.279  12.597  1.00 98.35           C  
ATOM   3376  HA  LEU B  56     -19.854 -19.675  13.452  1.00 98.35           H  
ATOM   3377  C   LEU B  56     -21.659 -20.532  12.749  1.00 98.35           C  
ATOM   3378  CB  LEU B  56     -19.898 -19.511  11.289  1.00 98.35           C  
ATOM   3379  HB2 LEU B  56     -20.067 -20.189  10.453  1.00 98.35           H  
ATOM   3380  HB3 LEU B  56     -20.626 -18.703  11.211  1.00 98.35           H  
ATOM   3381  O   LEU B  56     -22.336 -19.839  13.505  1.00 98.35           O  
ATOM   3382  CG  LEU B  56     -18.492 -18.904  11.166  1.00 98.35           C  
ATOM   3383  HG  LEU B  56     -17.730 -19.651  11.389  1.00 98.35           H  
ATOM   3384  CD1 LEU B  56     -18.299 -18.401   9.734  1.00 98.35           C  
ATOM   3385 HD11 LEU B  56     -19.110 -17.722   9.470  1.00 98.35           H  
ATOM   3386 HD12 LEU B  56     -17.338 -17.893   9.648  1.00 98.35           H  
ATOM   3387 HD13 LEU B  56     -18.304 -19.253   9.054  1.00 98.35           H  
ATOM   3388  CD2 LEU B  56     -18.278 -17.740  12.127  1.00 98.35           C  
ATOM   3389 HD21 LEU B  56     -18.401 -18.076  13.156  1.00 98.35           H  
ATOM   3390 HD22 LEU B  56     -17.256 -17.376  12.022  1.00 98.35           H  
ATOM   3391 HD23 LEU B  56     -18.988 -16.937  11.930  1.00 98.35           H  
ATOM   3392  N   ARG B  57     -22.193 -21.524  12.033  1.00 97.88           N  
ATOM   3393  H   ARG B  57     -21.573 -22.074  11.455  1.00 97.88           H  
ATOM   3394  CA  ARG B  57     -23.631 -21.819  12.024  1.00 97.88           C  
ATOM   3395  HA  ARG B  57     -24.167 -20.877  11.916  1.00 97.88           H  
ATOM   3396  C   ARG B  57     -24.109 -22.449  13.332  1.00 97.88           C  
ATOM   3397  CB  ARG B  57     -23.918 -22.720  10.822  1.00 97.88           C  
ATOM   3398  HB2 ARG B  57     -23.692 -23.754  11.083  1.00 97.88           H  
ATOM   3399  HB3 ARG B  57     -23.273 -22.428   9.994  1.00 97.88           H  
ATOM   3400  O   ARG B  57     -25.269 -22.263  13.704  1.00 97.88           O  
ATOM   3401  CG  ARG B  57     -25.363 -22.578  10.340  1.00 97.88           C  
ATOM   3402  HG2 ARG B  57     -26.068 -22.767  11.149  1.00 97.88           H  
ATOM   3403  HG3 ARG B  57     -25.513 -21.563   9.971  1.00 97.88           H  
ATOM   3404  CD  ARG B  57     -25.599 -23.564   9.196  1.00 97.88           C  
ATOM   3405  HD2 ARG B  57     -24.725 -23.566   8.545  1.00 97.88           H  
ATOM   3406  HD3 ARG B  57     -26.437 -23.204   8.600  1.00 97.88           H  
ATOM   3407  NE  ARG B  57     -25.842 -24.925   9.712  1.00 97.88           N  
ATOM   3408  HE  ARG B  57     -25.064 -25.357  10.191  1.00 97.88           H  
ATOM   3409  NH1 ARG B  57     -28.050 -25.055   9.114  1.00 97.88           N  
ATOM   3410 HH11 ARG B  57     -27.983 -24.099   8.796  1.00 97.88           H  
ATOM   3411 HH12 ARG B  57     -28.957 -25.494   9.182  1.00 97.88           H  
ATOM   3412  NH2 ARG B  57     -27.084 -26.750  10.230  1.00 97.88           N  
ATOM   3413 HH21 ARG B  57     -26.274 -27.123  10.705  1.00 97.88           H  
ATOM   3414 HH22 ARG B  57     -27.962 -27.248  10.238  1.00 97.88           H  
ATOM   3415  CZ  ARG B  57     -26.990 -25.571   9.680  1.00 97.88           C  
ATOM   3416  N   GLU B  58     -23.227 -23.186  14.003  1.00 97.22           N  
ATOM   3417  H   GLU B  58     -22.324 -23.350  13.581  1.00 97.22           H  
ATOM   3418  CA  GLU B  58     -23.439 -23.733  15.347  1.00 97.22           C  
ATOM   3419  HA  GLU B  58     -24.436 -24.170  15.411  1.00 97.22           H  
ATOM   3420  C   GLU B  58     -23.366 -22.661  16.442  1.00 97.22           C  
ATOM   3421  CB  GLU B  58     -22.404 -24.841  15.610  1.00 97.22           C  
ATOM   3422  HB2 GLU B  58     -22.436 -25.113  16.665  1.00 97.22           H  
ATOM   3423  HB3 GLU B  58     -21.406 -24.471  15.375  1.00 97.22           H  
ATOM   3424  O   GLU B  58     -23.869 -22.888  17.541  1.00 97.22           O  
ATOM   3425  CG  GLU B  58     -22.713 -26.095  14.775  1.00 97.22           C  
ATOM   3426  HG2 GLU B  58     -23.684 -26.478  15.087  1.00 97.22           H  
ATOM   3427  HG3 GLU B  58     -22.806 -25.824  13.723  1.00 97.22           H  
ATOM   3428  CD  GLU B  58     -21.673 -27.217  14.916  1.00 97.22           C  
ATOM   3429  OE1 GLU B  58     -21.798 -28.180  14.123  1.00 97.22           O  
ATOM   3430  OE2 GLU B  58     -20.843 -27.165  15.851  1.00 97.22           O  
ATOM   3431  N   GLY B  59     -22.778 -21.495  16.147  1.00 97.61           N  
ATOM   3432  H   GLY B  59     -22.408 -21.359  15.218  1.00 97.61           H  
ATOM   3433  CA  GLY B  59     -22.466 -20.489  17.159  1.00 97.61           C  
ATOM   3434  HA2 GLY B  59     -22.123 -19.581  16.662  1.00 97.61           H  
ATOM   3435  HA3 GLY B  59     -23.357 -20.262  17.743  1.00 97.61           H  
ATOM   3436  C   GLY B  59     -21.365 -20.965  18.109  1.00 97.61           C  
ATOM   3437  O   GLY B  59     -21.436 -20.709  19.308  1.00 97.61           O  
ATOM   3438  N   GLY B  60     -20.384 -21.712  17.594  1.00 97.03           N  
ATOM   3439  H   GLY B  60     -20.374 -21.881  16.598  1.00 97.03           H  
ATOM   3440  CA  GLY B  60     -19.274 -22.229  18.387  1.00 97.03           C  
ATOM   3441  HA2 GLY B  60     -18.799 -23.053  17.853  1.00 97.03           H  
ATOM   3442  HA3 GLY B  60     -19.662 -22.620  19.327  1.00 97.03           H  
ATOM   3443  C   GLY B  60     -18.211 -21.173  18.703  1.00 97.03           C  
ATOM   3444  O   GLY B  60     -18.102 -20.147  18.024  1.00 97.03           O  
ATOM   3445  N   GLU B  61     -17.408 -21.468  19.725  1.00 94.77           N  
ATOM   3446  H   GLU B  61     -17.541 -22.351  20.198  1.00 94.77           H  
ATOM   3447  CA  GLU B  61     -16.206 -20.719  20.098  1.00 94.77           C  
ATOM   3448  HA  GLU B  61     -16.121 -19.835  19.466  1.00 94.77           H  
ATOM   3449  C   GLU B  61     -14.950 -21.565  19.889  1.00 94.77           C  
ATOM   3450  CB  GLU B  61     -16.243 -20.258  21.564  1.00 94.77           C  
ATOM   3451  HB2 GLU B  61     -16.642 -21.057  22.188  1.00 94.77           H  
ATOM   3452  HB3 GLU B  61     -15.221 -20.059  21.888  1.00 94.77           H  
ATOM   3453  O   GLU B  61     -14.966 -22.788  20.029  1.00 94.77           O  
ATOM   3454  CG  GLU B  61     -17.042 -18.971  21.782  1.00 94.77           C  
ATOM   3455  HG2 GLU B  61     -18.100 -19.178  21.625  1.00 94.77           H  
ATOM   3456  HG3 GLU B  61     -16.722 -18.232  21.047  1.00 94.77           H  
ATOM   3457  CD  GLU B  61     -16.824 -18.416  23.201  1.00 94.77           C  
ATOM   3458  OE1 GLU B  61     -16.645 -17.188  23.329  1.00 94.77           O  
ATOM   3459  OE2 GLU B  61     -16.801 -19.207  24.175  1.00 94.77           O  
ATOM   3460  N   THR B  62     -13.842 -20.876  19.622  1.00 96.89           N  
ATOM   3461  H   THR B  62     -13.937 -19.876  19.521  1.00 96.89           H  
ATOM   3462  CA  THR B  62     -12.530 -21.486  19.338  1.00 96.89           C  
ATOM   3463  HA  THR B  62     -12.648 -22.569  19.354  1.00 96.89           H  
ATOM   3464  C   THR B  62     -11.480 -21.183  20.411  1.00 96.89           C  
ATOM   3465  CB  THR B  62     -12.024 -21.086  17.940  1.00 96.89           C  
ATOM   3466  HB  THR B  62     -11.147 -20.444  18.021  1.00 96.89           H  
ATOM   3467  O   THR B  62     -10.291 -21.427  20.221  1.00 96.89           O  
ATOM   3468  CG2 THR B  62     -11.686 -22.323  17.133  1.00 96.89           C  
ATOM   3469 HG21 THR B  62     -10.849 -22.822  17.621  1.00 96.89           H  
ATOM   3470 HG22 THR B  62     -11.410 -22.016  16.125  1.00 96.89           H  
ATOM   3471 HG23 THR B  62     -12.545 -22.992  17.079  1.00 96.89           H  
ATOM   3472  OG1 THR B  62     -12.988 -20.412  17.168  1.00 96.89           O  
ATOM   3473  HG1 THR B  62     -13.435 -19.758  17.711  1.00 96.89           H  
ATOM   3474  N   LEU B  63     -11.917 -20.617  21.538  1.00 94.41           N  
ATOM   3475  H   LEU B  63     -12.915 -20.503  21.650  1.00 94.41           H  
ATOM   3476  CA  LEU B  63     -11.057 -20.175  22.629  1.00 94.41           C  
ATOM   3477  HA  LEU B  63     -10.206 -19.652  22.194  1.00 94.41           H  
ATOM   3478  C   LEU B  63     -10.528 -21.375  23.437  1.00 94.41           C  
ATOM   3479  CB  LEU B  63     -11.865 -19.195  23.502  1.00 94.41           C  
ATOM   3480  HB2 LEU B  63     -12.512 -18.586  22.871  1.00 94.41           H  
ATOM   3481  HB3 LEU B  63     -12.512 -19.775  24.161  1.00 94.41           H  
ATOM   3482  O   LEU B  63     -11.299 -22.213  23.907  1.00 94.41           O  
ATOM   3483  CG  LEU B  63     -10.989 -18.250  24.339  1.00 94.41           C  
ATOM   3484  HG  LEU B  63     -10.159 -18.807  24.773  1.00 94.41           H  
ATOM   3485  CD1 LEU B  63     -10.446 -17.100  23.488  1.00 94.41           C  
ATOM   3486 HD11 LEU B  63      -9.870 -17.486  22.647  1.00 94.41           H  
ATOM   3487 HD12 LEU B  63      -9.804 -16.463  24.097  1.00 94.41           H  
ATOM   3488 HD13 LEU B  63     -11.268 -16.496  23.104  1.00 94.41           H  
ATOM   3489  CD2 LEU B  63     -11.825 -17.648  25.467  1.00 94.41           C  
ATOM   3490 HD21 LEU B  63     -12.702 -17.161  25.039  1.00 94.41           H  
ATOM   3491 HD22 LEU B  63     -12.149 -18.430  26.153  1.00 94.41           H  
ATOM   3492 HD23 LEU B  63     -11.247 -16.903  26.014  1.00 94.41           H  
ATOM   3493  N   SER B  64      -9.216 -21.427  23.658  1.00 97.03           N  
ATOM   3494  H   SER B  64      -8.633 -20.713  23.246  1.00 97.03           H  
ATOM   3495  CA  SER B  64      -8.521 -22.458  24.435  1.00 97.03           C  
ATOM   3496  HA  SER B  64      -9.257 -23.082  24.942  1.00 97.03           H  
ATOM   3497  C   SER B  64      -7.624 -21.836  25.511  1.00 97.03           C  
ATOM   3498  CB  SER B  64      -7.722 -23.368  23.488  1.00 97.03           C  
ATOM   3499  HB2 SER B  64      -8.376 -23.705  22.683  1.00 97.03           H  
ATOM   3500  HB3 SER B  64      -7.372 -24.246  24.031  1.00 97.03           H  
ATOM   3501  O   SER B  64      -7.549 -20.616  25.657  1.00 97.03           O  
ATOM   3502  OG  SER B  64      -6.609 -22.702  22.924  1.00 97.03           O  
ATOM   3503  HG  SER B  64      -5.908 -22.590  23.571  1.00 97.03           H  
ATOM   3504  N   GLY B  65      -6.947 -22.681  26.295  1.00 96.96           N  
ATOM   3505  H   GLY B  65      -7.014 -23.669  26.096  1.00 96.96           H  
ATOM   3506  CA  GLY B  65      -5.796 -22.235  27.085  1.00 96.96           C  
ATOM   3507  HA2 GLY B  65      -5.538 -22.990  27.827  1.00 96.96           H  
ATOM   3508  HA3 GLY B  65      -6.039 -21.311  27.611  1.00 96.96           H  
ATOM   3509  C   GLY B  65      -4.569 -21.985  26.201  1.00 96.96           C  
ATOM   3510  O   GLY B  65      -4.575 -22.330  25.015  1.00 96.96           O  
ATOM   3511  N   PHE B  66      -3.518 -21.413  26.789  1.00 97.53           N  
ATOM   3512  H   PHE B  66      -3.620 -21.064  27.732  1.00 97.53           H  
ATOM   3513  CA  PHE B  66      -2.230 -21.211  26.118  1.00 97.53           C  
ATOM   3514  HA  PHE B  66      -2.425 -20.658  25.199  1.00 97.53           H  
ATOM   3515  C   PHE B  66      -1.553 -22.533  25.697  1.00 97.53           C  
ATOM   3516  CB  PHE B  66      -1.307 -20.370  27.021  1.00 97.53           C  
ATOM   3517  HB2 PHE B  66      -1.219 -20.878  27.982  1.00 97.53           H  
ATOM   3518  HB3 PHE B  66      -0.315 -20.351  26.570  1.00 97.53           H  
ATOM   3519  O   PHE B  66      -1.690 -23.546  26.394  1.00 97.53           O  
ATOM   3520  CG  PHE B  66      -1.711 -18.920  27.274  1.00 97.53           C  
ATOM   3521  CD1 PHE B  66      -2.669 -18.276  26.469  1.00 97.53           C  
ATOM   3522  HD1 PHE B  66      -3.189 -18.820  25.693  1.00 97.53           H  
ATOM   3523  CD2 PHE B  66      -1.106 -18.186  28.314  1.00 97.53           C  
ATOM   3524  HD2 PHE B  66      -0.379 -18.647  28.966  1.00 97.53           H  
ATOM   3525  CE1 PHE B  66      -2.992 -16.924  26.660  1.00 97.53           C  
ATOM   3526  HE1 PHE B  66      -3.720 -16.438  26.028  1.00 97.53           H  
ATOM   3527  CE2 PHE B  66      -1.450 -16.839  28.528  1.00 97.53           C  
ATOM   3528  HE2 PHE B  66      -1.018 -16.279  29.344  1.00 97.53           H  
ATOM   3529  CZ  PHE B  66      -2.376 -16.204  27.690  1.00 97.53           C  
ATOM   3530  HZ  PHE B  66      -2.625 -15.165  27.853  1.00 97.53           H  
ATOM   3531  N   PRO B  67      -0.808 -22.538  24.573  1.00 97.57           N  
ATOM   3532  CA  PRO B  67      -0.078 -23.710  24.099  1.00 97.57           C  
ATOM   3533  HA  PRO B  67      -0.767 -24.548  23.997  1.00 97.57           H  
ATOM   3534  C   PRO B  67       1.037 -24.102  25.077  1.00 97.57           C  
ATOM   3535  CB  PRO B  67       0.457 -23.336  22.713  1.00 97.57           C  
ATOM   3536  HB2 PRO B  67      -0.280 -23.606  21.956  1.00 97.57           H  
ATOM   3537  HB3 PRO B  67       1.412 -23.814  22.496  1.00 97.57           H  
ATOM   3538  O   PRO B  67       1.661 -23.255  25.715  1.00 97.57           O  
ATOM   3539  CG  PRO B  67       0.580 -21.814  22.776  1.00 97.57           C  
ATOM   3540  HG2 PRO B  67       0.496 -21.355  21.791  1.00 97.57           H  
ATOM   3541  HG3 PRO B  67       1.522 -21.540  23.251  1.00 97.57           H  
ATOM   3542  CD  PRO B  67      -0.581 -21.412  23.679  1.00 97.57           C  
ATOM   3543  HD2 PRO B  67      -1.475 -21.255  23.075  1.00 97.57           H  
ATOM   3544  HD3 PRO B  67      -0.329 -20.502  24.223  1.00 97.57           H  
ATOM   3545  N   THR B  68       1.296 -25.405  25.197  1.00 96.56           N  
ATOM   3546  H   THR B  68       0.834 -26.034  24.556  1.00 96.56           H  
ATOM   3547  CA  THR B  68       2.230 -25.964  26.201  1.00 96.56           C  
ATOM   3548  HA  THR B  68       2.510 -25.175  26.901  1.00 96.56           H  
ATOM   3549  C   THR B  68       3.549 -26.464  25.609  1.00 96.56           C  
ATOM   3550  CB  THR B  68       1.573 -27.077  27.033  1.00 96.56           C  
ATOM   3551  HB  THR B  68       2.307 -27.467  27.737  1.00 96.56           H  
ATOM   3552  O   THR B  68       4.485 -26.767  26.343  1.00 96.56           O  
ATOM   3553  CG2 THR B  68       0.367 -26.586  27.833  1.00 96.56           C  
ATOM   3554 HG21 THR B  68       0.685 -25.809  28.527  1.00 96.56           H  
ATOM   3555 HG22 THR B  68      -0.396 -26.176  27.171  1.00 96.56           H  
ATOM   3556 HG23 THR B  68      -0.056 -27.415  28.400  1.00 96.56           H  
ATOM   3557  OG1 THR B  68       1.119 -28.141  26.227  1.00 96.56           O  
ATOM   3558  HG1 THR B  68       0.475 -27.793  25.607  1.00 96.56           H  
ATOM   3559  N   ASP B  69       3.642 -26.530  24.285  1.00 94.87           N  
ATOM   3560  H   ASP B  69       2.853 -26.247  23.722  1.00 94.87           H  
ATOM   3561  CA  ASP B  69       4.736 -27.108  23.503  1.00 94.87           C  
ATOM   3562  HA  ASP B  69       5.397 -27.661  24.170  1.00 94.87           H  
ATOM   3563  C   ASP B  69       5.612 -26.057  22.796  1.00 94.87           C  
ATOM   3564  CB  ASP B  69       4.135 -28.118  22.512  1.00 94.87           C  
ATOM   3565  HB2 ASP B  69       4.943 -28.578  21.943  1.00 94.87           H  
ATOM   3566  HB3 ASP B  69       3.645 -28.908  23.081  1.00 94.87           H  
ATOM   3567  O   ASP B  69       6.598 -26.410  22.154  1.00 94.87           O  
ATOM   3568  CG  ASP B  69       3.110 -27.516  21.537  1.00 94.87           C  
ATOM   3569  OD1 ASP B  69       2.644 -26.372  21.777  1.00 94.87           O  
ATOM   3570  OD2 ASP B  69       2.753 -28.251  20.597  1.00 94.87           O  
ATOM   3571  N   ARG B  70       5.316 -24.760  22.970  1.00 94.99           N  
ATOM   3572  H   ARG B  70       4.448 -24.563  23.447  1.00 94.99           H  
ATOM   3573  CA  ARG B  70       6.080 -23.631  22.395  1.00 94.99           C  
ATOM   3574  HA  ARG B  70       6.591 -23.986  21.500  1.00 94.99           H  
ATOM   3575  C   ARG B  70       7.196 -23.088  23.292  1.00 94.99           C  
ATOM   3576  CB  ARG B  70       5.121 -22.511  21.967  1.00 94.99           C  
ATOM   3577  HB2 ARG B  70       5.700 -21.688  21.548  1.00 94.99           H  
ATOM   3578  HB3 ARG B  70       4.575 -22.142  22.835  1.00 94.99           H  
ATOM   3579  O   ARG B  70       7.773 -22.048  23.003  1.00 94.99           O  
ATOM   3580  CG  ARG B  70       4.135 -22.999  20.903  1.00 94.99           C  
ATOM   3581  HG2 ARG B  70       3.449 -23.726  21.338  1.00 94.99           H  
ATOM   3582  HG3 ARG B  70       4.676 -23.466  20.081  1.00 94.99           H  
ATOM   3583  CD  ARG B  70       3.351 -21.806  20.375  1.00 94.99           C  
ATOM   3584  HD2 ARG B  70       4.030 -21.149  19.833  1.00 94.99           H  
ATOM   3585  HD3 ARG B  70       2.930 -21.253  21.215  1.00 94.99           H  
ATOM   3586  NE  ARG B  70       2.266 -22.246  19.486  1.00 94.99           N  
ATOM   3587  HE  ARG B  70       2.119 -23.238  19.366  1.00 94.99           H  
ATOM   3588  NH1 ARG B  70       1.562 -20.146  18.999  1.00 94.99           N  
ATOM   3589 HH11 ARG B  70       0.971 -19.547  18.441  1.00 94.99           H  
ATOM   3590 HH12 ARG B  70       2.364 -19.703  19.425  1.00 94.99           H  
ATOM   3591  NH2 ARG B  70       0.451 -21.871  18.155  1.00 94.99           N  
ATOM   3592 HH21 ARG B  70      -0.170 -21.195  17.733  1.00 94.99           H  
ATOM   3593 HH22 ARG B  70       0.224 -22.852  18.079  1.00 94.99           H  
ATOM   3594  CZ  ARG B  70       1.436 -21.427  18.879  1.00 94.99           C  
ATOM   3595  N   GLY B  71       7.476 -23.757  24.412  1.00 94.36           N  
ATOM   3596  H   GLY B  71       6.985 -24.626  24.566  1.00 94.36           H  
ATOM   3597  CA  GLY B  71       8.511 -23.335  25.364  1.00 94.36           C  
ATOM   3598  HA2 GLY B  71       8.764 -24.180  26.004  1.00 94.36           H  
ATOM   3599  HA3 GLY B  71       9.406 -23.046  24.813  1.00 94.36           H  
ATOM   3600  C   GLY B  71       8.126 -22.159  26.273  1.00 94.36           C  
ATOM   3601  O   GLY B  71       8.988 -21.622  26.962  1.00 94.36           O  
ATOM   3602  N   TRP B  72       6.850 -21.761  26.313  1.00 94.09           N  
ATOM   3603  H   TRP B  72       6.179 -22.220  25.713  1.00 94.09           H  
ATOM   3604  CA  TRP B  72       6.373 -20.670  27.168  1.00 94.09           C  
ATOM   3605  HA  TRP B  72       7.048 -19.820  27.059  1.00 94.09           H  
ATOM   3606  C   TRP B  72       6.355 -21.078  28.649  1.00 94.09           C  
ATOM   3607  CB  TRP B  72       4.972 -20.231  26.716  1.00 94.09           C  
ATOM   3608  HB2 TRP B  72       4.623 -19.460  27.402  1.00 94.09           H  
ATOM   3609  HB3 TRP B  72       4.294 -21.079  26.812  1.00 94.09           H  
ATOM   3610  O   TRP B  72       5.826 -22.133  29.005  1.00 94.09           O  
ATOM   3611  CG  TRP B  72       4.829 -19.686  25.324  1.00 94.09           C  
ATOM   3612  CD1 TRP B  72       5.800 -19.575  24.383  1.00 94.09           C  
ATOM   3613  HD1 TRP B  72       6.832 -19.873  24.491  1.00 94.09           H  
ATOM   3614  CD2 TRP B  72       3.623 -19.135  24.709  1.00 94.09           C  
ATOM   3615  CE2 TRP B  72       3.952 -18.689  23.394  1.00 94.09           C  
ATOM   3616  CE3 TRP B  72       2.292 -18.937  25.140  1.00 94.09           C  
ATOM   3617  HE3 TRP B  72       2.005 -19.259  26.130  1.00 94.09           H  
ATOM   3618  NE1 TRP B  72       5.280 -19.009  23.239  1.00 94.09           N  
ATOM   3619  HE1 TRP B  72       5.834 -18.821  22.416  1.00 94.09           H  
ATOM   3620  CH2 TRP B  72       1.723 -17.839  23.035  1.00 94.09           C  
ATOM   3621  HH2 TRP B  72       1.021 -17.298  22.418  1.00 94.09           H  
ATOM   3622  CZ2 TRP B  72       3.027 -18.049  22.565  1.00 94.09           C  
ATOM   3623  HZ2 TRP B  72       3.328 -17.684  21.594  1.00 94.09           H  
ATOM   3624  CZ3 TRP B  72       1.351 -18.292  24.313  1.00 94.09           C  
ATOM   3625  HZ3 TRP B  72       0.348 -18.117  24.671  1.00 94.09           H  
ATOM   3626  N   ASP B  73       6.863 -20.226  29.546  1.00 94.51           N  
ATOM   3627  H   ASP B  73       7.309 -19.381  29.219  1.00 94.51           H  
ATOM   3628  CA  ASP B  73       6.783 -20.460  30.997  1.00 94.51           C  
ATOM   3629  HA  ASP B  73       6.854 -21.534  31.166  1.00 94.51           H  
ATOM   3630  C   ASP B  73       5.425 -20.014  31.558  1.00 94.51           C  
ATOM   3631  CB  ASP B  73       7.973 -19.837  31.741  1.00 94.51           C  
ATOM   3632  HB2 ASP B  73       8.888 -20.097  31.209  1.00 94.51           H  
ATOM   3633  HB3 ASP B  73       7.885 -18.751  31.749  1.00 94.51           H  
ATOM   3634  O   ASP B  73       5.298 -18.992  32.234  1.00 94.51           O  
ATOM   3635  CG  ASP B  73       8.088 -20.361  33.184  1.00 94.51           C  
ATOM   3636  OD1 ASP B  73       7.078 -20.766  33.806  1.00 94.51           O  
ATOM   3637  OD2 ASP B  73       9.225 -20.390  33.711  1.00 94.51           O  
ATOM   3638  N   LEU B  74       4.387 -20.805  31.275  1.00 96.37           N  
ATOM   3639  H   LEU B  74       4.561 -21.570  30.640  1.00 96.37           H  
ATOM   3640  CA  LEU B  74       3.004 -20.515  31.674  1.00 96.37           C  
ATOM   3641  HA  LEU B  74       2.688 -19.589  31.193  1.00 96.37           H  
ATOM   3642  C   LEU B  74       2.839 -20.308  33.193  1.00 96.37           C  
ATOM   3643  CB  LEU B  74       2.092 -21.665  31.204  1.00 96.37           C  
ATOM   3644  HB2 LEU B  74       1.067 -21.415  31.479  1.00 96.37           H  
ATOM   3645  HB3 LEU B  74       2.369 -22.568  31.748  1.00 96.37           H  
ATOM   3646  O   LEU B  74       1.951 -19.575  33.622  1.00 96.37           O  
ATOM   3647  CG  LEU B  74       2.128 -21.980  29.696  1.00 96.37           C  
ATOM   3648  HG  LEU B  74       3.129 -22.306  29.413  1.00 96.37           H  
ATOM   3649  CD1 LEU B  74       1.152 -23.117  29.399  1.00 96.37           C  
ATOM   3650 HD11 LEU B  74       1.195 -23.359  28.337  1.00 96.37           H  
ATOM   3651 HD12 LEU B  74       1.428 -24.000  29.975  1.00 96.37           H  
ATOM   3652 HD13 LEU B  74       0.134 -22.817  29.646  1.00 96.37           H  
ATOM   3653  CD2 LEU B  74       1.737 -20.777  28.847  1.00 96.37           C  
ATOM   3654 HD21 LEU B  74       1.703 -21.073  27.798  1.00 96.37           H  
ATOM   3655 HD22 LEU B  74       0.755 -20.426  29.162  1.00 96.37           H  
ATOM   3656 HD23 LEU B  74       2.471 -19.979  28.955  1.00 96.37           H  
ATOM   3657  N   ALA B  75       3.696 -20.934  34.009  1.00 95.14           N  
ATOM   3658  H   ALA B  75       4.489 -21.400  33.591  1.00 95.14           H  
ATOM   3659  CA  ALA B  75       3.637 -20.841  35.467  1.00 95.14           C  
ATOM   3660  HA  ALA B  75       2.597 -20.935  35.780  1.00 95.14           H  
ATOM   3661  C   ALA B  75       4.148 -19.495  36.003  1.00 95.14           C  
ATOM   3662  CB  ALA B  75       4.434 -22.009  36.061  1.00 95.14           C  
ATOM   3663  HB1 ALA B  75       5.478 -21.935  35.757  1.00 95.14           H  
ATOM   3664  HB2 ALA B  75       4.373 -21.974  37.148  1.00 95.14           H  
ATOM   3665  HB3 ALA B  75       4.021 -22.954  35.707  1.00 95.14           H  
ATOM   3666  O   ALA B  75       3.679 -19.047  37.049  1.00 95.14           O  
ATOM   3667  N   ARG B  76       5.107 -18.863  35.312  1.00 94.77           N  
ATOM   3668  H   ARG B  76       5.481 -19.323  34.495  1.00 94.77           H  
ATOM   3669  CA  ARG B  76       5.594 -17.511  35.635  1.00 94.77           C  
ATOM   3670  HA  ARG B  76       5.362 -17.283  36.675  1.00 94.77           H  
ATOM   3671  C   ARG B  76       4.880 -16.405  34.858  1.00 94.77           C  
ATOM   3672  CB  ARG B  76       7.119 -17.448  35.446  1.00 94.77           C  
ATOM   3673  HB2 ARG B  76       7.423 -16.406  35.346  1.00 94.77           H  
ATOM   3674  HB3 ARG B  76       7.410 -17.978  34.539  1.00 94.77           H  
ATOM   3675  O   ARG B  76       4.899 -15.270  35.316  1.00 94.77           O  
ATOM   3676  CG  ARG B  76       7.826 -18.039  36.673  1.00 94.77           C  
ATOM   3677  HG2 ARG B  76       7.503 -19.069  36.831  1.00 94.77           H  
ATOM   3678  HG3 ARG B  76       7.526 -17.456  37.544  1.00 94.77           H  
ATOM   3679  CD  ARG B  76       9.356 -17.978  36.571  1.00 94.77           C  
ATOM   3680  HD2 ARG B  76       9.646 -17.129  35.952  1.00 94.77           H  
ATOM   3681  HD3 ARG B  76       9.754 -17.833  37.575  1.00 94.77           H  
ATOM   3682  NE  ARG B  76       9.899 -19.223  36.021  1.00 94.77           N  
ATOM   3683  HE  ARG B  76       9.277 -19.749  35.424  1.00 94.77           H  
ATOM   3684  NH1 ARG B  76      12.142 -18.851  36.329  1.00 94.77           N  
ATOM   3685 HH11 ARG B  76      11.904 -17.917  36.631  1.00 94.77           H  
ATOM   3686 HH12 ARG B  76      13.091 -19.097  36.089  1.00 94.77           H  
ATOM   3687  NH2 ARG B  76      11.418 -20.722  35.332  1.00 94.77           N  
ATOM   3688 HH21 ARG B  76      12.357 -20.947  35.037  1.00 94.77           H  
ATOM   3689 HH22 ARG B  76      10.652 -21.013  34.741  1.00 94.77           H  
ATOM   3690  CZ  ARG B  76      11.155 -19.595  35.916  1.00 94.77           C  
ATOM   3691  N   LEU B  77       4.245 -16.733  33.733  1.00 94.32           N  
ATOM   3692  H   LEU B  77       4.376 -17.670  33.379  1.00 94.32           H  
ATOM   3693  CA  LEU B  77       3.570 -15.769  32.865  1.00 94.32           C  
ATOM   3694  HA  LEU B  77       4.231 -14.917  32.704  1.00 94.32           H  
ATOM   3695  C   LEU B  77       2.258 -15.235  33.461  1.00 94.32           C  
ATOM   3696  CB  LEU B  77       3.300 -16.454  31.515  1.00 94.32           C  
ATOM   3697  HB2 LEU B  77       4.204 -16.954  31.167  1.00 94.32           H  
ATOM   3698  HB3 LEU B  77       2.541 -17.220  31.674  1.00 94.32           H  
ATOM   3699  O   LEU B  77       1.993 -14.042  33.368  1.00 94.32           O  
ATOM   3700  CG  LEU B  77       2.830 -15.479  30.418  1.00 94.32           C  
ATOM   3701  HG  LEU B  77       2.250 -14.662  30.847  1.00 94.32           H  
ATOM   3702  CD1 LEU B  77       4.025 -14.900  29.665  1.00 94.32           C  
ATOM   3703 HD11 LEU B  77       4.607 -15.695  29.199  1.00 94.32           H  
ATOM   3704 HD12 LEU B  77       4.661 -14.347  30.356  1.00 94.32           H  
ATOM   3705 HD13 LEU B  77       3.675 -14.204  28.902  1.00 94.32           H  
ATOM   3706  CD2 LEU B  77       1.930 -16.212  29.429  1.00 94.32           C  
ATOM   3707 HD21 LEU B  77       2.488 -16.996  28.918  1.00 94.32           H  
ATOM   3708 HD22 LEU B  77       1.091 -16.654  29.966  1.00 94.32           H  
ATOM   3709 HD23 LEU B  77       1.544 -15.506  28.693  1.00 94.32           H  
ATOM   3710  N   HIS B  78       1.414 -16.097  34.034  1.00 96.20           N  
ATOM   3711  H   HIS B  78       1.670 -17.071  34.095  1.00 96.20           H  
ATOM   3712  CA  HIS B  78       0.081 -15.682  34.478  1.00 96.20           C  
ATOM   3713  HA  HIS B  78      -0.291 -14.943  33.768  1.00 96.20           H  
ATOM   3714  C   HIS B  78       0.109 -15.028  35.868  1.00 96.20           C  
ATOM   3715  CB  HIS B  78      -0.896 -16.861  34.413  1.00 96.20           C  
ATOM   3716  HB2 HIS B  78      -0.971 -17.203  33.381  1.00 96.20           H  
ATOM   3717  HB3 HIS B  78      -0.508 -17.682  35.016  1.00 96.20           H  
ATOM   3718  O   HIS B  78       0.515 -15.650  36.854  1.00 96.20           O  
ATOM   3719  CG  HIS B  78      -2.275 -16.501  34.909  1.00 96.20           C  
ATOM   3720  CD2 HIS B  78      -3.301 -15.950  34.188  1.00 96.20           C  
ATOM   3721  HD2 HIS B  78      -3.277 -15.697  33.138  1.00 96.20           H  
ATOM   3722  ND1 HIS B  78      -2.710 -16.624  36.208  1.00 96.20           N  
ATOM   3723  HD1 HIS B  78      -2.143 -16.947  36.979  1.00 96.20           H  
ATOM   3724  CE1 HIS B  78      -3.975 -16.177  36.266  1.00 96.20           C  
ATOM   3725  HE1 HIS B  78      -4.586 -16.138  37.156  1.00 96.20           H  
ATOM   3726  NE2 HIS B  78      -4.379 -15.759  35.063  1.00 96.20           N  
ATOM   3727  N   HIS B  79      -0.415 -13.808  35.977  1.00 94.80           N  
ATOM   3728  H   HIS B  79      -0.747 -13.357  35.137  1.00 94.80           H  
ATOM   3729  CA  HIS B  79      -0.633 -13.117  37.242  1.00 94.80           C  
ATOM   3730  HA  HIS B  79      -0.714 -13.868  38.027  1.00 94.80           H  
ATOM   3731  C   HIS B  79      -1.924 -12.283  37.171  1.00 94.80           C  
ATOM   3732  CB  HIS B  79       0.576 -12.233  37.556  1.00 94.80           C  
ATOM   3733  HB2 HIS B  79       0.559 -11.375  36.884  1.00 94.80           H  
ATOM   3734  HB3 HIS B  79       1.493 -12.796  37.380  1.00 94.80           H  
ATOM   3735  O   HIS B  79      -2.065 -11.459  36.275  1.00 94.80           O  
ATOM   3736  CG  HIS B  79       0.590 -11.729  38.970  1.00 94.80           C  
ATOM   3737  CD2 HIS B  79       1.249 -12.283  40.031  1.00 94.80           C  
ATOM   3738  HD2 HIS B  79       1.855 -13.177  39.998  1.00 94.80           H  
ATOM   3739  ND1 HIS B  79      -0.034 -10.597  39.424  1.00 94.80           N  
ATOM   3740  HD1 HIS B  79      -0.392  -9.861  38.833  1.00 94.80           H  
ATOM   3741  CE1 HIS B  79       0.221 -10.479  40.740  1.00 94.80           C  
ATOM   3742  HE1 HIS B  79      -0.072  -9.641  41.354  1.00 94.80           H  
ATOM   3743  NE2 HIS B  79       1.007 -11.486  41.156  1.00 94.80           N  
ATOM   3744  N   PRO B  80      -2.869 -12.434  38.117  1.00 92.84           N  
ATOM   3745  CA  PRO B  80      -4.181 -11.782  38.035  1.00 92.84           C  
ATOM   3746  HA  PRO B  80      -4.629 -11.983  37.062  1.00 92.84           H  
ATOM   3747  C   PRO B  80      -4.141 -10.256  38.223  1.00 92.84           C  
ATOM   3748  CB  PRO B  80      -5.016 -12.456  39.128  1.00 92.84           C  
ATOM   3749  HB2 PRO B  80      -5.502 -13.339  38.713  1.00 92.84           H  
ATOM   3750  HB3 PRO B  80      -5.760 -11.785  39.558  1.00 92.84           H  
ATOM   3751  O   PRO B  80      -5.139  -9.592  37.958  1.00 92.84           O  
ATOM   3752  CG  PRO B  80      -3.974 -12.886  40.161  1.00 92.84           C  
ATOM   3753  HG2 PRO B  80      -3.711 -12.036  40.791  1.00 92.84           H  
ATOM   3754  HG3 PRO B  80      -4.323 -13.722  40.766  1.00 92.84           H  
ATOM   3755  CD  PRO B  80      -2.778 -13.272  39.298  1.00 92.84           C  
ATOM   3756  HD2 PRO B  80      -2.855 -14.319  39.004  1.00 92.84           H  
ATOM   3757  HD3 PRO B  80      -1.851 -13.095  39.843  1.00 92.84           H  
ATOM   3758  N   ASP B  81      -3.027  -9.709  38.717  1.00 90.39           N  
ATOM   3759  H   ASP B  81      -2.233 -10.319  38.850  1.00 90.39           H  
ATOM   3760  CA  ASP B  81      -2.807  -8.263  38.804  1.00 90.39           C  
ATOM   3761  HA  ASP B  81      -3.755  -7.781  39.047  1.00 90.39           H  
ATOM   3762  C   ASP B  81      -2.253  -7.720  37.473  1.00 90.39           C  
ATOM   3763  CB  ASP B  81      -1.857  -7.928  39.960  1.00 90.39           C  
ATOM   3764  HB2 ASP B  81      -0.851  -8.264  39.709  1.00 90.39           H  
ATOM   3765  HB3 ASP B  81      -2.194  -8.439  40.862  1.00 90.39           H  
ATOM   3766  O   ASP B  81      -1.122  -8.076  37.118  1.00 90.39           O  
ATOM   3767  CG  ASP B  81      -1.745  -6.435  40.249  1.00 90.39           C  
ATOM   3768  OD1 ASP B  81      -2.442  -5.652  39.570  1.00 90.39           O  
ATOM   3769  OD2 ASP B  81      -0.970  -6.127  41.177  1.00 90.39           O  
ATOM   3770  N   PRO B  82      -2.994  -6.851  36.755  1.00 85.72           N  
ATOM   3771  CA  PRO B  82      -2.559  -6.260  35.497  1.00 85.72           C  
ATOM   3772  HA  PRO B  82      -2.306  -7.063  34.805  1.00 85.72           H  
ATOM   3773  C   PRO B  82      -1.357  -5.332  35.623  1.00 85.72           C  
ATOM   3774  CB  PRO B  82      -3.744  -5.459  34.946  1.00 85.72           C  
ATOM   3775  HB2 PRO B  82      -3.870  -5.614  33.874  1.00 85.72           H  
ATOM   3776  HB3 PRO B  82      -3.612  -4.397  35.153  1.00 85.72           H  
ATOM   3777  O   PRO B  82      -0.857  -4.929  34.583  1.00 85.72           O  
ATOM   3778  CG  PRO B  82      -4.940  -5.968  35.735  1.00 85.72           C  
ATOM   3779  HG2 PRO B  82      -5.704  -5.200  35.856  1.00 85.72           H  
ATOM   3780  HG3 PRO B  82      -5.355  -6.847  35.242  1.00 85.72           H  
ATOM   3781  CD  PRO B  82      -4.330  -6.376  37.067  1.00 85.72           C  
ATOM   3782  HD2 PRO B  82      -4.261  -5.509  37.725  1.00 85.72           H  
ATOM   3783  HD3 PRO B  82      -4.956  -7.146  37.518  1.00 85.72           H  
ATOM   3784  N   ASP B  83      -0.865  -5.006  36.819  1.00 78.27           N  
ATOM   3785  H   ASP B  83      -1.365  -5.285  37.651  1.00 78.27           H  
ATOM   3786  CA  ASP B  83       0.276  -4.096  36.994  1.00 78.27           C  
ATOM   3787  HA  ASP B  83       0.411  -3.506  36.087  1.00 78.27           H  
ATOM   3788  C   ASP B  83       1.623  -4.812  37.223  1.00 78.27           C  
ATOM   3789  CB  ASP B  83      -0.043  -3.089  38.113  1.00 78.27           C  
ATOM   3790  HB2 ASP B  83       0.826  -2.452  38.275  1.00 78.27           H  
ATOM   3791  HB3 ASP B  83      -0.240  -3.633  39.037  1.00 78.27           H  
ATOM   3792  O   ASP B  83       2.658  -4.167  37.155  1.00 78.27           O  
ATOM   3793  CG  ASP B  83      -1.239  -2.181  37.786  1.00 78.27           C  
ATOM   3794  OD1 ASP B  83      -1.455  -1.798  36.610  1.00 78.27           O  
ATOM   3795  OD2 ASP B  83      -2.048  -1.862  38.688  1.00 78.27           O  
ATOM   3796  N   ASN B  84       1.657  -6.133  37.458  1.00 84.18           N  
ATOM   3797  H   ASN B  84       0.785  -6.643  37.474  1.00 84.18           H  
ATOM   3798  CA  ASN B  84       2.920  -6.852  37.702  1.00 84.18           C  
ATOM   3799  HA  ASN B  84       3.528  -6.230  38.358  1.00 84.18           H  
ATOM   3800  C   ASN B  84       3.696  -7.086  36.378  1.00 84.18           C  
ATOM   3801  CB  ASN B  84       2.603  -8.153  38.465  1.00 84.18           C  
ATOM   3802  HB2 ASN B  84       2.086  -8.851  37.807  1.00 84.18           H  
ATOM   3803  HB3 ASN B  84       1.939  -7.911  39.295  1.00 84.18           H  
ATOM   3804  O   ASN B  84       3.243  -7.909  35.575  1.00 84.18           O  
ATOM   3805  CG  ASN B  84       3.828  -8.840  39.046  1.00 84.18           C  
ATOM   3806  ND2 ASN B  84       3.632  -9.844  39.869  1.00 84.18           N  
ATOM   3807 HD21 ASN B  84       4.476 -10.286  40.204  1.00 84.18           H  
ATOM   3808 HD22 ASN B  84       2.699 -10.172  40.074  1.00 84.18           H  
ATOM   3809  OD1 ASN B  84       4.973  -8.502  38.818  1.00 84.18           O  
ATOM   3810  N   PRO B  85       4.824  -6.402  36.113  1.00 81.44           N  
ATOM   3811  CA  PRO B  85       5.475  -6.367  34.798  1.00 81.44           C  
ATOM   3812  HA  PRO B  85       4.788  -5.942  34.066  1.00 81.44           H  
ATOM   3813  C   PRO B  85       5.926  -7.749  34.308  1.00 81.44           C  
ATOM   3814  CB  PRO B  85       6.653  -5.401  34.943  1.00 81.44           C  
ATOM   3815  HB2 PRO B  85       7.506  -5.679  34.325  1.00 81.44           H  
ATOM   3816  HB3 PRO B  85       6.324  -4.391  34.698  1.00 81.44           H  
ATOM   3817  O   PRO B  85       6.174  -8.669  35.089  1.00 81.44           O  
ATOM   3818  CG  PRO B  85       6.977  -5.481  36.430  1.00 81.44           C  
ATOM   3819  HG2 PRO B  85       7.512  -4.599  36.782  1.00 81.44           H  
ATOM   3820  HG3 PRO B  85       7.554  -6.383  36.633  1.00 81.44           H  
ATOM   3821  CD  PRO B  85       5.594  -5.606  37.056  1.00 81.44           C  
ATOM   3822  HD2 PRO B  85       5.152  -4.615  37.155  1.00 81.44           H  
ATOM   3823  HD3 PRO B  85       5.674  -6.087  38.031  1.00 81.44           H  
ATOM   3824  N   GLY B  86       6.004  -7.925  32.987  1.00 85.47           N  
ATOM   3825  H   GLY B  86       5.937  -7.101  32.407  1.00 85.47           H  
ATOM   3826  CA  GLY B  86       6.365  -9.211  32.368  1.00 85.47           C  
ATOM   3827  HA2 GLY B  86       6.552  -9.049  31.307  1.00 85.47           H  
ATOM   3828  HA3 GLY B  86       7.295  -9.560  32.819  1.00 85.47           H  
ATOM   3829  C   GLY B  86       5.328 -10.342  32.512  1.00 85.47           C  
ATOM   3830  O   GLY B  86       5.561 -11.448  32.025  1.00 85.47           O  
ATOM   3831  N   THR B  87       4.185 -10.091  33.163  1.00 91.06           N  
ATOM   3832  H   THR B  87       4.104  -9.193  33.617  1.00 91.06           H  
ATOM   3833  CA  THR B  87       3.094 -11.069  33.347  1.00 91.06           C  
ATOM   3834  HA  THR B  87       3.411 -12.028  32.936  1.00 91.06           H  
ATOM   3835  C   THR B  87       1.816 -10.668  32.603  1.00 91.06           C  
ATOM   3836  CB  THR B  87       2.778 -11.306  34.832  1.00 91.06           C  
ATOM   3837  HB  THR B  87       2.109 -12.163  34.911  1.00 91.06           H  
ATOM   3838  O   THR B  87       1.674  -9.522  32.175  1.00 91.06           O  
ATOM   3839  CG2 THR B  87       4.003 -11.592  35.699  1.00 91.06           C  
ATOM   3840 HG21 THR B  87       3.681 -11.851  36.708  1.00 91.06           H  
ATOM   3841 HG22 THR B  87       4.558 -12.429  35.277  1.00 91.06           H  
ATOM   3842 HG23 THR B  87       4.651 -10.717  35.749  1.00 91.06           H  
ATOM   3843  OG1 THR B  87       2.094 -10.208  35.375  1.00 91.06           O  
ATOM   3844  HG1 THR B  87       2.708  -9.474  35.450  1.00 91.06           H  
ATOM   3845  N   SER B  88       0.860 -11.590  32.477  1.00 94.39           N  
ATOM   3846  H   SER B  88       1.044 -12.507  32.858  1.00 94.39           H  
ATOM   3847  CA  SER B  88      -0.470 -11.352  31.904  1.00 94.39           C  
ATOM   3848  HA  SER B  88      -0.611 -10.281  31.758  1.00 94.39           H  
ATOM   3849  C   SER B  88      -1.579 -11.852  32.835  1.00 94.39           C  
ATOM   3850  CB  SER B  88      -0.563 -12.033  30.538  1.00 94.39           C  
ATOM   3851  HB2 SER B  88      -0.400 -13.105  30.652  1.00 94.39           H  
ATOM   3852  HB3 SER B  88       0.198 -11.625  29.873  1.00 94.39           H  
ATOM   3853  O   SER B  88      -1.431 -12.895  33.471  1.00 94.39           O  
ATOM   3854  OG  SER B  88      -1.840 -11.817  29.983  1.00 94.39           O  
ATOM   3855  HG  SER B  88      -1.954 -10.874  29.844  1.00 94.39           H  
ATOM   3856  N   TYR B  89      -2.704 -11.132  32.899  1.00 94.88           N  
ATOM   3857  H   TYR B  89      -2.784 -10.305  32.324  1.00 94.88           H  
ATOM   3858  CA  TYR B  89      -3.873 -11.533  33.699  1.00 94.88           C  
ATOM   3859  HA  TYR B  89      -3.529 -12.126  34.546  1.00 94.88           H  
ATOM   3860  C   TYR B  89      -4.854 -12.446  32.958  1.00 94.88           C  
ATOM   3861  CB  TYR B  89      -4.586 -10.296  34.263  1.00 94.88           C  
ATOM   3862  HB2 TYR B  89      -3.869  -9.711  34.840  1.00 94.88           H  
ATOM   3863  HB3 TYR B  89      -5.357 -10.623  34.961  1.00 94.88           H  
ATOM   3864  O   TYR B  89      -5.836 -12.887  33.555  1.00 94.88           O  
ATOM   3865  CG  TYR B  89      -5.231  -9.412  33.211  1.00 94.88           C  
ATOM   3866  CD1 TYR B  89      -4.537  -8.280  32.755  1.00 94.88           C  
ATOM   3867  HD1 TYR B  89      -3.566  -8.040  33.160  1.00 94.88           H  
ATOM   3868  CD2 TYR B  89      -6.511  -9.705  32.692  1.00 94.88           C  
ATOM   3869  HD2 TYR B  89      -7.044 -10.579  33.035  1.00 94.88           H  
ATOM   3870  CE1 TYR B  89      -5.124  -7.438  31.798  1.00 94.88           C  
ATOM   3871  HE1 TYR B  89      -4.626  -6.534  31.481  1.00 94.88           H  
ATOM   3872  CE2 TYR B  89      -7.085  -8.873  31.704  1.00 94.88           C  
ATOM   3873  HE2 TYR B  89      -8.053  -9.098  31.280  1.00 94.88           H  
ATOM   3874  OH  TYR B  89      -6.899  -6.887  30.330  1.00 94.88           O  
ATOM   3875  HH  TYR B  89      -7.749  -7.169  29.983  1.00 94.88           H  
ATOM   3876  CZ  TYR B  89      -6.385  -7.735  31.257  1.00 94.88           C  
ATOM   3877  N   VAL B  90      -4.620 -12.718  31.672  1.00 96.79           N  
ATOM   3878  H   VAL B  90      -3.762 -12.385  31.255  1.00 96.79           H  
ATOM   3879  CA  VAL B  90      -5.439 -13.643  30.881  1.00 96.79           C  
ATOM   3880  HA  VAL B  90      -6.377 -13.813  31.409  1.00 96.79           H  
ATOM   3881  C   VAL B  90      -4.751 -15.004  30.765  1.00 96.79           C  
ATOM   3882  CB  VAL B  90      -5.818 -13.063  29.504  1.00 96.79           C  
ATOM   3883  HB  VAL B  90      -6.383 -13.828  28.972  1.00 96.79           H  
ATOM   3884  O   VAL B  90      -3.530 -15.080  30.656  1.00 96.79           O  
ATOM   3885  CG1 VAL B  90      -6.716 -11.830  29.642  1.00 96.79           C  
ATOM   3886 HG11 VAL B  90      -7.071 -11.521  28.659  1.00 96.79           H  
ATOM   3887 HG12 VAL B  90      -6.165 -11.008  30.097  1.00 96.79           H  
ATOM   3888 HG13 VAL B  90      -7.581 -12.069  30.261  1.00 96.79           H  
ATOM   3889  CG2 VAL B  90      -4.633 -12.658  28.628  1.00 96.79           C  
ATOM   3890 HG21 VAL B  90      -3.886 -13.451  28.598  1.00 96.79           H  
ATOM   3891 HG22 VAL B  90      -5.003 -12.478  27.619  1.00 96.79           H  
ATOM   3892 HG23 VAL B  90      -4.178 -11.743  29.008  1.00 96.79           H  
ATOM   3893  N   ASP B  91      -5.534 -16.087  30.768  1.00 95.62           N  
ATOM   3894  H   ASP B  91      -6.513 -15.971  30.987  1.00 95.62           H  
ATOM   3895  CA  ASP B  91      -5.044 -17.459  30.503  1.00 95.62           C  
ATOM   3896  HA  ASP B  91      -3.973 -17.387  30.315  1.00 95.62           H  
ATOM   3897  C   ASP B  91      -5.603 -18.070  29.203  1.00 95.62           C  
ATOM   3898  CB  ASP B  91      -5.175 -18.358  31.761  1.00 95.62           C  
ATOM   3899  HB2 ASP B  91      -4.279 -18.978  31.795  1.00 95.62           H  
ATOM   3900  HB3 ASP B  91      -5.144 -17.729  32.651  1.00 95.62           H  
ATOM   3901  O   ASP B  91      -5.296 -19.215  28.854  1.00 95.62           O  
ATOM   3902  CG  ASP B  91      -6.376 -19.324  31.881  1.00 95.62           C  
ATOM   3903  OD1 ASP B  91      -7.219 -19.438  30.966  1.00 95.62           O  
ATOM   3904  OD2 ASP B  91      -6.480 -19.993  32.933  1.00 95.62           O  
ATOM   3905  N   LYS B  92      -6.421 -17.292  28.481  1.00 97.11           N  
ATOM   3906  H   LYS B  92      -6.517 -16.332  28.780  1.00 97.11           H  
ATOM   3907  CA  LYS B  92      -7.184 -17.721  27.307  1.00 97.11           C  
ATOM   3908  HA  LYS B  92      -6.953 -18.768  27.115  1.00 97.11           H  
ATOM   3909  C   LYS B  92      -6.796 -16.971  26.038  1.00 97.11           C  
ATOM   3910  CB  LYS B  92      -8.694 -17.572  27.559  1.00 97.11           C  
ATOM   3911  HB2 LYS B  92      -8.917 -16.524  27.761  1.00 97.11           H  
ATOM   3912  HB3 LYS B  92      -9.216 -17.851  26.644  1.00 97.11           H  
ATOM   3913  O   LYS B  92      -6.463 -15.789  26.072  1.00 97.11           O  
ATOM   3914  CG  LYS B  92      -9.270 -18.415  28.702  1.00 97.11           C  
ATOM   3915  HG2 LYS B  92      -8.855 -18.069  29.648  1.00 97.11           H  
ATOM   3916  HG3 LYS B  92     -10.347 -18.247  28.730  1.00 97.11           H  
ATOM   3917  CD  LYS B  92      -8.993 -19.916  28.513  1.00 97.11           C  
ATOM   3918  HD2 LYS B  92      -9.388 -20.251  27.554  1.00 97.11           H  
ATOM   3919  HD3 LYS B  92      -7.916 -20.083  28.521  1.00 97.11           H  
ATOM   3920  CE  LYS B  92      -9.582 -20.744  29.651  1.00 97.11           C  
ATOM   3921  HE2 LYS B  92      -9.168 -21.751  29.591  1.00 97.11           H  
ATOM   3922  HE3 LYS B  92      -9.242 -20.307  30.590  1.00 97.11           H  
ATOM   3923  NZ  LYS B  92     -11.057 -20.767  29.566  1.00 97.11           N  
ATOM   3924  HZ1 LYS B  92     -11.342 -21.159  28.680  1.00 97.11           H  
ATOM   3925  HZ2 LYS B  92     -11.444 -21.288  30.340  1.00 97.11           H  
ATOM   3926  HZ3 LYS B  92     -11.382 -19.811  29.603  1.00 97.11           H  
ATOM   3927  N   GLY B  93      -6.927 -17.661  24.910  1.00 97.82           N  
ATOM   3928  H   GLY B  93      -7.194 -18.633  24.983  1.00 97.82           H  
ATOM   3929  CA  GLY B  93      -6.761 -17.130  23.555  1.00 97.82           C  
ATOM   3930  HA2 GLY B  93      -5.725 -16.830  23.400  1.00 97.82           H  
ATOM   3931  HA3 GLY B  93      -7.398 -16.256  23.419  1.00 97.82           H  
ATOM   3932  C   GLY B  93      -7.135 -18.184  22.510  1.00 97.82           C  
ATOM   3933  O   GLY B  93      -7.489 -19.307  22.865  1.00 97.82           O  
ATOM   3934  N   GLY B  94      -7.083 -17.837  21.226  1.00 98.48           N  
ATOM   3935  H   GLY B  94      -6.802 -16.896  20.990  1.00 98.48           H  
ATOM   3936  CA  GLY B  94      -7.259 -18.801  20.131  1.00 98.48           C  
ATOM   3937  HA2 GLY B  94      -7.747 -19.709  20.487  1.00 98.48           H  
ATOM   3938  HA3 GLY B  94      -7.898 -18.374  19.359  1.00 98.48           H  
ATOM   3939  C   GLY B  94      -5.918 -19.167  19.498  1.00 98.48           C  
ATOM   3940  O   GLY B  94      -5.255 -18.302  18.933  1.00 98.48           O  
ATOM   3941  N   PHE B  95      -5.521 -20.436  19.559  1.00 98.46           N  
ATOM   3942  H   PHE B  95      -6.115 -21.120  20.004  1.00 98.46           H  
ATOM   3943  CA  PHE B  95      -4.228 -20.905  19.041  1.00 98.46           C  
ATOM   3944  HA  PHE B  95      -3.712 -20.087  18.538  1.00 98.46           H  
ATOM   3945  C   PHE B  95      -4.405 -22.016  18.011  1.00 98.46           C  
ATOM   3946  CB  PHE B  95      -3.334 -21.361  20.199  1.00 98.46           C  
ATOM   3947  HB2 PHE B  95      -2.395 -21.737  19.794  1.00 98.46           H  
ATOM   3948  HB3 PHE B  95      -3.819 -22.182  20.727  1.00 98.46           H  
ATOM   3949  O   PHE B  95      -5.343 -22.808  18.098  1.00 98.46           O  
ATOM   3950  CG  PHE B  95      -3.030 -20.245  21.173  1.00 98.46           C  
ATOM   3951  CD1 PHE B  95      -1.963 -19.364  20.925  1.00 98.46           C  
ATOM   3952  HD1 PHE B  95      -1.340 -19.497  20.053  1.00 98.46           H  
ATOM   3953  CD2 PHE B  95      -3.862 -20.045  22.289  1.00 98.46           C  
ATOM   3954  HD2 PHE B  95      -4.704 -20.699  22.462  1.00 98.46           H  
ATOM   3955  CE1 PHE B  95      -1.718 -18.295  21.804  1.00 98.46           C  
ATOM   3956  HE1 PHE B  95      -0.916 -17.604  21.590  1.00 98.46           H  
ATOM   3957  CE2 PHE B  95      -3.627 -18.968  23.152  1.00 98.46           C  
ATOM   3958  HE2 PHE B  95      -4.313 -18.795  23.968  1.00 98.46           H  
ATOM   3959  CZ  PHE B  95      -2.537 -18.108  22.931  1.00 98.46           C  
ATOM   3960  HZ  PHE B  95      -2.348 -17.288  23.608  1.00 98.46           H  
ATOM   3961  N   LEU B  96      -3.497 -22.077  17.037  1.00 98.45           N  
ATOM   3962  H   LEU B  96      -2.740 -21.409  17.037  1.00 98.45           H  
ATOM   3963  CA  LEU B  96      -3.447 -23.184  16.085  1.00 98.45           C  
ATOM   3964  HA  LEU B  96      -4.451 -23.371  15.703  1.00 98.45           H  
ATOM   3965  C   LEU B  96      -2.970 -24.465  16.781  1.00 98.45           C  
ATOM   3966  CB  LEU B  96      -2.515 -22.830  14.912  1.00 98.45           C  
ATOM   3967  HB2 LEU B  96      -2.414 -23.706  14.271  1.00 98.45           H  
ATOM   3968  HB3 LEU B  96      -1.531 -22.604  15.324  1.00 98.45           H  
ATOM   3969  O   LEU B  96      -1.933 -24.458  17.448  1.00 98.45           O  
ATOM   3970  CG  LEU B  96      -2.953 -21.635  14.049  1.00 98.45           C  
ATOM   3971  HG  LEU B  96      -3.030 -20.744  14.672  1.00 98.45           H  
ATOM   3972  CD1 LEU B  96      -1.912 -21.369  12.963  1.00 98.45           C  
ATOM   3973 HD11 LEU B  96      -2.211 -20.511  12.362  1.00 98.45           H  
ATOM   3974 HD12 LEU B  96      -0.951 -21.149  13.429  1.00 98.45           H  
ATOM   3975 HD13 LEU B  96      -1.802 -22.245  12.323  1.00 98.45           H  
ATOM   3976  CD2 LEU B  96      -4.300 -21.872  13.370  1.00 98.45           C  
ATOM   3977 HD21 LEU B  96      -4.548 -21.014  12.745  1.00 98.45           H  
ATOM   3978 HD22 LEU B  96      -4.264 -22.776  12.762  1.00 98.45           H  
ATOM   3979 HD23 LEU B  96      -5.071 -21.975  14.134  1.00 98.45           H  
ATOM   3980  N   ASP B  97      -3.702 -25.560  16.565  1.00 96.39           N  
ATOM   3981  H   ASP B  97      -4.642 -25.439  16.215  1.00 96.39           H  
ATOM   3982  CA  ASP B  97      -3.381 -26.895  17.085  1.00 96.39           C  
ATOM   3983  HA  ASP B  97      -3.314 -26.850  18.172  1.00 96.39           H  
ATOM   3984  C   ASP B  97      -2.040 -27.438  16.554  1.00 96.39           C  
ATOM   3985  CB  ASP B  97      -4.501 -27.883  16.696  1.00 96.39           C  
ATOM   3986  HB2 ASP B  97      -4.595 -27.898  15.610  1.00 96.39           H  
ATOM   3987  HB3 ASP B  97      -4.195 -28.881  17.009  1.00 96.39           H  
ATOM   3988  O   ASP B  97      -1.366 -28.185  17.256  1.00 96.39           O  
ATOM   3989  CG  ASP B  97      -5.886 -27.594  17.295  1.00 96.39           C  
ATOM   3990  OD1 ASP B  97      -6.350 -26.433  17.201  1.00 96.39           O  
ATOM   3991  OD2 ASP B  97      -6.546 -28.566  17.727  1.00 96.39           O  
ATOM   3992  N   ASP B  98      -1.649 -27.062  15.331  1.00 95.70           N  
ATOM   3993  H   ASP B  98      -2.255 -26.440  14.815  1.00 95.70           H  
ATOM   3994  CA  ASP B  98      -0.375 -27.440  14.708  1.00 95.70           C  
ATOM   3995  HA  ASP B  98       0.312 -27.774  15.486  1.00 95.70           H  
ATOM   3996  C   ASP B  98       0.272 -26.230  14.018  1.00 95.70           C  
ATOM   3997  CB  ASP B  98      -0.570 -28.621  13.743  1.00 95.70           C  
ATOM   3998  HB2 ASP B  98      -1.040 -29.443  14.283  1.00 95.70           H  
ATOM   3999  HB3 ASP B  98      -1.235 -28.326  12.931  1.00 95.70           H  
ATOM   4000  O   ASP B  98       0.105 -25.995  12.823  1.00 95.70           O  
ATOM   4001  CG  ASP B  98       0.763 -29.122  13.164  1.00 95.70           C  
ATOM   4002  OD1 ASP B  98       1.830 -28.790  13.742  1.00 95.70           O  
ATOM   4003  OD2 ASP B  98       0.705 -29.876  12.168  1.00 95.70           O  
ATOM   4004  N   ALA B  99       0.975 -25.411  14.803  1.00 97.65           N  
ATOM   4005  H   ALA B  99       1.005 -25.621  15.791  1.00 97.65           H  
ATOM   4006  CA  ALA B  99       1.734 -24.267  14.289  1.00 97.65           C  
ATOM   4007  HA  ALA B  99       1.262 -23.907  13.375  1.00 97.65           H  
ATOM   4008  C   ALA B  99       3.191 -24.613  13.934  1.00 97.65           C  
ATOM   4009  CB  ALA B  99       1.681 -23.142  15.328  1.00 97.65           C  
ATOM   4010  HB1 ALA B  99       0.644 -22.880  15.536  1.00 97.65           H  
ATOM   4011  HB2 ALA B  99       2.170 -23.461  16.249  1.00 97.65           H  
ATOM   4012  HB3 ALA B  99       2.194 -22.263  14.939  1.00 97.65           H  
ATOM   4013  O   ALA B  99       3.876 -23.808  13.305  1.00 97.65           O  
ATOM   4014  N   ALA B 100       3.692 -25.765  14.390  1.00 96.27           N  
ATOM   4015  H   ALA B 100       3.055 -26.430  14.804  1.00 96.27           H  
ATOM   4016  CA  ALA B 100       5.099 -26.141  14.266  1.00 96.27           C  
ATOM   4017  HA  ALA B 100       5.686 -25.247  14.053  1.00 96.27           H  
ATOM   4018  C   ALA B 100       5.368 -27.121  13.112  1.00 96.27           C  
ATOM   4019  CB  ALA B 100       5.574 -26.690  15.617  1.00 96.27           C  
ATOM   4020  HB1 ALA B 100       5.421 -25.942  16.396  1.00 96.27           H  
ATOM   4021  HB2 ALA B 100       6.635 -26.934  15.562  1.00 96.27           H  
ATOM   4022  HB3 ALA B 100       5.014 -27.590  15.869  1.00 96.27           H  
ATOM   4023  O   ALA B 100       6.520 -27.209  12.671  1.00 96.27           O  
ATOM   4024  N   GLY B 101       4.345 -27.837  12.629  1.00 96.47           N  
ATOM   4025  H   GLY B 101       3.440 -27.781  13.073  1.00 96.47           H  
ATOM   4026  CA  GLY B 101       4.420 -28.741  11.484  1.00 96.47           C  
ATOM   4027  HA2 GLY B 101       3.456 -29.236  11.364  1.00 96.47           H  
ATOM   4028  HA3 GLY B 101       5.172 -29.505  11.684  1.00 96.47           H  
ATOM   4029  C   GLY B 101       4.756 -28.036  10.167  1.00 96.47           C  
ATOM   4030  O   GLY B 101       4.447 -26.860   9.981  1.00 96.47           O  
ATOM   4031  N   PHE B 102       5.456 -28.751   9.278  1.00 96.43           N  
ATOM   4032  H   PHE B 102       5.691 -29.706   9.509  1.00 96.43           H  
ATOM   4033  CA  PHE B 102       5.746 -28.324   7.905  1.00 96.43           C  
ATOM   4034  HA  PHE B 102       4.823 -27.965   7.450  1.00 96.43           H  
ATOM   4035  C   PHE B 102       6.309 -29.478   7.063  1.00 96.43           C  
ATOM   4036  CB  PHE B 102       6.778 -27.187   7.930  1.00 96.43           C  
ATOM   4037  HB2 PHE B 102       6.378 -26.370   8.530  1.00 96.43           H  
ATOM   4038  HB3 PHE B 102       7.683 -27.547   8.419  1.00 96.43           H  
ATOM   4039  O   PHE B 102       7.215 -30.182   7.522  1.00 96.43           O  
ATOM   4040  CG  PHE B 102       7.133 -26.608   6.575  1.00 96.43           C  
ATOM   4041  CD1 PHE B 102       8.476 -26.550   6.157  1.00 96.43           C  
ATOM   4042  HD1 PHE B 102       9.253 -26.970   6.779  1.00 96.43           H  
ATOM   4043  CD2 PHE B 102       6.123 -26.085   5.746  1.00 96.43           C  
ATOM   4044  HD2 PHE B 102       5.088 -26.134   6.051  1.00 96.43           H  
ATOM   4045  CE1 PHE B 102       8.808 -25.959   4.926  1.00 96.43           C  
ATOM   4046  HE1 PHE B 102       9.838 -25.919   4.605  1.00 96.43           H  
ATOM   4047  CE2 PHE B 102       6.454 -25.502   4.512  1.00 96.43           C  
ATOM   4048  HE2 PHE B 102       5.668 -25.121   3.876  1.00 96.43           H  
ATOM   4049  CZ  PHE B 102       7.796 -25.439   4.101  1.00 96.43           C  
ATOM   4050  HZ  PHE B 102       8.045 -25.009   3.143  1.00 96.43           H  
ATOM   4051  N   ASP B 103       5.849 -29.633   5.820  1.00 95.00           N  
ATOM   4052  H   ASP B 103       5.066 -29.065   5.527  1.00 95.00           H  
ATOM   4053  CA  ASP B 103       6.431 -30.580   4.854  1.00 95.00           C  
ATOM   4054  HA  ASP B 103       6.818 -31.435   5.407  1.00 95.00           H  
ATOM   4055  C   ASP B 103       7.625 -29.962   4.096  1.00 95.00           C  
ATOM   4056  CB  ASP B 103       5.344 -31.144   3.924  1.00 95.00           C  
ATOM   4057  HB2 ASP B 103       4.495 -31.457   4.533  1.00 95.00           H  
ATOM   4058  HB3 ASP B 103       5.002 -30.367   3.241  1.00 95.00           H  
ATOM   4059  O   ASP B 103       7.516 -29.461   2.974  1.00 95.00           O  
ATOM   4060  CG  ASP B 103       5.835 -32.359   3.121  1.00 95.00           C  
ATOM   4061  OD1 ASP B 103       7.070 -32.536   3.001  1.00 95.00           O  
ATOM   4062  OD2 ASP B 103       4.969 -33.108   2.615  1.00 95.00           O  
ATOM   4063  N   ALA B 104       8.797 -29.967   4.738  1.00 93.07           N  
ATOM   4064  H   ALA B 104       8.810 -30.350   5.673  1.00 93.07           H  
ATOM   4065  CA  ALA B 104      10.001 -29.332   4.199  1.00 93.07           C  
ATOM   4066  HA  ALA B 104       9.778 -28.281   4.019  1.00 93.07           H  
ATOM   4067  C   ALA B 104      10.450 -29.930   2.848  1.00 93.07           C  
ATOM   4068  CB  ALA B 104      11.102 -29.426   5.266  1.00 93.07           C  
ATOM   4069  HB1 ALA B 104      11.965 -28.837   4.953  1.00 93.07           H  
ATOM   4070  HB2 ALA B 104      10.734 -29.030   6.212  1.00 93.07           H  
ATOM   4071  HB3 ALA B 104      11.403 -30.465   5.401  1.00 93.07           H  
ATOM   4072  O   ALA B 104      10.811 -29.194   1.925  1.00 93.07           O  
ATOM   4073  N   GLU B 105      10.394 -31.256   2.710  1.00 87.92           N  
ATOM   4074  H   GLU B 105       9.918 -31.785   3.427  1.00 87.92           H  
ATOM   4075  CA  GLU B 105      10.842 -31.987   1.519  1.00 87.92           C  
ATOM   4076  HA  GLU B 105      11.826 -31.610   1.241  1.00 87.92           H  
ATOM   4077  C   GLU B 105       9.941 -31.733   0.299  1.00 87.92           C  
ATOM   4078  CB  GLU B 105      11.012 -33.488   1.845  1.00 87.92           C  
ATOM   4079  HB2 GLU B 105      11.185 -34.025   0.912  1.00 87.92           H  
ATOM   4080  HB3 GLU B 105      11.901 -33.602   2.466  1.00 87.92           H  
ATOM   4081  O   GLU B 105      10.451 -31.582  -0.818  1.00 87.92           O  
ATOM   4082  CG  GLU B 105       9.823 -34.116   2.596  1.00 87.92           C  
ATOM   4083  HG2 GLU B 105       9.683 -33.599   3.545  1.00 87.92           H  
ATOM   4084  HG3 GLU B 105       8.932 -33.976   1.984  1.00 87.92           H  
ATOM   4085  CD  GLU B 105       9.976 -35.620   2.865  1.00 87.92           C  
ATOM   4086  OE1 GLU B 105       9.709 -36.054   4.011  1.00 87.92           O  
ATOM   4087  OE2 GLU B 105      10.365 -36.351   1.925  1.00 87.92           O  
ATOM   4088  N   PHE B 106       8.628 -31.561   0.496  1.00 94.00           N  
ATOM   4089  H   PHE B 106       8.244 -31.732   1.414  1.00 94.00           H  
ATOM   4090  CA  PHE B 106       7.703 -31.191  -0.576  1.00 94.00           C  
ATOM   4091  HA  PHE B 106       7.732 -31.969  -1.339  1.00 94.00           H  
ATOM   4092  C   PHE B 106       8.080 -29.861  -1.249  1.00 94.00           C  
ATOM   4093  CB  PHE B 106       6.285 -31.140  -0.002  1.00 94.00           C  
ATOM   4094  HB2 PHE B 106       6.238 -30.401   0.799  1.00 94.00           H  
ATOM   4095  HB3 PHE B 106       6.057 -32.115   0.427  1.00 94.00           H  
ATOM   4096  O   PHE B 106       8.139 -29.780  -2.482  1.00 94.00           O  
ATOM   4097  CG  PHE B 106       5.223 -30.824  -1.031  1.00 94.00           C  
ATOM   4098  CD1 PHE B 106       4.797 -29.499  -1.232  1.00 94.00           C  
ATOM   4099  HD1 PHE B 106       5.214 -28.699  -0.639  1.00 94.00           H  
ATOM   4100  CD2 PHE B 106       4.662 -31.867  -1.789  1.00 94.00           C  
ATOM   4101  HD2 PHE B 106       4.970 -32.886  -1.603  1.00 94.00           H  
ATOM   4102  CE1 PHE B 106       3.811 -29.218  -2.193  1.00 94.00           C  
ATOM   4103  HE1 PHE B 106       3.467 -28.204  -2.335  1.00 94.00           H  
ATOM   4104  CE2 PHE B 106       3.681 -31.587  -2.754  1.00 94.00           C  
ATOM   4105  HE2 PHE B 106       3.228 -32.385  -3.324  1.00 94.00           H  
ATOM   4106  CZ  PHE B 106       3.255 -30.264  -2.950  1.00 94.00           C  
ATOM   4107  HZ  PHE B 106       2.477 -30.058  -3.670  1.00 94.00           H  
ATOM   4108  N   PHE B 107       8.427 -28.838  -0.462  1.00 92.80           N  
ATOM   4109  H   PHE B 107       8.363 -28.973   0.537  1.00 92.80           H  
ATOM   4110  CA  PHE B 107       8.826 -27.518  -0.972  1.00 92.80           C  
ATOM   4111  HA  PHE B 107       8.284 -27.335  -1.900  1.00 92.80           H  
ATOM   4112  C   PHE B 107      10.316 -27.408  -1.334  1.00 92.80           C  
ATOM   4113  CB  PHE B 107       8.396 -26.429   0.020  1.00 92.80           C  
ATOM   4114  HB2 PHE B 107       8.842 -26.637   0.993  1.00 92.80           H  
ATOM   4115  HB3 PHE B 107       8.778 -25.465  -0.317  1.00 92.80           H  
ATOM   4116  O   PHE B 107      10.755 -26.351  -1.788  1.00 92.80           O  
ATOM   4117  CG  PHE B 107       6.893 -26.305   0.161  1.00 92.80           C  
ATOM   4118  CD1 PHE B 107       6.135 -25.681  -0.849  1.00 92.80           C  
ATOM   4119  HD1 PHE B 107       6.625 -25.274  -1.721  1.00 92.80           H  
ATOM   4120  CD2 PHE B 107       6.245 -26.835   1.290  1.00 92.80           C  
ATOM   4121  HD2 PHE B 107       6.814 -27.317   2.072  1.00 92.80           H  
ATOM   4122  CE1 PHE B 107       4.736 -25.596  -0.730  1.00 92.80           C  
ATOM   4123  HE1 PHE B 107       4.151 -25.124  -1.505  1.00 92.80           H  
ATOM   4124  CE2 PHE B 107       4.849 -26.754   1.408  1.00 92.80           C  
ATOM   4125  HE2 PHE B 107       4.361 -27.181   2.272  1.00 92.80           H  
ATOM   4126  CZ  PHE B 107       4.093 -26.136   0.397  1.00 92.80           C  
ATOM   4127  HZ  PHE B 107       3.017 -26.084   0.482  1.00 92.80           H  
ATOM   4128  N   GLY B 108      11.102 -28.475  -1.152  1.00 88.03           N  
ATOM   4129  H   GLY B 108      10.695 -29.307  -0.748  1.00 88.03           H  
ATOM   4130  CA  GLY B 108      12.547 -28.456  -1.402  1.00 88.03           C  
ATOM   4131  HA2 GLY B 108      12.921 -29.479  -1.352  1.00 88.03           H  
ATOM   4132  HA3 GLY B 108      12.739 -28.060  -2.400  1.00 88.03           H  
ATOM   4133  C   GLY B 108      13.337 -27.615  -0.391  1.00 88.03           C  
ATOM   4134  O   GLY B 108      14.406 -27.107  -0.721  1.00 88.03           O  
ATOM   4135  N   VAL B 109      12.816 -27.454   0.829  1.00 89.08           N  
ATOM   4136  H   VAL B 109      11.976 -27.970   1.050  1.00 89.08           H  
ATOM   4137  CA  VAL B 109      13.453 -26.722   1.933  1.00 89.08           C  
ATOM   4138  HA  VAL B 109      14.154 -25.996   1.521  1.00 89.08           H  
ATOM   4139  C   VAL B 109      14.235 -27.709   2.801  1.00 89.08           C  
ATOM   4140  CB  VAL B 109      12.401 -25.946   2.752  1.00 89.08           C  
ATOM   4141  HB  VAL B 109      11.675 -26.648   3.163  1.00 89.08           H  
ATOM   4142  O   VAL B 109      13.736 -28.773   3.163  1.00 89.08           O  
ATOM   4143  CG1 VAL B 109      13.032 -25.167   3.909  1.00 89.08           C  
ATOM   4144 HG11 VAL B 109      13.496 -25.853   4.618  1.00 89.08           H  
ATOM   4145 HG12 VAL B 109      12.264 -24.605   4.442  1.00 89.08           H  
ATOM   4146 HG13 VAL B 109      13.779 -24.473   3.524  1.00 89.08           H  
ATOM   4147  CG2 VAL B 109      11.657 -24.923   1.881  1.00 89.08           C  
ATOM   4148 HG21 VAL B 109      12.366 -24.216   1.452  1.00 89.08           H  
ATOM   4149 HG22 VAL B 109      11.129 -25.430   1.074  1.00 89.08           H  
ATOM   4150 HG23 VAL B 109      10.924 -24.386   2.484  1.00 89.08           H  
ATOM   4151  N   SER B 110      15.478 -27.378   3.160  1.00 83.97           N  
ATOM   4152  H   SER B 110      15.837 -26.478   2.878  1.00 83.97           H  
ATOM   4153  CA  SER B 110      16.260 -28.251   4.047  1.00 83.97           C  
ATOM   4154  HA  SER B 110      16.199 -29.256   3.632  1.00 83.97           H  
ATOM   4155  C   SER B 110      15.673 -28.269   5.472  1.00 83.97           C  
ATOM   4156  CB  SER B 110      17.740 -27.855   4.060  1.00 83.97           C  
ATOM   4157  HB2 SER B 110      18.313 -28.663   4.514  1.00 83.97           H  
ATOM   4158  HB3 SER B 110      18.093 -27.717   3.037  1.00 83.97           H  
ATOM   4159  O   SER B 110      15.146 -27.251   5.917  1.00 83.97           O  
ATOM   4160  OG  SER B 110      17.966 -26.676   4.809  1.00 83.97           O  
ATOM   4161  HG  SER B 110      17.681 -25.923   4.286  1.00 83.97           H  
ATOM   4162  N   PRO B 111      15.817 -29.356   6.258  1.00 86.38           N  
ATOM   4163  CA  PRO B 111      15.321 -29.395   7.641  1.00 86.38           C  
ATOM   4164  HA  PRO B 111      14.234 -29.315   7.629  1.00 86.38           H  
ATOM   4165  C   PRO B 111      15.899 -28.275   8.521  1.00 86.38           C  
ATOM   4166  CB  PRO B 111      15.728 -30.771   8.180  1.00 86.38           C  
ATOM   4167  HB2 PRO B 111      14.974 -31.175   8.856  1.00 86.38           H  
ATOM   4168  HB3 PRO B 111      16.692 -30.712   8.684  1.00 86.38           H  
ATOM   4169  O   PRO B 111      15.212 -27.725   9.378  1.00 86.38           O  
ATOM   4170  CG  PRO B 111      15.876 -31.629   6.924  1.00 86.38           C  
ATOM   4171  HG2 PRO B 111      14.898 -32.013   6.632  1.00 86.38           H  
ATOM   4172  HG3 PRO B 111      16.579 -32.449   7.072  1.00 86.38           H  
ATOM   4173  CD  PRO B 111      16.367 -30.643   5.868  1.00 86.38           C  
ATOM   4174  HD2 PRO B 111      16.008 -30.956   4.887  1.00 86.38           H  
ATOM   4175  HD3 PRO B 111      17.456 -30.596   5.881  1.00 86.38           H  
ATOM   4176  N   ARG B 112      17.166 -27.919   8.270  1.00 82.61           N  
ATOM   4177  H   ARG B 112      17.628 -28.405   7.515  1.00 82.61           H  
ATOM   4178  CA  ARG B 112      17.888 -26.808   8.906  1.00 82.61           C  
ATOM   4179  HA  ARG B 112      17.859 -26.918   9.990  1.00 82.61           H  
ATOM   4180  C   ARG B 112      17.227 -25.463   8.608  1.00 82.61           C  
ATOM   4181  CB  ARG B 112      19.352 -26.865   8.424  1.00 82.61           C  
ATOM   4182  HB2 ARG B 112      19.364 -27.082   7.356  1.00 82.61           H  
ATOM   4183  HB3 ARG B 112      19.854 -27.682   8.942  1.00 82.61           H  
ATOM   4184  O   ARG B 112      16.989 -24.685   9.524  1.00 82.61           O  
ATOM   4185  CG  ARG B 112      20.148 -25.570   8.637  1.00 82.61           C  
ATOM   4186  HG2 ARG B 112      20.077 -25.296   9.690  1.00 82.61           H  
ATOM   4187  HG3 ARG B 112      19.705 -24.776   8.035  1.00 82.61           H  
ATOM   4188  CD  ARG B 112      21.617 -25.755   8.198  1.00 82.61           C  
ATOM   4189  HD2 ARG B 112      21.633 -26.269   7.237  1.00 82.61           H  
ATOM   4190  HD3 ARG B 112      22.107 -26.388   8.937  1.00 82.61           H  
ATOM   4191  NE  ARG B 112      22.351 -24.472   8.044  1.00 82.61           N  
ATOM   4192  HE  ARG B 112      21.779 -23.647   7.932  1.00 82.61           H  
ATOM   4193  NH1 ARG B 112      24.446 -25.209   8.655  1.00 82.61           N  
ATOM   4194 HH11 ARG B 112      25.307 -25.033   9.153  1.00 82.61           H  
ATOM   4195 HH12 ARG B 112      24.093 -26.154   8.688  1.00 82.61           H  
ATOM   4196  NH2 ARG B 112      24.042 -23.017   8.571  1.00 82.61           N  
ATOM   4197 HH21 ARG B 112      23.393 -22.244   8.542  1.00 82.61           H  
ATOM   4198 HH22 ARG B 112      24.948 -22.866   8.991  1.00 82.61           H  
ATOM   4199  CZ  ARG B 112      23.610 -24.239   8.401  1.00 82.61           C  
ATOM   4200  N   GLU B 113      16.928 -25.195   7.339  1.00 85.22           N  
ATOM   4201  H   GLU B 113      17.115 -25.894   6.634  1.00 85.22           H  
ATOM   4202  CA  GLU B 113      16.240 -23.968   6.934  1.00 85.22           C  
ATOM   4203  HA  GLU B 113      16.757 -23.108   7.361  1.00 85.22           H  
ATOM   4204  C   GLU B 113      14.805 -23.942   7.470  1.00 85.22           C  
ATOM   4205  CB  GLU B 113      16.292 -23.843   5.407  1.00 85.22           C  
ATOM   4206  HB2 GLU B 113      17.337 -23.852   5.098  1.00 85.22           H  
ATOM   4207  HB3 GLU B 113      15.793 -24.704   4.962  1.00 85.22           H  
ATOM   4208  O   GLU B 113      14.394 -22.936   8.034  1.00 85.22           O  
ATOM   4209  CG  GLU B 113      15.636 -22.551   4.894  1.00 85.22           C  
ATOM   4210  HG2 GLU B 113      16.117 -21.698   5.372  1.00 85.22           H  
ATOM   4211  HG3 GLU B 113      14.584 -22.547   5.181  1.00 85.22           H  
ATOM   4212  CD  GLU B 113      15.722 -22.394   3.369  1.00 85.22           C  
ATOM   4213  OE1 GLU B 113      15.232 -21.345   2.877  1.00 85.22           O  
ATOM   4214  OE2 GLU B 113      16.244 -23.320   2.703  1.00 85.22           O  
ATOM   4215  N   ALA B 114      14.073 -25.058   7.403  1.00 92.11           N  
ATOM   4216  H   ALA B 114      14.460 -25.859   6.924  1.00 92.11           H  
ATOM   4217  CA  ALA B 114      12.711 -25.158   7.923  1.00 92.11           C  
ATOM   4218  HA  ALA B 114      12.088 -24.428   7.405  1.00 92.11           H  
ATOM   4219  C   ALA B 114      12.623 -24.848   9.429  1.00 92.11           C  
ATOM   4220  CB  ALA B 114      12.176 -26.561   7.618  1.00 92.11           C  
ATOM   4221  HB1 ALA B 114      11.168 -26.659   8.019  1.00 92.11           H  
ATOM   4222  HB2 ALA B 114      12.150 -26.721   6.540  1.00 92.11           H  
ATOM   4223  HB3 ALA B 114      12.814 -27.315   8.079  1.00 92.11           H  
ATOM   4224  O   ALA B 114      11.673 -24.198   9.860  1.00 92.11           O  
ATOM   4225  N   ALA B 115      13.618 -25.263  10.222  1.00 89.35           N  
ATOM   4226  H   ALA B 115      14.345 -25.841   9.826  1.00 89.35           H  
ATOM   4227  CA  ALA B 115      13.698 -24.923  11.644  1.00 89.35           C  
ATOM   4228  HA  ALA B 115      12.745 -25.165  12.114  1.00 89.35           H  
ATOM   4229  C   ALA B 115      13.957 -23.422  11.889  1.00 89.35           C  
ATOM   4230  CB  ALA B 115      14.788 -25.794  12.282  1.00 89.35           C  
ATOM   4231  HB1 ALA B 115      14.837 -25.587  13.351  1.00 89.35           H  
ATOM   4232  HB2 ALA B 115      14.554 -26.848  12.132  1.00 89.35           H  
ATOM   4233  HB3 ALA B 115      15.755 -25.571  11.831  1.00 89.35           H  
ATOM   4234  O   ALA B 115      13.462 -22.872  12.873  1.00 89.35           O  
ATOM   4235  N   ALA B 116      14.695 -22.767  10.983  1.00 89.27           N  
ATOM   4236  H   ALA B 116      15.042 -23.292  10.193  1.00 89.27           H  
ATOM   4237  CA  ALA B 116      14.996 -21.332  11.001  1.00 89.27           C  
ATOM   4238  HA  ALA B 116      15.325 -21.043  11.999  1.00 89.27           H  
ATOM   4239  C   ALA B 116      13.813 -20.445  10.594  1.00 89.27           C  
ATOM   4240  CB  ALA B 116      16.118 -21.072   9.990  1.00 89.27           C  
ATOM   4241  HB1 ALA B 116      16.764 -21.946   9.902  1.00 89.27           H  
ATOM   4242  HB2 ALA B 116      16.679 -20.184  10.284  1.00 89.27           H  
ATOM   4243  HB3 ALA B 116      15.694 -20.889   9.003  1.00 89.27           H  
ATOM   4244  O   ALA B 116      13.807 -19.247  10.869  1.00 89.27           O  
ATOM   4245  N   MET B 117      12.856 -21.010   9.858  1.00 93.14           N  
ATOM   4246  H   MET B 117      12.939 -21.992   9.635  1.00 93.14           H  
ATOM   4247  CA  MET B 117      11.741 -20.262   9.299  1.00 93.14           C  
ATOM   4248  HA  MET B 117      12.116 -19.316   8.907  1.00 93.14           H  
ATOM   4249  C   MET B 117      10.703 -19.940  10.367  1.00 93.14           C  
ATOM   4250  CB  MET B 117      11.094 -21.034   8.144  1.00 93.14           C  
ATOM   4251  HB2 MET B 117      10.914 -22.066   8.445  1.00 93.14           H  
ATOM   4252  HB3 MET B 117      10.135 -20.570   7.912  1.00 93.14           H  
ATOM   4253  O   MET B 117      10.200 -20.838  11.052  1.00 93.14           O  
ATOM   4254  CG  MET B 117      11.958 -21.009   6.880  1.00 93.14           C  
ATOM   4255  HG2 MET B 117      12.966 -21.347   7.123  1.00 93.14           H  
ATOM   4256  HG3 MET B 117      12.042 -19.978   6.536  1.00 93.14           H  
ATOM   4257  SD  MET B 117      11.329 -22.021   5.516  1.00 93.14           S  
ATOM   4258  CE  MET B 117       9.881 -21.037   5.078  1.00 93.14           C  
ATOM   4259  HE1 MET B 117       9.136 -21.113   5.870  1.00 93.14           H  
ATOM   4260  HE2 MET B 117      10.163 -19.991   4.965  1.00 93.14           H  
ATOM   4261  HE3 MET B 117       9.446 -21.421   4.155  1.00 93.14           H  
ATOM   4262  N   ASP B 118      10.299 -18.671  10.404  1.00 95.89           N  
ATOM   4263  H   ASP B 118      10.758 -17.994   9.812  1.00 95.89           H  
ATOM   4264  CA  ASP B 118       9.085 -18.244  11.083  1.00 95.89           C  
ATOM   4265  HA  ASP B 118       9.256 -18.343  12.155  1.00 95.89           H  
ATOM   4266  C   ASP B 118       7.923 -19.151  10.621  1.00 95.89           C  
ATOM   4267  CB  ASP B 118       8.828 -16.754  10.778  1.00 95.89           C  
ATOM   4268  HB2 ASP B 118       8.768 -16.619   9.698  1.00 95.89           H  
ATOM   4269  HB3 ASP B 118       9.678 -16.178  11.145  1.00 95.89           H  
ATOM   4270  O   ASP B 118       7.690 -19.284   9.407  1.00 95.89           O  
ATOM   4271  CG  ASP B 118       7.551 -16.179  11.405  1.00 95.89           C  
ATOM   4272  OD1 ASP B 118       6.739 -16.953  11.955  1.00 95.89           O  
ATOM   4273  OD2 ASP B 118       7.323 -14.960  11.254  1.00 95.89           O  
ATOM   4274  N   PRO B 119       7.200 -19.815  11.547  1.00 97.61           N  
ATOM   4275  CA  PRO B 119       6.055 -20.659  11.211  1.00 97.61           C  
ATOM   4276  HA  PRO B 119       6.397 -21.535  10.659  1.00 97.61           H  
ATOM   4277  C   PRO B 119       5.005 -19.947  10.347  1.00 97.61           C  
ATOM   4278  CB  PRO B 119       5.474 -21.115  12.554  1.00 97.61           C  
ATOM   4279  HB2 PRO B 119       4.384 -21.152  12.543  1.00 97.61           H  
ATOM   4280  HB3 PRO B 119       5.877 -22.097  12.803  1.00 97.61           H  
ATOM   4281  O   PRO B 119       4.337 -20.613   9.556  1.00 97.61           O  
ATOM   4282  CG  PRO B 119       5.991 -20.091  13.561  1.00 97.61           C  
ATOM   4283  HG2 PRO B 119       5.354 -19.206  13.549  1.00 97.61           H  
ATOM   4284  HG3 PRO B 119       6.061 -20.505  14.566  1.00 97.61           H  
ATOM   4285  CD  PRO B 119       7.359 -19.744  12.994  1.00 97.61           C  
ATOM   4286  HD2 PRO B 119       7.649 -18.754  13.347  1.00 97.61           H  
ATOM   4287  HD3 PRO B 119       8.095 -20.483  13.310  1.00 97.61           H  
ATOM   4288  N   GLN B 120       4.907 -18.612  10.400  1.00 98.11           N  
ATOM   4289  H   GLN B 120       5.497 -18.105  11.045  1.00 98.11           H  
ATOM   4290  CA  GLN B 120       4.058 -17.844   9.485  1.00 98.11           C  
ATOM   4291  HA  GLN B 120       3.021 -18.140   9.644  1.00 98.11           H  
ATOM   4292  C   GLN B 120       4.394 -18.130   8.013  1.00 98.11           C  
ATOM   4293  CB  GLN B 120       4.184 -16.337   9.761  1.00 98.11           C  
ATOM   4294  HB2 GLN B 120       5.224 -16.031   9.640  1.00 98.11           H  
ATOM   4295  HB3 GLN B 120       3.583 -15.797   9.029  1.00 98.11           H  
ATOM   4296  O   GLN B 120       3.483 -18.380   7.228  1.00 98.11           O  
ATOM   4297  CG  GLN B 120       3.695 -15.955  11.165  1.00 98.11           C  
ATOM   4298  HG2 GLN B 120       2.670 -16.311  11.274  1.00 98.11           H  
ATOM   4299  HG3 GLN B 120       4.315 -16.426  11.927  1.00 98.11           H  
ATOM   4300  CD  GLN B 120       3.693 -14.453  11.413  1.00 98.11           C  
ATOM   4301  NE2 GLN B 120       4.801 -13.761  11.267  1.00 98.11           N  
ATOM   4302 HE21 GLN B 120       5.687 -14.240  11.185  1.00 98.11           H  
ATOM   4303 HE22 GLN B 120       4.767 -12.771  11.461  1.00 98.11           H  
ATOM   4304  OE1 GLN B 120       2.663 -13.885  11.743  1.00 98.11           O  
ATOM   4305  N   GLN B 121       5.679 -18.156   7.629  1.00 98.21           N  
ATOM   4306  H   GLN B 121       6.393 -18.072   8.338  1.00 98.21           H  
ATOM   4307  CA  GLN B 121       6.087 -18.436   6.244  1.00 98.21           C  
ATOM   4308  HA  GLN B 121       5.544 -17.767   5.577  1.00 98.21           H  
ATOM   4309  C   GLN B 121       5.742 -19.874   5.828  1.00 98.21           C  
ATOM   4310  CB  GLN B 121       7.597 -18.203   6.038  1.00 98.21           C  
ATOM   4311  HB2 GLN B 121       7.819 -18.457   5.002  1.00 98.21           H  
ATOM   4312  HB3 GLN B 121       8.162 -18.880   6.678  1.00 98.21           H  
ATOM   4313  O   GLN B 121       5.294 -20.101   4.705  1.00 98.21           O  
ATOM   4314  CG  GLN B 121       8.079 -16.763   6.296  1.00 98.21           C  
ATOM   4315  HG2 GLN B 121       8.052 -16.566   7.368  1.00 98.21           H  
ATOM   4316  HG3 GLN B 121       7.402 -16.062   5.809  1.00 98.21           H  
ATOM   4317  CD  GLN B 121       9.502 -16.500   5.783  1.00 98.21           C  
ATOM   4318  NE2 GLN B 121      10.079 -15.357   6.076  1.00 98.21           N  
ATOM   4319 HE21 GLN B 121       9.639 -14.692   6.696  1.00 98.21           H  
ATOM   4320 HE22 GLN B 121      11.046 -15.245   5.805  1.00 98.21           H  
ATOM   4321  OE1 GLN B 121      10.110 -17.287   5.065  1.00 98.21           O  
ATOM   4322  N   ARG B 122       5.928 -20.843   6.734  1.00 98.49           N  
ATOM   4323  H   ARG B 122       6.247 -20.561   7.650  1.00 98.49           H  
ATOM   4324  CA  ARG B 122       5.647 -22.270   6.496  1.00 98.49           C  
ATOM   4325  HA  ARG B 122       6.129 -22.591   5.573  1.00 98.49           H  
ATOM   4326  C   ARG B 122       4.152 -22.516   6.277  1.00 98.49           C  
ATOM   4327  CB  ARG B 122       6.215 -23.102   7.663  1.00 98.49           C  
ATOM   4328  HB2 ARG B 122       5.901 -24.139   7.546  1.00 98.49           H  
ATOM   4329  HB3 ARG B 122       5.819 -22.738   8.611  1.00 98.49           H  
ATOM   4330  O   ARG B 122       3.762 -23.074   5.254  1.00 98.49           O  
ATOM   4331  CG  ARG B 122       7.753 -23.032   7.682  1.00 98.49           C  
ATOM   4332  HG2 ARG B 122       8.075 -22.011   7.884  1.00 98.49           H  
ATOM   4333  HG3 ARG B 122       8.118 -23.314   6.694  1.00 98.49           H  
ATOM   4334  CD  ARG B 122       8.414 -23.967   8.700  1.00 98.49           C  
ATOM   4335  HD2 ARG B 122       7.992 -24.965   8.579  1.00 98.49           H  
ATOM   4336  HD3 ARG B 122       9.475 -24.030   8.456  1.00 98.49           H  
ATOM   4337  NE  ARG B 122       8.292 -23.503  10.096  1.00 98.49           N  
ATOM   4338  HE  ARG B 122       8.477 -22.525  10.270  1.00 98.49           H  
ATOM   4339  NH1 ARG B 122       8.141 -25.569  11.079  1.00 98.49           N  
ATOM   4340 HH11 ARG B 122       8.046 -25.969  10.157  1.00 98.49           H  
ATOM   4341 HH12 ARG B 122       7.782 -26.111  11.852  1.00 98.49           H  
ATOM   4342  NH2 ARG B 122       8.220 -23.747  12.356  1.00 98.49           N  
ATOM   4343 HH21 ARG B 122       8.222 -24.355  13.163  1.00 98.49           H  
ATOM   4344 HH22 ARG B 122       8.446 -22.768  12.456  1.00 98.49           H  
ATOM   4345  CZ  ARG B 122       8.215 -24.273  11.166  1.00 98.49           C  
ATOM   4346  N   LEU B 123       3.315 -21.986   7.169  1.00 98.74           N  
ATOM   4347  H   LEU B 123       3.710 -21.538   7.983  1.00 98.74           H  
ATOM   4348  CA  LEU B 123       1.857 -22.069   7.057  1.00 98.74           C  
ATOM   4349  HA  LEU B 123       1.572 -23.112   6.924  1.00 98.74           H  
ATOM   4350  C   LEU B 123       1.322 -21.303   5.839  1.00 98.74           C  
ATOM   4351  CB  LEU B 123       1.234 -21.530   8.354  1.00 98.74           C  
ATOM   4352  HB2 LEU B 123       1.656 -20.545   8.554  1.00 98.74           H  
ATOM   4353  HB3 LEU B 123       0.160 -21.413   8.207  1.00 98.74           H  
ATOM   4354  O   LEU B 123       0.365 -21.751   5.206  1.00 98.74           O  
ATOM   4355  CG  LEU B 123       1.458 -22.436   9.580  1.00 98.74           C  
ATOM   4356  HG  LEU B 123       2.505 -22.733   9.643  1.00 98.74           H  
ATOM   4357  CD1 LEU B 123       1.105 -21.654  10.840  1.00 98.74           C  
ATOM   4358 HD11 LEU B 123       0.104 -21.229  10.762  1.00 98.74           H  
ATOM   4359 HD12 LEU B 123       1.850 -20.868  10.961  1.00 98.74           H  
ATOM   4360 HD13 LEU B 123       1.162 -22.312  11.707  1.00 98.74           H  
ATOM   4361  CD2 LEU B 123       0.590 -23.692   9.526  1.00 98.74           C  
ATOM   4362 HD21 LEU B 123      -0.466 -23.427   9.473  1.00 98.74           H  
ATOM   4363 HD22 LEU B 123       0.763 -24.293  10.418  1.00 98.74           H  
ATOM   4364 HD23 LEU B 123       0.862 -24.304   8.666  1.00 98.74           H  
ATOM   4365  N   LEU B 124       1.938 -20.172   5.474  1.00 98.78           N  
ATOM   4366  H   LEU B 124       2.676 -19.815   6.064  1.00 98.78           H  
ATOM   4367  CA  LEU B 124       1.604 -19.435   4.253  1.00 98.78           C  
ATOM   4368  HA  LEU B 124       0.533 -19.235   4.248  1.00 98.78           H  
ATOM   4369  C   LEU B 124       1.894 -20.246   2.981  1.00 98.78           C  
ATOM   4370  CB  LEU B 124       2.371 -18.101   4.226  1.00 98.78           C  
ATOM   4371  HB2 LEU B 124       3.384 -18.270   4.591  1.00 98.78           H  
ATOM   4372  HB3 LEU B 124       2.460 -17.780   3.188  1.00 98.78           H  
ATOM   4373  O   LEU B 124       1.070 -20.220   2.069  1.00 98.78           O  
ATOM   4374  CG  LEU B 124       1.718 -16.957   5.021  1.00 98.78           C  
ATOM   4375  HG  LEU B 124       1.406 -17.308   6.004  1.00 98.78           H  
ATOM   4376  CD1 LEU B 124       2.723 -15.815   5.188  1.00 98.78           C  
ATOM   4377 HD11 LEU B 124       2.249 -14.964   5.678  1.00 98.78           H  
ATOM   4378 HD12 LEU B 124       3.108 -15.515   4.213  1.00 98.78           H  
ATOM   4379 HD13 LEU B 124       3.555 -16.151   5.807  1.00 98.78           H  
ATOM   4380  CD2 LEU B 124       0.499 -16.396   4.283  1.00 98.78           C  
ATOM   4381 HD21 LEU B 124      -0.253 -17.174   4.156  1.00 98.78           H  
ATOM   4382 HD22 LEU B 124       0.798 -16.025   3.302  1.00 98.78           H  
ATOM   4383 HD23 LEU B 124       0.062 -15.578   4.856  1.00 98.78           H  
ATOM   4384  N   LEU B 125       3.013 -20.979   2.913  1.00 98.56           N  
ATOM   4385  H   LEU B 125       3.654 -20.953   3.693  1.00 98.56           H  
ATOM   4386  CA  LEU B 125       3.343 -21.842   1.769  1.00 98.56           C  
ATOM   4387  HA  LEU B 125       3.320 -21.245   0.858  1.00 98.56           H  
ATOM   4388  C   LEU B 125       2.306 -22.953   1.576  1.00 98.56           C  
ATOM   4389  CB  LEU B 125       4.744 -22.458   1.948  1.00 98.56           C  
ATOM   4390  HB2 LEU B 125       4.838 -23.311   1.275  1.00 98.56           H  
ATOM   4391  HB3 LEU B 125       4.833 -22.843   2.964  1.00 98.56           H  
ATOM   4392  O   LEU B 125       1.754 -23.090   0.484  1.00 98.56           O  
ATOM   4393  CG  LEU B 125       5.916 -21.506   1.668  1.00 98.56           C  
ATOM   4394  HG  LEU B 125       5.797 -20.582   2.234  1.00 98.56           H  
ATOM   4395  CD1 LEU B 125       7.221 -22.183   2.089  1.00 98.56           C  
ATOM   4396 HD11 LEU B 125       7.333 -23.128   1.558  1.00 98.56           H  
ATOM   4397 HD12 LEU B 125       8.067 -21.537   1.859  1.00 98.56           H  
ATOM   4398 HD13 LEU B 125       7.197 -22.378   3.161  1.00 98.56           H  
ATOM   4399  CD2 LEU B 125       6.024 -21.156   0.184  1.00 98.56           C  
ATOM   4400 HD21 LEU B 125       6.145 -22.066  -0.404  1.00 98.56           H  
ATOM   4401 HD22 LEU B 125       6.881 -20.504   0.016  1.00 98.56           H  
ATOM   4402 HD23 LEU B 125       5.125 -20.639  -0.151  1.00 98.56           H  
ATOM   4403  N   GLU B 126       1.997 -23.699   2.637  1.00 98.70           N  
ATOM   4404  H   GLU B 126       2.505 -23.553   3.498  1.00 98.70           H  
ATOM   4405  CA  GLU B 126       0.994 -24.770   2.592  1.00 98.70           C  
ATOM   4406  HA  GLU B 126       1.266 -25.502   1.832  1.00 98.70           H  
ATOM   4407  C   GLU B 126      -0.393 -24.231   2.225  1.00 98.70           C  
ATOM   4408  CB  GLU B 126       0.927 -25.479   3.950  1.00 98.70           C  
ATOM   4409  HB2 GLU B 126       0.080 -26.166   3.934  1.00 98.70           H  
ATOM   4410  HB3 GLU B 126       0.761 -24.738   4.732  1.00 98.70           H  
ATOM   4411  O   GLU B 126      -1.042 -24.736   1.309  1.00 98.70           O  
ATOM   4412  CG  GLU B 126       2.201 -26.279   4.257  1.00 98.70           C  
ATOM   4413  HG2 GLU B 126       2.357 -26.993   3.449  1.00 98.70           H  
ATOM   4414  HG3 GLU B 126       3.055 -25.603   4.284  1.00 98.70           H  
ATOM   4415  CD  GLU B 126       2.116 -27.039   5.588  1.00 98.70           C  
ATOM   4416  OE1 GLU B 126       3.073 -27.804   5.854  1.00 98.70           O  
ATOM   4417  OE2 GLU B 126       1.108 -26.853   6.315  1.00 98.70           O  
ATOM   4418  N   THR B 127      -0.823 -23.146   2.880  1.00 98.76           N  
ATOM   4419  H   THR B 127      -0.236 -22.772   3.611  1.00 98.76           H  
ATOM   4420  CA  THR B 127      -2.136 -22.532   2.624  1.00 98.76           C  
ATOM   4421  HA  THR B 127      -2.902 -23.299   2.736  1.00 98.76           H  
ATOM   4422  C   THR B 127      -2.233 -21.990   1.194  1.00 98.76           C  
ATOM   4423  CB  THR B 127      -2.431 -21.401   3.627  1.00 98.76           C  
ATOM   4424  HB  THR B 127      -1.743 -20.573   3.455  1.00 98.76           H  
ATOM   4425  O   THR B 127      -3.300 -22.046   0.583  1.00 98.76           O  
ATOM   4426  CG2 THR B 127      -3.869 -20.886   3.539  1.00 98.76           C  
ATOM   4427 HG21 THR B 127      -4.562 -21.716   3.674  1.00 98.76           H  
ATOM   4428 HG22 THR B 127      -4.045 -20.418   2.571  1.00 98.76           H  
ATOM   4429 HG23 THR B 127      -4.039 -20.145   4.320  1.00 98.76           H  
ATOM   4430  OG1 THR B 127      -2.285 -21.841   4.957  1.00 98.76           O  
ATOM   4431  HG1 THR B 127      -1.343 -21.930   5.114  1.00 98.76           H  
ATOM   4432  N   SER B 128      -1.132 -21.474   0.638  1.00 98.71           N  
ATOM   4433  H   SER B 128      -0.285 -21.450   1.187  1.00 98.71           H  
ATOM   4434  CA  SER B 128      -1.070 -20.981  -0.740  1.00 98.71           C  
ATOM   4435  HA  SER B 128      -1.907 -20.305  -0.915  1.00 98.71           H  
ATOM   4436  C   SER B 128      -1.165 -22.116  -1.766  1.00 98.71           C  
ATOM   4437  CB  SER B 128       0.223 -20.193  -0.929  1.00 98.71           C  
ATOM   4438  HB2 SER B 128       1.080 -20.857  -0.812  1.00 98.71           H  
ATOM   4439  HB3 SER B 128       0.278 -19.399  -0.185  1.00 98.71           H  
ATOM   4440  O   SER B 128      -1.918 -22.003  -2.734  1.00 98.71           O  
ATOM   4441  OG  SER B 128       0.241 -19.614  -2.209  1.00 98.71           O  
ATOM   4442  HG  SER B 128       1.138 -19.323  -2.390  1.00 98.71           H  
ATOM   4443  N   TRP B 129      -0.484 -23.243  -1.529  1.00 98.67           N  
ATOM   4444  H   TRP B 129       0.108 -23.299  -0.713  1.00 98.67           H  
ATOM   4445  CA  TRP B 129      -0.600 -24.426  -2.389  1.00 98.67           C  
ATOM   4446  HA  TRP B 129      -0.330 -24.149  -3.408  1.00 98.67           H  
ATOM   4447  C   TRP B 129      -2.041 -24.951  -2.428  1.00 98.67           C  
ATOM   4448  CB  TRP B 129       0.368 -25.515  -1.911  1.00 98.67           C  
ATOM   4449  HB2 TRP B 129       0.071 -25.866  -0.923  1.00 98.67           H  
ATOM   4450  HB3 TRP B 129       1.366 -25.085  -1.821  1.00 98.67           H  
ATOM   4451  O   TRP B 129      -2.622 -25.135  -3.500  1.00 98.67           O  
ATOM   4452  CG  TRP B 129       0.446 -26.685  -2.841  1.00 98.67           C  
ATOM   4453  CD1 TRP B 129      -0.390 -27.750  -2.854  1.00 98.67           C  
ATOM   4454  HD1 TRP B 129      -1.218 -27.900  -2.177  1.00 98.67           H  
ATOM   4455  CD2 TRP B 129       1.359 -26.884  -3.962  1.00 98.67           C  
ATOM   4456  CE2 TRP B 129       1.008 -28.100  -4.620  1.00 98.67           C  
ATOM   4457  CE3 TRP B 129       2.436 -26.147  -4.500  1.00 98.67           C  
ATOM   4458  HE3 TRP B 129       2.716 -25.214  -4.033  1.00 98.67           H  
ATOM   4459  NE1 TRP B 129      -0.078 -28.577  -3.917  1.00 98.67           N  
ATOM   4460  HE1 TRP B 129      -0.663 -29.347  -4.208  1.00 98.67           H  
ATOM   4461  CH2 TRP B 129       2.785 -27.828  -6.241  1.00 98.67           C  
ATOM   4462  HH2 TRP B 129       3.331 -28.179  -7.105  1.00 98.67           H  
ATOM   4463  CZ2 TRP B 129       1.703 -28.574  -5.742  1.00 98.67           C  
ATOM   4464  HZ2 TRP B 129       1.401 -29.500  -6.209  1.00 98.67           H  
ATOM   4465  CZ3 TRP B 129       3.144 -26.615  -5.624  1.00 98.67           C  
ATOM   4466  HZ3 TRP B 129       3.971 -26.039  -6.014  1.00 98.67           H  
ATOM   4467  N   GLU B 130      -2.662 -25.106  -1.255  1.00 98.63           N  
ATOM   4468  H   GLU B 130      -2.132 -24.959  -0.408  1.00 98.63           H  
ATOM   4469  CA  GLU B 130      -4.059 -25.532  -1.141  1.00 98.63           C  
ATOM   4470  HA  GLU B 130      -4.186 -26.501  -1.625  1.00 98.63           H  
ATOM   4471  C   GLU B 130      -5.028 -24.550  -1.802  1.00 98.63           C  
ATOM   4472  CB  GLU B 130      -4.444 -25.649   0.333  1.00 98.63           C  
ATOM   4473  HB2 GLU B 130      -4.178 -24.724   0.845  1.00 98.63           H  
ATOM   4474  HB3 GLU B 130      -5.524 -25.783   0.399  1.00 98.63           H  
ATOM   4475  O   GLU B 130      -5.985 -24.969  -2.452  1.00 98.63           O  
ATOM   4476  CG  GLU B 130      -3.769 -26.836   1.021  1.00 98.63           C  
ATOM   4477  HG2 GLU B 130      -2.686 -26.750   0.937  1.00 98.63           H  
ATOM   4478  HG3 GLU B 130      -4.079 -27.751   0.516  1.00 98.63           H  
ATOM   4479  CD  GLU B 130      -4.159 -26.918   2.497  1.00 98.63           C  
ATOM   4480  OE1 GLU B 130      -3.763 -27.898   3.161  1.00 98.63           O  
ATOM   4481  OE2 GLU B 130      -4.881 -26.033   3.014  1.00 98.63           O  
ATOM   4482  N   LEU B 131      -4.797 -23.240  -1.663  1.00 98.70           N  
ATOM   4483  H   LEU B 131      -4.011 -22.952  -1.098  1.00 98.70           H  
ATOM   4484  CA  LEU B 131      -5.610 -22.207  -2.305  1.00 98.70           C  
ATOM   4485  HA  LEU B 131      -6.627 -22.282  -1.921  1.00 98.70           H  
ATOM   4486  C   LEU B 131      -5.669 -22.395  -3.828  1.00 98.70           C  
ATOM   4487  CB  LEU B 131      -5.028 -20.827  -1.949  1.00 98.70           C  
ATOM   4488  HB2 LEU B 131      -3.981 -20.803  -2.252  1.00 98.70           H  
ATOM   4489  HB3 LEU B 131      -5.062 -20.683  -0.869  1.00 98.70           H  
ATOM   4490  O   LEU B 131      -6.754 -22.293  -4.413  1.00 98.70           O  
ATOM   4491  CG  LEU B 131      -5.739 -19.654  -2.639  1.00 98.70           C  
ATOM   4492  HG  LEU B 131      -5.812 -19.828  -3.712  1.00 98.70           H  
ATOM   4493  CD1 LEU B 131      -7.138 -19.459  -2.063  1.00 98.70           C  
ATOM   4494 HD11 LEU B 131      -7.723 -20.370  -2.192  1.00 98.70           H  
ATOM   4495 HD12 LEU B 131      -7.636 -18.652  -2.601  1.00 98.70           H  
ATOM   4496 HD13 LEU B 131      -7.068 -19.213  -1.004  1.00 98.70           H  
ATOM   4497  CD2 LEU B 131      -4.937 -18.376  -2.435  1.00 98.70           C  
ATOM   4498 HD21 LEU B 131      -5.412 -17.545  -2.956  1.00 98.70           H  
ATOM   4499 HD22 LEU B 131      -3.935 -18.514  -2.841  1.00 98.70           H  
ATOM   4500 HD23 LEU B 131      -4.866 -18.158  -1.370  1.00 98.70           H  
ATOM   4501  N   VAL B 132      -4.522 -22.669  -4.456  1.00 98.66           N  
ATOM   4502  H   VAL B 132      -3.684 -22.749  -3.899  1.00 98.66           H  
ATOM   4503  CA  VAL B 132      -4.416 -22.876  -5.907  1.00 98.66           C  
ATOM   4504  HA  VAL B 132      -4.943 -22.068  -6.414  1.00 98.66           H  
ATOM   4505  C   VAL B 132      -5.101 -24.180  -6.323  1.00 98.66           C  
ATOM   4506  CB  VAL B 132      -2.943 -22.833  -6.359  1.00 98.66           C  
ATOM   4507  HB  VAL B 132      -2.365 -23.565  -5.795  1.00 98.66           H  
ATOM   4508  O   VAL B 132      -5.931 -24.168  -7.234  1.00 98.66           O  
ATOM   4509  CG1 VAL B 132      -2.806 -23.146  -7.853  1.00 98.66           C  
ATOM   4510 HG11 VAL B 132      -3.078 -24.182  -8.054  1.00 98.66           H  
ATOM   4511 HG12 VAL B 132      -3.451 -22.489  -8.438  1.00 98.66           H  
ATOM   4512 HG13 VAL B 132      -1.769 -23.000  -8.155  1.00 98.66           H  
ATOM   4513  CG2 VAL B 132      -2.338 -21.439  -6.132  1.00 98.66           C  
ATOM   4514 HG21 VAL B 132      -2.866 -20.695  -6.728  1.00 98.66           H  
ATOM   4515 HG22 VAL B 132      -1.285 -21.446  -6.413  1.00 98.66           H  
ATOM   4516 HG23 VAL B 132      -2.401 -21.162  -5.079  1.00 98.66           H  
ATOM   4517  N   GLU B 133      -4.858 -25.288  -5.616  1.00 98.19           N  
ATOM   4518  H   GLU B 133      -4.170 -25.259  -4.878  1.00 98.19           H  
ATOM   4519  CA  GLU B 133      -5.527 -26.563  -5.917  1.00 98.19           C  
ATOM   4520  HA  GLU B 133      -5.343 -26.814  -6.962  1.00 98.19           H  
ATOM   4521  C   GLU B 133      -7.053 -26.502  -5.726  1.00 98.19           C  
ATOM   4522  CB  GLU B 133      -4.975 -27.690  -5.038  1.00 98.19           C  
ATOM   4523  HB2 GLU B 133      -4.982 -27.379  -3.993  1.00 98.19           H  
ATOM   4524  HB3 GLU B 133      -5.644 -28.543  -5.148  1.00 98.19           H  
ATOM   4525  O   GLU B 133      -7.799 -27.146  -6.476  1.00 98.19           O  
ATOM   4526  CG  GLU B 133      -3.564 -28.141  -5.441  1.00 98.19           C  
ATOM   4527  HG2 GLU B 133      -2.845 -27.365  -5.181  1.00 98.19           H  
ATOM   4528  HG3 GLU B 133      -3.543 -28.278  -6.522  1.00 98.19           H  
ATOM   4529  CD  GLU B 133      -3.171 -29.467  -4.770  1.00 98.19           C  
ATOM   4530  OE1 GLU B 133      -2.206 -30.095  -5.262  1.00 98.19           O  
ATOM   4531  OE2 GLU B 133      -3.874 -29.905  -3.832  1.00 98.19           O  
ATOM   4532  N   ASN B 134      -7.526 -25.711  -4.754  1.00 98.13           N  
ATOM   4533  H   ASN B 134      -6.850 -25.284  -4.137  1.00 98.13           H  
ATOM   4534  CA  ASN B 134      -8.947 -25.467  -4.492  1.00 98.13           C  
ATOM   4535  HA  ASN B 134      -9.464 -26.426  -4.450  1.00 98.13           H  
ATOM   4536  C   ASN B 134      -9.633 -24.657  -5.604  1.00 98.13           C  
ATOM   4537  CB  ASN B 134      -9.105 -24.758  -3.132  1.00 98.13           C  
ATOM   4538  HB2 ASN B 134      -8.380 -23.947  -3.056  1.00 98.13           H  
ATOM   4539  HB3 ASN B 134     -10.102 -24.323  -3.067  1.00 98.13           H  
ATOM   4540  O   ASN B 134     -10.852 -24.741  -5.742  1.00 98.13           O  
ATOM   4541  CG  ASN B 134      -8.961 -25.691  -1.942  1.00 98.13           C  
ATOM   4542  ND2 ASN B 134      -8.486 -25.196  -0.823  1.00 98.13           N  
ATOM   4543 HD21 ASN B 134      -8.013 -24.304  -0.858  1.00 98.13           H  
ATOM   4544 HD22 ASN B 134      -8.258 -25.874  -0.110  1.00 98.13           H  
ATOM   4545  OD1 ASN B 134      -9.335 -26.852  -1.977  1.00 98.13           O  
ATOM   4546  N   ALA B 135      -8.882 -23.900  -6.411  1.00 98.52           N  
ATOM   4547  H   ALA B 135      -7.884 -23.869  -6.258  1.00 98.52           H  
ATOM   4548  CA  ALA B 135      -9.413 -23.210  -7.590  1.00 98.52           C  
ATOM   4549  HA  ALA B 135     -10.378 -22.771  -7.337  1.00 98.52           H  
ATOM   4550  C   ALA B 135      -9.653 -24.154  -8.785  1.00 98.52           C  
ATOM   4551  CB  ALA B 135      -8.455 -22.073  -7.967  1.00 98.52           C  
ATOM   4552  HB1 ALA B 135      -8.868 -21.507  -8.802  1.00 98.52           H  
ATOM   4553  HB2 ALA B 135      -8.305 -21.402  -7.121  1.00 98.52           H  
ATOM   4554  HB3 ALA B 135      -7.492 -22.478  -8.277  1.00 98.52           H  
ATOM   4555  O   ALA B 135     -10.238 -23.739  -9.785  1.00 98.52           O  
ATOM   4556  N   GLY B 136      -9.201 -25.413  -8.702  1.00 98.29           N  
ATOM   4557  H   GLY B 136      -8.740 -25.702  -7.850  1.00 98.29           H  
ATOM   4558  CA  GLY B 136      -9.199 -26.337  -9.836  1.00 98.29           C  
ATOM   4559  HA2 GLY B 136     -10.164 -26.300 -10.341  1.00 98.29           H  
ATOM   4560  HA3 GLY B 136      -9.036 -27.347  -9.459  1.00 98.29           H  
ATOM   4561  C   GLY B 136      -8.104 -26.026 -10.862  1.00 98.29           C  
ATOM   4562  O   GLY B 136      -8.258 -26.365 -12.032  1.00 98.29           O  
ATOM   4563  N   ILE B 137      -7.013 -25.383 -10.435  1.00 98.09           N  
ATOM   4564  H   ILE B 137      -6.930 -25.174  -9.451  1.00 98.09           H  
ATOM   4565  CA  ILE B 137      -5.870 -25.005 -11.276  1.00 98.09           C  
ATOM   4566  HA  ILE B 137      -6.120 -25.160 -12.326  1.00 98.09           H  
ATOM   4567  C   ILE B 137      -4.682 -25.914 -10.931  1.00 98.09           C  
ATOM   4568  CB  ILE B 137      -5.556 -23.500 -11.079  1.00 98.09           C  
ATOM   4569  HB  ILE B 137      -5.367 -23.328 -10.020  1.00 98.09           H  
ATOM   4570  O   ILE B 137      -4.413 -26.145  -9.755  1.00 98.09           O  
ATOM   4571  CG1 ILE B 137      -6.762 -22.625 -11.508  1.00 98.09           C  
ATOM   4572 HG12 ILE B 137      -7.663 -22.968 -10.999  1.00 98.09           H  
ATOM   4573 HG13 ILE B 137      -6.926 -22.733 -12.580  1.00 98.09           H  
ATOM   4574  CG2 ILE B 137      -4.292 -23.095 -11.859  1.00 98.09           C  
ATOM   4575 HG21 ILE B 137      -4.074 -22.037 -11.708  1.00 98.09           H  
ATOM   4576 HG22 ILE B 137      -4.419 -23.286 -12.925  1.00 98.09           H  
ATOM   4577 HG23 ILE B 137      -3.426 -23.645 -11.491  1.00 98.09           H  
ATOM   4578  CD1 ILE B 137      -6.614 -21.134 -11.176  1.00 98.09           C  
ATOM   4579 HD11 ILE B 137      -7.557 -20.626 -11.377  1.00 98.09           H  
ATOM   4580 HD12 ILE B 137      -5.838 -20.680 -11.792  1.00 98.09           H  
ATOM   4581 HD13 ILE B 137      -6.363 -21.010 -10.122  1.00 98.09           H  
ATOM   4582  N   ASP B 138      -3.962 -26.425 -11.939  1.00 97.54           N  
ATOM   4583  H   ASP B 138      -4.216 -26.190 -12.887  1.00 97.54           H  
ATOM   4584  CA  ASP B 138      -2.671 -27.099 -11.724  1.00 97.54           C  
ATOM   4585  HA  ASP B 138      -2.800 -27.867 -10.962  1.00 97.54           H  
ATOM   4586  C   ASP B 138      -1.632 -26.057 -11.259  1.00 97.54           C  
ATOM   4587  CB  ASP B 138      -2.212 -27.819 -13.009  1.00 97.54           C  
ATOM   4588  HB2 ASP B 138      -2.983 -28.537 -13.290  1.00 97.54           H  
ATOM   4589  HB3 ASP B 138      -2.125 -27.091 -13.816  1.00 97.54           H  
ATOM   4590  O   ASP B 138      -1.321 -25.142 -12.033  1.00 97.54           O  
ATOM   4591  CG  ASP B 138      -0.870 -28.568 -12.874  1.00 97.54           C  
ATOM   4592  OD1 ASP B 138      -0.059 -28.218 -11.988  1.00 97.54           O  
ATOM   4593  OD2 ASP B 138      -0.635 -29.495 -13.675  1.00 97.54           O  
ATOM   4594  N   PRO B 139      -1.059 -26.170 -10.046  1.00 97.88           N  
ATOM   4595  CA  PRO B 139      -0.076 -25.212  -9.542  1.00 97.88           C  
ATOM   4596  HA  PRO B 139      -0.567 -24.248  -9.412  1.00 97.88           H  
ATOM   4597  C   PRO B 139       1.134 -25.012 -10.463  1.00 97.88           C  
ATOM   4598  CB  PRO B 139       0.356 -25.757  -8.175  1.00 97.88           C  
ATOM   4599  HB2 PRO B 139       0.561 -24.953  -7.467  1.00 97.88           H  
ATOM   4600  HB3 PRO B 139       1.232 -26.396  -8.285  1.00 97.88           H  
ATOM   4601  O   PRO B 139       1.637 -23.895 -10.589  1.00 97.88           O  
ATOM   4602  CG  PRO B 139      -0.827 -26.612  -7.727  1.00 97.88           C  
ATOM   4603  HG2 PRO B 139      -0.526 -27.403  -7.040  1.00 97.88           H  
ATOM   4604  HG3 PRO B 139      -1.585 -25.978  -7.267  1.00 97.88           H  
ATOM   4605  CD  PRO B 139      -1.356 -27.177  -9.038  1.00 97.88           C  
ATOM   4606  HD2 PRO B 139      -2.425 -27.365  -8.939  1.00 97.88           H  
ATOM   4607  HD3 PRO B 139      -0.834 -28.101  -9.284  1.00 97.88           H  
ATOM   4608  N   HIS B 140       1.583 -26.053 -11.173  1.00 95.09           N  
ATOM   4609  H   HIS B 140       1.065 -26.920 -11.154  1.00 95.09           H  
ATOM   4610  CA  HIS B 140       2.701 -25.939 -12.111  1.00 95.09           C  
ATOM   4611  HA  HIS B 140       3.528 -25.438 -11.606  1.00 95.09           H  
ATOM   4612  C   HIS B 140       2.362 -25.081 -13.336  1.00 95.09           C  
ATOM   4613  CB  HIS B 140       3.166 -27.333 -12.549  1.00 95.09           C  
ATOM   4614  HB2 HIS B 140       3.908 -27.215 -13.339  1.00 95.09           H  
ATOM   4615  HB3 HIS B 140       2.323 -27.876 -12.976  1.00 95.09           H  
ATOM   4616  O   HIS B 140       3.270 -24.504 -13.937  1.00 95.09           O  
ATOM   4617  CG  HIS B 140       3.797 -28.178 -11.469  1.00 95.09           C  
ATOM   4618  CD2 HIS B 140       4.427 -27.753 -10.328  1.00 95.09           C  
ATOM   4619  HD2 HIS B 140       4.521 -26.729  -9.996  1.00 95.09           H  
ATOM   4620  ND1 HIS B 140       3.926 -29.545 -11.509  1.00 95.09           N  
ATOM   4621  HD1 HIS B 140       3.586 -30.148 -12.245  1.00 95.09           H  
ATOM   4622  CE1 HIS B 140       4.613 -29.938 -10.425  1.00 95.09           C  
ATOM   4623  HE1 HIS B 140       4.874 -30.961 -10.200  1.00 95.09           H  
ATOM   4624  NE2 HIS B 140       4.954 -28.874  -9.678  1.00 95.09           N  
ATOM   4625  N   SER B 141       1.078 -24.942 -13.686  1.00 96.86           N  
ATOM   4626  H   SER B 141       0.379 -25.397 -13.117  1.00 96.86           H  
ATOM   4627  CA  SER B 141       0.633 -24.097 -14.803  1.00 96.86           C  
ATOM   4628  HA  SER B 141       1.290 -24.296 -15.651  1.00 96.86           H  
ATOM   4629  C   SER B 141       0.735 -22.592 -14.519  1.00 96.86           C  
ATOM   4630  CB  SER B 141      -0.788 -24.471 -15.238  1.00 96.86           C  
ATOM   4631  HB2 SER B 141      -0.869 -25.554 -15.328  1.00 96.86           H  
ATOM   4632  HB3 SER B 141      -0.980 -24.028 -16.215  1.00 96.86           H  
ATOM   4633  O   SER B 141       0.721 -21.798 -15.458  1.00 96.86           O  
ATOM   4634  OG  SER B 141      -1.770 -23.992 -14.342  1.00 96.86           O  
ATOM   4635  HG  SER B 141      -1.628 -24.393 -13.481  1.00 96.86           H  
ATOM   4636  N   LEU B 142       0.885 -22.191 -13.249  1.00 97.87           N  
ATOM   4637  H   LEU B 142       0.885 -22.889 -12.519  1.00 97.87           H  
ATOM   4638  CA  LEU B 142       1.058 -20.787 -12.859  1.00 97.87           C  
ATOM   4639  HA  LEU B 142       0.481 -20.166 -13.545  1.00 97.87           H  
ATOM   4640  C   LEU B 142       2.508 -20.294 -12.979  1.00 97.87           C  
ATOM   4641  CB  LEU B 142       0.514 -20.566 -11.437  1.00 97.87           C  
ATOM   4642  HB2 LEU B 142       1.059 -21.211 -10.747  1.00 97.87           H  
ATOM   4643  HB3 LEU B 142       0.720 -19.534 -11.154  1.00 97.87           H  
ATOM   4644  O   LEU B 142       2.746 -19.084 -12.888  1.00 97.87           O  
ATOM   4645  CG  LEU B 142      -0.996 -20.811 -11.264  1.00 97.87           C  
ATOM   4646  HG  LEU B 142      -1.223 -21.862 -11.443  1.00 97.87           H  
ATOM   4647  CD1 LEU B 142      -1.392 -20.462  -9.830  1.00 97.87           C  
ATOM   4648 HD11 LEU B 142      -1.214 -19.404  -9.637  1.00 97.87           H  
ATOM   4649 HD12 LEU B 142      -2.448 -20.681  -9.676  1.00 97.87           H  
ATOM   4650 HD13 LEU B 142      -0.800 -21.055  -9.132  1.00 97.87           H  
ATOM   4651  CD2 LEU B 142      -1.837 -19.947 -12.209  1.00 97.87           C  
ATOM   4652 HD21 LEU B 142      -2.892 -20.022 -11.946  1.00 97.87           H  
ATOM   4653 HD22 LEU B 142      -1.717 -20.295 -13.235  1.00 97.87           H  
ATOM   4654 HD23 LEU B 142      -1.530 -18.903 -12.135  1.00 97.87           H  
ATOM   4655  N   ARG B 143       3.477 -21.189 -13.217  1.00 95.19           N  
ATOM   4656  H   ARG B 143       3.210 -22.157 -13.328  1.00 95.19           H  
ATOM   4657  CA  ARG B 143       4.884 -20.811 -13.404  1.00 95.19           C  
ATOM   4658  HA  ARG B 143       5.213 -20.288 -12.506  1.00 95.19           H  
ATOM   4659  C   ARG B 143       5.043 -19.854 -14.585  1.00 95.19           C  
ATOM   4660  CB  ARG B 143       5.764 -22.052 -13.605  1.00 95.19           C  
ATOM   4661  HB2 ARG B 143       6.726 -21.735 -14.006  1.00 95.19           H  
ATOM   4662  HB3 ARG B 143       5.297 -22.722 -14.327  1.00 95.19           H  
ATOM   4663  O   ARG B 143       4.579 -20.130 -15.689  1.00 95.19           O  
ATOM   4664  CG  ARG B 143       6.019 -22.789 -12.286  1.00 95.19           C  
ATOM   4665  HG2 ARG B 143       6.511 -22.105 -11.594  1.00 95.19           H  
ATOM   4666  HG3 ARG B 143       5.074 -23.123 -11.855  1.00 95.19           H  
ATOM   4667  CD  ARG B 143       6.935 -23.993 -12.517  1.00 95.19           C  
ATOM   4668  HD2 ARG B 143       7.838 -23.658 -13.027  1.00 95.19           H  
ATOM   4669  HD3 ARG B 143       6.408 -24.703 -13.154  1.00 95.19           H  
ATOM   4670  NE  ARG B 143       7.307 -24.634 -11.243  1.00 95.19           N  
ATOM   4671  HE  ARG B 143       7.074 -24.129 -10.400  1.00 95.19           H  
ATOM   4672  NH1 ARG B 143       8.219 -26.550 -12.122  1.00 95.19           N  
ATOM   4673 HH11 ARG B 143       7.998 -26.221 -13.051  1.00 95.19           H  
ATOM   4674 HH12 ARG B 143       8.603 -27.473 -11.982  1.00 95.19           H  
ATOM   4675  NH2 ARG B 143       8.124 -26.285  -9.909  1.00 95.19           N  
ATOM   4676 HH21 ARG B 143       7.887 -25.744  -9.090  1.00 95.19           H  
ATOM   4677 HH22 ARG B 143       8.494 -27.217  -9.790  1.00 95.19           H  
ATOM   4678  CZ  ARG B 143       7.883 -25.814 -11.098  1.00 95.19           C  
ATOM   4679  N   GLY B 144       5.731 -18.738 -14.362  1.00 95.62           N  
ATOM   4680  H   GLY B 144       6.047 -18.555 -13.420  1.00 95.62           H  
ATOM   4681  CA  GLY B 144       5.961 -17.714 -15.385  1.00 95.62           C  
ATOM   4682  HA2 GLY B 144       6.810 -17.100 -15.085  1.00 95.62           H  
ATOM   4683  HA3 GLY B 144       6.218 -18.199 -16.326  1.00 95.62           H  
ATOM   4684  C   GLY B 144       4.761 -16.795 -15.645  1.00 95.62           C  
ATOM   4685  O   GLY B 144       4.800 -16.000 -16.583  1.00 95.62           O  
ATOM   4686  N   THR B 145       3.683 -16.892 -14.858  1.00 97.84           N  
ATOM   4687  H   THR B 145       3.693 -17.564 -14.103  1.00 97.84           H  
ATOM   4688  CA  THR B 145       2.516 -16.005 -14.986  1.00 97.84           C  
ATOM   4689  HA  THR B 145       2.459 -15.666 -16.021  1.00 97.84           H  
ATOM   4690  C   THR B 145       2.661 -14.761 -14.112  1.00 97.84           C  
ATOM   4691  CB  THR B 145       1.183 -16.711 -14.689  1.00 97.84           C  
ATOM   4692  HB  THR B 145       0.380 -16.011 -14.916  1.00 97.84           H  
ATOM   4693  O   THR B 145       3.248 -14.809 -13.030  1.00 97.84           O  
ATOM   4694  CG2 THR B 145       0.965 -17.958 -15.548  1.00 97.84           C  
ATOM   4695 HG21 THR B 145       0.974 -17.684 -16.603  1.00 97.84           H  
ATOM   4696 HG22 THR B 145       1.746 -18.698 -15.369  1.00 97.84           H  
ATOM   4697 HG23 THR B 145      -0.001 -18.401 -15.306  1.00 97.84           H  
ATOM   4698  OG1 THR B 145       1.065 -17.051 -13.327  1.00 97.84           O  
ATOM   4699  HG1 THR B 145       1.675 -17.771 -13.155  1.00 97.84           H  
ATOM   4700  N   ALA B 146       2.084 -13.638 -14.549  1.00 98.44           N  
ATOM   4701  H   ALA B 146       1.620 -13.648 -15.446  1.00 98.44           H  
ATOM   4702  CA  ALA B 146       2.043 -12.393 -13.780  1.00 98.44           C  
ATOM   4703  HA  ALA B 146       3.011 -12.249 -13.301  1.00 98.44           H  
ATOM   4704  C   ALA B 146       0.991 -12.467 -12.656  1.00 98.44           C  
ATOM   4705  CB  ALA B 146       1.831 -11.218 -14.745  1.00 98.44           C  
ATOM   4706  HB1 ALA B 146       2.644 -11.186 -15.471  1.00 98.44           H  
ATOM   4707  HB2 ALA B 146       1.830 -10.283 -14.185  1.00 98.44           H  
ATOM   4708  HB3 ALA B 146       0.880 -11.319 -15.268  1.00 98.44           H  
ATOM   4709  O   ALA B 146      -0.009 -11.753 -12.676  1.00 98.44           O  
ATOM   4710  N   THR B 147       1.172 -13.383 -11.709  1.00 98.86           N  
ATOM   4711  H   THR B 147       1.989 -13.974 -11.777  1.00 98.86           H  
ATOM   4712  CA  THR B 147       0.316 -13.528 -10.526  1.00 98.86           C  
ATOM   4713  HA  THR B 147      -0.663 -13.094 -10.728  1.00 98.86           H  
ATOM   4714  C   THR B 147       0.950 -12.782  -9.358  1.00 98.86           C  
ATOM   4715  CB  THR B 147       0.095 -15.008 -10.195  1.00 98.86           C  
ATOM   4716  HB  THR B 147       1.060 -15.487 -10.030  1.00 98.86           H  
ATOM   4717  O   THR B 147       2.075 -13.100  -8.980  1.00 98.86           O  
ATOM   4718  CG2 THR B 147      -0.790 -15.210  -8.963  1.00 98.86           C  
ATOM   4719 HG21 THR B 147      -0.985 -16.274  -8.828  1.00 98.86           H  
ATOM   4720 HG22 THR B 147      -0.288 -14.834  -8.072  1.00 98.86           H  
ATOM   4721 HG23 THR B 147      -1.736 -14.683  -9.086  1.00 98.86           H  
ATOM   4722  OG1 THR B 147      -0.557 -15.630 -11.284  1.00 98.86           O  
ATOM   4723  HG1 THR B 147       0.094 -16.089 -11.819  1.00 98.86           H  
ATOM   4724  N   GLY B 148       0.260 -11.777  -8.816  1.00 98.88           N  
ATOM   4725  H   GLY B 148      -0.673 -11.593  -9.158  1.00 98.88           H  
ATOM   4726  CA  GLY B 148       0.742 -10.996  -7.673  1.00 98.88           C  
ATOM   4727  HA2 GLY B 148       1.815 -10.834  -7.778  1.00 98.88           H  
ATOM   4728  HA3 GLY B 148       0.260 -10.019  -7.661  1.00 98.88           H  
ATOM   4729  C   GLY B 148       0.486 -11.689  -6.331  1.00 98.88           C  
ATOM   4730  O   GLY B 148      -0.448 -12.485  -6.205  1.00 98.88           O  
ATOM   4731  N   VAL B 149       1.291 -11.369  -5.317  1.00 98.91           N  
ATOM   4732  H   VAL B 149       2.013 -10.685  -5.496  1.00 98.91           H  
ATOM   4733  CA  VAL B 149       1.162 -11.892  -3.946  1.00 98.91           C  
ATOM   4734  HA  VAL B 149       0.213 -12.421  -3.850  1.00 98.91           H  
ATOM   4735  C   VAL B 149       1.151 -10.725  -2.958  1.00 98.91           C  
ATOM   4736  CB  VAL B 149       2.286 -12.899  -3.613  1.00 98.91           C  
ATOM   4737  HB  VAL B 149       3.251 -12.395  -3.656  1.00 98.91           H  
ATOM   4738  O   VAL B 149       2.181 -10.099  -2.725  1.00 98.91           O  
ATOM   4739  CG1 VAL B 149       2.104 -13.485  -2.206  1.00 98.91           C  
ATOM   4740 HG11 VAL B 149       2.897 -14.205  -2.006  1.00 98.91           H  
ATOM   4741 HG12 VAL B 149       2.170 -12.693  -1.459  1.00 98.91           H  
ATOM   4742 HG13 VAL B 149       1.136 -13.980  -2.126  1.00 98.91           H  
ATOM   4743  CG2 VAL B 149       2.315 -14.074  -4.598  1.00 98.91           C  
ATOM   4744 HG21 VAL B 149       2.574 -13.718  -5.595  1.00 98.91           H  
ATOM   4745 HG22 VAL B 149       3.076 -14.793  -4.294  1.00 98.91           H  
ATOM   4746 HG23 VAL B 149       1.343 -14.565  -4.633  1.00 98.91           H  
ATOM   4747  N   PHE B 150      -0.000 -10.440  -2.352  1.00 98.85           N  
ATOM   4748  H   PHE B 150      -0.799 -11.029  -2.540  1.00 98.85           H  
ATOM   4749  CA  PHE B 150      -0.189  -9.305  -1.441  1.00 98.85           C  
ATOM   4750  HA  PHE B 150       0.740  -8.741  -1.358  1.00 98.85           H  
ATOM   4751  C   PHE B 150      -0.567  -9.808  -0.043  1.00 98.85           C  
ATOM   4752  CB  PHE B 150      -1.248  -8.346  -2.007  1.00 98.85           C  
ATOM   4753  HB2 PHE B 150      -1.362  -7.513  -1.312  1.00 98.85           H  
ATOM   4754  HB3 PHE B 150      -2.207  -8.861  -2.054  1.00 98.85           H  
ATOM   4755  O   PHE B 150      -1.640 -10.390   0.143  1.00 98.85           O  
ATOM   4756  CG  PHE B 150      -0.934  -7.778  -3.379  1.00 98.85           C  
ATOM   4757  CD1 PHE B 150      -0.314  -6.520  -3.504  1.00 98.85           C  
ATOM   4758  HD1 PHE B 150      -0.046  -5.955  -2.623  1.00 98.85           H  
ATOM   4759  CD2 PHE B 150      -1.290  -8.496  -4.538  1.00 98.85           C  
ATOM   4760  HD2 PHE B 150      -1.763  -9.463  -4.447  1.00 98.85           H  
ATOM   4761  CE1 PHE B 150      -0.061  -5.984  -4.780  1.00 98.85           C  
ATOM   4762  HE1 PHE B 150       0.384  -5.006  -4.886  1.00 98.85           H  
ATOM   4763  CE2 PHE B 150      -1.028  -7.962  -5.812  1.00 98.85           C  
ATOM   4764  HE2 PHE B 150      -1.302  -8.510  -6.701  1.00 98.85           H  
ATOM   4765  CZ  PHE B 150      -0.410  -6.706  -5.932  1.00 98.85           C  
ATOM   4766  HZ  PHE B 150      -0.207  -6.291  -6.908  1.00 98.85           H  
ATOM   4767  N   LEU B 151       0.303  -9.596   0.948  1.00 98.72           N  
ATOM   4768  H   LEU B 151       1.141  -9.068   0.750  1.00 98.72           H  
ATOM   4769  CA  LEU B 151       0.141 -10.158   2.294  1.00 98.72           C  
ATOM   4770  HA  LEU B 151      -0.831 -10.646   2.373  1.00 98.72           H  
ATOM   4771  C   LEU B 151       0.180  -9.095   3.389  1.00 98.72           C  
ATOM   4772  CB  LEU B 151       1.231 -11.210   2.562  1.00 98.72           C  
ATOM   4773  HB2 LEU B 151       1.174 -11.497   3.612  1.00 98.72           H  
ATOM   4774  HB3 LEU B 151       2.205 -10.746   2.404  1.00 98.72           H  
ATOM   4775  O   LEU B 151       1.091  -8.277   3.431  1.00 98.72           O  
ATOM   4776  CG  LEU B 151       1.142 -12.485   1.712  1.00 98.72           C  
ATOM   4777  HG  LEU B 151       1.258 -12.235   0.657  1.00 98.72           H  
ATOM   4778  CD1 LEU B 151       2.277 -13.414   2.129  1.00 98.72           C  
ATOM   4779 HD11 LEU B 151       2.156 -13.693   3.176  1.00 98.72           H  
ATOM   4780 HD12 LEU B 151       2.262 -14.313   1.513  1.00 98.72           H  
ATOM   4781 HD13 LEU B 151       3.237 -12.912   2.011  1.00 98.72           H  
ATOM   4782  CD2 LEU B 151      -0.172 -13.244   1.910  1.00 98.72           C  
ATOM   4783 HD21 LEU B 151      -1.004 -12.661   1.514  1.00 98.72           H  
ATOM   4784 HD22 LEU B 151      -0.336 -13.448   2.968  1.00 98.72           H  
ATOM   4785 HD23 LEU B 151      -0.131 -14.184   1.359  1.00 98.72           H  
ATOM   4786  N   GLY B 152      -0.759  -9.172   4.331  1.00 98.61           N  
ATOM   4787  H   GLY B 152      -1.514  -9.829   4.194  1.00 98.61           H  
ATOM   4788  CA  GLY B 152      -0.634  -8.531   5.639  1.00 98.61           C  
ATOM   4789  HA2 GLY B 152      -0.093  -7.590   5.544  1.00 98.61           H  
ATOM   4790  HA3 GLY B 152      -1.628  -8.326   6.034  1.00 98.61           H  
ATOM   4791  C   GLY B 152       0.095  -9.443   6.626  1.00 98.61           C  
ATOM   4792  O   GLY B 152      -0.444 -10.489   6.995  1.00 98.61           O  
ATOM   4793  N   VAL B 153       1.301  -9.068   7.055  1.00 97.06           N  
ATOM   4794  H   VAL B 153       1.678  -8.183   6.748  1.00 97.06           H  
ATOM   4795  CA  VAL B 153       2.116  -9.853   8.000  1.00 97.06           C  
ATOM   4796  HA  VAL B 153       1.446 -10.346   8.703  1.00 97.06           H  
ATOM   4797  C   VAL B 153       3.038  -8.938   8.806  1.00 97.06           C  
ATOM   4798  CB  VAL B 153       2.912 -10.953   7.260  1.00 97.06           C  
ATOM   4799  HB  VAL B 153       2.201 -11.532   6.671  1.00 97.06           H  
ATOM   4800  O   VAL B 153       3.516  -7.930   8.293  1.00 97.06           O  
ATOM   4801  CG1 VAL B 153       3.967 -10.404   6.290  1.00 97.06           C  
ATOM   4802 HG11 VAL B 153       4.737  -9.852   6.831  1.00 97.06           H  
ATOM   4803 HG12 VAL B 153       3.495  -9.738   5.567  1.00 97.06           H  
ATOM   4804 HG13 VAL B 153       4.435 -11.227   5.750  1.00 97.06           H  
ATOM   4805  CG2 VAL B 153       3.584 -11.937   8.227  1.00 97.06           C  
ATOM   4806 HG21 VAL B 153       2.854 -12.314   8.944  1.00 97.06           H  
ATOM   4807 HG22 VAL B 153       3.986 -12.782   7.668  1.00 97.06           H  
ATOM   4808 HG23 VAL B 153       4.402 -11.459   8.765  1.00 97.06           H  
ATOM   4809  N   ALA B 154       3.313  -9.311  10.055  1.00 94.46           N  
ATOM   4810  H   ALA B 154       2.929 -10.180  10.398  1.00 94.46           H  
ATOM   4811  CA  ALA B 154       4.243  -8.615  10.940  1.00 94.46           C  
ATOM   4812  HA  ALA B 154       4.868  -7.944  10.351  1.00 94.46           H  
ATOM   4813  C   ALA B 154       5.172  -9.618  11.650  1.00 94.46           C  
ATOM   4814  CB  ALA B 154       3.437  -7.762  11.928  1.00 94.46           C  
ATOM   4815  HB1 ALA B 154       4.112  -7.208  12.581  1.00 94.46           H  
ATOM   4816  HB2 ALA B 154       2.825  -7.045  11.381  1.00 94.46           H  
ATOM   4817  HB3 ALA B 154       2.794  -8.398  12.536  1.00 94.46           H  
ATOM   4818  O   ALA B 154       4.875 -10.813  11.726  1.00 94.46           O  
ATOM   4819  N   LYS B 155       6.306  -9.134  12.176  1.00 92.78           N  
ATOM   4820  H   LYS B 155       6.463  -8.138  12.118  1.00 92.78           H  
ATOM   4821  CA  LYS B 155       7.215  -9.943  13.006  1.00 92.78           C  
ATOM   4822  HA  LYS B 155       7.270 -10.952  12.598  1.00 92.78           H  
ATOM   4823  C   LYS B 155       6.680 -10.043  14.436  1.00 92.78           C  
ATOM   4824  CB  LYS B 155       8.638  -9.353  13.036  1.00 92.78           C  
ATOM   4825  HB2 LYS B 155       9.207  -9.866  13.811  1.00 92.78           H  
ATOM   4826  HB3 LYS B 155       8.582  -8.297  13.300  1.00 92.78           H  
ATOM   4827  O   LYS B 155       6.530  -9.014  15.093  1.00 92.78           O  
ATOM   4828  CG  LYS B 155       9.387  -9.510  11.708  1.00 92.78           C  
ATOM   4829  HG2 LYS B 155       9.446 -10.566  11.447  1.00 92.78           H  
ATOM   4830  HG3 LYS B 155       8.808  -8.993  10.943  1.00 92.78           H  
ATOM   4831  CD  LYS B 155      10.805  -8.910  11.747  1.00 92.78           C  
ATOM   4832  HD2 LYS B 155      11.203  -8.859  10.734  1.00 92.78           H  
ATOM   4833  HD3 LYS B 155      10.758  -7.898  12.149  1.00 92.78           H  
ATOM   4834  CE  LYS B 155      11.760  -9.759  12.598  1.00 92.78           C  
ATOM   4835  HE2 LYS B 155      11.386  -9.836  13.618  1.00 92.78           H  
ATOM   4836  HE3 LYS B 155      11.793 -10.770  12.194  1.00 92.78           H  
ATOM   4837  NZ  LYS B 155      13.134  -9.203  12.641  1.00 92.78           N  
ATOM   4838  HZ1 LYS B 155      13.603  -9.231  11.747  1.00 92.78           H  
ATOM   4839  HZ2 LYS B 155      13.668  -9.800  13.257  1.00 92.78           H  
ATOM   4840  HZ3 LYS B 155      13.176  -8.288  13.066  1.00 92.78           H  
ATOM   4841  N   PHE B 156       6.502 -11.270  14.929  1.00 90.24           N  
ATOM   4842  H   PHE B 156       6.577 -12.049  14.291  1.00 90.24           H  
ATOM   4843  CA  PHE B 156       6.147 -11.574  16.329  1.00 90.24           C  
ATOM   4844  HA  PHE B 156       5.816 -10.657  16.815  1.00 90.24           H  
ATOM   4845  C   PHE B 156       7.330 -12.080  17.181  1.00 90.24           C  
ATOM   4846  CB  PHE B 156       4.965 -12.558  16.355  1.00 90.24           C  
ATOM   4847  HB2 PHE B 156       5.202 -13.430  15.746  1.00 90.24           H  
ATOM   4848  HB3 PHE B 156       4.807 -12.909  17.375  1.00 90.24           H  
ATOM   4849  O   PHE B 156       7.129 -12.476  18.329  1.00 90.24           O  
ATOM   4850  CG  PHE B 156       3.670 -11.936  15.885  1.00 90.24           C  
ATOM   4851  CD1 PHE B 156       2.953 -11.088  16.747  1.00 90.24           C  
ATOM   4852  HD1 PHE B 156       3.313 -10.904  17.748  1.00 90.24           H  
ATOM   4853  CD2 PHE B 156       3.211 -12.162  14.576  1.00 90.24           C  
ATOM   4854  HD2 PHE B 156       3.761 -12.814  13.914  1.00 90.24           H  
ATOM   4855  CE1 PHE B 156       1.791 -10.447  16.288  1.00 90.24           C  
ATOM   4856  HE1 PHE B 156       1.253  -9.770  16.934  1.00 90.24           H  
ATOM   4857  CE2 PHE B 156       2.051 -11.521  14.116  1.00 90.24           C  
ATOM   4858  HE2 PHE B 156       1.725 -11.675  13.098  1.00 90.24           H  
ATOM   4859  CZ  PHE B 156       1.351 -10.655  14.967  1.00 90.24           C  
ATOM   4860  HZ  PHE B 156       0.486 -10.129  14.590  1.00 90.24           H  
ATOM   4861  N   GLY B 157       8.545 -12.072  16.619  1.00 89.42           N  
ATOM   4862  H   GLY B 157       8.630 -11.706  15.682  1.00 89.42           H  
ATOM   4863  CA  GLY B 157       9.769 -12.582  17.244  1.00 89.42           C  
ATOM   4864  HA2 GLY B 157       9.821 -12.245  18.279  1.00 89.42           H  
ATOM   4865  HA3 GLY B 157      10.638 -12.184  16.720  1.00 89.42           H  
ATOM   4866  C   GLY B 157       9.829 -14.110  17.235  1.00 89.42           C  
ATOM   4867  O   GLY B 157       9.118 -14.762  17.991  1.00 89.42           O  
ATOM   4868  N   TYR B 158      10.673 -14.700  16.384  1.00 91.10           N  
ATOM   4869  H   TYR B 158      11.270 -14.119  15.813  1.00 91.10           H  
ATOM   4870  CA  TYR B 158      10.872 -16.154  16.314  1.00 91.10           C  
ATOM   4871  HA  TYR B 158      10.410 -16.630  17.179  1.00 91.10           H  
ATOM   4872  C   TYR B 158      12.365 -16.477  16.352  1.00 91.10           C  
ATOM   4873  CB  TYR B 158      10.203 -16.737  15.058  1.00 91.10           C  
ATOM   4874  HB2 TYR B 158       9.134 -16.526  15.099  1.00 91.10           H  
ATOM   4875  HB3 TYR B 158      10.600 -16.235  14.175  1.00 91.10           H  
ATOM   4876  O   TYR B 158      13.085 -16.187  15.402  1.00 91.10           O  
ATOM   4877  CG  TYR B 158      10.397 -18.239  14.906  1.00 91.10           C  
ATOM   4878  CD1 TYR B 158      11.386 -18.742  14.040  1.00 91.10           C  
ATOM   4879  HD1 TYR B 158      12.014 -18.063  13.482  1.00 91.10           H  
ATOM   4880  CD2 TYR B 158       9.606 -19.137  15.649  1.00 91.10           C  
ATOM   4881  HD2 TYR B 158       8.859 -18.755  16.329  1.00 91.10           H  
ATOM   4882  CE1 TYR B 158      11.571 -20.131  13.905  1.00 91.10           C  
ATOM   4883  HE1 TYR B 158      12.327 -20.506  13.231  1.00 91.10           H  
ATOM   4884  CE2 TYR B 158       9.786 -20.528  15.518  1.00 91.10           C  
ATOM   4885  HE2 TYR B 158       9.184 -21.219  16.091  1.00 91.10           H  
ATOM   4886  OH  TYR B 158      10.947 -22.368  14.490  1.00 91.10           O  
ATOM   4887  HH  TYR B 158      11.702 -22.529  13.919  1.00 91.10           H  
ATOM   4888  CZ  TYR B 158      10.768 -21.028  14.638  1.00 91.10           C  
ATOM   4889  N   GLY B 159      12.828 -17.054  17.463  1.00 85.78           N  
ATOM   4890  H   GLY B 159      12.193 -17.215  18.233  1.00 85.78           H  
ATOM   4891  CA  GLY B 159      14.233 -17.424  17.660  1.00 85.78           C  
ATOM   4892  HA2 GLY B 159      14.560 -18.043  16.825  1.00 85.78           H  
ATOM   4893  HA3 GLY B 159      14.312 -18.006  18.578  1.00 85.78           H  
ATOM   4894  C   GLY B 159      15.208 -16.247  17.782  1.00 85.78           C  
ATOM   4895  O   GLY B 159      16.410 -16.477  17.786  1.00 85.78           O  
ATOM   4896  N   GLU B 160      14.716 -15.008  17.877  1.00 79.58           N  
ATOM   4897  H   GLU B 160      13.714 -14.891  17.839  1.00 79.58           H  
ATOM   4898  CA  GLU B 160      15.541 -13.793  18.006  1.00 79.58           C  
ATOM   4899  HA  GLU B 160      16.446 -13.910  17.409  1.00 79.58           H  
ATOM   4900  C   GLU B 160      16.012 -13.541  19.452  1.00 79.58           C  
ATOM   4901  CB  GLU B 160      14.762 -12.575  17.466  1.00 79.58           C  
ATOM   4902  HB2 GLU B 160      13.819 -12.484  18.005  1.00 79.58           H  
ATOM   4903  HB3 GLU B 160      15.348 -11.672  17.639  1.00 79.58           H  
ATOM   4904  O   GLU B 160      16.949 -12.782  19.677  1.00 79.58           O  
ATOM   4905  CG  GLU B 160      14.482 -12.685  15.958  1.00 79.58           C  
ATOM   4906  HG2 GLU B 160      15.430 -12.828  15.438  1.00 79.58           H  
ATOM   4907  HG3 GLU B 160      13.866 -13.565  15.774  1.00 79.58           H  
ATOM   4908  CD  GLU B 160      13.753 -11.466  15.371  1.00 79.58           C  
ATOM   4909  OE1 GLU B 160      14.198 -10.951  14.319  1.00 79.58           O  
ATOM   4910  OE2 GLU B 160      12.665 -11.092  15.863  1.00 79.58           O  
ATOM   4911  N   ASP B 161      15.385 -14.196  20.432  1.00 69.32           N  
ATOM   4912  H   ASP B 161      14.676 -14.871  20.183  1.00 69.32           H  
ATOM   4913  CA  ASP B 161      15.729 -14.147  21.858  1.00 69.32           C  
ATOM   4914  HA  ASP B 161      16.068 -13.140  22.100  1.00 69.32           H  
ATOM   4915  C   ASP B 161      16.863 -15.113  22.245  1.00 69.32           C  
ATOM   4916  CB  ASP B 161      14.458 -14.433  22.679  1.00 69.32           C  
ATOM   4917  HB2 ASP B 161      13.699 -13.696  22.417  1.00 69.32           H  
ATOM   4918  HB3 ASP B 161      14.694 -14.298  23.734  1.00 69.32           H  
ATOM   4919  O   ASP B 161      17.448 -15.003  23.327  1.00 69.32           O  
ATOM   4920  CG  ASP B 161      13.861 -15.839  22.479  1.00 69.32           C  
ATOM   4921  OD1 ASP B 161      14.077 -16.450  21.402  1.00 69.32           O  
ATOM   4922  OD2 ASP B 161      13.150 -16.292  23.404  1.00 69.32           O  
ATOM   4923  N   THR B 162      17.202 -16.055  21.362  1.00 67.06           N  
ATOM   4924  H   THR B 162      16.702 -16.058  20.485  1.00 67.06           H  
ATOM   4925  CA  THR B 162      18.351 -16.947  21.509  1.00 67.06           C  
ATOM   4926  HA  THR B 162      18.773 -16.800  22.503  1.00 67.06           H  
ATOM   4927  C   THR B 162      19.434 -16.590  20.502  1.00 67.06           C  
ATOM   4928  CB  THR B 162      17.940 -18.426  21.431  1.00 67.06           C  
ATOM   4929  HB  THR B 162      17.136 -18.598  22.146  1.00 67.06           H  
ATOM   4930  O   THR B 162      19.160 -16.169  19.382  1.00 67.06           O  
ATOM   4931  CG2 THR B 162      17.483 -18.901  20.052  1.00 67.06           C  
ATOM   4932 HG21 THR B 162      16.605 -18.329  19.753  1.00 67.06           H  
ATOM   4933 HG22 THR B 162      18.265 -18.756  19.306  1.00 67.06           H  
ATOM   4934 HG23 THR B 162      17.210 -19.955  20.098  1.00 67.06           H  
ATOM   4935  OG1 THR B 162      19.035 -19.244  21.789  1.00 67.06           O  
ATOM   4936  HG1 THR B 162      19.536 -19.366  20.979  1.00 67.06           H  
ATOM   4937  N   ALA B 163      20.695 -16.821  20.871  1.00 61.83           N
[truncated: 1,852,399 more chars]
