# Supplementary material for: Module-Based Polyketide Synthase Engineering for de Novo Polyketide Biosynthesis
Source: ACS Synth Biol. 2023 Oct 23;12(11):3148–55. doi: 10.1021/acssynbio.3c00282 (PMC10661043; doi:10.1021/acssynbio.3c00282)
Supplement: Supplementary file 2 — sb3c00282_si_002.zip [file sb3c00282_si_002.zip › Final_PKS_Structures/menzella_pdbs/eryM2_ACP_rapM2_KSAT_dimer.pdb]

ATOM      1  N   LEU A   1      31.017  46.937  -0.124  1.00 73.06           N  
ATOM      2  H   LEU A   1      30.348  46.863  -0.877  1.00 73.06           H  
ATOM      3  H2  LEU A   1      31.250  47.912   0.004  1.00 73.06           H  
ATOM      4  H3  LEU A   1      31.846  46.419  -0.377  1.00 73.06           H  
ATOM      5  CA  LEU A   1      30.424  46.393   1.120  1.00 73.06           C  
ATOM      6  HA  LEU A   1      29.536  46.980   1.352  1.00 73.06           H  
ATOM      7  C   LEU A   1      31.339  46.602   2.323  1.00 73.06           C  
ATOM      8  CB  LEU A   1      29.957  44.938   0.948  1.00 73.06           C  
ATOM      9  HB2 LEU A   1      29.918  44.444   1.919  1.00 73.06           H  
ATOM     10  HB3 LEU A   1      30.674  44.401   0.328  1.00 73.06           H  
ATOM     11  O   LEU A   1      30.960  47.383   3.178  1.00 73.06           O  
ATOM     12  CG  LEU A   1      28.552  44.887   0.311  1.00 73.06           C  
ATOM     13  HG  LEU A   1      28.485  45.655  -0.460  1.00 73.06           H  
ATOM     14  CD1 LEU A   1      28.307  43.537  -0.354  1.00 73.06           C  
ATOM     15 HD11 LEU A   1      28.366  42.736   0.383  1.00 73.06           H  
ATOM     16 HD12 LEU A   1      27.314  43.520  -0.805  1.00 73.06           H  
ATOM     17 HD13 LEU A   1      29.040  43.350  -1.138  1.00 73.06           H  
ATOM     18  CD2 LEU A   1      27.463  45.136   1.357  1.00 73.06           C  
ATOM     19 HD21 LEU A   1      26.482  45.105   0.882  1.00 73.06           H  
ATOM     20 HD22 LEU A   1      27.581  46.113   1.826  1.00 73.06           H  
ATOM     21 HD23 LEU A   1      27.494  44.366   2.127  1.00 73.06           H  
ATOM     22  N   ALA A   2      32.542  46.013   2.380  1.00 68.65           N  
ATOM     23  H   ALA A   2      32.790  45.288   1.722  1.00 68.65           H  
ATOM     24  CA  ALA A   2      33.445  46.161   3.537  1.00 68.65           C  
ATOM     25  HA  ALA A   2      32.961  45.730   4.414  1.00 68.65           H  
ATOM     26  C   ALA A   2      33.802  47.622   3.891  1.00 68.65           C  
ATOM     27  CB  ALA A   2      34.710  45.340   3.258  1.00 68.65           C  
ATOM     28  HB1 ALA A   2      34.453  44.294   3.095  1.00 68.65           H  
ATOM     29  HB2 ALA A   2      35.372  45.389   4.122  1.00 68.65           H  
ATOM     30  HB3 ALA A   2      35.241  45.725   2.387  1.00 68.65           H  
ATOM     31  O   ALA A   2      33.834  47.977   5.065  1.00 68.65           O  
ATOM     32  N   GLY A   3      33.987  48.483   2.881  1.00 72.23           N  
ATOM     33  H   GLY A   3      34.050  48.106   1.946  1.00 72.23           H  
ATOM     34  CA  GLY A   3      34.287  49.909   3.072  1.00 72.23           C  
ATOM     35  HA2 GLY A   3      35.074  50.003   3.821  1.00 72.23           H  
ATOM     36  HA3 GLY A   3      34.664  50.323   2.137  1.00 72.23           H  
ATOM     37  C   GLY A   3      33.115  50.786   3.533  1.00 72.23           C  
ATOM     38  O   GLY A   3      33.315  51.982   3.724  1.00 72.23           O  
ATOM     39  N   LEU A   4      31.904  50.236   3.687  1.00 80.07           N  
ATOM     40  H   LEU A   4      31.815  49.231   3.649  1.00 80.07           H  
ATOM     41  CA  LEU A   4      30.774  50.993   4.228  1.00 80.07           C  
ATOM     42  HA  LEU A   4      30.812  51.995   3.801  1.00 80.07           H  
ATOM     43  C   LEU A   4      30.894  51.109   5.757  1.00 80.07           C  
ATOM     44  CB  LEU A   4      29.431  50.355   3.834  1.00 80.07           C  
ATOM     45  HB2 LEU A   4      28.640  50.796   4.441  1.00 80.07           H  
ATOM     46  HB3 LEU A   4      29.470  49.293   4.073  1.00 80.07           H  
ATOM     47  O   LEU A   4      31.276  50.129   6.414  1.00 80.07           O  
ATOM     48  CG  LEU A   4      29.051  50.530   2.354  1.00 80.07           C  
ATOM     49  HG  LEU A   4      29.882  50.209   1.726  1.00 80.07           H  
ATOM     50  CD1 LEU A   4      27.848  49.644   2.027  1.00 80.07           C  
ATOM     51 HD11 LEU A   4      28.069  48.603   2.262  1.00 80.07           H  
ATOM     52 HD12 LEU A   4      27.587  49.737   0.973  1.00 80.07           H  
ATOM     53 HD13 LEU A   4      26.991  49.960   2.623  1.00 80.07           H  
ATOM     54  CD2 LEU A   4      28.696  51.978   2.013  1.00 80.07           C  
ATOM     55 HD21 LEU A   4      27.915  52.344   2.680  1.00 80.07           H  
ATOM     56 HD22 LEU A   4      29.568  52.624   2.117  1.00 80.07           H  
ATOM     57 HD23 LEU A   4      28.336  52.048   0.987  1.00 80.07           H  
ATOM     58  N   PRO A   5      30.519  52.263   6.342  1.00 74.22           N  
ATOM     59  CA  PRO A   5      30.301  52.382   7.777  1.00 74.22           C  
ATOM     60  HA  PRO A   5      31.262  52.311   8.286  1.00 74.22           H  
ATOM     61  C   PRO A   5      29.355  51.285   8.264  1.00 74.22           C  
ATOM     62  CB  PRO A   5      29.688  53.769   8.005  1.00 74.22           C  
ATOM     63  HB2 PRO A   5      28.600  53.703   8.032  1.00 74.22           H  
ATOM     64  HB3 PRO A   5      30.062  54.231   8.918  1.00 74.22           H  
ATOM     65  O   PRO A   5      28.401  50.922   7.579  1.00 74.22           O  
ATOM     66  CG  PRO A   5      30.098  54.561   6.766  1.00 74.22           C  
ATOM     67  HG2 PRO A   5      29.380  55.347   6.531  1.00 74.22           H  
ATOM     68  HG3 PRO A   5      31.094  54.979   6.911  1.00 74.22           H  
ATOM     69  CD  PRO A   5      30.144  53.500   5.673  1.00 74.22           C  
ATOM     70  HD2 PRO A   5      29.157  53.387   5.224  1.00 74.22           H  
ATOM     71  HD3 PRO A   5      30.874  53.789   4.917  1.00 74.22           H  
ATOM     72  N   ARG A   6      29.601  50.762   9.466  1.00 71.36           N  
ATOM     73  H   ARG A   6      30.401  51.117   9.970  1.00 71.36           H  
ATOM     74  CA  ARG A   6      28.942  49.545   9.960  1.00 71.36           C  
ATOM     75  HA  ARG A   6      29.256  48.710   9.334  1.00 71.36           H  
ATOM     76  C   ARG A   6      27.412  49.570   9.860  1.00 71.36           C  
ATOM     77  CB  ARG A   6      29.417  49.287  11.393  1.00 71.36           C  
ATOM     78  HB2 ARG A   6      30.507  49.272  11.400  1.00 71.36           H  
ATOM     79  HB3 ARG A   6      29.074  50.090  12.045  1.00 71.36           H  
ATOM     80  O   ARG A   6      26.840  48.622   9.345  1.00 71.36           O  
ATOM     81  CG  ARG A   6      28.904  47.945  11.925  1.00 71.36           C  
ATOM     82  HG2 ARG A   6      29.188  47.145  11.241  1.00 71.36           H  
ATOM     83  HG3 ARG A   6      27.818  47.961  12.011  1.00 71.36           H  
ATOM     84  CD  ARG A   6      29.511  47.679  13.302  1.00 71.36           C  
ATOM     85  HD2 ARG A   6      30.598  47.734  13.229  1.00 71.36           H  
ATOM     86  HD3 ARG A   6      29.157  48.442  13.995  1.00 71.36           H  
ATOM     87  NE  ARG A   6      29.127  46.348  13.788  1.00 71.36           N  
ATOM     88  HE  ARG A   6      28.627  45.753  13.142  1.00 71.36           H  
ATOM     89  NH1 ARG A   6      30.114  46.487  15.860  1.00 71.36           N  
ATOM     90 HH11 ARG A   6      30.440  47.418  15.640  1.00 71.36           H  
ATOM     91 HH12 ARG A   6      30.295  46.071  16.762  1.00 71.36           H  
ATOM     92  NH2 ARG A   6      28.977  44.651  15.277  1.00 71.36           N  
ATOM     93 HH21 ARG A   6      29.169  44.229  16.175  1.00 71.36           H  
ATOM     94 HH22 ARG A   6      28.469  44.123  14.582  1.00 71.36           H  
ATOM     95  CZ  ARG A   6      29.407  45.839  14.972  1.00 71.36           C  
ATOM     96  N   ALA A   7      26.758  50.644  10.308  1.00 72.82           N  
ATOM     97  H   ALA A   7      27.289  51.413  10.691  1.00 72.82           H  
ATOM     98  CA  ALA A   7      25.294  50.737  10.291  1.00 72.82           C  
ATOM     99  HA  ALA A   7      24.883  49.886  10.833  1.00 72.82           H  
ATOM    100  C   ALA A   7      24.713  50.686   8.865  1.00 72.82           C  
ATOM    101  CB  ALA A   7      24.882  52.021  11.021  1.00 72.82           C  
ATOM    102  HB1 ALA A   7      23.794  52.088  11.045  1.00 72.82           H  
ATOM    103  HB2 ALA A   7      25.275  52.896  10.503  1.00 72.82           H  
ATOM    104  HB3 ALA A   7      25.253  52.005  12.045  1.00 72.82           H  
ATOM    105  O   ALA A   7      23.767  49.943   8.606  1.00 72.82           O  
ATOM    106  N   GLU A   8      25.320  51.419   7.926  1.00 80.60           N  
ATOM    107  H   GLU A   8      26.120  51.982   8.176  1.00 80.60           H  
ATOM    108  CA  GLU A   8      24.943  51.360   6.508  1.00 80.60           C  
ATOM    109  HA  GLU A   8      23.874  51.544   6.401  1.00 80.60           H  
ATOM    110  C   GLU A   8      25.227  49.979   5.915  1.00 80.60           C  
ATOM    111  CB  GLU A   8      25.711  52.419   5.707  1.00 80.60           C  
ATOM    112  HB2 GLU A   8      26.772  52.355   5.950  1.00 80.60           H  
ATOM    113  HB3 GLU A   8      25.587  52.204   4.645  1.00 80.60           H  
ATOM    114  O   GLU A   8      24.410  49.441   5.168  1.00 80.60           O  
ATOM    115  CG  GLU A   8      25.201  53.843   5.969  1.00 80.60           C  
ATOM    116  HG2 GLU A   8      24.138  53.881   5.729  1.00 80.60           H  
ATOM    117  HG3 GLU A   8      25.320  54.068   7.028  1.00 80.60           H  
ATOM    118  CD  GLU A   8      25.950  54.903   5.144  1.00 80.60           C  
ATOM    119  OE1 GLU A   8      25.523  56.075   5.206  1.00 80.60           O  
ATOM    120  OE2 GLU A   8      26.962  54.550   4.492  1.00 80.60           O  
ATOM    121  N   ARG A   9      26.357  49.366   6.285  1.00 81.76           N  
ATOM    122  H   ARG A   9      26.985  49.870   6.895  1.00 81.76           H  
ATOM    123  CA  ARG A   9      26.738  48.030   5.825  1.00 81.76           C  
ATOM    124  HA  ARG A   9      26.738  48.037   4.735  1.00 81.76           H  
ATOM    125  C   ARG A   9      25.724  46.968   6.247  1.00 81.76           C  
ATOM    126  CB  ARG A   9      28.146  47.706   6.332  1.00 81.76           C  
ATOM    127  HB2 ARG A   9      28.117  47.549   7.410  1.00 81.76           H  
ATOM    128  HB3 ARG A   9      28.803  48.552   6.131  1.00 81.76           H  
ATOM    129  O   ARG A   9      25.304  46.184   5.402  1.00 81.76           O  
ATOM    130  CG  ARG A   9      28.717  46.456   5.650  1.00 81.76           C  
ATOM    131  HG2 ARG A   9      28.138  45.576   5.929  1.00 81.76           H  
ATOM    132  HG3 ARG A   9      28.668  46.580   4.568  1.00 81.76           H  
ATOM    133  CD  ARG A   9      30.178  46.259   6.059  1.00 81.76           C  
ATOM    134  HD2 ARG A   9      30.743  47.154   5.798  1.00 81.76           H  
ATOM    135  HD3 ARG A   9      30.588  45.413   5.506  1.00 81.76           H  
ATOM    136  NE  ARG A   9      30.273  45.979   7.492  1.00 81.76           N  
ATOM    137  HE  ARG A   9      29.603  45.323   7.866  1.00 81.76           H  
ATOM    138  NH1 ARG A   9      32.084  47.264   8.084  1.00 81.76           N  
ATOM    139 HH11 ARG A   9      32.779  47.523   8.769  1.00 81.76           H  
ATOM    140 HH12 ARG A   9      32.129  47.653   7.153  1.00 81.76           H  
ATOM    141  NH2 ARG A   9      31.027  45.959   9.589  1.00 81.76           N  
ATOM    142 HH21 ARG A   9      30.291  45.279   9.715  1.00 81.76           H  
ATOM    143 HH22 ARG A   9      31.785  46.026  10.253  1.00 81.76           H  
ATOM    144  CZ  ARG A   9      31.137  46.414   8.376  1.00 81.76           C  
ATOM    145  N   THR A  10      25.299  46.951   7.511  1.00 81.54           N  
ATOM    146  H   THR A  10      25.724  47.585   8.173  1.00 81.54           H  
ATOM    147  CA  THR A  10      24.305  45.987   8.011  1.00 81.54           C  
ATOM    148  HA  THR A  10      24.664  44.977   7.812  1.00 81.54           H  
ATOM    149  C   THR A  10      22.958  46.148   7.307  1.00 81.54           C  
ATOM    150  CB  THR A  10      24.100  46.136   9.527  1.00 81.54           C  
ATOM    151  HB  THR A  10      23.640  47.103   9.730  1.00 81.54           H  
ATOM    152  O   THR A  10      22.380  45.156   6.861  1.00 81.54           O  
ATOM    153  CG2 THR A  10      23.211  45.034  10.104  1.00 81.54           C  
ATOM    154 HG21 THR A  10      23.613  44.053   9.850  1.00 81.54           H  
ATOM    155 HG22 THR A  10      23.168  45.133  11.189  1.00 81.54           H  
ATOM    156 HG23 THR A  10      22.198  45.121   9.711  1.00 81.54           H  
ATOM    157  OG1 THR A  10      25.329  46.087  10.216  1.00 81.54           O  
ATOM    158  HG1 THR A  10      25.731  45.222  10.103  1.00 81.54           H  
ATOM    159  N   ALA A  11      22.469  47.384   7.155  1.00 86.75           N  
ATOM    160  H   ALA A  11      22.985  48.171   7.523  1.00 86.75           H  
ATOM    161  CA  ALA A  11      21.219  47.650   6.440  1.00 86.75           C  
ATOM    162  HA  ALA A  11      20.405  47.126   6.939  1.00 86.75           H  
ATOM    163  C   ALA A  11      21.286  47.145   4.990  1.00 86.75           C  
ATOM    164  CB  ALA A  11      20.944  49.158   6.491  1.00 86.75           C  
ATOM    165  HB1 ALA A  11      21.748  49.706   6.001  1.00 86.75           H  
ATOM    166  HB2 ALA A  11      20.872  49.486   7.528  1.00 86.75           H  
ATOM    167  HB3 ALA A  11      20.004  49.376   5.984  1.00 86.75           H  
ATOM    168  O   ALA A  11      20.347  46.516   4.490  1.00 86.75           O  
ATOM    169  N   GLU A  12      22.430  47.356   4.342  1.00 89.21           N  
ATOM    170  H   GLU A  12      23.144  47.923   4.776  1.00 89.21           H  
ATOM    171  CA  GLU A  12      22.630  46.928   2.969  1.00 89.21           C  
ATOM    172  HA  GLU A  12      21.713  47.197   2.445  1.00 89.21           H  
ATOM    173  C   GLU A  12      22.750  45.407   2.823  1.00 89.21           C  
ATOM    174  CB  GLU A  12      23.828  47.702   2.393  1.00 89.21           C  
ATOM    175  HB2 GLU A  12      24.744  47.328   2.852  1.00 89.21           H  
ATOM    176  HB3 GLU A  12      23.730  48.757   2.651  1.00 89.21           H  
ATOM    177  O   GLU A  12      22.242  44.835   1.856  1.00 89.21           O  
ATOM    178  CG  GLU A  12      23.970  47.612   0.873  1.00 89.21           C  
ATOM    179  HG2 GLU A  12      24.905  48.100   0.598  1.00 89.21           H  
ATOM    180  HG3 GLU A  12      24.056  46.565   0.582  1.00 89.21           H  
ATOM    181  CD  GLU A  12      22.818  48.264   0.092  1.00 89.21           C  
ATOM    182  OE1 GLU A  12      23.036  48.585  -1.094  1.00 89.21           O  
ATOM    183  OE2 GLU A  12      21.662  48.332   0.561  1.00 89.21           O  
ATOM    184  N   LEU A  13      23.324  44.726   3.817  1.00 91.25           N  
ATOM    185  H   LEU A  13      23.742  45.251   4.572  1.00 91.25           H  
ATOM    186  CA  LEU A  13      23.353  43.264   3.881  1.00 91.25           C  
ATOM    187  HA  LEU A  13      23.714  42.884   2.926  1.00 91.25           H  
ATOM    188  C   LEU A  13      21.955  42.666   4.077  1.00 91.25           C  
ATOM    189  CB  LEU A  13      24.314  42.812   4.993  1.00 91.25           C  
ATOM    190  HB2 LEU A  13      24.139  41.757   5.205  1.00 91.25           H  
ATOM    191  HB3 LEU A  13      24.088  43.369   5.902  1.00 91.25           H  
ATOM    192  O   LEU A  13      21.599  41.728   3.367  1.00 91.25           O  
ATOM    193  CG  LEU A  13      25.801  42.990   4.643  1.00 91.25           C  
ATOM    194  HG  LEU A  13      25.988  44.000   4.277  1.00 91.25           H  
ATOM    195  CD1 LEU A  13      26.641  42.765   5.896  1.00 91.25           C  
ATOM    196 HD11 LEU A  13      27.702  42.854   5.664  1.00 91.25           H  
ATOM    197 HD12 LEU A  13      26.444  41.773   6.302  1.00 91.25           H  
ATOM    198 HD13 LEU A  13      26.387  43.513   6.648  1.00 91.25           H  
ATOM    199  CD2 LEU A  13      26.258  42.000   3.567  1.00 91.25           C  
ATOM    200 HD21 LEU A  13      25.762  42.212   2.620  1.00 91.25           H  
ATOM    201 HD22 LEU A  13      27.335  42.086   3.421  1.00 91.25           H  
ATOM    202 HD23 LEU A  13      26.026  40.982   3.879  1.00 91.25           H  
ATOM    203  N   VAL A  14      21.118  43.220   4.962  1.00 90.97           N  
ATOM    204  H   VAL A  14      21.459  43.977   5.537  1.00 90.97           H  
ATOM    205  CA  VAL A  14      19.723  42.758   5.118  1.00 90.97           C  
ATOM    206  HA  VAL A  14      19.729  41.695   5.356  1.00 90.97           H  
ATOM    207  C   VAL A  14      18.956  42.916   3.805  1.00 90.97           C  
ATOM    208  CB  VAL A  14      19.007  43.502   6.263  1.00 90.97           C  
ATOM    209  HB  VAL A  14      19.115  44.577   6.118  1.00 90.97           H  
ATOM    210  O   VAL A  14      18.244  42.000   3.385  1.00 90.97           O  
ATOM    211  CG1 VAL A  14      17.507  43.171   6.323  1.00 90.97           C  
ATOM    212 HG11 VAL A  14      17.369  42.091   6.377  1.00 90.97           H  
ATOM    213 HG12 VAL A  14      16.995  43.566   5.446  1.00 90.97           H  
ATOM    214 HG13 VAL A  14      17.066  43.628   7.209  1.00 90.97           H  
ATOM    215  CG2 VAL A  14      19.611  43.124   7.619  1.00 90.97           C  
ATOM    216 HG21 VAL A  14      20.680  43.334   7.634  1.00 90.97           H  
ATOM    217 HG22 VAL A  14      19.454  42.063   7.817  1.00 90.97           H  
ATOM    218 HG23 VAL A  14      19.139  43.705   8.411  1.00 90.97           H  
ATOM    219  N   ARG A  15      19.126  44.050   3.112  1.00 90.34           N  
ATOM    220  H   ARG A  15      19.719  44.766   3.506  1.00 90.34           H  
ATOM    221  CA  ARG A  15      18.509  44.274   1.798  1.00 90.34           C  
ATOM    222  HA  ARG A  15      17.433  44.129   1.894  1.00 90.34           H  
ATOM    223  C   ARG A  15      19.001  43.259   0.763  1.00 90.34           C  
ATOM    224  CB  ARG A  15      18.781  45.718   1.352  1.00 90.34           C  
ATOM    225  HB2 ARG A  15      19.838  45.827   1.109  1.00 90.34           H  
ATOM    226  HB3 ARG A  15      18.549  46.400   2.170  1.00 90.34           H  
ATOM    227  O   ARG A  15      18.180  42.709   0.025  1.00 90.34           O  
ATOM    228  CG  ARG A  15      17.917  46.097   0.137  1.00 90.34           C  
ATOM    229  HG2 ARG A  15      16.867  46.068   0.430  1.00 90.34           H  
ATOM    230  HG3 ARG A  15      18.068  45.383  -0.672  1.00 90.34           H  
ATOM    231  CD  ARG A  15      18.246  47.499  -0.383  1.00 90.34           C  
ATOM    232  HD2 ARG A  15      18.202  48.209   0.444  1.00 90.34           H  
ATOM    233  HD3 ARG A  15      17.489  47.777  -1.117  1.00 90.34           H  
ATOM    234  NE  ARG A  15      19.589  47.539  -0.982  1.00 90.34           N  
ATOM    235  HE  ARG A  15      20.364  47.508  -0.335  1.00 90.34           H  
ATOM    236  NH1 ARG A  15      19.126  48.527  -3.011  1.00 90.34           N  
ATOM    237 HH11 ARG A  15      19.501  48.762  -3.919  1.00 90.34           H  
ATOM    238 HH12 ARG A  15      18.183  48.749  -2.724  1.00 90.34           H  
ATOM    239  NH2 ARG A  15      21.128  47.733  -2.638  1.00 90.34           N  
ATOM    240 HH21 ARG A  15      21.564  46.914  -2.239  1.00 90.34           H  
ATOM    241 HH22 ARG A  15      21.776  48.442  -2.326  1.00 90.34           H  
ATOM    242  CZ  ARG A  15      19.935  47.936  -2.187  1.00 90.34           C  
ATOM    243  N   LEU A  16      20.304  42.979   0.728  1.00 91.71           N  
ATOM    244  H   LEU A  16      20.917  43.497   1.342  1.00 91.71           H  
ATOM    245  CA  LEU A  16      20.908  41.988  -0.166  1.00 91.71           C  
ATOM    246  HA  LEU A  16      20.683  42.270  -1.194  1.00 91.71           H  
ATOM    247  C   LEU A  16      20.333  40.586   0.069  1.00 91.71           C  
ATOM    248  CB  LEU A  16      22.436  42.004   0.036  1.00 91.71           C  
ATOM    249  HB2 LEU A  16      22.650  41.792   1.083  1.00 91.71           H  
ATOM    250  HB3 LEU A  16      22.813  43.003  -0.183  1.00 91.71           H  
ATOM    251  O   LEU A  16      19.916  39.928  -0.889  1.00 91.71           O  
ATOM    252  CG  LEU A  16      23.205  40.977  -0.817  1.00 91.71           C  
ATOM    253  HG  LEU A  16      22.797  39.979  -0.655  1.00 91.71           H  
ATOM    254  CD1 LEU A  16      23.118  41.310  -2.307  1.00 91.71           C  
ATOM    255 HD11 LEU A  16      23.678  40.569  -2.877  1.00 91.71           H  
ATOM    256 HD12 LEU A  16      23.532  42.300  -2.496  1.00 91.71           H  
ATOM    257 HD13 LEU A  16      22.082  41.275  -2.645  1.00 91.71           H  
ATOM    258  CD2 LEU A  16      24.672  40.958  -0.387  1.00 91.71           C  
ATOM    259 HD21 LEU A  16      25.116  41.946  -0.514  1.00 91.71           H  
ATOM    260 HD22 LEU A  16      24.744  40.663   0.660  1.00 91.71           H  
ATOM    261 HD23 LEU A  16      25.225  40.234  -0.985  1.00 91.71           H  
ATOM    262  N   VAL A  17      20.266  40.139   1.326  1.00 93.33           N  
ATOM    263  H   VAL A  17      20.646  40.716   2.064  1.00 93.33           H  
ATOM    264  CA  VAL A  17      19.751  38.806   1.669  1.00 93.33           C  
ATOM    265  HA  VAL A  17      20.267  38.070   1.053  1.00 93.33           H  
ATOM    266  C   VAL A  17      18.269  38.697   1.328  1.00 93.33           C  
ATOM    267  CB  VAL A  17      20.016  38.443   3.143  1.00 93.33           C  
ATOM    268  HB  VAL A  17      19.535  39.175   3.790  1.00 93.33           H  
ATOM    269  O   VAL A  17      17.874  37.731   0.678  1.00 93.33           O  
ATOM    270  CG1 VAL A  17      19.470  37.047   3.461  1.00 93.33           C  
ATOM    271 HG11 VAL A  17      19.903  36.305   2.791  1.00 93.33           H  
ATOM    272 HG12 VAL A  17      18.384  37.016   3.369  1.00 93.33           H  
ATOM    273 HG13 VAL A  17      19.735  36.787   4.486  1.00 93.33           H  
ATOM    274  CG2 VAL A  17      21.516  38.397   3.463  1.00 93.33           C  
ATOM    275 HG21 VAL A  17      21.652  38.250   4.535  1.00 93.33           H  
ATOM    276 HG22 VAL A  17      21.993  37.574   2.931  1.00 93.33           H  
ATOM    277 HG23 VAL A  17      22.014  39.324   3.180  1.00 93.33           H  
ATOM    278  N   ARG A  18      17.446  39.700   1.665  1.00 91.15           N  
ATOM    279  H   ARG A  18      17.828  40.470   2.195  1.00 91.15           H  
ATOM    280  CA  ARG A  18      16.014  39.712   1.311  1.00 91.15           C  
ATOM    281  HA  ARG A  18      15.533  38.819   1.709  1.00 91.15           H  
ATOM    282  C   ARG A  18      15.784  39.678  -0.199  1.00 91.15           C  
ATOM    283  CB  ARG A  18      15.331  40.949   1.898  1.00 91.15           C  
ATOM    284  HB2 ARG A  18      15.903  41.837   1.629  1.00 91.15           H  
ATOM    285  HB3 ARG A  18      14.339  41.036   1.456  1.00 91.15           H  
ATOM    286  O   ARG A  18      14.964  38.896  -0.665  1.00 91.15           O  
ATOM    287  CG  ARG A  18      15.180  40.869   3.423  1.00 91.15           C  
ATOM    288  HG2 ARG A  18      16.149  40.701   3.893  1.00 91.15           H  
ATOM    289  HG3 ARG A  18      14.524  40.041   3.689  1.00 91.15           H  
ATOM    290  CD  ARG A  18      14.594  42.184   3.943  1.00 91.15           C  
ATOM    291  HD2 ARG A  18      15.190  43.014   3.564  1.00 91.15           H  
ATOM    292  HD3 ARG A  18      14.659  42.181   5.031  1.00 91.15           H  
ATOM    293  NE  ARG A  18      13.189  42.330   3.531  1.00 91.15           N  
ATOM    294  HE  ARG A  18      12.739  41.510   3.149  1.00 91.15           H  
ATOM    295  NH1 ARG A  18      12.759  44.446   4.298  1.00 91.15           N  
ATOM    296 HH11 ARG A  18      13.717  44.514   4.611  1.00 91.15           H  
ATOM    297 HH12 ARG A  18      12.101  45.193   4.463  1.00 91.15           H  
ATOM    298  NH2 ARG A  18      11.134  43.235   3.345  1.00 91.15           N  
ATOM    299 HH21 ARG A  18      10.851  42.343   2.967  1.00 91.15           H  
ATOM    300 HH22 ARG A  18      10.441  43.947   3.523  1.00 91.15           H  
ATOM    301  CZ  ARG A  18      12.374  43.344   3.719  1.00 91.15           C  
ATOM    302  N   THR A  19      16.534  40.473  -0.962  1.00 90.65           N  
ATOM    303  H   THR A  19      17.189  41.090  -0.502  1.00 90.65           H  
ATOM    304  CA  THR A  19      16.441  40.504  -2.435  1.00 90.65           C  
ATOM    305  HA  THR A  19      15.407  40.675  -2.732  1.00 90.65           H  
ATOM    306  C   THR A  19      16.844  39.165  -3.047  1.00 90.65           C  
ATOM    307  CB  THR A  19      17.301  41.637  -3.019  1.00 90.65           C  
ATOM    308  HB  THR A  19      18.354  41.430  -2.829  1.00 90.65           H  
ATOM    309  O   THR A  19      16.149  38.646  -3.921  1.00 90.65           O  
ATOM    310  CG2 THR A  19      17.093  41.812  -4.522  1.00 90.65           C  
ATOM    311 HG21 THR A  19      17.452  40.934  -5.059  1.00 90.65           H  
ATOM    312 HG22 THR A  19      16.034  41.955  -4.738  1.00 90.65           H  
ATOM    313 HG23 THR A  19      17.649  42.683  -4.869  1.00 90.65           H  
ATOM    314  OG1 THR A  19      16.969  42.864  -2.406  1.00 90.65           O  
ATOM    315  HG1 THR A  19      17.373  42.860  -1.535  1.00 90.65           H  
ATOM    316  N   SER A  20      17.921  38.558  -2.542  1.00 92.69           N  
ATOM    317  H   SER A  20      18.457  39.033  -1.829  1.00 92.69           H  
ATOM    318  CA  SER A  20      18.371  37.232  -2.984  1.00 92.69           C  
ATOM    319  HA  SER A  20      18.498  37.242  -4.066  1.00 92.69           H  
ATOM    320  C   SER A  20      17.341  36.152  -2.642  1.00 92.69           C  
ATOM    321  CB  SER A  20      19.722  36.881  -2.350  1.00 92.69           C  
ATOM    322  HB2 SER A  20      19.611  36.778  -1.271  1.00 92.69           H  
ATOM    323  HB3 SER A  20      20.072  35.934  -2.761  1.00 92.69           H  
ATOM    324  O   SER A  20      17.025  35.315  -3.478  1.00 92.69           O  
ATOM    325  OG  SER A  20      20.679  37.886  -2.625  1.00 92.69           O  
ATOM    326  HG  SER A  20      20.494  38.643  -2.063  1.00 92.69           H  
ATOM    327  N   THR A  21      16.759  36.212  -1.444  1.00 89.63           N  
ATOM    328  H   THR A  21      17.070  36.931  -0.807  1.00 89.63           H  
ATOM    329  CA  THR A  21      15.709  35.292  -0.977  1.00 89.63           C  
ATOM    330  HA  THR A  21      16.074  34.266  -1.034  1.00 89.63           H  
ATOM    331  C   THR A  21      14.458  35.386  -1.851  1.00 89.63           C  
ATOM    332  CB  THR A  21      15.352  35.596   0.486  1.00 89.63           C  
ATOM    333  HB  THR A  21      14.943  36.604   0.559  1.00 89.63           H  
ATOM    334  O   THR A  21      13.970  34.366  -2.330  1.00 89.63           O  
ATOM    335  CG2 THR A  21      14.358  34.615   1.091  1.00 89.63           C  
ATOM    336 HG21 THR A  21      13.453  34.542   0.488  1.00 89.63           H  
ATOM    337 HG22 THR A  21      14.085  34.939   2.096  1.00 89.63           H  
ATOM    338 HG23 THR A  21      14.837  33.640   1.174  1.00 89.63           H  
ATOM    339  OG1 THR A  21      16.510  35.514   1.284  1.00 89.63           O  
ATOM    340  HG1 THR A  21      17.072  36.264   1.072  1.00 89.63           H  
ATOM    341  N   ALA A  22      13.982  36.605  -2.127  1.00 87.45           N  
ATOM    342  H   ALA A  22      14.418  37.409  -1.699  1.00 87.45           H  
ATOM    343  CA  ALA A  22      12.839  36.848  -3.006  1.00 87.45           C  
ATOM    344  HA  ALA A  22      11.963  36.340  -2.603  1.00 87.45           H  
ATOM    345  C   ALA A  22      13.087  36.293  -4.417  1.00 87.45           C  
ATOM    346  CB  ALA A  22      12.568  38.357  -3.028  1.00 87.45           C  
ATOM    347  HB1 ALA A  22      12.303  38.693  -2.026  1.00 87.45           H  
ATOM    348  HB2 ALA A  22      13.451  38.897  -3.370  1.00 87.45           H  
ATOM    349  HB3 ALA A  22      11.744  38.579  -3.707  1.00 87.45           H  
ATOM    350  O   ALA A  22      12.251  35.565  -4.946  1.00 87.45           O  
ATOM    351  N   THR A  23      14.279  36.537  -4.970  1.00 85.64           N  
ATOM    352  H   THR A  23      14.913  37.147  -4.473  1.00 85.64           H  
ATOM    353  CA  THR A  23      14.685  36.010  -6.284  1.00 85.64           C  
ATOM    354  HA  THR A  23      13.987  36.371  -7.039  1.00 85.64           H  
ATOM    355  C   THR A  23      14.662  34.478  -6.317  1.00 85.64           C  
ATOM    356  CB  THR A  23      16.098  36.497  -6.653  1.00 85.64           C  
ATOM    357  HB  THR A  23      16.819  36.087  -5.946  1.00 85.64           H  
ATOM    358  O   THR A  23      14.221  33.884  -7.298  1.00 85.64           O  
ATOM    359  CG2 THR A  23      16.515  36.086  -8.065  1.00 85.64           C  
ATOM    360 HG21 THR A  23      15.768  36.427  -8.783  1.00 85.64           H  
ATOM    361 HG22 THR A  23      16.613  35.002  -8.131  1.00 85.64           H  
ATOM    362 HG23 THR A  23      17.476  36.540  -8.306  1.00 85.64           H  
ATOM    363  OG1 THR A  23      16.185  37.903  -6.608  1.00 85.64           O  
ATOM    364  HG1 THR A  23      16.039  38.191  -5.704  1.00 85.64           H  
ATOM    365  N   VAL A  24      15.119  33.816  -5.249  1.00 83.85           N  
ATOM    366  H   VAL A  24      15.464  34.351  -4.464  1.00 83.85           H  
ATOM    367  CA  VAL A  24      15.161  32.346  -5.164  1.00 83.85           C  
ATOM    368  HA  VAL A  24      15.615  31.960  -6.076  1.00 83.85           H  
ATOM    369  C   VAL A  24      13.763  31.729  -5.091  1.00 83.85           C  
ATOM    370  CB  VAL A  24      16.030  31.907  -3.971  1.00 83.85           C  
ATOM    371  HB  VAL A  24      15.745  32.470  -3.082  1.00 83.85           H  
ATOM    372  O   VAL A  24      13.531  30.707  -5.740  1.00 83.85           O  
ATOM    373  CG1 VAL A  24      15.922  30.416  -3.655  1.00 83.85           C  
ATOM    374 HG11 VAL A  24      16.606  30.175  -2.841  1.00 83.85           H  
ATOM    375 HG12 VAL A  24      16.160  29.819  -4.535  1.00 83.85           H  
ATOM    376 HG13 VAL A  24      14.915  30.175  -3.314  1.00 83.85           H  
ATOM    377  CG2 VAL A  24      17.504  32.179  -4.282  1.00 83.85           C  
ATOM    378 HG21 VAL A  24      18.110  31.961  -3.403  1.00 83.85           H  
ATOM    379 HG22 VAL A  24      17.639  33.225  -4.555  1.00 83.85           H  
ATOM    380 HG23 VAL A  24      17.829  31.564  -5.122  1.00 83.85           H  
ATOM    381  N   LEU A  25      12.848  32.351  -4.343  1.00 81.26           N  
ATOM    382  H   LEU A  25      13.132  33.171  -3.827  1.00 81.26           H  
ATOM    383  CA  LEU A  25      11.461  31.897  -4.184  1.00 81.26           C  
ATOM    384  HA  LEU A  25      11.440  30.808  -4.162  1.00 81.26           H  
ATOM    385  C   LEU A  25      10.541  32.309  -5.346  1.00 81.26           C  
ATOM    386  CB  LEU A  25      10.922  32.430  -2.848  1.00 81.26           C  
ATOM    387  HB2 LEU A  25       9.855  32.212  -2.792  1.00 81.26           H  
ATOM    388  HB3 LEU A  25      11.039  33.514  -2.840  1.00 81.26           H  
ATOM    389  O   LEU A  25       9.447  31.766  -5.478  1.00 81.26           O  
ATOM    390  CG  LEU A  25      11.600  31.843  -1.599  1.00 81.26           C  
ATOM    391  HG  LEU A  25      12.672  32.038  -1.631  1.00 81.26           H  
ATOM    392  CD1 LEU A  25      11.018  32.550  -0.380  1.00 81.26           C  
ATOM    393 HD11 LEU A  25      11.258  33.613  -0.409  1.00 81.26           H  
ATOM    394 HD12 LEU A  25      11.424  32.102   0.527  1.00 81.26           H  
ATOM    395 HD13 LEU A  25       9.935  32.423  -0.365  1.00 81.26           H  
ATOM    396  CD2 LEU A  25      11.380  30.335  -1.462  1.00 81.26           C  
ATOM    397 HD21 LEU A  25      10.313  30.111  -1.488  1.00 81.26           H  
ATOM    398 HD22 LEU A  25      11.774  29.979  -0.510  1.00 81.26           H  
ATOM    399 HD23 LEU A  25      11.885  29.796  -2.263  1.00 81.26           H  
ATOM    400  N   GLY A  26      10.986  33.232  -6.206  1.00 75.68           N  
ATOM    401  H   GLY A  26      11.875  33.670  -6.010  1.00 75.68           H  
ATOM    402  CA  GLY A  26      10.223  33.717  -7.360  1.00 75.68           C  
ATOM    403  HA2 GLY A  26       9.633  32.903  -7.781  1.00 75.68           H  
ATOM    404  HA3 GLY A  26      10.926  34.061  -8.119  1.00 75.68           H  
ATOM    405  C   GLY A  26       9.276  34.880  -7.050  1.00 75.68           C  
ATOM    406  O   GLY A  26       8.248  35.012  -7.706  1.00 75.68           O  
ATOM    407  N   HIS A  27       9.596  35.712  -6.057  1.00 76.72           N  
ATOM    408  H   HIS A  27      10.481  35.568  -5.590  1.00 76.72           H  
ATOM    409  CA  HIS A  27       8.883  36.962  -5.786  1.00 76.72           C  
ATOM    410  HA  HIS A  27       7.852  36.869  -6.129  1.00 76.72           H  
ATOM    411  C   HIS A  27       9.527  38.142  -6.534  1.00 76.72           C  
ATOM    412  CB  HIS A  27       8.863  37.237  -4.275  1.00 76.72           C  
ATOM    413  HB2 HIS A  27       8.420  38.218  -4.104  1.00 76.72           H  
ATOM    414  HB3 HIS A  27       9.889  37.267  -3.908  1.00 76.72           H  
ATOM    415  O   HIS A  27      10.744  38.315  -6.471  1.00 76.72           O  
ATOM    416  CG  HIS A  27       8.091  36.230  -3.464  1.00 76.72           C  
ATOM    417  CD2 HIS A  27       8.602  35.380  -2.520  1.00 76.72           C  
ATOM    418  HD2 HIS A  27       9.639  35.297  -2.232  1.00 76.72           H  
ATOM    419  ND1 HIS A  27       6.730  36.026  -3.498  1.00 76.72           N  
ATOM    420  HD1 HIS A  27       6.075  36.461  -4.131  1.00 76.72           H  
ATOM    421  CE1 HIS A  27       6.431  35.072  -2.599  1.00 76.72           C  
ATOM    422  HE1 HIS A  27       5.443  34.680  -2.410  1.00 76.72           H  
ATOM    423  NE2 HIS A  27       7.541  34.657  -1.974  1.00 76.72           N  
ATOM    424  N   ASP A  28       8.713  38.999  -7.160  1.00 72.03           N  
ATOM    425  H   ASP A  28       7.749  38.731  -7.298  1.00 72.03           H  
ATOM    426  CA  ASP A  28       9.187  40.188  -7.894  1.00 72.03           C  
ATOM    427  HA  ASP A  28      10.054  39.912  -8.495  1.00 72.03           H  
ATOM    428  C   ASP A  28       9.611  41.354  -6.980  1.00 72.03           C  
ATOM    429  CB  ASP A  28       8.083  40.682  -8.843  1.00 72.03           C  
ATOM    430  HB2 ASP A  28       7.186  40.893  -8.261  1.00 72.03           H  
ATOM    431  HB3 ASP A  28       8.408  41.616  -9.302  1.00 72.03           H  
ATOM    432  O   ASP A  28      10.427  42.191  -7.369  1.00 72.03           O  
ATOM    433  CG  ASP A  28       7.747  39.702  -9.969  1.00 72.03           C  
ATOM    434  OD1 ASP A  28       8.681  39.036 -10.467  1.00 72.03           O  
ATOM    435  OD2 ASP A  28       6.551  39.651 -10.329  1.00 72.03           O  
ATOM    436  N   ASP A  29       9.065  41.424  -5.760  1.00 77.31           N  
ATOM    437  H   ASP A  29       8.423  40.691  -5.495  1.00 77.31           H  
ATOM    438  CA  ASP A  29       9.356  42.486  -4.790  1.00 77.31           C  
ATOM    439  HA  ASP A  29      10.007  43.213  -5.276  1.00 77.31           H  
ATOM    440  C   ASP A  29      10.056  41.917  -3.536  1.00 77.31           C  
ATOM    441  CB  ASP A  29       8.078  43.273  -4.432  1.00 77.31           C  
ATOM    442  HB2 ASP A  29       7.385  42.614  -3.908  1.00 77.31           H  
ATOM    443  HB3 ASP A  29       7.600  43.597  -5.356  1.00 77.31           H  
ATOM    444  O   ASP A  29       9.451  41.123  -2.806  1.00 77.31           O  
ATOM    445  CG  ASP A  29       8.340  44.520  -3.563  1.00 77.31           C  
ATOM    446  OD1 ASP A  29       9.487  44.720  -3.093  1.00 77.31           O  
ATOM    447  OD2 ASP A  29       7.387  45.286  -3.299  1.00 77.31           O  
ATOM    448  N   PRO A  30      11.291  42.354  -3.202  1.00 79.66           N  
ATOM    449  CA  PRO A  30      11.958  41.990  -1.951  1.00 79.66           C  
ATOM    450  HA  PRO A  30      12.181  40.924  -1.969  1.00 79.66           H  
ATOM    451  C   PRO A  30      11.140  42.291  -0.687  1.00 79.66           C  
ATOM    452  CB  PRO A  30      13.274  42.771  -1.915  1.00 79.66           C  
ATOM    453  HB2 PRO A  30      13.320  43.429  -1.047  1.00 79.66           H  
ATOM    454  HB3 PRO A  30      14.112  42.075  -1.872  1.00 79.66           H  
ATOM    455  O   PRO A  30      11.401  41.702   0.369  1.00 79.66           O  
ATOM    456  CG  PRO A  30      13.334  43.610  -3.191  1.00 79.66           C  
ATOM    457  HG2 PRO A  30      14.256  43.419  -3.740  1.00 79.66           H  
ATOM    458  HG3 PRO A  30      13.266  44.667  -2.934  1.00 79.66           H  
ATOM    459  CD  PRO A  30      12.125  43.213  -4.026  1.00 79.66           C  
ATOM    460  HD2 PRO A  30      11.597  44.118  -4.326  1.00 79.66           H  
ATOM    461  HD3 PRO A  30      12.446  42.664  -4.912  1.00 79.66           H  
ATOM    462  N   LYS A  31      10.156  43.201  -0.753  1.00 75.89           N  
ATOM    463  H   LYS A  31       9.985  43.661  -1.636  1.00 75.89           H  
ATOM    464  CA  LYS A  31       9.249  43.488   0.368  1.00 75.89           C  
ATOM    465  HA  LYS A  31       9.852  43.733   1.242  1.00 75.89           H  
ATOM    466  C   LYS A  31       8.386  42.292   0.765  1.00 75.89           C  
ATOM    467  CB  LYS A  31       8.356  44.690   0.059  1.00 75.89           C  
ATOM    468  HB2 LYS A  31       7.626  44.798   0.862  1.00 75.89           H  
ATOM    469  HB3 LYS A  31       7.805  44.502  -0.863  1.00 75.89           H  
ATOM    470  O   LYS A  31       7.993  42.240   1.928  1.00 75.89           O  
ATOM    471  CG  LYS A  31       9.151  45.998  -0.046  1.00 75.89           C  
ATOM    472  HG2 LYS A  31       9.655  46.197   0.900  1.00 75.89           H  
ATOM    473  HG3 LYS A  31       9.896  45.926  -0.838  1.00 75.89           H  
ATOM    474  CD  LYS A  31       8.182  47.137  -0.359  1.00 75.89           C  
ATOM    475  HD2 LYS A  31       7.625  46.879  -1.260  1.00 75.89           H  
ATOM    476  HD3 LYS A  31       7.481  47.254   0.467  1.00 75.89           H  
ATOM    477  CE  LYS A  31       8.942  48.440  -0.598  1.00 75.89           C  
ATOM    478  HE2 LYS A  31       9.669  48.257  -1.390  1.00 75.89           H  
ATOM    479  HE3 LYS A  31       9.475  48.721   0.309  1.00 75.89           H  
ATOM    480  NZ  LYS A  31       7.997  49.500  -1.017  1.00 75.89           N  
ATOM    481  HZ1 LYS A  31       7.315  49.679  -0.294  1.00 75.89           H  
ATOM    482  HZ2 LYS A  31       8.484  50.353  -1.251  1.00 75.89           H  
ATOM    483  HZ3 LYS A  31       7.500  49.178  -1.836  1.00 75.89           H  
ATOM    484  N   ALA A  32       8.162  41.331  -0.135  1.00 73.46           N  
ATOM    485  H   ALA A  32       8.528  41.442  -1.070  1.00 73.46           H  
ATOM    486  CA  ALA A  32       7.431  40.098   0.159  1.00 73.46           C  
ATOM    487  HA  ALA A  32       6.442  40.353   0.540  1.00 73.46           H  
ATOM    488  C   ALA A  32       8.129  39.232   1.224  1.00 73.46           C  
ATOM    489  CB  ALA A  32       7.259  39.322  -1.153  1.00 73.46           C  
ATOM    490  HB1 ALA A  32       6.744  39.939  -1.890  1.00 73.46           H  
ATOM    491  HB2 ALA A  32       6.669  38.423  -0.971  1.00 73.46           H  
ATOM    492  HB3 ALA A  32       8.231  39.027  -1.548  1.00 73.46           H  
ATOM    493  O   ALA A  32       7.473  38.526   1.982  1.00 73.46           O  
ATOM    494  N   VAL A  33       9.457  39.327   1.334  1.00 83.63           N  
ATOM    495  H   VAL A  33       9.944  39.939   0.695  1.00 83.63           H  
ATOM    496  CA  VAL A  33      10.244  38.593   2.330  1.00 83.63           C  
ATOM    497  HA  VAL A  33       9.707  37.695   2.634  1.00 83.63           H  
ATOM    498  C   VAL A  33      10.448  39.478   3.553  1.00 83.63           C  
ATOM    499  CB  VAL A  33      11.589  38.152   1.723  1.00 83.63           C  
ATOM    500  HB  VAL A  33      12.135  39.030   1.377  1.00 83.63           H  
ATOM    501  O   VAL A  33      11.224  40.434   3.495  1.00 83.63           O  
ATOM    502  CG1 VAL A  33      12.460  37.423   2.753  1.00 83.63           C  
ATOM    503 HG11 VAL A  33      11.947  36.530   3.109  1.00 83.63           H  
ATOM    504 HG12 VAL A  33      13.407  37.139   2.295  1.00 83.63           H  
ATOM    505 HG13 VAL A  33      12.680  38.065   3.605  1.00 83.63           H  
ATOM    506  CG2 VAL A  33      11.374  37.219   0.525  1.00 83.63           C  
ATOM    507 HG21 VAL A  33      10.826  37.729  -0.266  1.00 83.63           H  
ATOM    508 HG22 VAL A  33      10.809  36.339   0.833  1.00 83.63           H  
ATOM    509 HG23 VAL A  33      12.338  36.901   0.128  1.00 83.63           H  
ATOM    510  N   ARG A  34       9.795  39.187   4.681  1.00 79.12           N  
ATOM    511  H   ARG A  34       9.172  38.392   4.680  1.00 79.12           H  
ATOM    512  CA  ARG A  34      10.114  39.843   5.964  1.00 79.12           C  
ATOM    513  HA  ARG A  34      10.213  40.915   5.798  1.00 79.12           H  
ATOM    514  C   ARG A  34      11.457  39.327   6.485  1.00 79.12           C  
ATOM    515  CB  ARG A  34       8.993  39.608   6.982  1.00 79.12           C  
ATOM    516  HB2 ARG A  34       8.698  38.561   6.921  1.00 79.12           H  
ATOM    517  HB3 ARG A  34       9.368  39.808   7.986  1.00 79.12           H  
ATOM    518  O   ARG A  34      11.738  38.137   6.425  1.00 79.12           O  
ATOM    519  CG  ARG A  34       7.750  40.472   6.738  1.00 79.12           C  
ATOM    520  HG2 ARG A  34       7.356  40.272   5.742  1.00 79.12           H  
ATOM    521  HG3 ARG A  34       8.014  41.527   6.816  1.00 79.12           H  
ATOM    522  CD  ARG A  34       6.681  40.130   7.784  1.00 79.12           C  
ATOM    523  HD2 ARG A  34       6.463  39.065   7.705  1.00 79.12           H  
ATOM    524  HD3 ARG A  34       7.077  40.324   8.781  1.00 79.12           H  
ATOM    525  NE  ARG A  34       5.444  40.914   7.591  1.00 79.12           N  
ATOM    526  HE  ARG A  34       5.530  41.815   7.143  1.00 79.12           H  
ATOM    527  NH1 ARG A  34       3.979  39.409   8.543  1.00 79.12           N  
ATOM    528 HH11 ARG A  34       4.734  38.767   8.741  1.00 79.12           H  
ATOM    529 HH12 ARG A  34       3.045  39.145   8.819  1.00 79.12           H  
ATOM    530  NH2 ARG A  34       3.208  41.335   7.744  1.00 79.12           N  
ATOM    531 HH21 ARG A  34       3.325  42.244   7.319  1.00 79.12           H  
ATOM    532 HH22 ARG A  34       2.292  41.041   8.052  1.00 79.12           H  
ATOM    533  CZ  ARG A  34       4.224  40.549   7.959  1.00 79.12           C  
ATOM    534  N   ALA A  35      12.297  40.228   6.999  1.00 82.81           N  
ATOM    535  H   ALA A  35      11.990  41.187   7.080  1.00 82.81           H  
ATOM    536  CA  ALA A  35      13.681  39.903   7.363  1.00 82.81           C  
ATOM    537  HA  ALA A  35      14.170  39.502   6.475  1.00 82.81           H  
ATOM    538  C   ALA A  35      13.795  38.851   8.484  1.00 82.81           C  
ATOM    539  CB  ALA A  35      14.390  41.197   7.777  1.00 82.81           C  
ATOM    540  HB1 ALA A  35      14.050  41.508   8.765  1.00 82.81           H  
ATOM    541  HB2 ALA A  35      14.185  42.001   7.070  1.00 82.81           H  
ATOM    542  HB3 ALA A  35      15.465  41.021   7.818  1.00 82.81           H  
ATOM    543  O   ALA A  35      14.773  38.111   8.553  1.00 82.81           O  
ATOM    544  N   THR A  36      12.789  38.803   9.353  1.00 80.85           N  
ATOM    545  H   THR A  36      12.020  39.450   9.255  1.00 80.85           H  
ATOM    546  CA  THR A  36      12.727  37.937  10.532  1.00 80.85           C  
ATOM    547  HA  THR A  36      13.736  37.660  10.836  1.00 80.85           H  
ATOM    548  C   THR A  36      11.975  36.629  10.292  1.00 80.85           C  
ATOM    549  CB  THR A  36      12.074  38.704  11.691  1.00 80.85           C  
ATOM    550  HB  THR A  36      11.867  38.022  12.516  1.00 80.85           H  
ATOM    551  O   THR A  36      12.085  35.736  11.128  1.00 80.85           O  
ATOM    552  CG2 THR A  36      12.977  39.835  12.189  1.00 80.85           C  
ATOM    553 HG21 THR A  36      13.143  40.570  11.401  1.00 80.85           H  
ATOM    554 HG22 THR A  36      13.933  39.422  12.512  1.00 80.85           H  
ATOM    555 HG23 THR A  36      12.506  40.324  13.041  1.00 80.85           H  
ATOM    556  OG1 THR A  36      10.873  39.306  11.250  1.00 80.85           O  
ATOM    557  HG1 THR A  36      10.315  39.407  12.025  1.00 80.85           H  
ATOM    558  N   THR A  37      11.253  36.477   9.173  1.00 78.74           N  
ATOM    559  H   THR A  37      11.252  37.202   8.470  1.00 78.74           H  
ATOM    560  CA  THR A  37      10.497  35.248   8.889  1.00 78.74           C  
ATOM    561  HA  THR A  37       9.883  35.037   9.764  1.00 78.74           H  
ATOM    562  C   THR A  37      11.454  34.086   8.624  1.00 78.74           C  
ATOM    563  CB  THR A  37       9.529  35.407   7.710  1.00 78.74           C  
ATOM    564  HB  THR A  37      10.077  35.657   6.802  1.00 78.74           H  
ATOM    565  O   THR A  37      12.365  34.237   7.801  1.00 78.74           O  
ATOM    566  CG2 THR A  37       8.659  34.172   7.481  1.00 78.74           C  
ATOM    567 HG21 THR A  37       8.117  33.905   8.388  1.00 78.74           H  
ATOM    568 HG22 THR A  37       9.276  33.320   7.194  1.00 78.74           H  
ATOM    569 HG23 THR A  37       7.943  34.359   6.680  1.00 78.74           H  
ATOM    570  OG1 THR A  37       8.615  36.431   8.017  1.00 78.74           O  
ATOM    571  HG1 THR A  37       7.926  35.999   8.528  1.00 78.74           H  
ATOM    572  N   PRO A  38      11.272  32.935   9.295  1.00 79.92           N  
ATOM    573  CA  PRO A  38      12.091  31.759   9.060  1.00 79.92           C  
ATOM    574  HA  PRO A  38      13.111  32.029   9.331  1.00 79.92           H  
ATOM    575  C   PRO A  38      12.026  31.282   7.605  1.00 79.92           C  
ATOM    576  CB  PRO A  38      11.587  30.686  10.030  1.00 79.92           C  
ATOM    577  HB2 PRO A  38      10.820  30.077   9.551  1.00 79.92           H  
ATOM    578  HB3 PRO A  38      12.399  30.059  10.396  1.00 79.92           H  
ATOM    579  O   PRO A  38      10.950  31.189   7.020  1.00 79.92           O  
ATOM    580  CG  PRO A  38      10.945  31.494  11.154  1.00 79.92           C  
ATOM    581  HG2 PRO A  38      11.711  31.822  11.857  1.00 79.92           H  
ATOM    582  HG3 PRO A  38      10.165  30.929  11.666  1.00 79.92           H  
ATOM    583  CD  PRO A  38      10.373  32.699  10.419  1.00 79.92           C  
ATOM    584  HD2 PRO A  38       9.376  32.467  10.045  1.00 79.92           H  
ATOM    585  HD3 PRO A  38      10.335  33.545  11.105  1.00 79.92           H  
ATOM    586  N   PHE A  39      13.159  30.889   7.024  1.00 82.45           N  
ATOM    587  H   PHE A  39      14.020  31.011   7.538  1.00 82.45           H  
ATOM    588  CA  PHE A  39      13.228  30.376   5.652  1.00 82.45           C  
ATOM    589  HA  PHE A  39      12.897  31.155   4.965  1.00 82.45           H  
ATOM    590  C   PHE A  39      12.311  29.171   5.426  1.00 82.45           C  
ATOM    591  CB  PHE A  39      14.680  30.008   5.334  1.00 82.45           C  
ATOM    592  HB2 PHE A  39      14.709  29.467   4.389  1.00 82.45           H  
ATOM    593  HB3 PHE A  39      15.054  29.334   6.104  1.00 82.45           H  
ATOM    594  O   PHE A  39      11.681  29.066   4.375  1.00 82.45           O  
ATOM    595  CG  PHE A  39      15.605  31.198   5.196  1.00 82.45           C  
ATOM    596  CD1 PHE A  39      15.367  32.161   4.199  1.00 82.45           C  
ATOM    597  HD1 PHE A  39      14.516  32.059   3.542  1.00 82.45           H  
ATOM    598  CD2 PHE A  39      16.726  31.329   6.034  1.00 82.45           C  
ATOM    599  HD2 PHE A  39      16.932  30.588   6.793  1.00 82.45           H  
ATOM    600  CE1 PHE A  39      16.243  33.248   4.045  1.00 82.45           C  
ATOM    601  HE1 PHE A  39      16.060  33.985   3.277  1.00 82.45           H  
ATOM    602  CE2 PHE A  39      17.611  32.403   5.862  1.00 82.45           C  
ATOM    603  HE2 PHE A  39      18.477  32.485   6.501  1.00 82.45           H  
ATOM    604  CZ  PHE A  39      17.371  33.367   4.871  1.00 82.45           C  
ATOM    605  HZ  PHE A  39      18.056  34.192   4.742  1.00 82.45           H  
ATOM    606  N   LYS A  40      12.179  28.302   6.435  1.00 66.94           N  
ATOM    607  H   LYS A  40      12.724  28.469   7.269  1.00 66.94           H  
ATOM    608  CA  LYS A  40      11.276  27.145   6.396  1.00 66.94           C  
ATOM    609  HA  LYS A  40      11.558  26.514   5.553  1.00 66.94           H  
ATOM    610  C   LYS A  40       9.819  27.558   6.150  1.00 66.94           C  
ATOM    611  CB  LYS A  40      11.441  26.338   7.697  1.00 66.94           C  
ATOM    612  HB2 LYS A  40      11.085  26.929   8.540  1.00 66.94           H  
ATOM    613  HB3 LYS A  40      12.500  26.125   7.843  1.00 66.94           H  
ATOM    614  O   LYS A  40       9.139  26.920   5.358  1.00 66.94           O  
ATOM    615  CG  LYS A  40      10.678  25.004   7.650  1.00 66.94           C  
ATOM    616  HG2 LYS A  40      11.004  24.439   6.776  1.00 66.94           H  
ATOM    617  HG3 LYS A  40       9.609  25.199   7.560  1.00 66.94           H  
ATOM    618  CD  LYS A  40      10.920  24.159   8.911  1.00 66.94           C  
ATOM    619  HD2 LYS A  40      10.581  24.713   9.786  1.00 66.94           H  
ATOM    620  HD3 LYS A  40      11.987  23.954   9.004  1.00 66.94           H  
ATOM    621  CE  LYS A  40      10.149  22.834   8.800  1.00 66.94           C  
ATOM    622  HE2 LYS A  40       9.088  23.061   8.700  1.00 66.94           H  
ATOM    623  HE3 LYS A  40      10.464  22.331   7.886  1.00 66.94           H  
ATOM    624  NZ  LYS A  40      10.373  21.937   9.967  1.00 66.94           N  
ATOM    625  HZ1 LYS A  40      11.336  21.641  10.037  1.00 66.94           H  
ATOM    626  HZ2 LYS A  40       9.835  21.088   9.870  1.00 66.94           H  
ATOM    627  HZ3 LYS A  40      10.119  22.386  10.836  1.00 66.94           H  
ATOM    628  N   GLU A  41       9.355  28.641   6.772  1.00 68.66           N  
ATOM    629  H   GLU A  41       9.985  29.193   7.336  1.00 68.66           H  
ATOM    630  CA  GLU A  41       7.989  29.160   6.586  1.00 68.66           C  
ATOM    631  HA  GLU A  41       7.273  28.338   6.617  1.00 68.66           H  
ATOM    632  C   GLU A  41       7.798  29.858   5.237  1.00 68.66           C  
ATOM    633  CB  GLU A  41       7.647  30.146   7.705  1.00 68.66           C  
ATOM    634  HB2 GLU A  41       6.700  30.630   7.465  1.00 68.66           H  
ATOM    635  HB3 GLU A  41       8.422  30.910   7.762  1.00 68.66           H  
ATOM    636  O   GLU A  41       6.686  29.919   4.722  1.00 68.66           O  
ATOM    637  CG  GLU A  41       7.504  29.452   9.064  1.00 68.66           C  
ATOM    638  HG2 GLU A  41       8.431  28.926   9.293  1.00 68.66           H  
ATOM    639  HG3 GLU A  41       6.704  28.714   8.999  1.00 68.66           H  
ATOM    640  CD  GLU A  41       7.200  30.439  10.198  1.00 68.66           C  
ATOM    641  OE1 GLU A  41       7.240  29.971  11.356  1.00 68.66           O  
ATOM    642  OE2 GLU A  41       7.001  31.644   9.916  1.00 68.66           O  
ATOM    643  N   LEU A  42       8.886  30.343   4.635  1.00 73.15           N  
ATOM    644  H   LEU A  42       9.767  30.273   5.123  1.00 73.15           H  
ATOM    645  CA  LEU A  42       8.879  30.906   3.285  1.00 73.15           C  
ATOM    646  HA  LEU A  42       7.946  31.452   3.143  1.00 73.15           H  
ATOM    647  C   LEU A  42       8.905  29.828   2.183  1.00 73.15           C  
ATOM    648  CB  LEU A  42      10.050  31.892   3.138  1.00 73.15           C  
ATOM    649  HB2 LEU A  42      10.985  31.343   3.252  1.00 73.15           H  
ATOM    650  HB3 LEU A  42      10.009  32.294   2.125  1.00 73.15           H  
ATOM    651  O   LEU A  42       8.938  30.172   1.003  1.00 73.15           O  
ATOM    652  CG  LEU A  42      10.045  33.093   4.095  1.00 73.15           C  
ATOM    653  HG  LEU A  42       9.958  32.748   5.125  1.00 73.15           H  
ATOM    654  CD1 LEU A  42      11.362  33.858   3.959  1.00 73.15           C  
ATOM    655 HD11 LEU A  42      11.486  34.203   2.932  1.00 73.15           H  
ATOM    656 HD12 LEU A  42      11.364  34.703   4.647  1.00 73.15           H  
ATOM    657 HD13 LEU A  42      12.192  33.203   4.225  1.00 73.15           H  
ATOM    658  CD2 LEU A  42       8.900  34.060   3.784  1.00 73.15           C  
ATOM    659 HD21 LEU A  42       8.942  34.375   2.741  1.00 73.15           H  
ATOM    660 HD22 LEU A  42       8.964  34.932   4.434  1.00 73.15           H  
ATOM    661 HD23 LEU A  42       7.947  33.565   3.968  1.00 73.15           H  
ATOM    662  N   GLY A  43       8.916  28.539   2.546  1.00 68.53           N  
ATOM    663  H   GLY A  43       8.845  28.320   3.530  1.00 68.53           H  
ATOM    664  CA  GLY A  43       8.956  27.425   1.598  1.00 68.53           C  
ATOM    665  HA2 GLY A  43       8.554  26.538   2.089  1.00 68.53           H  
ATOM    666  HA3 GLY A  43       8.325  27.651   0.738  1.00 68.53           H  
ATOM    667  C   GLY A  43      10.359  27.083   1.091  1.00 68.53           C  
ATOM    668  O   GLY A  43      10.497  26.584  -0.024  1.00 68.53           O  
ATOM    669  N   PHE A  44      11.413  27.363   1.869  1.00 71.75           N  
ATOM    670  H   PHE A  44      11.263  27.796   2.769  1.00 71.75           H  
ATOM    671  CA  PHE A  44      12.758  26.907   1.511  1.00 71.75           C  
ATOM    672  HA  PHE A  44      12.947  27.195   0.477  1.00 71.75           H  
ATOM    673  C   PHE A  44      12.867  25.385   1.588  1.00 71.75           C  
ATOM    674  CB  PHE A  44      13.851  27.545   2.377  1.00 71.75           C  
ATOM    675  HB2 PHE A  44      13.484  27.710   3.390  1.00 71.75           H  
ATOM    676  HB3 PHE A  44      14.668  26.831   2.471  1.00 71.75           H  
ATOM    677  O   PHE A  44      12.808  24.790   2.663  1.00 71.75           O  
ATOM    678  CG  PHE A  44      14.425  28.818   1.795  1.00 71.75           C  
ATOM    679  CD1 PHE A  44      15.782  28.856   1.433  1.00 71.75           C  
ATOM    680  HD1 PHE A  44      16.407  27.993   1.608  1.00 71.75           H  
ATOM    681  CD2 PHE A  44      13.609  29.938   1.567  1.00 71.75           C  
ATOM    682  HD2 PHE A  44      12.565  29.914   1.843  1.00 71.75           H  
ATOM    683  CE1 PHE A  44      16.321  29.996   0.820  1.00 71.75           C  
ATOM    684  HE1 PHE A  44      17.362  30.003   0.532  1.00 71.75           H  
ATOM    685  CE2 PHE A  44      14.149  31.073   0.939  1.00 71.75           C  
ATOM    686  HE2 PHE A  44      13.517  31.925   0.737  1.00 71.75           H  
ATOM    687  CZ  PHE A  44      15.499  31.101   0.555  1.00 71.75           C  
ATOM    688  HZ  PHE A  44      15.904  31.966   0.051  1.00 71.75           H  
ATOM    689  N   ASP A  45      13.128  24.788   0.434  1.00 57.01           N  
ATOM    690  H   ASP A  45      13.080  25.338  -0.411  1.00 57.01           H  
ATOM    691  CA  ASP A  45      13.655  23.440   0.291  1.00 57.01           C  
ATOM    692  HA  ASP A  45      13.418  22.867   1.188  1.00 57.01           H  
ATOM    693  C   ASP A  45      15.194  23.466   0.158  1.00 57.01           C  
ATOM    694  CB  ASP A  45      12.935  22.756  -0.890  1.00 57.01           C  
ATOM    695  HB2 ASP A  45      11.869  22.718  -0.667  1.00 57.01           H  
ATOM    696  HB3 ASP A  45      13.288  21.728  -0.971  1.00 57.01           H  
ATOM    697  O   ASP A  45      15.847  24.520   0.191  1.00 57.01           O  
ATOM    698  CG  ASP A  45      13.131  23.450  -2.249  1.00 57.01           C  
ATOM    699  OD1 ASP A  45      14.134  24.185  -2.407  1.00 57.01           O  
ATOM    700  OD2 ASP A  45      12.317  23.218  -3.165  1.00 57.01           O  
ATOM    701  N   SER A  46      15.810  22.293   0.003  1.00 53.04           N  
ATOM    702  H   SER A  46      15.264  21.444   0.024  1.00 53.04           H  
ATOM    703  CA  SER A  46      17.264  22.171  -0.164  1.00 53.04           C  
ATOM    704  HA  SER A  46      17.753  22.592   0.715  1.00 53.04           H  
ATOM    705  C   SER A  46      17.788  22.924  -1.395  1.00 53.04           C  
ATOM    706  CB  SER A  46      17.643  20.691  -0.272  1.00 53.04           C  
ATOM    707  HB2 SER A  46      18.727  20.590  -0.327  1.00 53.04           H  
ATOM    708  HB3 SER A  46      17.205  20.270  -1.177  1.00 53.04           H  
ATOM    709  O   SER A  46      18.889  23.481  -1.356  1.00 53.04           O  
ATOM    710  OG  SER A  46      17.154  19.978   0.850  1.00 53.04           O  
ATOM    711  HG  SER A  46      17.685  20.188   1.621  1.00 53.04           H  
ATOM    712  N   LEU A  47      17.003  23.000  -2.475  1.00 56.57           N  
ATOM    713  H   LEU A  47      16.055  22.657  -2.409  1.00 56.57           H  
ATOM    714  CA  LEU A  47      17.397  23.694  -3.700  1.00 56.57           C  
ATOM    715  HA  LEU A  47      18.410  23.378  -3.952  1.00 56.57           H  
ATOM    716  C   LEU A  47      17.414  25.213  -3.492  1.00 56.57           C  
ATOM    717  CB  LEU A  47      16.443  23.281  -4.835  1.00 56.57           C  
ATOM    718  HB2 LEU A  47      16.442  22.195  -4.921  1.00 56.57           H  
ATOM    719  HB3 LEU A  47      15.431  23.590  -4.573  1.00 56.57           H  
ATOM    720  O   LEU A  47      18.370  25.885  -3.895  1.00 56.57           O  
ATOM    721  CG  LEU A  47      16.806  23.890  -6.201  1.00 56.57           C  
ATOM    722  HG  LEU A  47      16.870  24.975  -6.118  1.00 56.57           H  
ATOM    723  CD1 LEU A  47      18.141  23.361  -6.732  1.00 56.57           C  
ATOM    724 HD11 LEU A  47      18.119  22.272  -6.763  1.00 56.57           H  
ATOM    725 HD12 LEU A  47      18.324  23.733  -7.740  1.00 56.57           H  
ATOM    726 HD13 LEU A  47      18.958  23.677  -6.084  1.00 56.57           H  
ATOM    727  CD2 LEU A  47      15.720  23.575  -7.228  1.00 56.57           C  
ATOM    728 HD21 LEU A  47      15.649  22.495  -7.363  1.00 56.57           H  
ATOM    729 HD22 LEU A  47      14.756  23.931  -6.864  1.00 56.57           H  
ATOM    730 HD23 LEU A  47      15.948  24.043  -8.186  1.00 56.57           H  
ATOM    731  N   ALA A  48      16.382  25.754  -2.844  1.00 69.65           N  
ATOM    732  H   ALA A  48      15.619  25.152  -2.569  1.00 69.65           H  
ATOM    733  CA  ALA A  48      16.311  27.154  -2.457  1.00 69.65           C  
ATOM    734  HA  ALA A  48      16.395  27.766  -3.355  1.00 69.65           H  
ATOM    735  C   ALA A  48      17.471  27.517  -1.521  1.00 69.65           C  
ATOM    736  CB  ALA A  48      14.948  27.418  -1.808  1.00 69.65           C  
ATOM    737  HB1 ALA A  48      14.148  27.178  -2.509  1.00 69.65           H  
ATOM    738  HB2 ALA A  48      14.833  26.793  -0.923  1.00 69.65           H  
ATOM    739  HB3 ALA A  48      14.865  28.464  -1.514  1.00 69.65           H  
ATOM    740  O   ALA A  48      18.145  28.529  -1.734  1.00 69.65           O  
ATOM    741  N   ALA A  49      17.780  26.651  -0.552  1.00 71.23           N  
ATOM    742  H   ALA A  49      17.178  25.853  -0.410  1.00 71.23           H  
ATOM    743  CA  ALA A  49      18.879  26.871   0.379  1.00 71.23           C  
ATOM    744  HA  ALA A  49      18.697  27.832   0.860  1.00 71.23           H  
ATOM    745  C   ALA A  49      20.243  26.971  -0.327  1.00 71.23           C  
ATOM    746  CB  ALA A  49      18.849  25.762   1.439  1.00 71.23           C  
ATOM    747  HB1 ALA A  49      19.660  25.904   2.153  1.00 71.23           H  
ATOM    748  HB2 ALA A  49      17.898  25.784   1.971  1.00 71.23           H  
ATOM    749  HB3 ALA A  49      18.965  24.786   0.968  1.00 71.23           H  
ATOM    750  O   ALA A  49      20.993  27.933  -0.122  1.00 71.23           O  
ATOM    751  N   VAL A  50      20.546  26.027  -1.226  1.00 65.90           N  
ATOM    752  H   VAL A  50      19.905  25.254  -1.336  1.00 65.90           H  
ATOM    753  CA  VAL A  50      21.793  26.035  -2.008  1.00 65.90           C  
ATOM    754  HA  VAL A  50      22.632  26.123  -1.318  1.00 65.90           H  
ATOM    755  C   VAL A  50      21.859  27.244  -2.943  1.00 65.90           C  
ATOM    756  CB  VAL A  50      21.950  24.716  -2.790  1.00 65.90           C  
ATOM    757  HB  VAL A  50      21.029  24.505  -3.333  1.00 65.90           H  
ATOM    758  O   VAL A  50      22.906  27.894  -3.036  1.00 65.90           O  
ATOM    759  CG1 VAL A  50      23.106  24.764  -3.800  1.00 65.90           C  
ATOM    760 HG11 VAL A  50      23.248  23.775  -4.236  1.00 65.90           H  
ATOM    761 HG12 VAL A  50      24.022  25.078  -3.299  1.00 65.90           H  
ATOM    762 HG13 VAL A  50      22.869  25.455  -4.609  1.00 65.90           H  
ATOM    763  CG2 VAL A  50      22.238  23.561  -1.823  1.00 65.90           C  
ATOM    764 HG21 VAL A  50      21.444  23.479  -1.081  1.00 65.90           H  
ATOM    765 HG22 VAL A  50      23.184  23.720  -1.306  1.00 65.90           H  
ATOM    766 HG23 VAL A  50      22.277  22.620  -2.372  1.00 65.90           H  
ATOM    767  N   ARG A  51      20.754  27.585  -3.620  1.00 72.67           N  
ATOM    768  H   ARG A  51      19.924  27.023  -3.494  1.00 72.67           H  
ATOM    769  CA  ARG A  51      20.699  28.757  -4.508  1.00 72.67           C  
ATOM    770  HA  ARG A  51      21.508  28.691  -5.236  1.00 72.67           H  
ATOM    771  C   ARG A  51      20.937  30.058  -3.753  1.00 72.67           C  
ATOM    772  CB  ARG A  51      19.360  28.823  -5.248  1.00 72.67           C  
ATOM    773  HB2 ARG A  51      19.213  29.846  -5.594  1.00 72.67           H  
ATOM    774  HB3 ARG A  51      18.543  28.570  -4.572  1.00 72.67           H  
ATOM    775  O   ARG A  51      21.732  30.871  -4.222  1.00 72.67           O  
ATOM    776  CG  ARG A  51      19.334  27.916  -6.482  1.00 72.67           C  
ATOM    777  HG2 ARG A  51      20.145  28.201  -7.151  1.00 72.67           H  
ATOM    778  HG3 ARG A  51      19.458  26.874  -6.186  1.00 72.67           H  
ATOM    779  CD  ARG A  51      17.994  28.093  -7.203  1.00 72.67           C  
ATOM    780  HD2 ARG A  51      17.204  27.675  -6.579  1.00 72.67           H  
ATOM    781  HD3 ARG A  51      17.811  29.160  -7.334  1.00 72.67           H  
ATOM    782  NE  ARG A  51      17.996  27.429  -8.520  1.00 72.67           N  
ATOM    783  HE  ARG A  51      18.689  26.708  -8.659  1.00 72.67           H  
ATOM    784  NH1 ARG A  51      16.165  28.510  -9.393  1.00 72.67           N  
ATOM    785 HH11 ARG A  51      16.064  29.016  -8.525  1.00 72.67           H  
ATOM    786 HH12 ARG A  51      15.615  28.775 -10.197  1.00 72.67           H  
ATOM    787  NH2 ARG A  51      17.304  27.062 -10.657  1.00 72.67           N  
ATOM    788 HH21 ARG A  51      16.674  27.256 -11.421  1.00 72.67           H  
ATOM    789 HH22 ARG A  51      18.062  26.407 -10.785  1.00 72.67           H  
ATOM    790  CZ  ARG A  51      17.156  27.667  -9.512  1.00 72.67           C  
ATOM    791  N   LEU A  52      20.310  30.239  -2.590  1.00 85.18           N  
ATOM    792  H   LEU A  52      19.661  29.533  -2.272  1.00 85.18           H  
ATOM    793  CA  LEU A  52      20.517  31.424  -1.759  1.00 85.18           C  
ATOM    794  HA  LEU A  52      20.270  32.305  -2.351  1.00 85.18           H  
ATOM    795  C   LEU A  52      21.985  31.546  -1.347  1.00 85.18           C  
ATOM    796  CB  LEU A  52      19.584  31.371  -0.538  1.00 85.18           C  
ATOM    797  HB2 LEU A  52      18.552  31.373  -0.888  1.00 85.18           H  
ATOM    798  HB3 LEU A  52      19.758  30.438  -0.000  1.00 85.18           H  
ATOM    799  O   LEU A  52      22.599  32.586  -1.581  1.00 85.18           O  
ATOM    800  CG  LEU A  52      19.783  32.544   0.443  1.00 85.18           C  
ATOM    801  HG  LEU A  52      20.816  32.557   0.790  1.00 85.18           H  
ATOM    802  CD1 LEU A  52      19.466  33.892  -0.212  1.00 85.18           C  
ATOM    803 HD11 LEU A  52      19.513  34.681   0.540  1.00 85.18           H  
ATOM    804 HD12 LEU A  52      18.464  33.868  -0.639  1.00 85.18           H  
ATOM    805 HD13 LEU A  52      20.198  34.112  -0.989  1.00 85.18           H  
ATOM    806  CD2 LEU A  52      18.894  32.379   1.670  1.00 85.18           C  
ATOM    807 HD21 LEU A  52      19.065  31.408   2.135  1.00 85.18           H  
ATOM    808 HD22 LEU A  52      17.842  32.463   1.397  1.00 85.18           H  
ATOM    809 HD23 LEU A  52      19.124  33.155   2.401  1.00 85.18           H  
ATOM    810  N   ARG A  53      22.576  30.472  -0.812  1.00 79.34           N  
ATOM    811  H   ARG A  53      22.012  29.652  -0.637  1.00 79.34           H  
ATOM    812  CA  ARG A  53      23.999  30.448  -0.446  1.00 79.34           C  
ATOM    813  HA  ARG A  53      24.178  31.180   0.342  1.00 79.34           H  
ATOM    814  C   ARG A  53      24.892  30.832  -1.629  1.00 79.34           C  
ATOM    815  CB  ARG A  53      24.344  29.049   0.080  1.00 79.34           C  
ATOM    816  HB2 ARG A  53      23.675  28.794   0.901  1.00 79.34           H  
ATOM    817  HB3 ARG A  53      24.169  28.331  -0.721  1.00 79.34           H  
ATOM    818  O   ARG A  53      25.804  31.638  -1.472  1.00 79.34           O  
ATOM    819  CG  ARG A  53      25.796  28.944   0.585  1.00 79.34           C  
ATOM    820  HG2 ARG A  53      25.840  29.317   1.608  1.00 79.34           H  
ATOM    821  HG3 ARG A  53      26.477  29.539  -0.023  1.00 79.34           H  
ATOM    822  CD  ARG A  53      26.288  27.495   0.558  1.00 79.34           C  
ATOM    823  HD2 ARG A  53      25.591  26.888   1.137  1.00 79.34           H  
ATOM    824  HD3 ARG A  53      27.264  27.454   1.040  1.00 79.34           H  
ATOM    825  NE  ARG A  53      26.394  26.982  -0.827  1.00 79.34           N  
ATOM    826  HE  ARG A  53      26.247  27.639  -1.579  1.00 79.34           H  
ATOM    827  NH1 ARG A  53      26.769  24.782  -0.311  1.00 79.34           N  
ATOM    828 HH11 ARG A  53      26.873  23.818  -0.596  1.00 79.34           H  
ATOM    829 HH12 ARG A  53      26.792  25.044   0.664  1.00 79.34           H  
ATOM    830  NH2 ARG A  53      26.604  25.420  -2.446  1.00 79.34           N  
ATOM    831 HH21 ARG A  53      26.731  24.463  -2.742  1.00 79.34           H  
ATOM    832 HH22 ARG A  53      26.477  26.167  -3.114  1.00 79.34           H  
ATOM    833  CZ  ARG A  53      26.586  25.729  -1.184  1.00 79.34           C  
ATOM    834  N   ASN A  54      24.636  30.285  -2.817  1.00 76.53           N  
ATOM    835  H   ASN A  54      23.876  29.622  -2.881  1.00 76.53           H  
ATOM    836  CA  ASN A  54      25.447  30.565  -4.004  1.00 76.53           C  
ATOM    837  HA  ASN A  54      26.496  30.404  -3.756  1.00 76.53           H  
ATOM    838  C   ASN A  54      25.330  32.028  -4.464  1.00 76.53           C  
ATOM    839  CB  ASN A  54      25.058  29.593  -5.128  1.00 76.53           C  
ATOM    840  HB2 ASN A  54      23.980  29.636  -5.284  1.00 76.53           H  
ATOM    841  HB3 ASN A  54      25.546  29.908  -6.050  1.00 76.53           H  
ATOM    842  O   ASN A  54      26.345  32.633  -4.813  1.00 76.53           O  
ATOM    843  CG  ASN A  54      25.462  28.150  -4.869  1.00 76.53           C  
ATOM    844  ND2 ASN A  54      24.999  27.250  -5.705  1.00 76.53           N  
ATOM    845 HD21 ASN A  54      24.388  27.528  -6.460  1.00 76.53           H  
ATOM    846 HD22 ASN A  54      25.239  26.281  -5.550  1.00 76.53           H  
ATOM    847  OD1 ASN A  54      26.203  27.805  -3.954  1.00 76.53           O  
ATOM    848  N   LEU A  55      24.127  32.610  -4.425  1.00 88.14           N  
ATOM    849  H   LEU A  55      23.329  32.063  -4.133  1.00 88.14           H  
ATOM    850  CA  LEU A  55      23.927  34.035  -4.712  1.00 88.14           C  
ATOM    851  HA  LEU A  55      24.333  34.263  -5.697  1.00 88.14           H  
ATOM    852  C   LEU A  55      24.686  34.918  -3.717  1.00 88.14           C  
ATOM    853  CB  LEU A  55      22.425  34.368  -4.680  1.00 88.14           C  
ATOM    854  HB2 LEU A  55      21.985  33.916  -3.791  1.00 88.14           H  
ATOM    855  HB3 LEU A  55      22.305  35.447  -4.588  1.00 88.14           H  
ATOM    856  O   LEU A  55      25.340  35.879  -4.120  1.00 88.14           O  
ATOM    857  CG  LEU A  55      21.650  33.904  -5.925  1.00 88.14           C  
ATOM    858  HG  LEU A  55      21.857  32.852  -6.120  1.00 88.14           H  
ATOM    859  CD1 LEU A  55      20.155  34.066  -5.667  1.00 88.14           C  
ATOM    860 HD11 LEU A  55      19.909  35.115  -5.500  1.00 88.14           H  
ATOM    861 HD12 LEU A  55      19.889  33.492  -4.780  1.00 88.14           H  
ATOM    862 HD13 LEU A  55      19.586  33.692  -6.518  1.00 88.14           H  
ATOM    863  CD2 LEU A  55      22.008  34.723  -7.168  1.00 88.14           C  
ATOM    864 HD21 LEU A  55      23.052  34.566  -7.439  1.00 88.14           H  
ATOM    865 HD22 LEU A  55      21.385  34.407  -8.005  1.00 88.14           H  
ATOM    866 HD23 LEU A  55      21.839  35.783  -6.980  1.00 88.14           H  
ATOM    867  N   LEU A  56      24.654  34.570  -2.430  1.00 89.43           N  
ATOM    868  H   LEU A  56      24.079  33.786  -2.156  1.00 89.43           H  
ATOM    869  CA  LEU A  56      25.355  35.324  -1.393  1.00 89.43           C  
ATOM    870  HA  LEU A  56      25.144  36.384  -1.534  1.00 89.43           H  
ATOM    871  C   LEU A  56      26.877  35.186  -1.493  1.00 89.43           C  
ATOM    872  CB  LEU A  56      24.839  34.895  -0.014  1.00 89.43           C  
ATOM    873  HB2 LEU A  56      25.455  35.372   0.749  1.00 89.43           H  
ATOM    874  HB3 LEU A  56      24.955  33.816   0.081  1.00 89.43           H  
ATOM    875  O   LEU A  56      27.571  36.191  -1.355  1.00 89.43           O  
ATOM    876  CG  LEU A  56      23.370  35.263   0.253  1.00 89.43           C  
ATOM    877  HG  LEU A  56      22.728  34.838  -0.519  1.00 89.43           H  
ATOM    878  CD1 LEU A  56      22.950  34.679   1.598  1.00 89.43           C  
ATOM    879 HD11 LEU A  56      21.906  34.925   1.797  1.00 89.43           H  
ATOM    880 HD12 LEU A  56      23.049  33.594   1.573  1.00 89.43           H  
ATOM    881 HD13 LEU A  56      23.578  35.076   2.395  1.00 89.43           H  
ATOM    882  CD2 LEU A  56      23.134  36.774   0.269  1.00 89.43           C  
ATOM    883 HD21 LEU A  56      23.300  37.192  -0.724  1.00 89.43           H  
ATOM    884 HD22 LEU A  56      22.097  36.968   0.542  1.00 89.43           H  
ATOM    885 HD23 LEU A  56      23.797  37.255   0.987  1.00 89.43           H  
ATOM    886  N   ASN A  57      27.401  33.997  -1.808  1.00 84.14           N  
ATOM    887  H   ASN A  57      26.787  33.196  -1.828  1.00 84.14           H  
ATOM    888  CA  ASN A  57      28.826  33.804  -2.104  1.00 84.14           C  
ATOM    889  HA  ASN A  57      29.424  34.051  -1.227  1.00 84.14           H  
ATOM    890  C   ASN A  57      29.275  34.731  -3.242  1.00 84.14           C  
ATOM    891  CB  ASN A  57      29.097  32.341  -2.507  1.00 84.14           C  
ATOM    892  HB2 ASN A  57      30.083  32.291  -2.969  1.00 84.14           H  
ATOM    893  HB3 ASN A  57      28.359  32.015  -3.240  1.00 84.14           H  
ATOM    894  O   ASN A  57      30.267  35.442  -3.109  1.00 84.14           O  
ATOM    895  CG  ASN A  57      29.120  31.362  -1.352  1.00 84.14           C  
ATOM    896  ND2 ASN A  57      29.064  30.079  -1.620  1.00 84.14           N  
ATOM    897 HD21 ASN A  57      29.008  29.757  -2.576  1.00 84.14           H  
ATOM    898 HD22 ASN A  57      29.103  29.467  -0.818  1.00 84.14           H  
ATOM    899  OD1 ASN A  57      29.218  31.695  -0.193  1.00 84.14           O  
ATOM    900  N   ALA A  58      28.523  34.768  -4.346  1.00 86.15           N  
ATOM    901  H   ALA A  58      27.709  34.173  -4.405  1.00 86.15           H  
ATOM    902  CA  ALA A  58      28.854  35.612  -5.491  1.00 86.15           C  
ATOM    903  HA  ALA A  58      29.876  35.395  -5.802  1.00 86.15           H  
ATOM    904  C   ALA A  58      28.792  37.112  -5.154  1.00 86.15           C  
ATOM    905  CB  ALA A  58      27.910  35.251  -6.643  1.00 86.15           C  
ATOM    906  HB1 ALA A  58      28.165  35.843  -7.523  1.00 86.15           H  
ATOM    907  HB2 ALA A  58      28.011  34.194  -6.886  1.00 86.15           H  
ATOM    908  HB3 ALA A  58      26.877  35.457  -6.362  1.00 86.15           H  
ATOM    909  O   ALA A  58      29.651  37.878  -5.585  1.00 86.15           O  
ATOM    910  N   ALA A  59      27.800  37.533  -4.366  1.00 89.10           N  
ATOM    911  H   ALA A  59      27.096  36.870  -4.077  1.00 89.10           H  
ATOM    912  CA  ALA A  59      27.616  38.937  -4.009  1.00 89.10           C  
ATOM    913  HA  ALA A  59      27.766  39.546  -4.901  1.00 89.10           H  
ATOM    914  C   ALA A  59      28.609  39.440  -2.945  1.00 89.10           C  
ATOM    915  CB  ALA A  59      26.167  39.115  -3.549  1.00 89.10           C  
ATOM    916  HB1 ALA A  59      25.989  38.533  -2.644  1.00 89.10           H  
ATOM    917  HB2 ALA A  59      25.981  40.169  -3.346  1.00 89.10           H  
ATOM    918  HB3 ALA A  59      25.484  38.778  -4.329  1.00 89.10           H  
ATOM    919  O   ALA A  59      28.908  40.634  -2.904  1.00 89.10           O  
ATOM    920  N   THR A  60      29.105  38.555  -2.075  1.00 85.73           N  
ATOM    921  H   THR A  60      28.786  37.599  -2.141  1.00 85.73           H  
ATOM    922  CA  THR A  60      29.990  38.927  -0.954  1.00 85.73           C  
ATOM    923  HA  THR A  60      29.991  40.012  -0.848  1.00 85.73           H  
ATOM    924  C   THR A  60      31.452  38.539  -1.153  1.00 85.73           C  
ATOM    925  CB  THR A  60      29.492  38.358   0.382  1.00 85.73           C  
ATOM    926  HB  THR A  60      30.167  38.683   1.174  1.00 85.73           H  
ATOM    927  O   THR A  60      32.310  39.099  -0.479  1.00 85.73           O  
ATOM    928  CG2 THR A  60      28.081  38.848   0.721  1.00 85.73           C  
ATOM    929 HG21 THR A  60      27.333  38.324   0.126  1.00 85.73           H  
ATOM    930 HG22 THR A  60      28.007  39.918   0.527  1.00 85.73           H  
ATOM    931 HG23 THR A  60      27.886  38.677   1.780  1.00 85.73           H  
ATOM    932  OG1 THR A  60      29.490  36.953   0.335  1.00 85.73           O  
ATOM    933  HG1 THR A  60      28.743  36.679  -0.203  1.00 85.73           H  
ATOM    934  N   GLY A  61      31.752  37.607  -2.063  1.00 81.74           N  
ATOM    935  H   GLY A  61      30.998  37.162  -2.565  1.00 81.74           H  
ATOM    936  CA  GLY A  61      33.081  37.008  -2.217  1.00 81.74           C  
ATOM    937  HA2 GLY A  61      33.837  37.793  -2.213  1.00 81.74           H  
ATOM    938  HA3 GLY A  61      33.119  36.488  -3.174  1.00 81.74           H  
ATOM    939  C   GLY A  61      33.441  35.999  -1.119  1.00 81.74           C  
ATOM    940  O   GLY A  61      34.541  35.449  -1.140  1.00 81.74           O  
ATOM    941  N   LEU A  62      32.531  35.743  -0.173  1.00 80.78           N  
ATOM    942  H   LEU A  62      31.633  36.201  -0.233  1.00 80.78           H  
ATOM    943  CA  LEU A  62      32.744  34.819   0.937  1.00 80.78           C  
ATOM    944  HA  LEU A  62      33.778  34.912   1.270  1.00 80.78           H  
ATOM    945  C   LEU A  62      32.539  33.360   0.511  1.00 80.78           C  
ATOM    946  CB  LEU A  62      31.819  35.194   2.110  1.00 80.78           C  
ATOM    947  HB2 LEU A  62      30.787  35.129   1.767  1.00 80.78           H  
ATOM    948  HB3 LEU A  62      31.943  34.460   2.906  1.00 80.78           H  
ATOM    949  O   LEU A  62      31.879  33.053  -0.485  1.00 80.78           O  
ATOM    950  CG  LEU A  62      32.063  36.594   2.710  1.00 80.78           C  
ATOM    951  HG  LEU A  62      31.987  37.353   1.931  1.00 80.78           H  
ATOM    952  CD1 LEU A  62      30.984  36.871   3.752  1.00 80.78           C  
ATOM    953 HD11 LEU A  62      30.983  36.085   4.507  1.00 80.78           H  
ATOM    954 HD12 LEU A  62      30.011  36.905   3.260  1.00 80.78           H  
ATOM    955 HD13 LEU A  62      31.171  37.826   4.242  1.00 80.78           H  
ATOM    956  CD2 LEU A  62      33.433  36.711   3.376  1.00 80.78           C  
ATOM    957 HD21 LEU A  62      33.527  37.682   3.864  1.00 80.78           H  
ATOM    958 HD22 LEU A  62      33.558  35.934   4.130  1.00 80.78           H  
ATOM    959 HD23 LEU A  62      34.226  36.630   2.633  1.00 80.78           H  
ATOM    960  N   ARG A  63      33.084  32.444   1.318  1.00 78.51           N  
ATOM    961  H   ARG A  63      33.592  32.786   2.121  1.00 78.51           H  
ATOM    962  CA  ARG A  63      32.813  31.003   1.247  1.00 78.51           C  
ATOM    963  HA  ARG A  63      32.268  30.787   0.328  1.00 78.51           H  
ATOM    964  C   ARG A  63      31.890  30.607   2.396  1.00 78.51           C  
ATOM    965  CB  ARG A  63      34.137  30.215   1.252  1.00 78.51           C  
ATOM    966  HB2 ARG A  63      34.108  29.439   2.018  1.00 78.51           H  
ATOM    967  HB3 ARG A  63      34.972  30.875   1.485  1.00 78.51           H  
ATOM    968  O   ARG A  63      32.350  30.297   3.488  1.00 78.51           O  
ATOM    969  CG  ARG A  63      34.385  29.529  -0.093  1.00 78.51           C  
ATOM    970  HG2 ARG A  63      34.525  30.281  -0.869  1.00 78.51           H  
ATOM    971  HG3 ARG A  63      33.528  28.902  -0.342  1.00 78.51           H  
ATOM    972  CD  ARG A  63      35.635  28.653   0.022  1.00 78.51           C  
ATOM    973  HD2 ARG A  63      36.496  29.293   0.215  1.00 78.51           H  
ATOM    974  HD3 ARG A  63      35.504  27.977   0.867  1.00 78.51           H  
ATOM    975  NE  ARG A  63      35.863  27.866  -1.203  1.00 78.51           N  
ATOM    976  HE  ARG A  63      35.308  28.114  -2.010  1.00 78.51           H  
ATOM    977  NH1 ARG A  63      37.494  26.498  -0.348  1.00 78.51           N  
ATOM    978 HH11 ARG A  63      38.126  25.716  -0.441  1.00 78.51           H  
ATOM    979 HH12 ARG A  63      37.425  26.988   0.533  1.00 78.51           H  
ATOM    980  NH2 ARG A  63      36.813  26.218  -2.454  1.00 78.51           N  
ATOM    981 HH21 ARG A  63      37.452  25.440  -2.534  1.00 78.51           H  
ATOM    982 HH22 ARG A  63      36.220  26.464  -3.234  1.00 78.51           H  
ATOM    983  CZ  ARG A  63      36.719  26.868  -1.329  1.00 78.51           C  
ATOM    984  N   LEU A  64      30.586  30.637   2.145  1.00 78.11           N  
ATOM    985  H   LEU A  64      30.270  30.986   1.252  1.00 78.11           H  
ATOM    986  CA  LEU A  64      29.581  30.390   3.176  1.00 78.11           C  
ATOM    987  HA  LEU A  64      29.961  30.834   4.096  1.00 78.11           H  
ATOM    988  C   LEU A  64      29.358  28.884   3.424  1.00 78.11           C  
ATOM    989  CB  LEU A  64      28.275  31.113   2.808  1.00 78.11           C  
ATOM    990  HB2 LEU A  64      27.893  30.672   1.888  1.00 78.11           H  
ATOM    991  HB3 LEU A  64      27.537  30.942   3.592  1.00 78.11           H  
ATOM    992  O   LEU A  64      29.449  28.095   2.473  1.00 78.11           O  
ATOM    993  CG  LEU A  64      28.441  32.633   2.602  1.00 78.11           C  
ATOM    994  HG  LEU A  64      29.259  32.841   1.913  1.00 78.11           H  
ATOM    995  CD1 LEU A  64      27.162  33.214   2.004  1.00 78.11           C  
ATOM    996 HD11 LEU A  64      27.334  34.264   1.766  1.00 78.11           H  
ATOM    997 HD12 LEU A  64      26.921  32.685   1.082  1.00 78.11           H  
ATOM    998 HD13 LEU A  64      26.337  33.124   2.711  1.00 78.11           H  
ATOM    999  CD2 LEU A  64      28.766  33.383   3.883  1.00 78.11           C  
ATOM   1000 HD21 LEU A  64      29.039  34.406   3.626  1.00 78.11           H  
ATOM   1001 HD22 LEU A  64      29.626  32.941   4.387  1.00 78.11           H  
ATOM   1002 HD23 LEU A  64      27.897  33.392   4.540  1.00 78.11           H  
ATOM   1003  N   PRO A  65      29.018  28.482   4.665  1.00 66.82           N  
ATOM   1004  CA  PRO A  65      28.699  27.097   5.010  1.00 66.82           C  
ATOM   1005  HA  PRO A  65      29.595  26.490   4.874  1.00 66.82           H  
ATOM   1006  C   PRO A  65      27.561  26.520   4.159  1.00 66.82           C  
ATOM   1007  CB  PRO A  65      28.320  27.103   6.498  1.00 66.82           C  
ATOM   1008  HB2 PRO A  65      28.693  26.217   7.012  1.00 66.82           H  
ATOM   1009  HB3 PRO A  65      27.239  27.175   6.615  1.00 66.82           H  
ATOM   1010  O   PRO A  65      26.650  27.230   3.729  1.00 66.82           O  
ATOM   1011  CG  PRO A  65      28.958  28.377   7.043  1.00 66.82           C  
ATOM   1012  HG2 PRO A  65      28.405  28.775   7.894  1.00 66.82           H  
ATOM   1013  HG3 PRO A  65      29.993  28.176   7.320  1.00 66.82           H  
ATOM   1014  CD  PRO A  65      28.919  29.325   5.851  1.00 66.82           C  
ATOM   1015  HD2 PRO A  65      29.748  30.027   5.938  1.00 66.82           H  
ATOM   1016  HD3 PRO A  65      27.969  29.858   5.840  1.00 66.82           H  
ATOM   1017  N   SER A  66      27.571  25.207   3.926  1.00 57.02           N  
ATOM   1018  H   SER A  66      28.285  24.633   4.352  1.00 57.02           H  
ATOM   1019  CA  SER A  66      26.469  24.506   3.248  1.00 57.02           C  
ATOM   1020  HA  SER A  66      26.248  25.019   2.312  1.00 57.02           H  
ATOM   1021  C   SER A  66      25.167  24.523   4.050  1.00 57.02           C  
ATOM   1022  CB  SER A  66      26.863  23.057   2.934  1.00 57.02           C  
ATOM   1023  HB2 SER A  66      27.520  23.039   2.065  1.00 57.02           H  
ATOM   1024  HB3 SER A  66      25.972  22.468   2.716  1.00 57.02           H  
ATOM   1025  O   SER A  66      24.096  24.576   3.453  1.00 57.02           O  
ATOM   1026  OG  SER A  66      27.555  22.501   4.031  1.00 57.02           O  
ATOM   1027  HG  SER A  66      27.415  21.552   4.072  1.00 57.02           H  
ATOM   1028  N   THR A  67      25.258  24.540   5.376  1.00 59.51           N  
ATOM   1029  H   THR A  67      26.167  24.442   5.805  1.00 59.51           H  
ATOM   1030  CA  THR A  67      24.141  24.570   6.329  1.00 59.51           C  
ATOM   1031  HA  THR A  67      23.286  24.055   5.890  1.00 59.51           H  
ATOM   1032  C   THR A  67      23.665  25.980   6.672  1.00 59.51           C  
ATOM   1033  CB  THR A  67      24.539  23.814   7.608  1.00 59.51           C  
ATOM   1034  HB  THR A  67      23.825  23.994   8.411  1.00 59.51           H  
ATOM   1035  O   THR A  67      22.805  26.117   7.534  1.00 59.51           O  
ATOM   1036  CG2 THR A  67      24.615  22.310   7.339  1.00 59.51           C  
ATOM   1037 HG21 THR A  67      23.644  21.942   7.005  1.00 59.51           H  
ATOM   1038 HG22 THR A  67      24.882  21.802   8.265  1.00 59.51           H  
ATOM   1039 HG23 THR A  67      25.375  22.094   6.588  1.00 59.51           H  
ATOM   1040  OG1 THR A  67      25.827  24.234   7.993  1.00 59.51           O  
ATOM   1041  HG1 THR A  67      25.710  24.949   8.622  1.00 59.51           H  
ATOM   1042  N   LEU A  68      24.136  27.019   5.961  1.00 74.44           N  
ATOM   1043  H   LEU A  68      24.845  26.814   5.272  1.00 74.44           H  
ATOM   1044  CA  LEU A  68      23.874  28.441   6.246  1.00 74.44           C  
ATOM   1045  HA  LEU A  68      24.517  28.747   7.071  1.00 74.44           H  
ATOM   1046  C   LEU A  68      22.423  28.740   6.657  1.00 74.44           C  
ATOM   1047  CB  LEU A  68      24.226  29.251   4.977  1.00 74.44           C  
ATOM   1048  HB2 LEU A  68      23.613  28.877   4.156  1.00 74.44           H  
ATOM   1049  HB3 LEU A  68      25.271  29.073   4.722  1.00 74.44           H  
ATOM   1050  O   LEU A  68      22.187  29.504   7.583  1.00 74.44           O  
ATOM   1051  CG  LEU A  68      24.017  30.775   5.092  1.00 74.44           C  
ATOM   1052  HG  LEU A  68      23.050  30.999   5.543  1.00 74.44           H  
ATOM   1053  CD1 LEU A  68      25.122  31.427   5.921  1.00 74.44           C  
ATOM   1054 HD11 LEU A  68      24.876  32.471   6.114  1.00 74.44           H  
ATOM   1055 HD12 LEU A  68      25.227  30.913   6.877  1.00 74.44           H  
ATOM   1056 HD13 LEU A  68      26.078  31.369   5.400  1.00 74.44           H  
ATOM   1057  CD2 LEU A  68      24.029  31.412   3.700  1.00 74.44           C  
ATOM   1058 HD21 LEU A  68      23.194  31.024   3.117  1.00 74.44           H  
ATOM   1059 HD22 LEU A  68      23.919  32.492   3.795  1.00 74.44           H  
ATOM   1060 HD23 LEU A  68      24.966  31.181   3.194  1.00 74.44           H  
ATOM   1061  N   VAL A  69      21.457  28.156   5.950  1.00 77.04           N  
ATOM   1062  H   VAL A  69      21.744  27.495   5.242  1.00 77.04           H  
ATOM   1063  CA  VAL A  69      20.018  28.429   6.106  1.00 77.04           C  
ATOM   1064  HA  VAL A  69      19.881  29.501   6.246  1.00 77.04           H  
ATOM   1065  C   VAL A  69      19.422  27.737   7.338  1.00 77.04           C  
ATOM   1066  CB  VAL A  69      19.273  27.999   4.826  1.00 77.04           C  
ATOM   1067  HB  VAL A  69      19.148  26.916   4.826  1.00 77.04           H  
ATOM   1068  O   VAL A  69      18.413  28.187   7.869  1.00 77.04           O  
ATOM   1069  CG1 VAL A  69      17.901  28.655   4.690  1.00 77.04           C  
ATOM   1070 HG11 VAL A  69      17.313  28.491   5.593  1.00 77.04           H  
ATOM   1071 HG12 VAL A  69      18.024  29.723   4.506  1.00 77.04           H  
ATOM   1072 HG13 VAL A  69      17.361  28.211   3.854  1.00 77.04           H  
ATOM   1073  CG2 VAL A  69      20.060  28.396   3.567  1.00 77.04           C  
ATOM   1074 HG21 VAL A  69      19.409  28.349   2.694  1.00 77.04           H  
ATOM   1075 HG22 VAL A  69      20.903  27.723   3.410  1.00 77.04           H  
ATOM   1076 HG23 VAL A  69      20.419  29.421   3.661  1.00 77.04           H  
ATOM   1077  N   PHE A  70      20.051  26.657   7.801  1.00 66.50           N  
ATOM   1078  H   PHE A  70      20.931  26.400   7.376  1.00 66.50           H  
ATOM   1079  CA  PHE A  70      19.712  25.979   9.051  1.00 66.50           C  
ATOM   1080  HA  PHE A  70      18.640  26.064   9.230  1.00 66.50           H  
ATOM   1081  C   PHE A  70      20.419  26.634  10.243  1.00 66.50           C  
ATOM   1082  CB  PHE A  70      20.065  24.489   8.932  1.00 66.50           C  
ATOM   1083  HB2 PHE A  70      21.140  24.384   8.792  1.00 66.50           H  
ATOM   1084  HB3 PHE A  70      19.815  24.001   9.874  1.00 66.50           H  
ATOM   1085  O   PHE A  70      19.800  26.808  11.289  1.00 66.50           O  
ATOM   1086  CG  PHE A  70      19.334  23.764   7.814  1.00 66.50           C  
ATOM   1087  CD1 PHE A  70      17.961  23.482   7.942  1.00 66.50           C  
ATOM   1088  HD1 PHE A  70      17.434  23.779   8.837  1.00 66.50           H  
ATOM   1089  CD2 PHE A  70      20.018  23.378   6.645  1.00 66.50           C  
ATOM   1090  HD2 PHE A  70      21.073  23.587   6.547  1.00 66.50           H  
ATOM   1091  CE1 PHE A  70      17.275  22.819   6.909  1.00 66.50           C  
ATOM   1092  HE1 PHE A  70      16.221  22.607   7.008  1.00 66.50           H  
ATOM   1093  CE2 PHE A  70      19.332  22.714   5.611  1.00 66.50           C  
ATOM   1094  HE2 PHE A  70      19.861  22.412   4.719  1.00 66.50           H  
ATOM   1095  CZ  PHE A  70      17.960  22.434   5.744  1.00 66.50           C  
ATOM   1096  HZ  PHE A  70      17.430  21.926   4.952  1.00 66.50           H  
ATOM   1097  N   ASP A  71      21.673  27.060  10.059  1.00 72.20           N  
ATOM   1098  H   ASP A  71      22.145  26.791   9.207  1.00 72.20           H  
ATOM   1099  CA  ASP A  71      22.472  27.747  11.084  1.00 72.20           C  
ATOM   1100  HA  ASP A  71      22.430  27.176  12.011  1.00 72.20           H  
ATOM   1101  C   ASP A  71      21.938  29.165  11.367  1.00 72.20           C  
ATOM   1102  CB  ASP A  71      23.942  27.825  10.623  1.00 72.20           C  
ATOM   1103  HB2 ASP A  71      24.525  28.312  11.405  1.00 72.20           H  
ATOM   1104  HB3 ASP A  71      23.993  28.450   9.731  1.00 72.20           H  
ATOM   1105  O   ASP A  71      21.931  29.636  12.505  1.00 72.20           O  
ATOM   1106  CG  ASP A  71      24.585  26.467  10.309  1.00 72.20           C  
ATOM   1107  OD1 ASP A  71      24.205  25.457  10.936  1.00 72.20           O  
ATOM   1108  OD2 ASP A  71      25.439  26.424   9.391  1.00 72.20           O  
ATOM   1109  N   HIS A  72      21.452  29.847  10.323  1.00 83.50           N  
ATOM   1110  H   HIS A  72      21.538  29.416   9.414  1.00 83.50           H  
ATOM   1111  CA  HIS A  72      20.907  31.201  10.371  1.00 83.50           C  
ATOM   1112  HA  HIS A  72      20.834  31.523  11.410  1.00 83.50           H  
ATOM   1113  C   HIS A  72      19.508  31.225   9.731  1.00 83.50           C  
ATOM   1114  CB  HIS A  72      21.874  32.164   9.680  1.00 83.50           C  
ATOM   1115  HB2 HIS A  72      21.464  33.173   9.728  1.00 83.50           H  
ATOM   1116  HB3 HIS A  72      21.969  31.881   8.632  1.00 83.50           H  
ATOM   1117  O   HIS A  72      19.373  31.477   8.534  1.00 83.50           O  
ATOM   1118  CG  HIS A  72      23.245  32.169  10.291  1.00 83.50           C  
ATOM   1119  CD2 HIS A  72      24.357  31.581   9.760  1.00 83.50           C  
ATOM   1120  HD2 HIS A  72      24.397  31.035   8.829  1.00 83.50           H  
ATOM   1121  ND1 HIS A  72      23.592  32.648  11.532  1.00 83.50           N  
ATOM   1122  HD1 HIS A  72      22.957  32.996  12.237  1.00 83.50           H  
ATOM   1123  CE1 HIS A  72      24.888  32.360  11.735  1.00 83.50           C  
ATOM   1124  HE1 HIS A  72      25.436  32.563  12.643  1.00 83.50           H  
ATOM   1125  NE2 HIS A  72      25.402  31.731  10.671  1.00 83.50           N  
ATOM   1126  N   PRO A  73      18.441  30.980  10.510  1.00 81.53           N  
ATOM   1127  CA  PRO A  73      17.141  30.571   9.979  1.00 81.53           C  
ATOM   1128  HA  PRO A  73      17.300  29.806   9.219  1.00 81.53           H  
ATOM   1129  C   PRO A  73      16.314  31.673   9.310  1.00 81.53           C  
ATOM   1130  CB  PRO A  73      16.412  29.913  11.158  1.00 81.53           C  
ATOM   1131  HB2 PRO A  73      15.333  30.067  11.129  1.00 81.53           H  
ATOM   1132  HB3 PRO A  73      16.638  28.846  11.168  1.00 81.53           H  
ATOM   1133  O   PRO A  73      15.231  31.375   8.825  1.00 81.53           O  
ATOM   1134  CG  PRO A  73      17.041  30.571  12.382  1.00 81.53           C  
ATOM   1135  HG2 PRO A  73      16.569  31.537  12.562  1.00 81.53           H  
ATOM   1136  HG3 PRO A  73      16.972  29.936  13.266  1.00 81.53           H  
ATOM   1137  CD  PRO A  73      18.486  30.779  11.948  1.00 81.53           C  
ATOM   1138  HD2 PRO A  73      18.910  31.642  12.463  1.00 81.53           H  
ATOM   1139  HD3 PRO A  73      19.065  29.883  12.172  1.00 81.53           H  
ATOM   1140  N   ASN A  74      16.778  32.923   9.251  1.00 88.07           N  
ATOM   1141  H   ASN A  74      17.730  33.085   9.549  1.00 88.07           H  
ATOM   1142  CA  ASN A  74      16.094  34.026   8.569  1.00 88.07           C  
ATOM   1143  HA  ASN A  74      15.520  33.618   7.737  1.00 88.07           H  
ATOM   1144  C   ASN A  74      17.094  35.027   7.965  1.00 88.07           C  
ATOM   1145  CB  ASN A  74      15.100  34.691   9.542  1.00 88.07           C  
ATOM   1146  HB2 ASN A  74      14.533  35.463   9.022  1.00 88.07           H  
ATOM   1147  HB3 ASN A  74      14.382  33.938   9.869  1.00 88.07           H  
ATOM   1148  O   ASN A  74      18.304  34.963   8.203  1.00 88.07           O  
ATOM   1149  CG  ASN A  74      15.747  35.319  10.763  1.00 88.07           C  
ATOM   1150  ND2 ASN A  74      15.175  35.114  11.924  1.00 88.07           N  
ATOM   1151 HD21 ASN A  74      15.607  35.509  12.747  1.00 88.07           H  
ATOM   1152 HD22 ASN A  74      14.283  34.641  11.964  1.00 88.07           H  
ATOM   1153  OD1 ASN A  74      16.745  36.021  10.694  1.00 88.07           O  
ATOM   1154  N   ALA A  75      16.590  35.986   7.187  1.00 90.00           N  
ATOM   1155  H   ALA A  75      15.588  36.032   7.066  1.00 90.00           H  
ATOM   1156  CA  ALA A  75      17.436  36.935   6.472  1.00 90.00           C  
ATOM   1157  HA  ALA A  75      18.158  36.355   5.898  1.00 90.00           H  
ATOM   1158  C   ALA A  75      18.247  37.864   7.398  1.00 90.00           C  
ATOM   1159  CB  ALA A  75      16.565  37.726   5.493  1.00 90.00           C  
ATOM   1160  HB1 ALA A  75      17.182  38.437   4.943  1.00 90.00           H  
ATOM   1161  HB2 ALA A  75      16.085  37.044   4.791  1.00 90.00           H  
ATOM   1162  HB3 ALA A  75      15.801  38.272   6.046  1.00 90.00           H  
ATOM   1163  O   ALA A  75      19.392  38.181   7.075  1.00 90.00           O  
ATOM   1164  N   SER A  76      17.693  38.283   8.542  1.00 89.21           N  
ATOM   1165  H   SER A  76      16.743  38.006   8.747  1.00 89.21           H  
ATOM   1166  CA  SER A  76      18.411  39.099   9.534  1.00 89.21           C  
ATOM   1167  HA  SER A  76      18.804  39.992   9.048  1.00 89.21           H  
ATOM   1168  C   SER A  76      19.594  38.346  10.145  1.00 89.21           C  
ATOM   1169  CB  SER A  76      17.475  39.539  10.663  1.00 89.21           C  
ATOM   1170  HB2 SER A  76      16.956  38.672  11.071  1.00 89.21           H  
ATOM   1171  HB3 SER A  76      18.066  39.998  11.455  1.00 89.21           H  
ATOM   1172  O   SER A  76      20.682  38.910  10.265  1.00 89.21           O  
ATOM   1173  OG  SER A  76      16.531  40.486  10.200  1.00 89.21           O  
ATOM   1174  HG  SER A  76      15.991  40.744  10.951  1.00 89.21           H  
ATOM   1175  N   ALA A  77      19.407  37.068  10.486  1.00 91.09           N  
ATOM   1176  H   ALA A  77      18.491  36.659  10.366  1.00 91.09           H  
ATOM   1177  CA  ALA A  77      20.461  36.220  11.036  1.00 91.09           C  
ATOM   1178  HA  ALA A  77      20.894  36.717  11.904  1.00 91.09           H  
ATOM   1179  C   ALA A  77      21.589  36.005  10.017  1.00 91.09           C  
ATOM   1180  CB  ALA A  77      19.836  34.897  11.497  1.00 91.09           C  
ATOM   1181  HB1 ALA A  77      19.060  35.091  12.237  1.00 91.09           H  
ATOM   1182  HB2 ALA A  77      20.604  34.268  11.949  1.00 91.09           H  
ATOM   1183  HB3 ALA A  77      19.396  34.370  10.650  1.00 91.09           H  
ATOM   1184  O   ALA A  77      22.760  36.192  10.348  1.00 91.09           O  
ATOM   1185  N   VAL A  78      21.241  35.703   8.760  1.00 92.72           N  
ATOM   1186  H   VAL A  78      20.268  35.527   8.558  1.00 92.72           H  
ATOM   1187  CA  VAL A  78      22.230  35.565   7.679  1.00 92.72           C  
ATOM   1188  HA  VAL A  78      22.971  34.823   7.976  1.00 92.72           H  
ATOM   1189  C   VAL A  78      22.978  36.882   7.455  1.00 92.72           C  
ATOM   1190  CB  VAL A  78      21.562  35.084   6.378  1.00 92.72           C  
ATOM   1191  HB  VAL A  78      20.722  35.742   6.154  1.00 92.72           H  
ATOM   1192  O   VAL A  78      24.197  36.877   7.329  1.00 92.72           O  
ATOM   1193  CG1 VAL A  78      22.522  35.083   5.182  1.00 92.72           C  
ATOM   1194 HG11 VAL A  78      22.831  36.099   4.936  1.00 92.72           H  
ATOM   1195 HG12 VAL A  78      22.020  34.656   4.314  1.00 92.72           H  
ATOM   1196 HG13 VAL A  78      23.405  34.489   5.415  1.00 92.72           H  
ATOM   1197  CG2 VAL A  78      21.036  33.656   6.509  1.00 92.72           C  
ATOM   1198 HG21 VAL A  78      20.356  33.580   7.357  1.00 92.72           H  
ATOM   1199 HG22 VAL A  78      20.498  33.370   5.605  1.00 92.72           H  
ATOM   1200 HG23 VAL A  78      21.864  32.963   6.658  1.00 92.72           H  
ATOM   1201  N   ALA A  79      22.296  38.030   7.443  1.00 90.43           N  
ATOM   1202  H   ALA A  79      21.292  38.007   7.546  1.00 90.43           H  
ATOM   1203  CA  ALA A  79      22.954  39.327   7.268  1.00 90.43           C  
ATOM   1204  HA  ALA A  79      23.539  39.298   6.349  1.00 90.43           H  
ATOM   1205  C   ALA A  79      23.926  39.663   8.414  1.00 90.43           C  
ATOM   1206  CB  ALA A  79      21.878  40.403   7.119  1.00 90.43           C  
ATOM   1207  HB1 ALA A  79      22.349  41.376   6.983  1.00 90.43           H  
ATOM   1208  HB2 ALA A  79      21.255  40.429   8.013  1.00 90.43           H  
ATOM   1209  HB3 ALA A  79      21.255  40.179   6.253  1.00 90.43           H  
ATOM   1210  O   ALA A  79      25.012  40.183   8.155  1.00 90.43           O  
ATOM   1211  N   GLY A  80      23.565  39.341   9.661  1.00 89.44           N  
ATOM   1212  H   GLY A  80      22.649  38.941   9.811  1.00 89.44           H  
ATOM   1213  CA  GLY A  80      24.451  39.493  10.818  1.00 89.44           C  
ATOM   1214  HA2 GLY A  80      23.910  39.199  11.718  1.00 89.44           H  
ATOM   1215  HA3 GLY A  80      24.756  40.535  10.912  1.00 89.44           H  
ATOM   1216  C   GLY A  80      25.707  38.626  10.713  1.00 89.44           C  
ATOM   1217  O   GLY A  80      26.805  39.101  10.997  1.00 89.44           O  
ATOM   1218  N   PHE A  81      25.557  37.392  10.225  1.00 89.11           N  
ATOM   1219  H   PHE A  81      24.626  37.046  10.043  1.00 89.11           H  
ATOM   1220  CA  PHE A  81      26.686  36.509   9.935  1.00 89.11           C  
ATOM   1221  HA  PHE A  81      27.283  36.388  10.839  1.00 89.11           H  
ATOM   1222  C   PHE A  81      27.615  37.097   8.862  1.00 89.11           C  
ATOM   1223  CB  PHE A  81      26.145  35.132   9.531  1.00 89.11           C  
ATOM   1224  HB2 PHE A  81      25.448  35.232   8.699  1.00 89.11           H  
ATOM   1225  HB3 PHE A  81      25.590  34.714  10.370  1.00 89.11           H  
ATOM   1226  O   PHE A  81      28.822  37.206   9.071  1.00 89.11           O  
ATOM   1227  CG  PHE A  81      27.234  34.161   9.136  1.00 89.11           C  
ATOM   1228  CD1 PHE A  81      27.420  33.802   7.787  1.00 89.11           C  
ATOM   1229  HD1 PHE A  81      26.768  34.199   7.023  1.00 89.11           H  
ATOM   1230  CD2 PHE A  81      28.089  33.641  10.123  1.00 89.11           C  
ATOM   1231  HD2 PHE A  81      27.951  33.912  11.159  1.00 89.11           H  
ATOM   1232  CE1 PHE A  81      28.456  32.916   7.441  1.00 89.11           C  
ATOM   1233  HE1 PHE A  81      28.604  32.608   6.416  1.00 89.11           H  
ATOM   1234  CE2 PHE A  81      29.134  32.774   9.767  1.00 89.11           C  
ATOM   1235  HE2 PHE A  81      29.805  32.395  10.524  1.00 89.11           H  
ATOM   1236  CZ  PHE A  81      29.319  32.413   8.425  1.00 89.11           C  
ATOM   1237  HZ  PHE A  81      30.132  31.754   8.157  1.00 89.11           H  
ATOM   1238  N   LEU A  82      27.053  37.571   7.747  1.00 88.58           N  
ATOM   1239  H   LEU A  82      26.056  37.454   7.633  1.00 88.58           H  
ATOM   1240  CA  LEU A  82      27.832  38.192   6.670  1.00 88.58           C  
ATOM   1241  HA  LEU A  82      28.597  37.487   6.343  1.00 88.58           H  
ATOM   1242  C   LEU A  82      28.582  39.457   7.126  1.00 88.58           C  
ATOM   1243  CB  LEU A  82      26.898  38.523   5.491  1.00 88.58           C  
ATOM   1244  HB2 LEU A  82      26.109  39.180   5.857  1.00 88.58           H  
ATOM   1245  HB3 LEU A  82      27.472  39.076   4.747  1.00 88.58           H  
ATOM   1246  O   LEU A  82      29.695  39.705   6.664  1.00 88.58           O  
ATOM   1247  CG  LEU A  82      26.251  37.311   4.797  1.00 88.58           C  
ATOM   1248  HG  LEU A  82      25.740  36.682   5.526  1.00 88.58           H  
ATOM   1249  CD1 LEU A  82      25.228  37.793   3.767  1.00 88.58           C  
ATOM   1250 HD11 LEU A  82      25.715  38.409   3.011  1.00 88.58           H  
ATOM   1251 HD12 LEU A  82      24.456  38.375   4.270  1.00 88.58           H  
ATOM   1252 HD13 LEU A  82      24.760  36.931   3.291  1.00 88.58           H  
ATOM   1253  CD2 LEU A  82      27.261  36.431   4.081  1.00 88.58           C  
ATOM   1254 HD21 LEU A  82      27.997  36.065   4.798  1.00 88.58           H  
ATOM   1255 HD22 LEU A  82      26.743  35.575   3.648  1.00 88.58           H  
ATOM   1256 HD23 LEU A  82      27.763  36.991   3.292  1.00 88.58           H  
ATOM   1257  N   ASP A  83      27.999  40.264   8.021  1.00 84.76           N  
ATOM   1258  H   ASP A  83      27.072  40.030   8.346  1.00 84.76           H  
ATOM   1259  CA  ASP A  83      28.654  41.466   8.564  1.00 84.76           C  
ATOM   1260  HA  ASP A  83      28.981  42.088   7.731  1.00 84.76           H  
ATOM   1261  C   ASP A  83      29.899  41.118   9.391  1.00 84.76           C  
ATOM   1262  CB  ASP A  83      27.663  42.279   9.422  1.00 84.76           C  
ATOM   1263  HB2 ASP A  83      26.759  42.471   8.845  1.00 84.76           H  
ATOM   1264  HB3 ASP A  83      27.381  41.698  10.300  1.00 84.76           H  
ATOM   1265  O   ASP A  83      30.925  41.798   9.289  1.00 84.76           O  
ATOM   1266  CG  ASP A  83      28.250  43.629   9.868  1.00 84.76           C  
ATOM   1267  OD1 ASP A  83      28.766  44.363   8.998  1.00 84.76           O  
ATOM   1268  OD2 ASP A  83      28.179  43.998  11.065  1.00 84.76           O  
ATOM   1269  N   ALA A  84      29.817  40.050  10.189  1.00 82.87           N  
ATOM   1270  H   ALA A  84      28.959  39.517  10.197  1.00 82.87           H  
ATOM   1271  CA  ALA A  84      30.930  39.568  10.999  1.00 82.87           C  
ATOM   1272  HA  ALA A  84      31.318  40.399  11.588  1.00 82.87           H  
ATOM   1273  C   ALA A  84      32.084  39.045  10.127  1.00 82.87           C  
ATOM   1274  CB  ALA A  84      30.402  38.496  11.961  1.00 82.87           C  
ATOM   1275  HB1 ALA A  84      31.210  38.161  12.611  1.00 82.87           H  
ATOM   1276  HB2 ALA A  84      30.027  37.640  11.401  1.00 82.87           H  
ATOM   1277  HB3 ALA A  84      29.596  38.905  12.569  1.00 82.87           H  
ATOM   1278  O   ALA A  84      33.242  39.406  10.358  1.00 82.87           O  
ATOM   1279  N   GLU A  85      31.761  38.272   9.088  1.00 81.81           N  
ATOM   1280  H   GLU A  85      30.801  37.970   8.995  1.00 81.81           H  
ATOM   1281  CA  GLU A  85      32.745  37.722   8.149  1.00 81.81           C  
ATOM   1282  HA  GLU A  85      33.522  37.194   8.702  1.00 81.81           H  
ATOM   1283  C   GLU A  85      33.458  38.814   7.340  1.00 81.81           C  
ATOM   1284  CB  GLU A  85      32.043  36.724   7.215  1.00 81.81           C  
ATOM   1285  HB2 GLU A  85      32.692  36.518   6.364  1.00 81.81           H  
ATOM   1286  HB3 GLU A  85      31.126  37.171   6.831  1.00 81.81           H  
ATOM   1287  O   GLU A  85      34.671  38.771   7.162  1.00 81.81           O  
ATOM   1288  CG  GLU A  85      31.703  35.393   7.905  1.00 81.81           C  
ATOM   1289  HG2 GLU A  85      31.186  34.756   7.187  1.00 81.81           H  
ATOM   1290  HG3 GLU A  85      31.020  35.582   8.734  1.00 81.81           H  
ATOM   1291  CD  GLU A  85      32.962  34.671   8.409  1.00 81.81           C  
ATOM   1292  OE1 GLU A  85      32.993  34.307   9.606  1.00 81.81           O  
ATOM   1293  OE2 GLU A  85      33.901  34.518   7.596  1.00 81.81           O  
ATOM   1294  N   LEU A  86      32.748  39.861   6.909  1.00 76.28           N  
ATOM   1295  H   LEU A  86      31.750  39.854   7.062  1.00 76.28           H  
ATOM   1296  CA  LEU A  86      33.365  40.971   6.168  1.00 76.28           C  
ATOM   1297  HA  LEU A  86      34.050  40.557   5.429  1.00 76.28           H  
ATOM   1298  C   LEU A  86      34.211  41.907   7.048  1.00 76.28           C  
ATOM   1299  CB  LEU A  86      32.257  41.765   5.456  1.00 76.28           C  
ATOM   1300  HB2 LEU A  86      31.475  41.986   6.183  1.00 76.28           H  
ATOM   1301  HB3 LEU A  86      32.666  42.713   5.108  1.00 76.28           H  
ATOM   1302  O   LEU A  86      35.057  42.639   6.534  1.00 76.28           O  
ATOM   1303  CG  LEU A  86      31.642  41.030   4.253  1.00 76.28           C  
ATOM   1304  HG  LEU A  86      31.367  40.014   4.536  1.00 76.28           H  
ATOM   1305  CD1 LEU A  86      30.376  41.763   3.806  1.00 76.28           C  
ATOM   1306 HD11 LEU A  86      29.654  41.736   4.623  1.00 76.28           H  
ATOM   1307 HD12 LEU A  86      29.942  41.249   2.948  1.00 76.28           H  
ATOM   1308 HD13 LEU A  86      30.610  42.797   3.553  1.00 76.28           H  
ATOM   1309  CD2 LEU A  86      32.599  40.977   3.058  1.00 76.28           C  
ATOM   1310 HD21 LEU A  86      32.117  40.479   2.217  1.00 76.28           H  
ATOM   1311 HD22 LEU A  86      32.911  41.980   2.768  1.00 76.28           H  
ATOM   1312 HD23 LEU A  86      33.481  40.391   3.319  1.00 76.28           H  
ATOM   1313  N   GLY A  87      33.961  41.953   8.359  1.00 60.83           N  
ATOM   1314  H   GLY A  87      33.250  41.335   8.723  1.00 60.83           H  
ATOM   1315  CA  GLY A  87      34.614  42.893   9.271  1.00 60.83           C  
ATOM   1316  HA2 GLY A  87      33.992  42.982  10.161  1.00 60.83           H  
ATOM   1317  HA3 GLY A  87      34.681  43.871   8.794  1.00 60.83           H  
ATOM   1318  C   GLY A  87      36.021  42.490   9.728  1.00 60.83           C  
ATOM   1319  O   GLY A  87      36.778  43.357  10.166  1.00 60.83           O  
ATOM   1320  N   THR A  88      36.391  41.209   9.657  1.00 48.37           N  
ATOM   1321  H   THR A  88      35.768  40.539   9.229  1.00 48.37           H  
ATOM   1322  CA  THR A  88      37.646  40.701  10.246  1.00 48.37           C  
ATOM   1323  HA  THR A  88      37.782  41.187  11.211  1.00 48.37           H  
ATOM   1324  C   THR A  88      38.907  41.033   9.448  1.00 48.37           C  
ATOM   1325  CB  THR A  88      37.600  39.183  10.495  1.00 48.37           C  
ATOM   1326  HB  THR A  88      38.609  38.780  10.415  1.00 48.37           H  
ATOM   1327  O   THR A  88      39.969  41.165  10.058  1.00 48.37           O  
ATOM   1328  CG2 THR A  88      37.081  38.840  11.887  1.00 48.37           C  
ATOM   1329 HG21 THR A  88      37.046  37.757  12.003  1.00 48.37           H  
ATOM   1330 HG22 THR A  88      36.078  39.247  12.020  1.00 48.37           H  
ATOM   1331 HG23 THR A  88      37.748  39.258  12.641  1.00 48.37           H  
ATOM   1332  OG1 THR A  88      36.792  38.531   9.552  1.00 48.37           O  
ATOM   1333  HG1 THR A  88      35.900  38.407   9.885  1.00 48.37           H  
ATOM   1334  N   GLU A  89      38.833  41.213   8.127  1.00 40.26           N  
ATOM   1335  H   GLU A  89      37.959  41.022   7.657  1.00 40.26           H  
ATOM   1336  CA  GLU A  89      40.024  41.510   7.311  1.00 40.26           C  
ATOM   1337  HA  GLU A  89      40.815  40.808   7.577  1.00 40.26           H  
ATOM   1338  C   GLU A  89      40.612  42.902   7.552  1.00 40.26           C  
ATOM   1339  CB  GLU A  89      39.734  41.352   5.814  1.00 40.26           C  
ATOM   1340  HB2 GLU A  89      40.416  41.998   5.261  1.00 40.26           H  
ATOM   1341  HB3 GLU A  89      38.714  41.670   5.597  1.00 40.26           H  
ATOM   1342  O   GLU A  89      41.809  43.098   7.354  1.00 40.26           O  
ATOM   1343  CG  GLU A  89      39.965  39.916   5.329  1.00 40.26           C  
ATOM   1344  HG2 GLU A  89      40.919  39.563   5.720  1.00 40.26           H  
ATOM   1345  HG3 GLU A  89      39.177  39.275   5.724  1.00 40.26           H  
ATOM   1346  CD  GLU A  89      39.995  39.828   3.794  1.00 40.26           C  
ATOM   1347  OE1 GLU A  89      40.614  38.865   3.289  1.00 40.26           O  
ATOM   1348  OE2 GLU A  89      39.429  40.732   3.133  1.00 40.26           O  
ATOM   1349  N   VAL A  90      39.836  43.867   8.058  1.00 35.21           N  
ATOM   1350  H   VAL A  90      38.871  43.647   8.256  1.00 35.21           H  
ATOM   1351  CA  VAL A  90      40.372  45.190   8.432  1.00 35.21           C  
ATOM   1352  HA  VAL A  90      41.146  45.429   7.703  1.00 35.21           H  
ATOM   1353  C   VAL A  90      41.089  45.114   9.791  1.00 35.21           C  
ATOM   1354  CB  VAL A  90      39.328  46.325   8.333  1.00 35.21           C  
ATOM   1355  HB  VAL A  90      38.686  46.309   9.213  1.00 35.21           H  
ATOM   1356  O   VAL A  90      40.971  45.993  10.644  1.00 35.21           O  
ATOM   1357  CG1 VAL A  90      40.014  47.700   8.225  1.00 35.21           C  
ATOM   1358 HG11 VAL A  90      39.260  48.484   8.160  1.00 35.21           H  
ATOM   1359 HG12 VAL A  90      40.628  47.896   9.104  1.00 35.21           H  
ATOM   1360 HG13 VAL A  90      40.645  47.734   7.337  1.00 35.21           H  
ATOM   1361  CG2 VAL A  90      38.435  46.195   7.089  1.00 35.21           C  
ATOM   1362 HG21 VAL A  90      37.769  47.054   7.012  1.00 35.21           H  
ATOM   1363 HG22 VAL A  90      37.818  45.299   7.162  1.00 35.21           H  
ATOM   1364 HG23 VAL A  90      39.050  46.130   6.192  1.00 35.21           H  
ATOM   1365  N   ARG A  91      41.853  44.043  10.031  1.00 31.99           N  
ATOM   1366  H   ARG A  91      41.918  43.367   9.284  1.00 31.99           H  
ATOM   1367  CA  ARG A  91      42.913  44.046  11.038  1.00 31.99           C  
ATOM   1368  HA  ARG A  91      42.556  44.526  11.949  1.00 31.99           H  
ATOM   1369  C   ARG A  91      44.043  44.906  10.490  1.00 31.99           C  
ATOM   1370  CB  ARG A  91      43.366  42.617  11.372  1.00 31.99           C  
ATOM   1371  HB2 ARG A  91      44.391  42.649  11.740  1.00 31.99           H  
ATOM   1372  HB3 ARG A  91      43.340  41.996  10.476  1.00 31.99           H  
ATOM   1373  O   ARG A  91      44.895  44.435   9.745  1.00 31.99           O  
ATOM   1374  CG  ARG A  91      42.485  42.011  12.471  1.00 31.99           C  
ATOM   1375  HG2 ARG A  91      42.541  42.639  13.360  1.00 31.99           H  
ATOM   1376  HG3 ARG A  91      41.450  41.966  12.132  1.00 31.99           H  
ATOM   1377  CD  ARG A  91      42.972  40.602  12.820  1.00 31.99           C  
ATOM   1378  HD2 ARG A  91      44.037  40.646  13.049  1.00 31.99           H  
ATOM   1379  HD3 ARG A  91      42.823  39.965  11.949  1.00 31.99           H  
ATOM   1380  NE  ARG A  91      42.244  40.050  13.979  1.00 31.99           N  
ATOM   1381  HE  ARG A  91      41.535  40.643  14.386  1.00 31.99           H  
ATOM   1382  NH1 ARG A  91      43.231  37.980  13.973  1.00 31.99           N  
ATOM   1383 HH11 ARG A  91      43.740  38.249  13.143  1.00 31.99           H  
ATOM   1384 HH12 ARG A  91      43.292  37.035  14.323  1.00 31.99           H  
ATOM   1385  NH2 ARG A  91      41.674  38.453  15.501  1.00 31.99           N  
ATOM   1386 HH21 ARG A  91      41.755  37.507  15.847  1.00 31.99           H  
ATOM   1387 HH22 ARG A  91      40.976  39.070  15.889  1.00 31.99           H  
ATOM   1388  CZ  ARG A  91      42.387  38.836  14.479  1.00 31.99           C  
ATOM   1389  N   GLY A  92      44.003  46.188  10.847  1.00 30.53           N  
ATOM   1390  H   GLY A  92      43.195  46.505  11.364  1.00 30.53           H  
ATOM   1391  CA  GLY A  92      45.080  47.129  10.564  1.00 30.53           C  
ATOM   1392  HA2 GLY A  92      45.141  47.287   9.488  1.00 30.53           H  
ATOM   1393  HA3 GLY A  92      44.884  48.085  11.051  1.00 30.53           H  
ATOM   1394  C   GLY A  92      46.418  46.590  11.071  1.00 30.53           C  
ATOM   1395  O   GLY A  92      46.498  46.052  12.178  1.00 30.53           O  
ATOM   1396  N   GLU A  93      47.451  46.715  10.240  1.00 32.56           N  
ATOM   1397  H   GLU A  93      47.302  47.119   9.326  1.00 32.56           H  
ATOM   1398  CA  GLU A  93      48.818  46.332  10.583  1.00 32.56           C  
ATOM   1399  HA  GLU A  93      48.849  45.255  10.748  1.00 32.56           H  
ATOM   1400  C   GLU A  93      49.257  47.032  11.873  1.00 32.56           C  
ATOM   1401  CB  GLU A  93      49.781  46.679   9.436  1.00 32.56           C  
ATOM   1402  HB2 GLU A  93      49.569  47.690   9.089  1.00 32.56           H  
ATOM   1403  HB3 GLU A  93      50.802  46.652   9.816  1.00 32.56           H  
ATOM   1404  O   GLU A  93      49.122  48.249  12.026  1.00 32.56           O  
ATOM   1405  CG  GLU A  93      49.684  45.682   8.271  1.00 32.56           C  
ATOM   1406  HG2 GLU A  93      49.928  44.688   8.647  1.00 32.56           H  
ATOM   1407  HG3 GLU A  93      48.656  45.661   7.909  1.00 32.56           H  
ATOM   1408  CD  GLU A  93      50.615  46.042   7.101  1.00 32.56           C  
ATOM   1409  OE1 GLU A  93      51.160  45.100   6.483  1.00 32.56           O  
ATOM   1410  OE2 GLU A  93      50.769  47.254   6.824  1.00 32.56           O  
ATOM   1411  N   ALA A  94      49.789  46.251  12.816  1.00 38.15           N  
ATOM   1412  H   ALA A  94      49.878  45.261  12.635  1.00 38.15           H  
ATOM   1413  CA  ALA A  94      50.407  46.796  14.013  1.00 38.15           C  
ATOM   1414  HA  ALA A  94      49.641  47.349  14.557  1.00 38.15           H  
ATOM   1415  C   ALA A  94      51.563  47.731  13.592  1.00 38.15           C  
ATOM   1416  CB  ALA A  94      50.883  45.644  14.905  1.00 38.15           C  
ATOM   1417  HB1 ALA A  94      50.037  45.014  15.178  1.00 38.15           H  
ATOM   1418  HB2 ALA A  94      51.335  46.049  15.811  1.00 38.15           H  
ATOM   1419  HB3 ALA A  94      51.626  45.048  14.375  1.00 38.15           H  
ATOM   1420  O   ALA A  94      52.427  47.300  12.822  1.00 38.15           O  
ATOM   1421  N   PRO A  95      51.610  48.991  14.068  1.00 39.85           N  
ATOM   1422  CA  PRO A  95      52.664  49.930  13.694  1.00 39.85           C  
ATOM   1423  HA  PRO A  95      52.584  50.133  12.627  1.00 39.85           H  
ATOM   1424  C   PRO A  95      54.045  49.347  14.016  1.00 39.85           C  
ATOM   1425  CB  PRO A  95      52.387  51.214  14.485  1.00 39.85           C  
ATOM   1426  HB2 PRO A  95      52.598  52.104  13.892  1.00 39.85           H  
ATOM   1427  HB3 PRO A  95      52.975  51.225  15.403  1.00 39.85           H  
ATOM   1428  O   PRO A  95      54.261  48.829  15.113  1.00 39.85           O  
ATOM   1429  CG  PRO A  95      50.907  51.117  14.847  1.00 39.85           C  
ATOM   1430  HG2 PRO A  95      50.682  51.636  15.779  1.00 39.85           H  
ATOM   1431  HG3 PRO A  95      50.309  51.522  14.030  1.00 39.85           H  
ATOM   1432  CD  PRO A  95      50.651  49.619  14.959  1.00 39.85           C  
ATOM   1433  HD2 PRO A  95      50.832  49.285  15.981  1.00 39.85           H  
ATOM   1434  HD3 PRO A  95      49.623  49.411  14.661  1.00 39.85           H  
ATOM   1435  N   SER A  96      54.979  49.399  13.062  1.00 44.90           N  
ATOM   1436  H   SER A  96      54.737  49.813  12.173  1.00 44.90           H  
ATOM   1437  CA  SER A  96      56.281  48.740  13.219  1.00 44.90           C  
ATOM   1438  HA  SER A  96      56.066  47.715  13.520  1.00 44.90           H  
ATOM   1439  C   SER A  96      57.111  49.377  14.343  1.00 44.90           C  
ATOM   1440  CB  SER A  96      57.042  48.650  11.883  1.00 44.90           C  
ATOM   1441  HB2 SER A  96      57.379  47.622  11.755  1.00 44.90           H  
ATOM   1442  HB3 SER A  96      56.373  48.884  11.055  1.00 44.90           H  
ATOM   1443  O   SER A  96      57.184  50.601  14.469  1.00 44.90           O  
ATOM   1444  OG  SER A  96      58.185  49.487  11.831  1.00 44.90           O  
ATOM   1445  HG  SER A  96      58.067  50.107  11.108  1.00 44.90           H  
ATOM   1446  N   ALA A  97      57.775  48.541  15.148  1.00 53.82           N  
ATOM   1447  H   ALA A  97      57.624  47.549  15.034  1.00 53.82           H  
ATOM   1448  CA  ALA A  97      58.613  48.989  16.263  1.00 53.82           C  
ATOM   1449  HA  ALA A  97      58.000  49.570  16.952  1.00 53.82           H  
ATOM   1450  C   ALA A  97      59.785  49.886  15.816  1.00 53.82           C  
ATOM   1451  CB  ALA A  97      59.130  47.739  16.989  1.00 53.82           C  
ATOM   1452  HB1 ALA A  97      59.733  48.042  17.845  1.00 53.82           H  
ATOM   1453  HB2 ALA A  97      58.290  47.143  17.346  1.00 53.82           H  
ATOM   1454  HB3 ALA A  97      59.744  47.138  16.318  1.00 53.82           H  
ATOM   1455  O   ALA A  97      60.161  50.814  16.529  1.00 53.82           O  
ATOM   1456  N   LEU A  98      60.347  49.616  14.631  1.00 55.13           N  
ATOM   1457  H   LEU A  98      59.926  48.889  14.070  1.00 55.13           H  
ATOM   1458  CA  LEU A  98      61.502  50.327  14.071  1.00 55.13           C  
ATOM   1459  HA  LEU A  98      62.277  50.416  14.833  1.00 55.13           H  
ATOM   1460  C   LEU A  98      61.154  51.754  13.637  1.00 55.13           C  
ATOM   1461  CB  LEU A  98      62.049  49.528  12.873  1.00 55.13           C  
ATOM   1462  HB2 LEU A  98      61.215  49.268  12.221  1.00 55.13           H  
ATOM   1463  HB3 LEU A  98      62.720  50.169  12.300  1.00 55.13           H  
ATOM   1464  O   LEU A  98      61.915  52.676  13.904  1.00 55.13           O  
ATOM   1465  CG  LEU A  98      62.815  48.252  13.262  1.00 55.13           C  
ATOM   1466  HG  LEU A  98      62.248  47.697  14.009  1.00 55.13           H  
ATOM   1467  CD1 LEU A  98      62.992  47.356  12.037  1.00 55.13           C  
ATOM   1468 HD11 LEU A  98      62.016  47.078  11.639  1.00 55.13           H  
ATOM   1469 HD12 LEU A  98      63.553  47.887  11.269  1.00 55.13           H  
ATOM   1470 HD13 LEU A  98      63.530  46.450  12.315  1.00 55.13           H  
ATOM   1471  CD2 LEU A  98      64.202  48.574  13.823  1.00 55.13           C  
ATOM   1472 HD21 LEU A  98      64.113  49.168  14.733  1.00 55.13           H  
ATOM   1473 HD22 LEU A  98      64.731  47.651  14.062  1.00 55.13           H  
ATOM   1474 HD23 LEU A  98      64.779  49.141  13.093  1.00 55.13           H  
ATOM   1475  N   ALA A  99      59.976  51.962  13.042  1.00 52.57           N  
ATOM   1476  H   ALA A  99      59.356  51.178  12.896  1.00 52.57           H  
ATOM   1477  CA  ALA A  99      59.578  53.283  12.552  1.00 52.57           C  
ATOM   1478  HA  ALA A  99      60.360  53.658  11.892  1.00 52.57           H  
ATOM   1479  C   ALA A  99      59.416  54.314  13.691  1.00 52.57           C  
ATOM   1480  CB  ALA A  99      58.289  53.120  11.738  1.00 52.57           C  
ATOM   1481  HB1 ALA A  99      57.982  54.094  11.355  1.00 52.57           H  
ATOM   1482  HB2 ALA A  99      58.469  52.455  10.893  1.00 52.57           H  
ATOM   1483  HB3 ALA A  99      57.496  52.716  12.367  1.00 52.57           H  
ATOM   1484  O   ALA A  99      59.620  55.510  13.487  1.00 52.57           O  
ATOM   1485  N   GLY A 100      59.093  53.855  14.908  1.00 55.43           N  
ATOM   1486  H   GLY A 100      58.933  52.863  15.014  1.00 55.43           H  
ATOM   1487  CA  GLY A 100      59.088  54.701  16.106  1.00 55.43           C  
ATOM   1488  HA2 GLY A 100      58.500  55.598  15.913  1.00 55.43           H  
ATOM   1489  HA3 GLY A 100      58.625  54.147  16.923  1.00 55.43           H  
ATOM   1490  C   GLY A 100      60.490  55.133  16.563  1.00 55.43           C  
ATOM   1491  O   GLY A 100      60.638  56.216  17.127  1.00 55.43           O  
ATOM   1492  N   LEU A 101      61.512  54.313  16.296  1.00 60.25           N  
ATOM   1493  H   LEU A 101      61.325  53.493  15.735  1.00 60.25           H  
ATOM   1494  CA  LEU A 101      62.922  54.588  16.596  1.00 60.25           C  
ATOM   1495  HA  LEU A 101      62.993  55.012  17.598  1.00 60.25           H  
ATOM   1496  C   LEU A 101      63.508  55.641  15.643  1.00 60.25           C  
ATOM   1497  CB  LEU A 101      63.709  53.256  16.546  1.00 60.25           C  
ATOM   1498  HB2 LEU A 101      63.094  52.493  16.068  1.00 60.25           H  
ATOM   1499  HB3 LEU A 101      64.592  53.373  15.918  1.00 60.25           H  
ATOM   1500  O   LEU A 101      64.162  56.571  16.110  1.00 60.25           O  
ATOM   1501  CG  LEU A 101      64.132  52.734  17.929  1.00 60.25           C  
ATOM   1502  HG  LEU A 101      63.434  53.089  18.688  1.00 60.25           H  
ATOM   1503  CD1 LEU A 101      64.113  51.204  17.963  1.00 60.25           C  
ATOM   1504 HD11 LEU A 101      64.788  50.812  17.202  1.00 60.25           H  
ATOM   1505 HD12 LEU A 101      63.101  50.851  17.763  1.00 60.25           H  
ATOM   1506 HD13 LEU A 101      64.425  50.852  18.946  1.00 60.25           H  
ATOM   1507  CD2 LEU A 101      65.541  53.210  18.285  1.00 60.25           C  
ATOM   1508 HD21 LEU A 101      65.574  54.299  18.256  1.00 60.25           H  
ATOM   1509 HD22 LEU A 101      65.810  52.871  19.286  1.00 60.25           H  
ATOM   1510 HD23 LEU A 101      66.261  52.824  17.563  1.00 60.25           H  
ATOM   1511  N   ASP A 102      63.205  55.560  14.345  1.00 58.99           N  
ATOM   1512  H   ASP A 102      62.761  54.716  14.012  1.00 58.99           H  
ATOM   1513  CA  ASP A 102      63.702  56.515  13.338  1.00 58.99           C  
ATOM   1514  HA  ASP A 102      64.791  56.520  13.353  1.00 58.99           H  
ATOM   1515  C   ASP A 102      63.208  57.947  13.604  1.00 58.99           C  
ATOM   1516  CB  ASP A 102      63.232  56.096  11.935  1.00 58.99           C  
ATOM   1517  HB2 ASP A 102      63.513  56.879  11.231  1.00 58.99           H  
ATOM   1518  HB3 ASP A 102      62.144  56.028  11.934  1.00 58.99           H  
ATOM   1519  O   ASP A 102      63.964  58.916  13.498  1.00 58.99           O  
ATOM   1520  CG  ASP A 102      63.815  54.777  11.418  1.00 58.99           C  
ATOM   1521  OD1 ASP A 102      64.897  54.370  11.887  1.00 58.99           O  
ATOM   1522  OD2 ASP A 102      63.156  54.184  10.533  1.00 58.99           O  
ATOM   1523  N   ALA A 103      61.933  58.098  13.987  1.00 60.96           N  
ATOM   1524  H   ALA A 103      61.350  57.275  14.030  1.00 60.96           H  
ATOM   1525  CA  ALA A 103      61.359  59.403  14.321  1.00 60.96           C  
ATOM   1526  HA  ALA A 103      61.510  60.077  13.478  1.00 60.96           H  
ATOM   1527  C   ALA A 103      62.042  60.031  15.546  1.00 60.96           C  
ATOM   1528  CB  ALA A 103      59.853  59.228  14.552  1.00 60.96           C  
ATOM   1529  HB1 ALA A 103      59.390  58.814  13.657  1.00 60.96           H  
ATOM   1530  HB2 ALA A 103      59.403  60.195  14.774  1.00 60.96           H  
ATOM   1531  HB3 ALA A 103      59.681  58.550  15.388  1.00 60.96           H  
ATOM   1532  O   ALA A 103      62.255  61.245  15.589  1.00 60.96           O  
ATOM   1533  N   LEU A 104      62.413  59.196  16.523  1.00 63.84           N  
ATOM   1534  H   LEU A 104      62.252  58.208  16.390  1.00 63.84           H  
ATOM   1535  CA  LEU A 104      63.188  59.615  17.683  1.00 63.84           C  
ATOM   1536  HA  LEU A 104      62.686  60.470  18.136  1.00 63.84           H  
ATOM   1537  C   LEU A 104      64.585  60.072  17.247  1.00 63.84           C  
ATOM   1538  CB  LEU A 104      63.229  58.454  18.690  1.00 63.84           C  
ATOM   1539  HB2 LEU A 104      62.220  58.059  18.812  1.00 63.84           H  
ATOM   1540  HB3 LEU A 104      63.843  57.657  18.271  1.00 63.84           H  
ATOM   1541  O   LEU A 104      64.983  61.173  17.618  1.00 63.84           O  
ATOM   1542  CG  LEU A 104      63.792  58.798  20.077  1.00 63.84           C  
ATOM   1543  HG  LEU A 104      64.753  59.304  19.984  1.00 63.84           H  
ATOM   1544  CD1 LEU A 104      62.833  59.675  20.885  1.00 63.84           C  
ATOM   1545 HD11 LEU A 104      62.706  60.635  20.383  1.00 63.84           H  
ATOM   1546 HD12 LEU A 104      63.246  59.857  21.877  1.00 63.84           H  
ATOM   1547 HD13 LEU A 104      61.864  59.184  20.975  1.00 63.84           H  
ATOM   1548  CD2 LEU A 104      63.997  57.480  20.829  1.00 63.84           C  
ATOM   1549 HD21 LEU A 104      63.097  56.869  20.755  1.00 63.84           H  
ATOM   1550 HD22 LEU A 104      64.200  57.659  21.884  1.00 63.84           H  
ATOM   1551 HD23 LEU A 104      64.830  56.936  20.384  1.00 63.84           H  
ATOM   1552  N   GLU A 105      65.286  59.281  16.422  1.00 66.37           N  
ATOM   1553  H   GLU A 105      64.878  58.401  16.141  1.00 66.37           H  
ATOM   1554  CA  GLU A 105      66.627  59.598  15.909  1.00 66.37           C  
ATOM   1555  HA  GLU A 105      67.294  59.728  16.760  1.00 66.37           H  
ATOM   1556  C   GLU A 105      66.676  60.903  15.109  1.00 66.37           C  
ATOM   1557  CB  GLU A 105      67.185  58.462  15.030  1.00 66.37           C  
ATOM   1558  HB2 GLU A 105      66.385  58.021  14.436  1.00 66.37           H  
ATOM   1559  HB3 GLU A 105      67.917  58.893  14.348  1.00 66.37           H  
ATOM   1560  O   GLU A 105      67.567  61.724  15.330  1.00 66.37           O  
ATOM   1561  CG  GLU A 105      67.903  57.373  15.840  1.00 66.37           C  
ATOM   1562  HG2 GLU A 105      68.598  57.858  16.525  1.00 66.37           H  
ATOM   1563  HG3 GLU A 105      67.169  56.832  16.438  1.00 66.37           H  
ATOM   1564  CD  GLU A 105      68.691  56.381  14.962  1.00 66.37           C  
ATOM   1565  OE1 GLU A 105      69.548  55.671  15.541  1.00 66.37           O  
ATOM   1566  OE2 GLU A 105      68.492  56.373  13.728  1.00 66.37           O  
ATOM   1567  N   ALA A 106      65.717  61.127  14.207  1.00 62.14           N  
ATOM   1568  H   ALA A 106      65.043  60.394  14.039  1.00 62.14           H  
ATOM   1569  CA  ALA A 106      65.686  62.315  13.355  1.00 62.14           C  
ATOM   1570  HA  ALA A 106      66.661  62.428  12.881  1.00 62.14           H  
ATOM   1571  C   ALA A 106      65.404  63.604  14.139  1.00 62.14           C  
ATOM   1572  CB  ALA A 106      64.636  62.101  12.262  1.00 62.14           C  
ATOM   1573  HB1 ALA A 106      64.622  62.961  11.592  1.00 62.14           H  
ATOM   1574  HB2 ALA A 106      64.878  61.205  11.690  1.00 62.14           H  
ATOM   1575  HB3 ALA A 106      63.651  61.978  12.712  1.00 62.14           H  
ATOM   1576  O   ALA A 106      65.878  64.671  13.751  1.00 62.14           O  
ATOM   1577  N   ALA A 107      64.653  63.514  15.240  1.00 63.07           N  
ATOM   1578  H   ALA A 107      64.267  62.614  15.489  1.00 63.07           H  
ATOM   1579  CA  ALA A 107      64.379  64.651  16.111  1.00 63.07           C  
ATOM   1580  HA  ALA A 107      64.184  65.526  15.491  1.00 63.07           H  
ATOM   1581  C   ALA A 107      65.569  65.002  17.024  1.00 63.07           C  
ATOM   1582  CB  ALA A 107      63.106  64.348  16.910  1.00 63.07           C  
ATOM   1583  HB1 ALA A 107      62.280  64.151  16.228  1.00 63.07           H  
ATOM   1584  HB2 ALA A 107      63.263  63.474  17.542  1.00 63.07           H  
ATOM   1585  HB3 ALA A 107      62.856  65.205  17.536  1.00 63.07           H  
ATOM   1586  O   ALA A 107      65.673  66.152  17.450  1.00 63.07           O  
ATOM   1587  N   LEU A 108      66.491  64.060  17.292  1.00 68.57           N  
ATOM   1588  H   LEU A 108      66.351  63.143  16.893  1.00 68.57           H  
ATOM   1589  CA  LEU A 108      67.646  64.256  18.189  1.00 68.57           C  
ATOM   1590  HA  LEU A 108      67.258  64.366  19.202  1.00 68.57           H  
ATOM   1591  C   LEU A 108      68.496  65.514  17.916  1.00 68.57           C  
ATOM   1592  CB  LEU A 108      68.603  63.041  18.156  1.00 68.57           C  
ATOM   1593  HB2 LEU A 108      69.532  63.323  18.650  1.00 68.57           H  
ATOM   1594  HB3 LEU A 108      68.862  62.822  17.120  1.00 68.57           H  
ATOM   1595  O   LEU A 108      68.908  66.152  18.892  1.00 68.57           O  
ATOM   1596  CG  LEU A 108      68.106  61.759  18.833  1.00 68.57           C  
ATOM   1597  HG  LEU A 108      67.115  61.509  18.453  1.00 68.57           H  
ATOM   1598  CD1 LEU A 108      69.039  60.588  18.529  1.00 68.57           C  
ATOM   1599 HD11 LEU A 108      68.597  59.660  18.890  1.00 68.57           H  
ATOM   1600 HD12 LEU A 108      69.194  60.506  17.453  1.00 68.57           H  
ATOM   1601 HD13 LEU A 108      70.007  60.742  19.007  1.00 68.57           H  
ATOM   1602  CD2 LEU A 108      68.035  61.905  20.350  1.00 68.57           C  
ATOM   1603 HD21 LEU A 108      67.709  60.953  20.768  1.00 68.57           H  
ATOM   1604 HD22 LEU A 108      67.301  62.667  20.610  1.00 68.57           H  
ATOM   1605 HD23 LEU A 108      69.010  62.173  20.756  1.00 68.57           H  
ATOM   1606  N   PRO A 109      68.830  65.885  16.660  1.00 63.80           N  
ATOM   1607  CA  PRO A 109      69.787  66.958  16.398  1.00 63.80           C  
ATOM   1608  HA  PRO A 109      70.720  66.727  16.912  1.00 63.80           H  
ATOM   1609  C   PRO A 109      69.291  68.329  16.858  1.00 63.80           C  
ATOM   1610  CB  PRO A 109      70.031  66.952  14.881  1.00 63.80           C  
ATOM   1611  HB2 PRO A 109      69.401  67.696  14.393  1.00 63.80           H  
ATOM   1612  HB3 PRO A 109      71.079  67.134  14.643  1.00 63.80           H  
ATOM   1613  O   PRO A 109      70.087  69.123  17.367  1.00 63.80           O  
ATOM   1614  CG  PRO A 109      69.587  65.563  14.434  1.00 63.80           C  
ATOM   1615  HG2 PRO A 109      69.243  65.557  13.399  1.00 63.80           H  
ATOM   1616  HG3 PRO A 109      70.396  64.848  14.580  1.00 63.80           H  
ATOM   1617  CD  PRO A 109      68.456  65.259  15.403  1.00 63.80           C  
ATOM   1618  HD2 PRO A 109      68.319  64.181  15.480  1.00 63.80           H  
ATOM   1619  HD3 PRO A 109      67.544  65.740  15.049  1.00 63.80           H  
ATOM   1620  N   GLU A 110      67.991  68.590  16.696  1.00 62.96           N  
ATOM   1621  H   GLU A 110      67.395  67.860  16.332  1.00 62.96           H  
ATOM   1622  CA  GLU A 110      67.369  69.897  16.939  1.00 62.96           C  
ATOM   1623  HA  GLU A 110      68.116  70.673  16.773  1.00 62.96           H  
ATOM   1624  C   GLU A 110      66.893  70.090  18.382  1.00 62.96           C  
ATOM   1625  CB  GLU A 110      66.227  70.157  15.942  1.00 62.96           C  
ATOM   1626  HB2 GLU A 110      65.808  71.132  16.188  1.00 62.96           H  
ATOM   1627  HB3 GLU A 110      65.447  69.406  16.064  1.00 62.96           H  
ATOM   1628  O   GLU A 110      66.383  71.157  18.722  1.00 62.96           O  
ATOM   1629  CG  GLU A 110      66.715  70.166  14.481  1.00 62.96           C  
ATOM   1630  HG2 GLU A 110      67.787  70.363  14.472  1.00 62.96           H  
ATOM   1631  HG3 GLU A 110      66.567  69.174  14.053  1.00 62.96           H  
ATOM   1632  CD  GLU A 110      66.034  71.227  13.596  1.00 62.96           C  
ATOM   1633  OE1 GLU A 110      66.648  71.568  12.558  1.00 62.96           O  
ATOM   1634  OE2 GLU A 110      64.942  71.723  13.955  1.00 62.96           O  
ATOM   1635  N   VAL A 111      67.094  69.090  19.249  1.00 62.16           N  
ATOM   1636  H   VAL A 111      67.495  68.231  18.900  1.00 62.16           H  
ATOM   1637  CA  VAL A 111      66.681  69.154  20.656  1.00 62.16           C  
ATOM   1638  HA  VAL A 111      65.597  69.266  20.671  1.00 62.16           H  
ATOM   1639  C   VAL A 111      67.367  70.352  21.320  1.00 62.16           C  
ATOM   1640  CB  VAL A 111      66.994  67.860  21.418  1.00 62.16           C  
ATOM   1641  HB  VAL A 111      68.067  67.674  21.372  1.00 62.16           H  
ATOM   1642  O   VAL A 111      68.608  70.367  21.407  1.00 62.16           O  
ATOM   1643  CG1 VAL A 111      66.568  67.968  22.893  1.00 62.16           C  
ATOM   1644 HG11 VAL A 111      66.849  67.063  23.433  1.00 62.16           H  
ATOM   1645 HG12 VAL A 111      67.067  68.805  23.382  1.00 62.16           H  
ATOM   1646 HG13 VAL A 111      65.491  68.115  22.968  1.00 62.16           H  
ATOM   1647  CG2 VAL A 111      66.265  66.675  20.777  1.00 62.16           C  
ATOM   1648 HG21 VAL A 111      66.806  65.755  20.996  1.00 62.16           H  
ATOM   1649 HG22 VAL A 111      65.232  66.615  21.120  1.00 62.16           H  
ATOM   1650 HG23 VAL A 111      66.254  66.768  19.691  1.00 62.16           H  
ATOM   1651  N   PRO A 112      66.594  71.349  21.798  1.00 70.71           N  
ATOM   1652  CA  PRO A 112      67.139  72.559  22.395  1.00 70.71           C  
ATOM   1653  HA  PRO A 112      67.662  73.118  21.619  1.00 70.71           H  
ATOM   1654  C   PRO A 112      68.097  72.228  23.541  1.00 70.71           C  
ATOM   1655  CB  PRO A 112      65.932  73.369  22.884  1.00 70.71           C  
ATOM   1656  HB2 PRO A 112      65.714  73.127  23.925  1.00 70.71           H  
ATOM   1657  HB3 PRO A 112      66.090  74.442  22.771  1.00 70.71           H  
ATOM   1658  O   PRO A 112      67.864  71.298  24.313  1.00 70.71           O  
ATOM   1659  CG  PRO A 112      64.777  72.876  22.017  1.00 70.71           C  
ATOM   1660  HG2 PRO A 112      64.768  73.422  21.073  1.00 70.71           H  
ATOM   1661  HG3 PRO A 112      63.818  72.968  22.526  1.00 70.71           H  
ATOM   1662  CD  PRO A 112      65.136  71.420  21.756  1.00 70.71           C  
ATOM   1663  HD2 PRO A 112      64.716  70.790  22.540  1.00 70.71           H  
ATOM   1664  HD3 PRO A 112      64.737  71.130  20.784  1.00 70.71           H  
ATOM   1665  N   ALA A 113      69.172  73.009  23.692  1.00 66.74           N  
ATOM   1666  H   ALA A 113      69.312  73.754  23.025  1.00 66.74           H  
ATOM   1667  CA  ALA A 113      70.228  72.738  24.677  1.00 66.74           C  
ATOM   1668  HA  ALA A 113      70.726  71.810  24.400  1.00 66.74           H  
ATOM   1669  C   ALA A 113      69.705  72.563  26.116  1.00 66.74           C  
ATOM   1670  CB  ALA A 113      71.248  73.882  24.615  1.00 66.74           C  
ATOM   1671  HB1 ALA A 113      70.772  74.824  24.886  1.00 66.74           H  
ATOM   1672  HB2 ALA A 113      71.661  73.958  23.610  1.00 66.74           H  
ATOM   1673  HB3 ALA A 113      72.058  73.681  25.317  1.00 66.74           H  
ATOM   1674  O   ALA A 113      70.268  71.784  26.878  1.00 66.74           O  
ATOM   1675  N   THR A 114      68.628  73.271  26.462  1.00 67.47           N  
ATOM   1676  H   THR A 114      68.187  73.850  25.761  1.00 67.47           H  
ATOM   1677  CA  THR A 114      67.963  73.245  27.773  1.00 67.47           C  
ATOM   1678  HA  THR A 114      68.708  73.324  28.565  1.00 67.47           H  
ATOM   1679  C   THR A 114      67.168  71.972  28.038  1.00 67.47           C  
ATOM   1680  CB  THR A 114      66.990  74.429  27.872  1.00 67.47           C  
ATOM   1681  HB  THR A 114      66.323  74.296  28.724  1.00 67.47           H  
ATOM   1682  O   THR A 114      67.042  71.567  29.184  1.00 67.47           O  
ATOM   1683  CG2 THR A 114      67.744  75.748  28.040  1.00 67.47           C  
ATOM   1684 HG21 THR A 114      68.350  75.709  28.946  1.00 67.47           H  
ATOM   1685 HG22 THR A 114      68.387  75.930  27.179  1.00 67.47           H  
ATOM   1686 HG23 THR A 114      67.025  76.562  28.130  1.00 67.47           H  
ATOM   1687  OG1 THR A 114      66.232  74.549  26.682  1.00 67.47           O  
ATOM   1688  HG1 THR A 114      65.427  74.037  26.785  1.00 67.47           H  
ATOM   1689  N   GLU A 115      66.627  71.349  26.993  1.00 71.77           N  
ATOM   1690  H   GLU A 115      66.791  71.719  26.068  1.00 71.77           H  
ATOM   1691  CA  GLU A 115      65.828  70.118  27.089  1.00 71.77           C  
ATOM   1692  HA  GLU A 115      65.369  70.032  28.074  1.00 71.77           H  
ATOM   1693  C   GLU A 115      66.692  68.875  26.874  1.00 71.77           C  
ATOM   1694  CB  GLU A 115      64.717  70.163  26.036  1.00 71.77           C  
ATOM   1695  HB2 GLU A 115      65.165  70.318  25.055  1.00 71.77           H  
ATOM   1696  HB3 GLU A 115      64.197  69.204  26.036  1.00 71.77           H  
ATOM   1697  O   GLU A 115      66.339  67.773  27.288  1.00 71.77           O  
ATOM   1698  CG  GLU A 115      63.701  71.279  26.320  1.00 71.77           C  
ATOM   1699  HG2 GLU A 115      63.226  71.087  27.282  1.00 71.77           H  
ATOM   1700  HG3 GLU A 115      64.226  72.232  26.389  1.00 71.77           H  
ATOM   1701  CD  GLU A 115      62.626  71.393  25.232  1.00 71.77           C  
ATOM   1702  OE1 GLU A 115      61.951  72.446  25.227  1.00 71.77           O  
ATOM   1703  OE2 GLU A 115      62.521  70.471  24.392  1.00 71.77           O  
ATOM   1704  N   ARG A 116      67.861  69.063  26.247  1.00 67.79           N  
ATOM   1705  H   ARG A 116      68.027  69.990  25.883  1.00 67.79           H  
ATOM   1706  CA  ARG A 116      68.829  68.011  25.930  1.00 67.79           C  
ATOM   1707  HA  ARG A 116      68.378  67.336  25.202  1.00 67.79           H  
ATOM   1708  C   ARG A 116      69.185  67.160  27.133  1.00 67.79           C  
ATOM   1709  CB  ARG A 116      70.107  68.649  25.364  1.00 67.79           C  
ATOM   1710  HB2 ARG A 116      69.998  69.733  25.325  1.00 67.79           H  
ATOM   1711  HB3 ARG A 116      70.963  68.420  25.999  1.00 67.79           H  
ATOM   1712  O   ARG A 116      69.293  65.951  26.996  1.00 67.79           O  
ATOM   1713  CG  ARG A 116      70.387  68.146  23.953  1.00 67.79           C  
ATOM   1714  HG2 ARG A 116      69.558  68.445  23.312  1.00 67.79           H  
ATOM   1715  HG3 ARG A 116      70.470  67.059  23.947  1.00 67.79           H  
ATOM   1716  CD  ARG A 116      71.683  68.770  23.435  1.00 67.79           C  
ATOM   1717  HD2 ARG A 116      72.530  68.220  23.846  1.00 67.79           H  
ATOM   1718  HD3 ARG A 116      71.734  69.807  23.769  1.00 67.79           H  
ATOM   1719  NE  ARG A 116      71.698  68.752  21.966  1.00 67.79           N  
ATOM   1720  HE  ARG A 116      70.801  68.640  21.517  1.00 67.79           H  
ATOM   1721  NH1 ARG A 116      73.909  69.253  21.668  1.00 67.79           N  
ATOM   1722 HH11 ARG A 116      74.013  69.242  22.672  1.00 67.79           H  
ATOM   1723 HH12 ARG A 116      74.691  69.413  21.048  1.00 67.79           H  
ATOM   1724  NH2 ARG A 116      72.573  68.982  19.885  1.00 67.79           N  
ATOM   1725 HH21 ARG A 116      73.336  69.180  19.254  1.00 67.79           H  
ATOM   1726 HH22 ARG A 116      71.657  68.825  19.490  1.00 67.79           H  
ATOM   1727  CZ  ARG A 116      72.726  68.992  21.180  1.00 67.79           C  
ATOM   1728  N   GLU A 117      69.381  67.783  28.288  1.00 70.20           N  
ATOM   1729  H   GLU A 117      69.247  68.784  28.319  1.00 70.20           H  
ATOM   1730  CA  GLU A 117      69.805  67.099  29.508  1.00 70.20           C  
ATOM   1731  HA  GLU A 117      70.688  66.499  29.284  1.00 70.20           H  
ATOM   1732  C   GLU A 117      68.716  66.143  30.014  1.00 70.20           C  
ATOM   1733  CB  GLU A 117      70.187  68.183  30.528  1.00 70.20           C  
ATOM   1734  HB2 GLU A 117      69.295  68.556  31.031  1.00 70.20           H  
ATOM   1735  HB3 GLU A 117      70.635  69.012  29.978  1.00 70.20           H  
ATOM   1736  O   GLU A 117      68.989  64.989  30.345  1.00 70.20           O  
ATOM   1737  CG  GLU A 117      71.221  67.716  31.558  1.00 70.20           C  
ATOM   1738  HG2 GLU A 117      70.735  67.063  32.283  1.00 70.20           H  
ATOM   1739  HG3 GLU A 117      71.988  67.138  31.043  1.00 70.20           H  
ATOM   1740  CD  GLU A 117      71.891  68.902  32.277  1.00 70.20           C  
ATOM   1741  OE1 GLU A 117      73.048  68.722  32.721  1.00 70.20           O  
ATOM   1742  OE2 GLU A 117      71.262  69.979  32.378  1.00 70.20           O  
ATOM   1743  N   GLU A 118      67.459  66.584  29.963  1.00 72.61           N  
ATOM   1744  H   GLU A 118      67.286  67.516  29.616  1.00 72.61           H  
ATOM   1745  CA  GLU A 118      66.302  65.774  30.332  1.00 72.61           C  
ATOM   1746  HA  GLU A 118      66.514  65.290  31.286  1.00 72.61           H  
ATOM   1747  C   GLU A 118      66.033  64.673  29.297  1.00 72.61           C  
ATOM   1748  CB  GLU A 118      65.097  66.707  30.516  1.00 72.61           C  
ATOM   1749  HB2 GLU A 118      65.425  67.600  31.048  1.00 72.61           H  
ATOM   1750  HB3 GLU A 118      64.706  67.003  29.542  1.00 72.61           H  
ATOM   1751  O   GLU A 118      65.755  63.527  29.663  1.00 72.61           O  
ATOM   1752  CG  GLU A 118      63.999  66.034  31.346  1.00 72.61           C  
ATOM   1753  HG2 GLU A 118      64.439  65.680  32.279  1.00 72.61           H  
ATOM   1754  HG3 GLU A 118      63.630  65.164  30.803  1.00 72.61           H  
ATOM   1755  CD  GLU A 118      62.817  66.959  31.674  1.00 72.61           C  
ATOM   1756  OE1 GLU A 118      61.964  66.497  32.467  1.00 72.61           O  
ATOM   1757  OE2 GLU A 118      62.749  68.079  31.125  1.00 72.61           O  
ATOM   1758  N   LEU A 119      66.193  64.985  28.005  1.00 69.38           N  
ATOM   1759  H   LEU A 119      66.380  65.950  27.773  1.00 69.38           H  
ATOM   1760  CA  LEU A 119      66.057  64.017  26.920  1.00 69.38           C  
ATOM   1761  HA  LEU A 119      65.084  63.537  27.020  1.00 69.38           H  
ATOM   1762  C   LEU A 119      67.131  62.930  27.001  1.00 69.38           C  
ATOM   1763  CB  LEU A 119      66.120  64.729  25.561  1.00 69.38           C  
ATOM   1764  HB2 LEU A 119      65.523  65.641  25.587  1.00 69.38           H  
ATOM   1765  HB3 LEU A 119      67.152  65.017  25.363  1.00 69.38           H  
ATOM   1766  O   LEU A 119      66.792  61.753  26.912  1.00 69.38           O  
ATOM   1767  CG  LEU A 119      65.599  63.802  24.444  1.00 69.38           C  
ATOM   1768  HG  LEU A 119      65.765  62.756  24.700  1.00 69.38           H  
ATOM   1769  CD1 LEU A 119      64.103  64.016  24.215  1.00 69.38           C  
ATOM   1770 HD11 LEU A 119      63.746  63.326  23.450  1.00 69.38           H  
ATOM   1771 HD12 LEU A 119      63.556  63.837  25.141  1.00 69.38           H  
ATOM   1772 HD13 LEU A 119      63.916  65.038  23.884  1.00 69.38           H  
ATOM   1773  CD2 LEU A 119      66.321  64.076  23.140  1.00 69.38           C  
ATOM   1774 HD21 LEU A 119      66.123  65.115  22.877  1.00 69.38           H  
ATOM   1775 HD22 LEU A 119      65.929  63.427  22.357  1.00 69.38           H  
ATOM   1776 HD23 LEU A 119      67.392  63.907  23.253  1.00 69.38           H  
ATOM   1777  N   VAL A 120      68.398  63.298  27.221  1.00 69.43           N  
ATOM   1778  H   VAL A 120      68.600  64.286  27.287  1.00 69.43           H  
ATOM   1779  CA  VAL A 120      69.503  62.351  27.427  1.00 69.43           C  
ATOM   1780  HA  VAL A 120      69.564  61.692  26.561  1.00 69.43           H  
ATOM   1781  C   VAL A 120      69.198  61.469  28.628  1.00 69.43           C  
ATOM   1782  CB  VAL A 120      70.863  63.064  27.574  1.00 69.43           C  
ATOM   1783  HB  VAL A 120      70.766  63.886  28.282  1.00 69.43           H  
ATOM   1784  O   VAL A 120      69.229  60.257  28.477  1.00 69.43           O  
ATOM   1785  CG1 VAL A 120      71.976  62.126  28.063  1.00 69.43           C  
ATOM   1786 HG11 VAL A 120      72.934  62.647  28.062  1.00 69.43           H  
ATOM   1787 HG12 VAL A 120      71.783  61.804  29.086  1.00 69.43           H  
ATOM   1788 HG13 VAL A 120      72.046  61.246  27.424  1.00 69.43           H  
ATOM   1789  CG2 VAL A 120      71.326  63.618  26.218  1.00 69.43           C  
ATOM   1790 HG21 VAL A 120      70.541  64.218  25.758  1.00 69.43           H  
ATOM   1791 HG22 VAL A 120      72.208  64.241  26.360  1.00 69.43           H  
ATOM   1792 HG23 VAL A 120      71.567  62.796  25.543  1.00 69.43           H  
ATOM   1793  N   GLN A 121      68.772  62.022  29.769  1.00 69.63           N  
ATOM   1794  H   GLN A 121      68.761  63.029  29.851  1.00 69.63           H  
ATOM   1795  CA  GLN A 121      68.389  61.210  30.934  1.00 69.63           C  
ATOM   1796  HA  GLN A 121      69.247  60.623  31.260  1.00 69.63           H  
ATOM   1797  C   GLN A 121      67.235  60.242  30.644  1.00 69.63           C  
ATOM   1798  CB  GLN A 121      67.926  62.122  32.075  1.00 69.63           C  
ATOM   1799  HB2 GLN A 121      67.250  62.883  31.685  1.00 69.63           H  
ATOM   1800  HB3 GLN A 121      67.377  61.521  32.799  1.00 69.63           H  
ATOM   1801  O   GLN A 121      67.130  59.167  31.244  1.00 69.63           O  
ATOM   1802  CG  GLN A 121      69.076  62.799  32.822  1.00 69.63           C  
ATOM   1803  HG2 GLN A 121      69.690  63.371  32.127  1.00 69.63           H  
ATOM   1804  HG3 GLN A 121      69.708  62.039  33.282  1.00 69.63           H  
ATOM   1805  CD  GLN A 121      68.552  63.727  33.913  1.00 69.63           C  
ATOM   1806  NE2 GLN A 121      69.394  64.566  34.471  1.00 69.63           N  
ATOM   1807 HE21 GLN A 121      70.321  64.677  34.086  1.00 69.63           H  
ATOM   1808 HE22 GLN A 121      68.995  65.237  35.112  1.00 69.63           H  
ATOM   1809  OE1 GLN A 121      67.393  63.697  34.306  1.00 69.63           O  
ATOM   1810  N   ARG A 122      66.294  60.633  29.782  1.00 70.47           N  
ATOM   1811  H   ARG A 122      66.392  61.546  29.361  1.00 70.47           H  
ATOM   1812  CA  ARG A 122      65.129  59.809  29.443  1.00 70.47           C  
ATOM   1813  HA  ARG A 122      64.814  59.274  30.339  1.00 70.47           H  
ATOM   1814  C   ARG A 122      65.490  58.722  28.431  1.00 70.47           C  
ATOM   1815  CB  ARG A 122      63.984  60.725  28.992  1.00 70.47           C  
ATOM   1816  HB2 ARG A 122      63.981  60.823  27.907  1.00 70.47           H  
ATOM   1817  HB3 ARG A 122      64.123  61.718  29.420  1.00 70.47           H  
ATOM   1818  O   ARG A 122      65.119  57.571  28.644  1.00 70.47           O  
ATOM   1819  CG  ARG A 122      62.630  60.218  29.491  1.00 70.47           C  
ATOM   1820  HG2 ARG A 122      62.670  60.050  30.567  1.00 70.47           H  
ATOM   1821  HG3 ARG A 122      62.383  59.285  28.985  1.00 70.47           H  
ATOM   1822  CD  ARG A 122      61.562  61.273  29.193  1.00 70.47           C  
ATOM   1823  HD2 ARG A 122      61.602  61.517  28.131  1.00 70.47           H  
ATOM   1824  HD3 ARG A 122      61.780  62.174  29.767  1.00 70.47           H  
ATOM   1825  NE  ARG A 122      60.216  60.780  29.527  1.00 70.47           N  
ATOM   1826  HE  ARG A 122      60.143  59.826  29.849  1.00 70.47           H  
ATOM   1827  NH1 ARG A 122      59.080  62.679  28.912  1.00 70.47           N  
ATOM   1828 HH11 ARG A 122      58.219  63.194  28.795  1.00 70.47           H  
ATOM   1829 HH12 ARG A 122      59.956  63.153  28.744  1.00 70.47           H  
ATOM   1830  NH2 ARG A 122      57.946  60.886  29.602  1.00 70.47           N  
ATOM   1831 HH21 ARG A 122      57.094  61.403  29.437  1.00 70.47           H  
ATOM   1832 HH22 ARG A 122      57.901  59.925  29.909  1.00 70.47           H  
ATOM   1833  CZ  ARG A 122      59.092  61.450  29.347  1.00 70.47           C  
ATOM   1834  N   LEU A 123      66.285  59.060  27.418  1.00 68.14           N  
ATOM   1835  H   LEU A 123      66.550  60.031  27.337  1.00 68.14           H  
ATOM   1836  CA  LEU A 123      66.877  58.124  26.463  1.00 68.14           C  
ATOM   1837  HA  LEU A 123      66.088  57.544  25.984  1.00 68.14           H  
ATOM   1838  C   LEU A 123      67.801  57.137  27.169  1.00 68.14           C  
ATOM   1839  CB  LEU A 123      67.668  58.905  25.400  1.00 68.14           C  
ATOM   1840  HB2 LEU A 123      68.298  59.637  25.906  1.00 68.14           H  
ATOM   1841  HB3 LEU A 123      68.330  58.221  24.868  1.00 68.14           H  
ATOM   1842  O   LEU A 123      67.669  55.940  26.960  1.00 68.14           O  
ATOM   1843  CG  LEU A 123      66.781  59.619  24.372  1.00 68.14           C  
ATOM   1844  HG  LEU A 123      65.966  60.139  24.876  1.00 68.14           H  
ATOM   1845  CD1 LEU A 123      67.606  60.642  23.602  1.00 68.14           C  
ATOM   1846 HD11 LEU A 123      68.044  61.360  24.295  1.00 68.14           H  
ATOM   1847 HD12 LEU A 123      66.952  61.182  22.917  1.00 68.14           H  
ATOM   1848 HD13 LEU A 123      68.399  60.147  23.042  1.00 68.14           H  
ATOM   1849  CD2 LEU A 123      66.195  58.632  23.368  1.00 68.14           C  
ATOM   1850 HD21 LEU A 123      65.514  57.943  23.867  1.00 68.14           H  
ATOM   1851 HD22 LEU A 123      66.989  58.070  22.875  1.00 68.14           H  
ATOM   1852 HD23 LEU A 123      65.644  59.193  22.613  1.00 68.14           H  
ATOM   1853  N   GLU A 124      68.672  57.605  28.061  1.00 67.12           N  
ATOM   1854  H   GLU A 124      68.774  58.606  28.154  1.00 67.12           H  
ATOM   1855  CA  GLU A 124      69.543  56.765  28.884  1.00 67.12           C  
ATOM   1856  HA  GLU A 124      70.152  56.136  28.234  1.00 67.12           H  
ATOM   1857  C   GLU A 124      68.735  55.834  29.781  1.00 67.12           C  
ATOM   1858  CB  GLU A 124      70.475  57.611  29.760  1.00 67.12           C  
ATOM   1859  HB2 GLU A 124      70.883  56.974  30.544  1.00 67.12           H  
ATOM   1860  HB3 GLU A 124      69.898  58.404  30.236  1.00 67.12           H  
ATOM   1861  O   GLU A 124      69.117  54.680  29.919  1.00 67.12           O  
ATOM   1862  CG  GLU A 124      71.659  58.192  28.974  1.00 67.12           C  
ATOM   1863  HG2 GLU A 124      71.297  58.811  28.152  1.00 67.12           H  
ATOM   1864  HG3 GLU A 124      72.212  57.361  28.536  1.00 67.12           H  
ATOM   1865  CD  GLU A 124      72.604  59.015  29.864  1.00 67.12           C  
ATOM   1866  OE1 GLU A 124      73.789  59.126  29.475  1.00 67.12           O  
ATOM   1867  OE2 GLU A 124      72.157  59.493  30.933  1.00 67.12           O  
ATOM   1868  N   ARG A 125      67.595  56.268  30.338  1.00 66.37           N  
ATOM   1869  H   ARG A 125      67.360  57.245  30.234  1.00 66.37           H  
ATOM   1870  CA  ARG A 125      66.684  55.369  31.071  1.00 66.37           C  
ATOM   1871  HA  ARG A 125      67.265  54.820  31.813  1.00 66.37           H  
ATOM   1872  C   ARG A 125      66.080  54.291  30.174  1.00 66.37           C  
ATOM   1873  CB  ARG A 125      65.581  56.164  31.784  1.00 66.37           C  
ATOM   1874  HB2 ARG A 125      64.709  55.525  31.915  1.00 66.37           H  
ATOM   1875  HB3 ARG A 125      65.286  57.024  31.183  1.00 66.37           H  
ATOM   1876  O   ARG A 125      65.992  53.141  30.598  1.00 66.37           O  
ATOM   1877  CG  ARG A 125      66.048  56.615  33.173  1.00 66.37           C  
ATOM   1878  HG2 ARG A 125      66.949  57.222  33.090  1.00 66.37           H  
ATOM   1879  HG3 ARG A 125      66.287  55.729  33.762  1.00 66.37           H  
ATOM   1880  CD  ARG A 125      64.959  57.401  33.910  1.00 66.37           C  
ATOM   1881  HD2 ARG A 125      65.257  57.469  34.957  1.00 66.37           H  
ATOM   1882  HD3 ARG A 125      64.015  56.859  33.850  1.00 66.37           H  
ATOM   1883  NE  ARG A 125      64.806  58.759  33.356  1.00 66.37           N  
ATOM   1884  HE  ARG A 125      65.332  58.952  32.515  1.00 66.37           H  
ATOM   1885  NH1 ARG A 125      63.711  59.692  35.146  1.00 66.37           N  
ATOM   1886 HH11 ARG A 125      63.326  60.511  35.595  1.00 66.37           H  
ATOM   1887 HH12 ARG A 125      63.753  58.805  35.627  1.00 66.37           H  
ATOM   1888  NH2 ARG A 125      64.202  60.957  33.376  1.00 66.37           N  
ATOM   1889 HH21 ARG A 125      64.699  61.109  32.511  1.00 66.37           H  
ATOM   1890 HH22 ARG A 125      63.868  61.774  33.867  1.00 66.37           H  
ATOM   1891  CZ  ARG A 125      64.238  59.791  33.957  1.00 66.37           C  
ATOM   1892  N   MET A 126      65.705  54.633  28.942  1.00 61.91           N  
ATOM   1893  H   MET A 126      65.799  55.599  28.661  1.00 61.91           H  
ATOM   1894  CA  MET A 126      65.219  53.653  27.963  1.00 61.91           C  
ATOM   1895  HA  MET A 126      64.434  53.051  28.420  1.00 61.91           H  
ATOM   1896  C   MET A 126      66.332  52.682  27.538  1.00 61.91           C  
ATOM   1897  CB  MET A 126      64.625  54.374  26.743  1.00 61.91           C  
ATOM   1898  HB2 MET A 126      64.397  53.630  25.979  1.00 61.91           H  
ATOM   1899  HB3 MET A 126      65.352  55.073  26.329  1.00 61.91           H  
ATOM   1900  O   MET A 126      66.109  51.479  27.448  1.00 61.91           O  
ATOM   1901  CG  MET A 126      63.338  55.131  27.087  1.00 61.91           C  
ATOM   1902  HG2 MET A 126      63.531  55.800  27.925  1.00 61.91           H  
ATOM   1903  HG3 MET A 126      62.581  54.413  27.405  1.00 61.91           H  
ATOM   1904  SD  MET A 126      62.659  56.128  25.733  1.00 61.91           S  
ATOM   1905  CE  MET A 126      62.145  54.823  24.580  1.00 61.91           C  
ATOM   1906  HE1 MET A 126      63.017  54.273  24.226  1.00 61.91           H  
ATOM   1907  HE2 MET A 126      61.646  55.276  23.723  1.00 61.91           H  
ATOM   1908  HE3 MET A 126      61.456  54.139  25.076  1.00 61.91           H  
ATOM   1909  N   LEU A 127      67.553  53.183  27.350  1.00 57.53           N  
ATOM   1910  H   LEU A 127      67.653  54.186  27.400  1.00 57.53           H  
ATOM   1911  CA  LEU A 127      68.734  52.402  26.976  1.00 57.53           C  
ATOM   1912  HA  LEU A 127      68.444  51.727  26.171  1.00 57.53           H  
ATOM   1913  C   LEU A 127      69.239  51.540  28.145  1.00 57.53           C  
ATOM   1914  CB  LEU A 127      69.794  53.397  26.455  1.00 57.53           C  
ATOM   1915  HB2 LEU A 127      70.475  53.683  27.257  1.00 57.53           H  
ATOM   1916  HB3 LEU A 127      69.279  54.308  26.149  1.00 57.53           H  
ATOM   1917  O   LEU A 127      69.720  50.426  27.943  1.00 57.53           O  
ATOM   1918  CG  LEU A 127      70.576  52.919  25.221  1.00 57.53           C  
ATOM   1919  HG  LEU A 127      69.960  52.239  24.631  1.00 57.53           H  
ATOM   1920  CD1 LEU A 127      70.928  54.119  24.339  1.00 57.53           C  
ATOM   1921 HD11 LEU A 127      70.014  54.601  23.991  1.00 57.53           H  
ATOM   1922 HD12 LEU A 127      71.487  53.786  23.464  1.00 57.53           H  
ATOM   1923 HD13 LEU A 127      71.522  54.841  24.899  1.00 57.53           H  
ATOM   1924  CD2 LEU A 127      71.875  52.209  25.608  1.00 57.53           C  
ATOM   1925 HD21 LEU A 127      72.382  51.874  24.703  1.00 57.53           H  
ATOM   1926 HD22 LEU A 127      72.518  52.892  26.163  1.00 57.53           H  
ATOM   1927 HD23 LEU A 127      71.637  51.341  26.223  1.00 57.53           H  
ATOM   1928  N   ALA A 128      69.086  52.015  29.382  1.00 52.07           N  
ATOM   1929  H   ALA A 128      68.757  52.964  29.489  1.00 52.07           H  
ATOM   1930  CA  ALA A 128      69.407  51.273  30.596  1.00 52.07           C  
ATOM   1931  HA  ALA A 128      70.440  50.932  30.533  1.00 52.07           H  
ATOM   1932  C   ALA A 128      68.525  50.031  30.745  1.00 52.07           C  
ATOM   1933  CB  ALA A 128      69.274  52.192  31.816  1.00 52.07           C  
ATOM   1934  HB1 ALA A 128      69.508  51.630  32.721  1.00 52.07           H  
ATOM   1935  HB2 ALA A 128      69.971  53.026  31.732  1.00 52.07           H  
ATOM   1936  HB3 ALA A 128      68.256  52.574  31.891  1.00 52.07           H  
ATOM   1937  O   ALA A 128      69.017  49.015  31.225  1.00 52.07           O  
ATOM   1938  N   ALA A 129      67.274  50.074  30.272  1.00 48.00           N  
ATOM   1939  H   ALA A 129      66.914  50.945  29.908  1.00 48.00           H  
ATOM   1940  CA  ALA A 129      66.407  48.897  30.234  1.00 48.00           C  
ATOM   1941  HA  ALA A 129      66.350  48.478  31.239  1.00 48.00           H  
ATOM   1942  C   ALA A 129      66.952  47.791  29.311  1.00 48.00           C  
ATOM   1943  CB  ALA A 129      64.998  49.333  29.815  1.00 48.00           C  
ATOM   1944  HB1 ALA A 129      64.653  50.148  30.450  1.00 48.00           H  
ATOM   1945  HB2 ALA A 129      64.316  48.489  29.919  1.00 48.00           H  
ATOM   1946  HB3 ALA A 129      64.994  49.654  28.774  1.00 48.00           H  
ATOM   1947  O   ALA A 129      66.732  46.613  29.577  1.00 48.00           O  
ATOM   1948  N   LEU A 130      67.701  48.151  28.261  1.00 43.96           N  
ATOM   1949  H   LEU A 130      67.847  49.136  28.092  1.00 43.96           H  
ATOM   1950  CA  LEU A 130      68.325  47.187  27.347  1.00 43.96           C  
ATOM   1951  HA  LEU A 130      67.634  46.361  27.179  1.00 43.96           H  
ATOM   1952  C   LEU A 130      69.611  46.559  27.897  1.00 43.96           C  
ATOM   1953  CB  LEU A 130      68.626  47.877  26.002  1.00 43.96           C  
ATOM   1954  HB2 LEU A 130      69.007  48.881  26.188  1.00 43.96           H  
ATOM   1955  HB3 LEU A 130      69.416  47.331  25.487  1.00 43.96           H  
ATOM   1956  O   LEU A 130      69.942  45.436  27.529  1.00 43.96           O  
ATOM   1957  CG  LEU A 130      67.417  47.963  25.060  1.00 43.96           C  
ATOM   1958  HG  LEU A 130      66.530  48.256  25.621  1.00 43.96           H  
ATOM   1959  CD1 LEU A 130      67.682  49.013  23.981  1.00 43.96           C  
ATOM   1960 HD11 LEU A 130      67.808  49.992  24.444  1.00 43.96           H  
ATOM   1961 HD12 LEU A 130      66.830  49.061  23.303  1.00 43.96           H  
ATOM   1962 HD13 LEU A 130      68.577  48.757  23.415  1.00 43.96           H  
ATOM   1963  CD2 LEU A 130      67.170  46.618  24.372  1.00 43.96           C  
ATOM   1964 HD21 LEU A 130      66.310  46.702  23.708  1.00 43.96           H  
ATOM   1965 HD22 LEU A 130      68.042  46.323  23.789  1.00 43.96           H  
ATOM   1966 HD23 LEU A 130      66.957  45.848  25.113  1.00 43.96           H  
ATOM   1967  N   ARG A 131      70.378  47.266  28.734  1.00 37.70           N  
ATOM   1968  H   ARG A 131      70.037  48.167  29.037  1.00 37.70           H  
ATOM   1969  CA  ARG A 131      71.747  46.840  29.079  1.00 37.70           C  
ATOM   1970  HA  ARG A 131      72.217  46.490  28.160  1.00 37.70           H  
ATOM   1971  C   ARG A 131      71.926  45.643  30.029  1.00 37.70           C  
ATOM   1972  CB  ARG A 131      72.554  48.032  29.622  1.00 37.70           C  
ATOM   1973  HB2 ARG A 131      71.898  48.716  30.159  1.00 37.70           H  
ATOM   1974  HB3 ARG A 131      73.302  47.670  30.328  1.00 37.70           H  
ATOM   1975  O   ARG A 131      73.018  45.083  29.968  1.00 37.70           O  
ATOM   1976  CG  ARG A 131      73.294  48.775  28.504  1.00 37.70           C  
ATOM   1977  HG2 ARG A 131      73.880  48.068  27.918  1.00 37.70           H  
ATOM   1978  HG3 ARG A 131      72.568  49.267  27.857  1.00 37.70           H  
ATOM   1979  CD  ARG A 131      74.235  49.816  29.119  1.00 37.70           C  
ATOM   1980  HD2 ARG A 131      74.970  49.303  29.740  1.00 37.70           H  
ATOM   1981  HD3 ARG A 131      73.644  50.482  29.747  1.00 37.70           H  
ATOM   1982  NE  ARG A 131      74.926  50.603  28.082  1.00 37.70           N  
ATOM   1983  HE  ARG A 131      74.764  50.327  27.125  1.00 37.70           H  
ATOM   1984  NH1 ARG A 131      75.915  52.125  29.489  1.00 37.70           N  
ATOM   1985 HH11 ARG A 131      76.419  52.989  29.627  1.00 37.70           H  
ATOM   1986 HH12 ARG A 131      75.513  51.639  30.277  1.00 37.70           H  
ATOM   1987  NH2 ARG A 131      76.157  52.343  27.281  1.00 37.70           N  
ATOM   1988 HH21 ARG A 131      75.942  52.060  26.336  1.00 37.70           H  
ATOM   1989 HH22 ARG A 131      76.666  53.201  27.441  1.00 37.70           H  
ATOM   1990  CZ  ARG A 131      75.664  51.680  28.289  1.00 37.70           C  
ATOM   1991  N   PRO A 132      71.026  45.289  30.966  1.00 30.17           N  
ATOM   1992  CA  PRO A 132      71.513  44.786  32.249  1.00 30.17           C  
ATOM   1993  HA  PRO A 132      72.271  45.474  32.624  1.00 30.17           H  
ATOM   1994  C   PRO A 132      72.169  43.396  32.216  1.00 30.17           C  
ATOM   1995  CB  PRO A 132      70.314  44.855  33.202  1.00 30.17           C  
ATOM   1996  HB2 PRO A 132      70.297  44.029  33.914  1.00 30.17           H  
ATOM   1997  HB3 PRO A 132      70.345  45.801  33.742  1.00 30.17           H  
ATOM   1998  O   PRO A 132      73.228  43.231  32.811  1.00 30.17           O  
ATOM   1999  CG  PRO A 132      69.096  44.850  32.281  1.00 30.17           C  
ATOM   2000  HG2 PRO A 132      68.242  45.359  32.730  1.00 30.17           H  
ATOM   2001  HG3 PRO A 132      68.836  43.826  32.014  1.00 30.17           H  
ATOM   2002  CD  PRO A 132      69.604  45.585  31.046  1.00 30.17           C  
ATOM   2003  HD2 PRO A 132      69.457  46.657  31.179  1.00 30.17           H  
ATOM   2004  HD3 PRO A 132      69.071  45.231  30.163  1.00 30.17           H  
ATOM   2005  N   VAL A 133      71.550  42.401  31.576  1.00 30.46           N  
ATOM   2006  H   VAL A 133      70.735  42.639  31.029  1.00 30.46           H  
ATOM   2007  CA  VAL A 133      71.848  40.958  31.722  1.00 30.46           C  
ATOM   2008  HA  VAL A 133      72.694  40.798  32.390  1.00 30.46           H  
ATOM   2009  C   VAL A 133      72.186  40.390  30.326  1.00 30.46           C  
ATOM   2010  CB  VAL A 133      70.575  40.262  32.309  1.00 30.46           C  
ATOM   2011  HB  VAL A 133      69.761  40.346  31.590  1.00 30.46           H  
ATOM   2012  O   VAL A 133      71.260  40.080  29.589  1.00 30.46           O  
ATOM   2013  CG1 VAL A 133      70.794  38.772  32.593  1.00 30.46           C  
ATOM   2014 HG11 VAL A 133      71.081  38.255  31.677  1.00 30.46           H  
ATOM   2015 HG12 VAL A 133      69.873  38.320  32.964  1.00 30.46           H  
ATOM   2016 HG13 VAL A 133      71.584  38.645  33.333  1.00 30.46           H  
ATOM   2017  CG2 VAL A 133      70.060  40.901  33.611  1.00 30.46           C  
ATOM   2018 HG21 VAL A 133      70.868  40.957  34.340  1.00 30.46           H  
ATOM   2019 HG22 VAL A 133      69.676  41.901  33.409  1.00 30.46           H  
ATOM   2020 HG23 VAL A 133      69.243  40.308  34.022  1.00 30.46           H  
ATOM   2021  N   ALA A 134      73.396  40.304  29.749  1.00 27.16           N  
ATOM   2022  H   ALA A 134      73.275  39.979  28.801  1.00 27.16           H  
ATOM   2023  CA  ALA A 134      74.813  40.417  30.141  1.00 27.16           C  
ATOM   2024  HA  ALA A 134      75.356  40.207  29.220  1.00 27.16           H  
ATOM   2025  C   ALA A 134      75.337  39.348  31.114  1.00 27.16           C  
ATOM   2026  CB  ALA A 134      75.206  41.856  30.483  1.00 27.16           C  
ATOM   2027  HB1 ALA A 134      74.673  42.558  29.842  1.00 27.16           H  
ATOM   2028  HB2 ALA A 134      76.278  42.001  30.347  1.00 27.16           H  
ATOM   2029  HB3 ALA A 134      74.957  42.063  31.524  1.00 27.16           H  
ATOM   2030  O   ALA A 134      74.623  38.401  31.416  1.00 27.16           O  
ATOM   2031  N   GLN A 135      76.613  39.462  31.518  1.00 24.85           N  
ATOM   2032  H   GLN A 135      77.085  40.330  31.309  1.00 24.85           H  
ATOM   2033  CA  GLN A 135      77.404  38.419  32.182  1.00 24.85           C  
ATOM   2034  HA  GLN A 135      77.779  37.744  31.412  1.00 24.85           H  
ATOM   2035  C   GLN A 135      76.574  37.564  33.157  1.00 24.85           C  
ATOM   2036  CB  GLN A 135      78.622  39.065  32.884  1.00 24.85           C  
ATOM   2037  HB2 GLN A 135      78.423  40.119  33.076  1.00 24.85           H  
ATOM   2038  HB3 GLN A 135      78.754  38.601  33.862  1.00 24.85           H  
ATOM   2039  O   GLN A 135      76.331  37.940  34.301  1.00 24.85           O  
ATOM   2040  CG  GLN A 135      79.937  38.936  32.087  1.00 24.85           C  
ATOM   2041  HG2 GLN A 135      79.853  39.519  31.170  1.00 24.85           H  
ATOM   2042  HG3 GLN A 135      80.097  37.895  31.809  1.00 24.85           H  
ATOM   2043  CD  GLN A 135      81.166  39.424  32.861  1.00 24.85           C  
ATOM   2044  NE2 GLN A 135      82.353  39.331  32.306  1.00 24.85           N  
ATOM   2045 HE21 GLN A 135      83.108  39.620  32.911  1.00 24.85           H  
ATOM   2046 HE22 GLN A 135      82.487  38.894  31.405  1.00 24.85           H  
ATOM   2047  OE1 GLN A 135      81.096  39.910  33.970  1.00 24.85           O  
ATOM   2048  N   ALA A 136      76.250  36.344  32.723  1.00 24.14           N  
ATOM   2049  H   ALA A 136      76.351  36.147  31.738  1.00 24.14           H  
ATOM   2050  CA  ALA A 136      75.902  35.221  33.591  1.00 24.14           C  
ATOM   2051  HA  ALA A 136      75.138  35.547  34.297  1.00 24.14           H  
ATOM   2052  C   ALA A 136      77.135  34.764  34.410  1.00 24.14           C  
ATOM   2053  CB  ALA A 136      75.316  34.109  32.705  1.00 24.14           C  
ATOM   2054  HB1 ALA A 136      74.992  33.278  33.332  1.00 24.14           H  
ATOM   2055  HB2 ALA A 136      76.070  33.750  32.005  1.00 24.14           H  
ATOM   2056  HB3 ALA A 136      74.455  34.489  32.155  1.00 24.14           H  
ATOM   2057  O   ALA A 136      77.385  33.572  34.552  1.00 24.14           O  
ATOM   2058  N   ALA A 137      77.970  35.717  34.841  1.00 21.83           N  
ATOM   2059  H   ALA A 137      77.646  36.673  34.798  1.00 21.83           H  
ATOM   2060  CA  ALA A 137      79.332  35.487  35.297  1.00 21.83           C  
ATOM   2061  HA  ALA A 137      79.707  34.565  34.853  1.00 21.83           H  
ATOM   2062  C   ALA A 137      79.452  35.332  36.808  1.00 21.83           C  
ATOM   2063  CB  ALA A 137      80.231  36.640  34.834  1.00 21.83           C  
ATOM   2064  HB1 ALA A 137      79.941  37.577  35.310  1.00 21.83           H  
ATOM   2065  HB2 ALA A 137      81.259  36.428  35.128  1.00 21.83           H  
ATOM   2066  HB3 ALA A 137      80.194  36.713  33.747  1.00 21.83           H  
ATOM   2067  O   ALA A 137      80.107  34.409  37.270  1.00 21.83           O  
ATOM   2068  N   ASP A 138      78.943  36.308  37.558  1.00 20.01           N  
ATOM   2069  H   ASP A 138      78.333  36.960  37.087  1.00 20.01           H  
ATOM   2070  CA  ASP A 138      79.849  36.927  38.535  1.00 20.01           C  
ATOM   2071  HA  ASP A 138      80.877  36.674  38.274  1.00 20.01           H  
ATOM   2072  C   ASP A 138      79.642  36.485  39.985  1.00 20.01           C  
ATOM   2073  CB  ASP A 138      79.663  38.455  38.406  1.00 20.01           C  
ATOM   2074  HB2 ASP A 138      78.934  38.797  39.142  1.00 20.01           H  
ATOM   2075  HB3 ASP A 138      79.250  38.689  37.425  1.00 20.01           H  
ATOM   2076  O   ASP A 138      80.583  36.406  40.770  1.00 20.01           O  
ATOM   2077  CG  ASP A 138      80.950  39.273  38.535  1.00 20.01           C  
ATOM   2078  OD1 ASP A 138      82.027  38.748  38.176  1.00 20.01           O  
ATOM   2079  OD2 ASP A 138      80.822  40.455  38.926  1.00 20.01           O  
ATOM   2080  N   ALA A 139      78.384  36.320  40.388  1.00 21.48           N  
ATOM   2081  H   ALA A 139      77.655  36.315  39.689  1.00 21.48           H  
ATOM   2082  CA  ALA A 139      78.037  36.549  41.786  1.00 21.48           C  
ATOM   2083  HA  ALA A 139      78.573  37.445  42.096  1.00 21.48           H  
ATOM   2084  C   ALA A 139      78.498  35.428  42.743  1.00 21.48           C  
ATOM   2085  CB  ALA A 139      76.545  36.876  41.888  1.00 21.48           C  
ATOM   2086  HB1 ALA A 139      75.959  36.005  41.593  1.00 21.48           H  
ATOM   2087  HB2 ALA A 139      76.291  37.150  42.912  1.00 21.48           H  
ATOM   2088  HB3 ALA A 139      76.305  37.711  41.230  1.00 21.48           H  
ATOM   2089  O   ALA A 139      78.747  34.291  42.365  1.00 21.48           O  
ATOM   2090  N   SER A 140      78.548  35.748  44.036  1.00 20.37           N  
ATOM   2091  H   SER A 140      77.781  36.328  44.345  1.00 20.37           H  
ATOM   2092  CA  SER A 140      79.799  36.255  44.605  1.00 20.37           C  
ATOM   2093  HA  SER A 140      80.535  36.374  43.810  1.00 20.37           H  
ATOM   2094  C   SER A 140      80.457  35.393  45.689  1.00 20.37           C  
ATOM   2095  CB  SER A 140      79.492  37.645  45.191  1.00 20.37           C  
ATOM   2096  HB2 SER A 140      80.336  37.989  45.788  1.00 20.37           H  
ATOM   2097  HB3 SER A 140      79.347  38.343  44.366  1.00 20.37           H  
ATOM   2098  O   SER A 140      81.649  35.127  45.637  1.00 20.37           O  
ATOM   2099  OG  SER A 140      78.303  37.617  45.982  1.00 20.37           O  
ATOM   2100  HG  SER A 140      78.080  38.520  46.220  1.00 20.37           H  
ATOM   2101  N   GLY A 141      79.747  35.167  46.790  1.00 19.86           N  
ATOM   2102  H   GLY A 141      78.753  35.306  46.680  1.00 19.86           H  
ATOM   2103  CA  GLY A 141      80.309  35.665  48.047  1.00 19.86           C  
ATOM   2104  HA2 GLY A 141      79.485  36.054  48.645  1.00 19.86           H  
ATOM   2105  HA3 GLY A 141      80.955  36.515  47.829  1.00 19.86           H  
ATOM   2106  C   GLY A 141      81.130  34.712  48.917  1.00 19.86           C  
ATOM   2107  O   GLY A 141      82.348  34.589  48.821  1.00 19.86           O  
ATOM   2108  N   THR A 142      80.489  34.306  50.005  1.00 19.60           N  
ATOM   2109  H   THR A 142      79.481  34.362  50.011  1.00 19.60           H  
ATOM   2110  CA  THR A 142      81.123  34.372  51.329  1.00 19.60           C  
ATOM   2111  HA  THR A 142      81.935  35.098  51.290  1.00 19.60           H  
ATOM   2112  C   THR A 142      81.731  33.045  51.755  1.00 19.60           C  
ATOM   2113  CB  THR A 142      80.110  34.877  52.365  1.00 19.60           C  
ATOM   2114  HB  THR A 142      80.413  34.561  53.363  1.00 19.60           H  
ATOM   2115  O   THR A 142      81.009  32.090  52.015  1.00 19.60           O  
ATOM   2116  CG2 THR A 142      80.026  36.402  52.340  1.00 19.60           C  
ATOM   2117 HG21 THR A 142      79.274  36.731  53.057  1.00 19.60           H  
ATOM   2118 HG22 THR A 142      80.990  36.830  52.617  1.00 19.60           H  
ATOM   2119 HG23 THR A 142      79.744  36.747  51.345  1.00 19.60           H  
ATOM   2120  OG1 THR A 142      78.821  34.382  52.080  1.00 19.60           O  
ATOM   2121  HG1 THR A 142      78.862  33.427  52.168  1.00 19.60           H  
ATOM   2122  N   GLY A 143      83.065  33.002  51.836  1.00 20.86           N  
ATOM   2123  H   GLY A 143      83.566  33.834  51.560  1.00 20.86           H  
ATOM   2124  CA  GLY A 143      83.788  31.737  51.676  1.00 20.86           C  
ATOM   2125  HA2 GLY A 143      83.150  31.032  51.143  1.00 20.86           H  
ATOM   2126  HA3 GLY A 143      84.643  31.925  51.027  1.00 20.86           H  
ATOM   2127  C   GLY A 143      84.330  30.994  52.902  1.00 20.86           C  
ATOM   2128  O   GLY A 143      84.815  29.892  52.708  1.00 20.86           O  
ATOM   2129  N   ALA A 144      84.368  31.577  54.107  1.00 20.09           N  
ATOM   2130  H   ALA A 144      83.829  32.424  54.216  1.00 20.09           H  
ATOM   2131  CA  ALA A 144      85.567  31.432  54.954  1.00 20.09           C  
ATOM   2132  HA  ALA A 144      86.400  31.409  54.251  1.00 20.09           H  
ATOM   2133  C   ALA A 144      85.797  30.128  55.777  1.00 20.09           C  
ATOM   2134  CB  ALA A 144      85.773  32.734  55.741  1.00 20.09           C  
ATOM   2135  HB1 ALA A 144      85.044  32.816  56.547  1.00 20.09           H  
ATOM   2136  HB2 ALA A 144      85.662  33.589  55.073  1.00 20.09           H  
ATOM   2137  HB3 ALA A 144      86.788  32.758  56.139  1.00 20.09           H  
ATOM   2138  O   ALA A 144      86.368  29.176  55.266  1.00 20.09           O  
ATOM   2139  N   ASN A 145      85.646  30.179  57.111  1.00 17.80           N  
ATOM   2140  H   ASN A 145      85.026  30.893  57.467  1.00 17.80           H  
ATOM   2141  CA  ASN A 145      86.821  29.872  57.955  1.00 17.80           C  
ATOM   2142  HA  ASN A 145      87.661  29.735  57.274  1.00 17.80           H  
ATOM   2143  C   ASN A 145      86.845  28.568  58.801  1.00 17.80           C  
ATOM   2144  CB  ASN A 145      87.158  31.133  58.787  1.00 17.80           C  
ATOM   2145  HB2 ASN A 145      86.506  31.205  59.658  1.00 17.80           H  
ATOM   2146  HB3 ASN A 145      86.989  32.029  58.190  1.00 17.80           H  
ATOM   2147  O   ASN A 145      87.680  27.712  58.528  1.00 17.80           O  
ATOM   2148  CG  ASN A 145      88.601  31.211  59.245  1.00 17.80           C  
ATOM   2149  ND2 ASN A 145      88.890  32.057  60.205  1.00 17.80           N  
ATOM   2150 HD21 ASN A 145      88.172  32.600  60.663  1.00 17.80           H  
ATOM   2151 HD22 ASN A 145      89.860  32.071  60.483  1.00 17.80           H  
ATOM   2152  OD1 ASN A 145      89.499  30.581  58.728  1.00 17.80           O  
ATOM   2153  N   PRO A 146      86.142  28.486  59.950  1.00 20.10           N  
ATOM   2154  CA  PRO A 146      86.850  28.186  61.202  1.00 20.10           C  
ATOM   2155  HA  PRO A 146      87.869  28.558  61.097  1.00 20.10           H  
ATOM   2156  C   PRO A 146      86.969  26.709  61.610  1.00 20.10           C  
ATOM   2157  CB  PRO A 146      86.173  29.010  62.306  1.00 20.10           C  
ATOM   2158  HB2 PRO A 146      85.753  28.357  63.072  1.00 20.10           H  
ATOM   2159  HB3 PRO A 146      86.883  29.701  62.760  1.00 20.10           H  
ATOM   2160  O   PRO A 146      86.300  25.825  61.089  1.00 20.10           O  
ATOM   2161  CG  PRO A 146      85.040  29.777  61.628  1.00 20.10           C  
ATOM   2162  HG2 PRO A 146      85.322  30.824  61.513  1.00 20.10           H  
ATOM   2163  HG3 PRO A 146      84.118  29.706  62.204  1.00 20.10           H  
ATOM   2164  CD  PRO A 146      84.875  29.121  60.259  1.00 20.10           C  
ATOM   2165  HD2 PRO A 146      84.576  29.857  59.512  1.00 20.10           H  
ATOM   2166  HD3 PRO A 146      84.111  28.345  60.322  1.00 20.10           H  
ATOM   2167  N   SER A 147      87.816  26.518  62.627  1.00 17.71           N  
ATOM   2168  H   SER A 147      88.226  27.351  63.025  1.00 17.71           H  
ATOM   2169  CA  SER A 147      88.503  25.302  63.076  1.00 17.71           C  
ATOM   2170  HA  SER A 147      88.574  24.582  62.262  1.00 17.71           H  
ATOM   2171  C   SER A 147      87.959  24.584  64.318  1.00 17.71           C  
ATOM   2172  CB  SER A 147      89.908  25.777  63.481  1.00 17.71           C  
ATOM   2173  HB2 SER A 147      90.488  24.945  63.879  1.00 17.71           H  
ATOM   2174  HB3 SER A 147      90.421  26.165  62.601  1.00 17.71           H  
ATOM   2175  O   SER A 147      88.463  23.514  64.627  1.00 17.71           O  
ATOM   2176  OG  SER A 147      89.806  26.815  64.457  1.00 17.71           O  
ATOM   2177  HG  SER A 147      90.134  26.448  65.282  1.00 17.71           H  
ATOM   2178  N   GLY A 148      87.094  25.233  65.105  1.00 19.16           N  
ATOM   2179  H   GLY A 148      86.651  26.050  64.711  1.00 19.16           H  
ATOM   2180  CA  GLY A 148      87.117  25.126  66.577  1.00 19.16           C  
ATOM   2181  HA2 GLY A 148      87.982  25.680  66.940  1.00 19.16           H  
ATOM   2182  HA3 GLY A 148      86.227  25.612  66.976  1.00 19.16           H  
ATOM   2183  C   GLY A 148      87.166  23.713  67.193  1.00 19.16           C  
ATOM   2184  O   GLY A 148      86.360  22.863  66.833  1.00 19.16           O  
ATOM   2185  N   ASP A 149      88.077  23.543  68.167  1.00 19.82           N  
ATOM   2186  H   ASP A 149      88.671  24.333  68.371  1.00 19.82           H  
ATOM   2187  CA  ASP A 149      88.559  22.282  68.772  1.00 19.82           C  
ATOM   2188  HA  ASP A 149      88.732  21.542  67.991  1.00 19.82           H  
ATOM   2189  C   ASP A 149      87.680  21.621  69.861  1.00 19.82           C  
ATOM   2190  CB  ASP A 149      89.903  22.586  69.484  1.00 19.82           C  
ATOM   2191  HB2 ASP A 149      89.771  23.445  70.141  1.00 19.82           H  
ATOM   2192  HB3 ASP A 149      90.162  21.737  70.117  1.00 19.82           H  
ATOM   2193  O   ASP A 149      87.662  20.399  69.972  1.00 19.82           O  
ATOM   2194  CG  ASP A 149      91.107  22.826  68.575  1.00 19.82           C  
ATOM   2195  OD1 ASP A 149      91.382  21.960  67.718  1.00 19.82           O  
ATOM   2196  OD2 ASP A 149      91.764  23.880  68.749  1.00 19.82           O  
ATOM   2197  N   ASP A 150      87.149  22.408  70.802  1.00 21.59           N  
ATOM   2198  H   ASP A 150      87.002  23.369  70.526  1.00 21.59           H  
ATOM   2199  CA  ASP A 150      87.692  22.260  72.169  1.00 21.59           C  
ATOM   2200  HA  ASP A 150      88.674  21.805  72.039  1.00 21.59           H  
ATOM   2201  C   ASP A 150      86.973  21.320  73.180  1.00 21.59           C  
ATOM   2202  CB  ASP A 150      87.943  23.674  72.750  1.00 21.59           C  
ATOM   2203  HB2 ASP A 150      87.038  24.015  73.254  1.00 21.59           H  
ATOM   2204  HB3 ASP A 150      88.141  24.366  71.931  1.00 21.59           H  
ATOM   2205  O   ASP A 150      85.866  20.829  72.983  1.00 21.59           O  
ATOM   2206  CG  ASP A 150      89.138  23.771  73.713  1.00 21.59           C  
ATOM   2207  OD1 ASP A 150      89.958  22.829  73.733  1.00 21.59           O  
ATOM   2208  OD2 ASP A 150      89.216  24.778  74.449  1.00 21.59           O  
ATOM   2209  N   LEU A 151      87.673  21.156  74.310  1.00 18.81           N  
ATOM   2210  H   LEU A 151      88.541  21.672  74.274  1.00 18.81           H  
ATOM   2211  CA  LEU A 151      87.624  20.253  75.477  1.00 18.81           C  
ATOM   2212  HA  LEU A 151      88.093  19.307  75.205  1.00 18.81           H  
ATOM   2213  C   LEU A 151      86.333  19.902  76.252  1.00 18.81           C  
ATOM   2214  CB  LEU A 151      88.497  20.979  76.530  1.00 18.81           C  
ATOM   2215  HB2 LEU A 151      88.159  22.013  76.586  1.00 18.81           H  
ATOM   2216  HB3 LEU A 151      88.323  20.547  77.516  1.00 18.81           H  
ATOM   2217  O   LEU A 151      86.268  18.798  76.792  1.00 18.81           O  
ATOM   2218  CG  LEU A 151      90.011  20.964  76.274  1.00 18.81           C  
ATOM   2219  HG  LEU A 151      90.224  20.939  75.205  1.00 18.81           H  
ATOM   2220  CD1 LEU A 151      90.660  22.198  76.907  1.00 18.81           C  
ATOM   2221 HD11 LEU A 151      90.259  23.093  76.431  1.00 18.81           H  
ATOM   2222 HD12 LEU A 151      91.735  22.177  76.725  1.00 18.81           H  
ATOM   2223 HD13 LEU A 151      90.456  22.230  77.977  1.00 18.81           H  
ATOM   2224  CD2 LEU A 151      90.645  19.718  76.890  1.00 18.81           C  
ATOM   2225 HD21 LEU A 151      91.709  19.703  76.656  1.00 18.81           H  
ATOM   2226 HD22 LEU A 151      90.177  18.831  76.464  1.00 18.81           H  
ATOM   2227 HD23 LEU A 151      90.503  19.717  77.971  1.00 18.81           H  
ATOM   2228  N   GLY A 152      85.500  20.891  76.592  1.00 23.94           N  
ATOM   2229  H   GLY A 152      85.551  21.741  76.047  1.00 23.94           H  
ATOM   2230  CA  GLY A 152      84.846  20.942  77.927  1.00 23.94           C  
ATOM   2231  HA2 GLY A 152      84.629  21.980  78.178  1.00 23.94           H  
ATOM   2232  HA3 GLY A 152      85.536  20.555  78.677  1.00 23.94           H  
ATOM   2233  C   GLY A 152      83.534  20.149  78.050  1.00 23.94           C  
ATOM   2234  O   GLY A 152      83.088  19.548  77.088  1.00 23.94           O  
ATOM   2235  N   GLU A 153      82.760  20.152  79.140  1.00 24.16           N  
ATOM   2236  H   GLU A 153      81.904  19.657  78.935  1.00 24.16           H  
ATOM   2237  CA  GLU A 153      83.064  20.124  80.583  1.00 24.16           C  
ATOM   2238  HA  GLU A 153      84.142  20.159  80.743  1.00 24.16           H  
ATOM   2239  C   GLU A 153      82.567  18.754  81.134  1.00 24.16           C  
ATOM   2240  CB  GLU A 153      82.399  21.316  81.318  1.00 24.16           C  
ATOM   2241  HB2 GLU A 153      81.438  21.544  80.858  1.00 24.16           H  
ATOM   2242  HB3 GLU A 153      82.208  21.038  82.355  1.00 24.16           H  
ATOM   2243  O   GLU A 153      82.332  17.839  80.356  1.00 24.16           O  
ATOM   2244  CG  GLU A 153      83.269  22.582  81.374  1.00 24.16           C  
ATOM   2245  HG2 GLU A 153      84.281  22.288  81.652  1.00 24.16           H  
ATOM   2246  HG3 GLU A 153      83.309  23.028  80.380  1.00 24.16           H  
ATOM   2247  CD  GLU A 153      82.759  23.621  82.398  1.00 24.16           C  
ATOM   2248  OE1 GLU A 153      83.567  24.503  82.769  1.00 24.16           O  
ATOM   2249  OE2 GLU A 153      81.589  23.522  82.835  1.00 24.16           O  
ATOM   2250  N   ALA A 154      82.465  18.579  82.459  1.00 22.86           N  
ATOM   2251  H   ALA A 154      82.552  19.409  83.028  1.00 22.86           H  
ATOM   2252  CA  ALA A 154      82.321  17.300  83.178  1.00 22.86           C  
ATOM   2253  HA  ALA A 154      83.208  16.702  82.966  1.00 22.86           H  
ATOM   2254  C   ALA A 154      81.089  16.436  82.760  1.00 22.86           C  
ATOM   2255  CB  ALA A 154      82.331  17.672  84.672  1.00 22.86           C  
ATOM   2256  HB1 ALA A 154      81.361  18.079  84.957  1.00 22.86           H  
ATOM   2257  HB2 ALA A 154      83.101  18.418  84.867  1.00 22.86           H  
ATOM   2258  HB3 ALA A 154      82.565  16.803  85.288  1.00 22.86           H  
ATOM   2259  O   ALA A 154      80.268  16.838  81.954  1.00 22.86           O  
ATOM   2260  N   GLY A 155      80.823  15.242  83.290  1.00 29.01           N  
ATOM   2261  H   GLY A 155      80.044  14.775  82.848  1.00 29.01           H  
ATOM   2262  CA  GLY A 155      81.387  14.561  84.446  1.00 29.01           C  
ATOM   2263  HA2 GLY A 155      82.459  14.415  84.310  1.00 29.01           H  
ATOM   2264  HA3 GLY A 155      81.208  15.169  85.332  1.00 29.01           H  
ATOM   2265  C   GLY A 155      80.732  13.195  84.683  1.00 29.01           C  
ATOM   2266  O   GLY A 155      80.290  12.530  83.757  1.00 29.01           O  
ATOM   2267  N   VAL A 156      80.690  12.810  85.959  1.00 23.61           N  
ATOM   2268  H   VAL A 156      80.887  13.533  86.636  1.00 23.61           H  
ATOM   2269  CA  VAL A 156      80.658  11.440  86.520  1.00 23.61           C  
ATOM   2270  HA  VAL A 156      81.412  10.840  86.010  1.00 23.61           H  
ATOM   2271  C   VAL A 156      79.338  10.689  86.364  1.00 23.61           C  
ATOM   2272  CB  VAL A 156      81.026  11.522  88.027  1.00 23.61           C  
ATOM   2273  HB  VAL A 156      80.255  12.091  88.546  1.00 23.61           H  
ATOM   2274  O   VAL A 156      79.218   9.573  86.863  1.00 23.61           O  
ATOM   2275  CG1 VAL A 156      81.200  10.179  88.761  1.00 23.61           C  
ATOM   2276 HG11 VAL A 156      80.227   9.757  89.013  1.00 23.61           H  
ATOM   2277 HG12 VAL A 156      81.746   9.476  88.132  1.00 23.61           H  
ATOM   2278 HG13 VAL A 156      81.732  10.311  89.703  1.00 23.61           H  
ATOM   2279  CG2 VAL A 156      82.357  12.272  88.219  1.00 23.61           C  
ATOM   2280 HG21 VAL A 156      83.147  11.762  87.667  1.00 23.61           H  
ATOM   2281 HG22 VAL A 156      82.621  12.303  89.276  1.00 23.61           H  
ATOM   2282 HG23 VAL A 156      82.283  13.305  87.879  1.00 23.61           H  
ATOM   2283  N   ASP A 157      78.334  11.258  85.709  1.00 23.29           N  
ATOM   2284  H   ASP A 157      78.486  12.135  85.232  1.00 23.29           H  
ATOM   2285  CA  ASP A 157      76.981  10.693  85.720  1.00 23.29           C  
ATOM   2286  HA  ASP A 157      76.815  10.255  86.704  1.00 23.29           H  
ATOM   2287  C   ASP A 157      76.864   9.512  84.725  1.00 23.29           C  
ATOM   2288  CB  ASP A 157      75.942  11.821  85.593  1.00 23.29           C  
ATOM   2289  HB2 ASP A 157      76.078  12.321  84.634  1.00 23.29           H  
ATOM   2290  HB3 ASP A 157      74.944  11.383  85.612  1.00 23.29           H  
ATOM   2291  O   ASP A 157      75.942   9.403  83.929  1.00 23.29           O  
ATOM   2292  CG  ASP A 157      76.038  12.855  86.734  1.00 23.29           C  
ATOM   2293  OD1 ASP A 157      76.375  12.467  87.879  1.00 23.29           O  
ATOM   2294  OD2 ASP A 157      75.786  14.049  86.456  1.00 23.29           O  
ATOM   2295  N   GLU A 158      77.861   8.623  84.761  1.00 30.43           N  
ATOM   2296  H   GLU A 158      78.576   8.819  85.447  1.00 30.43           H  
ATOM   2297  CA  GLU A 158      78.084   7.412  83.975  1.00 30.43           C  
ATOM   2298  HA  GLU A 158      78.201   7.648  82.917  1.00 30.43           H  
ATOM   2299  C   GLU A 158      76.957   6.376  84.129  1.00 30.43           C  
ATOM   2300  CB  GLU A 158      79.364   6.731  84.527  1.00 30.43           C  
ATOM   2301  HB2 GLU A 158      79.393   5.700  84.172  1.00 30.43           H  
ATOM   2302  HB3 GLU A 158      79.257   6.722  85.612  1.00 30.43           H  
ATOM   2303  O   GLU A 158      76.651   5.653  83.187  1.00 30.43           O  
ATOM   2304  CG  GLU A 158      80.737   7.351  84.237  1.00 30.43           C  
ATOM   2305  HG2 GLU A 158      80.733   8.389  84.569  1.00 30.43           H  
ATOM   2306  HG3 GLU A 158      80.897   7.343  83.158  1.00 30.43           H  
ATOM   2307  CD  GLU A 158      81.896   6.600  84.945  1.00 30.43           C  
ATOM   2308  OE1 GLU A 158      83.036   6.668  84.430  1.00 30.43           O  
ATOM   2309  OE2 GLU A 158      81.673   5.974  86.007  1.00 30.43           O  
ATOM   2310  N   LEU A 159      76.468   6.191  85.364  1.00 20.79           N  
ATOM   2311  H   LEU A 159      76.511   7.034  85.918  1.00 20.79           H  
ATOM   2312  CA  LEU A 159      76.883   4.985  86.106  1.00 20.79           C  
ATOM   2313  HA  LEU A 159      77.627   4.481  85.489  1.00 20.79           H  
ATOM   2314  C   LEU A 159      75.802   3.918  86.343  1.00 20.79           C  
ATOM   2315  CB  LEU A 159      77.603   5.430  87.413  1.00 20.79           C  
ATOM   2316  HB2 LEU A 159      77.715   6.513  87.381  1.00 20.79           H  
ATOM   2317  HB3 LEU A 159      77.006   5.230  88.303  1.00 20.79           H  
ATOM   2318  O   LEU A 159      75.831   2.849  85.740  1.00 20.79           O  
ATOM   2319  CG  LEU A 159      79.015   4.842  87.612  1.00 20.79           C  
ATOM   2320  HG  LEU A 159      79.541   4.873  86.657  1.00 20.79           H  
ATOM   2321  CD1 LEU A 159      79.760   5.703  88.635  1.00 20.79           C  
ATOM   2322 HD11 LEU A 159      80.774   5.320  88.750  1.00 20.79           H  
ATOM   2323 HD12 LEU A 159      79.843   6.721  88.252  1.00 20.79           H  
ATOM   2324 HD13 LEU A 159      79.240   5.707  89.592  1.00 20.79           H  
ATOM   2325  CD2 LEU A 159      79.076   3.388  88.079  1.00 20.79           C  
ATOM   2326 HD21 LEU A 159      80.064   2.998  87.836  1.00 20.79           H  
ATOM   2327 HD22 LEU A 159      78.943   3.321  89.159  1.00 20.79           H  
ATOM   2328 HD23 LEU A 159      78.329   2.795  87.551  1.00 20.79           H  
ATOM   2329  N   LEU A 160      74.961   4.111  87.362  1.00 22.06           N  
ATOM   2330  H   LEU A 160      74.941   5.033  87.772  1.00 22.06           H  
ATOM   2331  CA  LEU A 160      74.495   2.977  88.171  1.00 22.06           C  
ATOM   2332  HA  LEU A 160      75.044   2.080  87.884  1.00 22.06           H  
ATOM   2333  C   LEU A 160      73.035   2.608  88.010  1.00 22.06           C  
ATOM   2334  CB  LEU A 160      74.744   3.263  89.671  1.00 22.06           C  
ATOM   2335  HB2 LEU A 160      74.582   4.325  89.853  1.00 22.06           H  
ATOM   2336  HB3 LEU A 160      74.016   2.726  90.279  1.00 22.06           H  
ATOM   2337  O   LEU A 160      72.690   1.538  88.493  1.00 22.06           O  
ATOM   2338  CG  LEU A 160      76.130   2.863  90.179  1.00 22.06           C  
ATOM   2339  HG  LEU A 160      76.870   3.331  89.530  1.00 22.06           H  
ATOM   2340  CD1 LEU A 160      76.333   3.398  91.597  1.00 22.06           C  
ATOM   2341 HD11 LEU A 160      77.338   3.154  91.940  1.00 22.06           H  
ATOM   2342 HD12 LEU A 160      76.221   4.482  91.595  1.00 22.06           H  
ATOM   2343 HD13 LEU A 160      75.597   2.958  92.271  1.00 22.06           H  
ATOM   2344  CD2 LEU A 160      76.359   1.347  90.206  1.00 22.06           C  
ATOM   2345 HD21 LEU A 160      76.320   0.946  89.193  1.00 22.06           H  
ATOM   2346 HD22 LEU A 160      77.345   1.132  90.618  1.00 22.06           H  
ATOM   2347 HD23 LEU A 160      75.592   0.865  90.811  1.00 22.06           H  
ATOM   2348  N   GLU A 161      72.162   3.488  87.518  1.00 25.55           N  
ATOM   2349  H   GLU A 161      72.494   4.320  87.052  1.00 25.55           H  
ATOM   2350  CA  GLU A 161      70.737   3.373  87.853  1.00 25.55           C  
ATOM   2351  HA  GLU A 161      70.709   3.302  88.941  1.00 25.55           H  
ATOM   2352  C   GLU A 161      70.124   2.051  87.343  1.00 25.55           C  
ATOM   2353  CB  GLU A 161      69.950   4.647  87.488  1.00 25.55           C  
ATOM   2354  HB2 GLU A 161      69.084   4.384  86.880  1.00 25.55           H  
ATOM   2355  HB3 GLU A 161      70.584   5.331  86.924  1.00 25.55           H  
ATOM   2356  O   GLU A 161      69.910   1.841  86.154  1.00 25.55           O  
ATOM   2357  CG  GLU A 161      69.471   5.332  88.783  1.00 25.55           C  
ATOM   2358  HG2 GLU A 161      68.880   4.611  89.347  1.00 25.55           H  
ATOM   2359  HG3 GLU A 161      70.343   5.588  89.385  1.00 25.55           H  
ATOM   2360  CD  GLU A 161      68.624   6.596  88.569  1.00 25.55           C  
ATOM   2361  OE1 GLU A 161      68.025   7.040  89.577  1.00 25.55           O  
ATOM   2362  OE2 GLU A 161      68.548   7.086  87.423  1.00 25.55           O  
ATOM   2363  N   ALA A 162      69.933   1.129  88.300  1.00 25.27           N  
ATOM   2364  H   ALA A 162      70.203   1.440  89.222  1.00 25.27           H  
ATOM   2365  CA  ALA A 162      70.062  -0.317  88.105  1.00 25.27           C  
ATOM   2366  HA  ALA A 162      70.597  -0.516  87.177  1.00 25.27           H  
ATOM   2367  C   ALA A 162      68.751  -1.109  88.070  1.00 25.27           C  
ATOM   2368  CB  ALA A 162      70.883  -0.863  89.295  1.00 25.27           C  
ATOM   2369  HB1 ALA A 162      70.835  -1.952  89.298  1.00 25.27           H  
ATOM   2370  HB2 ALA A 162      70.500  -0.486  90.243  1.00 25.27           H  
ATOM   2371  HB3 ALA A 162      71.936  -0.597  89.195  1.00 25.27           H  
ATOM   2372  O   ALA A 162      68.651  -2.113  87.377  1.00 25.27           O  
ATOM   2373  N   LEU A 163      67.860  -0.823  89.023  1.00 20.90           N  
ATOM   2374  H   LEU A 163      67.933   0.111  89.401  1.00 20.90           H  
ATOM   2375  CA  LEU A 163      67.568  -1.887  89.992  1.00 20.90           C  
ATOM   2376  HA  LEU A 163      68.383  -2.604  89.898  1.00 20.90           H  
ATOM   2377  C   LEU A 163      66.325  -2.740  89.701  1.00 20.90           C  
ATOM   2378  CB  LEU A 163      67.683  -1.316  91.426  1.00 20.90           C  
ATOM   2379  HB2 LEU A 163      68.314  -0.429  91.372  1.00 20.90           H  
ATOM   2380  HB3 LEU A 163      66.716  -0.978  91.800  1.00 20.90           H  
ATOM   2381  O   LEU A 163      66.447  -3.828  89.156  1.00 20.90           O  
ATOM   2382  CG  LEU A 163      68.344  -2.268  92.443  1.00 20.90           C  
ATOM   2383  HG  LEU A 163      69.183  -2.781  91.973  1.00 20.90           H  
ATOM   2384  CD1 LEU A 163      68.895  -1.445  93.608  1.00 20.90           C  
ATOM   2385 HD11 LEU A 163      68.089  -0.895  94.094  1.00 20.90           H  
ATOM   2386 HD12 LEU A 163      69.645  -0.743  93.244  1.00 20.90           H  
ATOM   2387 HD13 LEU A 163      69.368  -2.107  94.333  1.00 20.90           H  
ATOM   2388  CD2 LEU A 163      67.377  -3.308  93.009  1.00 20.90           C  
ATOM   2389 HD21 LEU A 163      67.018  -3.948  92.204  1.00 20.90           H  
ATOM   2390 HD22 LEU A 163      66.530  -2.818  93.490  1.00 20.90           H  
ATOM   2391 HD23 LEU A 163      67.894  -3.935  93.736  1.00 20.90           H  
ATOM   2392  N   GLY A 164      65.165  -2.354  90.234  1.00 21.98           N  
ATOM   2393  H   GLY A 164      65.121  -1.426  90.630  1.00 21.98           H  
ATOM   2394  CA  GLY A 164      64.293  -3.385  90.813  1.00 21.98           C  
ATOM   2395  HA2 GLY A 164      64.588  -4.375  90.466  1.00 21.98           H  
ATOM   2396  HA3 GLY A 164      64.431  -3.378  91.894  1.00 21.98           H  
ATOM   2397  C   GLY A 164      62.799  -3.297  90.558  1.00 21.98           C  
ATOM   2398  O   GLY A 164      62.076  -4.065  91.182  1.00 21.98           O  
ATOM   2399  N   ARG A 165      62.296  -2.361  89.746  1.00 22.53           N  
ATOM   2400  H   ARG A 165      62.924  -1.883  89.115  1.00 22.53           H  
ATOM   2401  CA  ARG A 165      60.836  -2.295  89.537  1.00 22.53           C  
ATOM   2402  HA  ARG A 165      60.344  -2.473  90.493  1.00 22.53           H  
ATOM   2403  C   ARG A 165      60.343  -3.465  88.671  1.00 22.53           C  
ATOM   2404  CB  ARG A 165      60.397  -0.913  89.027  1.00 22.53           C  
ATOM   2405  HB2 ARG A 165      59.423  -1.009  88.547  1.00 22.53           H  
ATOM   2406  HB3 ARG A 165      61.104  -0.533  88.290  1.00 22.53           H  
ATOM   2407  O   ARG A 165      61.132  -4.085  87.976  1.00 22.53           O  
ATOM   2408  CG  ARG A 165      60.257   0.066  90.205  1.00 22.53           C  
ATOM   2409  HG2 ARG A 165      59.696  -0.431  90.996  1.00 22.53           H  
ATOM   2410  HG3 ARG A 165      61.239   0.328  90.599  1.00 22.53           H  
ATOM   2411  CD  ARG A 165      59.470   1.329  89.833  1.00 22.53           C  
ATOM   2412  HD2 ARG A 165      59.032   1.722  90.750  1.00 22.53           H  
ATOM   2413  HD3 ARG A 165      58.655   1.060  89.161  1.00 22.53           H  
ATOM   2414  NE  ARG A 165      60.312   2.382  89.229  1.00 22.53           N  
ATOM   2415  HE  ARG A 165      61.290   2.170  89.095  1.00 22.53           H  
ATOM   2416  NH1 ARG A 165      58.635   3.924  88.960  1.00 22.53           N  
ATOM   2417 HH11 ARG A 165      58.323   4.839  88.668  1.00 22.53           H  
ATOM   2418 HH12 ARG A 165      57.967   3.221  89.242  1.00 22.53           H  
ATOM   2419  NH2 ARG A 165      60.740   4.491  88.473  1.00 22.53           N  
ATOM   2420 HH21 ARG A 165      60.420   5.408  88.198  1.00 22.53           H  
ATOM   2421 HH22 ARG A 165      61.722   4.270  88.389  1.00 22.53           H  
ATOM   2422  CZ  ARG A 165      59.895   3.590  88.890  1.00 22.53           C  
ATOM   2423  N   GLU A 166      59.032  -3.677  88.627  1.00 21.64           N  
ATOM   2424  H   GLU A 166      58.491  -2.967  88.154  1.00 21.64           H  
ATOM   2425  CA  GLU A 166      58.247  -4.445  89.607  1.00 21.64           C  
ATOM   2426  HA  GLU A 166      58.778  -4.438  90.559  1.00 21.64           H  
ATOM   2427  C   GLU A 166      58.043  -5.933  89.226  1.00 21.64           C  
ATOM   2428  CB  GLU A 166      56.918  -3.682  89.787  1.00 21.64           C  
ATOM   2429  HB2 GLU A 166      57.137  -2.621  89.666  1.00 21.64           H  
ATOM   2430  HB3 GLU A 166      56.227  -3.972  88.996  1.00 21.64           H  
ATOM   2431  O   GLU A 166      58.523  -6.399  88.200  1.00 21.64           O  
ATOM   2432  CG  GLU A 166      56.231  -3.833  91.156  1.00 21.64           C  
ATOM   2433  HG2 GLU A 166      56.986  -3.701  91.931  1.00 21.64           H  
ATOM   2434  HG3 GLU A 166      55.818  -4.837  91.252  1.00 21.64           H  
ATOM   2435  CD  GLU A 166      55.109  -2.796  91.363  1.00 21.64           C  
ATOM   2436  OE1 GLU A 166      54.703  -2.627  92.533  1.00 21.64           O  
ATOM   2437  OE2 GLU A 166      54.748  -2.100  90.385  1.00 21.64           O  
ATOM   2438  N   LEU A 167      57.355  -6.664  90.110  1.00 20.92           N  
ATOM   2439  H   LEU A 167      56.880  -6.144  90.833  1.00 20.92           H  
ATOM   2440  CA  LEU A 167      57.299  -8.124  90.280  1.00 20.92           C  
ATOM   2441  HA  LEU A 167      58.300  -8.551  90.226  1.00 20.92           H  
ATOM   2442  C   LEU A 167      56.400  -8.925  89.331  1.00 20.92           C  
ATOM   2443  CB  LEU A 167      56.683  -8.351  91.679  1.00 20.92           C  
ATOM   2444  HB2 LEU A 167      56.319  -9.375  91.758  1.00 20.92           H  
ATOM   2445  HB3 LEU A 167      55.801  -7.717  91.768  1.00 20.92           H  
ATOM   2446  O   LEU A 167      56.657 -10.112  89.139  1.00 20.92           O  
ATOM   2447  CG  LEU A 167      57.626  -8.086  92.857  1.00 20.92           C  
ATOM   2448  HG  LEU A 167      58.329  -7.292  92.607  1.00 20.92           H  
ATOM   2449  CD1 LEU A 167      56.830  -7.647  94.087  1.00 20.92           C  
ATOM   2450 HD11 LEU A 167      57.503  -7.483  94.929  1.00 20.92           H  
ATOM   2451 HD12 LEU A 167      56.094  -8.410  94.340  1.00 20.92           H  
ATOM   2452 HD13 LEU A 167      56.305  -6.718  93.865  1.00 20.92           H  
ATOM   2453  CD2 LEU A 167      58.405  -9.355  93.211  1.00 20.92           C  
ATOM   2454 HD21 LEU A 167      59.103  -9.147  94.022  1.00 20.92           H  
ATOM   2455 HD22 LEU A 167      57.715 -10.144  93.512  1.00 20.92           H  
ATOM   2456 HD23 LEU A 167      58.963  -9.690  92.336  1.00 20.92           H  
ATOM   2457  N   ASP A 168      55.253  -8.363  88.951  1.00 22.68           N  
ATOM   2458  H   ASP A 168      55.115  -7.378  89.125  1.00 22.68           H  
ATOM   2459  CA  ASP A 168      54.053  -9.204  88.842  1.00 22.68           C  
ATOM   2460  HA  ASP A 168      54.074  -9.890  89.689  1.00 22.68           H  
ATOM   2461  C   ASP A 168      54.065 -10.109  87.604  1.00 22.68           C  
ATOM   2462  CB  ASP A 168      52.768  -8.376  88.984  1.00 22.68           C  
ATOM   2463  HB2 ASP A 168      51.939  -8.958  88.580  1.00 22.68           H  
ATOM   2464  HB3 ASP A 168      52.857  -7.466  88.391  1.00 22.68           H  
ATOM   2465  O   ASP A 168      54.387  -9.685  86.496  1.00 22.68           O  
ATOM   2466  CG  ASP A 168      52.418  -8.022  90.440  1.00 22.68           C  
ATOM   2467  OD1 ASP A 168      52.996  -8.629  91.373  1.00 22.68           O  
ATOM   2468  OD2 ASP A 168      51.537  -7.153  90.614  1.00 22.68           O  
ATOM   2469  N   GLY A 169      53.790 -11.394  87.837  1.00 28.11           N  
ATOM   2470  H   GLY A 169      53.369 -11.612  88.729  1.00 28.11           H  
ATOM   2471  CA  GLY A 169      54.757 -12.386  87.367  1.00 28.11           C  
ATOM   2472  HA2 GLY A 169      54.938 -13.079  88.189  1.00 28.11           H  
ATOM   2473  HA3 GLY A 169      55.705 -11.891  87.156  1.00 28.11           H  
ATOM   2474  C   GLY A 169      54.418 -13.248  86.158  1.00 28.11           C  
ATOM   2475  O   GLY A 169      55.330 -13.587  85.406  1.00 28.11           O  
ATOM   2476  N   ASP A 170      53.170 -13.695  86.053  1.00 19.36           N  
ATOM   2477  H   ASP A 170      52.457 -13.220  86.588  1.00 19.36           H  
ATOM   2478  CA  ASP A 170      52.876 -15.105  85.719  1.00 19.36           C  
ATOM   2479  HA  ASP A 170      53.813 -15.662  85.708  1.00 19.36           H  
ATOM   2480  C   ASP A 170      52.264 -15.362  84.332  1.00 19.36           C  
ATOM   2481  CB  ASP A 170      51.998 -15.716  86.840  1.00 19.36           C  
ATOM   2482  HB2 ASP A 170      51.505 -16.600  86.437  1.00 19.36           H  
ATOM   2483  HB3 ASP A 170      51.212 -15.007  87.099  1.00 19.36           H  
ATOM   2484  O   ASP A 170      51.316 -14.640  83.938  1.00 19.36           O  
ATOM   2485  CG  ASP A 170      52.728 -16.169  88.123  1.00 19.36           C  
ATOM   2486  OD1 ASP A 170      53.910 -16.586  88.062  1.00 19.36           O  
ATOM   2487  OD2 ASP A 170      52.064 -16.172  89.190  1.00 19.36           O  
ATOM   2488  OXT ASP A 170      52.719 -16.344  83.700  1.00 19.36           O  
TER    2489      ASP A 170                                                       
ATOM   2489  N   MET B   1     -18.617 -40.612  38.834  1.00 74.38           N  
ATOM   2490  H   MET B   1     -18.342 -41.121  38.006  1.00 74.38           H  
ATOM   2491  H2  MET B   1     -18.349 -41.148  39.647  1.00 74.38           H  
ATOM   2492  H3  MET B   1     -19.617 -40.466  38.838  1.00 74.38           H  
ATOM   2493  CA  MET B   1     -17.927 -39.316  38.866  1.00 74.38           C  
ATOM   2494  HA  MET B   1     -16.856 -39.506  38.933  1.00 74.38           H  
ATOM   2495  C   MET B   1     -18.348 -38.537  40.093  1.00 74.38           C  
ATOM   2496  CB  MET B   1     -18.139 -38.486  37.603  1.00 74.38           C  
ATOM   2497  HB2 MET B   1     -19.083 -38.739  37.120  1.00 74.38           H  
ATOM   2498  HB3 MET B   1     -18.159 -37.432  37.880  1.00 74.38           H  
ATOM   2499  O   MET B   1     -19.512 -38.148  40.190  1.00 74.38           O  
ATOM   2500  CG  MET B   1     -16.977 -38.669  36.635  1.00 74.38           C  
ATOM   2501  HG2 MET B   1     -16.035 -38.545  37.169  1.00 74.38           H  
ATOM   2502  HG3 MET B   1     -17.004 -39.676  36.219  1.00 74.38           H  
ATOM   2503  SD  MET B   1     -17.044 -37.455  35.305  1.00 74.38           S  
ATOM   2504  CE  MET B   1     -17.079 -38.551  33.864  1.00 74.38           C  
ATOM   2505  HE1 MET B   1     -17.078 -37.944  32.959  1.00 74.38           H  
ATOM   2506  HE2 MET B   1     -16.186 -39.176  33.856  1.00 74.38           H  
ATOM   2507  HE3 MET B   1     -17.973 -39.174  33.883  1.00 74.38           H  
ATOM   2508  N   THR B   2     -17.419 -38.346  41.023  1.00 87.07           N  
ATOM   2509  H   THR B   2     -16.493 -38.699  40.831  1.00 87.07           H  
ATOM   2510  CA  THR B   2     -17.536 -37.344  42.086  1.00 87.07           C  
ATOM   2511  HA  THR B   2     -18.420 -37.558  42.687  1.00 87.07           H  
ATOM   2512  C   THR B   2     -17.703 -35.956  41.469  1.00 87.07           C  
ATOM   2513  CB  THR B   2     -16.306 -37.350  43.011  1.00 87.07           C  
ATOM   2514  HB  THR B   2     -16.478 -36.636  43.817  1.00 87.07           H  
ATOM   2515  O   THR B   2     -17.378 -35.742  40.299  1.00 87.07           O  
ATOM   2516  CG2 THR B   2     -16.029 -38.721  43.627  1.00 87.07           C  
ATOM   2517 HG21 THR B   2     -16.913 -39.072  44.158  1.00 87.07           H  
ATOM   2518 HG22 THR B   2     -15.205 -38.636  44.335  1.00 87.07           H  
ATOM   2519 HG23 THR B   2     -15.757 -39.444  42.858  1.00 87.07           H  
ATOM   2520  OG1 THR B   2     -15.154 -36.958  42.311  1.00 87.07           O  
ATOM   2521  HG1 THR B   2     -14.764 -37.745  41.922  1.00 87.07           H  
ATOM   2522  N   ASP B   3     -18.211 -35.002  42.242  1.00 79.94           N  
ATOM   2523  H   ASP B   3     -18.505 -35.200  43.188  1.00 79.94           H  
ATOM   2524  CA  ASP B   3     -18.318 -33.623  41.761  1.00 79.94           C  
ATOM   2525  HA  ASP B   3     -18.901 -33.628  40.840  1.00 79.94           H  
ATOM   2526  C   ASP B   3     -16.944 -33.057  41.374  1.00 79.94           C  
ATOM   2527  CB  ASP B   3     -19.036 -32.765  42.818  1.00 79.94           C  
ATOM   2528  HB2 ASP B   3     -18.380 -31.951  43.126  1.00 79.94           H  
ATOM   2529  HB3 ASP B   3     -19.252 -33.360  43.706  1.00 79.94           H  
ATOM   2530  O   ASP B   3     -16.814 -32.426  40.327  1.00 79.94           O  
ATOM   2531  CG  ASP B   3     -20.353 -32.180  42.296  1.00 79.94           C  
ATOM   2532  OD1 ASP B   3     -21.014 -32.853  41.458  1.00 79.94           O  
ATOM   2533  OD2 ASP B   3     -20.695 -31.079  42.769  1.00 79.94           O  
ATOM   2534  N   SER B   4     -15.894 -33.400  42.129  1.00 82.71           N  
ATOM   2535  H   SER B   4     -16.052 -33.883  43.001  1.00 82.71           H  
ATOM   2536  CA  SER B   4     -14.512 -33.043  41.797  1.00 82.71           C  
ATOM   2537  HA  SER B   4     -14.444 -31.957  41.731  1.00 82.71           H  
ATOM   2538  C   SER B   4     -14.052 -33.612  40.450  1.00 82.71           C  
ATOM   2539  CB  SER B   4     -13.557 -33.510  42.900  1.00 82.71           C  
ATOM   2540  HB2 SER B   4     -13.557 -34.598  42.954  1.00 82.71           H  
ATOM   2541  HB3 SER B   4     -12.550 -33.166  42.664  1.00 82.71           H  
ATOM   2542  O   SER B   4     -13.397 -32.901  39.694  1.00 82.71           O  
ATOM   2543  OG  SER B   4     -13.954 -32.976  44.150  1.00 82.71           O  
ATOM   2544  HG  SER B   4     -13.171 -32.819  44.683  1.00 82.71           H  
ATOM   2545  N   GLU B   5     -14.413 -34.856  40.106  1.00 85.15           N  
ATOM   2546  H   GLU B   5     -14.964 -35.399  40.754  1.00 85.15           H  
ATOM   2547  CA  GLU B   5     -14.059 -35.452  38.805  1.00 85.15           C  
ATOM   2548  HA  GLU B   5     -12.989 -35.335  38.636  1.00 85.15           H  
ATOM   2549  C   GLU B   5     -14.763 -34.745  37.637  1.00 85.15           C  
ATOM   2550  CB  GLU B   5     -14.388 -36.952  38.780  1.00 85.15           C  
ATOM   2551  HB2 GLU B   5     -15.412 -37.087  39.126  1.00 85.15           H  
ATOM   2552  HB3 GLU B   5     -14.325 -37.301  37.749  1.00 85.15           H  
ATOM   2553  O   GLU B   5     -14.120 -34.448  36.632  1.00 85.15           O  
ATOM   2554  CG  GLU B   5     -13.418 -37.806  39.614  1.00 85.15           C  
ATOM   2555  HG2 GLU B   5     -13.281 -37.353  40.596  1.00 85.15           H  
ATOM   2556  HG3 GLU B   5     -12.447 -37.808  39.118  1.00 85.15           H  
ATOM   2557  CD  GLU B   5     -13.914 -39.250  39.803  1.00 85.15           C  
ATOM   2558  OE1 GLU B   5     -13.082 -40.172  39.844  1.00 85.15           O  
ATOM   2559  OE2 GLU B   5     -15.143 -39.434  39.984  1.00 85.15           O  
ATOM   2560  N   LYS B   6     -16.052 -34.400  37.781  1.00 84.23           N  
ATOM   2561  H   LYS B   6     -16.511 -34.628  38.652  1.00 84.23           H  
ATOM   2562  CA  LYS B   6     -16.781 -33.644  36.744  1.00 84.23           C  
ATOM   2563  HA  LYS B   6     -16.699 -34.166  35.791  1.00 84.23           H  
ATOM   2564  C   LYS B   6     -16.172 -32.260  36.543  1.00 84.23           C  
ATOM   2565  CB  LYS B   6     -18.259 -33.465  37.111  1.00 84.23           C  
ATOM   2566  HB2 LYS B   6     -18.322 -32.905  38.044  1.00 84.23           H  
ATOM   2567  HB3 LYS B   6     -18.737 -32.874  36.329  1.00 84.23           H  
ATOM   2568  O   LYS B   6     -15.945 -31.825  35.416  1.00 84.23           O  
ATOM   2569  CG  LYS B   6     -19.028 -34.776  37.267  1.00 84.23           C  
ATOM   2570  HG2 LYS B   6     -19.011 -35.344  36.337  1.00 84.23           H  
ATOM   2571  HG3 LYS B   6     -18.563 -35.351  38.068  1.00 84.23           H  
ATOM   2572  CD  LYS B   6     -20.467 -34.459  37.669  1.00 84.23           C  
ATOM   2573  HD2 LYS B   6     -21.002 -34.030  36.822  1.00 84.23           H  
ATOM   2574  HD3 LYS B   6     -20.440 -33.724  38.474  1.00 84.23           H  
ATOM   2575  CE  LYS B   6     -21.189 -35.705  38.179  1.00 84.23           C  
ATOM   2576  HE2 LYS B   6     -21.459 -36.339  37.334  1.00 84.23           H  
ATOM   2577  HE3 LYS B   6     -20.505 -36.253  38.827  1.00 84.23           H  
ATOM   2578  NZ  LYS B   6     -22.381 -35.293  38.959  1.00 84.23           N  
ATOM   2579  HZ1 LYS B   6     -23.030 -34.774  38.385  1.00 84.23           H  
ATOM   2580  HZ2 LYS B   6     -22.090 -34.675  39.704  1.00 84.23           H  
ATOM   2581  HZ3 LYS B   6     -22.844 -36.086  39.378  1.00 84.23           H  
ATOM   2582  N   VAL B   7     -15.900 -31.554  37.641  1.00 84.61           N  
ATOM   2583  H   VAL B   7     -16.122 -31.958  38.540  1.00 84.61           H  
ATOM   2584  CA  VAL B   7     -15.322 -30.207  37.590  1.00 84.61           C  
ATOM   2585  HA  VAL B   7     -15.917 -29.600  36.908  1.00 84.61           H  
ATOM   2586  C   VAL B   7     -13.904 -30.239  37.012  1.00 84.61           C  
ATOM   2587  CB  VAL B   7     -15.381 -29.537  38.973  1.00 84.61           C  
ATOM   2588  HB  VAL B   7     -14.887 -30.169  39.711  1.00 84.61           H  
ATOM   2589  O   VAL B   7     -13.544 -29.336  36.258  1.00 84.61           O  
ATOM   2590  CG1 VAL B   7     -14.704 -28.166  38.951  1.00 84.61           C  
ATOM   2591 HG11 VAL B   7     -13.628 -28.280  38.821  1.00 84.61           H  
ATOM   2592 HG12 VAL B   7     -14.899 -27.661  39.897  1.00 84.61           H  
ATOM   2593 HG13 VAL B   7     -15.102 -27.560  38.138  1.00 84.61           H  
ATOM   2594  CG2 VAL B   7     -16.834 -29.286  39.405  1.00 84.61           C  
ATOM   2595 HG21 VAL B   7     -17.308 -28.566  38.739  1.00 84.61           H  
ATOM   2596 HG22 VAL B   7     -16.854 -28.901  40.424  1.00 84.61           H  
ATOM   2597 HG23 VAL B   7     -17.414 -30.209  39.383  1.00 84.61           H  
ATOM   2598  N   ALA B   8     -13.123 -31.291  37.277  1.00 84.49           N  
ATOM   2599  H   ALA B   8     -13.446 -31.993  37.928  1.00 84.49           H  
ATOM   2600  CA  ALA B   8     -11.805 -31.471  36.675  1.00 84.49           C  
ATOM   2601  HA  ALA B   8     -11.202 -30.592  36.906  1.00 84.49           H  
ATOM   2602  C   ALA B   8     -11.867 -31.587  35.139  1.00 84.49           C  
ATOM   2603  CB  ALA B   8     -11.127 -32.692  37.308  1.00 84.49           C  
ATOM   2604  HB1 ALA B   8     -11.052 -32.556  38.387  1.00 84.49           H  
ATOM   2605  HB2 ALA B   8     -11.703 -33.594  37.099  1.00 84.49           H  
ATOM   2606  HB3 ALA B   8     -10.124 -32.807  36.896  1.00 84.49           H  
ATOM   2607  O   ALA B   8     -11.018 -31.010  34.455  1.00 84.49           O  
ATOM   2608  N   GLU B   9     -12.872 -32.268  34.576  1.00 86.28           N  
ATOM   2609  H   GLU B   9     -13.528 -32.758  35.169  1.00 86.28           H  
ATOM   2610  CA  GLU B   9     -13.076 -32.318  33.120  1.00 86.28           C  
ATOM   2611  HA  GLU B   9     -12.138 -32.604  32.644  1.00 86.28           H  
ATOM   2612  C   GLU B   9     -13.454 -30.952  32.536  1.00 86.28           C  
ATOM   2613  CB  GLU B   9     -14.134 -33.359  32.733  1.00 86.28           C  
ATOM   2614  HB2 GLU B   9     -14.386 -33.201  31.684  1.00 86.28           H  
ATOM   2615  HB3 GLU B   9     -15.035 -33.220  33.331  1.00 86.28           H  
ATOM   2616  O   GLU B   9     -12.864 -30.530  31.536  1.00 86.28           O  
ATOM   2617  CG  GLU B   9     -13.616 -34.795  32.887  1.00 86.28           C  
ATOM   2618  HG2 GLU B   9     -13.469 -35.010  33.946  1.00 86.28           H  
ATOM   2619  HG3 GLU B   9     -12.645 -34.865  32.396  1.00 86.28           H  
ATOM   2620  CD  GLU B   9     -14.556 -35.847  32.274  1.00 86.28           C  
ATOM   2621  OE1 GLU B   9     -14.097 -37.006  32.176  1.00 86.28           O  
ATOM   2622  OE2 GLU B   9     -15.690 -35.493  31.880  1.00 86.28           O  
ATOM   2623  N   TYR B  10     -14.366 -30.216  33.181  1.00 84.97           N  
ATOM   2624  H   TYR B  10     -14.848 -30.627  33.968  1.00 84.97           H  
ATOM   2625  CA  TYR B  10     -14.727 -28.863  32.745  1.00 84.97           C  
ATOM   2626  HA  TYR B  10     -15.042 -28.912  31.703  1.00 84.97           H  
ATOM   2627  C   TYR B  10     -13.538 -27.897  32.800  1.00 84.97           C  
ATOM   2628  CB  TYR B  10     -15.890 -28.319  33.585  1.00 84.97           C  
ATOM   2629  HB2 TYR B  10     -15.656 -28.435  34.643  1.00 84.97           H  
ATOM   2630  HB3 TYR B  10     -15.987 -27.251  33.390  1.00 84.97           H  
ATOM   2631  O   TYR B  10     -13.317 -27.136  31.854  1.00 84.97           O  
ATOM   2632  CG  TYR B  10     -17.232 -28.954  33.278  1.00 84.97           C  
ATOM   2633  CD1 TYR B  10     -17.775 -28.849  31.982  1.00 84.97           C  
ATOM   2634  HD1 TYR B  10     -17.236 -28.326  31.207  1.00 84.97           H  
ATOM   2635  CD2 TYR B  10     -17.950 -29.625  34.286  1.00 84.97           C  
ATOM   2636  HD2 TYR B  10     -17.535 -29.709  35.280  1.00 84.97           H  
ATOM   2637  CE1 TYR B  10     -19.024 -29.428  31.691  1.00 84.97           C  
ATOM   2638  HE1 TYR B  10     -19.447 -29.361  30.700  1.00 84.97           H  
ATOM   2639  CE2 TYR B  10     -19.201 -30.203  34.001  1.00 84.97           C  
ATOM   2640  HE2 TYR B  10     -19.744 -30.724  34.776  1.00 84.97           H  
ATOM   2641  OH  TYR B  10     -20.947 -30.656  32.414  1.00 84.97           O  
ATOM   2642  HH  TYR B  10     -21.323 -31.109  33.172  1.00 84.97           H  
ATOM   2643  CZ  TYR B  10     -19.738 -30.106  32.699  1.00 84.97           C  
ATOM   2644  N   LEU B  11     -12.733 -27.950  33.866  1.00 83.55           N  
ATOM   2645  H   LEU B  11     -12.978 -28.575  34.620  1.00 83.55           H  
ATOM   2646  CA  LEU B  11     -11.539 -27.115  34.007  1.00 83.55           C  
ATOM   2647  HA  LEU B  11     -11.838 -26.079  33.851  1.00 83.55           H  
ATOM   2648  C   LEU B  11     -10.488 -27.462  32.942  1.00 83.55           C  
ATOM   2649  CB  LEU B  11     -10.985 -27.277  35.434  1.00 83.55           C  
ATOM   2650  HB2 LEU B  11     -10.552 -28.273  35.527  1.00 83.55           H  
ATOM   2651  HB3 LEU B  11     -11.806 -27.207  36.148  1.00 83.55           H  
ATOM   2652  O   LEU B  11      -9.878 -26.562  32.356  1.00 83.55           O  
ATOM   2653  CG  LEU B  11      -9.927 -26.223  35.811  1.00 83.55           C  
ATOM   2654  HG  LEU B  11      -9.163 -26.172  35.035  1.00 83.55           H  
ATOM   2655  CD1 LEU B  11     -10.546 -24.834  35.998  1.00 83.55           C  
ATOM   2656 HD11 LEU B  11      -9.779 -24.133  36.330  1.00 83.55           H  
ATOM   2657 HD12 LEU B  11     -10.948 -24.469  35.053  1.00 83.55           H  
ATOM   2658 HD13 LEU B  11     -11.338 -24.870  36.746  1.00 83.55           H  
ATOM   2659  CD2 LEU B  11      -9.248 -26.617  37.121  1.00 83.55           C  
ATOM   2660 HD21 LEU B  11      -8.765 -27.588  37.009  1.00 83.55           H  
ATOM   2661 HD22 LEU B  11      -9.984 -26.672  37.923  1.00 83.55           H  
ATOM   2662 HD23 LEU B  11      -8.489 -25.879  37.381  1.00 83.55           H  
ATOM   2663  N   ARG B  12     -10.317 -28.755  32.633  1.00 86.03           N  
ATOM   2664  H   ARG B  12     -10.830 -29.442  33.167  1.00 86.03           H  
ATOM   2665  CA  ARG B  12      -9.447 -29.216  31.542  1.00 86.03           C  
ATOM   2666  HA  ARG B  12      -8.448 -28.810  31.697  1.00 86.03           H  
ATOM   2667  C   ARG B  12      -9.927 -28.688  30.191  1.00 86.03           C  
ATOM   2668  CB  ARG B  12      -9.362 -30.750  31.563  1.00 86.03           C  
ATOM   2669  HB2 ARG B  12      -9.103 -31.073  32.571  1.00 86.03           H  
ATOM   2670  HB3 ARG B  12     -10.333 -31.174  31.306  1.00 86.03           H  
ATOM   2671  O   ARG B  12      -9.113 -28.188  29.421  1.00 86.03           O  
ATOM   2672  CG  ARG B  12      -8.299 -31.281  30.586  1.00 86.03           C  
ATOM   2673  HG2 ARG B  12      -8.501 -30.901  29.585  1.00 86.03           H  
ATOM   2674  HG3 ARG B  12      -7.313 -30.933  30.895  1.00 86.03           H  
ATOM   2675  CD  ARG B  12      -8.305 -32.814  30.515  1.00 86.03           C  
ATOM   2676  HD2 ARG B  12      -7.592 -33.128  29.752  1.00 86.03           H  
ATOM   2677  HD3 ARG B  12      -9.299 -33.132  30.199  1.00 86.03           H  
ATOM   2678  NE  ARG B  12      -7.937 -33.439  31.803  1.00 86.03           N  
ATOM   2679  HE  ARG B  12      -7.230 -32.967  32.348  1.00 86.03           H  
ATOM   2680  NH1 ARG B  12      -9.381 -35.236  31.730  1.00 86.03           N  
ATOM   2681 HH11 ARG B  12      -9.816 -36.028  32.180  1.00 86.03           H  
ATOM   2682 HH12 ARG B  12      -9.747 -34.927  30.841  1.00 86.03           H  
ATOM   2683  NH2 ARG B  12      -8.036 -34.971  33.484  1.00 86.03           N  
ATOM   2684 HH21 ARG B  12      -8.450 -35.802  33.880  1.00 86.03           H  
ATOM   2685 HH22 ARG B  12      -7.332 -34.464  34.001  1.00 86.03           H  
ATOM   2686  CZ  ARG B  12      -8.452 -34.541  32.326  1.00 86.03           C  
ATOM   2687  N   ARG B  13     -11.232 -28.740  29.902  1.00 87.55           N  
ATOM   2688  H   ARG B  13     -11.851 -29.185  30.565  1.00 87.55           H  
ATOM   2689  CA  ARG B  13     -11.783 -28.199  28.650  1.00 87.55           C  
ATOM   2690  HA  ARG B  13     -11.218 -28.635  27.826  1.00 87.55           H  
ATOM   2691  C   ARG B  13     -11.564 -26.690  28.543  1.00 87.55           C  
ATOM   2692  CB  ARG B  13     -13.270 -28.579  28.513  1.00 87.55           C  
ATOM   2693  HB2 ARG B  13     -13.835 -28.103  29.314  1.00 87.55           H  
ATOM   2694  HB3 ARG B  13     -13.383 -29.658  28.621  1.00 87.55           H  
ATOM   2695  O   ARG B  13     -11.046 -26.234  27.530  1.00 87.55           O  
ATOM   2696  CG  ARG B  13     -13.871 -28.144  27.165  1.00 87.55           C  
ATOM   2697  HG2 ARG B  13     -13.678 -27.082  27.007  1.00 87.55           H  
ATOM   2698  HG3 ARG B  13     -14.952 -28.277  27.197  1.00 87.55           H  
ATOM   2699  CD  ARG B  13     -13.315 -28.959  25.989  1.00 87.55           C  
ATOM   2700  HD2 ARG B  13     -13.876 -29.892  25.922  1.00 87.55           H  
ATOM   2701  HD3 ARG B  13     -12.265 -29.200  26.158  1.00 87.55           H  
ATOM   2702  NE  ARG B  13     -13.401 -28.211  24.728  1.00 87.55           N  
ATOM   2703  HE  ARG B  13     -13.397 -27.203  24.791  1.00 87.55           H  
ATOM   2704  NH1 ARG B  13     -13.168 -29.976  23.265  1.00 87.55           N  
ATOM   2705 HH11 ARG B  13     -13.083 -30.297  22.311  1.00 87.55           H  
ATOM   2706 HH12 ARG B  13     -13.242 -30.627  24.033  1.00 87.55           H  
ATOM   2707  NH2 ARG B  13     -13.202 -27.871  22.517  1.00 87.55           N  
ATOM   2708 HH21 ARG B  13     -13.060 -28.181  21.566  1.00 87.55           H  
ATOM   2709 HH22 ARG B  13     -12.944 -26.929  22.773  1.00 87.55           H  
ATOM   2710  CZ  ARG B  13     -13.268 -28.697  23.511  1.00 87.55           C  
ATOM   2711  N   ALA B  14     -11.880 -25.936  29.596  1.00 87.01           N  
ATOM   2712  H   ALA B  14     -12.316 -26.382  30.391  1.00 87.01           H  
ATOM   2713  CA  ALA B  14     -11.718 -24.483  29.612  1.00 87.01           C  
ATOM   2714  HA  ALA B  14     -12.297 -24.059  28.792  1.00 87.01           H  
ATOM   2715  C   ALA B  14     -10.253 -24.053  29.412  1.00 87.01           C  
ATOM   2716  CB  ALA B  14     -12.278 -23.947  30.936  1.00 87.01           C  
ATOM   2717  HB1 ALA B  14     -11.716 -24.356  31.776  1.00 87.01           H  
ATOM   2718  HB2 ALA B  14     -13.326 -24.230  31.037  1.00 87.01           H  
ATOM   2719  HB3 ALA B  14     -12.203 -22.860  30.951  1.00 87.01           H  
ATOM   2720  O   ALA B  14      -9.977 -23.123  28.656  1.00 87.01           O  
ATOM   2721  N   THR B  15      -9.305 -24.746  30.050  1.00 89.03           N  
ATOM   2722  H   THR B  15      -9.588 -25.500  30.659  1.00 89.03           H  
ATOM   2723  CA  THR B  15      -7.868 -24.458  29.897  1.00 89.03           C  
ATOM   2724  HA  THR B  15      -7.726 -23.380  29.970  1.00 89.03           H  
ATOM   2725  C   THR B  15      -7.327 -24.859  28.523  1.00 89.03           C  
ATOM   2726  CB  THR B  15      -7.023 -25.103  31.006  1.00 89.03           C  
ATOM   2727  HB  THR B  15      -5.972 -25.064  30.719  1.00 89.03           H  
ATOM   2728  O   THR B  15      -6.495 -24.135  27.973  1.00 89.03           O  
ATOM   2729  CG2 THR B  15      -7.186 -24.370  32.336  1.00 89.03           C  
ATOM   2730 HG21 THR B  15      -6.581 -24.861  33.099  1.00 89.03           H  
ATOM   2731 HG22 THR B  15      -6.848 -23.339  32.231  1.00 89.03           H  
ATOM   2732 HG23 THR B  15      -8.230 -24.372  32.649  1.00 89.03           H  
ATOM   2733  OG1 THR B  15      -7.383 -26.444  31.229  1.00 89.03           O  
ATOM   2734  HG1 THR B  15      -8.219 -26.447  31.702  1.00 89.03           H  
ATOM   2735  N   LEU B  16      -7.824 -25.948  27.925  1.00 90.90           N  
ATOM   2736  H   LEU B  16      -8.468 -26.532  28.440  1.00 90.90           H  
ATOM   2737  CA  LEU B  16      -7.495 -26.322  26.545  1.00 90.90           C  
ATOM   2738  HA  LEU B  16      -6.411 -26.306  26.430  1.00 90.90           H  
ATOM   2739  C   LEU B  16      -8.038 -25.310  25.529  1.00 90.90           C  
ATOM   2740  CB  LEU B  16      -8.020 -27.736  26.238  1.00 90.90           C  
ATOM   2741  HB2 LEU B  16      -8.023 -27.880  25.157  1.00 90.90           H  
ATOM   2742  HB3 LEU B  16      -9.055 -27.804  26.575  1.00 90.90           H  
ATOM   2743  O   LEU B  16      -7.284 -24.870  24.662  1.00 90.90           O  
ATOM   2744  CG  LEU B  16      -7.203 -28.876  26.871  1.00 90.90           C  
ATOM   2745  HG  LEU B  16      -7.092 -28.711  27.943  1.00 90.90           H  
ATOM   2746  CD1 LEU B  16      -7.928 -30.204  26.650  1.00 90.90           C  
ATOM   2747 HD11 LEU B  16      -7.364 -31.017  27.108  1.00 90.90           H  
ATOM   2748 HD12 LEU B  16      -8.915 -30.158  27.111  1.00 90.90           H  
ATOM   2749 HD13 LEU B  16      -8.040 -30.398  25.583  1.00 90.90           H  
ATOM   2750  CD2 LEU B  16      -5.806 -28.995  26.256  1.00 90.90           C  
ATOM   2751 HD21 LEU B  16      -5.297 -29.862  26.675  1.00 90.90           H  
ATOM   2752 HD22 LEU B  16      -5.889 -29.110  25.175  1.00 90.90           H  
ATOM   2753 HD23 LEU B  16      -5.219 -28.107  26.492  1.00 90.90           H  
ATOM   2754  N   ASP B  17      -9.298 -24.893  25.668  1.00 91.05           N  
ATOM   2755  H   ASP B  17      -9.878 -25.327  26.372  1.00 91.05           H  
ATOM   2756  CA  ASP B  17      -9.909 -23.885  24.795  1.00 91.05           C  
ATOM   2757  HA  ASP B  17      -9.797 -24.201  23.758  1.00 91.05           H  
ATOM   2758  C   ASP B  17      -9.201 -22.522  24.936  1.00 91.05           C  
ATOM   2759  CB  ASP B  17     -11.416 -23.757  25.100  1.00 91.05           C  
ATOM   2760  HB2 ASP B  17     -11.794 -22.877  24.581  1.00 91.05           H  
ATOM   2761  HB3 ASP B  17     -11.548 -23.589  26.169  1.00 91.05           H  
ATOM   2762  O   ASP B  17      -8.975 -21.836  23.939  1.00 91.05           O  
ATOM   2763  CG  ASP B  17     -12.279 -24.956  24.663  1.00 91.05           C  
ATOM   2764  OD1 ASP B  17     -11.891 -25.733  23.763  1.00 91.05           O  
ATOM   2765  OD2 ASP B  17     -13.410 -25.094  25.177  1.00 91.05           O  
ATOM   2766  N   LEU B  18      -8.780 -22.142  26.151  1.00 91.40           N  
ATOM   2767  H   LEU B  18      -9.049 -22.705  26.945  1.00 91.40           H  
ATOM   2768  CA  LEU B  18      -7.983 -20.930  26.388  1.00 91.40           C  
ATOM   2769  HA  LEU B  18      -8.502 -20.080  25.944  1.00 91.40           H  
ATOM   2770  C   LEU B  18      -6.609 -21.015  25.718  1.00 91.40           C  
ATOM   2771  CB  LEU B  18      -7.849 -20.697  27.905  1.00 91.40           C  
ATOM   2772  HB2 LEU B  18      -7.453 -21.605  28.361  1.00 91.40           H  
ATOM   2773  HB3 LEU B  18      -8.842 -20.523  28.318  1.00 91.40           H  
ATOM   2774  O   LEU B  18      -6.150 -20.039  25.122  1.00 91.40           O  
ATOM   2775  CG  LEU B  18      -6.928 -19.523  28.298  1.00 91.40           C  
ATOM   2776  HG  LEU B  18      -5.917 -19.708  27.936  1.00 91.40           H  
ATOM   2777  CD1 LEU B  18      -7.414 -18.186  27.742  1.00 91.40           C  
ATOM   2778 HD11 LEU B  18      -7.404 -18.194  26.652  1.00 91.40           H  
ATOM   2779 HD12 LEU B  18      -6.771 -17.377  28.088  1.00 91.40           H  
ATOM   2780 HD13 LEU B  18      -8.429 -18.001  28.092  1.00 91.40           H  
ATOM   2781  CD2 LEU B  18      -6.863 -19.407  29.820  1.00 91.40           C  
ATOM   2782 HD21 LEU B  18      -7.858 -19.214  30.220  1.00 91.40           H  
ATOM   2783 HD22 LEU B  18      -6.481 -20.336  30.246  1.00 91.40           H  
ATOM   2784 HD23 LEU B  18      -6.204 -18.588  30.107  1.00 91.40           H  
ATOM   2785  N   ARG B  19      -5.945 -22.172  25.805  1.00 91.48           N  
ATOM   2786  H   ARG B  19      -6.369 -22.930  26.321  1.00 91.48           H  
ATOM   2787  CA  ARG B  19      -4.652 -22.390  25.148  1.00 91.48           C  
ATOM   2788  HA  ARG B  19      -3.968 -21.602  25.463  1.00 91.48           H  
ATOM   2789  C   ARG B  19      -4.780 -22.262  23.631  1.00 91.48           C  
ATOM   2790  CB  ARG B  19      -4.079 -23.749  25.571  1.00 91.48           C  
ATOM   2791  HB2 ARG B  19      -4.056 -23.800  26.660  1.00 91.48           H  
ATOM   2792  HB3 ARG B  19      -4.723 -24.547  25.202  1.00 91.48           H  
ATOM   2793  O   ARG B  19      -3.955 -21.577  23.034  1.00 91.48           O  
ATOM   2794  CG  ARG B  19      -2.651 -23.947  25.037  1.00 91.48           C  
ATOM   2795  HG2 ARG B  19      -2.020 -23.140  25.410  1.00 91.48           H  
ATOM   2796  HG3 ARG B  19      -2.645 -23.913  23.947  1.00 91.48           H  
ATOM   2797  CD  ARG B  19      -2.058 -25.283  25.497  1.00 91.48           C  
ATOM   2798  HD2 ARG B  19      -2.143 -25.353  26.581  1.00 91.48           H  
ATOM   2799  HD3 ARG B  19      -1.002 -25.294  25.227  1.00 91.48           H  
ATOM   2800  NE  ARG B  19      -2.730 -26.430  24.856  1.00 91.48           N  
ATOM   2801  HE  ARG B  19      -3.386 -26.216  24.119  1.00 91.48           H  
ATOM   2802  NH1 ARG B  19      -1.618 -28.093  25.981  1.00 91.48           N  
ATOM   2803 HH11 ARG B  19      -1.393 -29.071  26.093  1.00 91.48           H  
ATOM   2804 HH12 ARG B  19      -1.101 -27.390  26.489  1.00 91.48           H  
ATOM   2805  NH2 ARG B  19      -3.083 -28.625  24.382  1.00 91.48           N  
ATOM   2806 HH21 ARG B  19      -2.852 -29.600  24.508  1.00 91.48           H  
ATOM   2807 HH22 ARG B  19      -3.699 -28.359  23.628  1.00 91.48           H  
ATOM   2808  CZ  ARG B  19      -2.478 -27.706  25.079  1.00 91.48           C  
ATOM   2809  N   ALA B  20      -5.817 -22.859  23.042  1.00 94.62           N  
ATOM   2810  H   ALA B  20      -6.449 -23.405  23.611  1.00 94.62           H  
ATOM   2811  CA  ALA B  20      -6.103 -22.750  21.613  1.00 94.62           C  
ATOM   2812  HA  ALA B  20      -5.232 -23.083  21.049  1.00 94.62           H  
ATOM   2813  C   ALA B  20      -6.386 -21.296  21.198  1.00 94.62           C  
ATOM   2814  CB  ALA B  20      -7.276 -23.680  21.278  1.00 94.62           C  
ATOM   2815  HB1 ALA B  20      -8.171 -23.375  21.820  1.00 94.62           H  
ATOM   2816  HB2 ALA B  20      -7.026 -24.707  21.547  1.00 94.62           H  
ATOM   2817  HB3 ALA B  20      -7.477 -23.637  20.208  1.00 94.62           H  
ATOM   2818  O   ALA B  20      -5.796 -20.810  20.240  1.00 94.62           O  
ATOM   2819  N   ALA B  21      -7.199 -20.562  21.966  1.00 94.28           N  
ATOM   2820  H   ALA B  21      -7.699 -21.012  22.719  1.00 94.28           H  
ATOM   2821  CA  ALA B  21      -7.484 -19.155  21.681  1.00 94.28           C  
ATOM   2822  HA  ALA B  21      -7.867 -19.084  20.663  1.00 94.28           H  
ATOM   2823  C   ALA B  21      -6.222 -18.272  21.751  1.00 94.28           C  
ATOM   2824  CB  ALA B  21      -8.576 -18.671  22.643  1.00 94.28           C  
ATOM   2825  HB1 ALA B  21      -8.847 -17.645  22.396  1.00 94.28           H  
ATOM   2826  HB2 ALA B  21      -8.220 -18.715  23.672  1.00 94.28           H  
ATOM   2827  HB3 ALA B  21      -9.460 -19.302  22.542  1.00 94.28           H  
ATOM   2828  O   ALA B  21      -5.975 -17.467  20.861  1.00 94.28           O  
ATOM   2829  N   ARG B  22      -5.372 -18.452  22.772  1.00 93.24           N  
ATOM   2830  H   ARG B  22      -5.621 -19.128  23.480  1.00 93.24           H  
ATOM   2831  CA  ARG B  22      -4.094 -17.721  22.880  1.00 93.24           C  
ATOM   2832  HA  ARG B  22      -4.278 -16.652  22.777  1.00 93.24           H  
ATOM   2833  C   ARG B  22      -3.115 -18.062  21.762  1.00 93.24           C  
ATOM   2834  CB  ARG B  22      -3.429 -18.006  24.229  1.00 93.24           C  
ATOM   2835  HB2 ARG B  22      -3.445 -19.078  24.426  1.00 93.24           H  
ATOM   2836  HB3 ARG B  22      -2.391 -17.679  24.182  1.00 93.24           H  
ATOM   2837  O   ARG B  22      -2.297 -17.223  21.402  1.00 93.24           O  
ATOM   2838  CG  ARG B  22      -4.111 -17.250  25.371  1.00 93.24           C  
ATOM   2839  HG2 ARG B  22      -5.156 -17.549  25.452  1.00 93.24           H  
ATOM   2840  HG3 ARG B  22      -4.062 -16.179  25.170  1.00 93.24           H  
ATOM   2841  CD  ARG B  22      -3.382 -17.557  26.682  1.00 93.24           C  
ATOM   2842  HD2 ARG B  22      -2.322 -17.339  26.555  1.00 93.24           H  
ATOM   2843  HD3 ARG B  22      -3.508 -18.616  26.906  1.00 93.24           H  
ATOM   2844  NE  ARG B  22      -3.908 -16.743  27.791  1.00 93.24           N  
ATOM   2845  HE  ARG B  22      -4.550 -16.004  27.543  1.00 93.24           H  
ATOM   2846  NH1 ARG B  22      -2.747 -17.752  29.497  1.00 93.24           N  
ATOM   2847 HH11 ARG B  22      -2.262 -18.324  28.820  1.00 93.24           H  
ATOM   2848 HH12 ARG B  22      -2.496 -17.781  30.474  1.00 93.24           H  
ATOM   2849  NH2 ARG B  22      -4.163 -16.089  29.954  1.00 93.24           N  
ATOM   2850 HH21 ARG B  22      -3.969 -16.190  30.940  1.00 93.24           H  
ATOM   2851 HH22 ARG B  22      -4.817 -15.374  29.668  1.00 93.24           H  
ATOM   2852  CZ  ARG B  22      -3.603 -16.864  29.070  1.00 93.24           C  
ATOM   2853  N   GLN B  23      -3.157 -19.291  21.261  1.00 93.58           N  
ATOM   2854  H   GLN B  23      -3.843 -19.944  21.611  1.00 93.58           H  
ATOM   2855  CA  GLN B  23      -2.354 -19.684  20.115  1.00 93.58           C  
ATOM   2856  HA  GLN B  23      -1.334 -19.328  20.264  1.00 93.58           H  
ATOM   2857  C   GLN B  23      -2.852 -19.001  18.837  1.00 93.58           C  
ATOM   2858  CB  GLN B  23      -2.311 -21.211  20.036  1.00 93.58           C  
ATOM   2859  HB2 GLN B  23      -3.314 -21.615  19.900  1.00 93.58           H  
ATOM   2860  HB3 GLN B  23      -1.894 -21.599  20.965  1.00 93.58           H  
ATOM   2861  O   GLN B  23      -2.037 -18.389  18.158  1.00 93.58           O  
ATOM   2862  CG  GLN B  23      -1.432 -21.644  18.866  1.00 93.58           C  
ATOM   2863  HG2 GLN B  23      -1.926 -21.334  17.945  1.00 93.58           H  
ATOM   2864  HG3 GLN B  23      -0.464 -21.144  18.914  1.00 93.58           H  
ATOM   2865  CD  GLN B  23      -1.195 -23.143  18.798  1.00 93.58           C  
ATOM   2866  NE2 GLN B  23      -0.780 -23.607  17.645  1.00 93.58           N  
ATOM   2867 HE21 GLN B  23      -0.671 -24.604  17.519  1.00 93.58           H  
ATOM   2868 HE22 GLN B  23      -0.848 -22.994  16.846  1.00 93.58           H  
ATOM   2869  OE1 GLN B  23      -1.349 -23.879  19.771  1.00 93.58           O  
ATOM   2870  N   ARG B  24      -4.170 -18.986  18.595  1.00 93.84           N  
ATOM   2871  H   ARG B  24      -4.776 -19.549  19.174  1.00 93.84           H  
ATOM   2872  CA  ARG B  24      -4.763 -18.284  17.448  1.00 93.84           C  
ATOM   2873  HA  ARG B  24      -4.324 -18.706  16.544  1.00 93.84           H  
ATOM   2874  C   ARG B  24      -4.419 -16.791  17.426  1.00 93.84           C  
ATOM   2875  CB  ARG B  24      -6.285 -18.519  17.429  1.00 93.84           C  
ATOM   2876  HB2 ARG B  24      -6.471 -19.592  17.398  1.00 93.84           H  
ATOM   2877  HB3 ARG B  24      -6.719 -18.128  18.349  1.00 93.84           H  
ATOM   2878  O   ARG B  24      -4.104 -16.266  16.371  1.00 93.84           O  
ATOM   2879  CG  ARG B  24      -7.012 -17.865  16.236  1.00 93.84           C  
ATOM   2880  HG2 ARG B  24      -6.919 -16.781  16.295  1.00 93.84           H  
ATOM   2881  HG3 ARG B  24      -8.072 -18.115  16.292  1.00 93.84           H  
ATOM   2882  CD  ARG B  24      -6.460 -18.348  14.889  1.00 93.84           C  
ATOM   2883  HD2 ARG B  24      -5.410 -18.064  14.818  1.00 93.84           H  
ATOM   2884  HD3 ARG B  24      -6.527 -19.434  14.838  1.00 93.84           H  
ATOM   2885  NE  ARG B  24      -7.172 -17.759  13.741  1.00 93.84           N  
ATOM   2886  HE  ARG B  24      -7.957 -17.140  13.883  1.00 93.84           H  
ATOM   2887  NH1 ARG B  24      -5.677 -18.452  12.132  1.00 93.84           N  
ATOM   2888 HH11 ARG B  24      -5.331 -18.340  11.190  1.00 93.84           H  
ATOM   2889 HH12 ARG B  24      -5.087 -18.872  12.836  1.00 93.84           H  
ATOM   2890  NH2 ARG B  24      -7.449 -17.199  11.576  1.00 93.84           N  
ATOM   2891 HH21 ARG B  24      -7.111 -17.081  10.632  1.00 93.84           H  
ATOM   2892 HH22 ARG B  24      -8.194 -16.597  11.897  1.00 93.84           H  
ATOM   2893  CZ  ARG B  24      -6.761 -17.814  12.488  1.00 93.84           C  
ATOM   2894  N   ILE B  25      -4.419 -16.119  18.580  1.00 94.62           N  
ATOM   2895  H   ILE B  25      -4.763 -16.593  19.403  1.00 94.62           H  
ATOM   2896  CA  ILE B  25      -4.006 -14.704  18.675  1.00 94.62           C  
ATOM   2897  HA  ILE B  25      -4.624 -14.109  18.003  1.00 94.62           H  
ATOM   2898  C   ILE B  25      -2.557 -14.519  18.204  1.00 94.62           C  
ATOM   2899  CB  ILE B  25      -4.202 -14.170  20.112  1.00 94.62           C  
ATOM   2900  HB  ILE B  25      -3.702 -14.850  20.802  1.00 94.62           H  
ATOM   2901  O   ILE B  25      -2.287 -13.640  17.396  1.00 94.62           O  
ATOM   2902  CG1 ILE B  25      -5.704 -14.118  20.460  1.00 94.62           C  
ATOM   2903 HG12 ILE B  25      -6.181 -15.050  20.159  1.00 94.62           H  
ATOM   2904 HG13 ILE B  25      -6.181 -13.312  19.902  1.00 94.62           H  
ATOM   2905  CG2 ILE B  25      -3.588 -12.769  20.289  1.00 94.62           C  
ATOM   2906 HG21 ILE B  25      -4.010 -12.074  19.562  1.00 94.62           H  
ATOM   2907 HG22 ILE B  25      -2.509 -12.787  20.135  1.00 94.62           H  
ATOM   2908 HG23 ILE B  25      -3.756 -12.375  21.291  1.00 94.62           H  
ATOM   2909  CD1 ILE B  25      -5.980 -13.928  21.955  1.00 94.62           C  
ATOM   2910 HD11 ILE B  25      -7.050 -14.040  22.131  1.00 94.62           H  
ATOM   2911 HD12 ILE B  25      -5.677 -12.933  22.282  1.00 94.62           H  
ATOM   2912 HD13 ILE B  25      -5.448 -14.683  22.534  1.00 94.62           H  
ATOM   2913  N   ARG B  26      -1.629 -15.374  18.657  1.00 92.73           N  
ATOM   2914  H   ARG B  26      -1.920 -16.133  19.256  1.00 92.73           H  
ATOM   2915  CA  ARG B  26      -0.226 -15.294  18.219  1.00 92.73           C  
ATOM   2916  HA  ARG B  26       0.134 -14.275  18.364  1.00 92.73           H  
ATOM   2917  C   ARG B  26      -0.069 -15.552  16.724  1.00 92.73           C  
ATOM   2918  CB  ARG B  26       0.661 -16.263  19.000  1.00 92.73           C  
ATOM   2919  HB2 ARG B  26       0.214 -17.256  18.989  1.00 92.73           H  
ATOM   2920  HB3 ARG B  26       1.628 -16.316  18.498  1.00 92.73           H  
ATOM   2921  O   ARG B  26       0.731 -14.878  16.096  1.00 92.73           O  
ATOM   2922  CG  ARG B  26       0.898 -15.791  20.439  1.00 92.73           C  
ATOM   2923  HG2 ARG B  26       1.291 -14.775  20.419  1.00 92.73           H  
ATOM   2924  HG3 ARG B  26      -0.039 -15.793  20.996  1.00 92.73           H  
ATOM   2925  CD  ARG B  26       1.924 -16.699  21.127  1.00 92.73           C  
ATOM   2926  HD2 ARG B  26       2.833 -16.704  20.525  1.00 92.73           H  
ATOM   2927  HD3 ARG B  26       2.185 -16.271  22.095  1.00 92.73           H  
ATOM   2928  NE  ARG B  26       1.424 -18.083  21.267  1.00 92.73           N  
ATOM   2929  HE  ARG B  26       1.523 -18.655  20.441  1.00 92.73           H  
ATOM   2930  NH1 ARG B  26       0.604 -17.903  23.395  1.00 92.73           N  
ATOM   2931 HH11 ARG B  26       0.176 -18.309  24.214  1.00 92.73           H  
ATOM   2932 HH12 ARG B  26       0.872 -16.930  23.357  1.00 92.73           H  
ATOM   2933  NH2 ARG B  26       0.403 -19.839  22.287  1.00 92.73           N  
ATOM   2934 HH21 ARG B  26       0.561 -20.377  21.447  1.00 92.73           H  
ATOM   2935 HH22 ARG B  26      -0.129 -20.232  23.050  1.00 92.73           H  
ATOM   2936  CZ  ARG B  26       0.812 -18.600  22.312  1.00 92.73           C  
ATOM   2937  N   GLU B  27      -0.834 -16.487  16.167  1.00 92.84           N  
ATOM   2938  H   GLU B  27      -1.458 -17.024  16.752  1.00 92.84           H  
ATOM   2939  CA  GLU B  27      -0.838 -16.755  14.723  1.00 92.84           C  
ATOM   2940  HA  GLU B  27       0.183 -16.964  14.403  1.00 92.84           H  
ATOM   2941  C   GLU B  27      -1.335 -15.530  13.923  1.00 92.84           C  
ATOM   2942  CB  GLU B  27      -1.689 -18.008  14.438  1.00 92.84           C  
ATOM   2943  HB2 GLU B  27      -1.840 -18.102  13.362  1.00 92.84           H  
ATOM   2944  HB3 GLU B  27      -2.664 -17.873  14.906  1.00 92.84           H  
ATOM   2945  O   GLU B  27      -0.766 -15.171  12.898  1.00 92.84           O  
ATOM   2946  CG  GLU B  27      -1.038 -19.310  14.954  1.00 92.84           C  
ATOM   2947  HG2 GLU B  27      -0.197 -19.558  14.307  1.00 92.84           H  
ATOM   2948  HG3 GLU B  27      -0.638 -19.139  15.954  1.00 92.84           H  
ATOM   2949  CD  GLU B  27      -1.997 -20.517  15.035  1.00 92.84           C  
ATOM   2950  OE1 GLU B  27      -1.551 -21.576  15.559  1.00 92.84           O  
ATOM   2951  OE2 GLU B  27      -3.197 -20.370  14.691  1.00 92.84           O  
ATOM   2952  N   LEU B  28      -2.346 -14.819  14.422  1.00 93.23           N  
ATOM   2953  H   LEU B  28      -2.805 -15.148  15.260  1.00 93.23           H  
ATOM   2954  CA  LEU B  28      -2.869 -13.615  13.765  1.00 93.23           C  
ATOM   2955  HA  LEU B  28      -2.994 -13.818  12.701  1.00 93.23           H  
ATOM   2956  C   LEU B  28      -1.923 -12.403  13.865  1.00 93.23           C  
ATOM   2957  CB  LEU B  28      -4.240 -13.293  14.380  1.00 93.23           C  
ATOM   2958  HB2 LEU B  28      -4.544 -12.295  14.063  1.00 93.23           H  
ATOM   2959  HB3 LEU B  28      -4.134 -13.273  15.464  1.00 93.23           H  
ATOM   2960  O   LEU B  28      -1.829 -11.615  12.925  1.00 93.23           O  
ATOM   2961  CG  LEU B  28      -5.345 -14.291  13.991  1.00 93.23           C  
ATOM   2962  HG  LEU B  28      -4.996 -15.317  14.108  1.00 93.23           H  
ATOM   2963  CD1 LEU B  28      -6.549 -14.087  14.911  1.00 93.23           C  
ATOM   2964 HD11 LEU B  28      -6.253 -14.257  15.947  1.00 93.23           H  
ATOM   2965 HD12 LEU B  28      -7.337 -14.789  14.637  1.00 93.23           H  
ATOM   2966 HD13 LEU B  28      -6.926 -13.071  14.798  1.00 93.23           H  
ATOM   2967  CD2 LEU B  28      -5.790 -14.090  12.547  1.00 93.23           C  
ATOM   2968 HD21 LEU B  28      -6.657 -14.712  12.323  1.00 93.23           H  
ATOM   2969 HD22 LEU B  28      -4.985 -14.345  11.858  1.00 93.23           H  
ATOM   2970 HD23 LEU B  28      -6.073 -13.049  12.393  1.00 93.23           H  
ATOM   2971  N   GLU B  29      -1.224 -12.237  14.990  1.00 91.43           N  
ATOM   2972  H   GLU B  29      -1.415 -12.871  15.753  1.00 91.43           H  
ATOM   2973  CA  GLU B  29      -0.407 -11.041  15.263  1.00 91.43           C  
ATOM   2974  HA  GLU B  29      -0.793 -10.193  14.696  1.00 91.43           H  
ATOM   2975  C   GLU B  29       1.071 -11.205  14.861  1.00 91.43           C  
ATOM   2976  CB  GLU B  29      -0.514 -10.684  16.760  1.00 91.43           C  
ATOM   2977  HB2 GLU B  29       0.216  -9.907  16.988  1.00 91.43           H  
ATOM   2978  HB3 GLU B  29      -0.262 -11.567  17.348  1.00 91.43           H  
ATOM   2979  O   GLU B  29       1.697 -10.263  14.373  1.00 91.43           O  
ATOM   2980  CG  GLU B  29      -1.908 -10.164  17.170  1.00 91.43           C  
ATOM   2981  HG2 GLU B  29      -2.657 -10.909  16.899  1.00 91.43           H  
ATOM   2982  HG3 GLU B  29      -2.118  -9.257  16.604  1.00 91.43           H  
ATOM   2983  CD  GLU B  29      -2.049  -9.861  18.677  1.00 91.43           C  
ATOM   2984  OE1 GLU B  29      -2.985  -9.109  19.059  1.00 91.43           O  
ATOM   2985  OE2 GLU B  29      -1.285 -10.432  19.491  1.00 91.43           O  
ATOM   2986  N   SER B  30       1.656 -12.385  15.087  1.00 87.84           N  
ATOM   2987  H   SER B  30       1.087 -13.151  15.419  1.00 87.84           H  
ATOM   2988  CA  SER B  30       3.116 -12.587  15.075  1.00 87.84           C  
ATOM   2989  HA  SER B  30       3.552 -11.869  14.380  1.00 87.84           H  
ATOM   2990  C   SER B  30       3.562 -13.961  14.559  1.00 87.84           C  
ATOM   2991  CB  SER B  30       3.713 -12.281  16.462  1.00 87.84           C  
ATOM   2992  HB2 SER B  30       4.775 -12.526  16.480  1.00 87.84           H  
ATOM   2993  HB3 SER B  30       3.620 -11.211  16.650  1.00 87.84           H  
ATOM   2994  O   SER B  30       4.658 -14.412  14.898  1.00 87.84           O  
ATOM   2995  OG  SER B  30       3.036 -12.985  17.495  1.00 87.84           O  
ATOM   2996  HG  SER B  30       2.176 -12.566  17.568  1.00 87.84           H  
ATOM   2997  N   ASP B  31       2.763 -14.635  13.716  1.00 93.08           N  
ATOM   2998  H   ASP B  31       1.838 -14.290  13.506  1.00 93.08           H  
ATOM   2999  CA  ASP B  31       3.225 -15.884  13.092  1.00 93.08           C  
ATOM   3000  HA  ASP B  31       3.442 -16.564  13.916  1.00 93.08           H  
ATOM   3001  C   ASP B  31       4.494 -15.612  12.260  1.00 93.08           C  
ATOM   3002  CB  ASP B  31       2.156 -16.569  12.222  1.00 93.08           C  
ATOM   3003  HB2 ASP B  31       1.183 -16.401  12.684  1.00 93.08           H  
ATOM   3004  HB3 ASP B  31       2.142 -16.122  11.228  1.00 93.08           H  
ATOM   3005  O   ASP B  31       4.488 -14.688  11.424  1.00 93.08           O  
ATOM   3006  CG  ASP B  31       2.311 -18.095  12.103  1.00 93.08           C  
ATOM   3007  OD1 ASP B  31       3.163 -18.681  12.810  1.00 93.08           O  
ATOM   3008  OD2 ASP B  31       1.539 -18.706  11.332  1.00 93.08           O  
ATOM   3009  N   PRO B  32       5.593 -16.361  12.484  1.00 96.67           N  
ATOM   3010  CA  PRO B  32       6.796 -16.242  11.678  1.00 96.67           C  
ATOM   3011  HA  PRO B  32       7.111 -15.199  11.670  1.00 96.67           H  
ATOM   3012  C   PRO B  32       6.550 -16.723  10.248  1.00 96.67           C  
ATOM   3013  CB  PRO B  32       7.864 -17.087  12.378  1.00 96.67           C  
ATOM   3014  HB2 PRO B  32       7.960 -18.060  11.897  1.00 96.67           H  
ATOM   3015  HB3 PRO B  32       8.820 -16.563  12.384  1.00 96.67           H  
ATOM   3016  O   PRO B  32       5.926 -17.764  10.025  1.00 96.67           O  
ATOM   3017  CG  PRO B  32       7.335 -17.273  13.795  1.00 96.67           C  
ATOM   3018  HG2 PRO B  32       7.619 -16.415  14.405  1.00 96.67           H  
ATOM   3019  HG3 PRO B  32       7.683 -18.202  14.246  1.00 96.67           H  
ATOM   3020  CD  PRO B  32       5.829 -17.276  13.590  1.00 96.67           C  
ATOM   3021  HD2 PRO B  32       5.340 -16.957  14.511  1.00 96.67           H  
ATOM   3022  HD3 PRO B  32       5.504 -18.277  13.307  1.00 96.67           H  
ATOM   3023  N   LEU B  33       7.106 -16.011   9.273  1.00 98.55           N  
ATOM   3024  H   LEU B  33       7.648 -15.193   9.513  1.00 98.55           H  
ATOM   3025  CA  LEU B  33       6.961 -16.356   7.859  1.00 98.55           C  
ATOM   3026  HA  LEU B  33       6.176 -17.103   7.742  1.00 98.55           H  
ATOM   3027  C   LEU B  33       8.260 -16.971   7.344  1.00 98.55           C  
ATOM   3028  CB  LEU B  33       6.531 -15.128   7.046  1.00 98.55           C  
ATOM   3029  HB2 LEU B  33       6.268 -15.461   6.042  1.00 98.55           H  
ATOM   3030  HB3 LEU B  33       7.384 -14.456   6.954  1.00 98.55           H  
ATOM   3031  O   LEU B  33       9.342 -16.466   7.629  1.00 98.55           O  
ATOM   3032  CG  LEU B  33       5.342 -14.349   7.634  1.00 98.55           C  
ATOM   3033  HG  LEU B  33       5.563 -14.049   8.659  1.00 98.55           H  
ATOM   3034  CD1 LEU B  33       5.130 -13.068   6.840  1.00 98.55           C  
ATOM   3035 HD11 LEU B  33       4.783 -13.299   5.833  1.00 98.55           H  
ATOM   3036 HD12 LEU B  33       4.394 -12.460   7.366  1.00 98.55           H  
ATOM   3037 HD13 LEU B  33       6.061 -12.503   6.781  1.00 98.55           H  
ATOM   3038  CD2 LEU B  33       4.054 -15.174   7.628  1.00 98.55           C  
ATOM   3039 HD21 LEU B  33       3.860 -15.565   6.629  1.00 98.55           H  
ATOM   3040 HD22 LEU B  33       4.145 -16.003   8.331  1.00 98.55           H  
ATOM   3041 HD23 LEU B  33       3.215 -14.552   7.941  1.00 98.55           H  
ATOM   3042  N   ALA B  34       8.173 -18.065   6.603  1.00 98.57           N  
ATOM   3043  H   ALA B  34       7.255 -18.352   6.294  1.00 98.57           H  
ATOM   3044  CA  ALA B  34       9.309 -18.712   5.968  1.00 98.57           C  
ATOM   3045  HA  ALA B  34      10.211 -18.542   6.555  1.00 98.57           H  
ATOM   3046  C   ALA B  34       9.528 -18.137   4.567  1.00 98.57           C  
ATOM   3047  CB  ALA B  34       9.045 -20.219   5.917  1.00 98.57           C  
ATOM   3048  HB1 ALA B  34       9.085 -20.637   6.923  1.00 98.57           H  
ATOM   3049  HB2 ALA B  34       8.067 -20.408   5.476  1.00 98.57           H  
ATOM   3050  HB3 ALA B  34       9.798 -20.700   5.293  1.00 98.57           H  
ATOM   3051  O   ALA B  34       8.606 -18.114   3.757  1.00 98.57           O  
ATOM   3052  N   ILE B  35      10.762 -17.737   4.267  1.00 98.78           N  
ATOM   3053  H   ILE B  35      11.471 -17.790   4.985  1.00 98.78           H  
ATOM   3054  CA  ILE B  35      11.213 -17.536   2.888  1.00 98.78           C  
ATOM   3055  HA  ILE B  35      10.388 -17.163   2.281  1.00 98.78           H  
ATOM   3056  C   ILE B  35      11.629 -18.911   2.367  1.00 98.78           C  
ATOM   3057  CB  ILE B  35      12.367 -16.510   2.819  1.00 98.78           C  
ATOM   3058  HB  ILE B  35      13.196 -16.878   3.423  1.00 98.78           H  
ATOM   3059  O   ILE B  35      12.576 -19.497   2.896  1.00 98.78           O  
ATOM   3060  CG1 ILE B  35      11.922 -15.139   3.382  1.00 98.78           C  
ATOM   3061 HG12 ILE B  35      11.153 -14.715   2.736  1.00 98.78           H  
ATOM   3062 HG13 ILE B  35      11.488 -15.277   4.372  1.00 98.78           H  
ATOM   3063  CG2 ILE B  35      12.849 -16.366   1.363  1.00 98.78           C  
ATOM   3064 HG21 ILE B  35      12.041 -15.995   0.732  1.00 98.78           H  
ATOM   3065 HG22 ILE B  35      13.185 -17.325   0.970  1.00 98.78           H  
ATOM   3066 HG23 ILE B  35      13.694 -15.680   1.307  1.00 98.78           H  
ATOM   3067  CD1 ILE B  35      13.061 -14.122   3.534  1.00 98.78           C  
ATOM   3068 HD11 ILE B  35      13.463 -13.842   2.561  1.00 98.78           H  
ATOM   3069 HD12 ILE B  35      13.854 -14.542   4.153  1.00 98.78           H  
ATOM   3070 HD13 ILE B  35      12.677 -13.223   4.017  1.00 98.78           H  
ATOM   3071  N   VAL B  36      10.925 -19.432   1.363  1.00 98.04           N  
ATOM   3072  H   VAL B  36      10.145 -18.899   1.006  1.00 98.04           H  
ATOM   3073  CA  VAL B  36      11.158 -20.781   0.809  1.00 98.04           C  
ATOM   3074  HA  VAL B  36      11.888 -21.295   1.435  1.00 98.04           H  
ATOM   3075  C   VAL B  36      11.782 -20.762  -0.584  1.00 98.04           C  
ATOM   3076  CB  VAL B  36       9.882 -21.644   0.838  1.00 98.04           C  
ATOM   3077  HB  VAL B  36      10.132 -22.630   0.445  1.00 98.04           H  
ATOM   3078  O   VAL B  36      12.415 -21.727  -0.994  1.00 98.04           O  
ATOM   3079  CG1 VAL B  36       9.392 -21.829   2.279  1.00 98.04           C  
ATOM   3080 HG11 VAL B  36       8.574 -22.549   2.288  1.00 98.04           H  
ATOM   3081 HG12 VAL B  36      10.202 -22.217   2.897  1.00 98.04           H  
ATOM   3082 HG13 VAL B  36       9.032 -20.884   2.687  1.00 98.04           H  
ATOM   3083  CG2 VAL B  36       8.740 -21.072  -0.010  1.00 98.04           C  
ATOM   3084 HG21 VAL B  36       9.053 -21.005  -1.052  1.00 98.04           H  
ATOM   3085 HG22 VAL B  36       7.883 -21.743   0.046  1.00 98.04           H  
ATOM   3086 HG23 VAL B  36       8.435 -20.093   0.359  1.00 98.04           H  
ATOM   3087  N   GLY B  37      11.671 -19.640  -1.293  1.00 98.40           N  
ATOM   3088  H   GLY B  37      11.143 -18.877  -0.895  1.00 98.40           H  
ATOM   3089  CA  GLY B  37      12.297 -19.422  -2.594  1.00 98.40           C  
ATOM   3090  HA2 GLY B  37      11.582 -19.628  -3.390  1.00 98.40           H  
ATOM   3091  HA3 GLY B  37      13.153 -20.085  -2.717  1.00 98.40           H  
ATOM   3092  C   GLY B  37      12.751 -17.980  -2.744  1.00 98.40           C  
ATOM   3093  O   GLY B  37      12.176 -17.077  -2.140  1.00 98.40           O  
ATOM   3094  N   MET B  38      13.794 -17.759  -3.540  1.00 98.59           N  
ATOM   3095  H   MET B  38      14.204 -18.542  -4.029  1.00 98.59           H  
ATOM   3096  CA  MET B  38      14.280 -16.422  -3.883  1.00 98.59           C  
ATOM   3097  HA  MET B  38      13.441 -15.727  -3.863  1.00 98.59           H  
ATOM   3098  C   MET B  38      14.892 -16.441  -5.278  1.00 98.59           C  
ATOM   3099  CB  MET B  38      15.370 -15.923  -2.920  1.00 98.59           C  
ATOM   3100  HB2 MET B  38      15.510 -14.855  -3.083  1.00 98.59           H  
ATOM   3101  HB3 MET B  38      16.304 -16.427  -3.168  1.00 98.59           H  
ATOM   3102  O   MET B  38      15.611 -17.387  -5.609  1.00 98.59           O  
ATOM   3103  CG  MET B  38      15.103 -16.164  -1.436  1.00 98.59           C  
ATOM   3104  HG2 MET B  38      15.068 -17.237  -1.251  1.00 98.59           H  
ATOM   3105  HG3 MET B  38      14.129 -15.743  -1.189  1.00 98.59           H  
ATOM   3106  SD  MET B  38      16.328 -15.427  -0.320  1.00 98.59           S  
ATOM   3107  CE  MET B  38      17.861 -16.262  -0.823  1.00 98.59           C  
ATOM   3108  HE1 MET B  38      18.687 -15.910  -0.205  1.00 98.59           H  
ATOM   3109  HE2 MET B  38      17.756 -17.340  -0.699  1.00 98.59           H  
ATOM   3110  HE3 MET B  38      18.088 -16.034  -1.865  1.00 98.59           H  
ATOM   3111  N   ALA B  39      14.694 -15.372  -6.039  1.00 98.79           N  
ATOM   3112  H   ALA B  39      14.087 -14.640  -5.697  1.00 98.79           H  
ATOM   3113  CA  ALA B  39      15.385 -15.121  -7.297  1.00 98.79           C  
ATOM   3114  HA  ALA B  39      16.358 -15.613  -7.280  1.00 98.79           H  
ATOM   3115  C   ALA B  39      15.627 -13.617  -7.474  1.00 98.79           C  
ATOM   3116  CB  ALA B  39      14.571 -15.726  -8.441  1.00 98.79           C  
ATOM   3117  HB1 ALA B  39      14.468 -16.802  -8.300  1.00 98.79           H  
ATOM   3118  HB2 ALA B  39      15.066 -15.548  -9.396  1.00 98.79           H  
ATOM   3119  HB3 ALA B  39      13.579 -15.274  -8.458  1.00 98.79           H  
ATOM   3120  O   ALA B  39      14.938 -12.785  -6.875  1.00 98.79           O  
ATOM   3121  N   CYS B  40      16.630 -13.257  -8.270  1.00 98.77           N  
ATOM   3122  H   CYS B  40      17.136 -13.954  -8.797  1.00 98.77           H  
ATOM   3123  CA  CYS B  40      16.942 -11.864  -8.559  1.00 98.77           C  
ATOM   3124  HA  CYS B  40      16.001 -11.328  -8.687  1.00 98.77           H  
ATOM   3125  C   CYS B  40      17.719 -11.714  -9.867  1.00 98.77           C  
ATOM   3126  CB  CYS B  40      17.709 -11.229  -7.382  1.00 98.77           C  
ATOM   3127  HB2 CYS B  40      17.963 -10.202  -7.643  1.00 98.77           H  
ATOM   3128  HB3 CYS B  40      17.051 -11.199  -6.513  1.00 98.77           H  
ATOM   3129  O   CYS B  40      18.486 -12.594 -10.251  1.00 98.77           O  
ATOM   3130  SG  CYS B  40      19.230 -12.138  -6.958  1.00 98.77           S  
ATOM   3131  HG  CYS B  40      19.726 -11.233  -6.109  1.00 98.77           H  
ATOM   3132  N   ARG B  41      17.575 -10.542 -10.490  1.00 98.63           N  
ATOM   3133  H   ARG B  41      16.929  -9.882 -10.081  1.00 98.63           H  
ATOM   3134  CA  ARG B  41      18.559 -10.001 -11.431  1.00 98.63           C  
ATOM   3135  HA  ARG B  41      19.425 -10.662 -11.440  1.00 98.63           H  
ATOM   3136  C   ARG B  41      19.025  -8.650 -10.925  1.00 98.63           C  
ATOM   3137  CB  ARG B  41      18.038  -9.895 -12.869  1.00 98.63           C  
ATOM   3138  HB2 ARG B  41      18.743  -9.274 -13.423  1.00 98.63           H  
ATOM   3139  HB3 ARG B  41      17.067  -9.400 -12.891  1.00 98.63           H  
ATOM   3140  O   ARG B  41      18.202  -7.775 -10.648  1.00 98.63           O  
ATOM   3141  CG  ARG B  41      17.944 -11.248 -13.583  1.00 98.63           C  
ATOM   3142  HG2 ARG B  41      17.057 -11.782 -13.240  1.00 98.63           H  
ATOM   3143  HG3 ARG B  41      18.828 -11.846 -13.360  1.00 98.63           H  
ATOM   3144  CD  ARG B  41      17.876 -11.015 -15.098  1.00 98.63           C  
ATOM   3145  HD2 ARG B  41      17.032 -10.357 -15.306  1.00 98.63           H  
ATOM   3146  HD3 ARG B  41      18.793 -10.528 -15.429  1.00 98.63           H  
ATOM   3147  NE  ARG B  41      17.711 -12.280 -15.830  1.00 98.63           N  
ATOM   3148  HE  ARG B  41      17.937 -13.130 -15.334  1.00 98.63           H  
ATOM   3149  NH1 ARG B  41      16.636 -11.465 -17.715  1.00 98.63           N  
ATOM   3150 HH11 ARG B  41      16.808 -10.503 -17.463  1.00 98.63           H  
ATOM   3151 HH12 ARG B  41      15.918 -11.702 -18.386  1.00 98.63           H  
ATOM   3152  NH2 ARG B  41      16.730 -13.635 -17.361  1.00 98.63           N  
ATOM   3153 HH21 ARG B  41      16.854 -14.423 -16.741  1.00 98.63           H  
ATOM   3154 HH22 ARG B  41      15.913 -13.668 -17.953  1.00 98.63           H  
ATOM   3155  CZ  ARG B  41      17.055 -12.446 -16.966  1.00 98.63           C  
ATOM   3156  N   LEU B  42      20.334  -8.491 -10.783  1.00 98.78           N  
ATOM   3157  H   LEU B  42      20.940  -9.220 -11.131  1.00 98.78           H  
ATOM   3158  CA  LEU B  42      20.970  -7.283 -10.258  1.00 98.78           C  
ATOM   3159  HA  LEU B  42      20.265  -6.456 -10.341  1.00 98.78           H  
ATOM   3160  C   LEU B  42      22.193  -6.923 -11.123  1.00 98.78           C  
ATOM   3161  CB  LEU B  42      21.320  -7.488  -8.765  1.00 98.78           C  
ATOM   3162  HB2 LEU B  42      21.895  -6.633  -8.407  1.00 98.78           H  
ATOM   3163  HB3 LEU B  42      21.968  -8.360  -8.676  1.00 98.78           H  
ATOM   3164  O   LEU B  42      22.663  -7.764 -11.891  1.00 98.78           O  
ATOM   3165  CG  LEU B  42      20.107  -7.692  -7.837  1.00 98.78           C  
ATOM   3166  HG  LEU B  42      19.430  -8.431  -8.266  1.00 98.78           H  
ATOM   3167  CD1 LEU B  42      20.539  -8.232  -6.476  1.00 98.78           C  
ATOM   3168 HD11 LEU B  42      21.036  -9.192  -6.616  1.00 98.78           H  
ATOM   3169 HD12 LEU B  42      21.217  -7.533  -5.988  1.00 98.78           H  
ATOM   3170 HD13 LEU B  42      19.660  -8.377  -5.847  1.00 98.78           H  
ATOM   3171  CD2 LEU B  42      19.340  -6.391  -7.617  1.00 98.78           C  
ATOM   3172 HD21 LEU B  42      18.448  -6.592  -7.023  1.00 98.78           H  
ATOM   3173 HD22 LEU B  42      19.029  -5.989  -8.581  1.00 98.78           H  
ATOM   3174 HD23 LEU B  42      19.964  -5.659  -7.103  1.00 98.78           H  
ATOM   3175  N   PRO B  43      22.703  -5.682 -11.036  1.00 98.31           N  
ATOM   3176  CA  PRO B  43      23.861  -5.255 -11.814  1.00 98.31           C  
ATOM   3177  HA  PRO B  43      23.601  -5.301 -12.872  1.00 98.31           H  
ATOM   3178  C   PRO B  43      25.104  -6.115 -11.568  1.00 98.31           C  
ATOM   3179  CB  PRO B  43      24.106  -3.796 -11.417  1.00 98.31           C  
ATOM   3180  HB2 PRO B  43      24.782  -3.746 -10.564  1.00 98.31           H  
ATOM   3181  HB3 PRO B  43      24.500  -3.212 -12.249  1.00 98.31           H  
ATOM   3182  O   PRO B  43      25.264  -6.710 -10.500  1.00 98.31           O  
ATOM   3183  CG  PRO B  43      22.722  -3.316 -10.984  1.00 98.31           C  
ATOM   3184  HG2 PRO B  43      22.126  -3.057 -11.860  1.00 98.31           H  
ATOM   3185  HG3 PRO B  43      22.783  -2.478 -10.290  1.00 98.31           H  
ATOM   3186  CD  PRO B  43      22.135  -4.553 -10.316  1.00 98.31           C  
ATOM   3187  HD2 PRO B  43      21.048  -4.531 -10.394  1.00 98.31           H  
ATOM   3188  HD3 PRO B  43      22.440  -4.584  -9.270  1.00 98.31           H  
ATOM   3189  N   GLY B  44      26.014  -6.132 -12.543  1.00 97.44           N  
ATOM   3190  H   GLY B  44      25.799  -5.655 -13.407  1.00 97.44           H  
ATOM   3191  CA  GLY B  44      27.275  -6.873 -12.451  1.00 97.44           C  
ATOM   3192  HA2 GLY B  44      27.683  -6.783 -11.444  1.00 97.44           H  
ATOM   3193  HA3 GLY B  44      27.987  -6.438 -13.153  1.00 97.44           H  
ATOM   3194  C   GLY B  44      27.138  -8.360 -12.782  1.00 97.44           C  
ATOM   3195  O   GLY B  44      27.846  -9.176 -12.192  1.00 97.44           O  
ATOM   3196  N   GLY B  45      26.224  -8.723 -13.691  1.00 96.30           N  
ATOM   3197  H   GLY B  45      25.729  -8.015 -14.214  1.00 96.30           H  
ATOM   3198  CA  GLY B  45      26.010 -10.113 -14.104  1.00 96.30           C  
ATOM   3199  HA2 GLY B  45      26.965 -10.567 -14.369  1.00 96.30           H  
ATOM   3200  HA3 GLY B  45      25.371 -10.124 -14.986  1.00 96.30           H  
ATOM   3201  C   GLY B  45      25.325 -10.995 -13.063  1.00 96.30           C  
ATOM   3202  O   GLY B  45      25.413 -12.220 -13.141  1.00 96.30           O  
ATOM   3203  N   VAL B  46      24.647 -10.405 -12.075  1.00 98.13           N  
ATOM   3204  H   VAL B  46      24.555  -9.400 -12.083  1.00 98.13           H  
ATOM   3205  CA  VAL B  46      23.923 -11.173 -11.059  1.00 98.13           C  
ATOM   3206  HA  VAL B  46      24.530 -12.034 -10.780  1.00 98.13           H  
ATOM   3207  C   VAL B  46      22.617 -11.685 -11.652  1.00 98.13           C  
ATOM   3208  CB  VAL B  46      23.693 -10.342  -9.792  1.00 98.13           C  
ATOM   3209  HB  VAL B  46      23.228  -9.397 -10.074  1.00 98.13           H  
ATOM   3210  O   VAL B  46      21.679 -10.918 -11.860  1.00 98.13           O  
ATOM   3211  CG1 VAL B  46      22.784 -11.049  -8.781  1.00 98.13           C  
ATOM   3212 HG11 VAL B  46      23.191 -12.029  -8.532  1.00 98.13           H  
ATOM   3213 HG12 VAL B  46      21.778 -11.169  -9.184  1.00 98.13           H  
ATOM   3214 HG13 VAL B  46      22.714 -10.439  -7.881  1.00 98.13           H  
ATOM   3215  CG2 VAL B  46      25.019 -10.030  -9.098  1.00 98.13           C  
ATOM   3216 HG21 VAL B  46      25.662  -9.478  -9.784  1.00 98.13           H  
ATOM   3217 HG22 VAL B  46      24.841  -9.411  -8.219  1.00 98.13           H  
ATOM   3218 HG23 VAL B  46      25.522 -10.952  -8.805  1.00 98.13           H  
ATOM   3219  N   SER B  47      22.553 -12.996 -11.883  1.00 96.04           N  
ATOM   3220  H   SER B  47      23.401 -13.535 -11.778  1.00 96.04           H  
ATOM   3221  CA  SER B  47      21.369 -13.698 -12.400  1.00 96.04           C  
ATOM   3222  HA  SER B  47      20.612 -12.962 -12.671  1.00 96.04           H  
ATOM   3223  C   SER B  47      20.708 -14.625 -11.376  1.00 96.04           C  
ATOM   3224  CB  SER B  47      21.748 -14.449 -13.679  1.00 96.04           C  
ATOM   3225  HB2 SER B  47      22.237 -13.756 -14.362  1.00 96.04           H  
ATOM   3226  HB3 SER B  47      20.839 -14.816 -14.156  1.00 96.04           H  
ATOM   3227  O   SER B  47      19.732 -15.305 -11.677  1.00 96.04           O  
ATOM   3228  OG  SER B  47      22.612 -15.553 -13.446  1.00 96.04           O  
ATOM   3229  HG  SER B  47      23.194 -15.412 -12.695  1.00 96.04           H  
ATOM   3230  N   SER B  48      21.262 -14.695 -10.164  1.00 96.88           N  
ATOM   3231  H   SER B  48      22.074 -14.123  -9.980  1.00 96.88           H  
ATOM   3232  CA  SER B  48      20.785 -15.560  -9.090  1.00 96.88           C  
ATOM   3233  HA  SER B  48      19.696 -15.564  -9.121  1.00 96.88           H  
ATOM   3234  C   SER B  48      21.257 -15.071  -7.711  1.00 96.88           C  
ATOM   3235  CB  SER B  48      21.291 -16.989  -9.329  1.00 96.88           C  
ATOM   3236  HB2 SER B  48      20.862 -17.654  -8.578  1.00 96.88           H  
ATOM   3237  HB3 SER B  48      20.974 -17.329 -10.315  1.00 96.88           H  
ATOM   3238  O   SER B  48      22.241 -14.329  -7.617  1.00 96.88           O  
ATOM   3239  OG  SER B  48      22.701 -17.053  -9.240  1.00 96.88           O  
ATOM   3240  HG  SER B  48      23.071 -16.663 -10.035  1.00 96.88           H  
ATOM   3241  N   PRO B  49      20.628 -15.525  -6.609  1.00 98.47           N  
ATOM   3242  CA  PRO B  49      21.120 -15.276  -5.254  1.00 98.47           C  
ATOM   3243  HA  PRO B  49      21.062 -14.206  -5.058  1.00 98.47           H  
ATOM   3244  C   PRO B  49      22.567 -15.743  -5.011  1.00 98.47           C  
ATOM   3245  CB  PRO B  49      20.140 -16.010  -4.334  1.00 98.47           C  
ATOM   3246  HB2 PRO B  49      20.027 -15.496  -3.379  1.00 98.47           H  
ATOM   3247  HB3 PRO B  49      20.470 -17.037  -4.175  1.00 98.47           H  
ATOM   3248  O   PRO B  49      23.301 -15.085  -4.274  1.00 98.47           O  
ATOM   3249  CG  PRO B  49      18.839 -16.018  -5.133  1.00 98.47           C  
ATOM   3250  HG2 PRO B  49      18.187 -16.839  -4.836  1.00 98.47           H  
ATOM   3251  HG3 PRO B  49      18.330 -15.060  -5.022  1.00 98.47           H  
ATOM   3252  CD  PRO B  49      19.329 -16.175  -6.570  1.00 98.47           C  
ATOM   3253  HD2 PRO B  49      19.454 -17.229  -6.817  1.00 98.47           H  
ATOM   3254  HD3 PRO B  49      18.623 -15.704  -7.255  1.00 98.47           H  
ATOM   3255  N   GLU B  50      23.015 -16.844  -5.627  1.00 95.95           N  
ATOM   3256  H   GLU B  50      22.387 -17.393  -6.196  1.00 95.95           H  
ATOM   3257  CA  GLU B  50      24.413 -17.292  -5.532  1.00 95.95           C  
ATOM   3258  HA  GLU B  50      24.714 -17.293  -4.484  1.00 95.95           H  
ATOM   3259  C   GLU B  50      25.380 -16.361  -6.264  1.00 95.95           C  
ATOM   3260  CB  GLU B  50      24.609 -18.709  -6.092  1.00 95.95           C  
ATOM   3261  HB2 GLU B  50      24.269 -18.756  -7.127  1.00 95.95           H  
ATOM   3262  HB3 GLU B  50      25.679 -18.916  -6.098  1.00 95.95           H  
ATOM   3263  O   GLU B  50      26.499 -16.157  -5.789  1.00 95.95           O  
ATOM   3264  CG  GLU B  50      23.951 -19.814  -5.260  1.00 95.95           C  
ATOM   3265  HG2 GLU B  50      24.365 -20.770  -5.581  1.00 95.95           H  
ATOM   3266  HG3 GLU B  50      24.222 -19.674  -4.214  1.00 95.95           H  
ATOM   3267  CD  GLU B  50      22.430 -19.866  -5.413  1.00 95.95           C  
ATOM   3268  OE1 GLU B  50      21.763 -20.408  -4.512  1.00 95.95           O  
ATOM   3269  OE2 GLU B  50      21.877 -19.373  -6.422  1.00 95.95           O  
ATOM   3270  N   ASP B  51      24.970 -15.787  -7.397  1.00 97.36           N  
ATOM   3271  H   ASP B  51      24.056 -16.012  -7.762  1.00 97.36           H  
ATOM   3272  CA  ASP B  51      25.766 -14.767  -8.085  1.00 97.36           C  
ATOM   3273  HA  ASP B  51      26.778 -15.143  -8.234  1.00 97.36           H  
ATOM   3274  C   ASP B  51      25.872 -13.503  -7.235  1.00 97.36           C  
ATOM   3275  CB  ASP B  51      25.189 -14.423  -9.463  1.00 97.36           C  
ATOM   3276  HB2 ASP B  51      24.188 -14.007  -9.345  1.00 97.36           H  
ATOM   3277  HB3 ASP B  51      25.822 -13.662  -9.920  1.00 97.36           H  
ATOM   3278  O   ASP B  51      26.970 -12.969  -7.080  1.00 97.36           O  
ATOM   3279  CG  ASP B  51      25.129 -15.616 -10.405  1.00 97.36           C  
ATOM   3280  OD1 ASP B  51      26.001 -16.509 -10.281  1.00 97.36           O  
ATOM   3281  OD2 ASP B  51      24.153 -15.664 -11.190  1.00 97.36           O  
ATOM   3282  N   LEU B  52      24.767 -13.079  -6.605  1.00 98.62           N  
ATOM   3283  H   LEU B  52      23.896 -13.552  -6.799  1.00 98.62           H  
ATOM   3284  CA  LEU B  52      24.776 -11.959  -5.663  1.00 98.62           C  
ATOM   3285  HA  LEU B  52      25.134 -11.076  -6.194  1.00 98.62           H  
ATOM   3286  C   LEU B  52      25.743 -12.232  -4.509  1.00 98.62           C  
ATOM   3287  CB  LEU B  52      23.355 -11.691  -5.128  1.00 98.62           C  
ATOM   3288  HB2 LEU B  52      22.683 -11.482  -5.961  1.00 98.62           H  
ATOM   3289  HB3 LEU B  52      22.987 -12.591  -4.635  1.00 98.62           H  
ATOM   3290  O   LEU B  52      26.553 -11.374  -4.168  1.00 98.62           O  
ATOM   3291  CG  LEU B  52      23.289 -10.529  -4.117  1.00 98.62           C  
ATOM   3292  HG  LEU B  52      23.902 -10.776  -3.250  1.00 98.62           H  
ATOM   3293  CD1 LEU B  52      23.781  -9.201  -4.695  1.00 98.62           C  
ATOM   3294 HD11 LEU B  52      24.850  -9.254  -4.898  1.00 98.62           H  
ATOM   3295 HD12 LEU B  52      23.616  -8.400  -3.974  1.00 98.62           H  
ATOM   3296 HD13 LEU B  52      23.254  -8.974  -5.622  1.00 98.62           H  
ATOM   3297  CD2 LEU B  52      21.858 -10.356  -3.613  1.00 98.62           C  
ATOM   3298 HD21 LEU B  52      21.546 -11.274  -3.116  1.00 98.62           H  
ATOM   3299 HD22 LEU B  52      21.185 -10.148  -4.445  1.00 98.62           H  
ATOM   3300 HD23 LEU B  52      21.809  -9.537  -2.896  1.00 98.62           H  
ATOM   3301  N   TRP B  53      25.690 -13.431  -3.920  1.00 98.10           N  
ATOM   3302  H   TRP B  53      24.987 -14.088  -4.224  1.00 98.10           H  
ATOM   3303  CA  TRP B  53      26.614 -13.805  -2.851  1.00 98.10           C  
ATOM   3304  HA  TRP B  53      26.514 -13.086  -2.038  1.00 98.10           H  
ATOM   3305  C   TRP B  53      28.072 -13.737  -3.309  1.00 98.10           C  
ATOM   3306  CB  TRP B  53      26.291 -15.197  -2.303  1.00 98.10           C  
ATOM   3307  HB2 TRP B  53      25.285 -15.182  -1.884  1.00 98.10           H  
ATOM   3308  HB3 TRP B  53      26.315 -15.926  -3.113  1.00 98.10           H  
ATOM   3309  O   TRP B  53      28.887 -13.133  -2.617  1.00 98.10           O  
ATOM   3310  CG  TRP B  53      27.256 -15.615  -1.237  1.00 98.10           C  
ATOM   3311  CD1 TRP B  53      28.316 -16.440  -1.405  1.00 98.10           C  
ATOM   3312  HD1 TRP B  53      28.591 -16.906  -2.339  1.00 98.10           H  
ATOM   3313  CD2 TRP B  53      27.406 -15.044   0.096  1.00 98.10           C  
ATOM   3314  CE2 TRP B  53      28.578 -15.597   0.695  1.00 98.10           C  
ATOM   3315  CE3 TRP B  53      26.702 -14.063   0.827  1.00 98.10           C  
ATOM   3316  HE3 TRP B  53      25.845 -13.582   0.379  1.00 98.10           H  
ATOM   3317  NE1 TRP B  53      29.111 -16.425  -0.274  1.00 98.10           N  
ATOM   3318  HE1 TRP B  53      30.081 -16.705  -0.300  1.00 98.10           H  
ATOM   3319  CH2 TRP B  53      28.254 -14.280   2.697  1.00 98.10           C  
ATOM   3320  HH2 TRP B  53      28.576 -13.969   3.679  1.00 98.10           H  
ATOM   3321  CZ2 TRP B  53      28.999 -15.234   1.981  1.00 98.10           C  
ATOM   3322  HZ2 TRP B  53      29.908 -15.649   2.389  1.00 98.10           H  
ATOM   3323  CZ3 TRP B  53      27.121 -13.687   2.115  1.00 98.10           C  
ATOM   3324  HZ3 TRP B  53      26.578 -12.926   2.656  1.00 98.10           H  
ATOM   3325  N   ARG B  54      28.397 -14.295  -4.483  1.00 97.63           N  
ATOM   3326  H   ARG B  54      27.666 -14.739  -5.020  1.00 97.63           H  
ATOM   3327  CA  ARG B  54      29.759 -14.234  -5.037  1.00 97.63           C  
ATOM   3328  HA  ARG B  54      30.456 -14.653  -4.310  1.00 97.63           H  
ATOM   3329  C   ARG B  54      30.227 -12.798  -5.247  1.00 97.63           C  
ATOM   3330  CB  ARG B  54      29.846 -15.023  -6.351  1.00 97.63           C  
ATOM   3331  HB2 ARG B  54      28.964 -14.835  -6.963  1.00 97.63           H  
ATOM   3332  HB3 ARG B  54      30.724 -14.686  -6.902  1.00 97.63           H  
ATOM   3333  O   ARG B  54      31.351 -12.490  -4.870  1.00 97.63           O  
ATOM   3334  CG  ARG B  54      30.000 -16.522  -6.077  1.00 97.63           C  
ATOM   3335  HG2 ARG B  54      30.872 -16.668  -5.439  1.00 97.63           H  
ATOM   3336  HG3 ARG B  54      29.125 -16.903  -5.552  1.00 97.63           H  
ATOM   3337  CD  ARG B  54      30.217 -17.315  -7.370  1.00 97.63           C  
ATOM   3338  HD2 ARG B  54      30.966 -16.810  -7.981  1.00 97.63           H  
ATOM   3339  HD3 ARG B  54      30.606 -18.293  -7.086  1.00 97.63           H  
ATOM   3340  NE  ARG B  54      28.973 -17.495  -8.147  1.00 97.63           N  
ATOM   3341  HE  ARG B  54      28.194 -16.886  -7.942  1.00 97.63           H  
ATOM   3342  NH1 ARG B  54      29.702 -19.258  -9.421  1.00 97.63           N  
ATOM   3343 HH11 ARG B  54      30.615 -19.164  -9.000  1.00 97.63           H  
ATOM   3344 HH12 ARG B  54      29.517 -19.929 -10.153  1.00 97.63           H  
ATOM   3345  NH2 ARG B  54      27.631 -18.523  -9.687  1.00 97.63           N  
ATOM   3346 HH21 ARG B  54      26.975 -17.755  -9.666  1.00 97.63           H  
ATOM   3347 HH22 ARG B  54      27.483 -19.172 -10.447  1.00 97.63           H  
ATOM   3348  CZ  ARG B  54      28.769 -18.414  -9.075  1.00 97.63           C  
ATOM   3349  N   LEU B  55      29.367 -11.935  -5.792  1.00 98.33           N  
ATOM   3350  H   LEU B  55      28.469 -12.287  -6.091  1.00 98.33           H  
ATOM   3351  CA  LEU B  55      29.654 -10.516  -6.015  1.00 98.33           C  
ATOM   3352  HA  LEU B  55      30.540 -10.438  -6.645  1.00 98.33           H  
ATOM   3353  C   LEU B  55      29.971  -9.781  -4.701  1.00 98.33           C  
ATOM   3354  CB  LEU B  55      28.449  -9.915  -6.772  1.00 98.33           C  
ATOM   3355  HB2 LEU B  55      28.300 -10.520  -7.666  1.00 98.33           H  
ATOM   3356  HB3 LEU B  55      27.542 -10.000  -6.173  1.00 98.33           H  
ATOM   3357  O   LEU B  55      30.902  -8.976  -4.635  1.00 98.33           O  
ATOM   3358  CG  LEU B  55      28.640  -8.449  -7.202  1.00 98.33           C  
ATOM   3359  HG  LEU B  55      29.699  -8.282  -7.398  1.00 98.33           H  
ATOM   3360  CD1 LEU B  55      27.914  -8.149  -8.508  1.00 98.33           C  
ATOM   3361 HD11 LEU B  55      28.125  -8.914  -9.256  1.00 98.33           H  
ATOM   3362 HD12 LEU B  55      28.261  -7.195  -8.907  1.00 98.33           H  
ATOM   3363 HD13 LEU B  55      26.839  -8.086  -8.341  1.00 98.33           H  
ATOM   3364  CD2 LEU B  55      28.145  -7.442  -6.157  1.00 98.33           C  
ATOM   3365 HD21 LEU B  55      28.726  -7.521  -5.238  1.00 98.33           H  
ATOM   3366 HD22 LEU B  55      27.091  -7.613  -5.940  1.00 98.33           H  
ATOM   3367 HD23 LEU B  55      28.271  -6.432  -6.548  1.00 98.33           H  
ATOM   3368  N   LEU B  56      29.209 -10.075  -3.646  1.00 98.33           N  
ATOM   3369  H   LEU B  56      28.450 -10.727  -3.784  1.00 98.33           H  
ATOM   3370  CA  LEU B  56      29.391  -9.487  -2.320  1.00 98.33           C  
ATOM   3371  HA  LEU B  56      29.514  -8.408  -2.417  1.00 98.33           H  
ATOM   3372  C   LEU B  56      30.643 -10.017  -1.614  1.00 98.33           C  
ATOM   3373  CB  LEU B  56      28.148  -9.793  -1.477  1.00 98.33           C  
ATOM   3374  HB2 LEU B  56      28.344  -9.500  -0.445  1.00 98.33           H  
ATOM   3375  HB3 LEU B  56      27.984 -10.871  -1.487  1.00 98.33           H  
ATOM   3376  O   LEU B  56      31.408  -9.238  -1.052  1.00 98.33           O  
ATOM   3377  CG  LEU B  56      26.868  -9.088  -1.950  1.00 98.33           C  
ATOM   3378  HG  LEU B  56      26.731  -9.195  -3.026  1.00 98.33           H  
ATOM   3379  CD1 LEU B  56      25.692  -9.732  -1.224  1.00 98.33           C  
ATOM   3380 HD11 LEU B  56      25.566 -10.750  -1.591  1.00 98.33           H  
ATOM   3381 HD12 LEU B  56      25.916  -9.771  -0.158  1.00 98.33           H  
ATOM   3382 HD13 LEU B  56      24.778  -9.170  -1.417  1.00 98.33           H  
ATOM   3383  CD2 LEU B  56      26.892  -7.598  -1.628  1.00 98.33           C  
ATOM   3384 HD21 LEU B  56      26.970  -7.435  -0.553  1.00 98.33           H  
ATOM   3385 HD22 LEU B  56      27.749  -7.137  -2.119  1.00 98.33           H  
ATOM   3386 HD23 LEU B  56      25.991  -7.127  -2.021  1.00 98.33           H  
ATOM   3387  N   GLU B  57      30.868 -11.330  -1.659  1.00 97.00           N  
ATOM   3388  H   GLU B  57      30.193 -11.913  -2.134  1.00 97.00           H  
ATOM   3389  CA  GLU B  57      32.014 -11.995  -1.037  1.00 97.00           C  
ATOM   3390  HA  GLU B  57      32.055 -11.715   0.016  1.00 97.00           H  
ATOM   3391  C   GLU B  57      33.337 -11.557  -1.678  1.00 97.00           C  
ATOM   3392  CB  GLU B  57      31.805 -13.516  -1.125  1.00 97.00           C  
ATOM   3393  HB2 GLU B  57      31.739 -13.806  -2.173  1.00 97.00           H  
ATOM   3394  HB3 GLU B  57      30.860 -13.758  -0.639  1.00 97.00           H  
ATOM   3395  O   GLU B  57      34.302 -11.286  -0.961  1.00 97.00           O  
ATOM   3396  CG  GLU B  57      32.918 -14.328  -0.445  1.00 97.00           C  
ATOM   3397  HG2 GLU B  57      33.065 -13.941   0.563  1.00 97.00           H  
ATOM   3398  HG3 GLU B  57      33.848 -14.201  -0.999  1.00 97.00           H  
ATOM   3399  CD  GLU B  57      32.570 -15.826  -0.380  1.00 97.00           C  
ATOM   3400  OE1 GLU B  57      32.808 -16.441   0.682  1.00 97.00           O  
ATOM   3401  OE2 GLU B  57      32.015 -16.369  -1.365  1.00 97.00           O  
ATOM   3402  N   SER B  58      33.380 -11.389  -3.005  1.00 97.53           N  
ATOM   3403  H   SER B  58      32.572 -11.625  -3.563  1.00 97.53           H  
ATOM   3404  CA  SER B  58      34.542 -10.809  -3.693  1.00 97.53           C  
ATOM   3405  HA  SER B  58      35.441 -11.285  -3.302  1.00 97.53           H  
ATOM   3406  C   SER B  58      34.696  -9.304  -3.455  1.00 97.53           C  
ATOM   3407  CB  SER B  58      34.480 -11.106  -5.196  1.00 97.53           C  
ATOM   3408  HB2 SER B  58      34.418 -12.184  -5.339  1.00 97.53           H  
ATOM   3409  HB3 SER B  58      35.389 -10.742  -5.675  1.00 97.53           H  
ATOM   3410  O   SER B  58      35.740  -8.733  -3.778  1.00 97.53           O  
ATOM   3411  OG  SER B  58      33.361 -10.504  -5.812  1.00 97.53           O  
ATOM   3412  HG  SER B  58      33.586  -9.636  -6.156  1.00 97.53           H  
ATOM   3413  N   GLY B  59      33.676  -8.650  -2.892  1.00 97.90           N  
ATOM   3414  H   GLY B  59      32.863  -9.185  -2.620  1.00 97.90           H  
ATOM   3415  CA  GLY B  59      33.649  -7.215  -2.657  1.00 97.90           C  
ATOM   3416  HA2 GLY B  59      32.726  -6.970  -2.133  1.00 97.90           H  
ATOM   3417  HA3 GLY B  59      34.498  -6.948  -2.027  1.00 97.90           H  
ATOM   3418  C   GLY B  59      33.698  -6.403  -3.952  1.00 97.90           C  
ATOM   3419  O   GLY B  59      34.405  -5.394  -3.997  1.00 97.90           O  
ATOM   3420  N   THR B  60      32.994  -6.870  -4.986  1.00 98.19           N  
ATOM   3421  H   THR B  60      32.423  -7.690  -4.836  1.00 98.19           H  
ATOM   3422  CA  THR B  60      32.935  -6.250  -6.316  1.00 98.19           C  
ATOM   3423  HA  THR B  60      33.933  -5.907  -6.587  1.00 98.19           H  
ATOM   3424  C   THR B  60      31.992  -5.040  -6.323  1.00 98.19           C  
ATOM   3425  CB  THR B  60      32.504  -7.302  -7.350  1.00 98.19           C  
ATOM   3426  HB  THR B  60      31.587  -7.772  -6.998  1.00 98.19           H  
ATOM   3427  O   THR B  60      30.895  -5.103  -5.763  1.00 98.19           O  
ATOM   3428  CG2 THR B  60      32.292  -6.772  -8.768  1.00 98.19           C  
ATOM   3429 HG21 THR B  60      31.442  -6.090  -8.784  1.00 98.19           H  
ATOM   3430 HG22 THR B  60      33.180  -6.240  -9.111  1.00 98.19           H  
ATOM   3431 HG23 THR B  60      32.071  -7.594  -9.448  1.00 98.19           H  
ATOM   3432  OG1 THR B  60      33.493  -8.302  -7.454  1.00 98.19           O  
ATOM   3433  HG1 THR B  60      33.282  -8.798  -8.249  1.00 98.19           H  
ATOM   3434  N   ASP B  61      32.431  -3.953  -6.968  1.00 98.22           N  
ATOM   3435  H   ASP B  61      33.340  -3.998  -7.405  1.00 98.22           H  
ATOM   3436  CA  ASP B  61      31.628  -2.772  -7.328  1.00 98.22           C  
ATOM   3437  HA  ASP B  61      30.823  -2.632  -6.606  1.00 98.22           H  
ATOM   3438  C   ASP B  61      31.005  -3.011  -8.716  1.00 98.22           C  
ATOM   3439  CB  ASP B  61      32.528  -1.511  -7.289  1.00 98.22           C  
ATOM   3440  HB2 ASP B  61      33.391  -1.681  -7.933  1.00 98.22           H  
ATOM   3441  HB3 ASP B  61      32.897  -1.384  -6.271  1.00 98.22           H  
ATOM   3442  O   ASP B  61      31.725  -3.240  -9.691  1.00 98.22           O  
ATOM   3443  CG  ASP B  61      31.854  -0.194  -7.726  1.00 98.22           C  
ATOM   3444  OD1 ASP B  61      30.643  -0.225  -8.036  1.00 98.22           O  
ATOM   3445  OD2 ASP B  61      32.574   0.840  -7.805  1.00 98.22           O  
ATOM   3446  N   ALA B  62      29.674  -3.018  -8.786  1.00 98.11           N  
ATOM   3447  H   ALA B  62      29.164  -2.760  -7.954  1.00 98.11           H  
ATOM   3448  CA  ALA B  62      28.888  -3.296  -9.987  1.00 98.11           C  
ATOM   3449  HA  ALA B  62      29.510  -3.854 -10.687  1.00 98.11           H  
ATOM   3450  C   ALA B  62      28.424  -2.024 -10.723  1.00 98.11           C  
ATOM   3451  CB  ALA B  62      27.707  -4.184  -9.590  1.00 98.11           C  
ATOM   3452  HB1 ALA B  62      28.056  -5.021  -8.985  1.00 98.11           H  
ATOM   3453  HB2 ALA B  62      26.988  -3.601  -9.014  1.00 98.11           H  
ATOM   3454  HB3 ALA B  62      27.218  -4.561 -10.488  1.00 98.11           H  
ATOM   3455  O   ALA B  62      27.668  -2.112 -11.696  1.00 98.11           O  
ATOM   3456  N   VAL B  63      28.845  -0.838 -10.270  1.00 97.51           N  
ATOM   3457  H   VAL B  63      29.463  -0.808  -9.472  1.00 97.51           H  
ATOM   3458  CA  VAL B  63      28.576   0.426 -10.963  1.00 97.51           C  
ATOM   3459  HA  VAL B  63      27.516   0.453 -11.218  1.00 97.51           H  
ATOM   3460  C   VAL B  63      29.377   0.477 -12.266  1.00 97.51           C  
ATOM   3461  CB  VAL B  63      28.868   1.635 -10.052  1.00 97.51           C  
ATOM   3462  HB  VAL B  63      29.900   1.592  -9.703  1.00 97.51           H  
ATOM   3463  O   VAL B  63      30.580   0.222 -12.305  1.00 97.51           O  
ATOM   3464  CG1 VAL B  63      28.684   2.970 -10.785  1.00 97.51           C  
ATOM   3465 HG11 VAL B  63      27.673   3.037 -11.184  1.00 97.51           H  
ATOM   3466 HG12 VAL B  63      29.410   3.058 -11.593  1.00 97.51           H  
ATOM   3467 HG13 VAL B  63      28.851   3.793 -10.090  1.00 97.51           H  
ATOM   3468  CG2 VAL B  63      27.919   1.638  -8.844  1.00 97.51           C  
ATOM   3469 HG21 VAL B  63      28.095   0.751  -8.236  1.00 97.51           H  
ATOM   3470 HG22 VAL B  63      26.881   1.648  -9.176  1.00 97.51           H  
ATOM   3471 HG23 VAL B  63      28.111   2.514  -8.223  1.00 97.51           H  
ATOM   3472  N   SER B  64      28.708   0.843 -13.357  1.00 96.13           N  
ATOM   3473  H   SER B  64      27.735   1.096 -13.257  1.00 96.13           H  
ATOM   3474  CA  SER B  64      29.287   0.925 -14.700  1.00 96.13           C  
ATOM   3475  HA  SER B  64      30.373   0.967 -14.620  1.00 96.13           H  
ATOM   3476  C   SER B  64      28.844   2.202 -15.424  1.00 96.13           C  
ATOM   3477  CB  SER B  64      28.938  -0.349 -15.480  1.00 96.13           C  
ATOM   3478  HB2 SER B  64      29.253  -1.222 -14.909  1.00 96.13           H  
ATOM   3479  HB3 SER B  64      29.465  -0.352 -16.434  1.00 96.13           H  
ATOM   3480  O   SER B  64      28.177   3.063 -14.847  1.00 96.13           O  
ATOM   3481  OG  SER B  64      27.553  -0.425 -15.722  1.00 96.13           O  
ATOM   3482  HG  SER B  64      27.107  -0.546 -14.881  1.00 96.13           H  
ATOM   3483  N   GLY B  65      29.275   2.372 -16.677  1.00 94.83           N  
ATOM   3484  H   GLY B  65      29.732   1.589 -17.123  1.00 94.83           H  
ATOM   3485  CA  GLY B  65      28.781   3.447 -17.539  1.00 94.83           C  
ATOM   3486  HA2 GLY B  65      28.851   4.399 -17.013  1.00 94.83           H  
ATOM   3487  HA3 GLY B  65      29.388   3.504 -18.442  1.00 94.83           H  
ATOM   3488  C   GLY B  65      27.323   3.228 -17.957  1.00 94.83           C  
ATOM   3489  O   GLY B  65      26.778   2.139 -17.804  1.00 94.83           O  
ATOM   3490  N   PHE B  66      26.688   4.268 -18.496  1.00 95.48           N  
ATOM   3491  H   PHE B  66      27.159   5.159 -18.563  1.00 95.48           H  
ATOM   3492  CA  PHE B  66      25.314   4.159 -18.994  1.00 95.48           C  
ATOM   3493  HA  PHE B  66      24.706   3.785 -18.171  1.00 95.48           H  
ATOM   3494  C   PHE B  66      25.186   3.156 -20.159  1.00 95.48           C  
ATOM   3495  CB  PHE B  66      24.786   5.544 -19.395  1.00 95.48           C  
ATOM   3496  HB2 PHE B  66      23.914   5.398 -20.032  1.00 95.48           H  
ATOM   3497  HB3 PHE B  66      25.539   6.054 -19.995  1.00 95.48           H  
ATOM   3498  O   PHE B  66      26.111   3.050 -20.971  1.00 95.48           O  
ATOM   3499  CG  PHE B  66      24.355   6.459 -18.259  1.00 95.48           C  
ATOM   3500  CD1 PHE B  66      24.615   6.154 -16.905  1.00 95.48           C  
ATOM   3501  HD1 PHE B  66      25.178   5.275 -16.628  1.00 95.48           H  
ATOM   3502  CD2 PHE B  66      23.634   7.627 -18.570  1.00 95.48           C  
ATOM   3503  HD2 PHE B  66      23.416   7.870 -19.600  1.00 95.48           H  
ATOM   3504  CE1 PHE B  66      24.143   6.989 -15.880  1.00 95.48           C  
ATOM   3505  HE1 PHE B  66      24.316   6.737 -14.844  1.00 95.48           H  
ATOM   3506  CE2 PHE B  66      23.179   8.471 -17.543  1.00 95.48           C  
ATOM   3507  HE2 PHE B  66      22.610   9.359 -17.775  1.00 95.48           H  
ATOM   3508  CZ  PHE B  66      23.439   8.156 -16.202  1.00 95.48           C  
ATOM   3509  HZ  PHE B  66      23.099   8.814 -15.417  1.00 95.48           H  
ATOM   3510  N   PRO B  67      24.037   2.460 -20.288  1.00 94.37           N  
ATOM   3511  CA  PRO B  67      23.755   1.587 -21.423  1.00 94.37           C  
ATOM   3512  HA  PRO B  67      24.513   0.805 -21.466  1.00 94.37           H  
ATOM   3513  C   PRO B  67      23.740   2.380 -22.732  1.00 94.37           C  
ATOM   3514  CB  PRO B  67      22.381   0.958 -21.157  1.00 94.37           C  
ATOM   3515  HB2 PRO B  67      21.612   1.491 -21.717  1.00 94.37           H  
ATOM   3516  HB3 PRO B  67      22.367  -0.101 -21.413  1.00 94.37           H  
ATOM   3517  O   PRO B  67      23.186   3.479 -22.797  1.00 94.37           O  
ATOM   3518  CG  PRO B  67      22.148   1.180 -19.667  1.00 94.37           C  
ATOM   3519  HG2 PRO B  67      21.091   1.281 -19.420  1.00 94.37           H  
ATOM   3520  HG3 PRO B  67      22.601   0.364 -19.103  1.00 94.37           H  
ATOM   3521  CD  PRO B  67      22.900   2.470 -19.385  1.00 94.37           C  
ATOM   3522  HD2 PRO B  67      22.265   3.327 -19.612  1.00 94.37           H  
ATOM   3523  HD3 PRO B  67      23.200   2.480 -18.337  1.00 94.37           H  
ATOM   3524  N   THR B  68      24.308   1.813 -23.792  1.00 92.97           N  
ATOM   3525  H   THR B  68      24.752   0.912 -23.688  1.00 92.97           H  
ATOM   3526  CA  THR B  68      24.399   2.456 -25.116  1.00 92.97           C  
ATOM   3527  HA  THR B  68      24.226   3.527 -25.009  1.00 92.97           H  
ATOM   3528  C   THR B  68      23.347   1.955 -26.108  1.00 92.97           C  
ATOM   3529  CB  THR B  68      25.803   2.277 -25.703  1.00 92.97           C  
ATOM   3530  HB  THR B  68      25.828   2.683 -26.714  1.00 92.97           H  
ATOM   3531  O   THR B  68      23.211   2.498 -27.201  1.00 92.97           O  
ATOM   3532  CG2 THR B  68      26.866   2.989 -24.863  1.00 92.97           C  
ATOM   3533 HG21 THR B  68      26.609   4.044 -24.771  1.00 92.97           H  
ATOM   3534 HG22 THR B  68      27.838   2.903 -25.349  1.00 92.97           H  
ATOM   3535 HG23 THR B  68      26.921   2.551 -23.866  1.00 92.97           H  
ATOM   3536  OG1 THR B  68      26.147   0.910 -25.738  1.00 92.97           O  
ATOM   3537  HG1 THR B  68      27.002   0.835 -26.169  1.00 92.97           H  
ATOM   3538  N   ASP B  69      22.573   0.943 -25.730  1.00 92.42           N  
ATOM   3539  H   ASP B  69      22.717   0.539 -24.815  1.00 92.42           H  
ATOM   3540  CA  ASP B  69      21.606   0.222 -26.561  1.00 92.42           C  
ATOM   3541  HA  ASP B  69      21.786   0.474 -27.607  1.00 92.42           H  
ATOM   3542  C   ASP B  69      20.138   0.592 -26.270  1.00 92.42           C  
ATOM   3543  CB  ASP B  69      21.871  -1.284 -26.405  1.00 92.42           C  
ATOM   3544  HB2 ASP B  69      21.212  -1.828 -27.082  1.00 92.42           H  
ATOM   3545  HB3 ASP B  69      22.897  -1.491 -26.710  1.00 92.42           H  
ATOM   3546  O   ASP B  69      19.222   0.037 -26.873  1.00 92.42           O  
ATOM   3547  CG  ASP B  69      21.670  -1.815 -24.976  1.00 92.42           C  
ATOM   3548  OD1 ASP B  69      21.627  -0.996 -24.022  1.00 92.42           O  
ATOM   3549  OD2 ASP B  69      21.580  -3.052 -24.848  1.00 92.42           O  
ATOM   3550  N   ARG B  70      19.896   1.567 -25.382  1.00 92.43           N  
ATOM   3551  H   ARG B  70      20.703   1.919 -24.885  1.00 92.43           H  
ATOM   3552  CA  ARG B  70      18.549   2.025 -24.974  1.00 92.43           C  
ATOM   3553  HA  ARG B  70      17.830   1.252 -25.248  1.00 92.43           H  
ATOM   3554  C   ARG B  70      18.057   3.284 -25.689  1.00 92.43           C  
ATOM   3555  CB  ARG B  70      18.493   2.191 -23.450  1.00 92.43           C  
ATOM   3556  HB2 ARG B  70      17.497   2.527 -23.161  1.00 92.43           H  
ATOM   3557  HB3 ARG B  70      19.219   2.940 -23.135  1.00 92.43           H  
ATOM   3558  O   ARG B  70      17.011   3.822 -25.339  1.00 92.43           O  
ATOM   3559  CG  ARG B  70      18.781   0.864 -22.747  1.00 92.43           C  
ATOM   3560  HG2 ARG B  70      18.105   0.093 -23.116  1.00 92.43           H  
ATOM   3561  HG3 ARG B  70      19.809   0.558 -22.939  1.00 92.43           H  
ATOM   3562  CD  ARG B  70      18.580   1.035 -21.250  1.00 92.43           C  
ATOM   3563  HD2 ARG B  70      17.526   1.236 -21.058  1.00 92.43           H  
ATOM   3564  HD3 ARG B  70      19.170   1.883 -20.902  1.00 92.43           H  
ATOM   3565  NE  ARG B  70      19.003  -0.176 -20.535  1.00 92.43           N  
ATOM   3566  HE  ARG B  70      19.550  -0.856 -21.044  1.00 92.43           H  
ATOM   3567  NH1 ARG B  70      18.136   0.464 -18.538  1.00 92.43           N  
ATOM   3568 HH11 ARG B  70      17.902   0.221 -17.586  1.00 92.43           H  
ATOM   3569 HH12 ARG B  70      17.717   1.304 -18.909  1.00 92.43           H  
ATOM   3570  NH2 ARG B  70      19.265  -1.440 -18.656  1.00 92.43           N  
ATOM   3571 HH21 ARG B  70      19.872  -2.104 -19.117  1.00 92.43           H  
ATOM   3572 HH22 ARG B  70      19.133  -1.512 -17.657  1.00 92.43           H  
ATOM   3573  CZ  ARG B  70      18.799  -0.386 -19.254  1.00 92.43           C  
ATOM   3574  N   GLY B  71      18.818   3.782 -26.664  1.00 91.86           N  
ATOM   3575  H   GLY B  71      19.650   3.267 -26.916  1.00 91.86           H  
ATOM   3576  CA  GLY B  71      18.493   5.013 -27.396  1.00 91.86           C  
ATOM   3577  HA2 GLY B  71      19.129   5.074 -28.279  1.00 91.86           H  
ATOM   3578  HA3 GLY B  71      17.454   4.976 -27.721  1.00 91.86           H  
ATOM   3579  C   GLY B  71      18.693   6.300 -26.587  1.00 91.86           C  
ATOM   3580  O   GLY B  71      18.148   7.338 -26.949  1.00 91.86           O  
ATOM   3581  N   TRP B  72      19.448   6.247 -25.487  1.00 91.01           N  
ATOM   3582  H   TRP B  72      19.892   5.373 -25.243  1.00 91.01           H  
ATOM   3583  CA  TRP B  72      19.801   7.431 -24.706  1.00 91.01           C  
ATOM   3584  HA  TRP B  72      18.919   8.060 -24.585  1.00 91.01           H  
ATOM   3585  C   TRP B  72      20.871   8.238 -25.441  1.00 91.01           C  
ATOM   3586  CB  TRP B  72      20.301   7.012 -23.318  1.00 91.01           C  
ATOM   3587  HB2 TRP B  72      21.192   6.396 -23.440  1.00 91.01           H  
ATOM   3588  HB3 TRP B  72      20.598   7.910 -22.777  1.00 91.01           H  
ATOM   3589  O   TRP B  72      21.854   7.670 -25.914  1.00 91.01           O  
ATOM   3590  CG  TRP B  72      19.340   6.258 -22.451  1.00 91.01           C  
ATOM   3591  CD1 TRP B  72      18.070   5.902 -22.763  1.00 91.01           C  
ATOM   3592  HD1 TRP B  72      17.569   6.098 -23.700  1.00 91.01           H  
ATOM   3593  CD2 TRP B  72      19.567   5.769 -21.095  1.00 91.01           C  
ATOM   3594  CE2 TRP B  72      18.361   5.171 -20.636  1.00 91.01           C  
ATOM   3595  CE3 TRP B  72      20.655   5.798 -20.194  1.00 91.01           C  
ATOM   3596  HE3 TRP B  72      21.591   6.226 -20.520  1.00 91.01           H  
ATOM   3597  NE1 TRP B  72      17.500   5.235 -21.704  1.00 91.01           N  
ATOM   3598  HE1 TRP B  72      16.565   4.853 -21.726  1.00 91.01           H  
ATOM   3599  CH2 TRP B  72      19.305   4.746 -18.453  1.00 91.01           C  
ATOM   3600  HH2 TRP B  72      19.183   4.393 -17.440  1.00 91.01           H  
ATOM   3601  CZ2 TRP B  72      18.218   4.697 -19.335  1.00 91.01           C  
ATOM   3602  HZ2 TRP B  72      17.251   4.346 -19.007  1.00 91.01           H  
ATOM   3603  CZ3 TRP B  72      20.528   5.286 -18.887  1.00 91.01           C  
ATOM   3604  HZ3 TRP B  72      21.368   5.327 -18.208  1.00 91.01           H  
ATOM   3605  N   ASP B  73      20.725   9.561 -25.491  1.00 90.21           N  
ATOM   3606  H   ASP B  73      19.885   9.986 -25.126  1.00 90.21           H  
ATOM   3607  CA  ASP B  73      21.759  10.451 -26.032  1.00 90.21           C  
ATOM   3608  HA  ASP B  73      22.216   9.970 -26.897  1.00 90.21           H  
ATOM   3609  C   ASP B  73      22.877  10.671 -24.999  1.00 90.21           C  
ATOM   3610  CB  ASP B  73      21.128  11.756 -26.537  1.00 90.21           C  
ATOM   3611  HB2 ASP B  73      20.708  12.309 -25.697  1.00 90.21           H  
ATOM   3612  HB3 ASP B  73      20.316  11.510 -27.221  1.00 90.21           H  
ATOM   3613  O   ASP B  73      23.018  11.742 -24.413  1.00 90.21           O  
ATOM   3614  CG  ASP B  73      22.137  12.642 -27.283  1.00 90.21           C  
ATOM   3615  OD1 ASP B  73      23.334  12.285 -27.364  1.00 90.21           O  
ATOM   3616  OD2 ASP B  73      21.715  13.702 -27.793  1.00 90.21           O  
ATOM   3617  N   VAL B  74      23.643   9.612 -24.716  1.00 90.29           N  
ATOM   3618  H   VAL B  74      23.433   8.752 -25.202  1.00 90.29           H  
ATOM   3619  CA  VAL B  74      24.665   9.605 -23.656  1.00 90.29           C  
ATOM   3620  HA  VAL B  74      24.172   9.856 -22.717  1.00 90.29           H  
ATOM   3621  C   VAL B  74      25.741  10.680 -23.889  1.00 90.29           C  
ATOM   3622  CB  VAL B  74      25.300   8.201 -23.505  1.00 90.29           C  
ATOM   3623  HB  VAL B  74      25.883   7.975 -24.398  1.00 90.29           H  
ATOM   3624  O   VAL B  74      26.274  11.211 -22.917  1.00 90.29           O  
ATOM   3625  CG1 VAL B  74      26.226   8.116 -22.283  1.00 90.29           C  
ATOM   3626 HG11 VAL B  74      25.684   8.401 -21.382  1.00 90.29           H  
ATOM   3627 HG12 VAL B  74      26.606   7.101 -22.173  1.00 90.29           H  
ATOM   3628 HG13 VAL B  74      27.079   8.780 -22.420  1.00 90.29           H  
ATOM   3629  CG2 VAL B  74      24.244   7.099 -23.327  1.00 90.29           C  
ATOM   3630 HG21 VAL B  74      23.658   6.984 -24.240  1.00 90.29           H  
ATOM   3631 HG22 VAL B  74      23.579   7.342 -22.498  1.00 90.29           H  
ATOM   3632 HG23 VAL B  74      24.723   6.140 -23.129  1.00 90.29           H  
ATOM   3633  N   GLU B  75      26.033  11.046 -25.144  1.00 86.73           N  
ATOM   3634  H   GLU B  75      25.476  10.672 -25.900  1.00 86.73           H  
ATOM   3635  CA  GLU B  75      27.031  12.075 -25.475  1.00 86.73           C  
ATOM   3636  HA  GLU B  75      27.945  11.870 -24.918  1.00 86.73           H  
ATOM   3637  C   GLU B  75      26.589  13.483 -25.058  1.00 86.73           C  
ATOM   3638  CB  GLU B  75      27.377  12.065 -26.977  1.00 86.73           C  
ATOM   3639  HB2 GLU B  75      27.979  12.950 -27.182  1.00 86.73           H  
ATOM   3640  HB3 GLU B  75      26.462  12.127 -27.566  1.00 86.73           H  
ATOM   3641  O   GLU B  75      27.388  14.220 -24.476  1.00 86.73           O  
ATOM   3642  CG  GLU B  75      28.188  10.830 -27.407  1.00 86.73           C  
ATOM   3643  HG2 GLU B  75      27.537   9.956 -27.389  1.00 86.73           H  
ATOM   3644  HG3 GLU B  75      28.980  10.670 -26.675  1.00 86.73           H  
ATOM   3645  CD  GLU B  75      28.830  10.966 -28.804  1.00 86.73           C  
ATOM   3646  OE1 GLU B  75      29.758  10.170 -29.085  1.00 86.73           O  
ATOM   3647  OE2 GLU B  75      28.427  11.858 -29.586  1.00 86.73           O  
ATOM   3648  N   ASN B  76      25.326  13.854 -25.301  1.00 87.95           N  
ATOM   3649  H   ASN B  76      24.719  13.221 -25.803  1.00 87.95           H  
ATOM   3650  CA  ASN B  76      24.824  15.195 -24.970  1.00 87.95           C  
ATOM   3651  HA  ASN B  76      25.668  15.885 -24.938  1.00 87.95           H  
ATOM   3652  C   ASN B  76      24.155  15.284 -23.592  1.00 87.95           C  
ATOM   3653  CB  ASN B  76      23.888  15.680 -26.079  1.00 87.95           C  
ATOM   3654  HB2 ASN B  76      23.032  15.008 -26.140  1.00 87.95           H  
ATOM   3655  HB3 ASN B  76      23.512  16.672 -25.828  1.00 87.95           H  
ATOM   3656  O   ASN B  76      23.927  16.387 -23.090  1.00 87.95           O  
ATOM   3657  CG  ASN B  76      24.586  15.777 -27.420  1.00 87.95           C  
ATOM   3658  ND2 ASN B  76      24.025  15.191 -28.447  1.00 87.95           N  
ATOM   3659 HD21 ASN B  76      23.238  14.584 -28.267  1.00 87.95           H  
ATOM   3660 HD22 ASN B  76      24.597  15.063 -29.269  1.00 87.95           H  
ATOM   3661  OD1 ASN B  76      25.630  16.399 -27.561  1.00 87.95           O  
ATOM   3662  N   LEU B  77      23.860  14.145 -22.955  1.00 89.98           N  
ATOM   3663  H   LEU B  77      23.960  13.280 -23.466  1.00 89.98           H  
ATOM   3664  CA  LEU B  77      23.251  14.108 -21.626  1.00 89.98           C  
ATOM   3665  HA  LEU B  77      22.389  14.775 -21.633  1.00 89.98           H  
ATOM   3666  C   LEU B  77      24.210  14.596 -20.529  1.00 89.98           C  
ATOM   3667  CB  LEU B  77      22.776  12.674 -21.345  1.00 89.98           C  
ATOM   3668  HB2 LEU B  77      22.263  12.280 -22.222  1.00 89.98           H  
ATOM   3669  HB3 LEU B  77      23.654  12.055 -21.163  1.00 89.98           H  
ATOM   3670  O   LEU B  77      23.753  15.049 -19.481  1.00 89.98           O  
ATOM   3671  CG  LEU B  77      21.790  12.565 -20.173  1.00 89.98           C  
ATOM   3672  HG  LEU B  77      22.109  13.191 -19.339  1.00 89.98           H  
ATOM   3673  CD1 LEU B  77      20.373  12.964 -20.589  1.00 89.98           C  
ATOM   3674 HD11 LEU B  77      19.689  12.829 -19.752  1.00 89.98           H  
ATOM   3675 HD12 LEU B  77      20.352  14.015 -20.877  1.00 89.98           H  
ATOM   3676 HD13 LEU B  77      20.037  12.358 -21.431  1.00 89.98           H  
ATOM   3677  CD2 LEU B  77      21.762  11.129 -19.671  1.00 89.98           C  
ATOM   3678 HD21 LEU B  77      21.213  11.108 -18.729  1.00 89.98           H  
ATOM   3679 HD22 LEU B  77      22.782  10.791 -19.488  1.00 89.98           H  
ATOM   3680 HD23 LEU B  77      21.293  10.478 -20.408  1.00 89.98           H  
ATOM   3681  N   PHE B  78      25.531  14.522 -20.733  1.00 85.35           N  
ATOM   3682  H   PHE B  78      25.865  14.183 -21.624  1.00 85.35           H  
ATOM   3683  CA  PHE B  78      26.489  15.038 -19.755  1.00 85.35           C  
ATOM   3684  HA  PHE B  78      26.174  14.689 -18.772  1.00 85.35           H  
ATOM   3685  C   PHE B  78      26.513  16.565 -19.752  1.00 85.35           C  
ATOM   3686  CB  PHE B  78      27.901  14.504 -19.991  1.00 85.35           C  
ATOM   3687  HB2 PHE B  78      28.251  14.841 -20.967  1.00 85.35           H  
ATOM   3688  HB3 PHE B  78      27.873  13.415 -20.016  1.00 85.35           H  
ATOM   3689  O   PHE B  78      26.708  17.207 -20.782  1.00 85.35           O  
ATOM   3690  CG  PHE B  78      28.893  14.915 -18.918  1.00 85.35           C  
ATOM   3691  CD1 PHE B  78      29.850  15.908 -19.189  1.00 85.35           C  
ATOM   3692  HD1 PHE B  78      29.868  16.382 -20.159  1.00 85.35           H  
ATOM   3693  CD2 PHE B  78      28.861  14.309 -17.648  1.00 85.35           C  
ATOM   3694  HD2 PHE B  78      28.106  13.571 -17.422  1.00 85.35           H  
ATOM   3695  CE1 PHE B  78      30.780  16.284 -18.203  1.00 85.35           C  
ATOM   3696  HE1 PHE B  78      31.514  17.046 -18.420  1.00 85.35           H  
ATOM   3697  CE2 PHE B  78      29.811  14.663 -16.674  1.00 85.35           C  
ATOM   3698  HE2 PHE B  78      29.815  14.167 -15.715  1.00 85.35           H  
ATOM   3699  CZ  PHE B  78      30.765  15.656 -16.946  1.00 85.35           C  
ATOM   3700  HZ  PHE B  78      31.486  15.933 -16.191  1.00 85.35           H  
ATOM   3701  N   GLY B  79      26.384  17.180 -18.581  1.00 82.04           N  
ATOM   3702  H   GLY B  79      26.136  16.637 -17.767  1.00 82.04           H  
ATOM   3703  CA  GLY B  79      26.655  18.606 -18.442  1.00 82.04           C  
ATOM   3704  HA2 GLY B  79      26.345  19.131 -19.346  1.00 82.04           H  
ATOM   3705  HA3 GLY B  79      27.732  18.733 -18.332  1.00 82.04           H  
ATOM   3706  C   GLY B  79      25.958  19.271 -17.263  1.00 82.04           C  
ATOM   3707  O   GLY B  79      25.225  18.626 -16.519  1.00 82.04           O  
ATOM   3708  N   PRO B  80      26.185  20.582 -17.090  1.00 73.10           N  
ATOM   3709  CA  PRO B  80      25.589  21.367 -16.012  1.00 73.10           C  
ATOM   3710  HA  PRO B  80      25.467  20.755 -15.119  1.00 73.10           H  
ATOM   3711  C   PRO B  80      24.214  21.965 -16.369  1.00 73.10           C  
ATOM   3712  CB  PRO B  80      26.635  22.454 -15.746  1.00 73.10           C  
ATOM   3713  HB2 PRO B  80      26.204  23.347 -15.293  1.00 73.10           H  
ATOM   3714  HB3 PRO B  80      27.421  22.051 -15.108  1.00 73.10           H  
ATOM   3715  O   PRO B  80      23.626  22.661 -15.543  1.00 73.10           O  
ATOM   3716  CG  PRO B  80      27.203  22.738 -17.138  1.00 73.10           C  
ATOM   3717  HG2 PRO B  80      28.213  23.143 -17.088  1.00 73.10           H  
ATOM   3718  HG3 PRO B  80      26.542  23.423 -17.670  1.00 73.10           H  
ATOM   3719  CD  PRO B  80      27.175  21.370 -17.817  1.00 73.10           C  
ATOM   3720  HD2 PRO B  80      28.155  20.902 -17.723  1.00 73.10           H  
ATOM   3721  HD3 PRO B  80      26.905  21.472 -18.868  1.00 73.10           H  
ATOM   3722  N   ALA B  81      23.733  21.783 -17.605  1.00 71.44           N  
ATOM   3723  H   ALA B  81      24.206  21.129 -18.213  1.00 71.44           H  
ATOM   3724  CA  ALA B  81      22.498  22.389 -18.101  1.00 71.44           C  
ATOM   3725  HA  ALA B  81      22.473  23.427 -17.770  1.00 71.44           H  
ATOM   3726  C   ALA B  81      21.234  21.704 -17.549  1.00 71.44           C  
ATOM   3727  CB  ALA B  81      22.530  22.383 -19.636  1.00 71.44           C  
ATOM   3728  HB1 ALA B  81      21.645  22.884 -20.030  1.00 71.44           H  
ATOM   3729  HB2 ALA B  81      22.534  21.357 -20.002  1.00 71.44           H  
ATOM   3730  HB3 ALA B  81      23.420  22.898 -19.996  1.00 71.44           H  
ATOM   3731  O   ALA B  81      21.266  20.568 -17.082  1.00 71.44           O  
ATOM   3732  N   VAL B  82      20.093  22.394 -17.634  1.00 76.03           N  
ATOM   3733  H   VAL B  82      20.110  23.285 -18.108  1.00 76.03           H  
ATOM   3734  CA  VAL B  82      18.781  21.772 -17.391  1.00 76.03           C  
ATOM   3735  HA  VAL B  82      18.781  21.320 -16.399  1.00 76.03           H  
ATOM   3736  C   VAL B  82      18.557  20.666 -18.423  1.00 76.03           C  
ATOM   3737  CB  VAL B  82      17.651  22.817 -17.465  1.00 76.03           C  
ATOM   3738  HB  VAL B  82      17.709  23.348 -18.415  1.00 76.03           H  
ATOM   3739  O   VAL B  82      18.798  20.889 -19.605  1.00 76.03           O  
ATOM   3740  CG1 VAL B  82      16.271  22.165 -17.355  1.00 76.03           C  
ATOM   3741 HG11 VAL B  82      15.500  22.927 -17.243  1.00 76.03           H  
ATOM   3742 HG12 VAL B  82      16.244  21.483 -16.506  1.00 76.03           H  
ATOM   3743 HG13 VAL B  82      16.046  21.606 -18.264  1.00 76.03           H  
ATOM   3744  CG2 VAL B  82      17.790  23.841 -16.330  1.00 76.03           C  
ATOM   3745 HG21 VAL B  82      17.754  23.331 -15.367  1.00 76.03           H  
ATOM   3746 HG22 VAL B  82      18.735  24.377 -16.421  1.00 76.03           H  
ATOM   3747 HG23 VAL B  82      16.974  24.561 -16.390  1.00 76.03           H  
ATOM   3748  N   GLY B  83      18.093  19.496 -17.980  1.00 80.70           N  
ATOM   3749  H   GLY B  83      17.945  19.370 -16.989  1.00 80.70           H  
ATOM   3750  CA  GLY B  83      17.933  18.317 -18.839  1.00 80.70           C  
ATOM   3751  HA2 GLY B  83      17.730  18.635 -19.861  1.00 80.70           H  
ATOM   3752  HA3 GLY B  83      17.078  17.735 -18.498  1.00 80.70           H  
ATOM   3753  C   GLY B  83      19.163  17.403 -18.883  1.00 80.70           C  
ATOM   3754  O   GLY B  83      19.058  16.282 -19.371  1.00 80.70           O  
ATOM   3755  N   ASN B  84      20.296  17.840 -18.323  1.00 85.97           N  
ATOM   3756  H   ASN B  84      20.322  18.768 -17.926  1.00 85.97           H  
ATOM   3757  CA  ASN B  84      21.534  17.068 -18.293  1.00 85.97           C  
ATOM   3758  HA  ASN B  84      21.460  16.256 -19.016  1.00 85.97           H  
ATOM   3759  C   ASN B  84      21.760  16.420 -16.920  1.00 85.97           C  
ATOM   3760  CB  ASN B  84      22.720  17.955 -18.725  1.00 85.97           C  
ATOM   3761  HB2 ASN B  84      23.645  17.406 -18.548  1.00 85.97           H  
ATOM   3762  HB3 ASN B  84      22.759  18.856 -18.113  1.00 85.97           H  
ATOM   3763  O   ASN B  84      21.218  16.847 -15.900  1.00 85.97           O  
ATOM   3764  CG  ASN B  84      22.683  18.352 -20.193  1.00 85.97           C  
ATOM   3765  ND2 ASN B  84      23.818  18.535 -20.823  1.00 85.97           N  
ATOM   3766 HD21 ASN B  84      23.696  18.504 -21.826  1.00 85.97           H  
ATOM   3767 HD22 ASN B  84      24.668  18.133 -20.455  1.00 85.97           H  
ATOM   3768  OD1 ASN B  84      21.649  18.532 -20.805  1.00 85.97           O  
ATOM   3769  N   SER B  85      22.617  15.401 -16.899  1.00 87.31           N  
ATOM   3770  H   SER B  85      23.038  15.138 -17.779  1.00 87.31           H  
ATOM   3771  CA  SER B  85      23.189  14.828 -15.684  1.00 87.31           C  
ATOM   3772  HA  SER B  85      22.698  15.259 -14.811  1.00 87.31           H  
ATOM   3773  C   SER B  85      24.681  15.150 -15.610  1.00 87.31           C  
ATOM   3774  CB  SER B  85      22.958  13.317 -15.641  1.00 87.31           C  
ATOM   3775  HB2 SER B  85      23.408  12.855 -16.520  1.00 87.31           H  
ATOM   3776  HB3 SER B  85      21.889  13.106 -15.627  1.00 87.31           H  
ATOM   3777  O   SER B  85      25.411  15.019 -16.592  1.00 87.31           O  
ATOM   3778  OG  SER B  85      23.567  12.801 -14.472  1.00 87.31           O  
ATOM   3779  HG  SER B  85      23.805  11.883 -14.624  1.00 87.31           H  
ATOM   3780  N   TYR B  86      25.179  15.505 -14.426  1.00 83.18           N  
ATOM   3781  H   TYR B  86      24.551  15.591 -13.640  1.00 83.18           H  
ATOM   3782  CA  TYR B  86      26.623  15.624 -14.195  1.00 83.18           C  
ATOM   3783  HA  TYR B  86      27.084  16.029 -15.096  1.00 83.18           H  
ATOM   3784  C   TYR B  86      27.299  14.270 -13.939  1.00 83.18           C  
ATOM   3785  CB  TYR B  86      26.897  16.623 -13.068  1.00 83.18           C  
ATOM   3786  HB2 TYR B  86      26.515  17.596 -13.375  1.00 83.18           H  
ATOM   3787  HB3 TYR B  86      27.975  16.730 -12.944  1.00 83.18           H  
ATOM   3788  O   TYR B  86      28.512  14.220 -13.721  1.00 83.18           O  
ATOM   3789  CG  TYR B  86      26.292  16.248 -11.730  1.00 83.18           C  
ATOM   3790  CD1 TYR B  86      25.194  16.977 -11.242  1.00 83.18           C  
ATOM   3791  HD1 TYR B  86      24.775  17.793 -11.813  1.00 83.18           H  
ATOM   3792  CD2 TYR B  86      26.847  15.211 -10.950  1.00 83.18           C  
ATOM   3793  HD2 TYR B  86      27.715  14.669 -11.297  1.00 83.18           H  
ATOM   3794  CE1 TYR B  86      24.675  16.678  -9.972  1.00 83.18           C  
ATOM   3795  HE1 TYR B  86      23.895  17.283  -9.535  1.00 83.18           H  
ATOM   3796  CE2 TYR B  86      26.292  14.884  -9.697  1.00 83.18           C  
ATOM   3797  HE2 TYR B  86      26.714  14.091  -9.098  1.00 83.18           H  
ATOM   3798  OH  TYR B  86      24.672  15.370  -7.978  1.00 83.18           O  
ATOM   3799  HH  TYR B  86      25.180  14.716  -7.492  1.00 83.18           H  
ATOM   3800  CZ  TYR B  86      25.200  15.625  -9.204  1.00 83.18           C  
ATOM   3801  N   ARG B  87      26.546  13.160 -13.945  1.00 82.65           N  
ATOM   3802  H   ARG B  87      25.551  13.254 -14.089  1.00 82.65           H  
ATOM   3803  CA  ARG B  87      27.107  11.816 -13.804  1.00 82.65           C  
ATOM   3804  HA  ARG B  87      28.145  11.903 -14.126  1.00 82.65           H  
ATOM   3805  C   ARG B  87      26.458  10.808 -14.741  1.00 82.65           C  
ATOM   3806  CB  ARG B  87      27.043  11.371 -12.327  1.00 82.65           C  
ATOM   3807  HB2 ARG B  87      27.254  12.222 -11.681  1.00 82.65           H  
ATOM   3808  HB3 ARG B  87      26.035  11.027 -12.095  1.00 82.65           H  
ATOM   3809  O   ARG B  87      25.239  10.682 -14.784  1.00 82.65           O  
ATOM   3810  CG  ARG B  87      28.048  10.260 -11.986  1.00 82.65           C  
ATOM   3811  HG2 ARG B  87      27.863   9.385 -12.609  1.00 82.65           H  
ATOM   3812  HG3 ARG B  87      27.915   9.977 -10.941  1.00 82.65           H  
ATOM   3813  CD  ARG B  87      29.483  10.760 -12.193  1.00 82.65           C  
ATOM   3814  HD2 ARG B  87      29.639  11.053 -13.231  1.00 82.65           H  
ATOM   3815  HD3 ARG B  87      29.621  11.643 -11.569  1.00 82.65           H  
ATOM   3816  NE  ARG B  87      30.492   9.738 -11.893  1.00 82.65           N  
ATOM   3817  HE  ARG B  87      30.173   8.833 -11.578  1.00 82.65           H  
ATOM   3818  NH1 ARG B  87      32.326  11.072 -12.234  1.00 82.65           N  
ATOM   3819 HH11 ARG B  87      33.328  11.191 -12.182  1.00 82.65           H  
ATOM   3820 HH12 ARG B  87      31.730  11.850 -11.990  1.00 82.65           H  
ATOM   3821  NH2 ARG B  87      32.591   8.896 -11.781  1.00 82.65           N  
ATOM   3822 HH21 ARG B  87      32.181   8.013 -11.511  1.00 82.65           H  
ATOM   3823 HH22 ARG B  87      33.595   9.005 -11.785  1.00 82.65           H  
ATOM   3824  CZ  ARG B  87      31.796   9.906 -11.995  1.00 82.65           C  
ATOM   3825  N   LEU B  88      27.308  10.073 -15.458  1.00 87.16           N  
ATOM   3826  H   LEU B  88      28.294  10.269 -15.363  1.00 87.16           H  
ATOM   3827  CA  LEU B  88      26.924   9.042 -16.427  1.00 87.16           C  
ATOM   3828  HA  LEU B  88      25.837   9.021 -16.512  1.00 87.16           H  
ATOM   3829  C   LEU B  88      27.339   7.636 -15.966  1.00 87.16           C  
ATOM   3830  CB  LEU B  88      27.483   9.377 -17.818  1.00 87.16           C  
ATOM   3831  HB2 LEU B  88      28.571   9.336 -17.776  1.00 87.16           H  
ATOM   3832  HB3 LEU B  88      27.146   8.593 -18.496  1.00 87.16           H  
ATOM   3833  O   LEU B  88      27.842   6.834 -16.753  1.00 87.16           O  
ATOM   3834  CG  LEU B  88      27.069  10.727 -18.422  1.00 87.16           C  
ATOM   3835  HG  LEU B  88      27.472  11.535 -17.812  1.00 87.16           H  
ATOM   3836  CD1 LEU B  88      27.691  10.795 -19.816  1.00 87.16           C  
ATOM   3837 HD11 LEU B  88      27.158  11.511 -20.442  1.00 87.16           H  
ATOM   3838 HD12 LEU B  88      27.604   9.835 -20.324  1.00 87.16           H  
ATOM   3839 HD13 LEU B  88      28.744  11.070 -19.750  1.00 87.16           H  
ATOM   3840  CD2 LEU B  88      25.558  10.914 -18.534  1.00 87.16           C  
ATOM   3841 HD21 LEU B  88      25.340  11.878 -18.994  1.00 87.16           H  
ATOM   3842 HD22 LEU B  88      25.094  10.893 -17.548  1.00 87.16           H  
ATOM   3843 HD23 LEU B  88      25.137  10.122 -19.154  1.00 87.16           H  
ATOM   3844  N   GLN B  89      27.206   7.367 -14.666  1.00 94.72           N  
ATOM   3845  H   GLN B  89      26.686   8.017 -14.094  1.00 94.72           H  
ATOM   3846  CA  GLN B  89      27.502   6.065 -14.070  1.00 94.72           C  
ATOM   3847  HA  GLN B  89      27.557   5.326 -14.869  1.00 94.72           H  
ATOM   3848  C   GLN B  89      26.365   5.633 -13.143  1.00 94.72           C  
ATOM   3849  CB  GLN B  89      28.850   6.084 -13.327  1.00 94.72           C  
ATOM   3850  HB2 GLN B  89      28.846   6.875 -12.577  1.00 94.72           H  
ATOM   3851  HB3 GLN B  89      28.981   5.127 -12.820  1.00 94.72           H  
ATOM   3852  O   GLN B  89      25.752   6.477 -12.488  1.00 94.72           O  
ATOM   3853  CG  GLN B  89      30.030   6.289 -14.290  1.00 94.72           C  
ATOM   3854  HG2 GLN B  89      29.932   7.257 -14.779  1.00 94.72           H  
ATOM   3855  HG3 GLN B  89      29.995   5.516 -15.058  1.00 94.72           H  
ATOM   3856  CD  GLN B  89      31.402   6.233 -13.626  1.00 94.72           C  
ATOM   3857  NE2 GLN B  89      32.452   6.534 -14.355  1.00 94.72           N  
ATOM   3858 HE21 GLN B  89      33.345   6.360 -13.917  1.00 94.72           H  
ATOM   3859 HE22 GLN B  89      32.342   6.677 -15.349  1.00 94.72           H  
ATOM   3860  OE1 GLN B  89      31.592   5.977 -12.454  1.00 94.72           O  
ATOM   3861  N   GLY B  90      26.096   4.331 -13.106  1.00 96.56           N  
ATOM   3862  H   GLY B  90      26.667   3.709 -13.660  1.00 96.56           H  
ATOM   3863  CA  GLY B  90      25.051   3.701 -12.297  1.00 96.56           C  
ATOM   3864  HA2 GLY B  90      25.164   3.989 -11.252  1.00 96.56           H  
ATOM   3865  HA3 GLY B  90      24.069   4.028 -12.639  1.00 96.56           H  
ATOM   3866  C   GLY B  90      25.119   2.175 -12.397  1.00 96.56           C  
ATOM   3867  O   GLY B  90      25.955   1.636 -13.125  1.00 96.56           O  
ATOM   3868  N   GLY B  91      24.265   1.463 -11.665  1.00 98.26           N  
ATOM   3869  H   GLY B  91      23.605   1.943 -11.070  1.00 98.26           H  
ATOM   3870  CA  GLY B  91      24.138   0.009 -11.801  1.00 98.26           C  
ATOM   3871  HA2 GLY B  91      23.903  -0.440 -10.836  1.00 98.26           H  
ATOM   3872  HA3 GLY B  91      25.081  -0.428 -12.131  1.00 98.26           H  
ATOM   3873  C   GLY B  91      23.035  -0.357 -12.790  1.00 98.26           C  
ATOM   3874  O   GLY B  91      21.868  -0.046 -12.568  1.00 98.26           O  
ATOM   3875  N   PHE B  92      23.376  -1.051 -13.868  1.00 98.16           N  
ATOM   3876  H   PHE B  92      24.335  -1.346 -13.986  1.00 98.16           H  
ATOM   3877  CA  PHE B  92      22.422  -1.429 -14.912  1.00 98.16           C  
ATOM   3878  HA  PHE B  92      21.418  -1.103 -14.638  1.00 98.16           H  
ATOM   3879  C   PHE B  92      22.363  -2.941 -15.076  1.00 98.16           C  
ATOM   3880  CB  PHE B  92      22.781  -0.726 -16.224  1.00 98.16           C  
ATOM   3881  HB2 PHE B  92      22.083  -1.045 -16.998  1.00 98.16           H  
ATOM   3882  HB3 PHE B  92      23.782  -1.027 -16.534  1.00 98.16           H  
ATOM   3883  O   PHE B  92      23.357  -3.629 -14.848  1.00 98.16           O  
ATOM   3884  CG  PHE B  92      22.717   0.782 -16.107  1.00 98.16           C  
ATOM   3885  CD1 PHE B  92      21.475   1.438 -16.181  1.00 98.16           C  
ATOM   3886  HD1 PHE B  92      20.574   0.868 -16.352  1.00 98.16           H  
ATOM   3887  CD2 PHE B  92      23.887   1.524 -15.863  1.00 98.16           C  
ATOM   3888  HD2 PHE B  92      24.844   1.027 -15.799  1.00 98.16           H  
ATOM   3889  CE1 PHE B  92      21.405   2.831 -16.015  1.00 98.16           C  
ATOM   3890  HE1 PHE B  92      20.447   3.328 -16.049  1.00 98.16           H  
ATOM   3891  CE2 PHE B  92      23.814   2.914 -15.687  1.00 98.16           C  
ATOM   3892  HE2 PHE B  92      24.720   3.463 -15.476  1.00 98.16           H  
ATOM   3893  CZ  PHE B  92      22.575   3.573 -15.773  1.00 98.16           C  
ATOM   3894  HZ  PHE B  92      22.518   4.643 -15.640  1.00 98.16           H  
ATOM   3895  N   LEU B  93      21.197  -3.448 -15.476  1.00 97.59           N  
ATOM   3896  H   LEU B  93      20.431  -2.816 -15.659  1.00 97.59           H  
ATOM   3897  CA  LEU B  93      21.050  -4.849 -15.853  1.00 97.59           C  
ATOM   3898  HA  LEU B  93      21.644  -5.466 -15.179  1.00 97.59           H  
ATOM   3899  C   LEU B  93      21.586  -5.068 -17.270  1.00 97.59           C  
ATOM   3900  CB  LEU B  93      19.578  -5.280 -15.756  1.00 97.59           C  
ATOM   3901  HB2 LEU B  93      19.493  -6.307 -16.110  1.00 97.59           H  
ATOM   3902  HB3 LEU B  93      18.996  -4.643 -16.422  1.00 97.59           H  
ATOM   3903  O   LEU B  93      21.155  -4.397 -18.211  1.00 97.59           O  
ATOM   3904  CG  LEU B  93      18.954  -5.185 -14.358  1.00 97.59           C  
ATOM   3905  HG  LEU B  93      18.983  -4.151 -14.014  1.00 97.59           H  
ATOM   3906  CD1 LEU B  93      17.491  -5.622 -14.421  1.00 97.59           C  
ATOM   3907 HD11 LEU B  93      17.039  -5.537 -13.433  1.00 97.59           H  
ATOM   3908 HD12 LEU B  93      17.420  -6.653 -14.766  1.00 97.59           H  
ATOM   3909 HD13 LEU B  93      16.950  -4.969 -15.106  1.00 97.59           H  
ATOM   3910  CD2 LEU B  93      19.688  -6.054 -13.344  1.00 97.59           C  
ATOM   3911 HD21 LEU B  93      19.755  -7.083 -13.699  1.00 97.59           H  
ATOM   3912 HD22 LEU B  93      20.693  -5.661 -13.188  1.00 97.59           H  
ATOM   3913 HD23 LEU B  93      19.159  -6.027 -12.391  1.00 97.59           H  
ATOM   3914  N   ASP B  94      22.459  -6.061 -17.410  1.00 84.21           N  
ATOM   3915  H   ASP B  94      22.890  -6.416 -16.569  1.00 84.21           H  
ATOM   3916  CA  ASP B  94      23.164  -6.428 -18.642  1.00 84.21           C  
ATOM   3917  HA  ASP B  94      23.839  -5.619 -18.922  1.00 84.21           H  
ATOM   3918  C   ASP B  94      22.202  -6.702 -19.811  1.00 84.21           C  
ATOM   3919  CB  ASP B  94      23.988  -7.713 -18.396  1.00 84.21           C  
ATOM   3920  HB2 ASP B  94      23.307  -8.563 -18.432  1.00 84.21           H  
ATOM   3921  HB3 ASP B  94      24.684  -7.827 -19.227  1.00 84.21           H  
ATOM   3922  O   ASP B  94      22.467  -6.342 -20.953  1.00 84.21           O  
ATOM   3923  CG  ASP B  94      24.776  -7.844 -17.078  1.00 84.21           C  
ATOM   3924  OD1 ASP B  94      24.658  -6.999 -16.159  1.00 84.21           O  
ATOM   3925  OD2 ASP B  94      25.471  -8.872 -16.967  1.00 84.21           O  
ATOM   3926  N   ALA B  95      21.068  -7.342 -19.517  1.00 86.85           N  
ATOM   3927  H   ALA B  95      20.943  -7.611 -18.551  1.00 86.85           H  
ATOM   3928  CA  ALA B  95      20.087  -7.794 -20.498  1.00 86.85           C  
ATOM   3929  HA  ALA B  95      20.298  -7.306 -21.450  1.00 86.85           H  
ATOM   3930  C   ALA B  95      18.659  -7.378 -20.111  1.00 86.85           C  
ATOM   3931  CB  ALA B  95      20.258  -9.305 -20.710  1.00 86.85           C  
ATOM   3932  HB1 ALA B  95      19.582  -9.649 -21.493  1.00 86.85           H  
ATOM   3933  HB2 ALA B  95      20.036  -9.840 -19.786  1.00 86.85           H  
ATOM   3934  HB3 ALA B  95      21.283  -9.519 -21.012  1.00 86.85           H  
ATOM   3935  O   ALA B  95      17.731  -8.180 -20.194  1.00 86.85           O  
ATOM   3936  N   ALA B  96      18.457  -6.119 -19.698  1.00 92.50           N  
ATOM   3937  H   ALA B  96      19.261  -5.517 -19.590  1.00 92.50           H  
ATOM   3938  CA  ALA B  96      17.124  -5.599 -19.347  1.00 92.50           C  
ATOM   3939  HA  ALA B  96      16.752  -6.147 -18.481  1.00 92.50           H  
ATOM   3940  C   ALA B  96      16.083  -5.754 -20.478  1.00 92.50           C  
ATOM   3941  CB  ALA B  96      17.253  -4.117 -18.978  1.00 92.50           C  
ATOM   3942  HB1 ALA B  96      17.547  -3.538 -19.853  1.00 92.50           H  
ATOM   3943  HB2 ALA B  96      18.002  -3.981 -18.198  1.00 92.50           H  
ATOM   3944  HB3 ALA B  96      16.296  -3.747 -18.612  1.00 92.50           H  
ATOM   3945  O   ALA B  96      14.886  -5.847 -20.217  1.00 92.50           O  
ATOM   3946  N   ALA B  97      16.533  -5.767 -21.738  1.00 92.95           N  
ATOM   3947  H   ALA B  97      17.526  -5.657 -21.887  1.00 92.95           H  
ATOM   3948  CA  ALA B  97      15.677  -5.958 -22.906  1.00 92.95           C  
ATOM   3949  HA  ALA B  97      14.707  -5.506 -22.699  1.00 92.95           H  
ATOM   3950  C   ALA B  97      15.418  -7.437 -23.257  1.00 92.95           C  
ATOM   3951  CB  ALA B  97      16.310  -5.205 -24.084  1.00 92.95           C  
ATOM   3952  HB1 ALA B  97      15.660  -5.271 -24.957  1.00 92.95           H  
ATOM   3953  HB2 ALA B  97      17.277  -5.643 -24.332  1.00 92.95           H  
ATOM   3954  HB3 ALA B  97      16.449  -4.155 -23.826  1.00 92.95           H  
ATOM   3955  O   ALA B  97      14.513  -7.704 -24.051  1.00 92.95           O  
ATOM   3956  N   GLY B  98      16.194  -8.376 -22.703  1.00 94.66           N  
ATOM   3957  H   GLY B  98      16.805  -8.108 -21.944  1.00 94.66           H  
ATOM   3958  CA  GLY B  98      16.065  -9.810 -22.960  1.00 94.66           C  
ATOM   3959  HA2 GLY B  98      15.983  -9.982 -24.033  1.00 94.66           H  
ATOM   3960  HA3 GLY B  98      16.951 -10.328 -22.592  1.00 94.66           H  
ATOM   3961  C   GLY B  98      14.846 -10.402 -22.255  1.00 94.66           C  
ATOM   3962  O   GLY B  98      14.595 -10.088 -21.093  1.00 94.66           O  
ATOM   3963  N   PHE B  99      14.075 -11.222 -22.972  1.00 96.11           N  
ATOM   3964  H   PHE B  99      14.332 -11.443 -23.923  1.00 96.11           H  
ATOM   3965  CA  PHE B  99      12.882 -11.880 -22.439  1.00 96.11           C  
ATOM   3966  HA  PHE B  99      13.098 -12.234 -21.431  1.00 96.11           H  
ATOM   3967  C   PHE B  99      12.453 -13.066 -23.313  1.00 96.11           C  
ATOM   3968  CB  PHE B  99      11.749 -10.848 -22.377  1.00 96.11           C  
ATOM   3969  HB2 PHE B  99      12.056 -10.035 -21.719  1.00 96.11           H  
ATOM   3970  HB3 PHE B  99      11.602 -10.431 -23.373  1.00 96.11           H  
ATOM   3971  O   PHE B  99      12.314 -12.899 -24.530  1.00 96.11           O  
ATOM   3972  CG  PHE B  99      10.431 -11.384 -21.860  1.00 96.11           C  
ATOM   3973  CD1 PHE B  99       9.276 -11.304 -22.657  1.00 96.11           C  
ATOM   3974  HD1 PHE B  99       9.332 -10.893 -23.654  1.00 96.11           H  
ATOM   3975  CD2 PHE B  99      10.355 -11.939 -20.570  1.00 96.11           C  
ATOM   3976  HD2 PHE B  99      11.239 -12.008 -19.954  1.00 96.11           H  
ATOM   3977  CE1 PHE B  99       8.048 -11.770 -22.161  1.00 96.11           C  
ATOM   3978  HE1 PHE B  99       7.168 -11.716 -22.785  1.00 96.11           H  
ATOM   3979  CE2 PHE B  99       9.129 -12.417 -20.080  1.00 96.11           C  
ATOM   3980  HE2 PHE B  99       9.083 -12.861 -19.097  1.00 96.11           H  
ATOM   3981  CZ  PHE B  99       7.976 -12.337 -20.876  1.00 96.11           C  
ATOM   3982  HZ  PHE B  99       7.042 -12.730 -20.501  1.00 96.11           H  
ATOM   3983  N   ASP B 100      12.171 -14.230 -22.720  1.00 95.05           N  
ATOM   3984  H   ASP B 100      12.346 -14.322 -21.729  1.00 95.05           H  
ATOM   3985  CA  ASP B 100      11.575 -15.361 -23.451  1.00 95.05           C  
ATOM   3986  HA  ASP B 100      11.978 -15.347 -24.464  1.00 95.05           H  
ATOM   3987  C   ASP B 100      10.052 -15.206 -23.585  1.00 95.05           C  
ATOM   3988  CB  ASP B 100      11.984 -16.723 -22.877  1.00 95.05           C  
ATOM   3989  HB2 ASP B 100      11.513 -16.874 -21.906  1.00 95.05           H  
ATOM   3990  HB3 ASP B 100      13.064 -16.730 -22.734  1.00 95.05           H  
ATOM   3991  O   ASP B 100       9.251 -15.839 -22.895  1.00 95.05           O  
ATOM   3992  CG  ASP B 100      11.608 -17.880 -23.827  1.00 95.05           C  
ATOM   3993  OD1 ASP B 100      10.759 -17.695 -24.748  1.00 95.05           O  
ATOM   3994  OD2 ASP B 100      12.168 -18.979 -23.636  1.00 95.05           O  
ATOM   3995  N   ALA B 101       9.636 -14.350 -24.518  1.00 94.37           N  
ATOM   3996  H   ALA B 101      10.343 -13.806 -24.992  1.00 94.37           H  
ATOM   3997  CA  ALA B 101       8.222 -14.084 -24.771  1.00 94.37           C  
ATOM   3998  HA  ALA B 101       7.786 -13.657 -23.867  1.00 94.37           H  
ATOM   3999  C   ALA B 101       7.423 -15.362 -25.083  1.00 94.37           C  
ATOM   4000  CB  ALA B 101       8.131 -13.058 -25.907  1.00 94.37           C  
ATOM   4001  HB1 ALA B 101       8.757 -12.195 -25.678  1.00 94.37           H  
ATOM   4002  HB2 ALA B 101       8.464 -13.505 -26.844  1.00 94.37           H  
ATOM   4003  HB3 ALA B 101       7.099 -12.724 -26.014  1.00 94.37           H  
ATOM   4004  O   ALA B 101       6.308 -15.539 -24.587  1.00 94.37           O  
ATOM   4005  N   SER B 102       8.012 -16.283 -25.855  1.00 89.04           N  
ATOM   4006  H   SER B 102       8.993 -16.159 -26.063  1.00 89.04           H  
ATOM   4007  CA  SER B 102       7.356 -17.524 -26.275  1.00 89.04           C  
ATOM   4008  HA  SER B 102       6.399 -17.265 -26.729  1.00 89.04           H  
ATOM   4009  C   SER B 102       7.065 -18.456 -25.102  1.00 89.04           C  
ATOM   4010  CB  SER B 102       8.206 -18.228 -27.337  1.00 89.04           C  
ATOM   4011  HB2 SER B 102       8.495 -17.503 -28.097  1.00 89.04           H  
ATOM   4012  HB3 SER B 102       7.595 -18.995 -27.814  1.00 89.04           H  
ATOM   4013  O   SER B 102       6.005 -19.086 -25.058  1.00 89.04           O  
ATOM   4014  OG  SER B 102       9.373 -18.853 -26.828  1.00 89.04           O  
ATOM   4015  HG  SER B 102       9.830 -18.346 -26.153  1.00 89.04           H  
ATOM   4016  N   PHE B 103       7.955 -18.485 -24.108  1.00 94.13           N  
ATOM   4017  H   PHE B 103       8.819 -17.969 -24.201  1.00 94.13           H  
ATOM   4018  CA  PHE B 103       7.784 -19.300 -22.917  1.00 94.13           C  
ATOM   4019  HA  PHE B 103       7.634 -20.326 -23.253  1.00 94.13           H  
ATOM   4020  C   PHE B 103       6.555 -18.905 -22.098  1.00 94.13           C  
ATOM   4021  CB  PHE B 103       9.066 -19.227 -22.091  1.00 94.13           C  
ATOM   4022  HB2 PHE B 103       9.892 -19.556 -22.722  1.00 94.13           H  
ATOM   4023  HB3 PHE B 103       9.254 -18.197 -21.789  1.00 94.13           H  
ATOM   4024  O   PHE B 103       5.829 -19.774 -21.598  1.00 94.13           O  
ATOM   4025  CG  PHE B 103       9.050 -20.101 -20.865  1.00 94.13           C  
ATOM   4026  CD1 PHE B 103       8.534 -19.610 -19.653  1.00 94.13           C  
ATOM   4027  HD1 PHE B 103       8.157 -18.600 -19.589  1.00 94.13           H  
ATOM   4028  CD2 PHE B 103       9.568 -21.405 -20.943  1.00 94.13           C  
ATOM   4029  HD2 PHE B 103      10.008 -21.755 -21.865  1.00 94.13           H  
ATOM   4030  CE1 PHE B 103       8.540 -20.428 -18.513  1.00 94.13           C  
ATOM   4031  HE1 PHE B 103       8.180 -20.041 -17.571  1.00 94.13           H  
ATOM   4032  CE2 PHE B 103       9.566 -22.226 -19.807  1.00 94.13           C  
ATOM   4033  HE2 PHE B 103       9.998 -23.215 -19.848  1.00 94.13           H  
ATOM   4034  CZ  PHE B 103       9.061 -21.730 -18.596  1.00 94.13           C  
ATOM   4035  HZ  PHE B 103       9.122 -22.347 -17.711  1.00 94.13           H  
ATOM   4036  N   PHE B 104       6.286 -17.600 -22.026  1.00 94.11           N  
ATOM   4037  H   PHE B 104       6.951 -16.963 -22.441  1.00 94.11           H  
ATOM   4038  CA  PHE B 104       5.134 -17.036 -21.323  1.00 94.11           C  
ATOM   4039  HA  PHE B 104       4.883 -17.727 -20.519  1.00 94.11           H  
ATOM   4040  C   PHE B 104       3.871 -16.913 -22.192  1.00 94.11           C  
ATOM   4041  CB  PHE B 104       5.532 -15.716 -20.651  1.00 94.11           C  
ATOM   4042  HB2 PHE B 104       4.651 -15.266 -20.192  1.00 94.11           H  
ATOM   4043  HB3 PHE B 104       5.903 -15.023 -21.407  1.00 94.11           H  
ATOM   4044  O   PHE B 104       2.849 -16.418 -21.721  1.00 94.11           O  
ATOM   4045  CG  PHE B 104       6.576 -15.912 -19.570  1.00 94.11           C  
ATOM   4046  CD1 PHE B 104       6.199 -16.390 -18.303  1.00 94.11           C  
ATOM   4047  HD1 PHE B 104       5.152 -16.541 -18.082  1.00 94.11           H  
ATOM   4048  CD2 PHE B 104       7.932 -15.671 -19.841  1.00 94.11           C  
ATOM   4049  HD2 PHE B 104       8.236 -15.286 -20.803  1.00 94.11           H  
ATOM   4050  CE1 PHE B 104       7.172 -16.668 -17.327  1.00 94.11           C  
ATOM   4051  HE1 PHE B 104       6.881 -17.041 -16.356  1.00 94.11           H  
ATOM   4052  CE2 PHE B 104       8.907 -15.946 -18.870  1.00 94.11           C  
ATOM   4053  HE2 PHE B 104       9.949 -15.788 -19.106  1.00 94.11           H  
ATOM   4054  CZ  PHE B 104       8.529 -16.455 -17.616  1.00 94.11           C  
ATOM   4055  HZ  PHE B 104       9.279 -16.689 -16.875  1.00 94.11           H  
ATOM   4056  N   GLY B 105       3.912 -17.364 -23.452  1.00 89.10           N  
ATOM   4057  H   GLY B 105       4.774 -17.770 -23.789  1.00 89.10           H  
ATOM   4058  CA  GLY B 105       2.794 -17.224 -24.390  1.00 89.10           C  
ATOM   4059  HA2 GLY B 105       1.883 -17.608 -23.930  1.00 89.10           H  
ATOM   4060  HA3 GLY B 105       3.012 -17.811 -25.281  1.00 89.10           H  
ATOM   4061  C   GLY B 105       2.532 -15.777 -24.828  1.00 89.10           C  
ATOM   4062  O   GLY B 105       1.419 -15.454 -25.234  1.00 89.10           O  
ATOM   4063  N   ILE B 106       3.538 -14.904 -24.740  1.00 91.66           N  
ATOM   4064  H   ILE B 106       4.445 -15.257 -24.467  1.00 91.66           H  
ATOM   4065  CA  ILE B 106       3.460 -13.484 -25.095  1.00 91.66           C  
ATOM   4066  HA  ILE B 106       2.417 -13.169 -25.058  1.00 91.66           H  
ATOM   4067  C   ILE B 106       3.955 -13.305 -26.532  1.00 91.66           C  
ATOM   4068  CB  ILE B 106       4.234 -12.631 -24.061  1.00 91.66           C  
ATOM   4069  HB  ILE B 106       5.261 -12.992 -24.006  1.00 91.66           H  
ATOM   4070  O   ILE B 106       5.011 -13.809 -26.921  1.00 91.66           O  
ATOM   4071  CG1 ILE B 106       3.571 -12.805 -22.673  1.00 91.66           C  
ATOM   4072 HG12 ILE B 106       3.604 -13.859 -22.397  1.00 91.66           H  
ATOM   4073 HG13 ILE B 106       2.522 -12.516 -22.734  1.00 91.66           H  
ATOM   4074  CG2 ILE B 106       4.270 -11.148 -24.466  1.00 91.66           C  
ATOM   4075 HG21 ILE B 106       4.835 -10.565 -23.739  1.00 91.66           H  
ATOM   4076 HG22 ILE B 106       3.253 -10.758 -24.514  1.00 91.66           H  
ATOM   4077 HG23 ILE B 106       4.757 -11.027 -25.434  1.00 91.66           H  
ATOM   4078  CD1 ILE B 106       4.218 -12.031 -21.521  1.00 91.66           C  
ATOM   4079 HD11 ILE B 106       4.143 -12.620 -20.607  1.00 91.66           H  
ATOM   4080 HD12 ILE B 106       5.269 -11.831 -21.730  1.00 91.66           H  
ATOM   4081 HD13 ILE B 106       3.689 -11.090 -21.376  1.00 91.66           H  
ATOM   4082  N   SER B 107       3.197 -12.575 -27.352  1.00 87.41           N  
ATOM   4083  H   SER B 107       2.356 -12.161 -26.975  1.00 87.41           H  
ATOM   4084  CA  SER B 107       3.609 -12.317 -28.737  1.00 87.41           C  
ATOM   4085  HA  SER B 107       3.886 -13.280 -29.167  1.00 87.41           H  
ATOM   4086  C   SER B 107       4.830 -11.385 -28.790  1.00 87.41           C  
ATOM   4087  CB  SER B 107       2.453 -11.753 -29.571  1.00 87.41           C  
ATOM   4088  HB2 SER B 107       1.555 -12.346 -29.400  1.00 87.41           H  
ATOM   4089  HB3 SER B 107       2.713 -11.823 -30.627  1.00 87.41           H  
ATOM   4090  O   SER B 107       4.947 -10.497 -27.944  1.00 87.41           O  
ATOM   4091  OG  SER B 107       2.200 -10.394 -29.261  1.00 87.41           O  
ATOM   4092  HG  SER B 107       1.806 -10.360 -28.386  1.00 87.41           H  
ATOM   4093  N   PRO B 108       5.699 -11.467 -29.816  1.00 88.77           N  
ATOM   4094  CA  PRO B 108       6.817 -10.531 -29.959  1.00 88.77           C  
ATOM   4095  HA  PRO B 108       7.509 -10.680 -29.131  1.00 88.77           H  
ATOM   4096  C   PRO B 108       6.379  -9.058 -29.984  1.00 88.77           C  
ATOM   4097  CB  PRO B 108       7.503 -10.923 -31.272  1.00 88.77           C  
ATOM   4098  HB2 PRO B 108       8.578 -10.751 -31.230  1.00 88.77           H  
ATOM   4099  HB3 PRO B 108       7.063 -10.377 -32.107  1.00 88.77           H  
ATOM   4100  O   PRO B 108       7.087  -8.188 -29.487  1.00 88.77           O  
ATOM   4101  CG  PRO B 108       7.174 -12.409 -31.414  1.00 88.77           C  
ATOM   4102  HG2 PRO B 108       7.865 -12.995 -30.808  1.00 88.77           H  
ATOM   4103  HG3 PRO B 108       7.204 -12.735 -32.453  1.00 88.77           H  
ATOM   4104  CD  PRO B 108       5.769 -12.514 -30.825  1.00 88.77           C  
ATOM   4105  HD2 PRO B 108       5.025 -12.332 -31.600  1.00 88.77           H  
ATOM   4106  HD3 PRO B 108       5.631 -13.504 -30.388  1.00 88.77           H  
ATOM   4107  N   ARG B 109       5.188  -8.775 -30.532  1.00 86.58           N  
ATOM   4108  H   ARG B 109       4.626  -9.550 -30.854  1.00 86.58           H  
ATOM   4109  CA  ARG B 109       4.634  -7.417 -30.611  1.00 86.58           C  
ATOM   4110  HA  ARG B 109       5.430  -6.748 -30.941  1.00 86.58           H  
ATOM   4111  C   ARG B 109       4.193  -6.895 -29.243  1.00 86.58           C  
ATOM   4112  CB  ARG B 109       3.486  -7.395 -31.632  1.00 86.58           C  
ATOM   4113  HB2 ARG B 109       2.570  -7.750 -31.159  1.00 86.58           H  
ATOM   4114  HB3 ARG B 109       3.727  -8.065 -32.457  1.00 86.58           H  
ATOM   4115  O   ARG B 109       4.409  -5.727 -28.948  1.00 86.58           O  
ATOM   4116  CG  ARG B 109       3.282  -5.988 -32.212  1.00 86.58           C  
ATOM   4117  HG2 ARG B 109       4.191  -5.693 -32.736  1.00 86.58           H  
ATOM   4118  HG3 ARG B 109       3.104  -5.272 -31.409  1.00 86.58           H  
ATOM   4119  CD  ARG B 109       2.112  -5.944 -33.203  1.00 86.58           C  
ATOM   4120  HD2 ARG B 109       2.185  -5.007 -33.756  1.00 86.58           H  
ATOM   4121  HD3 ARG B 109       2.197  -6.773 -33.905  1.00 86.58           H  
ATOM   4122  NE  ARG B 109       0.812  -5.993 -32.506  1.00 86.58           N  
ATOM   4123  HE  ARG B 109       0.828  -6.237 -31.526  1.00 86.58           H  
ATOM   4124  NH1 ARG B 109      -0.528  -5.328 -34.246  1.00 86.58           N  
ATOM   4125 HH11 ARG B 109      -1.441  -5.056 -34.580  1.00 86.58           H  
ATOM   4126 HH12 ARG B 109       0.272  -5.361 -34.861  1.00 86.58           H  
ATOM   4127  NH2 ARG B 109      -1.398  -5.576 -32.201  1.00 86.58           N  
ATOM   4128 HH21 ARG B 109      -2.279  -5.205 -32.526  1.00 86.58           H  
ATOM   4129 HH22 ARG B 109      -1.273  -5.643 -31.201  1.00 86.58           H  
ATOM   4130  CZ  ARG B 109      -0.363  -5.637 -32.989  1.00 86.58           C  
ATOM   4131  N   GLU B 110       3.600  -7.756 -28.419  1.00 88.35           N  
ATOM   4132  H   GLU B 110       3.490  -8.716 -28.713  1.00 88.35           H  
ATOM   4133  CA  GLU B 110       3.268  -7.423 -27.031  1.00 88.35           C  
ATOM   4134  HA  GLU B 110       2.767  -6.456 -26.998  1.00 88.35           H  
ATOM   4135  C   GLU B 110       4.535  -7.308 -26.179  1.00 88.35           C  
ATOM   4136  CB  GLU B 110       2.313  -8.475 -26.459  1.00 88.35           C  
ATOM   4137  HB2 GLU B 110       2.824  -9.438 -26.435  1.00 88.35           H  
ATOM   4138  HB3 GLU B 110       1.450  -8.565 -27.119  1.00 88.35           H  
ATOM   4139  O   GLU B 110       4.660  -6.356 -25.424  1.00 88.35           O  
ATOM   4140  CG  GLU B 110       1.828  -8.101 -25.048  1.00 88.35           C  
ATOM   4141  HG2 GLU B 110       1.318  -7.139 -25.094  1.00 88.35           H  
ATOM   4142  HG3 GLU B 110       2.692  -7.993 -24.392  1.00 88.35           H  
ATOM   4143  CD  GLU B 110       0.890  -9.147 -24.431  1.00 88.35           C  
ATOM   4144  OE1 GLU B 110       0.425  -8.896 -23.289  1.00 88.35           O  
ATOM   4145  OE2 GLU B 110       0.676 -10.196 -25.083  1.00 88.35           O  
ATOM   4146  N   ALA B 111       5.510  -8.207 -26.349  1.00 94.12           N  
ATOM   4147  H   ALA B 111       5.339  -8.994 -26.958  1.00 94.12           H  
ATOM   4148  CA  ALA B 111       6.778  -8.165 -25.622  1.00 94.12           C  
ATOM   4149  HA  ALA B 111       6.566  -8.193 -24.553  1.00 94.12           H  
ATOM   4150  C   ALA B 111       7.582  -6.885 -25.904  1.00 94.12           C  
ATOM   4151  CB  ALA B 111       7.592  -9.409 -25.991  1.00 94.12           C  
ATOM   4152  HB1 ALA B 111       7.803  -9.418 -27.060  1.00 94.12           H  
ATOM   4153  HB2 ALA B 111       7.031 -10.305 -25.725  1.00 94.12           H  
ATOM   4154  HB3 ALA B 111       8.534  -9.403 -25.443  1.00 94.12           H  
ATOM   4155  O   ALA B 111       8.216  -6.354 -24.995  1.00 94.12           O  
ATOM   4156  N   LEU B 112       7.538  -6.383 -27.145  1.00 92.57           N  
ATOM   4157  H   LEU B 112       7.072  -6.920 -27.863  1.00 92.57           H  
ATOM   4158  CA  LEU B 112       8.141  -5.103 -27.518  1.00 92.57           C  
ATOM   4159  HA  LEU B 112       9.153  -5.071 -27.113  1.00 92.57           H  
ATOM   4160  C   LEU B 112       7.377  -3.909 -26.933  1.00 92.57           C  
ATOM   4161  CB  LEU B 112       8.193  -5.000 -29.054  1.00 92.57           C  
ATOM   4162  HB2 LEU B 112       8.555  -5.941 -29.468  1.00 92.57           H  
ATOM   4163  HB3 LEU B 112       7.178  -4.844 -29.418  1.00 92.57           H  
ATOM   4164  O   LEU B 112       7.976  -2.877 -26.679  1.00 92.57           O  
ATOM   4165  CG  LEU B 112       9.100  -3.862 -29.569  1.00 92.57           C  
ATOM   4166  HG  LEU B 112       8.909  -2.938 -29.022  1.00 92.57           H  
ATOM   4167  CD1 LEU B 112      10.580  -4.230 -29.435  1.00 92.57           C  
ATOM   4168 HD11 LEU B 112      10.833  -4.372 -28.384  1.00 92.57           H  
ATOM   4169 HD12 LEU B 112      11.194  -3.419 -29.826  1.00 92.57           H  
ATOM   4170 HD13 LEU B 112      10.795  -5.145 -29.986  1.00 92.57           H  
ATOM   4171  CD2 LEU B 112       8.809  -3.587 -31.044  1.00 92.57           C  
ATOM   4172 HD21 LEU B 112       8.986  -4.485 -31.635  1.00 92.57           H  
ATOM   4173 HD22 LEU B 112       9.454  -2.783 -31.398  1.00 92.57           H  
ATOM   4174 HD23 LEU B 112       7.771  -3.273 -31.155  1.00 92.57           H  
ATOM   4175  N   ALA B 113       6.064  -4.022 -26.740  1.00 92.56           N  
ATOM   4176  H   ALA B 113       5.600  -4.888 -26.976  1.00 92.56           H  
ATOM   4177  CA  ALA B 113       5.286  -2.966 -26.105  1.00 92.56           C  
ATOM   4178  HA  ALA B 113       5.670  -2.000 -26.432  1.00 92.56           H  
ATOM   4179  C   ALA B 113       5.396  -3.002 -24.572  1.00 92.56           C  
ATOM   4180  CB  ALA B 113       3.837  -3.082 -26.576  1.00 92.56           C  
ATOM   4181  HB1 ALA B 113       3.789  -2.981 -27.660  1.00 92.56           H  
ATOM   4182  HB2 ALA B 113       3.257  -2.283 -26.115  1.00 92.56           H  
ATOM   4183  HB3 ALA B 113       3.419  -4.044 -26.279  1.00 92.56           H  
ATOM   4184  O   ALA B 113       5.337  -1.956 -23.940  1.00 92.56           O  
ATOM   4185  N   MET B 114       5.555  -4.185 -23.976  1.00 95.08           N  
ATOM   4186  H   MET B 114       5.571  -5.002 -24.569  1.00 95.08           H  
ATOM   4187  CA  MET B 114       5.600  -4.408 -22.532  1.00 95.08           C  
ATOM   4188  HA  MET B 114       4.697  -3.988 -22.088  1.00 95.08           H  
ATOM   4189  C   MET B 114       6.796  -3.733 -21.865  1.00 95.08           C  
ATOM   4190  CB  MET B 114       5.649  -5.916 -22.230  1.00 95.08           C  
ATOM   4191  HB2 MET B 114       6.159  -6.444 -23.036  1.00 95.08           H  
ATOM   4192  HB3 MET B 114       6.220  -6.076 -21.315  1.00 95.08           H  
ATOM   4193  O   MET B 114       7.952  -3.945 -22.255  1.00 95.08           O  
ATOM   4194  CG  MET B 114       4.255  -6.508 -22.017  1.00 95.08           C  
ATOM   4195  HG2 MET B 114       3.825  -6.070 -21.116  1.00 95.08           H  
ATOM   4196  HG3 MET B 114       3.627  -6.227 -22.862  1.00 95.08           H  
ATOM   4197  SD  MET B 114       4.197  -8.316 -21.862  1.00 95.08           S  
ATOM   4198  CE  MET B 114       5.330  -8.642 -20.487  1.00 95.08           C  
ATOM   4199  HE1 MET B 114       4.884  -9.371 -19.811  1.00 95.08           H  
ATOM   4200  HE2 MET B 114       6.249  -9.069 -20.888  1.00 95.08           H  
ATOM   4201  HE3 MET B 114       5.543  -7.726 -19.935  1.00 95.08           H  
ATOM   4202  N   ASP B 115       6.513  -3.034 -20.762  1.00 96.64           N  
ATOM   4203  H   ASP B 115       5.551  -2.887 -20.494  1.00 96.64           H  
ATOM   4204  CA  ASP B 115       7.538  -2.537 -19.850  1.00 96.64           C  
ATOM   4205  HA  ASP B 115       8.088  -1.764 -20.387  1.00 96.64           H  
ATOM   4206  C   ASP B 115       8.482  -3.698 -19.458  1.00 96.64           C  
ATOM   4207  CB  ASP B 115       6.878  -1.865 -18.625  1.00 96.64           C  
ATOM   4208  HB2 ASP B 115       6.224  -1.070 -18.985  1.00 96.64           H  
ATOM   4209  HB3 ASP B 115       6.264  -2.599 -18.105  1.00 96.64           H  
ATOM   4210  O   ASP B 115       8.009  -4.751 -19.003  1.00 96.64           O  
ATOM   4211  CG  ASP B 115       7.863  -1.246 -17.618  1.00 96.64           C  
ATOM   4212  OD1 ASP B 115       9.079  -1.498 -17.737  1.00 96.64           O  
ATOM   4213  OD2 ASP B 115       7.417  -0.554 -16.677  1.00 96.64           O  
ATOM   4214  N   PRO B 116       9.813  -3.557 -19.640  1.00 97.64           N  
ATOM   4215  CA  PRO B 116      10.791  -4.545 -19.187  1.00 97.64           C  
ATOM   4216  HA  PRO B 116      10.688  -5.452 -19.783  1.00 97.64           H  
ATOM   4217  C   PRO B 116      10.634  -4.941 -17.712  1.00 97.64           C  
ATOM   4218  CB  PRO B 116      12.165  -3.927 -19.467  1.00 97.64           C  
ATOM   4219  HB2 PRO B 116      12.544  -4.306 -20.417  1.00 97.64           H  
ATOM   4220  HB3 PRO B 116      12.883  -4.137 -18.674  1.00 97.64           H  
ATOM   4221  O   PRO B 116      10.967  -6.072 -17.363  1.00 97.64           O  
ATOM   4222  CG  PRO B 116      11.887  -2.431 -19.596  1.00 97.64           C  
ATOM   4223  HG2 PRO B 116      11.848  -1.975 -18.606  1.00 97.64           H  
ATOM   4224  HG3 PRO B 116      12.620  -1.929 -20.227  1.00 97.64           H  
ATOM   4225  CD  PRO B 116      10.498  -2.404 -20.208  1.00 97.64           C  
ATOM   4226  HD2 PRO B 116      10.027  -1.453 -19.959  1.00 97.64           H  
ATOM   4227  HD3 PRO B 116      10.560  -2.513 -21.291  1.00 97.64           H  
ATOM   4228  N   GLN B 117      10.064  -4.087 -16.855  1.00 98.26           N  
ATOM   4229  H   GLN B 117       9.801  -3.169 -17.182  1.00 98.26           H  
ATOM   4230  CA  GLN B 117       9.739  -4.456 -15.472  1.00 98.26           C  
ATOM   4231  HA  GLN B 117      10.655  -4.768 -14.973  1.00 98.26           H  
ATOM   4232  C   GLN B 117       8.755  -5.636 -15.397  1.00 98.26           C  
ATOM   4233  CB  GLN B 117       9.168  -3.242 -14.725  1.00 98.26           C  
ATOM   4234  HB2 GLN B 117       8.912  -3.545 -13.710  1.00 98.26           H  
ATOM   4235  HB3 GLN B 117       8.258  -2.901 -15.218  1.00 98.26           H  
ATOM   4236  O   GLN B 117       8.980  -6.567 -14.625  1.00 98.26           O  
ATOM   4237  CG  GLN B 117      10.174  -2.087 -14.650  1.00 98.26           C  
ATOM   4238  HG2 GLN B 117      10.342  -1.667 -15.642  1.00 98.26           H  
ATOM   4239  HG3 GLN B 117      11.126  -2.465 -14.276  1.00 98.26           H  
ATOM   4240  CD  GLN B 117       9.718  -0.965 -13.735  1.00 98.26           C  
ATOM   4241  NE2 GLN B 117       8.617  -0.307 -14.027  1.00 98.26           N  
ATOM   4242 HE21 GLN B 117       8.139  -0.470 -14.902  1.00 98.26           H  
ATOM   4243 HE22 GLN B 117       8.354   0.423 -13.381  1.00 98.26           H  
ATOM   4244  OE1 GLN B 117      10.379  -0.660 -12.756  1.00 98.26           O  
ATOM   4245  N   GLN B 118       7.707  -5.656 -16.232  1.00 97.98           N  
ATOM   4246  H   GLN B 118       7.630  -4.924 -16.924  1.00 97.98           H  
ATOM   4247  CA  GLN B 118       6.756  -6.777 -16.286  1.00 97.98           C  
ATOM   4248  HA  GLN B 118       6.398  -6.987 -15.278  1.00 97.98           H  
ATOM   4249  C   GLN B 118       7.429  -8.056 -16.810  1.00 97.98           C  
ATOM   4250  CB  GLN B 118       5.546  -6.438 -17.178  1.00 97.98           C  
ATOM   4251  HB2 GLN B 118       5.888  -6.259 -18.198  1.00 97.98           H  
ATOM   4252  HB3 GLN B 118       4.894  -7.311 -17.189  1.00 97.98           H  
ATOM   4253  O   GLN B 118       7.173  -9.147 -16.303  1.00 97.98           O  
ATOM   4254  CG  GLN B 118       4.720  -5.222 -16.722  1.00 97.98           C  
ATOM   4255  HG2 GLN B 118       5.315  -4.317 -16.845  1.00 97.98           H  
ATOM   4256  HG3 GLN B 118       4.485  -5.321 -15.662  1.00 97.98           H  
ATOM   4257  CD  GLN B 118       3.408  -5.051 -17.500  1.00 97.98           C  
ATOM   4258  NE2 GLN B 118       2.676  -3.984 -17.273  1.00 97.98           N  
ATOM   4259 HE21 GLN B 118       1.861  -3.835 -17.849  1.00 97.98           H  
ATOM   4260 HE22 GLN B 118       2.930  -3.294 -16.581  1.00 97.98           H  
ATOM   4261  OE1 GLN B 118       2.996  -5.883 -18.304  1.00 97.98           O  
ATOM   4262  N   ARG B 119       8.311  -7.918 -17.810  1.00 98.13           N  
ATOM   4263  H   ARG B 119       8.486  -6.980 -18.141  1.00 98.13           H  
ATOM   4264  CA  ARG B 119       9.067  -9.032 -18.410  1.00 98.13           C  
ATOM   4265  HA  ARG B 119       8.379  -9.818 -18.720  1.00 98.13           H  
ATOM   4266  C   ARG B 119      10.001  -9.696 -17.398  1.00 98.13           C  
ATOM   4267  CB  ARG B 119       9.843  -8.526 -19.639  1.00 98.13           C  
ATOM   4268  HB2 ARG B 119      10.418  -7.635 -19.387  1.00 98.13           H  
ATOM   4269  HB3 ARG B 119      10.547  -9.297 -19.953  1.00 98.13           H  
ATOM   4270  O   ARG B 119       9.938 -10.907 -17.204  1.00 98.13           O  
ATOM   4271  CG  ARG B 119       8.883  -8.223 -20.796  1.00 98.13           C  
ATOM   4272  HG2 ARG B 119       8.311  -9.133 -20.977  1.00 98.13           H  
ATOM   4273  HG3 ARG B 119       8.198  -7.420 -20.523  1.00 98.13           H  
ATOM   4274  CD  ARG B 119       9.577  -7.878 -22.115  1.00 98.13           C  
ATOM   4275  HD2 ARG B 119       8.857  -8.021 -22.921  1.00 98.13           H  
ATOM   4276  HD3 ARG B 119      10.395  -8.582 -22.265  1.00 98.13           H  
ATOM   4277  NE  ARG B 119      10.062  -6.489 -22.182  1.00 98.13           N  
ATOM   4278  HE  ARG B 119       9.450  -5.772 -21.820  1.00 98.13           H  
ATOM   4279  NH1 ARG B 119      11.829  -6.902 -23.582  1.00 98.13           N  
ATOM   4280 HH11 ARG B 119      11.660  -7.891 -23.464  1.00 98.13           H  
ATOM   4281 HH12 ARG B 119      12.705  -6.633 -24.005  1.00 98.13           H  
ATOM   4282  NH2 ARG B 119      11.323  -4.799 -23.007  1.00 98.13           N  
ATOM   4283 HH21 ARG B 119      10.607  -4.168 -22.678  1.00 98.13           H  
ATOM   4284 HH22 ARG B 119      12.028  -4.476 -23.654  1.00 98.13           H  
ATOM   4285  CZ  ARG B 119      11.073  -6.072 -22.918  1.00 98.13           C  
ATOM   4286  N   LEU B 120      10.807  -8.895 -16.704  1.00 98.19           N  
ATOM   4287  H   LEU B 120      10.798  -7.909 -16.921  1.00 98.19           H  
ATOM   4288  CA  LEU B 120      11.738  -9.377 -15.684  1.00 98.19           C  
ATOM   4289  HA  LEU B 120      12.381 -10.144 -16.117  1.00 98.19           H  
ATOM   4290  C   LEU B 120      11.019 -10.026 -14.502  1.00 98.19           C  
ATOM   4291  CB  LEU B 120      12.584  -8.196 -15.191  1.00 98.19           C  
ATOM   4292  HB2 LEU B 120      11.919  -7.362 -14.969  1.00 98.19           H  
ATOM   4293  HB3 LEU B 120      13.070  -8.481 -14.257  1.00 98.19           H  
ATOM   4294  O   LEU B 120      11.457 -11.066 -14.018  1.00 98.19           O  
ATOM   4295  CG  LEU B 120      13.671  -7.739 -16.175  1.00 98.19           C  
ATOM   4296  HG  LEU B 120      13.234  -7.535 -17.152  1.00 98.19           H  
ATOM   4297  CD1 LEU B 120      14.289  -6.456 -15.631  1.00 98.19           C  
ATOM   4298 HD11 LEU B 120      13.492  -5.730 -15.468  1.00 98.19           H  
ATOM   4299 HD12 LEU B 120      14.996  -6.052 -16.355  1.00 98.19           H  
ATOM   4300 HD13 LEU B 120      14.791  -6.649 -14.683  1.00 98.19           H  
ATOM   4301  CD2 LEU B 120      14.791  -8.771 -16.327  1.00 98.19           C  
ATOM   4302 HD21 LEU B 120      15.571  -8.364 -16.971  1.00 98.19           H  
ATOM   4303 HD22 LEU B 120      15.203  -9.014 -15.348  1.00 98.19           H  
ATOM   4304 HD23 LEU B 120      14.401  -9.675 -16.794  1.00 98.19           H  
ATOM   4305  N   VAL B 121       9.907  -9.445 -14.046  1.00 98.31           N  
ATOM   4306  H   VAL B 121       9.601  -8.573 -14.454  1.00 98.31           H  
ATOM   4307  CA  VAL B 121       9.142 -10.018 -12.933  1.00 98.31           C  
ATOM   4308  HA  VAL B 121       9.825 -10.188 -12.101  1.00 98.31           H  
ATOM   4309  C   VAL B 121       8.577 -11.392 -13.294  1.00 98.31           C  
ATOM   4310  CB  VAL B 121       8.061  -9.035 -12.449  1.00 98.31           C  
ATOM   4311  HB  VAL B 121       7.518  -8.638 -13.307  1.00 98.31           H  
ATOM   4312  O   VAL B 121       8.596 -12.268 -12.435  1.00 98.31           O  
ATOM   4313  CG1 VAL B 121       7.056  -9.674 -11.489  1.00 98.31           C  
ATOM   4314 HG11 VAL B 121       7.576 -10.131 -10.648  1.00 98.31           H  
ATOM   4315 HG12 VAL B 121       6.358  -8.921 -11.123  1.00 98.31           H  
ATOM   4316 HG13 VAL B 121       6.487 -10.438 -12.020  1.00 98.31           H  
ATOM   4317  CG2 VAL B 121       8.729  -7.884 -11.689  1.00 98.31           C  
ATOM   4318 HG21 VAL B 121       7.987  -7.120 -11.457  1.00 98.31           H  
ATOM   4319 HG22 VAL B 121       9.170  -8.249 -10.761  1.00 98.31           H  
ATOM   4320 HG23 VAL B 121       9.515  -7.432 -12.294  1.00 98.31           H  
ATOM   4321  N   LEU B 122       8.141 -11.633 -14.535  1.00 98.09           N  
ATOM   4322  H   LEU B 122       8.158 -10.886 -15.214  1.00 98.09           H  
ATOM   4323  CA  LEU B 122       7.687 -12.964 -14.964  1.00 98.09           C  
ATOM   4324  HA  LEU B 122       6.902 -13.300 -14.287  1.00 98.09           H  
ATOM   4325  C   LEU B 122       8.797 -14.022 -14.880  1.00 98.09           C  
ATOM   4326  CB  LEU B 122       7.132 -12.892 -16.397  1.00 98.09           C  
ATOM   4327  HB2 LEU B 122       7.111 -13.901 -16.810  1.00 98.09           H  
ATOM   4328  HB3 LEU B 122       7.817 -12.308 -17.011  1.00 98.09           H  
ATOM   4329  O   LEU B 122       8.591 -15.065 -14.256  1.00 98.09           O  
ATOM   4330  CG  LEU B 122       5.720 -12.303 -16.520  1.00 98.09           C  
ATOM   4331  HG  LEU B 122       5.675 -11.323 -16.045  1.00 98.09           H  
ATOM   4332  CD1 LEU B 122       5.395 -12.154 -18.006  1.00 98.09           C  
ATOM   4333 HD11 LEU B 122       5.516 -13.114 -18.506  1.00 98.09           H  
ATOM   4334 HD12 LEU B 122       6.070 -11.424 -18.452  1.00 98.09           H  
ATOM   4335 HD13 LEU B 122       4.365 -11.819 -18.126  1.00 98.09           H  
ATOM   4336  CD2 LEU B 122       4.660 -13.210 -15.886  1.00 98.09           C  
ATOM   4337 HD21 LEU B 122       4.715 -14.209 -16.318  1.00 98.09           H  
ATOM   4338 HD22 LEU B 122       3.664 -12.802 -16.056  1.00 98.09           H  
ATOM   4339 HD23 LEU B 122       4.815 -13.277 -14.809  1.00 98.09           H  
ATOM   4340  N   GLU B 123       9.969 -13.742 -15.459  1.00 98.21           N  
ATOM   4341  H   GLU B 123      10.068 -12.864 -15.947  1.00 98.21           H  
ATOM   4342  CA  GLU B 123      11.122 -14.657 -15.430  1.00 98.21           C  
ATOM   4343  HA  GLU B 123      10.840 -15.620 -15.858  1.00 98.21           H  
ATOM   4344  C   GLU B 123      11.571 -14.944 -13.996  1.00 98.21           C  
ATOM   4345  CB  GLU B 123      12.291 -14.089 -16.258  1.00 98.21           C  
ATOM   4346  HB2 GLU B 123      12.474 -13.052 -15.975  1.00 98.21           H  
ATOM   4347  HB3 GLU B 123      13.187 -14.672 -16.045  1.00 98.21           H  
ATOM   4348  O   GLU B 123      11.637 -16.099 -13.575  1.00 98.21           O  
ATOM   4349  CG  GLU B 123      12.004 -14.175 -17.763  1.00 98.21           C  
ATOM   4350  HG2 GLU B 123      11.120 -13.578 -17.988  1.00 98.21           H  
ATOM   4351  HG3 GLU B 123      11.779 -15.216 -17.995  1.00 98.21           H  
ATOM   4352  CD  GLU B 123      13.161 -13.720 -18.673  1.00 98.21           C  
ATOM   4353  OE1 GLU B 123      13.035 -13.960 -19.895  1.00 98.21           O  
ATOM   4354  OE2 GLU B 123      14.160 -13.123 -18.195  1.00 98.21           O  
ATOM   4355  N   VAL B 124      11.785 -13.894 -13.205  1.00 98.36           N  
ATOM   4356  H   VAL B 124      11.687 -12.969 -13.598  1.00 98.36           H  
ATOM   4357  CA  VAL B 124      12.293 -14.030 -11.835  1.00 98.36           C  
ATOM   4358  HA  VAL B 124      13.149 -14.703 -11.858  1.00 98.36           H  
ATOM   4359  C   VAL B 124      11.255 -14.680 -10.909  1.00 98.36           C  
ATOM   4360  CB  VAL B 124      12.793 -12.661 -11.340  1.00 98.36           C  
ATOM   4361  HB  VAL B 124      11.987 -11.928 -11.393  1.00 98.36           H  
ATOM   4362  O   VAL B 124      11.619 -15.425 -10.001  1.00 98.36           O  
ATOM   4363  CG1 VAL B 124      13.323 -12.699  -9.909  1.00 98.36           C  
ATOM   4364 HG11 VAL B 124      12.551 -13.073  -9.237  1.00 98.36           H  
ATOM   4365 HG12 VAL B 124      14.187 -13.362  -9.870  1.00 98.36           H  
ATOM   4366 HG13 VAL B 124      13.617 -11.700  -9.585  1.00 98.36           H  
ATOM   4367  CG2 VAL B 124      13.975 -12.202 -12.206  1.00 98.36           C  
ATOM   4368 HG21 VAL B 124      13.656 -11.999 -13.228  1.00 98.36           H  
ATOM   4369 HG22 VAL B 124      14.735 -12.984 -12.236  1.00 98.36           H  
ATOM   4370 HG23 VAL B 124      14.423 -11.300 -11.789  1.00 98.36           H  
ATOM   4371  N   SER B 125       9.954 -14.489 -11.159  1.00 98.50           N  
ATOM   4372  H   SER B 125       9.694 -13.879 -11.920  1.00 98.50           H  
ATOM   4373  CA  SER B 125       8.899 -15.229 -10.448  1.00 98.50           C  
ATOM   4374  HA  SER B 125       9.041 -15.107  -9.374  1.00 98.50           H  
ATOM   4375  C   SER B 125       8.956 -16.727 -10.749  1.00 98.50           C  
ATOM   4376  CB  SER B 125       7.503 -14.710 -10.806  1.00 98.50           C  
ATOM   4377  HB2 SER B 125       7.340 -14.801 -11.879  1.00 98.50           H  
ATOM   4378  HB3 SER B 125       6.752 -15.307 -10.288  1.00 98.50           H  
ATOM   4379  O   SER B 125       8.852 -17.534  -9.826  1.00 98.50           O  
ATOM   4380  OG  SER B 125       7.359 -13.359 -10.426  1.00 98.50           O  
ATOM   4381  HG  SER B 125       7.829 -12.846 -11.087  1.00 98.50           H  
ATOM   4382  N   TRP B 126       9.156 -17.113 -12.016  1.00 98.12           N  
ATOM   4383  H   TRP B 126       9.293 -16.408 -12.726  1.00 98.12           H  
ATOM   4384  CA  TRP B 126       9.303 -18.521 -12.403  1.00 98.12           C  
ATOM   4385  HA  TRP B 126       8.424 -19.077 -12.076  1.00 98.12           H  
ATOM   4386  C   TRP B 126      10.515 -19.164 -11.722  1.00 98.12           C  
ATOM   4387  CB  TRP B 126       9.414 -18.635 -13.931  1.00 98.12           C  
ATOM   4388  HB2 TRP B 126      10.297 -18.101 -14.280  1.00 98.12           H  
ATOM   4389  HB3 TRP B 126       8.544 -18.162 -14.386  1.00 98.12           H  
ATOM   4390  O   TRP B 126      10.403 -20.225 -11.104  1.00 98.12           O  
ATOM   4391  CG  TRP B 126       9.502 -20.046 -14.421  1.00 98.12           C  
ATOM   4392  CD1 TRP B 126      10.629 -20.794 -14.485  1.00 98.12           C  
ATOM   4393  HD1 TRP B 126      11.616 -20.457 -14.203  1.00 98.12           H  
ATOM   4394  CD2 TRP B 126       8.423 -20.919 -14.859  1.00 98.12           C  
ATOM   4395  CE2 TRP B 126       8.967 -22.209 -15.132  1.00 98.12           C  
ATOM   4396  CE3 TRP B 126       7.034 -20.754 -15.039  1.00 98.12           C  
ATOM   4397  HE3 TRP B 126       6.600 -19.785 -14.840  1.00 98.12           H  
ATOM   4398  NE1 TRP B 126      10.317 -22.077 -14.891  1.00 98.12           N  
ATOM   4399  HE1 TRP B 126      10.993 -22.827 -14.889  1.00 98.12           H  
ATOM   4400  CH2 TRP B 126       6.795 -23.076 -15.766  1.00 98.12           C  
ATOM   4401  HH2 TRP B 126       6.168 -23.871 -16.144  1.00 98.12           H  
ATOM   4402  CZ2 TRP B 126       8.171 -23.285 -15.555  1.00 98.12           C  
ATOM   4403  HZ2 TRP B 126       8.646 -24.234 -15.752  1.00 98.12           H  
ATOM   4404  CZ3 TRP B 126       6.230 -21.814 -15.501  1.00 98.12           C  
ATOM   4405  HZ3 TRP B 126       5.173 -21.653 -15.656  1.00 98.12           H  
ATOM   4406  N   GLU B 127      11.660 -18.484 -11.770  1.00 97.88           N  
ATOM   4407  H   GLU B 127      11.688 -17.633 -12.314  1.00 97.88           H  
ATOM   4408  CA  GLU B 127      12.899 -18.931 -11.134  1.00 97.88           C  
ATOM   4409  HA  GLU B 127      13.186 -19.902 -11.540  1.00 97.88           H  
ATOM   4410  C   GLU B 127      12.745 -19.085  -9.612  1.00 97.88           C  
ATOM   4411  CB  GLU B 127      14.009 -17.918 -11.439  1.00 97.88           C  
ATOM   4412  HB2 GLU B 127      13.651 -16.930 -11.150  1.00 97.88           H  
ATOM   4413  HB3 GLU B 127      14.879 -18.159 -10.828  1.00 97.88           H  
ATOM   4414  O   GLU B 127      13.266 -20.041  -9.035  1.00 97.88           O  
ATOM   4415  CG  GLU B 127      14.446 -17.900 -12.917  1.00 97.88           C  
ATOM   4416  HG2 GLU B 127      13.570 -17.843 -13.562  1.00 97.88           H  
ATOM   4417  HG3 GLU B 127      14.954 -18.840 -13.132  1.00 97.88           H  
ATOM   4418  CD  GLU B 127      15.388 -16.725 -13.246  1.00 97.88           C  
ATOM   4419  OE1 GLU B 127      15.819 -16.631 -14.420  1.00 97.88           O  
ATOM   4420  OE2 GLU B 127      15.702 -15.937 -12.322  1.00 97.88           O  
ATOM   4421  N   ALA B 128      12.003 -18.194  -8.943  1.00 98.29           N  
ATOM   4422  H   ALA B 128      11.626 -17.404  -9.446  1.00 98.29           H  
ATOM   4423  CA  ALA B 128      11.766 -18.285  -7.501  1.00 98.29           C  
ATOM   4424  HA  ALA B 128      12.735 -18.308  -7.002  1.00 98.29           H  
ATOM   4425  C   ALA B 128      11.021 -19.576  -7.108  1.00 98.29           C  
ATOM   4426  CB  ALA B 128      11.020 -17.031  -7.029  1.00 98.29           C  
ATOM   4427  HB1 ALA B 128      10.883 -17.068  -5.949  1.00 98.29           H  
ATOM   4428  HB2 ALA B 128      11.592 -16.139  -7.284  1.00 98.29           H  
ATOM   4429  HB3 ALA B 128      10.042 -16.974  -7.508  1.00 98.29           H  
ATOM   4430  O   ALA B 128      11.381 -20.197  -6.104  1.00 98.29           O  
ATOM   4431  N   PHE B 129      10.043 -20.019  -7.908  1.00 97.50           N  
ATOM   4432  H   PHE B 129       9.803 -19.468  -8.720  1.00 97.50           H  
ATOM   4433  CA  PHE B 129       9.365 -21.307  -7.709  1.00 97.50           C  
ATOM   4434  HA  PHE B 129       9.003 -21.369  -6.683  1.00 97.50           H  
ATOM   4435  C   PHE B 129      10.303 -22.493  -7.925  1.00 97.50           C  
ATOM   4436  CB  PHE B 129       8.172 -21.435  -8.661  1.00 97.50           C  
ATOM   4437  HB2 PHE B 129       7.916 -22.489  -8.768  1.00 97.50           H  
ATOM   4438  HB3 PHE B 129       8.452 -21.069  -9.649  1.00 97.50           H  
ATOM   4439  O   PHE B 129      10.392 -23.378  -7.072  1.00 97.50           O  
ATOM   4440  CG  PHE B 129       6.930 -20.729  -8.187  1.00 97.50           C  
ATOM   4441  CD1 PHE B 129       6.200 -21.256  -7.108  1.00 97.50           C  
ATOM   4442  HD1 PHE B 129       6.533 -22.160  -6.620  1.00 97.50           H  
ATOM   4443  CD2 PHE B 129       6.490 -19.566  -8.832  1.00 97.50           C  
ATOM   4444  HD2 PHE B 129       7.031 -19.172  -9.679  1.00 97.50           H  
ATOM   4445  CE1 PHE B 129       5.039 -20.609  -6.660  1.00 97.50           C  
ATOM   4446  HE1 PHE B 129       4.469 -21.022  -5.840  1.00 97.50           H  
ATOM   4447  CE2 PHE B 129       5.339 -18.913  -8.376  1.00 97.50           C  
ATOM   4448  HE2 PHE B 129       5.012 -18.016  -8.882  1.00 97.50           H  
ATOM   4449  CZ  PHE B 129       4.615 -19.427  -7.284  1.00 97.50           C  
ATOM   4450  HZ  PHE B 129       3.730 -18.920  -6.929  1.00 97.50           H  
ATOM   4451  N   GLU B 130      11.057 -22.494  -9.028  1.00 95.48           N  
ATOM   4452  H   GLU B 130      10.946 -21.744  -9.695  1.00 95.48           H  
ATOM   4453  CA  GLU B 130      11.999 -23.577  -9.322  1.00 95.48           C  
ATOM   4454  HA  GLU B 130      11.448 -24.516  -9.380  1.00 95.48           H  
ATOM   4455  C   GLU B 130      13.061 -23.734  -8.230  1.00 95.48           C  
ATOM   4456  CB  GLU B 130      12.703 -23.324 -10.659  1.00 95.48           C  
ATOM   4457  HB2 GLU B 130      13.540 -24.017 -10.736  1.00 95.48           H  
ATOM   4458  HB3 GLU B 130      13.097 -22.308 -10.686  1.00 95.48           H  
ATOM   4459  O   GLU B 130      13.457 -24.858  -7.895  1.00 95.48           O  
ATOM   4460  CG  GLU B 130      11.777 -23.559 -11.856  1.00 95.48           C  
ATOM   4461  HG2 GLU B 130      11.030 -22.767 -11.904  1.00 95.48           H  
ATOM   4462  HG3 GLU B 130      11.257 -24.506 -11.709  1.00 95.48           H  
ATOM   4463  CD  GLU B 130      12.552 -23.628 -13.178  1.00 95.48           C  
ATOM   4464  OE1 GLU B 130      12.001 -24.245 -14.120  1.00 95.48           O  
ATOM   4465  OE2 GLU B 130      13.693 -23.119 -13.239  1.00 95.48           O  
ATOM   4466  N   ARG B 131      13.506 -22.615  -7.652  1.00 96.10           N  
ATOM   4467  H   ARG B 131      13.164 -21.739  -8.023  1.00 96.10           H  
ATOM   4468  CA  ARG B 131      14.475 -22.574  -6.552  1.00 96.10           C  
ATOM   4469  HA  ARG B 131      15.256 -23.313  -6.735  1.00 96.10           H  
ATOM   4470  C   ARG B 131      13.874 -22.964  -5.201  1.00 96.10           C  
ATOM   4471  CB  ARG B 131      15.120 -21.185  -6.512  1.00 96.10           C  
ATOM   4472  HB2 ARG B 131      15.731 -21.108  -5.612  1.00 96.10           H  
ATOM   4473  HB3 ARG B 131      14.344 -20.421  -6.470  1.00 96.10           H  
ATOM   4474  O   ARG B 131      14.617 -23.438  -4.351  1.00 96.10           O  
ATOM   4475  CG  ARG B 131      16.011 -20.964  -7.750  1.00 96.10           C  
ATOM   4476  HG2 ARG B 131      15.448 -21.135  -8.667  1.00 96.10           H  
ATOM   4477  HG3 ARG B 131      16.831 -21.682  -7.732  1.00 96.10           H  
ATOM   4478  CD  ARG B 131      16.580 -19.547  -7.791  1.00 96.10           C  
ATOM   4479  HD2 ARG B 131      17.109 -19.397  -8.733  1.00 96.10           H  
ATOM   4480  HD3 ARG B 131      15.758 -18.833  -7.755  1.00 96.10           H  
ATOM   4481  NE  ARG B 131      17.476 -19.340  -6.651  1.00 96.10           N  
ATOM   4482  HE  ARG B 131      17.044 -18.917  -5.842  1.00 96.10           H  
ATOM   4483  NH1 ARG B 131      19.481 -19.967  -7.599  1.00 96.10           N  
ATOM   4484 HH11 ARG B 131      19.104 -19.879  -8.532  1.00 96.10           H  
ATOM   4485 HH12 ARG B 131      20.474 -19.958  -7.416  1.00 96.10           H  
ATOM   4486  NH2 ARG B 131      19.303 -19.695  -5.403  1.00 96.10           N  
ATOM   4487 HH21 ARG B 131      18.770 -19.582  -4.552  1.00 96.10           H  
ATOM   4488 HH22 ARG B 131      20.284 -19.922  -5.327  1.00 96.10           H  
ATOM   4489  CZ  ARG B 131      18.743 -19.679  -6.567  1.00 96.10           C  
ATOM   4490  N   ALA B 132      12.558 -22.838  -5.026  1.00 96.26           N  
ATOM   4491  H   ALA B 132      12.014 -22.395  -5.753  1.00 96.26           H  
ATOM   4492  CA  ALA B 132      11.835 -23.386  -3.875  1.00 96.26           C  
ATOM   4493  HA  ALA B 132      12.433 -23.227  -2.977  1.00 96.26           H  
ATOM   4494  C   ALA B 132      11.582 -24.903  -3.981  1.00 96.26           C  
ATOM   4495  CB  ALA B 132      10.512 -22.624  -3.717  1.00 96.26           C  
ATOM   4496  HB1 ALA B 132       9.852 -22.834  -4.558  1.00 96.26           H  
ATOM   4497  HB2 ALA B 132      10.695 -21.551  -3.666  1.00 96.26           H  
ATOM   4498  HB3 ALA B 132      10.020 -22.939  -2.797  1.00 96.26           H  
ATOM   4499  O   ALA B 132      11.085 -25.513  -3.037  1.00 96.26           O  
ATOM   4500  N   GLY B 133      11.880 -25.519  -5.133  1.00 94.91           N  
ATOM   4501  H   GLY B 133      12.277 -24.969  -5.880  1.00 94.91           H  
ATOM   4502  CA  GLY B 133      11.502 -26.906  -5.414  1.00 94.91           C  
ATOM   4503  HA2 GLY B 133      12.054 -27.250  -6.288  1.00 94.91           H  
ATOM   4504  HA3 GLY B 133      11.766 -27.535  -4.564  1.00 94.91           H  
ATOM   4505  C   GLY B 133      10.004 -27.078  -5.692  1.00 94.91           C  
ATOM   4506  O   GLY B 133       9.488 -28.189  -5.590  1.00 94.91           O  
ATOM   4507  N   ILE B 134       9.305 -25.998  -6.052  1.00 94.59           N  
ATOM   4508  H   ILE B 134       9.797 -25.126  -6.185  1.00 94.59           H  
ATOM   4509  CA  ILE B 134       7.866 -25.997  -6.324  1.00 94.59           C  
ATOM   4510  HA  ILE B 134       7.433 -26.934  -5.973  1.00 94.59           H  
ATOM   4511  C   ILE B 134       7.653 -25.910  -7.832  1.00 94.59           C  
ATOM   4512  CB  ILE B 134       7.163 -24.856  -5.559  1.00 94.59           C  
ATOM   4513  HB  ILE B 134       7.642 -23.918  -5.841  1.00 94.59           H  
ATOM   4514  O   ILE B 134       8.181 -25.025  -8.502  1.00 94.59           O  
ATOM   4515  CG1 ILE B 134       7.336 -25.054  -4.035  1.00 94.59           C  
ATOM   4516 HG12 ILE B 134       6.811 -25.955  -3.718  1.00 94.59           H  
ATOM   4517 HG13 ILE B 134       8.392 -25.183  -3.798  1.00 94.59           H  
ATOM   4518  CG2 ILE B 134       5.666 -24.786  -5.931  1.00 94.59           C  
ATOM   4519 HG21 ILE B 134       5.169 -25.720  -5.668  1.00 94.59           H  
ATOM   4520 HG22 ILE B 134       5.536 -24.592  -6.995  1.00 94.59           H  
ATOM   4521 HG23 ILE B 134       5.181 -23.969  -5.397  1.00 94.59           H  
ATOM   4522  CD1 ILE B 134       6.845 -23.867  -3.203  1.00 94.59           C  
ATOM   4523 HD11 ILE B 134       7.280 -22.950  -3.600  1.00 94.59           H  
ATOM   4524 HD12 ILE B 134       7.169 -23.990  -2.170  1.00 94.59           H  
ATOM   4525 HD13 ILE B 134       5.757 -23.802  -3.223  1.00 94.59           H  
ATOM   4526  N   LYS B 135       6.846 -26.823  -8.373  1.00 93.28           N  
ATOM   4527  H   LYS B 135       6.395 -27.481  -7.752  1.00 93.28           H  
ATOM   4528  CA  LYS B 135       6.495 -26.842  -9.793  1.00 93.28           C  
ATOM   4529  HA  LYS B 135       7.409 -26.680 -10.365  1.00 93.28           H  
ATOM   4530  C   LYS B 135       5.488 -25.715 -10.064  1.00 93.28           C  
ATOM   4531  CB  LYS B 135       5.931 -28.233 -10.128  1.00 93.28           C  
ATOM   4532  HB2 LYS B 135       4.867 -28.271  -9.894  1.00 93.28           H  
ATOM   4533  HB3 LYS B 135       6.432 -28.970  -9.501  1.00 93.28           H  
ATOM   4534  O   LYS B 135       4.385 -25.780  -9.532  1.00 93.28           O  
ATOM   4535  CG  LYS B 135       6.164 -28.645 -11.583  1.00 93.28           C  
ATOM   4536  HG2 LYS B 135       7.241 -28.703 -11.741  1.00 93.28           H  
ATOM   4537  HG3 LYS B 135       5.743 -27.904 -12.262  1.00 93.28           H  
ATOM   4538  CD  LYS B 135       5.511 -30.019 -11.841  1.00 93.28           C  
ATOM   4539  HD2 LYS B 135       5.489 -30.594 -10.915  1.00 93.28           H  
ATOM   4540  HD3 LYS B 135       4.491 -29.883 -12.200  1.00 93.28           H  
ATOM   4541  CE  LYS B 135       6.347 -30.790 -12.852  1.00 93.28           C  
ATOM   4542  HE2 LYS B 135       7.353 -30.808 -12.433  1.00 93.28           H  
ATOM   4543  HE3 LYS B 135       6.377 -30.257 -13.803  1.00 93.28           H  
ATOM   4544  NZ  LYS B 135       5.948 -32.195 -13.073  1.00 93.28           N  
ATOM   4545  HZ1 LYS B 135       5.030 -32.271 -13.485  1.00 93.28           H  
ATOM   4546  HZ2 LYS B 135       6.633 -32.642 -13.666  1.00 93.28           H  
ATOM   4547  HZ3 LYS B 135       5.970 -32.696 -12.196  1.00 93.28           H  
ATOM   4548  N   PRO B 136       5.767 -24.719 -10.918  1.00 91.23           N  
ATOM   4549  CA  PRO B 136       4.837 -23.607 -11.137  1.00 91.23           C  
ATOM   4550  HA  PRO B 136       4.800 -22.993 -10.237  1.00 91.23           H  
ATOM   4551  C   PRO B 136       3.407 -24.016 -11.517  1.00 91.23           C  
ATOM   4552  CB  PRO B 136       5.476 -22.812 -12.265  1.00 91.23           C  
ATOM   4553  HB2 PRO B 136       5.226 -23.250 -13.231  1.00 91.23           H  
ATOM   4554  HB3 PRO B 136       5.155 -21.771 -12.224  1.00 91.23           H  
ATOM   4555  O   PRO B 136       2.442 -23.396 -11.091  1.00 91.23           O  
ATOM   4556  CG  PRO B 136       6.966 -22.985 -11.994  1.00 91.23           C  
ATOM   4557  HG2 PRO B 136       7.267 -22.332 -11.174  1.00 91.23           H  
ATOM   4558  HG3 PRO B 136       7.577 -22.794 -12.876  1.00 91.23           H  
ATOM   4559  CD  PRO B 136       7.046 -24.444 -11.558  1.00 91.23           C  
ATOM   4560  HD2 PRO B 136       7.169 -25.088 -12.429  1.00 91.23           H  
ATOM   4561  HD3 PRO B 136       7.889 -24.574 -10.879  1.00 91.23           H  
ATOM   4562  N   GLY B 137       3.247 -25.096 -12.286  1.00 91.06           N  
ATOM   4563  H   GLY B 137       4.070 -25.571 -12.627  1.00 91.06           H  
ATOM   4564  CA  GLY B 137       1.921 -25.605 -12.647  1.00 91.06           C  
ATOM   4565  HA2 GLY B 137       2.034 -26.386 -13.398  1.00 91.06           H  
ATOM   4566  HA3 GLY B 137       1.334 -24.795 -13.079  1.00 91.06           H  
ATOM   4567  C   GLY B 137       1.119 -26.190 -11.475  1.00 91.06           C  
ATOM   4568  O   GLY B 137      -0.101 -26.262 -11.577  1.00 91.06           O  
ATOM   4569  N   SER B 138       1.760 -26.597 -10.369  1.00 91.96           N  
ATOM   4570  H   SER B 138       2.744 -26.397 -10.259  1.00 91.96           H  
ATOM   4571  CA  SER B 138       1.068 -27.199  -9.216  1.00 91.96           C  
ATOM   4572  HA  SER B 138       0.277 -27.845  -9.596  1.00 91.96           H  
ATOM   4573  C   SER B 138       0.384 -26.178  -8.308  1.00 91.96           C  
ATOM   4574  CB  SER B 138       2.010 -28.081  -8.385  1.00 91.96           C  
ATOM   4575  HB2 SER B 138       1.416 -28.663  -7.680  1.00 91.96           H  
ATOM   4576  HB3 SER B 138       2.526 -28.775  -9.049  1.00 91.96           H  
ATOM   4577  O   SER B 138      -0.401 -26.566  -7.451  1.00 91.96           O  
ATOM   4578  OG  SER B 138       2.966 -27.337  -7.658  1.00 91.96           O  
ATOM   4579  HG  SER B 138       2.521 -26.838  -6.970  1.00 91.96           H  
ATOM   4580  N   VAL B 139       0.688 -24.892  -8.482  1.00 92.78           N  
ATOM   4581  H   VAL B 139       1.375 -24.656  -9.184  1.00 92.78           H  
ATOM   4582  CA  VAL B 139       0.084 -23.770  -7.743  1.00 92.78           C  
ATOM   4583  HA  VAL B 139      -0.501 -24.166  -6.913  1.00 92.78           H  
ATOM   4584  C   VAL B 139      -0.925 -22.995  -8.602  1.00 92.78           C  
ATOM   4585  CB  VAL B 139       1.168 -22.862  -7.130  1.00 92.78           C  
ATOM   4586  HB  VAL B 139       0.700 -21.972  -6.709  1.00 92.78           H  
ATOM   4587  O   VAL B 139      -1.346 -21.896  -8.266  1.00 92.78           O  
ATOM   4588  CG1 VAL B 139       1.913 -23.579  -5.997  1.00 92.78           C  
ATOM   4589 HG11 VAL B 139       2.439 -24.456  -6.375  1.00 92.78           H  
ATOM   4590 HG12 VAL B 139       1.200 -23.885  -5.232  1.00 92.78           H  
ATOM   4591 HG13 VAL B 139       2.632 -22.895  -5.546  1.00 92.78           H  
ATOM   4592  CG2 VAL B 139       2.208 -22.431  -8.168  1.00 92.78           C  
ATOM   4593 HG21 VAL B 139       2.884 -23.253  -8.406  1.00 92.78           H  
ATOM   4594 HG22 VAL B 139       2.790 -21.599  -7.772  1.00 92.78           H  
ATOM   4595 HG23 VAL B 139       1.710 -22.106  -9.082  1.00 92.78           H  
ATOM   4596  N   ARG B 140      -1.344 -23.553  -9.742  1.00 94.74           N  
ATOM   4597  H   ARG B 140      -1.006 -24.475  -9.977  1.00 94.74           H  
ATOM   4598  CA  ARG B 140      -2.429 -22.974 -10.539  1.00 94.74           C  
ATOM   4599  HA  ARG B 140      -2.245 -21.904 -10.639  1.00 94.74           H  
ATOM   4600  C   ARG B 140      -3.761 -23.165  -9.809  1.00 94.74           C  
ATOM   4601  CB  ARG B 140      -2.422 -23.611 -11.931  1.00 94.74           C  
ATOM   4602  HB2 ARG B 140      -2.701 -24.662 -11.852  1.00 94.74           H  
ATOM   4603  HB3 ARG B 140      -1.411 -23.551 -12.333  1.00 94.74           H  
ATOM   4604  O   ARG B 140      -4.075 -24.274  -9.385  1.00 94.74           O  
ATOM   4605  CG  ARG B 140      -3.375 -22.894 -12.895  1.00 94.74           C  
ATOM   4606  HG2 ARG B 140      -3.090 -21.844 -12.959  1.00 94.74           H  
ATOM   4607  HG3 ARG B 140      -4.403 -22.961 -12.537  1.00 94.74           H  
ATOM   4608  CD  ARG B 140      -3.280 -23.529 -14.286  1.00 94.74           C  
ATOM   4609  HD2 ARG B 140      -2.232 -23.703 -14.531  1.00 94.74           H  
ATOM   4610  HD3 ARG B 140      -3.773 -24.501 -14.256  1.00 94.74           H  
ATOM   4611  NE  ARG B 140      -3.905 -22.693 -15.333  1.00 94.74           N  
ATOM   4612  HE  ARG B 140      -4.886 -22.849 -15.512  1.00 94.74           H  
ATOM   4613  NH1 ARG B 140      -2.044 -21.464 -15.900  1.00 94.74           N  
ATOM   4614 HH11 ARG B 140      -1.596 -21.777 -15.050  1.00 94.74           H  
ATOM   4615 HH12 ARG B 140      -1.643 -20.656 -16.354  1.00 94.74           H  
ATOM   4616  NH2 ARG B 140      -3.920 -21.217 -17.070  1.00 94.74           N  
ATOM   4617 HH21 ARG B 140      -3.456 -20.481 -17.583  1.00 94.74           H  
ATOM   4618 HH22 ARG B 140      -4.901 -21.392 -17.230  1.00 94.74           H  
ATOM   4619  CZ  ARG B 140      -3.288 -21.802 -16.094  1.00 94.74           C  
ATOM   4620  N   GLY B 141      -4.560 -22.107  -9.707  1.00 95.36           N  
ATOM   4621  H   GLY B 141      -4.227 -21.214 -10.041  1.00 95.36           H  
ATOM   4622  CA  GLY B 141      -5.858 -22.117  -9.028  1.00 95.36           C  
ATOM   4623  HA2 GLY B 141      -6.438 -21.260  -9.370  1.00 95.36           H  
ATOM   4624  HA3 GLY B 141      -6.402 -23.024  -9.290  1.00 95.36           H  
ATOM   4625  C   GLY B 141      -5.774 -22.042  -7.500  1.00 95.36           C  
ATOM   4626  O   GLY B 141      -6.784 -22.250  -6.834  1.00 95.36           O  
ATOM   4627  N   THR B 142      -4.594 -21.781  -6.928  1.00 96.81           N  
ATOM   4628  H   THR B 142      -3.781 -21.616  -7.504  1.00 96.81           H  
ATOM   4629  CA  THR B 142      -4.434 -21.582  -5.481  1.00 96.81           C  
ATOM   4630  HA  THR B 142      -5.196 -22.163  -4.962  1.00 96.81           H  
ATOM   4631  C   THR B 142      -4.648 -20.122  -5.097  1.00 96.81           C  
ATOM   4632  CB  THR B 142      -3.068 -22.074  -4.972  1.00 96.81           C  
ATOM   4633  HB  THR B 142      -3.003 -21.918  -3.895  1.00 96.81           H  
ATOM   4634  O   THR B 142      -4.519 -19.210  -5.915  1.00 96.81           O  
ATOM   4635  CG2 THR B 142      -2.855 -23.559  -5.272  1.00 96.81           C  
ATOM   4636 HG21 THR B 142      -2.851 -23.733  -6.348  1.00 96.81           H  
ATOM   4637 HG22 THR B 142      -3.655 -24.143  -4.817  1.00 96.81           H  
ATOM   4638 HG23 THR B 142      -1.900 -23.877  -4.855  1.00 96.81           H  
ATOM   4639  OG1 THR B 142      -2.027 -21.377  -5.602  1.00 96.81           O  
ATOM   4640  HG1 THR B 142      -1.536 -20.831  -4.985  1.00 96.81           H  
ATOM   4641  N   ASP B 143      -4.902 -19.882  -3.814  1.00 97.85           N  
ATOM   4642  H   ASP B 143      -4.902 -20.658  -3.168  1.00 97.85           H  
ATOM   4643  CA  ASP B 143      -5.021 -18.556  -3.196  1.00 97.85           C  
ATOM   4644  HA  ASP B 143      -5.644 -17.937  -3.841  1.00 97.85           H  
ATOM   4645  C   ASP B 143      -3.667 -17.826  -3.056  1.00 97.85           C  
ATOM   4646  CB  ASP B 143      -5.751 -18.703  -1.846  1.00 97.85           C  
ATOM   4647  HB2 ASP B 143      -6.719 -19.171  -2.022  1.00 97.85           H  
ATOM   4648  HB3 ASP B 143      -5.942 -17.711  -1.435  1.00 97.85           H  
ATOM   4649  O   ASP B 143      -3.475 -17.021  -2.150  1.00 97.85           O  
ATOM   4650  CG  ASP B 143      -4.979 -19.536  -0.810  1.00 97.85           C  
ATOM   4651  OD1 ASP B 143      -3.850 -19.995  -1.104  1.00 97.85           O  
ATOM   4652  OD2 ASP B 143      -5.507 -19.762   0.297  1.00 97.85           O  
ATOM   4653  N   THR B 144      -2.695 -18.107  -3.929  1.00 98.48           N  
ATOM   4654  H   THR B 144      -2.913 -18.716  -4.705  1.00 98.48           H  
ATOM   4655  CA  THR B 144      -1.371 -17.483  -3.868  1.00 98.48           C  
ATOM   4656  HA  THR B 144      -1.008 -17.625  -2.850  1.00 98.48           H  
ATOM   4657  C   THR B 144      -1.480 -15.981  -4.136  1.00 98.48           C  
ATOM   4658  CB  THR B 144      -0.390 -18.173  -4.826  1.00 98.48           C  
ATOM   4659  HB  THR B 144      -0.785 -18.124  -5.841  1.00 98.48           H  
ATOM   4660  O   THR B 144      -2.037 -15.569  -5.149  1.00 98.48           O  
ATOM   4661  CG2 THR B 144       1.021 -17.583  -4.807  1.00 98.48           C  
ATOM   4662 HG21 THR B 144       0.999 -16.556  -5.171  1.00 98.48           H  
ATOM   4663 HG22 THR B 144       1.432 -17.601  -3.797  1.00 98.48           H  
ATOM   4664 HG23 THR B 144       1.660 -18.166  -5.470  1.00 98.48           H  
ATOM   4665  OG1 THR B 144      -0.273 -19.528  -4.439  1.00 98.48           O  
ATOM   4666  HG1 THR B 144      -0.056 -19.534  -3.504  1.00 98.48           H  
ATOM   4667  N   GLY B 145      -0.972 -15.148  -3.227  1.00 98.67           N  
ATOM   4668  H   GLY B 145      -0.519 -15.546  -2.417  1.00 98.67           H  
ATOM   4669  CA  GLY B 145      -0.978 -13.691  -3.389  1.00 98.67           C  
ATOM   4670  HA2 GLY B 145      -1.056 -13.214  -2.412  1.00 98.67           H  
ATOM   4671  HA3 GLY B 145      -1.857 -13.395  -3.962  1.00 98.67           H  
ATOM   4672  C   GLY B 145       0.269 -13.169  -4.111  1.00 98.67           C  
ATOM   4673  O   GLY B 145       1.323 -13.805  -4.075  1.00 98.67           O  
ATOM   4674  N   VAL B 146       0.174 -11.995  -4.738  1.00 98.86           N  
ATOM   4675  H   VAL B 146      -0.716 -11.518  -4.693  1.00 98.86           H  
ATOM   4676  CA  VAL B 146       1.281 -11.310  -5.429  1.00 98.86           C  
ATOM   4677  HA  VAL B 146       2.214 -11.819  -5.186  1.00 98.86           H  
ATOM   4678  C   VAL B 146       1.388  -9.866  -4.940  1.00 98.86           C  
ATOM   4679  CB  VAL B 146       1.126 -11.360  -6.963  1.00 98.86           C  
ATOM   4680  HB  VAL B 146       0.217 -10.834  -7.254  1.00 98.86           H  
ATOM   4681  O   VAL B 146       0.503  -9.047  -5.180  1.00 98.86           O  
ATOM   4682  CG1 VAL B 146       2.323 -10.693  -7.659  1.00 98.86           C  
ATOM   4683 HG11 VAL B 146       2.376  -9.637  -7.390  1.00 98.86           H  
ATOM   4684 HG12 VAL B 146       3.248 -11.190  -7.369  1.00 98.86           H  
ATOM   4685 HG13 VAL B 146       2.199 -10.760  -8.739  1.00 98.86           H  
ATOM   4686  CG2 VAL B 146       1.038 -12.800  -7.481  1.00 98.86           C  
ATOM   4687 HG21 VAL B 146       0.144 -13.284  -7.088  1.00 98.86           H  
ATOM   4688 HG22 VAL B 146       0.966 -12.794  -8.569  1.00 98.86           H  
ATOM   4689 HG23 VAL B 146       1.916 -13.369  -7.175  1.00 98.86           H  
ATOM   4690  N   PHE B 147       2.502  -9.533  -4.291  1.00 98.67           N  
ATOM   4691  H   PHE B 147       3.214 -10.241  -4.177  1.00 98.67           H  
ATOM   4692  CA  PHE B 147       2.735  -8.230  -3.665  1.00 98.67           C  
ATOM   4693  HA  PHE B 147       1.921  -7.547  -3.906  1.00 98.67           H  
ATOM   4694  C   PHE B 147       4.039  -7.644  -4.206  1.00 98.67           C  
ATOM   4695  CB  PHE B 147       2.779  -8.385  -2.134  1.00 98.67           C  
ATOM   4696  HB2 PHE B 147       2.918  -7.398  -1.692  1.00 98.67           H  
ATOM   4697  HB3 PHE B 147       3.648  -8.984  -1.862  1.00 98.67           H  
ATOM   4698  O   PHE B 147       5.125  -8.143  -3.906  1.00 98.67           O  
ATOM   4699  CG  PHE B 147       1.551  -9.031  -1.515  1.00 98.67           C  
ATOM   4700  CD1 PHE B 147       0.590  -8.249  -0.852  1.00 98.67           C  
ATOM   4701  HD1 PHE B 147       0.746  -7.184  -0.763  1.00 98.67           H  
ATOM   4702  CD2 PHE B 147       1.392 -10.429  -1.553  1.00 98.67           C  
ATOM   4703  HD2 PHE B 147       2.143 -11.046  -2.025  1.00 98.67           H  
ATOM   4704  CE1 PHE B 147      -0.547  -8.860  -0.286  1.00 98.67           C  
ATOM   4705  HE1 PHE B 147      -1.288  -8.291   0.257  1.00 98.67           H  
ATOM   4706  CE2 PHE B 147       0.256 -11.032  -0.991  1.00 98.67           C  
ATOM   4707  HE2 PHE B 147       0.143 -12.105  -1.015  1.00 98.67           H  
ATOM   4708  CZ  PHE B 147      -0.732 -10.243  -0.388  1.00 98.67           C  
ATOM   4709  HZ  PHE B 147      -1.617 -10.706   0.024  1.00 98.67           H  
ATOM   4710  N   MET B 148       3.950  -6.591  -5.018  1.00 98.61           N  
ATOM   4711  H   MET B 148       3.038  -6.203  -5.215  1.00 98.61           H  
ATOM   4712  CA  MET B 148       5.116  -6.034  -5.715  1.00 98.61           C  
ATOM   4713  HA  MET B 148       6.021  -6.542  -5.383  1.00 98.61           H  
ATOM   4714  C   MET B 148       5.316  -4.555  -5.408  1.00 98.61           C  
ATOM   4715  CB  MET B 148       4.989  -6.269  -7.227  1.00 98.61           C  
ATOM   4716  HB2 MET B 148       5.763  -5.704  -7.747  1.00 98.61           H  
ATOM   4717  HB3 MET B 148       4.017  -5.914  -7.569  1.00 98.61           H  
ATOM   4718  O   MET B 148       4.382  -3.765  -5.495  1.00 98.61           O  
ATOM   4719  CG  MET B 148       5.145  -7.750  -7.589  1.00 98.61           C  
ATOM   4720  HG2 MET B 148       4.894  -7.876  -8.642  1.00 98.61           H  
ATOM   4721  HG3 MET B 148       4.434  -8.337  -7.008  1.00 98.61           H  
ATOM   4722  SD  MET B 148       6.812  -8.416  -7.323  1.00 98.61           S  
ATOM   4723  CE  MET B 148       6.483 -10.135  -7.777  1.00 98.61           C  
ATOM   4724  HE1 MET B 148       5.767 -10.559  -7.073  1.00 98.61           H  
ATOM   4725  HE2 MET B 148       6.066 -10.182  -8.783  1.00 98.61           H  
ATOM   4726  HE3 MET B 148       7.408 -10.710  -7.743  1.00 98.61           H  
ATOM   4727  N   GLY B 149       6.553  -4.170  -5.106  1.00 98.60           N  
ATOM   4728  H   GLY B 149       7.255  -4.884  -4.974  1.00 98.60           H  
ATOM   4729  CA  GLY B 149       6.979  -2.776  -5.093  1.00 98.60           C  
ATOM   4730  HA2 GLY B 149       7.789  -2.660  -4.372  1.00 98.60           H  
ATOM   4731  HA3 GLY B 149       6.150  -2.137  -4.789  1.00 98.60           H  
ATOM   4732  C   GLY B 149       7.497  -2.343  -6.463  1.00 98.60           C  
ATOM   4733  O   GLY B 149       8.530  -2.851  -6.903  1.00 98.60           O  
ATOM   4734  N   ALA B 150       6.816  -1.417  -7.133  1.00 97.91           N  
ATOM   4735  H   ALA B 150       5.995  -1.005  -6.712  1.00 97.91           H  
ATOM   4736  CA  ALA B 150       7.243  -0.889  -8.430  1.00 97.91           C  
ATOM   4737  HA  ALA B 150       8.322  -0.738  -8.419  1.00 97.91           H  
ATOM   4738  C   ALA B 150       6.579   0.463  -8.727  1.00 97.91           C  
ATOM   4739  CB  ALA B 150       6.905  -1.905  -9.534  1.00 97.91           C  
ATOM   4740  HB1 ALA B 150       7.259  -1.537 -10.497  1.00 97.91           H  
ATOM   4741  HB2 ALA B 150       7.394  -2.857  -9.329  1.00 97.91           H  
ATOM   4742  HB3 ALA B 150       5.827  -2.060  -9.583  1.00 97.91           H  
ATOM   4743  O   ALA B 150       5.553   0.809  -8.147  1.00 97.91           O  
ATOM   4744  N   TYR B 151       7.141   1.196  -9.683  1.00 93.13           N  
ATOM   4745  H   TYR B 151       7.984   0.853 -10.122  1.00 93.13           H  
ATOM   4746  CA  TYR B 151       6.573   2.422 -10.246  1.00 93.13           C  
ATOM   4747  HA  TYR B 151       5.487   2.334 -10.253  1.00 93.13           H  
ATOM   4748  C   TYR B 151       7.041   2.582 -11.706  1.00 93.13           C  
ATOM   4749  CB  TYR B 151       6.939   3.614  -9.348  1.00 93.13           C  
ATOM   4750  HB2 TYR B 151       6.661   4.558  -9.818  1.00 93.13           H  
ATOM   4751  HB3 TYR B 151       6.341   3.539  -8.440  1.00 93.13           H  
ATOM   4752  O   TYR B 151       7.919   1.837 -12.155  1.00 93.13           O  
ATOM   4753  CG  TYR B 151       8.395   3.681  -8.963  1.00 93.13           C  
ATOM   4754  CD1 TYR B 151       8.774   3.308  -7.660  1.00 93.13           C  
ATOM   4755  HD1 TYR B 151       8.024   3.006  -6.943  1.00 93.13           H  
ATOM   4756  CD2 TYR B 151       9.353   4.107  -9.904  1.00 93.13           C  
ATOM   4757  HD2 TYR B 151       9.054   4.395 -10.901  1.00 93.13           H  
ATOM   4758  CE1 TYR B 151      10.123   3.378  -7.288  1.00 93.13           C  
ATOM   4759  HE1 TYR B 151      10.434   3.135  -6.283  1.00 93.13           H  
ATOM   4760  CE2 TYR B 151      10.706   4.163  -9.539  1.00 93.13           C  
ATOM   4761  HE2 TYR B 151      11.450   4.497 -10.247  1.00 93.13           H  
ATOM   4762  OH  TYR B 151      12.350   3.916  -7.854  1.00 93.13           O  
ATOM   4763  HH  TYR B 151      12.911   4.287  -8.539  1.00 93.13           H  
ATOM   4764  CZ  TYR B 151      11.072   3.803  -8.232  1.00 93.13           C  
ATOM   4765  N   PRO B 152       6.455   3.498 -12.498  1.00 89.78           N  
ATOM   4766  CA  PRO B 152       6.770   3.604 -13.921  1.00 89.78           C  
ATOM   4767  HA  PRO B 152       6.582   2.638 -14.388  1.00 89.78           H  
ATOM   4768  C   PRO B 152       8.227   4.021 -14.176  1.00 89.78           C  
ATOM   4769  CB  PRO B 152       5.787   4.630 -14.499  1.00 89.78           C  
ATOM   4770  HB2 PRO B 152       5.385   4.299 -15.456  1.00 89.78           H  
ATOM   4771  HB3 PRO B 152       6.269   5.601 -14.614  1.00 89.78           H  
ATOM   4772  O   PRO B 152       8.662   5.080 -13.729  1.00 89.78           O  
ATOM   4773  CG  PRO B 152       4.687   4.750 -13.449  1.00 89.78           C  
ATOM   4774  HG2 PRO B 152       4.313   5.773 -13.413  1.00 89.78           H  
ATOM   4775  HG3 PRO B 152       3.890   4.036 -13.656  1.00 89.78           H  
ATOM   4776  CD  PRO B 152       5.377   4.403 -12.140  1.00 89.78           C  
ATOM   4777  HD2 PRO B 152       5.799   5.311 -11.710  1.00 89.78           H  
ATOM   4778  HD3 PRO B 152       4.664   3.955 -11.448  1.00 89.78           H  
ATOM   4779  N   GLY B 153       8.959   3.236 -14.972  1.00 85.80           N  
ATOM   4780  H   GLY B 153       8.583   2.332 -15.223  1.00 85.80           H  
ATOM   4781  CA  GLY B 153      10.326   3.555 -15.420  1.00 85.80           C  
ATOM   4782  HA2 GLY B 153      10.829   2.621 -15.670  1.00 85.80           H  
ATOM   4783  HA3 GLY B 153      10.873   4.025 -14.603  1.00 85.80           H  
ATOM   4784  C   GLY B 153      10.406   4.477 -16.648  1.00 85.80           C  
ATOM   4785  O   GLY B 153      11.492   4.727 -17.178  1.00 85.80           O  
ATOM   4786  N   GLY B 154       9.254   4.946 -17.142  1.00 86.47           N  
ATOM   4787  H   GLY B 154       8.417   4.738 -16.617  1.00 86.47           H  
ATOM   4788  CA  GLY B 154       9.130   5.790 -18.334  1.00 86.47           C  
ATOM   4789  HA2 GLY B 154       8.153   6.273 -18.292  1.00 86.47           H  
ATOM   4790  HA3 GLY B 154       9.899   6.562 -18.319  1.00 86.47           H  
ATOM   4791  C   GLY B 154       9.213   5.049 -19.674  1.00 86.47           C  
ATOM   4792  O   GLY B 154       9.459   5.674 -20.704  1.00 86.47           O  
ATOM   4793  N   TYR B 155       9.033   3.724 -19.682  1.00 91.88           N  
ATOM   4794  H   TYR B 155       8.802   3.256 -18.817  1.00 91.88           H  
ATOM   4795  CA  TYR B 155       9.097   2.925 -20.906  1.00 91.88           C  
ATOM   4796  HA  TYR B 155      10.068   3.102 -21.370  1.00 91.88           H  
ATOM   4797  C   TYR B 155       8.013   3.329 -21.914  1.00 91.88           C  
ATOM   4798  CB  TYR B 155       8.990   1.433 -20.573  1.00 91.88           C  
ATOM   4799  HB2 TYR B 155       9.727   1.179 -19.811  1.00 91.88           H  
ATOM   4800  HB3 TYR B 155       8.004   1.223 -20.160  1.00 91.88           H  
ATOM   4801  O   TYR B 155       6.842   3.448 -21.561  1.00 91.88           O  
ATOM   4802  CG  TYR B 155       9.230   0.556 -21.785  1.00 91.88           C  
ATOM   4803  CD1 TYR B 155       8.158  -0.068 -22.453  1.00 91.88           C  
ATOM   4804  HD1 TYR B 155       7.143   0.053 -22.103  1.00 91.88           H  
ATOM   4805  CD2 TYR B 155      10.543   0.397 -22.266  1.00 91.88           C  
ATOM   4806  HD2 TYR B 155      11.367   0.868 -21.751  1.00 91.88           H  
ATOM   4807  CE1 TYR B 155       8.417  -0.868 -23.582  1.00 91.88           C  
ATOM   4808  HE1 TYR B 155       7.620  -1.368 -24.113  1.00 91.88           H  
ATOM   4809  CE2 TYR B 155      10.797  -0.384 -23.403  1.00 91.88           C  
ATOM   4810  HE2 TYR B 155      11.808  -0.501 -23.766  1.00 91.88           H  
ATOM   4811  OH  TYR B 155       9.998  -1.806 -25.128  1.00 91.88           O  
ATOM   4812  HH  TYR B 155      10.897  -1.705 -25.449  1.00 91.88           H  
ATOM   4813  CZ  TYR B 155       9.731  -1.030 -24.054  1.00 91.88           C  
ATOM   4814  N   GLY B 156       8.402   3.526 -23.176  1.00 85.03           N  
ATOM   4815  H   GLY B 156       9.379   3.407 -23.402  1.00 85.03           H  
ATOM   4816  CA  GLY B 156       7.463   3.766 -24.274  1.00 85.03           C  
ATOM   4817  HA2 GLY B 156       7.998   3.696 -25.222  1.00 85.03           H  
ATOM   4818  HA3 GLY B 156       6.704   2.984 -24.251  1.00 85.03           H  
ATOM   4819  C   GLY B 156       6.731   5.112 -24.247  1.00 85.03           C  
ATOM   4820  O   GLY B 156       5.803   5.296 -25.032  1.00 85.03           O  
ATOM   4821  N   ILE B 157       7.117   6.060 -23.382  1.00 75.95           N  
ATOM   4822  H   ILE B 157       7.870   5.853 -22.740  1.00 75.95           H  
ATOM   4823  CA  ILE B 157       6.495   7.392 -23.339  1.00 75.95           C  
ATOM   4824  HA  ILE B 157       5.444   7.260 -23.081  1.00 75.95           H  
ATOM   4825  C   ILE B 157       6.552   8.042 -24.731  1.00 75.95           C  
ATOM   4826  CB  ILE B 157       7.143   8.283 -22.251  1.00 75.95           C  
ATOM   4827  HB  ILE B 157       8.227   8.222 -22.347  1.00 75.95           H  
ATOM   4828  O   ILE B 157       7.621   8.201 -25.315  1.00 75.95           O  
ATOM   4829  CG1 ILE B 157       6.729   7.773 -20.851  1.00 75.95           C  
ATOM   4830 HG12 ILE B 157       5.646   7.844 -20.750  1.00 75.95           H  
ATOM   4831 HG13 ILE B 157       6.999   6.721 -20.757  1.00 75.95           H  
ATOM   4832  CG2 ILE B 157       6.728   9.759 -22.416  1.00 75.95           C  
ATOM   4833 HG21 ILE B 157       7.230  10.379 -21.673  1.00 75.95           H  
ATOM   4834 HG22 ILE B 157       7.041  10.147 -23.385  1.00 75.95           H  
ATOM   4835 HG23 ILE B 157       5.647   9.861 -22.312  1.00 75.95           H  
ATOM   4836  CD1 ILE B 157       7.372   8.532 -19.680  1.00 75.95           C  
ATOM   4837 HD11 ILE B 157       7.041   9.570 -19.658  1.00 75.95           H  
ATOM   4838 HD12 ILE B 157       7.059   8.075 -18.741  1.00 75.95           H  
ATOM   4839 HD13 ILE B 157       8.458   8.493 -19.761  1.00 75.95           H  
ATOM   4840  N   GLY B 158       5.383   8.428 -25.250  1.00 73.13           N  
ATOM   4841  H   GLY B 158       4.543   8.206 -24.735  1.00 73.13           H  
ATOM   4842  CA  GLY B 158       5.233   9.077 -26.557  1.00 73.13           C  
ATOM   4843  HA2 GLY B 158       4.267   9.582 -26.590  1.00 73.13           H  
ATOM   4844  HA3 GLY B 158       6.014   9.828 -26.669  1.00 73.13           H  
ATOM   4845  C   GLY B 158       5.311   8.142 -27.772  1.00 73.13           C  
ATOM   4846  O   GLY B 158       5.133   8.614 -28.893  1.00 73.13           O  
ATOM   4847  N   ALA B 159       5.549   6.841 -27.585  1.00 80.35           N  
ATOM   4848  H   ALA B 159       5.632   6.488 -26.643  1.00 80.35           H  
ATOM   4849  CA  ALA B 159       5.605   5.864 -28.672  1.00 80.35           C  
ATOM   4850  HA  ALA B 159       5.917   6.375 -29.583  1.00 80.35           H  
ATOM   4851  C   ALA B 159       4.234   5.219 -28.949  1.00 80.35           C  
ATOM   4852  CB  ALA B 159       6.677   4.818 -28.342  1.00 80.35           C  
ATOM   4853  HB1 ALA B 159       6.792   4.130 -29.180  1.00 80.35           H  
ATOM   4854  HB2 ALA B 159       7.630   5.310 -28.148  1.00 80.35           H  
ATOM   4855  HB3 ALA B 159       6.378   4.250 -27.460  1.00 80.35           H  
ATOM   4856  O   ALA B 159       3.418   5.049 -28.044  1.00 80.35           O  
ATOM   4857  N   ASP B 160       3.993   4.795 -30.197  1.00 81.52           N  
ATOM   4858  H   ASP B 160       4.697   4.937 -30.907  1.00 81.52           H  
ATOM   4859  CA  ASP B 160       2.861   3.913 -30.509  1.00 81.52           C  
ATOM   4860  HA  ASP B 160       1.990   4.266 -29.958  1.00 81.52           H  
ATOM   4861  C   ASP B 160       3.173   2.486 -30.034  1.00 81.52           C  
ATOM   4862  CB  ASP B 160       2.485   3.942 -32.009  1.00 81.52           C  
ATOM   4863  HB2 ASP B 160       2.234   4.964 -32.292  1.00 81.52           H  
ATOM   4864  HB3 ASP B 160       3.340   3.622 -32.606  1.00 81.52           H  
ATOM   4865  O   ASP B 160       3.943   1.759 -30.663  1.00 81.52           O  
ATOM   4866  CG  ASP B 160       1.278   3.031 -32.320  1.00 81.52           C  
ATOM   4867  OD1 ASP B 160       0.644   2.520 -31.373  1.00 81.52           O  
ATOM   4868  OD2 ASP B 160       0.898   2.808 -33.492  1.00 81.52           O  
ATOM   4869  N   LEU B 161       2.533   2.069 -28.941  1.00 84.98           N  
ATOM   4870  H   LEU B 161       1.966   2.746 -28.451  1.00 84.98           H  
ATOM   4871  CA  LEU B 161       2.659   0.726 -28.365  1.00 84.98           C  
ATOM   4872  HA  LEU B 161       3.670   0.370 -28.564  1.00 84.98           H  
ATOM   4873  C   LEU B 161       1.745  -0.311 -29.044  1.00 84.98           C  
ATOM   4874  CB  LEU B 161       2.477   0.816 -26.838  1.00 84.98           C  
ATOM   4875  HB2 LEU B 161       1.495   1.241 -26.630  1.00 84.98           H  
ATOM   4876  HB3 LEU B 161       2.500  -0.188 -26.413  1.00 84.98           H  
ATOM   4877  O   LEU B 161       1.434  -1.353 -28.471  1.00 84.98           O  
ATOM   4878  CG  LEU B 161       3.549   1.664 -26.124  1.00 84.98           C  
ATOM   4879  HG  LEU B 161       3.537   2.681 -26.518  1.00 84.98           H  
ATOM   4880  CD1 LEU B 161       3.236   1.728 -24.631  1.00 84.98           C  
ATOM   4881 HD11 LEU B 161       3.238   0.727 -24.200  1.00 84.98           H  
ATOM   4882 HD12 LEU B 161       2.264   2.200 -24.482  1.00 84.98           H  
ATOM   4883 HD13 LEU B 161       3.987   2.336 -24.126  1.00 84.98           H  
ATOM   4884  CD2 LEU B 161       4.960   1.091 -26.284  1.00 84.98           C  
ATOM   4885 HD21 LEU B 161       5.265   1.105 -27.330  1.00 84.98           H  
ATOM   4886 HD22 LEU B 161       5.665   1.704 -25.723  1.00 84.98           H  
ATOM   4887 HD23 LEU B 161       4.995   0.074 -25.894  1.00 84.98           H  
ATOM   4888  N   GLY B 162       1.274  -0.045 -30.265  1.00 77.62           N  
ATOM   4889  H   GLY B 162       1.467   0.868 -30.653  1.00 77.62           H  
ATOM   4890  CA  GLY B 162       0.576  -1.022 -31.104  1.00 77.62           C  
ATOM   4891  HA2 GLY B 162       0.415  -0.574 -32.084  1.00 77.62           H  
ATOM   4892  HA3 GLY B 162       1.209  -1.903 -31.220  1.00 77.62           H  
ATOM   4893  C   GLY B 162      -0.781  -1.473 -30.556  1.00 77.62           C  
ATOM   4894  O   GLY B 162      -1.233  -2.572 -30.883  1.00 77.62           O  
ATOM   4895  N   GLY B 163      -1.417  -0.637 -29.731  1.00 79.08           N  
ATOM   4896  H   GLY B 163      -0.954   0.232 -29.510  1.00 79.08           H  
ATOM   4897  CA  GLY B 163      -2.670  -0.937 -29.032  1.00 79.08           C  
ATOM   4898  HA2 GLY B 163      -3.193  -0.001 -28.837  1.00 79.08           H  
ATOM   4899  HA3 GLY B 163      -3.305  -1.567 -29.656  1.00 79.08           H  
ATOM   4900  C   GLY B 163      -2.503  -1.625 -27.677  1.00 79.08           C  
ATOM   4901  O   GLY B 163      -3.504  -1.962 -27.061  1.00 79.08           O  
ATOM   4902  N   PHE B 164      -1.276  -1.821 -27.189  1.00 87.05           N  
ATOM   4903  H   PHE B 164      -0.472  -1.575 -27.750  1.00 87.05           H  
ATOM   4904  CA  PHE B 164      -1.028  -2.364 -25.850  1.00 87.05           C  
ATOM   4905  HA  PHE B 164      -1.888  -2.957 -25.539  1.00 87.05           H  
ATOM   4906  C   PHE B 164      -0.849  -1.283 -24.775  1.00 87.05           C  
ATOM   4907  CB  PHE B 164       0.182  -3.307 -25.894  1.00 87.05           C  
ATOM   4908  HB2 PHE B 164       1.053  -2.734 -26.214  1.00 87.05           H  
ATOM   4909  HB3 PHE B 164       0.385  -3.674 -24.889  1.00 87.05           H  
ATOM   4910  O   PHE B 164      -0.562  -1.634 -23.632  1.00 87.05           O  
ATOM   4911  CG  PHE B 164       0.010  -4.516 -26.789  1.00 87.05           C  
ATOM   4912  CD1 PHE B 164      -0.847  -5.559 -26.394  1.00 87.05           C  
ATOM   4913  HD1 PHE B 164      -1.387  -5.494 -25.461  1.00 87.05           H  
ATOM   4914  CD2 PHE B 164       0.732  -4.625 -27.992  1.00 87.05           C  
ATOM   4915  HD2 PHE B 164       1.419  -3.843 -28.280  1.00 87.05           H  
ATOM   4916  CE1 PHE B 164      -0.984  -6.703 -27.200  1.00 87.05           C  
ATOM   4917  HE1 PHE B 164      -1.621  -7.511 -26.873  1.00 87.05           H  
ATOM   4918  CE2 PHE B 164       0.600  -5.770 -28.794  1.00 87.05           C  
ATOM   4919  HE2 PHE B 164       1.214  -5.864 -29.678  1.00 87.05           H  
ATOM   4920  CZ  PHE B 164      -0.264  -6.809 -28.402  1.00 87.05           C  
ATOM   4921  HZ  PHE B 164      -0.344  -7.711 -28.990  1.00 87.05           H  
ATOM   4922  N   GLY B 165      -0.997   0.011 -25.087  1.00 84.49           N  
ATOM   4923  H   GLY B 165      -1.395   0.275 -25.977  1.00 84.49           H  
ATOM   4924  CA  GLY B 165      -0.648   1.102 -24.168  1.00 84.49           C  
ATOM   4925  HA2 GLY B 165      -0.808   2.059 -24.666  1.00 84.49           H  
ATOM   4926  HA3 GLY B 165       0.408   1.025 -23.912  1.00 84.49           H  
ATOM   4927  C   GLY B 165      -1.445   1.096 -22.862  1.00 84.49           C  
ATOM   4928  O   GLY B 165      -0.939   1.531 -21.832  1.00 84.49           O  
ATOM   4929  N   THR B 166      -2.636   0.495 -22.863  1.00 83.53           N  
ATOM   4930  H   THR B 166      -3.006   0.193 -23.753  1.00 83.53           H  
ATOM   4931  CA  THR B 166      -3.476   0.297 -21.671  1.00 83.53           C  
ATOM   4932  HA  THR B 166      -3.580   1.258 -21.168  1.00 83.53           H  
ATOM   4933  C   THR B 166      -2.888  -0.678 -20.644  1.00 83.53           C  
ATOM   4934  CB  THR B 166      -4.870  -0.223 -22.069  1.00 83.53           C  
ATOM   4935  HB  THR B 166      -4.979  -1.258 -21.747  1.00 83.53           H  
ATOM   4936  O   THR B 166      -3.156  -0.546 -19.454  1.00 83.53           O  
ATOM   4937  CG2 THR B 166      -5.961   0.605 -21.416  1.00 83.53           C
[truncated: 1,680,031 more chars]
