# Supplementary material for: Module-Based Polyketide Synthase Engineering for de Novo Polyketide Biosynthesis
Source: ACS Synth Biol. 2023 Oct 23;12(11):3148–55. doi: 10.1021/acssynbio.3c00282 (PMC10661043; doi:10.1021/acssynbio.3c00282)
Supplement: Supplementary file 2 — sb3c00282_si_002.zip [file sb3c00282_si_002.zip › Final_PKS_Structures/menzella_pdbs/eryM6_ACP_eryM1_KSAT_dimer.pdb]

ATOM      1  N   LEU A   1      16.210 -26.707  15.930  1.00 27.49           N  
ATOM      2  H   LEU A   1      15.581 -26.641  15.142  1.00 27.49           H  
ATOM      3  H2  LEU A   1      16.623 -27.629  15.957  1.00 27.49           H  
ATOM      4  H3  LEU A   1      16.947 -26.028  15.811  1.00 27.49           H  
ATOM      5  CA  LEU A   1      15.486 -26.437  17.197  1.00 27.49           C  
ATOM      6  HA  LEU A   1      16.185 -26.525  18.029  1.00 27.49           H  
ATOM      7  C   LEU A   1      14.419 -27.483  17.450  1.00 27.49           C  
ATOM      8  CB  LEU A   1      14.919 -25.021  17.229  1.00 27.49           C  
ATOM      9  HB2 LEU A   1      14.323 -24.858  16.331  1.00 27.49           H  
ATOM     10  HB3 LEU A   1      14.273 -24.888  18.096  1.00 27.49           H  
ATOM     11  O   LEU A   1      14.497 -28.158  18.459  1.00 27.49           O  
ATOM     12  CG  LEU A   1      16.090 -24.031  17.298  1.00 27.49           C  
ATOM     13  HG  LEU A   1      16.937 -24.425  16.736  1.00 27.49           H  
ATOM     14  CD1 LEU A   1      15.691 -22.772  16.566  1.00 27.49           C  
ATOM     15 HD11 LEU A   1      14.783 -22.337  16.983  1.00 27.49           H  
ATOM     16 HD12 LEU A   1      16.544 -22.096  16.608  1.00 27.49           H  
ATOM     17 HD13 LEU A   1      15.499 -22.982  15.513  1.00 27.49           H  
ATOM     18  CD2 LEU A   1      16.581 -23.830  18.730  1.00 27.49           C  
ATOM     19 HD21 LEU A   1      15.764 -23.489  19.366  1.00 27.49           H  
ATOM     20 HD22 LEU A   1      17.365 -23.074  18.748  1.00 27.49           H  
ATOM     21 HD23 LEU A   1      16.982 -24.756  19.143  1.00 27.49           H  
ATOM     22  N   THR A   2      13.516 -27.723  16.501  1.00 32.85           N  
ATOM     23  H   THR A   2      13.439 -27.115  15.698  1.00 32.85           H  
ATOM     24  CA  THR A   2      12.487 -28.779  16.587  1.00 32.85           C  
ATOM     25  HA  THR A   2      11.772 -28.517  17.367  1.00 32.85           H  
ATOM     26  C   THR A   2      13.021 -30.177  16.934  1.00 32.85           C  
ATOM     27  CB  THR A   2      11.739 -28.859  15.250  1.00 32.85           C  
ATOM     28  HB  THR A   2      11.112 -29.750  15.230  1.00 32.85           H  
ATOM     29  O   THR A   2      12.403 -30.887  17.720  1.00 32.85           O  
ATOM     30  CG2 THR A   2      10.864 -27.627  15.021  1.00 32.85           C  
ATOM     31 HG21 THR A   2      11.469 -26.722  14.958  1.00 32.85           H  
ATOM     32 HG22 THR A   2      10.157 -27.522  15.843  1.00 32.85           H  
ATOM     33 HG23 THR A   2      10.303 -27.741  14.093  1.00 32.85           H  
ATOM     34  OG1 THR A   2      12.678 -28.904  14.192  1.00 32.85           O  
ATOM     35  HG1 THR A   2      12.181 -28.991  13.375  1.00 32.85           H  
ATOM     36  N   ALA A   3      14.189 -30.571  16.414  1.00 35.56           N  
ATOM     37  H   ALA A   3      14.584 -30.021  15.665  1.00 35.56           H  
ATOM     38  CA  ALA A   3      14.807 -31.862  16.740  1.00 35.56           C  
ATOM     39  HA  ALA A   3      14.094 -32.653  16.506  1.00 35.56           H  
ATOM     40  C   ALA A   3      15.178 -32.023  18.229  1.00 35.56           C  
ATOM     41  CB  ALA A   3      16.039 -32.049  15.846  1.00 35.56           C  
ATOM     42  HB1 ALA A   3      15.751 -31.996  14.796  1.00 35.56           H  
ATOM     43  HB2 ALA A   3      16.784 -31.284  16.064  1.00 35.56           H  
ATOM     44  HB3 ALA A   3      16.475 -33.029  16.038  1.00 35.56           H  
ATOM     45  O   ALA A   3      15.181 -33.146  18.726  1.00 35.56           O  
ATOM     46  N   LEU A   4      15.453 -30.926  18.949  1.00 36.63           N  
ATOM     47  H   LEU A   4      15.303 -30.016  18.538  1.00 36.63           H  
ATOM     48  CA  LEU A   4      15.764 -30.972  20.382  1.00 36.63           C  
ATOM     49  HA  LEU A   4      16.588 -31.669  20.536  1.00 36.63           H  
ATOM     50  C   LEU A   4      14.562 -31.501  21.175  1.00 36.63           C  
ATOM     51  CB  LEU A   4      16.194 -29.568  20.851  1.00 36.63           C  
ATOM     52  HB2 LEU A   4      15.357 -28.885  20.708  1.00 36.63           H  
ATOM     53  HB3 LEU A   4      17.025 -29.227  20.235  1.00 36.63           H  
ATOM     54  O   LEU A   4      14.711 -32.440  21.951  1.00 36.63           O  
ATOM     55  CG  LEU A   4      16.605 -29.481  22.332  1.00 36.63           C  
ATOM     56  HG  LEU A   4      15.782 -29.817  22.962  1.00 36.63           H  
ATOM     57  CD1 LEU A   4      17.844 -30.325  22.634  1.00 36.63           C  
ATOM     58 HD11 LEU A   4      18.137 -30.176  23.673  1.00 36.63           H  
ATOM     59 HD12 LEU A   4      18.672 -30.040  21.985  1.00 36.63           H  
ATOM     60 HD13 LEU A   4      17.617 -31.383  22.506  1.00 36.63           H  
ATOM     61  CD2 LEU A   4      16.913 -28.024  22.678  1.00 36.63           C  
ATOM     62 HD21 LEU A   4      16.036 -27.405  22.487  1.00 36.63           H  
ATOM     63 HD22 LEU A   4      17.760 -27.660  22.096  1.00 36.63           H  
ATOM     64 HD23 LEU A   4      17.150 -27.949  23.739  1.00 36.63           H  
ATOM     65  N   GLY A   5      13.363 -30.986  20.885  1.00 36.78           N  
ATOM     66  H   GLY A   5      13.305 -30.215  20.236  1.00 36.78           H  
ATOM     67  CA  GLY A   5      12.124 -31.470  21.502  1.00 36.78           C  
ATOM     68  HA2 GLY A   5      11.290 -30.856  21.161  1.00 36.78           H  
ATOM     69  HA3 GLY A   5      12.197 -31.375  22.585  1.00 36.78           H  
ATOM     70  C   GLY A   5      11.810 -32.934  21.168  1.00 36.78           C  
ATOM     71  O   GLY A   5      11.226 -33.650  21.977  1.00 36.78           O  
ATOM     72  N   ALA A   6      12.247 -33.429  20.004  1.00 44.62           N  
ATOM     73  H   ALA A   6      12.746 -32.819  19.372  1.00 44.62           H  
ATOM     74  CA  ALA A   6      12.081 -34.841  19.665  1.00 44.62           C  
ATOM     75  HA  ALA A   6      11.037 -35.104  19.834  1.00 44.62           H  
ATOM     76  C   ALA A   6      12.924 -35.755  20.573  1.00 44.62           C  
ATOM     77  CB  ALA A   6      12.384 -35.057  18.178  1.00 44.62           C  
ATOM     78  HB1 ALA A   6      13.437 -34.866  17.973  1.00 44.62           H  
ATOM     79  HB2 ALA A   6      12.160 -36.090  17.910  1.00 44.62           H  
ATOM     80  HB3 ALA A   6      11.770 -34.390  17.573  1.00 44.62           H  
ATOM     81  O   ALA A   6      12.395 -36.741  21.089  1.00 44.62           O  
ATOM     82  N   TYR A   7      14.205 -35.433  20.788  1.00 42.57           N  
ATOM     83  H   TYR A   7      14.569 -34.585  20.378  1.00 42.57           H  
ATOM     84  CA  TYR A   7      15.089 -36.232  21.645  1.00 42.57           C  
ATOM     85  HA  TYR A   7      14.941 -37.284  21.400  1.00 42.57           H  
ATOM     86  C   TYR A   7      14.758 -36.103  23.133  1.00 42.57           C  
ATOM     87  CB  TYR A   7      16.561 -35.902  21.371  1.00 42.57           C  
ATOM     88  HB2 TYR A   7      16.678 -34.827  21.232  1.00 42.57           H  
ATOM     89  HB3 TYR A   7      17.150 -36.179  22.246  1.00 42.57           H  
ATOM     90  O   TYR A   7      14.857 -37.108  23.833  1.00 42.57           O  
ATOM     91  CG  TYR A   7      17.127 -36.656  20.182  1.00 42.57           C  
ATOM     92  CD1 TYR A   7      17.523 -38.000  20.333  1.00 42.57           C  
ATOM     93  HD1 TYR A   7      17.434 -38.481  21.296  1.00 42.57           H  
ATOM     94  CD2 TYR A   7      17.247 -36.026  18.929  1.00 42.57           C  
ATOM     95  HD2 TYR A   7      16.940 -34.996  18.818  1.00 42.57           H  
ATOM     96  CE1 TYR A   7      18.042 -38.712  19.235  1.00 42.57           C  
ATOM     97  HE1 TYR A   7      18.355 -39.740  19.343  1.00 42.57           H  
ATOM     98  CE2 TYR A   7      17.770 -36.733  17.829  1.00 42.57           C  
ATOM     99  HE2 TYR A   7      17.866 -36.245  16.870  1.00 42.57           H  
ATOM    100  OH  TYR A   7      18.678 -38.767  16.927  1.00 42.57           O  
ATOM    101  HH  TYR A   7      18.750 -38.223  16.139  1.00 42.57           H  
ATOM    102  CZ  TYR A   7      18.170 -38.078  17.983  1.00 42.57           C  
ATOM    103  N   ASP A   8      14.293 -34.939  23.595  1.00 43.83           N  
ATOM    104  H   ASP A   8      14.287 -34.130  22.990  1.00 43.83           H  
ATOM    105  CA  ASP A   8      13.823 -34.752  24.975  1.00 43.83           C  
ATOM    106  HA  ASP A   8      14.644 -34.941  25.667  1.00 43.83           H  
ATOM    107  C   ASP A   8      12.691 -35.731  25.325  1.00 43.83           C  
ATOM    108  CB  ASP A   8      13.370 -33.300  25.159  1.00 43.83           C  
ATOM    109  HB2 ASP A   8      12.554 -33.080  24.470  1.00 43.83           H  
ATOM    110  HB3 ASP A   8      14.200 -32.632  24.929  1.00 43.83           H  
ATOM    111  O   ASP A   8      12.758 -36.455  26.318  1.00 43.83           O  
ATOM    112  CG  ASP A   8      12.917 -33.065  26.599  1.00 43.83           C  
ATOM    113  OD1 ASP A   8      13.811 -33.007  27.471  1.00 43.83           O  
ATOM    114  OD2 ASP A   8      11.686 -33.007  26.808  1.00 43.83           O  
ATOM    115  N   ARG A   9      11.707 -35.890  24.430  1.00 48.10           N  
ATOM    116  H   ARG A   9      11.663 -35.236  23.661  1.00 48.10           H  
ATOM    117  CA  ARG A   9      10.636 -36.878  24.622  1.00 48.10           C  
ATOM    118  HA  ARG A   9      10.213 -36.705  25.612  1.00 48.10           H  
ATOM    119  C   ARG A   9      11.152 -38.319  24.611  1.00 48.10           C  
ATOM    120  CB  ARG A   9       9.551 -36.653  23.567  1.00 48.10           C  
ATOM    121  HB2 ARG A   9       9.949 -36.921  22.588  1.00 48.10           H  
ATOM    122  HB3 ARG A   9       9.290 -35.595  23.555  1.00 48.10           H  
ATOM    123  O   ARG A   9      10.632 -39.155  25.349  1.00 48.10           O  
ATOM    124  CG  ARG A   9       8.283 -37.467  23.874  1.00 48.10           C  
ATOM    125  HG2 ARG A   9       8.508 -38.533  23.888  1.00 48.10           H  
ATOM    126  HG3 ARG A   9       7.904 -37.177  24.854  1.00 48.10           H  
ATOM    127  CD  ARG A   9       7.196 -37.204  22.828  1.00 48.10           C  
ATOM    128  HD2 ARG A   9       7.006 -36.132  22.788  1.00 48.10           H  
ATOM    129  HD3 ARG A   9       6.272 -37.685  23.147  1.00 48.10           H  
ATOM    130  NE  ARG A   9       7.613 -37.676  21.491  1.00 48.10           N  
ATOM    131  HE  ARG A   9       8.248 -37.064  21.000  1.00 48.10           H  
ATOM    132  NH1 ARG A   9       6.466 -39.666  21.449  1.00 48.10           N  
ATOM    133 HH11 ARG A   9       6.082 -39.434  22.354  1.00 48.10           H  
ATOM    134 HH12 ARG A   9       6.190 -40.510  20.967  1.00 48.10           H  
ATOM    135  NH2 ARG A   9       7.772 -39.102  19.728  1.00 48.10           N  
ATOM    136 HH21 ARG A   9       7.519 -39.965  19.268  1.00 48.10           H  
ATOM    137 HH22 ARG A   9       8.423 -38.465  19.292  1.00 48.10           H  
ATOM    138  CZ  ARG A   9       7.281 -38.808  20.900  1.00 48.10           C  
ATOM    139  N   LEU A  10      12.139 -38.636  23.767  1.00 55.76           N  
ATOM    140  H   LEU A  10      12.559 -37.887  23.234  1.00 55.76           H  
ATOM    141  CA  LEU A  10      12.709 -39.985  23.693  1.00 55.76           C  
ATOM    142  HA  LEU A  10      11.892 -40.704  23.635  1.00 55.76           H  
ATOM    143  C   LEU A  10      13.486 -40.345  24.968  1.00 55.76           C  
ATOM    144  CB  LEU A  10      13.596 -40.140  22.442  1.00 55.76           C  
ATOM    145  HB2 LEU A  10      14.345 -39.348  22.449  1.00 55.76           H  
ATOM    146  HB3 LEU A  10      14.127 -41.089  22.514  1.00 55.76           H  
ATOM    147  O   LEU A  10      13.336 -41.465  25.452  1.00 55.76           O  
ATOM    148  CG  LEU A  10      12.850 -40.110  21.094  1.00 55.76           C  
ATOM    149  HG  LEU A  10      12.269 -39.192  21.012  1.00 55.76           H  
ATOM    150  CD1 LEU A  10      13.860 -40.155  19.946  1.00 55.76           C  
ATOM    151 HD11 LEU A  10      14.443 -41.075  19.991  1.00 55.76           H  
ATOM    152 HD12 LEU A  10      13.341 -40.099  18.989  1.00 55.76           H  
ATOM    153 HD13 LEU A  10      14.535 -39.302  20.021  1.00 55.76           H  
ATOM    154  CD2 LEU A  10      11.882 -41.285  20.923  1.00 55.76           C  
ATOM    155 HD21 LEU A  10      11.443 -41.254  19.925  1.00 55.76           H  
ATOM    156 HD22 LEU A  10      11.080 -41.216  21.658  1.00 55.76           H  
ATOM    157 HD23 LEU A  10      12.416 -42.225  21.052  1.00 55.76           H  
ATOM    158  N   THR A  11      14.274 -39.424  25.530  1.00 58.54           N  
ATOM    159  H   THR A  11      14.353 -38.512  25.104  1.00 58.54           H  
ATOM    160  CA  THR A  11      15.108 -39.681  26.718  1.00 58.54           C  
ATOM    161  HA  THR A  11      15.396 -40.732  26.718  1.00 58.54           H  
ATOM    162  C   THR A  11      14.373 -39.430  28.039  1.00 58.54           C  
ATOM    163  CB  THR A  11      16.410 -38.868  26.682  1.00 58.54           C  
ATOM    164  HB  THR A  11      16.993 -39.094  27.574  1.00 58.54           H  
ATOM    165  O   THR A  11      14.636 -40.131  29.014  1.00 58.54           O  
ATOM    166  CG2 THR A  11      17.261 -39.180  25.448  1.00 58.54           C  
ATOM    167 HG21 THR A  11      17.472 -40.248  25.411  1.00 58.54           H  
ATOM    168 HG22 THR A  11      16.738 -38.882  24.539  1.00 58.54           H  
ATOM    169 HG23 THR A  11      18.203 -38.636  25.511  1.00 58.54           H  
ATOM    170  OG1 THR A  11      16.107 -37.499  26.667  1.00 58.54           O  
ATOM    171  HG1 THR A  11      16.918 -36.989  26.618  1.00 58.54           H  
ATOM    172  N   GLY A  12      13.399 -38.516  28.087  1.00 58.25           N  
ATOM    173  H   GLY A  12      13.293 -37.903  27.292  1.00 58.25           H  
ATOM    174  CA  GLY A  12      12.680 -38.141  29.311  1.00 58.25           C  
ATOM    175  HA2 GLY A  12      12.018 -37.307  29.076  1.00 58.25           H  
ATOM    176  HA3 GLY A  12      13.399 -37.804  30.057  1.00 58.25           H  
ATOM    177  C   GLY A  12      11.839 -39.272  29.912  1.00 58.25           C  
ATOM    178  O   GLY A  12      11.833 -39.476  31.133  1.00 58.25           O  
ATOM    179  N   GLN A  13      11.180 -40.067  29.060  1.00 59.54           N  
ATOM    180  H   GLN A  13      11.215 -39.829  28.079  1.00 59.54           H  
ATOM    181  CA  GLN A  13      10.442 -41.269  29.478  1.00 59.54           C  
ATOM    182  HA  GLN A  13      10.145 -41.137  30.518  1.00 59.54           H  
ATOM    183  C   GLN A  13      11.290 -42.552  29.446  1.00 59.54           C  
ATOM    184  CB  GLN A  13       9.138 -41.399  28.676  1.00 59.54           C  
ATOM    185  HB2 GLN A  13       8.507 -42.152  29.149  1.00 59.54           H  
ATOM    186  HB3 GLN A  13       8.611 -40.446  28.715  1.00 59.54           H  
ATOM    187  O   GLN A  13      10.827 -43.608  29.879  1.00 59.54           O  
ATOM    188  CG  GLN A  13       9.361 -41.796  27.210  1.00 59.54           C  
ATOM    189  HG2 GLN A  13       9.794 -42.796  27.170  1.00 59.54           H  
ATOM    190  HG3 GLN A  13      10.070 -41.109  26.748  1.00 59.54           H  
ATOM    191  CD  GLN A  13       8.078 -41.802  26.384  1.00 59.54           C  
ATOM    192  NE2 GLN A  13       8.134 -42.286  25.163  1.00 59.54           N  
ATOM    193 HE21 GLN A  13       9.021 -42.588  24.786  1.00 59.54           H  
ATOM    194 HE22 GLN A  13       7.255 -42.320  24.667  1.00 59.54           H  
ATOM    195  OE1 GLN A  13       7.000 -41.412  26.799  1.00 59.54           O  
ATOM    196  N   TRP A  14      12.529 -42.484  28.951  1.00 69.69           N  
ATOM    197  H   TRP A  14      12.905 -41.585  28.685  1.00 69.69           H  
ATOM    198  CA  TRP A  14      13.443 -43.618  28.971  1.00 69.69           C  
ATOM    199  HA  TRP A  14      12.875 -44.518  28.736  1.00 69.69           H  
ATOM    200  C   TRP A  14      14.033 -43.787  30.372  1.00 69.69           C  
ATOM    201  CB  TRP A  14      14.506 -43.466  27.881  1.00 69.69           C  
ATOM    202  HB2 TRP A  14      15.056 -42.541  28.055  1.00 69.69           H  
ATOM    203  HB3 TRP A  14      14.001 -43.383  26.919  1.00 69.69           H  
ATOM    204  O   TRP A  14      14.436 -42.834  31.045  1.00 69.69           O  
ATOM    205  CG  TRP A  14      15.498 -44.581  27.774  1.00 69.69           C  
ATOM    206  CD1 TRP A  14      15.291 -45.776  27.176  1.00 69.69           C  
ATOM    207  HD1 TRP A  14      14.368 -46.074  26.702  1.00 69.69           H  
ATOM    208  CD2 TRP A  14      16.887 -44.591  28.221  1.00 69.69           C  
ATOM    209  CE2 TRP A  14      17.474 -45.834  27.839  1.00 69.69           C  
ATOM    210  CE3 TRP A  14      17.714 -43.663  28.888  1.00 69.69           C  
ATOM    211  HE3 TRP A  14      17.303 -42.711  29.192  1.00 69.69           H  
ATOM    212  NE1 TRP A  14      16.451 -46.526  27.227  1.00 69.69           N  
ATOM    213  HE1 TRP A  14      16.548 -47.437  26.802  1.00 69.69           H  
ATOM    214  CH2 TRP A  14      19.627 -45.175  28.717  1.00 69.69           C  
ATOM    215  HH2 TRP A  14      20.674 -45.375  28.889  1.00 69.69           H  
ATOM    216  CZ2 TRP A  14      18.822 -46.134  28.079  1.00 69.69           C  
ATOM    217  HZ2 TRP A  14      19.244 -47.073  27.753  1.00 69.69           H  
ATOM    218  CZ3 TRP A  14      19.070 -43.952  29.133  1.00 69.69           C  
ATOM    219  HZ3 TRP A  14      19.695 -43.220  29.624  1.00 69.69           H  
ATOM    220  N   ARG A  15      14.050 -45.029  30.848  1.00 75.64           N  
ATOM    221  H   ARG A  15      13.720 -45.771  30.246  1.00 75.64           H  
ATOM    222  CA  ARG A  15      14.771 -45.421  32.056  1.00 75.64           C  
ATOM    223  HA  ARG A  15      15.297 -44.552  32.451  1.00 75.64           H  
ATOM    224  C   ARG A  15      15.815 -46.438  31.624  1.00 75.64           C  
ATOM    225  CB  ARG A  15      13.814 -45.964  33.131  1.00 75.64           C  
ATOM    226  HB2 ARG A  15      14.399 -46.339  33.971  1.00 75.64           H  
ATOM    227  HB3 ARG A  15      13.252 -46.800  32.715  1.00 75.64           H  
ATOM    228  O   ARG A  15      15.438 -47.417  30.972  1.00 75.64           O  
ATOM    229  CG  ARG A  15      12.820 -44.908  33.646  1.00 75.64           C  
ATOM    230  HG2 ARG A  15      12.263 -44.491  32.807  1.00 75.64           H  
ATOM    231  HG3 ARG A  15      12.108 -45.398  34.311  1.00 75.64           H  
ATOM    232  CD  ARG A  15      13.512 -43.774  34.418  1.00 75.64           C  
ATOM    233  HD2 ARG A  15      14.307 -43.339  33.812  1.00 75.64           H  
ATOM    234  HD3 ARG A  15      13.974 -44.191  35.313  1.00 75.64           H  
ATOM    235  NE  ARG A  15      12.560 -42.717  34.810  1.00 75.64           N  
ATOM    236  HE  ARG A  15      12.047 -42.859  35.668  1.00 75.64           H  
ATOM    237  NH1 ARG A  15      12.942 -41.264  33.049  1.00 75.64           N  
ATOM    238 HH11 ARG A  15      12.663 -40.455  32.513  1.00 75.64           H  
ATOM    239 HH12 ARG A  15      13.590 -41.892  32.593  1.00 75.64           H  
ATOM    240  NH2 ARG A  15      11.472 -40.725  34.617  1.00 75.64           N  
ATOM    241 HH21 ARG A  15      10.978 -40.881  35.484  1.00 75.64           H  
ATOM    242 HH22 ARG A  15      11.334 -39.877  34.087  1.00 75.64           H  
ATOM    243  CZ  ARG A  15      12.339 -41.584  34.160  1.00 75.64           C  
ATOM    244  N   PRO A  16      17.100 -46.209  31.931  1.00 78.06           N  
ATOM    245  CA  PRO A  16      18.126 -47.163  31.563  1.00 78.06           C  
ATOM    246  HA  PRO A  16      18.141 -47.299  30.482  1.00 78.06           H  
ATOM    247  C   PRO A  16      17.818 -48.503  32.238  1.00 78.06           C  
ATOM    248  CB  PRO A  16      19.442 -46.530  32.015  1.00 78.06           C  
ATOM    249  HB2 PRO A  16      20.202 -47.272  32.261  1.00 78.06           H  
ATOM    250  HB3 PRO A  16      19.819 -45.876  31.228  1.00 78.06           H  
ATOM    251  O   PRO A  16      17.321 -48.548  33.365  1.00 78.06           O  
ATOM    252  CG  PRO A  16      19.034 -45.670  33.209  1.00 78.06           C  
ATOM    253  HG2 PRO A  16      18.944 -46.292  34.100  1.00 78.06           H  
ATOM    254  HG3 PRO A  16      19.731 -44.850  33.381  1.00 78.06           H  
ATOM    255  CD  PRO A  16      17.656 -45.165  32.785  1.00 78.06           C  
ATOM    256  HD2 PRO A  16      17.760 -44.245  32.210  1.00 78.06           H  
ATOM    257  HD3 PRO A  16      17.042 -44.995  33.670  1.00 78.06           H  
ATOM    258  N   ARG A  17      18.068 -49.602  31.529  1.00 77.03           N  
ATOM    259  H   ARG A  17      18.545 -49.489  30.646  1.00 77.03           H  
ATOM    260  CA  ARG A  17      18.021 -50.946  32.107  1.00 77.03           C  
ATOM    261  HA  ARG A  17      17.316 -50.965  32.938  1.00 77.03           H  
ATOM    262  C   ARG A  17      19.384 -51.280  32.692  1.00 77.03           C  
ATOM    263  CB  ARG A  17      17.598 -51.976  31.053  1.00 77.03           C  
ATOM    264  HB2 ARG A  17      17.968 -52.957  31.351  1.00 77.03           H  
ATOM    265  HB3 ARG A  17      18.046 -51.725  30.091  1.00 77.03           H  
ATOM    266  O   ARG A  17      20.401 -50.859  32.146  1.00 77.03           O  
ATOM    267  CG  ARG A  17      16.072 -52.060  30.927  1.00 77.03           C  
ATOM    268  HG2 ARG A  17      15.668 -52.413  31.876  1.00 77.03           H  
ATOM    269  HG3 ARG A  17      15.653 -51.079  30.703  1.00 77.03           H  
ATOM    270  CD  ARG A  17      15.707 -53.043  29.809  1.00 77.03           C  
ATOM    271  HD2 ARG A  17      15.737 -52.516  28.855  1.00 77.03           H  
ATOM    272  HD3 ARG A  17      16.453 -53.838  29.788  1.00 77.03           H  
ATOM    273  NE  ARG A  17      14.384 -53.658  30.022  1.00 77.03           N  
ATOM    274  HE  ARG A  17      13.908 -53.418  30.879  1.00 77.03           H  
ATOM    275  NH1 ARG A  17      14.366 -54.937  28.116  1.00 77.03           N  
ATOM    276 HH11 ARG A  17      13.953 -55.662  27.547  1.00 77.03           H  
ATOM    277 HH12 ARG A  17      15.243 -54.516  27.844  1.00 77.03           H  
ATOM    278  NH2 ARG A  17      12.722 -55.161  29.609  1.00 77.03           N  
ATOM    279 HH21 ARG A  17      12.321 -55.881  29.025  1.00 77.03           H  
ATOM    280 HH22 ARG A  17      12.300 -54.937  30.499  1.00 77.03           H  
ATOM    281  CZ  ARG A  17      13.830 -54.577  29.250  1.00 77.03           C  
ATOM    282  N   GLU A  18      19.378 -52.050  33.771  1.00 75.08           N  
ATOM    283  H   GLU A  18      18.504 -52.363  34.168  1.00 75.08           H  
ATOM    284  CA  GLU A  18      20.603 -52.615  34.323  1.00 75.08           C  
ATOM    285  HA  GLU A  18      21.277 -51.804  34.599  1.00 75.08           H  
ATOM    286  C   GLU A  18      21.281 -53.492  33.270  1.00 75.08           C  
ATOM    287  CB  GLU A  18      20.271 -53.421  35.580  1.00 75.08           C  
ATOM    288  HB2 GLU A  18      19.682 -54.292  35.293  1.00 75.08           H  
ATOM    289  HB3 GLU A  18      19.663 -52.800  36.238  1.00 75.08           H  
ATOM    290  O   GLU A  18      20.627 -54.216  32.513  1.00 75.08           O  
ATOM    291  CG  GLU A  18      21.523 -53.879  36.345  1.00 75.08           C  
ATOM    292  HG2 GLU A  18      22.134 -54.499  35.690  1.00 75.08           H  
ATOM    293  HG3 GLU A  18      22.104 -53.001  36.626  1.00 75.08           H  
ATOM    294  CD  GLU A  18      21.170 -54.690  37.601  1.00 75.08           C  
ATOM    295  OE1 GLU A  18      22.110 -55.240  38.210  1.00 75.08           O  
ATOM    296  OE2 GLU A  18      19.964 -54.767  37.939  1.00 75.08           O  
ATOM    297  N   THR A  19      22.601 -53.407  33.225  1.00 78.44           N  
ATOM    298  H   THR A  19      23.078 -52.837  33.909  1.00 78.44           H  
ATOM    299  CA  THR A  19      23.451 -54.248  32.397  1.00 78.44           C  
ATOM    300  HA  THR A  19      22.907 -55.150  32.118  1.00 78.44           H  
ATOM    301  C   THR A  19      24.650 -54.660  33.239  1.00 78.44           C  
ATOM    302  CB  THR A  19      23.838 -53.507  31.110  1.00 78.44           C  
ATOM    303  HB  THR A  19      22.926 -53.291  30.553  1.00 78.44           H  
ATOM    304  O   THR A  19      25.132 -53.860  34.035  1.00 78.44           O  
ATOM    305  CG2 THR A  19      24.593 -52.190  31.311  1.00 78.44           C  
ATOM    306 HG21 THR A  19      24.861 -51.762  30.345  1.00 78.44           H  
ATOM    307 HG22 THR A  19      25.497 -52.350  31.900  1.00 78.44           H  
ATOM    308 HG23 THR A  19      23.959 -51.478  31.839  1.00 78.44           H  
ATOM    309  OG1 THR A  19      24.635 -54.350  30.322  1.00 78.44           O  
ATOM    310  HG1 THR A  19      25.041 -53.806  29.643  1.00 78.44           H  
ATOM    311  N   GLY A  20      25.156 -55.882  33.068  1.00 75.17           N  
ATOM    312  H   GLY A  20      24.737 -56.485  32.375  1.00 75.17           H  
ATOM    313  CA  GLY A  20      26.377 -56.345  33.747  1.00 75.17           C  
ATOM    314  HA2 GLY A  20      26.320 -56.089  34.805  1.00 75.17           H  
ATOM    315  HA3 GLY A  20      26.456 -57.429  33.660  1.00 75.17           H  
ATOM    316  C   GLY A  20      27.660 -55.723  33.184  1.00 75.17           C  
ATOM    317  O   GLY A  20      28.740 -56.271  33.378  1.00 75.17           O  
ATOM    318  N   LEU A  21      27.539 -54.637  32.414  1.00 79.58           N  
ATOM    319  H   LEU A  21      26.652 -54.155  32.438  1.00 79.58           H  
ATOM    320  CA  LEU A  21      28.664 -53.949  31.802  1.00 79.58           C  
ATOM    321  HA  LEU A  21      29.428 -54.691  31.568  1.00 79.58           H  
ATOM    322  C   LEU A  21      29.228 -52.927  32.793  1.00 79.58           C  
ATOM    323  CB  LEU A  21      28.254 -53.272  30.485  1.00 79.58           C  
ATOM    324  HB2 LEU A  21      27.452 -52.564  30.693  1.00 79.58           H  
ATOM    325  HB3 LEU A  21      29.104 -52.699  30.116  1.00 79.58           H  
ATOM    326  O   LEU A  21      28.473 -52.060  33.250  1.00 79.58           O  
ATOM    327  CG  LEU A  21      27.804 -54.248  29.386  1.00 79.58           C  
ATOM    328  HG  LEU A  21      27.006 -54.888  29.762  1.00 79.58           H  
ATOM    329  CD1 LEU A  21      27.266 -53.454  28.193  1.00 79.58           C  
ATOM    330 HD11 LEU A  21      28.069 -52.861  27.756  1.00 79.58           H  
ATOM    331 HD12 LEU A  21      26.470 -52.784  28.517  1.00 79.58           H  
ATOM    332 HD13 LEU A  21      26.876 -54.140  27.441  1.00 79.58           H  
ATOM    333  CD2 LEU A  21      28.932 -55.157  28.898  1.00 79.58           C  
ATOM    334 HD21 LEU A  21      28.579 -55.770  28.068  1.00 79.58           H  
ATOM    335 HD22 LEU A  21      29.248 -55.823  29.701  1.00 79.58           H  
ATOM    336 HD23 LEU A  21      29.782 -54.559  28.570  1.00 79.58           H  
ATOM    337  N   PRO A  22      30.542 -52.977  33.073  1.00 79.96           N  
ATOM    338  CA  PRO A  22      31.209 -51.938  33.836  1.00 79.96           C  
ATOM    339  HA  PRO A  22      30.853 -51.976  34.865  1.00 79.96           H  
ATOM    340  C   PRO A  22      30.906 -50.567  33.225  1.00 79.96           C  
ATOM    341  CB  PRO A  22      32.699 -52.298  33.798  1.00 79.96           C  
ATOM    342  HB2 PRO A  22      33.210 -52.014  34.718  1.00 79.96           H  
ATOM    343  HB3 PRO A  22      33.176 -51.846  32.929  1.00 79.96           H  
ATOM    344  O   PRO A  22      30.953 -50.388  32.007  1.00 79.96           O  
ATOM    345  CG  PRO A  22      32.699 -53.809  33.604  1.00 79.96           C  
ATOM    346  HG2 PRO A  22      32.530 -54.303  34.560  1.00 79.96           H  
ATOM    347  HG3 PRO A  22      33.622 -54.161  33.143  1.00 79.96           H  
ATOM    348  CD  PRO A  22      31.493 -54.014  32.695  1.00 79.96           C  
ATOM    349  HD2 PRO A  22      31.087 -55.012  32.857  1.00 79.96           H  
ATOM    350  HD3 PRO A  22      31.785 -53.881  31.653  1.00 79.96           H  
ATOM    351  N   THR A  23      30.559 -49.602  34.070  1.00 89.43           N  
ATOM    352  H   THR A  23      30.538 -49.811  35.058  1.00 89.43           H  
ATOM    353  CA  THR A  23      30.266 -48.230  33.654  1.00 89.43           C  
ATOM    354  HA  THR A  23      30.382 -48.136  32.574  1.00 89.43           H  
ATOM    355  C   THR A  23      31.265 -47.294  34.317  1.00 89.43           C  
ATOM    356  CB  THR A  23      28.813 -47.858  33.989  1.00 89.43           C  
ATOM    357  HB  THR A  23      28.631 -48.024  35.051  1.00 89.43           H  
ATOM    358  O   THR A  23      31.462 -47.363  35.527  1.00 89.43           O  
ATOM    359  CG2 THR A  23      28.473 -46.406  33.642  1.00 89.43           C  
ATOM    360 HG21 THR A  23      27.410 -46.232  33.806  1.00 89.43           H  
ATOM    361 HG22 THR A  23      28.713 -46.206  32.597  1.00 89.43           H  
ATOM    362 HG23 THR A  23      29.033 -45.725  34.283  1.00 89.43           H  
ATOM    363  OG1 THR A  23      27.931 -48.673  33.245  1.00 89.43           O  
ATOM    364  HG1 THR A  23      28.168 -49.586  33.422  1.00 89.43           H  
ATOM    365  N   LEU A  24      31.869 -46.403  33.530  1.00 86.14           N  
ATOM    366  H   LEU A  24      31.699 -46.441  32.535  1.00 86.14           H  
ATOM    367  CA  LEU A  24      32.698 -45.309  34.028  1.00 86.14           C  
ATOM    368  HA  LEU A  24      32.908 -45.469  35.085  1.00 86.14           H  
ATOM    369  C   LEU A  24      31.926 -43.994  33.879  1.00 86.14           C  
ATOM    370  CB  LEU A  24      34.039 -45.306  33.273  1.00 86.14           C  
ATOM    371  HB2 LEU A  24      33.841 -45.170  32.210  1.00 86.14           H  
ATOM    372  HB3 LEU A  24      34.515 -46.278  33.403  1.00 86.14           H  
ATOM    373  O   LEU A  24      31.741 -43.494  32.768  1.00 86.14           O  
ATOM    374  CG  LEU A  24      35.015 -44.211  33.742  1.00 86.14           C  
ATOM    375  HG  LEU A  24      34.535 -43.234  33.673  1.00 86.14           H  
ATOM    376  CD1 LEU A  24      35.482 -44.427  35.182  1.00 86.14           C  
ATOM    377 HD11 LEU A  24      35.877 -45.437  35.296  1.00 86.14           H  
ATOM    378 HD12 LEU A  24      34.651 -44.292  35.874  1.00 86.14           H  
ATOM    379 HD13 LEU A  24      36.264 -43.710  35.432  1.00 86.14           H  
ATOM    380  CD2 LEU A  24      36.245 -44.193  32.836  1.00 86.14           C  
ATOM    381 HD21 LEU A  24      36.927 -43.403  33.148  1.00 86.14           H  
ATOM    382 HD22 LEU A  24      36.758 -45.153  32.894  1.00 86.14           H  
ATOM    383 HD23 LEU A  24      35.934 -44.012  31.807  1.00 86.14           H  
ATOM    384  N   LEU A  25      31.466 -43.428  34.994  1.00 90.29           N  
ATOM    385  H   LEU A  25      31.680 -43.877  35.874  1.00 90.29           H  
ATOM    386  CA  LEU A  25      30.785 -42.137  35.014  1.00 90.29           C  
ATOM    387  HA  LEU A  25      30.257 -42.024  34.067  1.00 90.29           H  
ATOM    388  C   LEU A  25      31.803 -41.003  35.141  1.00 90.29           C  
ATOM    389  CB  LEU A  25      29.743 -42.097  36.142  1.00 90.29           C  
ATOM    390  HB2 LEU A  25      29.098 -42.972  36.066  1.00 90.29           H  
ATOM    391  HB3 LEU A  25      30.272 -42.143  37.094  1.00 90.29           H  
ATOM    392  O   LEU A  25      32.473 -40.852  36.165  1.00 90.29           O  
ATOM    393  CG  LEU A  25      28.870 -40.827  36.127  1.00 90.29           C  
ATOM    394  HG  LEU A  25      29.504 -39.941  36.104  1.00 90.29           H  
ATOM    395  CD1 LEU A  25      27.924 -40.790  34.924  1.00 90.29           C  
ATOM    396 HD11 LEU A  25      28.492 -40.708  33.997  1.00 90.29           H  
ATOM    397 HD12 LEU A  25      27.318 -41.696  34.898  1.00 90.29           H  
ATOM    398 HD13 LEU A  25      27.268 -39.923  34.998  1.00 90.29           H  
ATOM    399  CD2 LEU A  25      28.030 -40.769  37.399  1.00 90.29           C  
ATOM    400 HD21 LEU A  25      27.406 -41.660  37.478  1.00 90.29           H  
ATOM    401 HD22 LEU A  25      28.681 -40.724  38.272  1.00 90.29           H  
ATOM    402 HD23 LEU A  25      27.400 -39.880  37.388  1.00 90.29           H  
ATOM    403  N   VAL A  26      31.866 -40.166  34.111  1.00 89.91           N  
ATOM    404  H   VAL A  26      31.290 -40.360  33.304  1.00 89.91           H  
ATOM    405  CA  VAL A  26      32.749 -39.000  34.058  1.00 89.91           C  
ATOM    406  HA  VAL A  26      33.561 -39.135  34.773  1.00 89.91           H  
ATOM    407  C   VAL A  26      31.956 -37.754  34.456  1.00 89.91           C  
ATOM    408  CB  VAL A  26      33.379 -38.871  32.660  1.00 89.91           C  
ATOM    409  HB  VAL A  26      32.616 -38.583  31.937  1.00 89.91           H  
ATOM    410  O   VAL A  26      31.013 -37.370  33.769  1.00 89.91           O  
ATOM    411  CG1 VAL A  26      34.480 -37.818  32.673  1.00 89.91           C  
ATOM    412 HG11 VAL A  26      34.106 -36.871  33.062  1.00 89.91           H  
ATOM    413 HG12 VAL A  26      35.300 -38.179  33.294  1.00 89.91           H  
ATOM    414 HG13 VAL A  26      34.839 -37.656  31.656  1.00 89.91           H  
ATOM    415  CG2 VAL A  26      34.027 -40.185  32.192  1.00 89.91           C  
ATOM    416 HG21 VAL A  26      34.518 -40.037  31.229  1.00 89.91           H  
ATOM    417 HG22 VAL A  26      33.272 -40.959  32.061  1.00 89.91           H  
ATOM    418 HG23 VAL A  26      34.760 -40.528  32.922  1.00 89.91           H  
ATOM    419  N   SER A  27      32.321 -37.129  35.573  1.00 87.54           N  
ATOM    420  H   SER A  27      33.124 -37.487  36.070  1.00 87.54           H  
ATOM    421  CA  SER A  27      31.670 -35.921  36.100  1.00 87.54           C  
ATOM    422  HA  SER A  27      30.739 -35.760  35.557  1.00 87.54           H  
ATOM    423  C   SER A  27      32.526 -34.668  35.890  1.00 87.54           C  
ATOM    424  CB  SER A  27      31.293 -36.110  37.576  1.00 87.54           C  
ATOM    425  HB2 SER A  27      30.612 -36.955  37.666  1.00 87.54           H  
ATOM    426  HB3 SER A  27      30.783 -35.214  37.931  1.00 87.54           H  
ATOM    427  O   SER A  27      33.754 -34.750  35.820  1.00 87.54           O  
ATOM    428  OG  SER A  27      32.426 -36.340  38.392  1.00 87.54           O  
ATOM    429  HG  SER A  27      32.875 -37.128  38.078  1.00 87.54           H  
ATOM    430  N   ALA A  28      31.878 -33.506  35.800  1.00 84.21           N  
ATOM    431  H   ALA A  28      30.869 -33.499  35.837  1.00 84.21           H  
ATOM    432  CA  ALA A  28      32.552 -32.210  35.804  1.00 84.21           C  
ATOM    433  HA  ALA A  28      33.345 -32.220  35.056  1.00 84.21           H  
ATOM    434  C   ALA A  28      33.207 -31.935  37.173  1.00 84.21           C  
ATOM    435  CB  ALA A  28      31.535 -31.136  35.394  1.00 84.21           C  
ATOM    436  HB1 ALA A  28      31.949 -30.142  35.568  1.00 84.21           H  
ATOM    437  HB2 ALA A  28      30.617 -31.236  35.973  1.00 84.21           H  
ATOM    438  HB3 ALA A  28      31.302 -31.234  34.334  1.00 84.21           H  
ATOM    439  O   ALA A  28      32.730 -32.394  38.215  1.00 84.21           O  
ATOM    440  N   GLY A  29      34.325 -31.214  37.168  1.00 89.20           N  
ATOM    441  H   GLY A  29      34.681 -30.932  36.266  1.00 89.20           H  
ATOM    442  CA  GLY A  29      35.125 -30.877  38.346  1.00 89.20           C  
ATOM    443  HA2 GLY A  29      35.038 -31.665  39.094  1.00 89.20           H  
ATOM    444  HA3 GLY A  29      36.169 -30.791  38.044  1.00 89.20           H  
ATOM    445  C   GLY A  29      34.706 -29.555  38.977  1.00 89.20           C  
ATOM    446  O   GLY A  29      34.889 -29.373  40.181  1.00 89.20           O  
ATOM    447  N   GLU A  30      34.078 -28.684  38.187  1.00 83.18           N  
ATOM    448  H   GLU A  30      33.942 -28.912  37.212  1.00 83.18           H  
ATOM    449  CA  GLU A  30      33.533 -27.404  38.621  1.00 83.18           C  
ATOM    450  HA  GLU A  30      33.719 -27.297  39.690  1.00 83.18           H  
ATOM    451  C   GLU A  30      32.011 -27.360  38.365  1.00 83.18           C  
ATOM    452  CB  GLU A  30      34.283 -26.250  37.936  1.00 83.18           C  
ATOM    453  HB2 GLU A  30      34.210 -26.357  36.854  1.00 83.18           H  
ATOM    454  HB3 GLU A  30      33.818 -25.311  38.234  1.00 83.18           H  
ATOM    455  O   GLU A  30      31.550 -27.799  37.308  1.00 83.18           O  
ATOM    456  CG  GLU A  30      35.765 -26.239  38.362  1.00 83.18           C  
ATOM    457  HG2 GLU A  30      35.811 -26.162  39.449  1.00 83.18           H  
ATOM    458  HG3 GLU A  30      36.226 -27.185  38.077  1.00 83.18           H  
ATOM    459  CD  GLU A  30      36.600 -25.104  37.754  1.00 83.18           C  
ATOM    460  OE1 GLU A  30      37.841 -25.174  37.926  1.00 83.18           O  
ATOM    461  OE2 GLU A  30      36.019 -24.171  37.162  1.00 83.18           O  
ATOM    462  N   PRO A  31      31.198 -26.869  39.320  1.00 71.28           N  
ATOM    463  CA  PRO A  31      29.772 -26.663  39.094  1.00 71.28           C  
ATOM    464  HA  PRO A  31      29.338 -27.581  38.698  1.00 71.28           H  
ATOM    465  C   PRO A  31      29.511 -25.524  38.101  1.00 71.28           C  
ATOM    466  CB  PRO A  31      29.147 -26.354  40.459  1.00 71.28           C  
ATOM    467  HB2 PRO A  31      28.371 -27.080  40.701  1.00 71.28           H  
ATOM    468  HB3 PRO A  31      28.715 -25.354  40.467  1.00 71.28           H  
ATOM    469  O   PRO A  31      30.361 -24.667  37.860  1.00 71.28           O  
ATOM    470  CG  PRO A  31      30.285 -26.428  41.476  1.00 71.28           C  
ATOM    471  HG2 PRO A  31      30.199 -27.345  42.059  1.00 71.28           H  
ATOM    472  HG3 PRO A  31      30.269 -25.567  42.144  1.00 71.28           H  
ATOM    473  CD  PRO A  31      31.572 -26.460  40.661  1.00 71.28           C  
ATOM    474  HD2 PRO A  31      32.263 -27.167  41.120  1.00 71.28           H  
ATOM    475  HD3 PRO A  31      32.013 -25.464  40.622  1.00 71.28           H  
ATOM    476  N   MET A  32      28.278 -25.455  37.592  1.00 63.84           N  
ATOM    477  H   MET A  32      27.615 -26.172  37.851  1.00 63.84           H  
ATOM    478  CA  MET A  32      27.814 -24.354  36.743  1.00 63.84           C  
ATOM    479  HA  MET A  32      28.623 -24.121  36.051  1.00 63.84           H  
ATOM    480  C   MET A  32      27.547 -23.088  37.590  1.00 63.84           C  
ATOM    481  CB  MET A  32      26.599 -24.825  35.919  1.00 63.84           C  
ATOM    482  HB2 MET A  32      26.583 -25.915  35.892  1.00 63.84           H  
ATOM    483  HB3 MET A  32      25.664 -24.517  36.387  1.00 63.84           H  
ATOM    484  O   MET A  32      26.403 -22.730  37.866  1.00 63.84           O  
ATOM    485  CG  MET A  32      26.639 -24.309  34.475  1.00 63.84           C  
ATOM    486  HG2 MET A  32      25.646 -23.948  34.207  1.00 63.84           H  
ATOM    487  HG3 MET A  32      27.325 -23.465  34.402  1.00 63.84           H  
ATOM    488  SD  MET A  32      27.126 -25.570  33.267  1.00 63.84           S  
ATOM    489  CE  MET A  32      25.667 -26.647  33.369  1.00 63.84           C  
ATOM    490  HE1 MET A  32      25.780 -27.349  34.195  1.00 63.84           H  
ATOM    491  HE2 MET A  32      24.775 -26.041  33.525  1.00 63.84           H  
ATOM    492  HE3 MET A  32      25.542 -27.194  32.435  1.00 63.84           H  
ATOM    493  N   GLY A  33      28.609 -22.429  38.062  1.00 61.99           N  
ATOM    494  H   GLY A  33      29.510 -22.857  37.900  1.00 61.99           H  
ATOM    495  CA  GLY A  33      28.536 -21.291  38.988  1.00 61.99           C  
ATOM    496  HA2 GLY A  33      27.669 -20.683  38.729  1.00 61.99           H  
ATOM    497  HA3 GLY A  33      29.429 -20.679  38.866  1.00 61.99           H  
ATOM    498  C   GLY A  33      28.428 -21.698  40.472  1.00 61.99           C  
ATOM    499  O   GLY A  33      28.751 -22.828  40.832  1.00 61.99           O  
ATOM    500  N   PRO A  34      28.022 -20.785  41.376  1.00 63.02           N  
ATOM    501  CA  PRO A  34      27.924 -21.076  42.810  1.00 63.02           C  
ATOM    502  HA  PRO A  34      28.895 -21.430  43.157  1.00 63.02           H  
ATOM    503  C   PRO A  34      26.853 -22.137  43.130  1.00 63.02           C  
ATOM    504  CB  PRO A  34      27.611 -19.728  43.481  1.00 63.02           C  
ATOM    505  HB2 PRO A  34      26.538 -19.621  43.643  1.00 63.02           H  
ATOM    506  HB3 PRO A  34      28.145 -19.619  44.425  1.00 63.02           H  
ATOM    507  O   PRO A  34      25.680 -21.928  42.825  1.00 63.02           O  
ATOM    508  CG  PRO A  34      28.060 -18.685  42.457  1.00 63.02           C  
ATOM    509  HG2 PRO A  34      27.502 -17.754  42.553  1.00 63.02           H  
ATOM    510  HG3 PRO A  34      29.131 -18.506  42.561  1.00 63.02           H  
ATOM    511  CD  PRO A  34      27.786 -19.374  41.124  1.00 63.02           C  
ATOM    512  HD2 PRO A  34      26.744 -19.230  40.837  1.00 63.02           H  
ATOM    513  HD3 PRO A  34      28.450 -18.978  40.355  1.00 63.02           H  
ATOM    514  N   TRP A  35      27.233 -23.232  43.804  1.00 67.80           N  
ATOM    515  H   TRP A  35      28.213 -23.356  44.015  1.00 67.80           H  
ATOM    516  CA  TRP A  35      26.320 -24.304  44.243  1.00 67.80           C  
ATOM    517  HA  TRP A  35      25.309 -23.990  43.982  1.00 67.80           H  
ATOM    518  C   TRP A  35      26.420 -24.534  45.770  1.00 67.80           C  
ATOM    519  CB  TRP A  35      26.594 -25.591  43.452  1.00 67.80           C  
ATOM    520  HB2 TRP A  35      27.060 -25.332  42.501  1.00 67.80           H  
ATOM    521  HB3 TRP A  35      27.301 -26.219  43.995  1.00 67.80           H  
ATOM    522  O   TRP A  35      27.539 -24.507  46.286  1.00 67.80           O  
ATOM    523  CG  TRP A  35      25.364 -26.383  43.130  1.00 67.80           C  
ATOM    524  CD1 TRP A  35      24.809 -27.355  43.890  1.00 67.80           C  
ATOM    525  HD1 TRP A  35      25.183 -27.690  44.847  1.00 67.80           H  
ATOM    526  CD2 TRP A  35      24.513 -26.272  41.948  1.00 67.80           C  
ATOM    527  CE2 TRP A  35      23.468 -27.240  42.051  1.00 67.80           C  
ATOM    528  CE3 TRP A  35      24.532 -25.458  40.794  1.00 67.80           C  
ATOM    529  HE3 TRP A  35      25.302 -24.708  40.688  1.00 67.80           H  
ATOM    530  NE1 TRP A  35      23.689 -27.861  43.262  1.00 67.80           N  
ATOM    531  HE1 TRP A  35      23.126 -28.600  43.659  1.00 67.80           H  
ATOM    532  CH2 TRP A  35      22.556 -26.591  39.905  1.00 67.80           C  
ATOM    533  HH2 TRP A  35      21.824 -26.710  39.121  1.00 67.80           H  
ATOM    534  CZ2 TRP A  35      22.506 -27.412  41.046  1.00 67.80           C  
ATOM    535  HZ2 TRP A  35      21.743 -28.169  41.152  1.00 67.80           H  
ATOM    536  CZ3 TRP A  35      23.562 -25.614  39.785  1.00 67.80           C  
ATOM    537  HZ3 TRP A  35      23.598 -24.982  38.910  1.00 67.80           H  
ATOM    538  N   PRO A  36      25.316 -24.725  46.530  1.00 73.06           N  
ATOM    539  CA  PRO A  36      25.352 -24.706  48.005  1.00 73.06           C  
ATOM    540  HA  PRO A  36      25.967 -23.866  48.330  1.00 73.06           H  
ATOM    541  C   PRO A  36      25.893 -25.986  48.665  1.00 73.06           C  
ATOM    542  CB  PRO A  36      23.901 -24.473  48.457  1.00 73.06           C  
ATOM    543  HB2 PRO A  36      23.464 -25.403  48.820  1.00 73.06           H  
ATOM    544  HB3 PRO A  36      23.845 -23.710  49.233  1.00 73.06           H  
ATOM    545  O   PRO A  36      26.453 -25.930  49.758  1.00 73.06           O  
ATOM    546  CG  PRO A  36      23.157 -24.040  47.197  1.00 73.06           C  
ATOM    547  HG2 PRO A  36      23.233 -22.959  47.079  1.00 73.06           H  
ATOM    548  HG3 PRO A  36      22.113 -24.354  47.215  1.00 73.06           H  
ATOM    549  CD  PRO A  36      23.931 -24.727  46.083  1.00 73.06           C  
ATOM    550  HD2 PRO A  36      23.590 -25.757  45.980  1.00 73.06           H  
ATOM    551  HD3 PRO A  36      23.762 -24.188  45.151  1.00 73.06           H  
ATOM    552  N   ASP A  37      25.671 -27.132  48.029  1.00 72.97           N  
ATOM    553  H   ASP A  37      25.219 -27.094  47.127  1.00 72.97           H  
ATOM    554  CA  ASP A  37      26.001 -28.482  48.493  1.00 72.97           C  
ATOM    555  HA  ASP A  37      26.818 -28.426  49.213  1.00 72.97           H  
ATOM    556  C   ASP A  37      26.501 -29.345  47.308  1.00 72.97           C  
ATOM    557  CB  ASP A  37      24.768 -29.077  49.212  1.00 72.97           C  
ATOM    558  HB2 ASP A  37      24.995 -30.092  49.536  1.00 72.97           H  
ATOM    559  HB3 ASP A  37      24.583 -28.486  50.109  1.00 72.97           H  
ATOM    560  O   ASP A  37      26.707 -28.842  46.205  1.00 72.97           O  
ATOM    561  CG  ASP A  37      23.484 -29.099  48.373  1.00 72.97           C  
ATOM    562  OD1 ASP A  37      23.592 -29.109  47.126  1.00 72.97           O  
ATOM    563  OD2 ASP A  37      22.393 -29.131  48.981  1.00 72.97           O  
ATOM    564  N   ASP A  38      26.727 -30.647  47.501  1.00 70.02           N  
ATOM    565  H   ASP A  38      26.585 -31.031  48.424  1.00 70.02           H  
ATOM    566  CA  ASP A  38      27.260 -31.545  46.458  1.00 70.02           C  
ATOM    567  HA  ASP A  38      27.976 -30.976  45.864  1.00 70.02           H  
ATOM    568  C   ASP A  38      26.204 -32.045  45.438  1.00 70.02           C  
ATOM    569  CB  ASP A  38      28.047 -32.694  47.120  1.00 70.02           C  
ATOM    570  HB2 ASP A  38      27.454 -33.118  47.931  1.00 70.02           H  
ATOM    571  HB3 ASP A  38      28.223 -33.487  46.393  1.00 70.02           H  
ATOM    572  O   ASP A  38      26.448 -33.004  44.704  1.00 70.02           O  
ATOM    573  CG  ASP A  38      29.422 -32.256  47.635  1.00 70.02           C  
ATOM    574  OD1 ASP A  38      30.200 -31.707  46.819  1.00 70.02           O  
ATOM    575  OD2 ASP A  38      29.712 -32.535  48.820  1.00 70.02           O  
ATOM    576  N   SER A  39      25.025 -31.414  45.350  1.00 71.11           N  
ATOM    577  H   SER A  39      24.878 -30.597  45.925  1.00 71.11           H  
ATOM    578  CA  SER A  39      23.881 -31.896  44.545  1.00 71.11           C  
ATOM    579  HA  SER A  39      23.840 -32.979  44.659  1.00 71.11           H  
ATOM    580  C   SER A  39      23.953 -31.645  43.025  1.00 71.11           C  
ATOM    581  CB  SER A  39      22.568 -31.342  45.113  1.00 71.11           C  
ATOM    582  HB2 SER A  39      22.481 -31.617  46.164  1.00 71.11           H  
ATOM    583  HB3 SER A  39      21.728 -31.778  44.572  1.00 71.11           H  
ATOM    584  O   SER A  39      22.974 -31.877  42.320  1.00 71.11           O  
ATOM    585  OG  SER A  39      22.518 -29.936  44.994  1.00 71.11           O  
ATOM    586  HG  SER A  39      22.864 -29.574  45.813  1.00 71.11           H  
ATOM    587  N   TRP A  40      25.084 -31.174  42.494  1.00 69.66           N  
ATOM    588  H   TRP A  40      25.863 -31.020  43.119  1.00 69.66           H  
ATOM    589  CA  TRP A  40      25.218 -30.720  41.097  1.00 69.66           C  
ATOM    590  HA  TRP A  40      24.239 -30.428  40.717  1.00 69.66           H  
ATOM    591  C   TRP A  40      25.780 -31.761  40.119  1.00 69.66           C  
ATOM    592  CB  TRP A  40      26.113 -29.482  41.086  1.00 69.66           C  
ATOM    593  HB2 TRP A  40      26.190 -29.107  40.066  1.00 69.66           H  
ATOM    594  HB3 TRP A  40      25.638 -28.699  41.677  1.00 69.66           H  
ATOM    595  O   TRP A  40      25.710 -31.570  38.904  1.00 69.66           O  
ATOM    596  CG  TRP A  40      27.488 -29.688  41.632  1.00 69.66           C  
ATOM    597  CD1 TRP A  40      27.852 -29.593  42.932  1.00 69.66           C  
ATOM    598  HD1 TRP A  40      27.187 -29.343  43.746  1.00 69.66           H  
ATOM    599  CD2 TRP A  40      28.704 -29.974  40.891  1.00 69.66           C  
ATOM    600  CE2 TRP A  40      29.790 -30.008  41.815  1.00 69.66           C  
ATOM    601  CE3 TRP A  40      28.996 -30.161  39.524  1.00 69.66           C  
ATOM    602  HE3 TRP A  40      28.196 -30.133  38.799  1.00 69.66           H  
ATOM    603  NE1 TRP A  40      29.207 -29.822  43.051  1.00 69.66           N  
ATOM    604  HE1 TRP A  40      29.690 -29.768  43.936  1.00 69.66           H  
ATOM    605  CH2 TRP A  40      31.374 -30.339  40.032  1.00 69.66           C  
ATOM    606  HH2 TRP A  40      32.392 -30.442  39.687  1.00 69.66           H  
ATOM    607  CZ2 TRP A  40      31.116 -30.168  41.399  1.00 69.66           C  
ATOM    608  HZ2 TRP A  40      31.929 -30.120  42.108  1.00 69.66           H  
ATOM    609  CZ3 TRP A  40      30.324 -30.341  39.101  1.00 69.66           C  
ATOM    610  HZ3 TRP A  40      30.551 -30.434  38.049  1.00 69.66           H  
ATOM    611  N   LYS A  41      26.388 -32.838  40.621  1.00 78.62           N  
ATOM    612  H   LYS A  41      26.358 -32.970  41.622  1.00 78.62           H  
ATOM    613  CA  LYS A  41      27.099 -33.821  39.788  1.00 78.62           C  
ATOM    614  HA  LYS A  41      27.581 -33.275  38.977  1.00 78.62           H  
ATOM    615  C   LYS A  41      26.126 -34.821  39.148  1.00 78.62           C  
ATOM    616  CB  LYS A  41      28.188 -34.520  40.614  1.00 78.62           C  
ATOM    617  HB2 LYS A  41      27.738 -34.965  41.501  1.00 78.62           H  
ATOM    618  HB3 LYS A  41      28.641 -35.316  40.023  1.00 78.62           H  
ATOM    619  O   LYS A  41      25.108 -35.150  39.762  1.00 78.62           O  
ATOM    620  CG  LYS A  41      29.279 -33.523  41.028  1.00 78.62           C  
ATOM    621  HG2 LYS A  41      28.832 -32.728  41.625  1.00 78.62           H  
ATOM    622  HG3 LYS A  41      29.728 -33.091  40.134  1.00 78.62           H  
ATOM    623  CD  LYS A  41      30.366 -34.199  41.863  1.00 78.62           C  
ATOM    624  HD2 LYS A  41      29.912 -34.632  42.753  1.00 78.62           H  
ATOM    625  HD3 LYS A  41      30.850 -34.979  41.276  1.00 78.62           H  
ATOM    626  CE  LYS A  41      31.382 -33.130  42.260  1.00 78.62           C  
ATOM    627  HE2 LYS A  41      31.875 -32.770  41.356  1.00 78.62           H  
ATOM    628  HE3 LYS A  41      30.839 -32.292  42.697  1.00 78.62           H  
ATOM    629  NZ  LYS A  41      32.370 -33.642  43.232  1.00 78.62           N  
ATOM    630  HZ1 LYS A  41      32.842 -34.450  42.851  1.00 78.62           H  
ATOM    631  HZ2 LYS A  41      31.899 -33.891  44.090  1.00 78.62           H  
ATOM    632  HZ3 LYS A  41      33.045 -32.920  43.441  1.00 78.62           H  
ATOM    633  N   PRO A  42      26.420 -35.346  37.939  1.00 82.20           N  
ATOM    634  CA  PRO A  42      25.613 -36.410  37.350  1.00 82.20           C  
ATOM    635  HA  PRO A  42      24.588 -36.065  37.214  1.00 82.20           H  
ATOM    636  C   PRO A  42      25.612 -37.643  38.261  1.00 82.20           C  
ATOM    637  CB  PRO A  42      26.243 -36.701  35.984  1.00 82.20           C  
ATOM    638  HB2 PRO A  42      26.132 -37.745  35.691  1.00 82.20           H  
ATOM    639  HB3 PRO A  42      25.800 -36.047  35.233  1.00 82.20           H  
ATOM    640  O   PRO A  42      26.601 -37.932  38.933  1.00 82.20           O  
ATOM    641  CG  PRO A  42      27.709 -36.319  36.189  1.00 82.20           C  
ATOM    642  HG2 PRO A  42      28.195 -36.057  35.249  1.00 82.20           H  
ATOM    643  HG3 PRO A  42      28.237 -37.137  36.679  1.00 82.20           H  
ATOM    644  CD  PRO A  42      27.616 -35.121  37.136  1.00 82.20           C  
ATOM    645  HD2 PRO A  42      28.514 -35.063  37.751  1.00 82.20           H  
ATOM    646  HD3 PRO A  42      27.495 -34.203  36.561  1.00 82.20           H  
ATOM    647  N   THR A  43      24.506 -38.383  38.267  1.00 80.86           N  
ATOM    648  H   THR A  43      23.753 -38.142  37.638  1.00 80.86           H  
ATOM    649  CA  THR A  43      24.358 -39.632  39.025  1.00 80.86           C  
ATOM    650  HA  THR A  43      25.321 -39.910  39.454  1.00 80.86           H  
ATOM    651  C   THR A  43      23.948 -40.761  38.090  1.00 80.86           C  
ATOM    652  CB  THR A  43      23.357 -39.500  40.186  1.00 80.86           C  
ATOM    653  HB  THR A  43      23.218 -40.481  40.641  1.00 80.86           H  
ATOM    654  O   THR A  43      23.308 -40.535  37.062  1.00 80.86           O  
ATOM    655  CG2 THR A  43      23.841 -38.532  41.264  1.00 80.86           C  
ATOM    656 HG21 THR A  43      23.121 -38.506  42.083  1.00 80.86           H  
ATOM    657 HG22 THR A  43      24.803 -38.868  41.651  1.00 80.86           H  
ATOM    658 HG23 THR A  43      23.959 -37.528  40.856  1.00 80.86           H  
ATOM    659  OG1 THR A  43      22.110 -39.023  39.743  1.00 80.86           O  
ATOM    660  HG1 THR A  43      22.207 -38.075  39.625  1.00 80.86           H  
ATOM    661  N   TRP A  44      24.319 -41.988  38.444  1.00 84.00           N  
ATOM    662  H   TRP A  44      24.876 -42.120  39.277  1.00 84.00           H  
ATOM    663  CA  TRP A  44      23.929 -43.192  37.722  1.00 84.00           C  
ATOM    664  HA  TRP A  44      23.101 -42.945  37.058  1.00 84.00           H  
ATOM    665  C   TRP A  44      23.469 -44.263  38.723  1.00 84.00           C  
ATOM    666  CB  TRP A  44      25.098 -43.664  36.857  1.00 84.00           C  
ATOM    667  HB2 TRP A  44      25.883 -44.075  37.491  1.00 84.00           H  
ATOM    668  HB3 TRP A  44      25.515 -42.803  36.334  1.00 84.00           H  
ATOM    669  O   TRP A  44      24.086 -44.386  39.781  1.00 84.00           O  
ATOM    670  CG  TRP A  44      24.717 -44.662  35.817  1.00 84.00           C  
ATOM    671  CD1 TRP A  44      25.108 -45.955  35.774  1.00 84.00           C  
ATOM    672  HD1 TRP A  44      25.769 -46.425  36.488  1.00 84.00           H  
ATOM    673  CD2 TRP A  44      23.884 -44.447  34.639  1.00 84.00           C  
ATOM    674  CE2 TRP A  44      23.810 -45.673  33.914  1.00 84.00           C  
ATOM    675  CE3 TRP A  44      23.188 -43.336  34.113  1.00 84.00           C  
ATOM    676  HE3 TRP A  44      23.238 -42.391  34.634  1.00 84.00           H  
ATOM    677  NE1 TRP A  44      24.597 -46.548  34.637  1.00 84.00           N  
ATOM    678  HE1 TRP A  44      24.880 -47.469  34.332  1.00 84.00           H  
ATOM    679  CH2 TRP A  44      22.415 -44.661  32.213  1.00 84.00           C  
ATOM    680  HH2 TRP A  44      21.883 -44.722  31.275  1.00 84.00           H  
ATOM    681  CZ2 TRP A  44      23.085 -45.790  32.719  1.00 84.00           C  
ATOM    682  HZ2 TRP A  44      23.076 -46.727  32.182  1.00 84.00           H  
ATOM    683  CZ3 TRP A  44      22.461 -43.441  32.912  1.00 84.00           C  
ATOM    684  HZ3 TRP A  44      21.958 -42.572  32.513  1.00 84.00           H  
ATOM    685  N   PRO A  45      22.376 -45.004  38.459  1.00 82.30           N  
ATOM    686  CA  PRO A  45      21.760 -45.862  39.475  1.00 82.30           C  
ATOM    687  HA  PRO A  45      21.793 -45.369  40.446  1.00 82.30           H  
ATOM    688  C   PRO A  45      22.417 -47.243  39.640  1.00 82.30           C  
ATOM    689  CB  PRO A  45      20.299 -45.988  39.035  1.00 82.30           C  
ATOM    690  HB2 PRO A  45      19.845 -46.924  39.362  1.00 82.30           H  
ATOM    691  HB3 PRO A  45      19.731 -45.139  39.415  1.00 82.30           H  
ATOM    692  O   PRO A  45      22.185 -47.887  40.660  1.00 82.30           O  
ATOM    693  CG  PRO A  45      20.384 -45.903  37.512  1.00 82.30           C  
ATOM    694  HG2 PRO A  45      19.448 -45.563  37.069  1.00 82.30           H  
ATOM    695  HG3 PRO A  45      20.669 -46.874  37.107  1.00 82.30           H  
ATOM    696  CD  PRO A  45      21.514 -44.902  37.288  1.00 82.30           C  
ATOM    697  HD2 PRO A  45      21.100 -43.895  37.222  1.00 82.30           H  
ATOM    698  HD3 PRO A  45      22.051 -45.154  36.374  1.00 82.30           H  
ATOM    699  N   PHE A  46      23.181 -47.719  38.651  1.00 85.35           N  
ATOM    700  H   PHE A  46      23.382 -47.115  37.868  1.00 85.35           H  
ATOM    701  CA  PHE A  46      23.825 -49.045  38.668  1.00 85.35           C  
ATOM    702  HA  PHE A  46      23.279 -49.697  39.349  1.00 85.35           H  
ATOM    703  C   PHE A  46      25.261 -48.962  39.196  1.00 85.35           C  
ATOM    704  CB  PHE A  46      23.759 -49.667  37.265  1.00 85.35           C  
ATOM    705  HB2 PHE A  46      24.446 -49.127  36.613  1.00 85.35           H  
ATOM    706  HB3 PHE A  46      24.098 -50.701  37.318  1.00 85.35           H  
ATOM    707  O   PHE A  46      25.801 -47.863  39.286  1.00 85.35           O  
ATOM    708  CG  PHE A  46      22.367 -49.644  36.661  1.00 85.35           C  
ATOM    709  CD1 PHE A  46      21.288 -50.222  37.356  1.00 85.35           C  
ATOM    710  HD1 PHE A  46      21.459 -50.739  38.289  1.00 85.35           H  
ATOM    711  CD2 PHE A  46      22.136 -49.001  35.433  1.00 85.35           C  
ATOM    712  HD2 PHE A  46      22.962 -48.581  34.877  1.00 85.35           H  
ATOM    713  CE1 PHE A  46      19.983 -50.121  36.847  1.00 85.35           C  
ATOM    714  HE1 PHE A  46      19.163 -50.566  37.390  1.00 85.35           H  
ATOM    715  CE2 PHE A  46      20.833 -48.910  34.920  1.00 85.35           C  
ATOM    716  HE2 PHE A  46      20.667 -48.430  33.967  1.00 85.35           H  
ATOM    717  CZ  PHE A  46      19.753 -49.453  35.634  1.00 85.35           C  
ATOM    718  HZ  PHE A  46      18.749 -49.379  35.244  1.00 85.35           H  
ATOM    719  N   GLU A  47      25.883 -50.093  39.542  1.00 86.46           N  
ATOM    720  H   GLU A  47      25.429 -50.983  39.392  1.00 86.46           H  
ATOM    721  CA  GLU A  47      27.294 -50.122  39.956  1.00 86.46           C  
ATOM    722  HA  GLU A  47      27.400 -49.509  40.851  1.00 86.46           H  
ATOM    723  C   GLU A  47      28.186 -49.522  38.858  1.00 86.46           C  
ATOM    724  CB  GLU A  47      27.710 -51.556  40.324  1.00 86.46           C  
ATOM    725  HB2 GLU A  47      27.004 -51.934  41.064  1.00 86.46           H  
ATOM    726  HB3 GLU A  47      27.648 -52.183  39.434  1.00 86.46           H  
ATOM    727  O   GLU A  47      28.082 -49.873  37.682  1.00 86.46           O  
ATOM    728  CG  GLU A  47      29.128 -51.634  40.916  1.00 86.46           C  
ATOM    729  HG2 GLU A  47      29.200 -50.908  41.726  1.00 86.46           H  
ATOM    730  HG3 GLU A  47      29.851 -51.356  40.149  1.00 86.46           H  
ATOM    731  CD  GLU A  47      29.467 -53.037  41.453  1.00 86.46           C  
ATOM    732  OE1 GLU A  47      30.246 -53.109  42.430  1.00 86.46           O  
ATOM    733  OE2 GLU A  47      28.893 -54.024  40.939  1.00 86.46           O  
ATOM    734  N   HIS A  48      29.005 -48.545  39.237  1.00 89.72           N  
ATOM    735  H   HIS A  48      29.084 -48.305  40.215  1.00 89.72           H  
ATOM    736  CA  HIS A  48      29.869 -47.808  38.326  1.00 89.72           C  
ATOM    737  HA  HIS A  48      30.256 -48.498  37.576  1.00 89.72           H  
ATOM    738  C   HIS A  48      31.056 -47.224  39.088  1.00 89.72           C  
ATOM    739  CB  HIS A  48      29.072 -46.696  37.613  1.00 89.72           C  
ATOM    740  HB2 HIS A  48      29.711 -46.225  36.867  1.00 89.72           H  
ATOM    741  HB3 HIS A  48      28.230 -47.148  37.090  1.00 89.72           H  
ATOM    742  O   HIS A  48      30.929 -46.847  40.255  1.00 89.72           O  
ATOM    743  CG  HIS A  48      28.540 -45.602  38.505  1.00 89.72           C  
ATOM    744  CD2 HIS A  48      29.073 -44.357  38.687  1.00 89.72           C  
ATOM    745  HD2 HIS A  48      29.990 -44.001  38.241  1.00 89.72           H  
ATOM    746  ND1 HIS A  48      27.411 -45.662  39.278  1.00 89.72           N  
ATOM    747  HD1 HIS A  48      26.815 -46.471  39.381  1.00 89.72           H  
ATOM    748  CE1 HIS A  48      27.261 -44.492  39.910  1.00 89.72           C  
ATOM    749  HE1 HIS A  48      26.461 -44.263  40.598  1.00 89.72           H  
ATOM    750  NE2 HIS A  48      28.239 -43.643  39.560  1.00 89.72           N  
ATOM    751  N   ASP A  49      32.180 -47.074  38.396  1.00 86.20           N  
ATOM    752  H   ASP A  49      32.193 -47.367  37.430  1.00 86.20           H  
ATOM    753  CA  ASP A  49      33.269 -46.227  38.865  1.00 86.20           C  
ATOM    754  HA  ASP A  49      33.334 -46.290  39.952  1.00 86.20           H  
ATOM    755  C   ASP A  49      32.967 -44.779  38.484  1.00 86.20           C  
ATOM    756  CB  ASP A  49      34.609 -46.688  38.280  1.00 86.20           C  
ATOM    757  HB2 ASP A  49      34.512 -46.789  37.199  1.00 86.20           H  
ATOM    758  HB3 ASP A  49      35.359 -45.922  38.480  1.00 86.20           H  
ATOM    759  O   ASP A  49      32.428 -44.504  37.409  1.00 86.20           O  
ATOM    760  CG  ASP A  49      35.103 -48.001  38.887  1.00 86.20           C  
ATOM    761  OD1 ASP A  49      34.894 -48.192  40.105  1.00 86.20           O  
ATOM    762  OD2 ASP A  49      35.755 -48.753  38.129  1.00 86.20           O  
ATOM    763  N   THR A  50      33.322 -43.824  39.344  1.00 88.78           N  
ATOM    764  H   THR A  50      33.793 -44.091  40.197  1.00 88.78           H  
ATOM    765  CA  THR A  50      33.182 -42.399  39.033  1.00 88.78           C  
ATOM    766  HA  THR A  50      32.863 -42.320  37.993  1.00 88.78           H  
ATOM    767  C   THR A  50      34.515 -41.679  39.115  1.00 88.78           C  
ATOM    768  CB  THR A  50      32.082 -41.712  39.853  1.00 88.78           C  
ATOM    769  HB  THR A  50      31.181 -42.324  39.807  1.00 88.78           H  
ATOM    770  O   THR A  50      35.306 -41.878  40.038  1.00 88.78           O  
ATOM    771  CG2 THR A  50      32.448 -41.480  41.319  1.00 88.78           C  
ATOM    772 HG21 THR A  50      33.262 -40.760  41.400  1.00 88.78           H  
ATOM    773 HG22 THR A  50      32.746 -42.424  41.777  1.00 88.78           H  
ATOM    774 HG23 THR A  50      31.575 -41.094  41.846  1.00 88.78           H  
ATOM    775  OG1 THR A  50      31.795 -40.456  39.274  1.00 88.78           O  
ATOM    776  HG1 THR A  50      31.603 -40.603  38.345  1.00 88.78           H  
ATOM    777  N   VAL A  51      34.754 -40.815  38.135  1.00 90.86           N  
ATOM    778  H   VAL A  51      34.046 -40.704  37.424  1.00 90.86           H  
ATOM    779  CA  VAL A  51      35.922 -39.939  38.062  1.00 90.86           C  
ATOM    780  HA  VAL A  51      36.421 -39.934  39.031  1.00 90.86           H  
ATOM    781  C   VAL A  51      35.460 -38.511  37.788  1.00 90.86           C  
ATOM    782  CB  VAL A  51      36.944 -40.434  37.020  1.00 90.86           C  
ATOM    783  HB  VAL A  51      37.750 -39.702  36.964  1.00 90.86           H  
ATOM    784  O   VAL A  51      34.413 -38.285  37.175  1.00 90.86           O  
ATOM    785  CG1 VAL A  51      37.560 -41.775  37.442  1.00 90.86           C  
ATOM    786 HG11 VAL A  51      38.303 -42.091  36.710  1.00 90.86           H  
ATOM    787 HG12 VAL A  51      38.039 -41.671  38.415  1.00 90.86           H  
ATOM    788 HG13 VAL A  51      36.790 -42.544  37.510  1.00 90.86           H  
ATOM    789  CG2 VAL A  51      36.328 -40.569  35.621  1.00 90.86           C  
ATOM    790 HG21 VAL A  51      35.940 -39.606  35.289  1.00 90.86           H  
ATOM    791 HG22 VAL A  51      37.087 -40.895  34.910  1.00 90.86           H  
ATOM    792 HG23 VAL A  51      35.518 -41.299  35.626  1.00 90.86           H  
ATOM    793  N   ALA A  52      36.231 -37.532  38.254  1.00 90.71           N  
ATOM    794  H   ALA A  52      37.110 -37.775  38.687  1.00 90.71           H  
ATOM    795  CA  ALA A  52      35.980 -36.118  37.997  1.00 90.71           C  
ATOM    796  HA  ALA A  52      35.011 -36.000  37.513  1.00 90.71           H  
ATOM    797  C   ALA A  52      37.039 -35.559  37.042  1.00 90.71           C  
ATOM    798  CB  ALA A  52      35.913 -35.352  39.321  1.00 90.71           C  
ATOM    799  HB1 ALA A  52      35.680 -34.306  39.121  1.00 90.71           H  
ATOM    800  HB2 ALA A  52      35.124 -35.773  39.945  1.00 90.71           H  
ATOM    801  HB3 ALA A  52      36.869 -35.417  39.840  1.00 90.71           H  
ATOM    802  O   ALA A  52      38.214 -35.927  37.113  1.00 90.71           O  
ATOM    803  N   VAL A  53      36.622 -34.656  36.161  1.00 90.35           N  
ATOM    804  H   VAL A  53      35.641 -34.419  36.144  1.00 90.35           H  
ATOM    805  CA  VAL A  53      37.464 -34.043  35.127  1.00 90.35           C  
ATOM    806  HA  VAL A  53      38.507 -34.273  35.347  1.00 90.35           H  
ATOM    807  C   VAL A  53      37.250 -32.533  35.174  1.00 90.35           C  
ATOM    808  CB  VAL A  53      37.119 -34.609  33.738  1.00 90.35           C  
ATOM    809  HB  VAL A  53      36.164 -34.215  33.389  1.00 90.35           H  
ATOM    810  O   VAL A  53      36.109 -32.132  35.372  1.00 90.35           O  
ATOM    811  CG1 VAL A  53      38.215 -34.263  32.740  1.00 90.35           C  
ATOM    812 HG11 VAL A  53      38.232 -33.187  32.567  1.00 90.35           H  
ATOM    813 HG12 VAL A  53      39.168 -34.613  33.138  1.00 90.35           H  
ATOM    814 HG13 VAL A  53      38.017 -34.740  31.780  1.00 90.35           H  
ATOM    815  CG2 VAL A  53      37.043 -36.137  33.777  1.00 90.35           C  
ATOM    816 HG21 VAL A  53      37.951 -36.547  34.218  1.00 90.35           H  
ATOM    817 HG22 VAL A  53      36.928 -36.535  32.769  1.00 90.35           H  
ATOM    818 HG23 VAL A  53      36.188 -36.444  34.378  1.00 90.35           H  
ATOM    819  N   PRO A  54      38.282 -31.676  35.053  1.00 87.24           N  
ATOM    820  CA  PRO A  54      38.077 -30.242  35.249  1.00 87.24           C  
ATOM    821  HA  PRO A  54      37.585 -30.099  36.211  1.00 87.24           H  
ATOM    822  C   PRO A  54      37.151 -29.629  34.177  1.00 87.24           C  
ATOM    823  CB  PRO A  54      39.472 -29.610  35.345  1.00 87.24           C  
ATOM    824  HB2 PRO A  54      39.642 -28.871  34.562  1.00 87.24           H  
ATOM    825  HB3 PRO A  54      39.581 -29.107  36.306  1.00 87.24           H  
ATOM    826  O   PRO A  54      36.891 -30.251  33.144  1.00 87.24           O  
ATOM    827  CG  PRO A  54      40.472 -30.768  35.251  1.00 87.24           C  
ATOM    828  HG2 PRO A  54      41.288 -30.532  34.567  1.00 87.24           H  
ATOM    829  HG3 PRO A  54      40.865 -30.981  36.245  1.00 87.24           H  
ATOM    830  CD  PRO A  54      39.675 -31.974  34.762  1.00 87.24           C  
ATOM    831  HD2 PRO A  54      40.022 -32.872  35.273  1.00 87.24           H  
ATOM    832  HD3 PRO A  54      39.807 -32.074  33.685  1.00 87.24           H  
ATOM    833  N   GLY A  55      36.660 -28.417  34.440  1.00 84.74           N  
ATOM    834  H   GLY A  55      36.940 -27.951  35.291  1.00 84.74           H  
ATOM    835  CA  GLY A  55      35.622 -27.754  33.647  1.00 84.74           C  
ATOM    836  HA2 GLY A  55      35.655 -28.097  32.613  1.00 84.74           H  
ATOM    837  HA3 GLY A  55      35.811 -26.681  33.643  1.00 84.74           H  
ATOM    838  C   GLY A  55      34.209 -27.989  34.190  1.00 84.74           C  
ATOM    839  O   GLY A  55      33.999 -28.795  35.103  1.00 84.74           O  
ATOM    840  N   ASP A  56      33.257 -27.261  33.614  1.00 70.77           N  
ATOM    841  H   ASP A  56      33.545 -26.645  32.867  1.00 70.77           H  
ATOM    842  CA  ASP A  56      31.812 -27.381  33.837  1.00 70.77           C  
ATOM    843  HA  ASP A  56      31.644 -27.827  34.817  1.00 70.77           H  
ATOM    844  C   ASP A  56      31.158 -28.310  32.787  1.00 70.77           C  
ATOM    845  CB  ASP A  56      31.190 -25.972  33.862  1.00 70.77           C  
ATOM    846  HB2 ASP A  56      31.695 -25.370  34.617  1.00 70.77           H  
ATOM    847  HB3 ASP A  56      30.142 -26.047  34.151  1.00 70.77           H  
ATOM    848  O   ASP A  56      31.838 -28.889  31.936  1.00 70.77           O  
ATOM    849  CG  ASP A  56      31.289 -25.282  32.498  1.00 70.77           C  
ATOM    850  OD1 ASP A  56      30.573 -25.725  31.573  1.00 70.77           O  
ATOM    851  OD2 ASP A  56      32.129 -24.374  32.339  1.00 70.77           O  
ATOM    852  N   HIS A  57      29.829 -28.473  32.820  1.00 65.48           N  
ATOM    853  H   HIS A  57      29.301 -27.896  33.460  1.00 65.48           H  
ATOM    854  CA  HIS A  57      29.101 -29.368  31.904  1.00 65.48           C  
ATOM    855  HA  HIS A  57      29.433 -30.390  32.084  1.00 65.48           H  
ATOM    856  C   HIS A  57      29.336 -29.068  30.408  1.00 65.48           C  
ATOM    857  CB  HIS A  57      27.603 -29.266  32.215  1.00 65.48           C  
ATOM    858  HB2 HIS A  57      27.444 -29.399  33.285  1.00 65.48           H  
ATOM    859  HB3 HIS A  57      27.289 -28.260  31.935  1.00 65.48           H  
ATOM    860  O   HIS A  57      29.289 -29.988  29.594  1.00 65.48           O  
ATOM    861  CG  HIS A  57      26.734 -30.253  31.472  1.00 65.48           C  
ATOM    862  CD2 HIS A  57      25.983 -30.006  30.352  1.00 65.48           C  
ATOM    863  HD2 HIS A  57      25.915 -29.062  29.832  1.00 65.48           H  
ATOM    864  ND1 HIS A  57      26.551 -31.578  31.795  1.00 65.48           N  
ATOM    865  HD1 HIS A  57      27.026 -32.076  32.534  1.00 65.48           H  
ATOM    866  CE1 HIS A  57      25.713 -32.115  30.893  1.00 65.48           C  
ATOM    867  HE1 HIS A  57      25.401 -33.149  30.874  1.00 65.48           H  
ATOM    868  NE2 HIS A  57      25.328 -31.193  29.999  1.00 65.48           N  
ATOM    869  N   PHE A  58      29.587 -27.810  30.029  1.00 59.51           N  
ATOM    870  H   PHE A  58      29.709 -27.102  30.739  1.00 59.51           H  
ATOM    871  CA  PHE A  58      29.809 -27.401  28.639  1.00 59.51           C  
ATOM    872  HA  PHE A  58      29.279 -28.089  27.980  1.00 59.51           H  
ATOM    873  C   PHE A  58      31.289 -27.453  28.228  1.00 59.51           C  
ATOM    874  CB  PHE A  58      29.227 -25.996  28.422  1.00 59.51           C  
ATOM    875  HB2 PHE A  58      29.409 -25.704  27.387  1.00 59.51           H  
ATOM    876  HB3 PHE A  58      29.766 -25.289  29.053  1.00 59.51           H  
ATOM    877  O   PHE A  58      31.585 -27.708  27.058  1.00 59.51           O  
ATOM    878  CG  PHE A  58      27.736 -25.876  28.686  1.00 59.51           C  
ATOM    879  CD1 PHE A  58      26.816 -26.546  27.857  1.00 59.51           C  
ATOM    880  HD1 PHE A  58      27.174 -27.154  27.040  1.00 59.51           H  
ATOM    881  CD2 PHE A  58      27.264 -25.095  29.758  1.00 59.51           C  
ATOM    882  HD2 PHE A  58      27.968 -24.598  30.409  1.00 59.51           H  
ATOM    883  CE1 PHE A  58      25.434 -26.436  28.097  1.00 59.51           C  
ATOM    884  HE1 PHE A  58      24.733 -26.961  27.464  1.00 59.51           H  
ATOM    885  CE2 PHE A  58      25.881 -24.977  29.992  1.00 59.51           C  
ATOM    886  HE2 PHE A  58      25.530 -24.381  30.821  1.00 59.51           H  
ATOM    887  CZ  PHE A  58      24.966 -25.648  29.163  1.00 59.51           C  
ATOM    888  HZ  PHE A  58      23.905 -25.565  29.350  1.00 59.51           H  
ATOM    889  N   THR A  59      32.221 -27.243  29.164  1.00 69.09           N  
ATOM    890  H   THR A  59      31.911 -26.999  30.094  1.00 69.09           H  
ATOM    891  CA  THR A  59      33.669 -27.152  28.882  1.00 69.09           C  
ATOM    892  HA  THR A  59      33.805 -26.938  27.822  1.00 69.09           H  
ATOM    893  C   THR A  59      34.447 -28.448  29.144  1.00 69.09           C  
ATOM    894  CB  THR A  59      34.308 -25.973  29.637  1.00 69.09           C  
ATOM    895  HB  THR A  59      35.388 -26.001  29.495  1.00 69.09           H  
ATOM    896  O   THR A  59      35.484 -28.659  28.511  1.00 69.09           O  
ATOM    897  CG2 THR A  59      33.784 -24.631  29.132  1.00 69.09           C  
ATOM    898 HG21 THR A  59      34.301 -23.827  29.656  1.00 69.09           H  
ATOM    899 HG22 THR A  59      33.990 -24.532  28.066  1.00 69.09           H  
ATOM    900 HG23 THR A  59      32.713 -24.543  29.313  1.00 69.09           H  
ATOM    901  OG1 THR A  59      34.016 -26.056  31.013  1.00 69.09           O  
ATOM    902  HG1 THR A  59      33.477 -25.297  31.248  1.00 69.09           H  
ATOM    903  N   MET A  60      33.931 -29.376  29.969  1.00 82.61           N  
ATOM    904  H   MET A  60      33.114 -29.120  30.505  1.00 82.61           H  
ATOM    905  CA  MET A  60      34.633 -30.620  30.347  1.00 82.61           C  
ATOM    906  HA  MET A  60      35.563 -30.330  30.836  1.00 82.61           H  
ATOM    907  C   MET A  60      35.025 -31.519  29.158  1.00 82.61           C  
ATOM    908  CB  MET A  60      33.811 -31.426  31.374  1.00 82.61           C  
ATOM    909  HB2 MET A  60      34.440 -32.238  31.738  1.00 82.61           H  
ATOM    910  HB3 MET A  60      33.576 -30.792  32.229  1.00 82.61           H  
ATOM    911  O   MET A  60      35.980 -32.287  29.252  1.00 82.61           O  
ATOM    912  CG  MET A  60      32.512 -32.022  30.804  1.00 82.61           C  
ATOM    913  HG2 MET A  60      31.867 -31.204  30.483  1.00 82.61           H  
ATOM    914  HG3 MET A  60      32.759 -32.624  29.929  1.00 82.61           H  
ATOM    915  SD  MET A  60      31.554 -33.088  31.922  1.00 82.61           S  
ATOM    916  CE  MET A  60      32.704 -34.474  32.139  1.00 82.61           C  
ATOM    917  HE1 MET A  60      32.206 -35.267  32.697  1.00 82.61           H  
ATOM    918  HE2 MET A  60      33.010 -34.855  31.165  1.00 82.61           H  
ATOM    919  HE3 MET A  60      33.580 -34.143  32.697  1.00 82.61           H  
ATOM    920  N   VAL A  61      34.305 -31.426  28.031  1.00 76.21           N  
ATOM    921  H   VAL A  61      33.530 -30.778  28.039  1.00 76.21           H  
ATOM    922  CA  VAL A  61      34.642 -32.134  26.781  1.00 76.21           C  
ATOM    923  HA  VAL A  61      35.347 -32.933  27.010  1.00 76.21           H  
ATOM    924  C   VAL A  61      35.352 -31.207  25.791  1.00 76.21           C  
ATOM    925  CB  VAL A  61      33.406 -32.800  26.140  1.00 76.21           C  
ATOM    926  HB  VAL A  61      32.693 -32.027  25.851  1.00 76.21           H  
ATOM    927  O   VAL A  61      36.424 -31.557  25.307  1.00 76.21           O  
ATOM    928  CG1 VAL A  61      33.788 -33.602  24.889  1.00 76.21           C  
ATOM    929 HG11 VAL A  61      34.524 -34.364  25.144  1.00 76.21           H  
ATOM    930 HG12 VAL A  61      32.903 -34.083  24.471  1.00 76.21           H  
ATOM    931 HG13 VAL A  61      34.205 -32.944  24.127  1.00 76.21           H  
ATOM    932  CG2 VAL A  61      32.705 -33.766  27.105  1.00 76.21           C  
ATOM    933 HG21 VAL A  61      31.901 -34.292  26.589  1.00 76.21           H  
ATOM    934 HG22 VAL A  61      32.258 -33.208  27.927  1.00 76.21           H  
ATOM    935 HG23 VAL A  61      33.417 -34.491  27.498  1.00 76.21           H  
ATOM    936  N   GLN A  62      34.786 -30.028  25.503  1.00 64.89           N  
ATOM    937  H   GLN A  62      33.939 -29.767  25.988  1.00 64.89           H  
ATOM    938  CA  GLN A  62      35.298 -29.102  24.478  1.00 64.89           C  
ATOM    939  HA  GLN A  62      35.369 -29.633  23.529  1.00 64.89           H  
ATOM    940  C   GLN A  62      36.711 -28.577  24.770  1.00 64.89           C  
ATOM    941  CB  GLN A  62      34.315 -27.924  24.321  1.00 64.89           C  
ATOM    942  HB2 GLN A  62      33.779 -27.770  25.258  1.00 64.89           H  
ATOM    943  HB3 GLN A  62      34.866 -27.006  24.113  1.00 64.89           H  
ATOM    944  O   GLN A  62      37.476 -28.366  23.833  1.00 64.89           O  
ATOM    945  CG  GLN A  62      33.302 -28.146  23.188  1.00 64.89           C  
ATOM    946  HG2 GLN A  62      32.428 -27.524  23.380  1.00 64.89           H  
ATOM    947  HG3 GLN A  62      32.975 -29.186  23.174  1.00 64.89           H  
ATOM    948  CD  GLN A  62      33.877 -27.769  21.824  1.00 64.89           C  
ATOM    949  NE2 GLN A  62      33.693 -26.545  21.378  1.00 64.89           N  
ATOM    950 HE21 GLN A  62      33.265 -25.850  21.972  1.00 64.89           H  
ATOM    951 HE22 GLN A  62      34.168 -26.325  20.514  1.00 64.89           H  
ATOM    952  OE1 GLN A  62      34.500 -28.554  21.132  1.00 64.89           O  
ATOM    953  N   GLU A  63      37.074 -28.386  26.042  1.00 74.21           N  
ATOM    954  H   GLU A  63      36.391 -28.523  26.774  1.00 74.21           H  
ATOM    955  CA  GLU A  63      38.382 -27.844  26.428  1.00 74.21           C  
ATOM    956  HA  GLU A  63      38.924 -27.517  25.540  1.00 74.21           H  
ATOM    957  C   GLU A  63      39.291 -28.871  27.121  1.00 74.21           C  
ATOM    958  CB  GLU A  63      38.196 -26.605  27.323  1.00 74.21           C  
ATOM    959  HB2 GLU A  63      37.644 -26.884  28.221  1.00 74.21           H  
ATOM    960  HB3 GLU A  63      39.187 -26.261  27.618  1.00 74.21           H  
ATOM    961  O   GLU A  63      40.490 -28.625  27.241  1.00 74.21           O  
ATOM    962  CG  GLU A  63      37.466 -25.453  26.611  1.00 74.21           C  
ATOM    963  HG2 GLU A  63      36.437 -25.755  26.415  1.00 74.21           H  
ATOM    964  HG3 GLU A  63      37.952 -25.275  25.652  1.00 74.21           H  
ATOM    965  CD  GLU A  63      37.462 -24.139  27.412  1.00 74.21           C  
ATOM    966  OE1 GLU A  63      36.745 -23.214  26.969  1.00 74.21           O  
ATOM    967  OE2 GLU A  63      38.196 -24.050  28.423  1.00 74.21           O  
ATOM    968  N   HIS A  64      38.757 -29.982  27.647  1.00 82.81           N  
ATOM    969  H   HIS A  64      37.758 -30.104  27.555  1.00 82.81           H  
ATOM    970  CA  HIS A  64      39.477 -30.883  28.571  1.00 82.81           C  
ATOM    971  HA  HIS A  64      40.535 -30.620  28.555  1.00 82.81           H  
ATOM    972  C   HIS A  64      39.445 -32.373  28.169  1.00 82.81           C  
ATOM    973  CB  HIS A  64      38.991 -30.642  30.008  1.00 82.81           C  
ATOM    974  HB2 HIS A  64      39.394 -31.418  30.660  1.00 82.81           H  
ATOM    975  HB3 HIS A  64      37.904 -30.723  30.040  1.00 82.81           H  
ATOM    976  O   HIS A  64      39.643 -33.263  29.003  1.00 82.81           O  
ATOM    977  CG  HIS A  64      39.386 -29.316  30.610  1.00 82.81           C  
ATOM    978  CD2 HIS A  64      39.461 -29.068  31.942  1.00 82.81           C  
ATOM    979  HD2 HIS A  64      39.286 -29.818  32.699  1.00 82.81           H  
ATOM    980  ND1 HIS A  64      39.706 -28.135  29.983  1.00 82.81           N  
ATOM    981  HD1 HIS A  64      39.806 -27.992  28.988  1.00 82.81           H  
ATOM    982  CE1 HIS A  64      39.902 -27.191  30.914  1.00 82.81           C  
ATOM    983  HE1 HIS A  64      40.122 -26.154  30.708  1.00 82.81           H  
ATOM    984  NE2 HIS A  64      39.805 -27.728  32.139  1.00 82.81           N  
ATOM    985  N   ALA A  65      39.268 -32.664  26.877  1.00 83.23           N  
ATOM    986  H   ALA A  65      39.070 -31.899  26.247  1.00 83.23           H  
ATOM    987  CA  ALA A  65      39.175 -34.026  26.339  1.00 83.23           C  
ATOM    988  HA  ALA A  65      38.244 -34.464  26.699  1.00 83.23           H  
ATOM    989  C   ALA A  65      40.323 -34.977  26.769  1.00 83.23           C  
ATOM    990  CB  ALA A  65      39.093 -33.919  24.812  1.00 83.23           C  
ATOM    991  HB1 ALA A  65      38.977 -34.914  24.382  1.00 83.23           H  
ATOM    992  HB2 ALA A  65      38.235 -33.312  24.525  1.00 83.23           H  
ATOM    993  HB3 ALA A  65      40.002 -33.464  24.418  1.00 83.23           H  
ATOM    994  O   ALA A  65      40.061 -36.130  27.121  1.00 83.23           O  
ATOM    995  N   ASP A  66      41.582 -34.512  26.821  1.00 83.97           N  
ATOM    996  H   ASP A  66      41.763 -33.586  26.462  1.00 83.97           H  
ATOM    997  CA  ASP A  66      42.747 -35.321  27.242  1.00 83.97           C  
ATOM    998  HA  ASP A  66      42.882 -36.156  26.554  1.00 83.97           H  
ATOM    999  C   ASP A  66      42.624 -35.889  28.665  1.00 83.97           C  
ATOM   1000  CB  ASP A  66      44.012 -34.451  27.223  1.00 83.97           C  
ATOM   1001  HB2 ASP A  66      43.817 -33.509  27.734  1.00 83.97           H  
ATOM   1002  HB3 ASP A  66      44.804 -34.961  27.772  1.00 83.97           H  
ATOM   1003  O   ASP A  66      43.168 -36.951  28.992  1.00 83.97           O  
ATOM   1004  CG  ASP A  66      44.518 -34.192  25.810  1.00 83.97           C  
ATOM   1005  OD1 ASP A  66      45.146 -35.121  25.258  1.00 83.97           O  
ATOM   1006  OD2 ASP A  66      44.292 -33.065  25.327  1.00 83.97           O  
ATOM   1007  N   ALA A  67      41.937 -35.168  29.553  1.00 86.62           N  
ATOM   1008  H   ALA A  67      41.434 -34.355  29.228  1.00 86.62           H  
ATOM   1009  CA  ALA A  67      41.736 -35.611  30.923  1.00 86.62           C  
ATOM   1010  HA  ALA A  67      42.667 -36.042  31.290  1.00 86.62           H  
ATOM   1011  C   ALA A  67      40.684 -36.732  31.011  1.00 86.62           C  
ATOM   1012  CB  ALA A  67      41.438 -34.378  31.778  1.00 86.62           C  
ATOM   1013  HB1 ALA A  67      41.340 -34.672  32.823  1.00 86.62           H  
ATOM   1014  HB2 ALA A  67      40.527 -33.894  31.426  1.00 86.62           H  
ATOM   1015  HB3 ALA A  67      42.256 -33.663  31.693  1.00 86.62           H  
ATOM   1016  O   ALA A  67      40.804 -37.596  31.877  1.00 86.62           O  
ATOM   1017  N   ILE A  68      39.724 -36.795  30.081  1.00 88.37           N  
ATOM   1018  H   ILE A  68      39.697 -36.076  29.372  1.00 88.37           H  
ATOM   1019  CA  ILE A  68      38.780 -37.917  29.960  1.00 88.37           C  
ATOM   1020  HA  ILE A  68      38.397 -38.158  30.952  1.00 88.37           H  
ATOM   1021  C   ILE A  68      39.504 -39.167  29.435  1.00 88.37           C  
ATOM   1022  CB  ILE A  68      37.572 -37.534  29.068  1.00 88.37           C  
ATOM   1023  HB  ILE A  68      37.927 -37.348  28.054  1.00 88.37           H  
ATOM   1024  O   ILE A  68      39.379 -40.243  30.019  1.00 88.37           O  
ATOM   1025  CG1 ILE A  68      36.886 -36.245  29.581  1.00 88.37           C  
ATOM   1026 HG12 ILE A  68      37.605 -35.426  29.564  1.00 88.37           H  
ATOM   1027 HG13 ILE A  68      36.561 -36.395  30.611  1.00 88.37           H  
ATOM   1028  CG2 ILE A  68      36.576 -38.708  29.012  1.00 88.37           C  
ATOM   1029 HG21 ILE A  68      37.058 -39.606  28.626  1.00 88.37           H  
ATOM   1030 HG22 ILE A  68      36.188 -38.916  30.010  1.00 88.37           H  
ATOM   1031 HG23 ILE A  68      35.748 -38.478  28.342  1.00 88.37           H  
ATOM   1032  CD1 ILE A  68      35.678 -35.776  28.765  1.00 88.37           C  
ATOM   1033 HD11 ILE A  68      35.335 -34.818  29.155  1.00 88.37           H  
ATOM   1034 HD12 ILE A  68      35.958 -35.657  27.719  1.00 88.37           H  
ATOM   1035 HD13 ILE A  68      34.856 -36.487  28.851  1.00 88.37           H  
ATOM   1036  N   ALA A  69      40.321 -39.026  28.384  1.00 84.71           N  
ATOM   1037  H   ALA A  69      40.375 -38.118  27.944  1.00 84.71           H  
ATOM   1038  CA  ALA A  69      41.019 -40.147  27.746  1.00 84.71           C  
ATOM   1039  HA  ALA A  69      40.275 -40.841  27.354  1.00 84.71           H  
ATOM   1040  C   ALA A  69      41.912 -40.941  28.720  1.00 84.71           C  
ATOM   1041  CB  ALA A  69      41.834 -39.596  26.570  1.00 84.71           C  
ATOM   1042  HB1 ALA A  69      42.586 -38.891  26.926  1.00 84.71           H  
ATOM   1043  HB2 ALA A  69      41.174 -39.087  25.868  1.00 84.71           H  
ATOM   1044  HB3 ALA A  69      42.331 -40.417  26.053  1.00 84.71           H  
ATOM   1045  O   ALA A  69      41.875 -42.171  28.733  1.00 84.71           O  
ATOM   1046  N   ARG A  70      42.663 -40.248  29.591  1.00 86.74           N  
ATOM   1047  H   ARG A  70      42.650 -39.241  29.517  1.00 86.74           H  
ATOM   1048  CA  ARG A  70      43.510 -40.898  30.611  1.00 86.74           C  
ATOM   1049  HA  ARG A  70      44.165 -41.619  30.121  1.00 86.74           H  
ATOM   1050  C   ARG A  70      42.720 -41.724  31.624  1.00 86.74           C  
ATOM   1051  CB  ARG A  70      44.352 -39.854  31.354  1.00 86.74           C  
ATOM   1052  HB2 ARG A  70      44.678 -40.278  32.304  1.00 86.74           H  
ATOM   1053  HB3 ARG A  70      43.746 -38.972  31.564  1.00 86.74           H  
ATOM   1054  O   ARG A  70      43.211 -42.761  32.059  1.00 86.74           O  
ATOM   1055  CG  ARG A  70      45.603 -39.474  30.554  1.00 86.74           C  
ATOM   1056  HG2 ARG A  70      45.319 -39.026  29.602  1.00 86.74           H  
ATOM   1057  HG3 ARG A  70      46.180 -40.377  30.353  1.00 86.74           H  
ATOM   1058  CD  ARG A  70      46.483 -38.502  31.346  1.00 86.74           C  
ATOM   1059  HD2 ARG A  70      47.447 -38.431  30.844  1.00 86.74           H  
ATOM   1060  HD3 ARG A  70      46.638 -38.906  32.347  1.00 86.74           H  
ATOM   1061  NE  ARG A  70      45.877 -37.160  31.408  1.00 86.74           N  
ATOM   1062  HE  ARG A  70      45.171 -36.965  30.713  1.00 86.74           H  
ATOM   1063  NH1 ARG A  70      47.085 -36.345  33.184  1.00 86.74           N  
ATOM   1064 HH11 ARG A  70      47.280 -35.597  33.834  1.00 86.74           H  
ATOM   1065 HH12 ARG A  70      47.507 -37.257  33.283  1.00 86.74           H  
ATOM   1066  NH2 ARG A  70      45.615 -35.024  32.137  1.00 86.74           N  
ATOM   1067 HH21 ARG A  70      45.836 -34.266  32.767  1.00 86.74           H  
ATOM   1068 HH22 ARG A  70      44.949 -34.874  31.392  1.00 86.74           H  
ATOM   1069  CZ  ARG A  70      46.194 -36.187  32.242  1.00 86.74           C  
ATOM   1070  N   HIS A  71      41.527 -41.274  32.013  1.00 86.63           N  
ATOM   1071  H   HIS A  71      41.146 -40.442  31.586  1.00 86.63           H  
ATOM   1072  CA  HIS A  71      40.694 -42.032  32.946  1.00 86.63           C  
ATOM   1073  HA  HIS A  71      41.304 -42.352  33.791  1.00 86.63           H  
ATOM   1074  C   HIS A  71      40.141 -43.305  32.304  1.00 86.63           C  
ATOM   1075  CB  HIS A  71      39.557 -41.162  33.480  1.00 86.63           C  
ATOM   1076  HB2 HIS A  71      39.029 -40.685  32.654  1.00 86.63           H  
ATOM   1077  HB3 HIS A  71      38.853 -41.822  33.988  1.00 86.63           H  
ATOM   1078  O   HIS A  71      40.133 -44.345  32.955  1.00 86.63           O  
ATOM   1079  CG  HIS A  71      40.001 -40.120  34.473  1.00 86.63           C  
ATOM   1080  CD2 HIS A  71      40.457 -40.347  35.743  1.00 86.63           C  
ATOM   1081  HD2 HIS A  71      40.585 -41.314  36.206  1.00 86.63           H  
ATOM   1082  ND1 HIS A  71      39.964 -38.758  34.296  1.00 86.63           N  
ATOM   1083  HD1 HIS A  71      39.795 -38.281  33.422  1.00 86.63           H  
ATOM   1084  CE1 HIS A  71      40.361 -38.176  35.439  1.00 86.63           C  
ATOM   1085  HE1 HIS A  71      40.424 -37.111  35.604  1.00 86.63           H  
ATOM   1086  NE2 HIS A  71      40.698 -39.107  36.345  1.00 86.63           N  
ATOM   1087  N   ILE A  72      39.740 -43.238  31.030  1.00 83.02           N  
ATOM   1088  H   ILE A  72      39.766 -42.347  30.556  1.00 83.02           H  
ATOM   1089  CA  ILE A  72      39.283 -44.419  30.286  1.00 83.02           C  
ATOM   1090  HA  ILE A  72      38.497 -44.904  30.864  1.00 83.02           H  
ATOM   1091  C   ILE A  72      40.423 -45.446  30.160  1.00 83.02           C  
ATOM   1092  CB  ILE A  72      38.681 -44.005  28.921  1.00 83.02           C  
ATOM   1093  HB  ILE A  72      39.422 -43.419  28.377  1.00 83.02           H  
ATOM   1094  O   ILE A  72      40.205 -46.618  30.446  1.00 83.02           O  
ATOM   1095  CG1 ILE A  72      37.414 -43.138  29.129  1.00 83.02           C  
ATOM   1096 HG12 ILE A  72      37.641 -42.314  29.806  1.00 83.02           H  
ATOM   1097 HG13 ILE A  72      36.638 -43.745  29.593  1.00 83.02           H  
ATOM   1098  CG2 ILE A  72      38.336 -45.249  28.080  1.00 83.02           C  
ATOM   1099 HG21 ILE A  72      37.617 -45.873  28.610  1.00 83.02           H  
ATOM   1100 HG22 ILE A  72      39.233 -45.838  27.882  1.00 83.02           H  
ATOM   1101 HG23 ILE A  72      37.924 -44.962  27.112  1.00 83.02           H  
ATOM   1102  CD1 ILE A  72      36.844 -42.520  27.844  1.00 83.02           C  
ATOM   1103 HD11 ILE A  72      36.028 -41.846  28.104  1.00 83.02           H  
ATOM   1104 HD12 ILE A  72      37.621 -41.956  27.328  1.00 83.02           H  
ATOM   1105 HD13 ILE A  72      36.451 -43.294  27.185  1.00 83.02           H  
ATOM   1106  N   ASP A  73      41.643 -45.024  29.809  1.00 77.11           N  
ATOM   1107  H   ASP A  73      41.765 -44.054  29.555  1.00 77.11           H  
ATOM   1108  CA  ASP A  73      42.806 -45.923  29.676  1.00 77.11           C  
ATOM   1109  HA  ASP A  73      42.575 -46.697  28.945  1.00 77.11           H  
ATOM   1110  C   ASP A  73      43.168 -46.632  30.994  1.00 77.11           C  
ATOM   1111  CB  ASP A  73      43.997 -45.111  29.146  1.00 77.11           C  
ATOM   1112  HB2 ASP A  73      43.701 -44.612  28.223  1.00 77.11           H  
ATOM   1113  HB3 ASP A  73      44.259 -44.338  29.869  1.00 77.11           H  
ATOM   1114  O   ASP A  73      43.297 -47.856  31.035  1.00 77.11           O  
ATOM   1115  CG  ASP A  73      45.223 -45.985  28.859  1.00 77.11           C  
ATOM   1116  OD1 ASP A  73      45.209 -46.665  27.809  1.00 77.11           O  
ATOM   1117  OD2 ASP A  73      46.186 -45.915  29.658  1.00 77.11           O  
ATOM   1118  N   ALA A  74      43.253 -45.879  32.098  1.00 81.47           N  
ATOM   1119  H   ALA A  74      43.134 -44.880  32.009  1.00 81.47           H  
ATOM   1120  CA  ALA A  74      43.559 -46.441  33.413  1.00 81.47           C  
ATOM   1121  HA  ALA A  74      44.513 -46.965  33.349  1.00 81.47           H  
ATOM   1122  C   ALA A  74      42.505 -47.461  33.873  1.00 81.47           C  
ATOM   1123  CB  ALA A  74      43.690 -45.289  34.416  1.00 81.47           C  
ATOM   1124  HB1 ALA A  74      43.940 -45.689  35.398  1.00 81.47           H  
ATOM   1125  HB2 ALA A  74      44.477 -44.608  34.091  1.00 81.47           H  
ATOM   1126  HB3 ALA A  74      42.748 -44.744  34.479  1.00 81.47           H  
ATOM   1127  O   ALA A  74      42.854 -48.496  34.442  1.00 81.47           O  
ATOM   1128  N   TRP A  75      41.229 -47.178  33.603  1.00 80.05           N  
ATOM   1129  H   TRP A  75      41.018 -46.316  33.121  1.00 80.05           H  
ATOM   1130  CA  TRP A  75      40.108 -48.044  33.955  1.00 80.05           C  
ATOM   1131  HA  TRP A  75      40.168 -48.304  35.012  1.00 80.05           H  
ATOM   1132  C   TRP A  75      40.110 -49.365  33.173  1.00 80.05           C  
ATOM   1133  CB  TRP A  75      38.829 -47.242  33.722  1.00 80.05           C  
ATOM   1134  HB2 TRP A  75      38.865 -46.340  34.332  1.00 80.05           H  
ATOM   1135  HB3 TRP A  75      38.786 -46.934  32.678  1.00 80.05           H  
ATOM   1136  O   TRP A  75      39.848 -50.424  33.737  1.00 80.05           O  
ATOM   1137  CG  TRP A  75      37.571 -47.961  34.053  1.00 80.05           C  
ATOM   1138  CD1 TRP A  75      37.190 -48.351  35.288  1.00 80.05           C  
ATOM   1139  HD1 TRP A  75      37.743 -48.203  36.204  1.00 80.05           H  
ATOM   1140  CD2 TRP A  75      36.503 -48.372  33.153  1.00 80.05           C  
ATOM   1141  CE2 TRP A  75      35.469 -48.965  33.936  1.00 80.05           C  
ATOM   1142  CE3 TRP A  75      36.297 -48.268  31.758  1.00 80.05           C  
ATOM   1143  HE3 TRP A  75      37.073 -47.835  31.145  1.00 80.05           H  
ATOM   1144  NE1 TRP A  75      35.952 -48.944  35.228  1.00 80.05           N  
ATOM   1145  HE1 TRP A  75      35.492 -49.257  36.071  1.00 80.05           H  
ATOM   1146  CH2 TRP A  75      34.091 -49.284  31.970  1.00 80.05           C  
ATOM   1147  HH2 TRP A  75      33.178 -49.624  31.505  1.00 80.05           H  
ATOM   1148  CZ2 TRP A  75      34.266 -49.386  33.363  1.00 80.05           C  
ATOM   1149  HZ2 TRP A  75      33.488 -49.769  34.006  1.00 80.05           H  
ATOM   1150  CZ3 TRP A  75      35.106 -48.731  31.170  1.00 80.05           C  
ATOM   1151  HZ3 TRP A  75      34.966 -48.658  30.102  1.00 80.05           H  
ATOM   1152  N   LEU A  76      40.506 -49.339  31.898  1.00 68.03           N  
ATOM   1153  H   LEU A  76      40.717 -48.446  31.476  1.00 68.03           H  
ATOM   1154  CA  LEU A  76      40.640 -50.552  31.084  1.00 68.03           C  
ATOM   1155  HA  LEU A  76      39.736 -51.149  31.204  1.00 68.03           H  
ATOM   1156  C   LEU A  76      41.806 -51.464  31.530  1.00 68.03           C  
ATOM   1157  CB  LEU A  76      40.779 -50.140  29.606  1.00 68.03           C  
ATOM   1158  HB2 LEU A  76      41.606 -49.435  29.523  1.00 68.03           H  
ATOM   1159  HB3 LEU A  76      41.038 -51.022  29.020  1.00 68.03           H  
ATOM   1160  O   LEU A  76      41.825 -52.644  31.177  1.00 68.03           O  
ATOM   1161  CG  LEU A  76      39.515 -49.505  28.990  1.00 68.03           C  
ATOM   1162  HG  LEU A  76      39.166 -48.677  29.608  1.00 68.03           H  
ATOM   1163  CD1 LEU A  76      39.840 -48.966  27.595  1.00 68.03           C  
ATOM   1164 HD11 LEU A  76      40.171 -49.778  26.947  1.00 68.03           H  
ATOM   1165 HD12 LEU A  76      40.631 -48.221  27.675  1.00 68.03           H  
ATOM   1166 HD13 LEU A  76      38.955 -48.492  27.169  1.00 68.03           H  
ATOM   1167  CD2 LEU A  76      38.359 -50.500  28.862  1.00 68.03           C  
ATOM   1168 HD21 LEU A  76      38.676 -51.374  28.293  1.00 68.03           H  
ATOM   1169 HD22 LEU A  76      37.517 -50.022  28.362  1.00 68.03           H  
ATOM   1170 HD23 LEU A  76      38.029 -50.811  29.853  1.00 68.03           H  
ATOM   1171  N   GLY A  77      42.779 -50.952  32.296  1.00 65.74           N  
ATOM   1172  H   GLY A  77      42.706 -49.976  32.546  1.00 65.74           H  
ATOM   1173  CA  GLY A  77      43.990 -51.685  32.686  1.00 65.74           C  
ATOM   1174  HA2 GLY A  77      44.781 -50.952  32.844  1.00 65.74           H  
ATOM   1175  HA3 GLY A  77      44.294 -52.332  31.864  1.00 65.74           H  
ATOM   1176  C   GLY A  77      43.903 -52.545  33.959  1.00 65.74           C  
ATOM   1177  O   GLY A  77      44.713 -53.462  34.112  1.00 65.74           O  
ATOM   1178  N   THR A  78      42.982 -52.270  34.889  1.00 48.81           N  
ATOM   1179  H   THR A  78      42.331 -51.516  34.723  1.00 48.81           H  
ATOM   1180  CA  THR A  78      42.949 -52.888  36.235  1.00 48.81           C  
ATOM   1181  HA  THR A  78      43.982 -53.031  36.553  1.00 48.81           H  
ATOM   1182  C   THR A  78      42.320 -54.283  36.300  1.00 48.81           C  
ATOM   1183  CB  THR A  78      42.271 -51.976  37.282  1.00 48.81           C  
ATOM   1184  HB  THR A  78      41.749 -52.582  38.023  1.00 48.81           H  
ATOM   1185  O   THR A  78      43.017 -55.259  36.576  1.00 48.81           O  
ATOM   1186  CG2 THR A  78      43.288 -51.107  38.018  1.00 48.81           C  
ATOM   1187 HG21 THR A  78      42.766 -50.444  38.708  1.00 48.81           H  
ATOM   1188 HG22 THR A  78      43.977 -51.739  38.578  1.00 48.81           H  
ATOM   1189 HG23 THR A  78      43.840 -50.506  37.295  1.00 48.81           H  
ATOM   1190  OG1 THR A  78      41.354 -51.107  36.661  1.00 48.81           O  
ATOM   1191  HG1 THR A  78      40.570 -51.006  37.206  1.00 48.81           H  
ATOM   1192  N   GLU A  79      40.999 -54.402  36.160  1.00 40.46           N  
ATOM   1193  H   GLU A  79      40.466 -53.576  35.928  1.00 40.46           H  
ATOM   1194  CA  GLU A  79      40.258 -55.581  36.648  1.00 40.46           C  
ATOM   1195  HA  GLU A  79      40.685 -55.920  37.592  1.00 40.46           H  
ATOM   1196  C   GLU A  79      40.264 -56.792  35.716  1.00 40.46           C  
ATOM   1197  CB  GLU A  79      38.792 -55.209  36.890  1.00 40.46           C  
ATOM   1198  HB2 GLU A  79      38.199 -56.124  36.890  1.00 40.46           H  
ATOM   1199  HB3 GLU A  79      38.438 -54.576  36.076  1.00 40.46           H  
ATOM   1200  O   GLU A  79      40.136 -57.928  36.172  1.00 40.46           O  
ATOM   1201  CG  GLU A  79      38.569 -54.523  38.237  1.00 40.46           C  
ATOM   1202  HG2 GLU A  79      39.004 -53.524  38.209  1.00 40.46           H  
ATOM   1203  HG3 GLU A  79      39.081 -55.095  39.011  1.00 40.46           H  
ATOM   1204  CD  GLU A  79      37.072 -54.444  38.558  1.00 40.46           C  
ATOM   1205  OE1 GLU A  79      36.750 -54.628  39.752  1.00 40.46           O  
ATOM   1206  OE2 GLU A  79      36.289 -54.259  37.600  1.00 40.46           O  
ATOM   1207  N   VAL A  80      40.384 -56.577  34.406  1.00 37.39           N  
ATOM   1208  H   VAL A  80      40.510 -55.617  34.120  1.00 37.39           H  
ATOM   1209  CA  VAL A  80      39.843 -57.519  33.405  1.00 37.39           C  
ATOM   1210  HA  VAL A  80      38.813 -57.731  33.695  1.00 37.39           H  
ATOM   1211  C   VAL A  80      40.561 -58.880  33.370  1.00 37.39           C  
ATOM   1212  CB  VAL A  80      39.794 -56.860  32.006  1.00 37.39           C  
ATOM   1213  HB  VAL A  80      40.804 -56.812  31.600  1.00 37.39           H  
ATOM   1214  O   VAL A  80      40.111 -59.811  32.714  1.00 37.39           O  
ATOM   1215  CG1 VAL A  80      38.904 -57.634  31.021  1.00 37.39           C  
ATOM   1216 HG11 VAL A  80      38.790 -57.070  30.096  1.00 37.39           H  
ATOM   1217 HG12 VAL A  80      37.919 -57.802  31.457  1.00 37.39           H  
ATOM   1218 HG13 VAL A  80      39.353 -58.592  30.760  1.00 37.39           H  
ATOM   1219  CG2 VAL A  80      39.234 -55.428  32.063  1.00 37.39           C  
ATOM   1220 HG21 VAL A  80      39.124 -55.025  31.056  1.00 37.39           H  
ATOM   1221 HG22 VAL A  80      38.262 -55.420  32.555  1.00 37.39           H  
ATOM   1222 HG23 VAL A  80      39.915 -54.762  32.593  1.00 37.39           H  
ATOM   1223  N   ARG A  81      41.668 -59.050  34.103  1.00 34.67           N  
ATOM   1224  H   ARG A  81      41.897 -58.296  34.734  1.00 34.67           H  
ATOM   1225  CA  ARG A  81      42.412 -60.319  34.186  1.00 34.67           C  
ATOM   1226  HA  ARG A  81      42.515 -60.714  33.176  1.00 34.67           H  
ATOM   1227  C   ARG A  81      41.701 -61.450  34.932  1.00 34.67           C  
ATOM   1228  CB  ARG A  81      43.801 -60.077  34.788  1.00 34.67           C  
ATOM   1229  HB2 ARG A  81      44.177 -60.994  35.241  1.00 34.67           H  
ATOM   1230  HB3 ARG A  81      43.741 -59.323  35.573  1.00 34.67           H  
ATOM   1231  O   ARG A  81      42.307 -62.514  35.058  1.00 34.67           O  
ATOM   1232  CG  ARG A  81      44.801 -59.648  33.718  1.00 34.67           C  
ATOM   1233  HG2 ARG A  81      44.775 -60.352  32.885  1.00 34.67           H  
ATOM   1234  HG3 ARG A  81      44.557 -58.648  33.361  1.00 34.67           H  
ATOM   1235  CD  ARG A  81      46.192 -59.666  34.348  1.00 34.67           C  
ATOM   1236  HD2 ARG A  81      46.209 -58.955  35.175  1.00 34.67           H  
ATOM   1237  HD3 ARG A  81      46.384 -60.667  34.733  1.00 34.67           H  
ATOM   1238  NE  ARG A  81      47.227 -59.308  33.368  1.00 34.67           N  
ATOM   1239  HE  ARG A  81      46.898 -58.933  32.490  1.00 34.67           H  
ATOM   1240  NH1 ARG A  81      49.028 -59.839  34.679  1.00 34.67           N  
ATOM   1241 HH11 ARG A  81      48.377 -60.109  35.402  1.00 34.67           H  
ATOM   1242 HH12 ARG A  81      50.026 -59.903  34.818  1.00 34.67           H  
ATOM   1243  NH2 ARG A  81      49.352 -59.030  32.617  1.00 34.67           N  
ATOM   1244 HH21 ARG A  81      48.977 -58.665  31.753  1.00 34.67           H  
ATOM   1245 HH22 ARG A  81      50.351 -59.081  32.757  1.00 34.67           H  
ATOM   1246  CZ  ARG A  81      48.528 -59.395  33.558  1.00 34.67           C  
ATOM   1247  N   GLY A  82      40.483 -61.255  35.442  1.00 31.11           N  
ATOM   1248  H   GLY A  82      40.042 -60.356  35.305  1.00 31.11           H  
ATOM   1249  CA  GLY A  82      39.681 -62.368  35.957  1.00 31.11           C  
ATOM   1250  HA2 GLY A  82      38.652 -62.044  36.108  1.00 31.11           H  
ATOM   1251  HA3 GLY A  82      40.093 -62.701  36.909  1.00 31.11           H  
ATOM   1252  C   GLY A  82      39.684 -63.533  34.960  1.00 31.11           C  
ATOM   1253  O   GLY A  82      39.508 -63.314  33.762  1.00 31.11           O  
ATOM   1254  N   GLU A  83      39.967 -64.751  35.436  1.00 31.91           N  
ATOM   1255  H   GLU A  83      40.121 -64.873  36.427  1.00 31.91           H  
ATOM   1256  CA  GLU A  83      40.051 -65.939  34.579  1.00 31.91           C  
ATOM   1257  HA  GLU A  83      40.851 -65.796  33.853  1.00 31.91           H  
ATOM   1258  C   GLU A  83      38.737 -66.098  33.810  1.00 31.91           C  
ATOM   1259  CB  GLU A  83      40.359 -67.209  35.398  1.00 31.91           C  
ATOM   1260  HB2 GLU A  83      39.745 -67.213  36.298  1.00 31.91           H  
ATOM   1261  HB3 GLU A  83      40.098 -68.080  34.797  1.00 31.91           H  
ATOM   1262  O   GLU A  83      37.688 -66.381  34.393  1.00 31.91           O  
ATOM   1263  CG  GLU A  83      41.846 -67.329  35.773  1.00 31.91           C  
ATOM   1264  HG2 GLU A  83      42.435 -67.306  34.856  1.00 31.91           H  
ATOM   1265  HG3 GLU A  83      42.127 -66.462  36.371  1.00 31.91           H  
ATOM   1266  CD  GLU A  83      42.184 -68.610  36.563  1.00 31.91           C  
ATOM   1267  OE1 GLU A  83      43.376 -68.999  36.544  1.00 31.91           O  
ATOM   1268  OE2 GLU A  83      41.279 -69.173  37.220  1.00 31.91           O  
ATOM   1269  N   ALA A  84      38.794 -65.874  32.494  1.00 32.89           N  
ATOM   1270  H   ALA A  84      39.655 -65.529  32.096  1.00 32.89           H  
ATOM   1271  CA  ALA A  84      37.649 -66.054  31.620  1.00 32.89           C  
ATOM   1272  HA  ALA A  84      36.887 -65.336  31.923  1.00 32.89           H  
ATOM   1273  C   ALA A  84      37.139 -67.501  31.782  1.00 32.89           C  
ATOM   1274  CB  ALA A  84      38.057 -65.730  30.179  1.00 32.89           C  
ATOM   1275  HB1 ALA A  84      37.196 -65.851  29.522  1.00 32.89           H  
ATOM   1276  HB2 ALA A  84      38.409 -64.701  30.117  1.00 32.89           H  
ATOM   1277  HB3 ALA A  84      38.848 -66.406  29.855  1.00 32.89           H  
ATOM   1278  O   ALA A  84      37.943 -68.433  31.658  1.00 32.89           O  
ATOM   1279  N   PRO A  85      35.844 -67.716  32.082  1.00 33.29           N  
ATOM   1280  CA  PRO A  85      35.297 -69.054  32.282  1.00 33.29           C  
ATOM   1281  HA  PRO A  85      35.715 -69.464  33.202  1.00 33.29           H  
ATOM   1282  C   PRO A  85      35.640 -69.961  31.097  1.00 33.29           C  
ATOM   1283  CB  PRO A  85      33.785 -68.866  32.439  1.00 33.29           C  
ATOM   1284  HB2 PRO A  85      33.291 -68.965  31.472  1.00 33.29           H  
ATOM   1285  HB3 PRO A  85      33.363 -69.575  33.153  1.00 33.29           H  
ATOM   1286  O   PRO A  85      35.500 -69.553  29.942  1.00 33.29           O  
ATOM   1287  CG  PRO A  85      33.643 -67.424  32.923  1.00 33.29           C  
ATOM   1288  HG2 PRO A  85      33.750 -67.395  34.007  1.00 33.29           H  
ATOM   1289  HG3 PRO A  85      32.691 -66.987  32.622  1.00 33.29           H  
ATOM   1290  CD  PRO A  85      34.823 -66.703  32.282  1.00 33.29           C  
ATOM   1291  HD2 PRO A  85      34.528 -66.289  31.318  1.00 33.29           H  
ATOM   1292  HD3 PRO A  85      35.166 -65.914  32.951  1.00 33.29           H  
ATOM   1293  N   SER A  86      36.113 -71.183  31.363  1.00 35.68           N  
ATOM   1294  H   SER A  86      36.209 -71.479  32.323  1.00 35.68           H  
ATOM   1295  CA  SER A  86      36.508 -72.090  30.281  1.00 35.68           C  
ATOM   1296  HA  SER A  86      37.219 -71.545  29.660  1.00 35.68           H  
ATOM   1297  C   SER A  86      35.303 -72.448  29.402  1.00 35.68           C  
ATOM   1298  CB  SER A  86      37.233 -73.338  30.807  1.00 35.68           C  
ATOM   1299  HB2 SER A  86      37.843 -73.067  31.669  1.00 35.68           H  
ATOM   1300  HB3 SER A  86      37.896 -73.709  30.025  1.00 35.68           H  
ATOM   1301  O   SER A  86      34.179 -72.593  29.887  1.00 35.68           O  
ATOM   1302  OG  SER A  86      36.337 -74.379  31.155  1.00 35.68           O  
ATOM   1303  HG  SER A  86      36.807 -75.022  31.692  1.00 35.68           H  
ATOM   1304  N   ALA A  87      35.537 -72.627  28.099  1.00 35.64           N  
ATOM   1305  H   ALA A  87      36.461 -72.425  27.743  1.00 35.64           H  
ATOM   1306  CA  ALA A  87      34.476 -72.915  27.131  1.00 35.64           C  
ATOM   1307  HA  ALA A  87      33.780 -72.076  27.119  1.00 35.64           H  
ATOM   1308  C   ALA A  87      33.660 -74.182  27.474  1.00 35.64           C  
ATOM   1309  CB  ALA A  87      35.128 -73.030  25.746  1.00 35.64           C  
ATOM   1310  HB1 ALA A  87      34.355 -73.208  24.998  1.00 35.64           H  
ATOM   1311  HB2 ALA A  87      35.837 -73.858  25.728  1.00 35.64           H  
ATOM   1312  HB3 ALA A  87      35.644 -72.102  25.499  1.00 35.64           H  
ATOM   1313  O   ALA A  87      32.453 -74.218  27.249  1.00 35.64           O  
ATOM   1314  N   LEU A  88      34.308 -75.204  28.053  1.00 37.98           N  
ATOM   1315  H   LEU A  88      35.288 -75.073  28.257  1.00 37.98           H  
ATOM   1316  CA  LEU A  88      33.680 -76.466  28.470  1.00 37.98           C  
ATOM   1317  HA  LEU A  88      33.128 -76.886  27.630  1.00 37.98           H  
ATOM   1318  C   LEU A  88      32.657 -76.272  29.598  1.00 37.98           C  
ATOM   1319  CB  LEU A  88      34.788 -77.453  28.901  1.00 37.98           C  
ATOM   1320  HB2 LEU A  88      35.660 -76.889  29.233  1.00 37.98           H  
ATOM   1321  HB3 LEU A  88      34.448 -78.034  29.759  1.00 37.98           H  
ATOM   1322  O   LEU A  88      31.567 -76.832  29.530  1.00 37.98           O  
ATOM   1323  CG  LEU A  88      35.191 -78.430  27.781  1.00 37.98           C  
ATOM   1324  HG  LEU A  88      35.093 -77.939  26.813  1.00 37.98           H  
ATOM   1325  CD1 LEU A  88      36.646 -78.869  27.940  1.00 37.98           C  
ATOM   1326 HD11 LEU A  88      37.304 -78.002  27.871  1.00 37.98           H  
ATOM   1327 HD12 LEU A  88      36.911 -79.569  27.148  1.00 37.98           H  
ATOM   1328 HD13 LEU A  88      36.788 -79.352  28.907  1.00 37.98           H  
ATOM   1329  CD2 LEU A  88      34.309 -79.681  27.805  1.00 37.98           C  
ATOM   1330 HD21 LEU A  88      33.262 -79.392  27.706  1.00 37.98           H  
ATOM   1331 HD22 LEU A  88      34.575 -80.338  26.977  1.00 37.98           H  
ATOM   1332 HD23 LEU A  88      34.433 -80.213  28.748  1.00 37.98           H  
ATOM   1333  N   ALA A  89      32.975 -75.448  30.602  1.00 38.24           N  
ATOM   1334  H   ALA A  89      33.845 -74.936  30.563  1.00 38.24           H  
ATOM   1335  CA  ALA A  89      32.111 -75.259  31.769  1.00 38.24           C  
ATOM   1336  HA  ALA A  89      31.899 -76.234  32.208  1.00 38.24           H  
ATOM   1337  C   ALA A  89      30.757 -74.618  31.411  1.00 38.24           C  
ATOM   1338  CB  ALA A  89      32.876 -74.414  32.795  1.00 38.24           C  
ATOM   1339  HB1 ALA A  89      33.804 -74.916  33.070  1.00 38.24           H  
ATOM   1340  HB2 ALA A  89      33.107 -73.434  32.376  1.00 38.24           H  
ATOM   1341  HB3 ALA A  89      32.264 -74.286  33.688  1.00 38.24           H  
ATOM   1342  O   ALA A  89      29.744 -74.907  32.046  1.00 38.24           O  
ATOM   1343  N   GLY A  90      30.723 -73.774  30.372  1.00 36.57           N  
ATOM   1344  H   GLY A  90      31.588 -73.573  29.890  1.00 36.57           H  
ATOM   1345  CA  GLY A  90      29.479 -73.186  29.869  1.00 36.57           C  
ATOM   1346  HA2 GLY A  90      28.954 -72.692  30.687  1.00 36.57           H  
ATOM   1347  HA3 GLY A  90      29.723 -72.443  29.110  1.00 36.57           H  
ATOM   1348  C   GLY A  90      28.529 -74.212  29.238  1.00 36.57           C  
ATOM   1349  O   GLY A  90      27.313 -74.058  29.331  1.00 36.57           O  
ATOM   1350  N   LEU A  91      29.073 -75.272  28.632  1.00 41.41           N  
ATOM   1351  H   LEU A  91      30.075 -75.385  28.676  1.00 41.41           H  
ATOM   1352  CA  LEU A  91      28.302 -76.323  27.962  1.00 41.41           C  
ATOM   1353  HA  LEU A  91      27.514 -75.845  27.379  1.00 41.41           H  
ATOM   1354  C   LEU A  91      27.577 -77.237  28.968  1.00 41.41           C  
ATOM   1355  CB  LEU A  91      29.251 -77.089  27.010  1.00 41.41           C  
ATOM   1356  HB2 LEU A  91      29.246 -78.149  27.262  1.00 41.41           H  
ATOM   1357  HB3 LEU A  91      30.273 -76.747  27.173  1.00 41.41           H  
ATOM   1358  O   LEU A  91      26.385 -77.493  28.797  1.00 41.41           O  
ATOM   1359  CG  LEU A  91      28.901 -76.906  25.519  1.00 41.41           C  
ATOM   1360  HG  LEU A  91      28.322 -75.993  25.377  1.00 41.41           H  
ATOM   1361  CD1 LEU A  91      30.163 -76.782  24.663  1.00 41.41           C  
ATOM   1362 HD11 LEU A  91      30.733 -75.911  24.986  1.00 41.41           H  
ATOM   1363 HD12 LEU A  91      30.777 -77.676  24.776  1.00 41.41           H  
ATOM   1364 HD13 LEU A  91      29.888 -76.654  23.616  1.00 41.41           H  
ATOM   1365  CD2 LEU A  91      28.090 -78.093  25.002  1.00 41.41           C  
ATOM   1366 HD21 LEU A  91      28.672 -79.010  25.093  1.00 41.41           H  
ATOM   1367 HD22 LEU A  91      27.816 -77.932  23.959  1.00 41.41           H  
ATOM   1368 HD23 LEU A  91      27.181 -78.190  25.597  1.00 41.41           H  
ATOM   1369  N   ASP A  92      28.255 -77.648  30.047  1.00 43.88           N  
ATOM   1370  H   ASP A  92      29.243 -77.443  30.093  1.00 43.88           H  
ATOM   1371  CA  ASP A  92      27.686 -78.516  31.096  1.00 43.88           C  
ATOM   1372  HA  ASP A  92      27.357 -79.455  30.651  1.00 43.88           H  
ATOM   1373  C   ASP A  92      26.472 -77.874  31.799  1.00 43.88           C  
ATOM   1374  CB  ASP A  92      28.757 -78.818  32.164  1.00 43.88           C  
ATOM   1375  HB2 ASP A  92      28.266 -79.291  33.014  1.00 43.88           H  
ATOM   1376  HB3 ASP A  92      29.178 -77.876  32.514  1.00 43.88           H  
ATOM   1377  O   ASP A  92      25.477 -78.542  32.099  1.00 43.88           O  
ATOM   1378  CG  ASP A  92      29.900 -79.746  31.726  1.00 43.88           C  
ATOM   1379  OD1 ASP A  92      29.738 -80.495  30.738  1.00 43.88           O  
ATOM   1380  OD2 ASP A  92      30.939 -79.726  32.426  1.00 43.88           O  
ATOM   1381  N   ALA A  93      26.529 -76.561  32.055  1.00 43.01           N  
ATOM   1382  H   ALA A  93      27.367 -76.062  31.792  1.00 43.01           H  
ATOM   1383  CA  ALA A  93      25.451 -75.832  32.728  1.00 43.01           C  
ATOM   1384  HA  ALA A  93      25.238 -76.322  33.677  1.00 43.01           H  
ATOM   1385  C   ALA A  93      24.149 -75.827  31.910  1.00 43.01           C  
ATOM   1386  CB  ALA A  93      25.933 -74.403  33.008  1.00 43.01           C  
ATOM   1387  HB1 ALA A  93      25.156 -73.853  33.539  1.00 43.01           H  
ATOM   1388  HB2 ALA A  93      26.834 -74.432  33.620  1.00 43.01           H  
ATOM   1389  HB3 ALA A  93      26.155 -73.894  32.070  1.00 43.01           H  
ATOM   1390  O   ALA A  93      23.057 -75.915  32.477  1.00 43.01           O  
ATOM   1391  N   LEU A  94      24.267 -75.760  30.580  1.00 40.23           N  
ATOM   1392  H   LEU A  94      25.195 -75.744  30.182  1.00 40.23           H  
ATOM   1393  CA  LEU A  94      23.125 -75.817  29.673  1.00 40.23           C  
ATOM   1394  HA  LEU A  94      22.396 -75.075  30.000  1.00 40.23           H  
ATOM   1395  C   LEU A  94      22.453 -77.199  29.722  1.00 40.23           C  
ATOM   1396  CB  LEU A  94      23.607 -75.476  28.249  1.00 40.23           C  
ATOM   1397  HB2 LEU A  94      24.491 -74.840  28.298  1.00 40.23           H  
ATOM   1398  HB3 LEU A  94      23.916 -76.397  27.754  1.00 40.23           H  
ATOM   1399  O   LEU A  94      21.228 -77.287  29.764  1.00 40.23           O  
ATOM   1400  CG  LEU A  94      22.520 -74.765  27.420  1.00 40.23           C  
ATOM   1401  HG  LEU A  94      21.542 -74.911  27.879  1.00 40.23           H  
ATOM   1402  CD1 LEU A  94      22.809 -73.263  27.342  1.00 40.23           C  
ATOM   1403 HD11 LEU A  94      22.858 -72.851  28.350  1.00 40.23           H  
ATOM   1404 HD12 LEU A  94      23.760 -73.090  26.838  1.00 40.23           H  
ATOM   1405 HD13 LEU A  94      22.012 -72.763  26.793  1.00 40.23           H  
ATOM   1406  CD2 LEU A  94      22.451 -75.317  25.997  1.00 40.23           C  
ATOM   1407 HD21 LEU A  94      21.680 -74.791  25.433  1.00 40.23           H  
ATOM   1408 HD22 LEU A  94      22.197 -76.377  26.034  1.00 40.23           H  
ATOM   1409 HD23 LEU A  94      23.415 -75.194  25.503  1.00 40.23           H  
ATOM   1410  N   GLU A  95      23.258 -78.267  29.762  1.00 44.42           N  
ATOM   1411  H   GLU A  95      24.255 -78.109  29.746  1.00 44.42           H  
ATOM   1412  CA  GLU A  95      22.797 -79.661  29.788  1.00 44.42           C  
ATOM   1413  HA  GLU A  95      22.124 -79.810  28.943  1.00 44.42           H  
ATOM   1414  C   GLU A  95      22.016 -79.981  31.079  1.00 44.42           C  
ATOM   1415  CB  GLU A  95      24.012 -80.593  29.585  1.00 44.42           C  
ATOM   1416  HB2 GLU A  95      24.510 -80.754  30.542  1.00 44.42           H  
ATOM   1417  HB3 GLU A  95      24.716 -80.107  28.911  1.00 44.42           H  
ATOM   1418  O   GLU A  95      20.967 -80.627  31.045  1.00 44.42           O  
ATOM   1419  CG  GLU A  95      23.630 -81.945  28.955  1.00 44.42           C  
ATOM   1420  HG2 GLU A  95      23.093 -81.750  28.026  1.00 44.42           H  
ATOM   1421  HG3 GLU A  95      22.948 -82.463  29.630  1.00 44.42           H  
ATOM   1422  CD  GLU A  95      24.836 -82.863  28.656  1.00 44.42           C  
ATOM   1423  OE1 GLU A  95      24.674 -83.795  27.834  1.00 44.42           O  
ATOM   1424  OE2 GLU A  95      25.913 -82.686  29.263  1.00 44.42           O  
ATOM   1425  N   ALA A  96      22.475 -79.463  32.224  1.00 45.28           N  
ATOM   1426  H   ALA A  96      23.349 -78.958  32.190  1.00 45.28           H  
ATOM   1427  CA  ALA A  96      21.863 -79.713  33.530  1.00 45.28           C  
ATOM   1428  HA  ALA A  96      21.735 -80.789  33.644  1.00 45.28           H  
ATOM   1429  C   ALA A  96      20.476 -79.070  33.720  1.00 45.28           C  
ATOM   1430  CB  ALA A  96      22.836 -79.226  34.609  1.00 45.28           C  
ATOM   1431  HB1 ALA A  96      22.982 -78.150  34.515  1.00 45.28           H  
ATOM   1432  HB2 ALA A  96      23.797 -79.726  34.491  1.00 45.28           H  
ATOM   1433  HB3 ALA A  96      22.432 -79.449  35.597  1.00 45.28           H  
ATOM   1434  O   ALA A  96      19.692 -79.565  34.531  1.00 45.28           O  
ATOM   1435  N   ALA A  97      20.164 -77.988  32.999  1.00 38.98           N  
ATOM   1436  H   ALA A  97      20.860 -77.625  32.362  1.00 38.98           H  
ATOM   1437  CA  ALA A  97      18.895 -77.264  33.117  1.00 38.98           C  
ATOM   1438  HA  ALA A  97      18.578 -77.283  34.160  1.00 38.98           H  
ATOM   1439  C   ALA A  97      17.749 -77.885  32.294  1.00 38.98           C  
ATOM   1440  CB  ALA A  97      19.143 -75.802  32.732  1.00 38.98           C  
ATOM   1441  HB1 ALA A  97      19.923 -75.379  33.365  1.00 38.98           H  
ATOM   1442  HB2 ALA A  97      18.226 -75.227  32.866  1.00 38.98           H  
ATOM   1443  HB3 ALA A  97      19.455 -75.740  31.690  1.00 38.98           H  
ATOM   1444  O   ALA A  97      16.579 -77.583  32.534  1.00 38.98           O  
ATOM   1445  N   LEU A  98      18.055 -78.791  31.354  1.00 42.61           N  
ATOM   1446  H   LEU A  98      19.030 -79.008  31.202  1.00 42.61           H  
ATOM   1447  CA  LEU A  98      17.049 -79.469  30.526  1.00 42.61           C  
ATOM   1448  HA  LEU A  98      16.549 -78.707  29.929  1.00 42.61           H  
ATOM   1449  C   LEU A  98      15.914 -80.189  31.281  1.00 42.61           C  
ATOM   1450  CB  LEU A  98      17.725 -80.486  29.583  1.00 42.61           C  
ATOM   1451  HB2 LEU A  98      18.605 -80.918  30.060  1.00 42.61           H  
ATOM   1452  HB3 LEU A  98      17.036 -81.315  29.425  1.00 42.61           H  
ATOM   1453  O   LEU A  98      14.797 -80.182  30.758  1.00 42.61           O  
ATOM   1454  CG  LEU A  98      18.077 -79.892  28.207  1.00 42.61           C  
ATOM   1455  HG  LEU A  98      17.688 -78.877  28.122  1.00 42.61           H  
ATOM   1456  CD1 LEU A  98      19.583 -79.837  28.012  1.00 42.61           C  
ATOM   1457 HD11 LEU A  98      20.011 -79.299  28.859  1.00 42.61           H  
ATOM   1458 HD12 LEU A  98      19.817 -79.273  27.109  1.00 42.61           H  
ATOM   1459 HD13 LEU A  98      20.009 -80.839  27.966  1.00 42.61           H  
ATOM   1460  CD2 LEU A  98      17.464 -80.724  27.079  1.00 42.61           C  
ATOM   1461 HD21 LEU A  98      17.836 -81.747  27.127  1.00 42.61           H  
ATOM   1462 HD22 LEU A  98      16.378 -80.720  27.170  1.00 42.61           H  
ATOM   1463 HD23 LEU A  98      17.741 -80.290  26.118  1.00 42.61           H  
ATOM   1464  N   PRO A  99      16.123 -80.842  32.446  1.00 44.68           N  
ATOM   1465  CA  PRO A  99      15.103 -81.702  33.045  1.00 44.68           C  
ATOM   1466  HA  PRO A  99      14.863 -82.494  32.336  1.00 44.68           H  
ATOM   1467  C   PRO A  99      13.806 -80.989  33.432  1.00 44.68           C  
ATOM   1468  CB  PRO A  99      15.748 -82.318  34.291  1.00 44.68           C  
ATOM   1469  HB2 PRO A  99      15.530 -81.707  35.167  1.00 44.68           H  
ATOM   1470  HB3 PRO A  99      15.413 -83.343  34.452  1.00 44.68           H  
ATOM   1471  O   PRO A  99      12.778 -81.656  33.547  1.00 44.68           O  
ATOM   1472  CG  PRO A  99      17.242 -82.252  34.004  1.00 44.68           C  
ATOM   1473  HG2 PRO A  99      17.540 -83.102  33.390  1.00 44.68           H  
ATOM   1474  HG3 PRO A  99      17.834 -82.206  34.918  1.00 44.68           H  
ATOM   1475  CD  PRO A  99      17.363 -80.972  33.192  1.00 44.68           C  
ATOM   1476  HD2 PRO A  99      17.440 -80.123  33.872  1.00 44.68           H  
ATOM   1477  HD3 PRO A  99      18.237 -81.035  32.544  1.00 44.68           H  
ATOM   1478  N   GLU A 100      13.838 -79.672  33.654  1.00 41.97           N  
ATOM   1479  H   GLU A 100      14.705 -79.168  33.530  1.00 41.97           H  
ATOM   1480  CA  GLU A 100      12.649 -78.910  34.051  1.00 41.97           C  
ATOM   1481  HA  GLU A 100      12.090 -79.491  34.785  1.00 41.97           H  
ATOM   1482  C   GLU A 100      11.678 -78.655  32.889  1.00 41.97           C  
ATOM   1483  CB  GLU A 100      13.043 -77.583  34.720  1.00 41.97           C  
ATOM   1484  HB2 GLU A 100      12.118 -77.060  34.962  1.00 41.97           H  
ATOM   1485  HB3 GLU A 100      13.617 -76.971  34.024  1.00 41.97           H  
ATOM   1486  O   GLU A 100      10.519 -78.305  33.123  1.00 41.97           O  
ATOM   1487  CG  GLU A 100      13.849 -77.791  36.015  1.00 41.97           C  
ATOM   1488  HG2 GLU A 100      13.429 -78.644  36.546  1.00 41.97           H  
ATOM   1489  HG3 GLU A 100      14.879 -78.037  35.755  1.00 41.97           H  
ATOM   1490  CD  GLU A 100      13.828 -76.579  36.966  1.00 41.97           C  
ATOM   1491  OE1 GLU A 100      14.312 -76.754  38.109  1.00 41.97           O  
ATOM   1492  OE2 GLU A 100      13.286 -75.514  36.592  1.00 41.97           O  
ATOM   1493  N   VAL A 101      12.113 -78.847  31.636  1.00 39.69           N  
ATOM   1494  H   VAL A 101      13.053 -79.188  31.491  1.00 39.69           H  
ATOM   1495  CA  VAL A 101      11.274 -78.563  30.467  1.00 39.69           C  
ATOM   1496  HA  VAL A 101      10.820 -77.593  30.668  1.00 39.69           H  
ATOM   1497  C   VAL A 101      10.175 -79.638  30.313  1.00 39.69           C  
ATOM   1498  CB  VAL A 101      12.095 -78.367  29.179  1.00 39.69           C  
ATOM   1499  HB  VAL A 101      12.573 -79.309  28.906  1.00 39.69           H  
ATOM   1500  O   VAL A 101      10.466 -80.840  30.392  1.00 39.69           O  
ATOM   1501  CG1 VAL A 101      11.210 -77.901  28.014  1.00 39.69           C  
ATOM   1502 HG11 VAL A 101      10.450 -78.649  27.784  1.00 39.69           H  
ATOM   1503 HG12 VAL A 101      10.732 -76.951  28.252  1.00 39.69           H  
ATOM   1504 HG13 VAL A 101      11.820 -77.768  27.121  1.00 39.69           H  
ATOM   1505  CG2 VAL A 101      13.179 -77.294  29.371  1.00 39.69           C  
ATOM   1506 HG21 VAL A 101      13.716 -77.139  28.436  1.00 39.69           H  
ATOM   1507 HG22 VAL A 101      12.728 -76.354  29.688  1.00 39.69           H  
ATOM   1508 HG23 VAL A 101      13.901 -77.614  30.123  1.00 39.69           H  
ATOM   1509  N   PRO A 102       8.903 -79.242  30.089  1.00 45.17           N  
ATOM   1510  CA  PRO A 102       7.763 -80.153  29.964  1.00 45.17           C  
ATOM   1511  HA  PRO A 102       7.616 -80.621  30.938  1.00 45.17           H  
ATOM   1512  C   PRO A 102       7.917 -81.258  28.903  1.00 45.17           C  
ATOM   1513  CB  PRO A 102       6.555 -79.263  29.657  1.00 45.17           C  
ATOM   1514  HB2 PRO A 102       5.635 -79.664  30.084  1.00 45.17           H  
ATOM   1515  HB3 PRO A 102       6.452 -79.135  28.580  1.00 45.17           H  
ATOM   1516  O   PRO A 102       8.615 -81.120  27.903  1.00 45.17           O  
ATOM   1517  CG  PRO A 102       6.928 -77.923  30.281  1.00 45.17           C  
ATOM   1518  HG2 PRO A 102       6.706 -77.940  31.348  1.00 45.17           H  
ATOM   1519  HG3 PRO A 102       6.420 -77.091  29.793  1.00 45.17           H  
ATOM   1520  CD  PRO A 102       8.433 -77.861  30.075  1.00 45.17           C  
ATOM   1521  HD2 PRO A 102       8.864 -77.269  30.882  1.00 45.17           H  
ATOM   1522  HD3 PRO A 102       8.648 -77.408  29.108  1.00 45.17           H  
ATOM   1523  N   ALA A 103       7.207 -82.375  29.109  1.00 45.18           N  
ATOM   1524  H   ALA A 103       6.608 -82.389  29.922  1.00 45.18           H  
ATOM   1525  CA  ALA A 103       7.491 -83.660  28.461  1.00 45.18           C  
ATOM   1526  HA  ALA A 103       8.520 -83.929  28.700  1.00 45.18           H  
ATOM   1527  C   ALA A 103       7.375 -83.705  26.925  1.00 45.18           C  
ATOM   1528  CB  ALA A 103       6.558 -84.710  29.081  1.00 45.18           C  
ATOM   1529  HB1 ALA A 103       5.519 -84.461  28.864  1.00 45.18           H  
ATOM   1530  HB2 ALA A 103       6.783 -85.688  28.657  1.00 45.18           H  
ATOM   1531  HB3 ALA A 103       6.705 -84.748  30.160  1.00 45.18           H  
ATOM   1532  O   ALA A 103       8.163 -84.412  26.303  1.00 45.18           O  
ATOM   1533  N   THR A 104       6.387 -83.033  26.328  1.00 45.24           N  
ATOM   1534  H   THR A 104       5.795 -82.424  26.874  1.00 45.24           H  
ATOM   1535  CA  THR A 104       6.039 -83.192  24.901  1.00 45.24           C  
ATOM   1536  HA  THR A 104       6.003 -84.255  24.665  1.00 45.24           H  
ATOM   1537  C   THR A 104       7.075 -82.598  23.956  1.00 45.24           C  
ATOM   1538  CB  THR A 104       4.667 -82.571  24.575  1.00 45.24           C  
ATOM   1539  HB  THR A 104       4.670 -82.172  23.561  1.00 45.24           H  
ATOM   1540  O   THR A 104       7.465 -83.254  23.000  1.00 45.24           O  
ATOM   1541  CG2 THR A 104       3.551 -83.609  24.667  1.00 45.24           C  
ATOM   1542 HG21 THR A 104       3.523 -84.036  25.669  1.00 45.24           H  
ATOM   1543 HG22 THR A 104       3.731 -84.400  23.938  1.00 45.24           H  
ATOM   1544 HG23 THR A 104       2.595 -83.135  24.444  1.00 45.24           H  
ATOM   1545  OG1 THR A 104       4.338 -81.533  25.483  1.00 45.24           O  
ATOM   1546  HG1 THR A 104       4.489 -80.700  25.031  1.00 45.24           H  
ATOM   1547  N   GLU A 105       7.535 -81.375  24.222  1.00 42.90           N  
ATOM   1548  H   GLU A 105       7.201 -80.892  25.044  1.00 42.90           H  
ATOM   1549  CA  GLU A 105       8.514 -80.664  23.376  1.00 42.90           C  
ATOM   1550  HA  GLU A 105       8.242 -80.752  22.325  1.00 42.90           H  
ATOM   1551  C   GLU A 105       9.935 -81.225  23.526  1.00 42.90           C  
ATOM   1552  CB  GLU A 105       8.517 -79.178  23.769  1.00 42.90           C  
ATOM   1553  HB2 GLU A 105       8.650 -79.108  24.849  1.00 42.90           H  
ATOM   1554  HB3 GLU A 105       9.358 -78.683  23.284  1.00 42.90           H  
ATOM   1555  O   GLU A 105      10.792 -81.049  22.661  1.00 42.90           O  
ATOM   1556  CG  GLU A 105       7.227 -78.456  23.348  1.00 42.90           C  
ATOM   1557  HG2 GLU A 105       6.372 -78.984  23.769  1.00 42.90           H  
ATOM   1558  HG3 GLU A 105       7.145 -78.498  22.262  1.00 42.90           H  
ATOM   1559  CD  GLU A 105       7.172 -76.993  23.819  1.00 42.90           C  
ATOM   1560  OE1 GLU A 105       6.343 -76.247  23.254  1.00 42.90           O  
ATOM   1561  OE2 GLU A 105       7.883 -76.654  24.792  1.00 42.90           O  
ATOM   1562  N   ARG A 106      10.187 -81.922  24.640  1.00 43.47           N  
ATOM   1563  H   ARG A 106       9.423 -82.014  25.294  1.00 43.47           H  
ATOM   1564  CA  ARG A 106      11.511 -82.388  25.058  1.00 43.47           C  
ATOM   1565  HA  ARG A 106      12.169 -81.525  25.153  1.00 43.47           H  
ATOM   1566  C   ARG A 106      12.167 -83.334  24.053  1.00 43.47           C  
ATOM   1567  CB  ARG A 106      11.335 -83.058  26.428  1.00 43.47           C  
ATOM   1568  HB2 ARG A 106      10.717 -83.946  26.300  1.00 43.47           H  
ATOM   1569  HB3 ARG A 106      10.815 -82.367  27.091  1.00 43.47           H  
ATOM   1570  O   ARG A 106      13.381 -83.299  23.896  1.00 43.47           O  
ATOM   1571  CG  ARG A 106      12.662 -83.447  27.092  1.00 43.47           C  
ATOM   1572  HG2 ARG A 106      13.266 -82.551  27.237  1.00 43.47           H  
ATOM   1573  HG3 ARG A 106      13.212 -84.143  26.459  1.00 43.47           H  
ATOM   1574  CD  ARG A 106      12.408 -84.104  28.451  1.00 43.47           C  
ATOM   1575  HD2 ARG A 106      13.370 -84.268  28.938  1.00 43.47           H  
ATOM   1576  HD3 ARG A 106      11.823 -83.417  29.061  1.00 43.47           H  
ATOM   1577  NE  ARG A 106      11.704 -85.394  28.297  1.00 43.47           N  
ATOM   1578  HE  ARG A 106      11.605 -85.733  27.350  1.00 43.47           H  
ATOM   1579  NH1 ARG A 106      11.207 -85.715  30.505  1.00 43.47           N  
ATOM   1580 HH11 ARG A 106      11.633 -84.820  30.696  1.00 43.47           H  
ATOM   1581 HH12 ARG A 106      10.795 -86.254  31.253  1.00 43.47           H  
ATOM   1582  NH2 ARG A 106      10.566 -87.234  28.982  1.00 43.47           N  
ATOM   1583 HH21 ARG A 106      10.500 -87.522  28.016  1.00 43.47           H  
ATOM   1584 HH22 ARG A 106      10.153 -87.793  29.715  1.00 43.47           H  
ATOM   1585  CZ  ARG A 106      11.164 -86.109  29.261  1.00 43.47           C  
ATOM   1586  N   GLU A 107      11.389 -84.208  23.422  1.00 47.48           N  
ATOM   1587  H   GLU A 107      10.389 -84.115  23.525  1.00 47.48           H  
ATOM   1588  CA  GLU A 107      11.914 -85.351  22.663  1.00 47.48           C  
ATOM   1589  HA  GLU A 107      12.600 -85.902  23.307  1.00 47.48           H  
ATOM   1590  C   GLU A 107      12.723 -84.913  21.430  1.00 47.48           C  
ATOM   1591  CB  GLU A 107      10.727 -86.268  22.311  1.00 47.48           C  
ATOM   1592  HB2 GLU A 107       9.985 -86.182  23.104  1.00 47.48           H  
ATOM   1593  HB3 GLU A 107      10.265 -85.937  21.381  1.00 47.48           H  
ATOM   1594  O   GLU A 107      13.844 -85.380  21.213  1.00 47.48           O  
ATOM   1595  CG  GLU A 107      11.108 -87.752  22.215  1.00 47.48           C  
ATOM   1596  HG2 GLU A 107      11.723 -88.005  23.079  1.00 47.48           H  
ATOM   1597  HG3 GLU A 107      11.707 -87.911  21.318  1.00 47.48           H  
ATOM   1598  CD  GLU A 107       9.875 -88.675  22.194  1.00 47.48           C  
ATOM   1599  OE1 GLU A 107      10.004 -89.816  22.700  1.00 47.48           O  
ATOM   1600  OE2 GLU A 107       8.803 -88.244  21.715  1.00 47.48           O  
ATOM   1601  N   GLU A 108      12.189 -83.950  20.676  1.00 46.71           N  
ATOM   1602  H   GLU A 108      11.282 -83.587  20.932  1.00 46.71           H  
ATOM   1603  CA  GLU A 108      12.817 -83.410  19.467  1.00 46.71           C  
ATOM   1604  HA  GLU A 108      13.133 -84.241  18.837  1.00 46.71           H  
ATOM   1605  C   GLU A 108      14.063 -82.573  19.804  1.00 46.71           C  
ATOM   1606  CB  GLU A 108      11.754 -82.593  18.713  1.00 46.71           C  
ATOM   1607  HB2 GLU A 108      10.800 -83.117  18.779  1.00 46.71           H  
ATOM   1608  HB3 GLU A 108      11.645 -81.618  19.188  1.00 46.71           H  
ATOM   1609  O   GLU A 108      15.098 -82.674  19.136  1.00 46.71           O  
ATOM   1610  CG  GLU A 108      12.089 -82.423  17.227  1.00 46.71           C  
ATOM   1611  HG2 GLU A 108      12.239 -83.411  16.792  1.00 46.71           H  
ATOM   1612  HG3 GLU A 108      13.025 -81.872  17.139  1.00 46.71           H  
ATOM   1613  CD  GLU A 108      10.993 -81.684  16.440  1.00 46.71           C  
ATOM   1614  OE1 GLU A 108      11.073 -81.729  15.193  1.00 46.71           O  
ATOM   1615  OE2 GLU A 108      10.120 -81.050  17.074  1.00 46.71           O  
ATOM   1616  N   LEU A 109      13.990 -81.803  20.899  1.00 43.39           N  
ATOM   1617  H   LEU A 109      13.112 -81.783  21.398  1.00 43.39           H  
ATOM   1618  CA  LEU A 109      15.088 -80.975  21.396  1.00 43.39           C  
ATOM   1619  HA  LEU A 109      15.418 -80.333  20.580  1.00 43.39           H  
ATOM   1620  C   LEU A 109      16.286 -81.830  21.841  1.00 43.39           C  
ATOM   1621  CB  LEU A 109      14.574 -80.097  22.554  1.00 43.39           C  
ATOM   1622  HB2 LEU A 109      14.604 -80.679  23.476  1.00 43.39           H  
ATOM   1623  HB3 LEU A 109      13.531 -79.829  22.384  1.00 43.39           H  
ATOM   1624  O   LEU A 109      17.419 -81.543  21.452  1.00 43.39           O  
ATOM   1625  CG  LEU A 109      15.403 -78.807  22.717  1.00 43.39           C  
ATOM   1626  HG  LEU A 109      16.410 -78.963  22.330  1.00 43.39           H  
ATOM   1627  CD1 LEU A 109      14.749 -77.653  21.955  1.00 43.39           C  
ATOM   1628 HD11 LEU A 109      15.367 -76.759  22.039  1.00 43.39           H  
ATOM   1629 HD12 LEU A 109      13.761 -77.443  22.366  1.00 43.39           H  
ATOM   1630 HD13 LEU A 109      14.647 -77.917  20.903  1.00 43.39           H  
ATOM   1631  CD2 LEU A 109      15.527 -78.407  24.186  1.00 43.39           C  
ATOM   1632 HD21 LEU A 109      16.024 -79.202  24.741  1.00 43.39           H  
ATOM   1633 HD22 LEU A 109      16.119 -77.496  24.272  1.00 43.39           H  
ATOM   1634 HD23 LEU A 109      14.538 -78.235  24.611  1.00 43.39           H  
ATOM   1635  N   VAL A 110      16.034 -82.903  22.606  1.00 45.30           N  
ATOM   1636  H   VAL A 110      15.075 -83.079  22.867  1.00 45.30           H  
ATOM   1637  CA  VAL A 110      17.074 -83.812  23.124  1.00 45.30           C  
ATOM   1638  HA  VAL A 110      17.793 -83.229  23.700  1.00 45.30           H  
ATOM   1639  C   VAL A 110      17.854 -84.454  21.982  1.00 45.30           C  
ATOM   1640  CB  VAL A 110      16.473 -84.885  24.057  1.00 45.30           C  
ATOM   1641  HB  VAL A 110      15.589 -85.316  23.586  1.00 45.30           H  
ATOM   1642  O   VAL A 110      19.079 -84.384  21.983  1.00 45.30           O  
ATOM   1643  CG1 VAL A 110      17.451 -86.023  24.386  1.00 45.30           C  
ATOM   1644 HG11 VAL A 110      17.675 -86.610  23.496  1.00 45.30           H  
ATOM   1645 HG12 VAL A 110      17.011 -86.697  25.122  1.00 45.30           H  
ATOM   1646 HG13 VAL A 110      18.382 -85.620  24.783  1.00 45.30           H  
ATOM   1647  CG2 VAL A 110      16.067 -84.259  25.399  1.00 45.30           C  
ATOM   1648 HG21 VAL A 110      16.958 -83.952  25.947  1.00 45.30           H  
ATOM   1649 HG22 VAL A 110      15.447 -83.376  25.241  1.00 45.30           H  
ATOM   1650 HG23 VAL A 110      15.513 -84.987  25.991  1.00 45.30           H  
ATOM   1651  N   GLN A 111      17.180 -84.998  20.963  1.00 50.65           N  
ATOM   1652  H   GLN A 111      16.171 -85.011  20.994  1.00 50.65           H  
ATOM   1653  CA  GLN A 111      17.877 -85.622  19.829  1.00 50.65           C  
ATOM   1654  HA  GLN A 111      18.525 -86.417  20.198  1.00 50.65           H  
ATOM   1655  C   GLN A 111      18.750 -84.634  19.045  1.00 50.65           C  
ATOM   1656  CB  GLN A 111      16.865 -86.202  18.840  1.00 50.65           C  
ATOM   1657  HB2 GLN A 111      16.088 -85.465  18.634  1.00 50.65           H  
ATOM   1658  HB3 GLN A 111      17.393 -86.411  17.909  1.00 50.65           H  
ATOM   1659  O   GLN A 111      19.784 -85.009  18.480  1.00 50.65           O  
ATOM   1660  CG  GLN A 111      16.225 -87.512  19.297  1.00 50.65           C  
ATOM   1661  HG2 GLN A 111      17.005 -88.226  19.563  1.00 50.65           H  
ATOM   1662  HG3 GLN A 111      15.606 -87.330  20.177  1.00 50.65           H  
ATOM   1663  CD  GLN A 111      15.359 -88.118  18.196  1.00 50.65           C  
ATOM   1664  NE2 GLN A 111      14.762 -89.263  18.433  1.00 50.65           N  
ATOM   1665 HE21 GLN A 111      14.122 -89.576  17.717  1.00 50.65           H  
ATOM   1666 HE22 GLN A 111      14.791 -89.661  19.361  1.00 50.65           H  
ATOM   1667  OE1 GLN A 111      15.221 -87.600  17.097  1.00 50.65           O  
ATOM   1668  N   ARG A 112      18.312 -83.374  18.932  1.00 47.10           N  
ATOM   1669  H   ARG A 112      17.447 -83.129  19.391  1.00 47.10           H  
ATOM   1670  CA  ARG A 112      19.091 -82.315  18.274  1.00 47.10           C  
ATOM   1671  HA  ARG A 112      19.472 -82.686  17.323  1.00 47.10           H  
ATOM   1672  C   ARG A 112      20.331 -81.967  19.093  1.00 47.10           C  
ATOM   1673  CB  ARG A 112      18.201 -81.082  18.027  1.00 47.10           C  
ATOM   1674  HB2 ARG A 112      18.632 -80.209  18.517  1.00 47.10           H  
ATOM   1675  HB3 ARG A 112      17.208 -81.238  18.449  1.00 47.10           H  
ATOM   1676  O   ARG A 112      21.424 -81.906  18.531  1.00 47.10           O  
ATOM   1677  CG  ARG A 112      18.070 -80.791  16.527  1.00 47.10           C  
ATOM   1678  HG2 ARG A 112      17.669 -81.668  16.019  1.00 47.10           H  
ATOM   1679  HG3 ARG A 112      19.055 -80.559  16.123  1.00 47.10           H  
ATOM   1680  CD  ARG A 112      17.130 -79.605  16.296  1.00 47.10           C  
ATOM   1681  HD2 ARG A 112      17.477 -78.760  16.891  1.00 47.10           H  
ATOM   1682  HD3 ARG A 112      16.131 -79.883  16.630  1.00 47.10           H  
ATOM   1683  NE  ARG A 112      17.092 -79.213  14.874  1.00 47.10           N  
ATOM   1684  HE  ARG A 112      17.697 -79.713  14.238  1.00 47.10           H  
ATOM   1685  NH1 ARG A 112      15.507 -77.565  15.076  1.00 47.10           N  
ATOM   1686 HH11 ARG A 112      14.882 -76.897  14.646  1.00 47.10           H  
ATOM   1687 HH12 ARG A 112      15.381 -77.815  16.046  1.00 47.10           H  
ATOM   1688  NH2 ARG A 112      16.401 -77.993  13.077  1.00 47.10           N  
ATOM   1689 HH21 ARG A 112      15.791 -77.294  12.677  1.00 47.10           H  
ATOM   1690 HH22 ARG A 112      17.000 -78.529  12.466  1.00 47.10           H  
ATOM   1691  CZ  ARG A 112      16.337 -78.261  14.351  1.00 47.10           C  
ATOM   1692  N   LEU A 113      20.161 -81.814  20.405  1.00 43.49           N  
ATOM   1693  H   LEU A 113      19.226 -81.894  20.778  1.00 43.49           H  
ATOM   1694  CA  LEU A 113      21.240 -81.504  21.336  1.00 43.49           C  
ATOM   1695  HA  LEU A 113      21.754 -80.613  20.976  1.00 43.49           H  
ATOM   1696  C   LEU A 113      22.270 -82.643  21.407  1.00 43.49           C  
ATOM   1697  CB  LEU A 113      20.632 -81.212  22.718  1.00 43.49           C  
ATOM   1698  HB2 LEU A 113      20.483 -82.157  23.240  1.00 43.49           H  
ATOM   1699  HB3 LEU A 113      19.653 -80.746  22.609  1.00 43.49           H  
ATOM   1700  O   LEU A 113      23.462 -82.387  21.276  1.00 43.49           O  
ATOM   1701  CG  LEU A 113      21.524 -80.281  23.557  1.00 43.49           C  
ATOM   1702  HG  LEU A 113      22.575 -80.459  23.328  1.00 43.49           H  
ATOM   1703  CD1 LEU A 113      21.184 -78.814  23.274  1.00 43.49           C  
ATOM   1704 HD11 LEU A 113      21.329 -78.597  22.215  1.00 43.49           H  
ATOM   1705 HD12 LEU A 113      21.844 -78.171  23.856  1.00 43.49           H  
ATOM   1706 HD13 LEU A 113      20.151 -78.606  23.550  1.00 43.49           H  
ATOM   1707  CD2 LEU A 113      21.302 -80.557  25.038  1.00 43.49           C  
ATOM   1708 HD21 LEU A 113      21.639 -81.565  25.280  1.00 43.49           H  
ATOM   1709 HD22 LEU A 113      21.872 -79.850  25.642  1.00 43.49           H  
ATOM   1710 HD23 LEU A 113      20.240 -80.474  25.268  1.00 43.49           H  
ATOM   1711  N   GLU A 114      21.825 -83.900  21.517  1.00 49.55           N  
ATOM   1712  H   GLU A 114      20.836 -84.043  21.662  1.00 49.55           H  
ATOM   1713  CA  GLU A 114      22.694 -85.087  21.546  1.00 49.55           C  
ATOM   1714  HA  GLU A 114      23.357 -85.032  22.410  1.00 49.55           H  
ATOM   1715  C   GLU A 114      23.579 -85.180  20.297  1.00 49.55           C  
ATOM   1716  CB  GLU A 114      21.853 -86.372  21.648  1.00 49.55           C  
ATOM   1717  HB2 GLU A 114      21.005 -86.297  20.967  1.00 49.55           H  
ATOM   1718  HB3 GLU A 114      22.470 -87.211  21.325  1.00 49.55           H  
ATOM   1719  O   GLU A 114      24.778 -85.446  20.408  1.00 49.55           O  
ATOM   1720  CG  GLU A 114      21.365 -86.686  23.071  1.00 49.55           C  
ATOM   1721  HG2 GLU A 114      20.723 -85.877  23.422  1.00 49.55           H  
ATOM   1722  HG3 GLU A 114      22.234 -86.731  23.727  1.00 49.55           H  
ATOM   1723  CD  GLU A 114      20.599 -88.021  23.145  1.00 49.55           C  
ATOM   1724  OE1 GLU A 114      20.612 -88.643  24.232  1.00 49.55           O  
ATOM   1725  OE2 GLU A 114      20.012 -88.432  22.115  1.00 49.55           O  
ATOM   1726  N   ARG A 115      23.017 -84.912  19.106  1.00 51.05           N  
ATOM   1727  H   ARG A 115      22.029 -84.703  19.094  1.00 51.05           H  
ATOM   1728  CA  ARG A 115      23.781 -84.889  17.846  1.00 51.05           C  
ATOM   1729  HA  ARG A 115      24.329 -85.827  17.753  1.00 51.05           H  
ATOM   1730  C   ARG A 115      24.857 -83.807  17.843  1.00 51.05           C  
ATOM   1731  CB  ARG A 115      22.841 -84.722  16.641  1.00 51.05           C  
ATOM   1732  HB2 ARG A 115      23.397 -84.277  15.816  1.00 51.05           H  
ATOM   1733  HB3 ARG A 115      22.018 -84.055  16.896  1.00 51.05           H  
ATOM   1734  O   ARG A 115      25.987 -84.085  17.443  1.00 51.05           O  
ATOM   1735  CG  ARG A 115      22.307 -86.080  16.169  1.00 51.05           C  
ATOM   1736  HG2 ARG A 115      23.155 -86.707  15.897  1.00 51.05           H  
ATOM   1737  HG3 ARG A 115      21.765 -86.570  16.978  1.00 51.05           H  
ATOM   1738  CD  ARG A 115      21.398 -85.945  14.942  1.00 51.05           C  
ATOM   1739  HD2 ARG A 115      21.342 -86.927  14.472  1.00 51.05           H  
ATOM   1740  HD3 ARG A 115      21.842 -85.249  14.230  1.00 51.05           H  
ATOM   1741  NE  ARG A 115      20.048 -85.490  15.326  1.00 51.05           N  
ATOM   1742  HE  ARG A 115      19.989 -84.945  16.174  1.00 51.05           H  
ATOM   1743  NH1 ARG A 115      18.839 -86.760  13.833  1.00 51.05           N  
ATOM   1744 HH11 ARG A 115      19.696 -87.077  13.404  1.00 51.05           H  
ATOM   1745 HH12 ARG A 115      17.944 -87.016  13.442  1.00 51.05           H  
ATOM   1746  NH2 ARG A 115      17.771 -85.451  15.280  1.00 51.05           N  
ATOM   1747 HH21 ARG A 115      17.763 -84.827  16.074  1.00 51.05           H  
ATOM   1748 HH22 ARG A 115      16.892 -85.839  14.968  1.00 51.05           H  
ATOM   1749  CZ  ARG A 115      18.900 -85.897  14.809  1.00 51.05           C  
ATOM   1750  N   MET A 116      24.528 -82.601  18.309  1.00 44.03           N  
ATOM   1751  H   MET A 116      23.585 -82.456  18.642  1.00 44.03           H  
ATOM   1752  CA  MET A 116      25.493 -81.500  18.420  1.00 44.03           C  
ATOM   1753  HA  MET A 116      25.975 -81.345  17.454  1.00 44.03           H  
ATOM   1754  C   MET A 116      26.604 -81.818  19.429  1.00 44.03           C  
ATOM   1755  CB  MET A 116      24.777 -80.204  18.826  1.00 44.03           C  
ATOM   1756  HB2 MET A 116      25.531 -79.478  19.127  1.00 44.03           H  
ATOM   1757  HB3 MET A 116      24.123 -80.389  19.678  1.00 44.03           H  
ATOM   1758  O   MET A 116      27.785 -81.631  19.133  1.00 44.03           O  
ATOM   1759  CG  MET A 116      23.961 -79.602  17.679  1.00 44.03           C  
ATOM   1760  HG2 MET A 116      24.630 -79.376  16.849  1.00 44.03           H  
ATOM   1761  HG3 MET A 116      23.237 -80.342  17.339  1.00 44.03           H  
ATOM   1762  SD  MET A 116      23.050 -78.093  18.118  1.00 44.03           S  
ATOM   1763  CE  MET A 116      24.414 -76.951  18.488  1.00 44.03           C  
ATOM   1764  HE1 MET A 116      25.097 -76.906  17.640  1.00 44.03           H  
ATOM   1765  HE2 MET A 116      24.009 -75.957  18.675  1.00 44.03           H  
ATOM   1766  HE3 MET A 116      24.951 -77.286  19.375  1.00 44.03           H  
ATOM   1767  N   LEU A 117      26.235 -82.350  20.597  1.00 45.57           N  
ATOM   1768  H   LEU A 117      25.247 -82.462  20.776  1.00 45.57           H  
ATOM   1769  CA  LEU A 117      27.164 -82.723  21.664  1.00 45.57           C  
ATOM   1770  HA  LEU A 117      27.766 -81.855  21.933  1.00 45.57           H  
ATOM   1771  C   LEU A 117      28.138 -83.820  21.214  1.00 45.57           C  
ATOM   1772  CB  LEU A 117      26.350 -83.186  22.889  1.00 45.57           C  
ATOM   1773  HB2 LEU A 117      25.599 -83.902  22.556  1.00 45.57           H  
ATOM   1774  HB3 LEU A 117      27.011 -83.709  23.581  1.00 45.57           H  
ATOM   1775  O   LEU A 117      29.337 -83.736  21.494  1.00 45.57           O  
ATOM   1776  CG  LEU A 117      25.654 -82.047  23.659  1.00 45.57           C  
ATOM   1777  HG  LEU A 117      25.152 -81.375  22.962  1.00 45.57           H  
ATOM   1778  CD1 LEU A 117      24.614 -82.628  24.613  1.00 45.57           C  
ATOM   1779 HD11 LEU A 117      23.837 -83.148  24.053  1.00 45.57           H  
ATOM   1780 HD12 LEU A 117      24.154 -81.829  25.193  1.00 45.57           H  
ATOM   1781 HD13 LEU A 117      25.083 -83.325  25.308  1.00 45.57           H  
ATOM   1782  CD2 LEU A 117      26.657 -81.235  24.476  1.00 45.57           C  
ATOM   1783 HD21 LEU A 117      27.153 -81.873  25.208  1.00 45.57           H  
ATOM   1784 HD22 LEU A 117      26.128 -80.449  25.015  1.00 45.57           H  
ATOM   1785 HD23 LEU A 117      27.397 -80.771  23.824  1.00 45.57           H  
ATOM   1786  N   ALA A 118      27.647 -84.826  20.484  1.00 50.97           N  
ATOM   1787  H   ALA A 118      26.650 -84.861  20.325  1.00 50.97           H  
ATOM   1788  CA  ALA A 118      28.466 -85.924  19.978  1.00 50.97           C  
ATOM   1789  HA  ALA A 118      28.969 -86.397  20.821  1.00 50.97           H  
ATOM   1790  C   ALA A 118      29.560 -85.451  19.003  1.00 50.97           C  
ATOM   1791  CB  ALA A 118      27.543 -86.959  19.324  1.00 50.97           C  
ATOM   1792  HB1 ALA A 118      28.133 -87.801  18.962  1.00 50.97           H  
ATOM   1793  HB2 ALA A 118      26.816 -87.319  20.052  1.00 50.97           H  
ATOM   1794  HB3 ALA A 118      27.011 -86.507  18.486  1.00 50.97           H  
ATOM   1795  O   ALA A 118      30.669 -85.987  19.036  1.00 50.97           O  
ATOM   1796  N   ALA A 119      29.273 -84.442  18.171  1.00 44.53           N  
ATOM   1797  H   ALA A 119      28.343 -84.049  18.196  1.00 44.53           H  
ATOM   1798  CA  ALA A 119      30.212 -83.916  17.179  1.00 44.53           C  
ATOM   1799  HA  ALA A 119      30.659 -84.753  16.643  1.00 44.53           H  
ATOM   1800  C   ALA A 119      31.366 -83.108  17.802  1.00 44.53           C  
ATOM   1801  CB  ALA A 119      29.420 -83.072  16.173  1.00 44.53           C  
ATOM   1802  HB1 ALA A 119      28.964 -82.218  16.675  1.00 44.53           H  
ATOM   1803  HB2 ALA A 119      30.089 -82.708  15.394  1.00 44.53           H  
ATOM   1804  HB3 ALA A 119      28.637 -83.676  15.715  1.00 44.53           H  
ATOM   1805  O   ALA A 119      32.503 -83.205  17.345  1.00 44.53           O  
ATOM   1806  N   LEU A 120      31.094 -82.331  18.857  1.00 42.16           N  
ATOM   1807  H   LEU A 120      30.132 -82.279  19.163  1.00 42.16           H  
ATOM   1808  CA  LEU A 120      32.072 -81.424  19.477  1.00 42.16           C  
ATOM   1809  HA  LEU A 120      32.674 -80.962  18.694  1.00 42.16           H  
ATOM   1810  C   LEU A 120      33.060 -82.132  20.418  1.00 42.16           C  
ATOM   1811  CB  LEU A 120      31.296 -80.328  20.232  1.00 42.16           C  
ATOM   1812  HB2 LEU A 120      31.971 -79.820  20.921  1.00 42.16           H  
ATOM   1813  HB3 LEU A 120      30.518 -80.804  20.829  1.00 42.16           H  
ATOM   1814  O   LEU A 120      34.211 -81.715  20.554  1.00 42.16           O  
ATOM   1815  CG  LEU A 120      30.659 -79.272  19.310  1.00 42.16           C  
ATOM   1816  HG  LEU A 120      30.166 -79.761  18.471  1.00 42.16           H  
ATOM   1817  CD1 LEU A 120      29.610 -78.472  20.081  1.00 42.16           C  
ATOM   1818 HD11 LEU A 120      28.823 -79.142  20.428  1.00 42.16           H  
ATOM   1819 HD12 LEU A 120      30.067 -77.976  20.938  1.00 42.16           H  
ATOM   1820 HD13 LEU A 120      29.164 -77.723  19.427  1.00 42.16           H  
ATOM   1821  CD2 LEU A 120      31.709 -78.294  18.775  1.00 42.16           C  
ATOM   1822 HD21 LEU A 120      32.212 -77.789  19.600  1.00 42.16           H  
ATOM   1823 HD22 LEU A 120      31.226 -77.548  18.144  1.00 42.16           H  
ATOM   1824 HD23 LEU A 120      32.448 -78.822  18.172  1.00 42.16           H  
ATOM   1825  N   ARG A 121      32.625 -83.213  21.075  1.00 51.58           N  
ATOM   1826  H   ARG A 121      31.668 -83.490  20.908  1.00 51.58           H  
ATOM   1827  CA  ARG A 121      33.371 -83.870  22.162  1.00 51.58           C  
ATOM   1828  HA  ARG A 121      33.553 -83.107  22.918  1.00 51.58           H  
ATOM   1829  C   ARG A 121      34.777 -84.391  21.780  1.00 51.58           C  
ATOM   1830  CB  ARG A 121      32.460 -84.945  22.783  1.00 51.58           C  
ATOM   1831  HB2 ARG A 121      31.474 -84.509  22.946  1.00 51.58           H  
ATOM   1832  HB3 ARG A 121      32.348 -85.782  22.094  1.00 51.58           H  
ATOM   1833  O   ARG A 121      35.685 -84.215  22.593  1.00 51.58           O  
ATOM   1834  CG  ARG A 121      32.972 -85.458  24.135  1.00 51.58           C  
ATOM   1835  HG2 ARG A 121      33.156 -84.622  24.810  1.00 51.58           H  
ATOM   1836  HG3 ARG A 121      33.917 -85.975  23.968  1.00 51.58           H  
ATOM   1837  CD  ARG A 121      31.992 -86.449  24.786  1.00 51.58           C  
ATOM   1838  HD2 ARG A 121      32.580 -87.117  25.416  1.00 51.58           H  
ATOM   1839  HD3 ARG A 121      31.510 -87.045  24.011  1.00 51.58           H  
ATOM   1840  NE  ARG A 121      30.970 -85.791  25.630  1.00 51.58           N  
ATOM   1841  HE  ARG A 121      30.878 -84.788  25.551  1.00 51.58           H  
ATOM   1842  NH1 ARG A 121      30.169 -87.680  26.661  1.00 51.58           N  
ATOM   1843 HH11 ARG A 121      29.510 -88.088  27.309  1.00 51.58           H  
ATOM   1844 HH12 ARG A 121      30.739 -88.241  26.044  1.00 51.58           H  
ATOM   1845  NH2 ARG A 121      29.365 -85.685  27.258  1.00 51.58           N  
ATOM   1846 HH21 ARG A 121      29.315 -84.679  27.184  1.00 51.58           H  
ATOM   1847 HH22 ARG A 121      28.695 -86.108  27.884  1.00 51.58           H  
ATOM   1848  CZ  ARG A 121      30.175 -86.382  26.511  1.00 51.58           C  
ATOM   1849  N   PRO A 122      35.014 -85.008  20.601  1.00 51.46           N  
ATOM   1850  CA  PRO A 122      36.329 -85.562  20.256  1.00 51.46           C  
ATOM   1851  HA  PRO A 122      36.620 -86.283  21.020  1.00 51.46           H  
ATOM   1852  C   PRO A 122      37.432 -84.502  20.135  1.00 51.46           C  
ATOM   1853  CB  PRO A 122      36.136 -86.291  18.918  1.00 51.46           C  
ATOM   1854  HB2 PRO A 122      36.713 -87.214  18.879  1.00 51.46           H  
ATOM   1855  HB3 PRO A 122      36.415 -85.639  18.090  1.00 51.46           H  
ATOM   1856  O   PRO A 122      38.581 -84.767  20.482  1.00 51.46           O  
ATOM   1857  CG  PRO A 122      34.636 -86.562  18.849  1.00 51.46           C  
ATOM   1858  HG2 PRO A 122      34.279 -86.625  17.821  1.00 51.46           H  
ATOM   1859  HG3 PRO A 122      34.400 -87.474  19.397  1.00 51.46           H  
ATOM   1860  CD  PRO A 122      34.045 -85.363  19.577  1.00 51.46           C  
ATOM   1861  HD2 PRO A 122      33.073 -85.627  19.994  1.00 51.46           H  
ATOM   1862  HD3 PRO A 122      33.942 -84.530  18.881  1.00 51.46           H  
ATOM   1863  N   VAL A 123      37.085 -83.301  19.661  1.00 41.64           N  
ATOM   1864  H   VAL A 123      36.112 -83.130  19.451  1.00 41.64           H  
ATOM   1865  CA  VAL A 123      38.045 -82.227  19.357  1.00 41.64           C  
ATOM   1866  HA  VAL A 123      38.841 -82.637  18.734  1.00 41.64           H  
ATOM   1867  C   VAL A 123      38.705 -81.693  20.632  1.00 41.64           C  
ATOM   1868  CB  VAL A 123      37.350 -81.098  18.564  1.00 41.64           C  
ATOM   1869  HB  VAL A 123      36.589 -80.637  19.194  1.00 41.64           H  
ATOM   1870  O   VAL A 123      39.904 -81.425  20.638  1.00 41.64           O  
ATOM   1871  CG1 VAL A 123      38.340 -80.014  18.125  1.00 41.64           C  
ATOM   1872 HG11 VAL A 123      39.130 -80.450  17.514  1.00 41.64           H  
ATOM   1873 HG12 VAL A 123      37.822 -79.249  17.546  1.00 41.64           H  
ATOM   1874 HG13 VAL A 123      38.787 -79.532  18.995  1.00 41.64           H  
ATOM   1875  CG2 VAL A 123      36.666 -81.642  17.298  1.00 41.64           C  
ATOM   1876 HG21 VAL A 123      35.847 -82.313  17.560  1.00 41.64           H  
ATOM   1877 HG22 VAL A 123      37.389 -82.171  16.678  1.00 41.64           H  
ATOM   1878 HG23 VAL A 123      36.243 -80.817  16.725  1.00 41.64           H  
ATOM   1879  N   ALA A 124      37.955 -81.622  21.737  1.00 41.32           N  
ATOM   1880  H   ALA A 124      36.978 -81.870  21.668  1.00 41.32           H  
ATOM   1881  CA  ALA A 124      38.456 -81.142  23.025  1.00 41.32           C  
ATOM   1882  HA  ALA A 124      38.912 -80.163  22.879  1.00 41.32           H  
ATOM   1883  C   ALA A 124      39.533 -82.058  23.642  1.00 41.32           C  
ATOM   1884  CB  ALA A 124      37.254 -80.983  23.965  1.00 41.32           C  
ATOM   1885  HB1 ALA A 124      36.767 -81.945  24.123  1.00 41.32           H  
ATOM   1886  HB2 ALA A 124      36.538 -80.282  23.536  1.00 41.32           H  
ATOM   1887  HB3 ALA A 124      37.596 -80.593  24.924  1.00 41.32           H  
ATOM   1888  O   ALA A 124      40.497 -81.569  24.224  1.00 41.32           O  
ATOM   1889  N   GLN A 125      39.403 -83.385  23.501  1.00 45.48           N  
ATOM   1890  H   GLN A 125      38.632 -83.729  22.947  1.00 45.48           H  
ATOM   1891  CA  GLN A 125      40.291 -84.355  24.163  1.00 45.48           C  
ATOM   1892  HA  GLN A 125      40.322 -84.140  25.231  1.00 45.48           H  
ATOM   1893  C   GLN A 125      41.739 -84.314  23.661  1.00 45.48           C  
ATOM   1894  CB  GLN A 125      39.760 -85.780  23.944  1.00 45.48           C  
ATOM   1895  HB2 GLN A 125      40.535 -86.491  24.231  1.00 45.48           H  
ATOM   1896  HB3 GLN A 125      39.541 -85.927  22.887  1.00 45.48           H  
ATOM   1897  O   GLN A 125      42.665 -84.575  24.428  1.00 45.48           O  
ATOM   1898  CG  GLN A 125      38.515 -86.090  24.780  1.00 45.48           C  
ATOM   1899  HG2 GLN A 125      38.751 -85.933  25.832  1.00 45.48           H  
ATOM   1900  HG3 GLN A 125      37.708 -85.412  24.503  1.00 45.48           H  
ATOM   1901  CD  GLN A 125      38.026 -87.524  24.589  1.00 45.48           C  
ATOM   1902  NE2 GLN A 125      37.317 -88.072  25.551  1.00 45.48           N  
ATOM   1903 HE21 GLN A 125      37.023 -89.024  25.388  1.00 45.48           H  
ATOM   1904 HE22 GLN A 125      37.126 -87.550  26.394  1.00 45.48           H  
ATOM   1905  OE1 GLN A 125      38.249 -88.190  23.591  1.00 45.48           O  
ATOM   1906  N   ALA A 126      41.943 -84.047  22.369  1.00 37.41           N  
ATOM   1907  H   ALA A 126      41.148 -83.802  21.795  1.00 37.41           H  
ATOM   1908  CA  ALA A 126      43.252 -84.177  21.733  1.00 37.41           C  
ATOM   1909  HA  ALA A 126      43.650 -85.166  21.957  1.00 37.41           H  
ATOM   1910  C   ALA A 126      44.281 -83.152  22.246  1.00 37.41           C  
ATOM   1911  CB  ALA A 126      43.051 -84.068  20.216  1.00 37.41           C  
ATOM   1912  HB1 ALA A 126      42.360 -84.840  19.876  1.00 37.41           H  
ATOM   1913  HB2 ALA A 126      44.008 -84.197  19.711  1.00 37.41           H  
ATOM   1914  HB3 ALA A 126      42.645 -83.088  19.965  1.00 37.41           H  
ATOM   1915  O   ALA A 126      45.480 -83.431  22.216  1.00 37.41           O  
ATOM   1916  N   ALA A 127      43.818 -81.993  22.726  1.00 35.92           N  
ATOM   1917  H   ALA A 127      42.819 -81.855  22.771  1.00 35.92           H  
ATOM   1918  CA  ALA A 127      44.669 -80.872  23.117  1.00 35.92           C  
ATOM   1919  HA  ALA A 127      45.400 -80.697  22.327  1.00 35.92           H  
ATOM   1920  C   ALA A 127      45.464 -81.117  24.415  1.00 35.92           C  
ATOM   1921  CB  ALA A 127      43.775 -79.630  23.223  1.00 35.92           C  
ATOM   1922  HB1 ALA A 127      43.029 -79.772  24.004  1.00 35.92           H  
ATOM   1923  HB2 ALA A 127      43.274 -79.447  22.272  1.00 35.92           H  
ATOM   1924  HB3 ALA A 127      44.387 -78.764  23.474  1.00 35.92           H  
ATOM   1925  O   ALA A 127      46.620 -80.711  24.502  1.00 35.92           O  
ATOM   1926  N   ASP A 128      44.891 -81.813  25.405  1.00 39.21           N  
ATOM   1927  H   ASP A 128      43.929 -82.098  25.294  1.00 39.21           H  
ATOM   1928  CA  ASP A 128      45.495 -81.946  26.745  1.00 39.21           C  
ATOM   1929  HA  ASP A 128      45.761 -80.956  27.118  1.00 39.21           H  
ATOM   1930  C   ASP A 128      46.785 -82.785  26.772  1.00 39.21           C  
ATOM   1931  CB  ASP A 128      44.477 -82.593  27.707  1.00 39.21           C  
ATOM   1932  HB2 ASP A 128      43.894 -83.341  27.169  1.00 39.21           H  
ATOM   1933  HB3 ASP A 128      45.023 -83.120  28.490  1.00 39.21           H  
ATOM   1934  O   ASP A 128      47.659 -82.583  27.616  1.00 39.21           O  
ATOM   1935  CG  ASP A 128      43.532 -81.618  28.418  1.00 39.21           C  
ATOM   1936  OD1 ASP A 128      43.762 -80.392  28.341  1.00 39.21           O  
ATOM   1937  OD2 ASP A 128      42.606 -82.136  29.083  1.00 39.21           O  
ATOM   1938  N   ALA A 129      46.913 -83.778  25.886  1.00 32.86           N  
ATOM   1939  H   ALA A 129      46.194 -83.868  25.182  1.00 32.86           H  
ATOM   1940  CA  ALA A 129      47.924 -84.828  26.030  1.00 32.86           C  
ATOM   1941  HA  ALA A 129      47.917 -85.160  27.069  1.00 32.86           H  
ATOM   1942  C   ALA A 129      49.363 -84.378  25.718  1.00 32.86           C  
ATOM   1943  CB  ALA A 129      47.518 -86.012  25.145  1.00 32.86           C  
ATOM   1944  HB1 ALA A 129      48.226 -86.830  25.277  1.00 32.86           H  
ATOM   1945  HB2 ALA A 129      46.521 -86.353  25.424  1.00 32.86           H  
ATOM   1946  HB3 ALA A 129      47.510 -85.705  24.099  1.00 32.86           H  
ATOM   1947  O   ALA A 129      50.316 -85.072  26.094  1.00 32.86           O  
ATOM   1948  N   SER A 130      49.552 -83.271  24.991  1.00 27.29           N  
ATOM   1949  H   SER A 130      48.755 -82.690  24.770  1.00 27.29           H  
ATOM   1950  CA  SER A 130      50.869 -82.850  24.510  1.00 27.29           C  
ATOM   1951  HA  SER A 130      51.381 -83.730  24.120  1.00 27.29           H  
ATOM   1952  C   SER A 130      51.720 -82.298  25.656  1.00 27.29           C  
ATOM   1953  CB  SER A 130      50.747 -81.865  23.338  1.00 27.29           C  
ATOM   1954  HB2 SER A 130      51.743 -81.548  23.027  1.00 27.29           H  
ATOM   1955  HB3 SER A 130      50.265 -82.365  22.499  1.00 27.29           H  
ATOM   1956  O   SER A 130      51.804 -81.094  25.871  1.00 27.29           O  
ATOM   1957  OG  SER A 130      49.987 -80.734  23.687  1.00 27.29           O  
ATOM   1958  HG  SER A 130      50.302 -80.386  24.524  1.00 27.29           H  
ATOM   1959  N   GLY A 131      52.416 -83.176  26.383  1.00 28.76           N  
ATOM   1960  H   GLY A 131      52.155 -84.146  26.276  1.00 28.76           H  
ATOM   1961  CA  GLY A 131      53.366 -82.810  27.447  1.00 28.76           C  
ATOM   1962  HA2 GLY A 131      52.865 -82.132  28.139  1.00 28.76           H  
ATOM   1963  HA3 GLY A 131      53.656 -83.706  27.995  1.00 28.76           H  
ATOM   1964  C   GLY A 131      54.639 -82.111  26.947  1.00 28.76           C  
ATOM   1965  O   GLY A 131      55.676 -82.149  27.610  1.00 28.76           O  
ATOM   1966  N   THR A 132      54.611 -81.564  25.731  1.00 26.69           N  
ATOM   1967  H   THR A 132      53.704 -81.412  25.314  1.00 26.69           H  
ATOM   1968  CA  THR A 132      55.763 -81.101  24.962  1.00 26.69           C  
ATOM   1969  HA  THR A 132      56.553 -81.850  25.028  1.00 26.69           H  
ATOM   1970  C   THR A 132      56.311 -79.807  25.546  1.00 26.69           C  
ATOM   1971  CB  THR A 132      55.397 -80.928  23.473  1.00 26.69           C  
ATOM   1972  HB  THR A 132      56.183 -80.369  22.966  1.00 26.69           H  
ATOM   1973  O   THR A 132      56.057 -78.730  25.025  1.00 26.69           O  
ATOM   1974  CG2 THR A 132      55.234 -82.274  22.768  1.00 26.69           C  
ATOM   1975 HG21 THR A 132      54.984 -82.101  21.721  1.00 26.69           H  
ATOM   1976 HG22 THR A 132      54.431 -82.846  23.233  1.00 26.69           H  
ATOM   1977 HG23 THR A 132      56.165 -82.838  22.824  1.00 26.69           H  
ATOM   1978  OG1 THR A 132      54.171 -80.256  23.330  1.00 26.69           O  
ATOM   1979  HG1 THR A 132      54.277 -79.361  23.660  1.00 26.69           H  
ATOM   1980  N   GLY A 133      57.145 -79.898  26.583  1.00 25.14           N  
ATOM   1981  H   GLY A 133      57.179 -80.775  27.082  1.00 25.14           H  
ATOM   1982  CA  GLY A 133      57.933 -78.755  27.075  1.00 25.14           C  
ATOM   1983  HA2 GLY A 133      58.403 -79.019  28.022  1.00 25.14           H  
ATOM   1984  HA3 GLY A 133      57.263 -77.912  27.246  1.00 25.14           H  
ATOM   1985  C   GLY A 133      59.028 -78.291  26.103  1.00 25.14           C  
ATOM   1986  O   GLY A 133      59.972 -77.624  26.515  1.00 25.14           O  
ATOM   1987  N   ALA A 134      58.988 -78.759  24.854  1.00 23.61           N  
ATOM   1988  H   ALA A 134      58.086 -79.059  24.511  1.00 23.61           H  
ATOM   1989  CA  ALA A 134      60.100 -78.732  23.927  1.00 23.61           C  
ATOM   1990  HA  ALA A 134      60.998 -78.994  24.486  1.00 23.61           H  
ATOM   1991  C   ALA A 134      60.331 -77.331  23.344  1.00 23.61           C  
ATOM   1992  CB  ALA A 134      59.876 -79.821  22.865  1.00 23.61           C  
ATOM   1993  HB1 ALA A 134      58.964 -79.610  22.307  1.00 23.61           H  
ATOM   1994  HB2 ALA A 134      60.720 -79.851  22.175  1.00 23.61           H  
ATOM   1995  HB3 ALA A 134      59.780 -80.793  23.348  1.00 23.61           H  
ATOM   1996  O   ALA A 134      59.443 -76.488  23.300  1.00 23.61           O  
ATOM   1997  N   ASN A 135      61.547 -77.153  22.832  1.00 22.00           N  
ATOM   1998  H   ASN A 135      62.174 -77.942  22.893  1.00 22.00           H  
ATOM   1999  CA  ASN A 135      62.109 -75.940  22.241  1.00 22.00           C  
ATOM   2000  HA  ASN A 135      61.586 -75.065  22.626  1.00 22.00           H  
ATOM   2001  C   ASN A 135      62.029 -75.900  20.687  1.00 22.00           C  
ATOM   2002  CB  ASN A 135      63.574 -75.955  22.746  1.00 22.00           C  
ATOM   2003  HB2 ASN A 135      63.582 -76.176  23.814  1.00 22.00           H  
ATOM   2004  HB3 ASN A 135      64.115 -76.746  22.227  1.00 22.00           H  
ATOM   2005  O   ASN A 135      62.992 -75.420  20.086  1.00 22.00           O  
ATOM   2006  CG  ASN A 135      64.350 -74.661  22.593  1.00 22.00           C  
ATOM   2007  ND2 ASN A 135      65.660 -74.742  22.540  1.00 22.00           N  
ATOM   2008 HD21 ASN A 135      66.118 -73.854  22.394  1.00 22.00           H  
ATOM   2009 HD22 ASN A 135      66.116 -75.640  22.451  1.00 22.00           H  
ATOM   2010  OD1 ASN A 135      63.831 -73.565  22.617  1.00 22.00           O  
ATOM   2011  N   PRO A 136      61.068 -76.560  19.993  1.00 23.72           N  
ATOM   2012  CA  PRO A 136      61.224 -76.821  18.569  1.00 23.72           C  
ATOM   2013  HA  PRO A 136      62.207 -77.257  18.390  1.00 23.72           H  
ATOM   2014  C   PRO A 136      61.131 -75.541  17.728  1.00 23.72           C  
ATOM   2015  CB  PRO A 136      60.165 -77.867  18.212  1.00 23.72           C  
ATOM   2016  HB2 PRO A 136      59.860 -77.822  17.167  1.00 23.72           H  
ATOM   2017  HB3 PRO A 136      60.533 -78.862  18.461  1.00 23.72           H  
ATOM   2018  O   PRO A 136      60.820 -74.460  18.216  1.00 23.72           O  
ATOM   2019  CG  PRO A 136      59.023 -77.498  19.146  1.00 23.72           C  
ATOM   2020  HG2 PRO A 136      58.462 -76.661  18.729  1.00 23.72           H  
ATOM   2021  HG3 PRO A 136      58.363 -78.343  19.341  1.00 23.72           H  
ATOM   2022  CD  PRO A 136      59.755 -77.045  20.401  1.00 23.72           C  
ATOM   2023  HD2 PRO A 136      59.869 -77.933  21.022  1.00 23.72           H  
ATOM   2024  HD3 PRO A 136      59.180 -76.264  20.899  1.00 23.72           H  
ATOM   2025  N   SER A 137      61.485 -75.713  16.456  1.00 21.86           N  
ATOM   2026  H   SER A 137      61.589 -76.665  16.136  1.00 21.86           H  
ATOM   2027  CA  SER A 137      61.754 -74.688  15.445  1.00 21.86           C  
ATOM   2028  HA  SER A 137      62.506 -74.003  15.837  1.00 21.86           H  
ATOM   2029  C   SER A 137      60.545 -73.832  15.018  1.00 21.86           C  
ATOM   2030  CB  SER A 137      62.342 -75.422  14.234  1.00 21.86           C  
ATOM   2031  HB2 SER A 137      62.573 -74.724  13.429  1.00 21.86           H  
ATOM   2032  HB3 SER A 137      63.271 -75.909  14.531  1.00 21.86           H  
ATOM   2033  O   SER A 137      59.468 -73.944  15.581  1.00 21.86           O  
ATOM   2034  OG  SER A 137      61.438 -76.409  13.772  1.00 21.86           O  
ATOM   2035  HG  SER A 137      60.589 -76.001  13.589  1.00 21.86           H  
ATOM   2036  N   GLY A 138      60.769 -73.004  13.987  1.00 21.73           N  
ATOM   2037  H   GLY A 138      61.670 -73.067  13.535  1.00 21.73           H  
ATOM   2038  CA  GLY A 138      60.004 -71.803  13.625  1.00 21.73           C  
ATOM   2039  HA2 GLY A 138      60.647 -71.142  13.044  1.00 21.73           H  
ATOM   2040  HA3 GLY A 138      59.765 -71.267  14.544  1.00 21.73           H  
ATOM   2041  C   GLY A 138      58.676 -71.950  12.868  1.00 21.73           C  
ATOM   2042  O   GLY A 138      57.698 -72.427  13.423  1.00 21.73           O  
ATOM   2043  N   ASP A 139      58.658 -71.463  11.622  1.00 21.40           N  
ATOM   2044  H   ASP A 139      59.570 -71.384  11.194  1.00 21.40           H  
ATOM   2045  CA  ASP A 139      57.820 -70.328  11.176  1.00 21.40           C  
ATOM   2046  HA  ASP A 139      57.952 -69.514  11.888  1.00 21.40           H  
ATOM   2047  C   ASP A 139      56.293 -70.503  11.031  1.00 21.40           C  
ATOM   2048  CB  ASP A 139      58.371 -69.832   9.817  1.00 21.40           C  
ATOM   2049  HB2 ASP A 139      57.735 -69.024   9.456  1.00 21.40           H  
ATOM   2050  HB3 ASP A 139      58.326 -70.646   9.093  1.00 21.40           H  
ATOM   2051  O   ASP A 139      55.527 -69.781  11.663  1.00 21.40           O  
ATOM   2052  CG  ASP A 139      59.804 -69.298   9.882  1.00 21.40           C  
ATOM   2053  OD1 ASP A 139      60.139 -68.647  10.898  1.00 21.40           O  
ATOM   2054  OD2 ASP A 139      60.610 -69.636   8.986  1.00 21.40           O  
ATOM   2055  N   ASP A 140      55.854 -71.331  10.078  1.00 20.19           N  
ATOM   2056  H   ASP A 140      56.565 -71.942   9.701  1.00 20.19           H  
ATOM   2057  CA  ASP A 140      54.939 -70.795   9.046  1.00 20.19           C  
ATOM   2058  HA  ASP A 140      55.053 -69.712   8.998  1.00 20.19           H  
ATOM   2059  C   ASP A 140      53.436 -71.040   9.219  1.00 20.19           C  
ATOM   2060  CB  ASP A 140      55.333 -71.407   7.681  1.00 20.19           C  
ATOM   2061  HB2 ASP A 140      54.434 -71.634   7.108  1.00 20.19           H  
ATOM   2062  HB3 ASP A 140      55.836 -72.361   7.842  1.00 20.19           H  
ATOM   2063  O   ASP A 140      52.639 -70.305   8.642  1.00 20.19           O  
ATOM   2064  CG  ASP A 140      56.202 -70.524   6.781  1.00 20.19           C  
ATOM   2065  OD1 ASP A 140      56.266 -69.298   7.006  1.00 20.19           O  
ATOM   2066  OD2 ASP A 140      56.790 -71.114   5.844  1.00 20.19           O  
ATOM   2067  N   LEU A 141      53.026 -72.140   9.857  1.00 21.43           N  
ATOM   2068  H   LEU A 141      53.719 -72.646  10.390  1.00 21.43           H  
ATOM   2069  CA  LEU A 141      51.741 -72.790   9.539  1.00 21.43           C  
ATOM   2070  HA  LEU A 141      51.605 -72.748   8.458  1.00 21.43           H  
ATOM   2071  C   LEU A 141      50.517 -72.042  10.135  1.00 21.43           C  
ATOM   2072  CB  LEU A 141      51.813 -74.282   9.949  1.00 21.43           C  
ATOM   2073  HB2 LEU A 141      52.057 -74.323  11.010  1.00 21.43           H  
ATOM   2074  HB3 LEU A 141      50.823 -74.722   9.827  1.00 21.43           H  
ATOM   2075  O   LEU A 141      49.907 -72.533  11.079  1.00 21.43           O  
ATOM   2076  CG  LEU A 141      52.824 -75.148   9.167  1.00 21.43           C  
ATOM   2077  HG  LEU A 141      53.800 -74.662   9.166  1.00 21.43           H  
ATOM   2078  CD1 LEU A 141      52.976 -76.514   9.843  1.00 21.43           C  
ATOM   2079 HD11 LEU A 141      53.327 -76.373  10.866  1.00 21.43           H  
ATOM   2080 HD12 LEU A 141      53.705 -77.115   9.299  1.00 21.43           H  
ATOM   2081 HD13 LEU A 141      52.015 -77.028   9.860  1.00 21.43           H  
ATOM   2082  CD2 LEU A 141      52.388 -75.395   7.720  1.00 21.43           C  
ATOM   2083 HD21 LEU A 141      52.349 -74.447   7.184  1.00 21.43           H  
ATOM   2084 HD22 LEU A 141      53.111 -76.039   7.219  1.00 21.43           H  
ATOM   2085 HD23 LEU A 141      51.403 -75.859   7.698  1.00 21.43           H  
ATOM   2086  N   GLY A 142      50.180 -70.850   9.616  1.00 22.01           N  
ATOM   2087  H   GLY A 142      50.821 -70.485   8.926  1.00 22.01           H  
ATOM   2088  CA  GLY A 142      49.263 -69.880  10.242  1.00 22.01           C  
ATOM   2089  HA2 GLY A 142      49.754 -68.907  10.218  1.00 22.01           H  
ATOM   2090  HA3 GLY A 142      49.129 -70.142  11.291  1.00 22.01           H  
ATOM   2091  C   GLY A 142      47.858 -69.681   9.635  1.00 22.01           C  
ATOM   2092  O   GLY A 142      46.926 -69.478  10.404  1.00 22.01           O  
ATOM   2093  N   GLU A 143      47.681 -69.698   8.301  1.00 20.48           N  
ATOM   2094  H   GLU A 143      48.500 -69.853   7.730  1.00 20.48           H  
ATOM   2095  CA  GLU A 143      46.483 -69.138   7.614  1.00 20.48           C  
ATOM   2096  HA  GLU A 143      46.122 -68.278   8.178  1.00 20.48           H  
ATOM   2097  C   GLU A 143      45.256 -70.066   7.451  1.00 20.48           C  
ATOM   2098  CB  GLU A 143      46.866 -68.644   6.198  1.00 20.48           C  
ATOM   2099  HB2 GLU A 143      47.530 -69.378   5.742  1.00 20.48           H  
ATOM   2100  HB3 GLU A 143      45.960 -68.599   5.593  1.00 20.48           H  
ATOM   2101  O   GLU A 143      44.138 -69.667   7.754  1.00 20.48           O  
ATOM   2102  CG  GLU A 143      47.507 -67.250   6.132  1.00 20.48           C  
ATOM   2103  HG2 GLU A 143      48.453 -67.273   6.674  1.00 20.48           H  
ATOM   2104  HG3 GLU A 143      46.848 -66.542   6.634  1.00 20.48           H  
ATOM   2105  CD  GLU A 143      47.757 -66.784   4.680  1.00 20.48           C  
ATOM   2106  OE1 GLU A 143      47.813 -65.551   4.466  1.00 20.48           O  
ATOM   2107  OE2 GLU A 143      47.935 -67.657   3.798  1.00 20.48           O  
ATOM   2108  N   ALA A 144      45.420 -71.249   6.849  1.00 21.58           N  
ATOM   2109  H   ALA A 144      46.377 -71.532   6.692  1.00 21.58           H  
ATOM   2110  CA  ALA A 144      44.455 -71.663   5.814  1.00 21.58           C  
ATOM   2111  HA  ALA A 144      44.191 -70.776   5.238  1.00 21.58           H  
ATOM   2112  C   ALA A 144      43.106 -72.278   6.259  1.00 21.58           C  
ATOM   2113  CB  ALA A 144      45.191 -72.619   4.864  1.00 21.58           C  
ATOM   2114  HB1 ALA A 144      45.497 -73.521   5.394  1.00 21.58           H  
ATOM   2115  HB2 ALA A 144      46.068 -72.123   4.447  1.00 21.58           H  
ATOM   2116  HB3 ALA A 144      44.526 -72.893   4.045  1.00 21.58           H  
ATOM   2117  O   ALA A 144      42.061 -71.939   5.722  1.00 21.58           O  
ATOM   2118  N   GLY A 145      43.115 -73.301   7.118  1.00 23.53           N  
ATOM   2119  H   GLY A 145      43.983 -73.490   7.598  1.00 23.53           H  
ATOM   2120  CA  GLY A 145      42.156 -74.413   6.949  1.00 23.53           C  
ATOM   2121  HA2 GLY A 145      42.092 -74.654   5.888  1.00 23.53           H  
ATOM   2122  HA3 GLY A 145      42.555 -75.291   7.458  1.00 23.53           H  
ATOM   2123  C   GLY A 145      40.714 -74.226   7.443  1.00 23.53           C  
ATOM   2124  O   GLY A 145      39.900 -75.122   7.240  1.00 23.53           O  
ATOM   2125  N   VAL A 146      40.384 -73.136   8.141  1.00 24.71           N  
ATOM   2126  H   VAL A 146      41.042 -72.371   8.174  1.00 24.71           H  
ATOM   2127  CA  VAL A 146      39.081 -73.005   8.836  1.00 24.71           C  
ATOM   2128  HA  VAL A 146      38.827 -73.979   9.254  1.00 24.71           H  
ATOM   2129  C   VAL A 146      37.926 -72.665   7.877  1.00 24.71           C  
ATOM   2130  CB  VAL A 146      39.187 -72.020  10.024  1.00 24.71           C  
ATOM   2131  HB  VAL A 146      39.456 -71.034   9.647  1.00 24.71           H  
ATOM   2132  O   VAL A 146      36.768 -72.894   8.221  1.00 24.71           O  
ATOM   2133  CG1 VAL A 146      37.889 -71.896  10.837  1.00 24.71           C  
ATOM   2134 HG11 VAL A 146      37.121 -71.411  10.234  1.00 24.71           H  
ATOM   2135 HG12 VAL A 146      37.538 -72.882  11.141  1.00 24.71           H  
ATOM   2136 HG13 VAL A 146      38.054 -71.275  11.717  1.00 24.71           H  
ATOM   2137  CG2 VAL A 146      40.272 -72.478  11.015  1.00 24.71           C  
ATOM   2138 HG21 VAL A 146      40.045 -73.479  11.382  1.00 24.71           H  
ATOM   2139 HG22 VAL A 146      40.323 -71.786  11.855  1.00 24.71           H  
ATOM   2140 HG23 VAL A 146      41.248 -72.483  10.530  1.00 24.71           H  
ATOM   2141  N   ASP A 147      38.232 -72.189   6.666  1.00 26.08           N  
ATOM   2142  H   ASP A 147      39.203 -72.003   6.459  1.00 26.08           H  
ATOM   2143  CA  ASP A 147      37.255 -71.747   5.659  1.00 26.08           C  
ATOM   2144  HA  ASP A 147      36.653 -70.937   6.072  1.00 26.08           H  
ATOM   2145  C   ASP A 147      36.284 -72.854   5.199  1.00 26.08           C  
ATOM   2146  CB  ASP A 147      38.022 -71.216   4.429  1.00 26.08           C  
ATOM   2147  HB2 ASP A 147      38.740 -71.969   4.105  1.00 26.08           H  
ATOM   2148  HB3 ASP A 147      37.309 -71.071   3.617  1.00 26.08           H  
ATOM   2149  O   ASP A 147      35.095 -72.606   5.000  1.00 26.08           O  
ATOM   2150  CG  ASP A 147      38.745 -69.880   4.646  1.00 26.08           C  
ATOM   2151  OD1 ASP A 147      38.350 -69.138   5.574  1.00 26.08           O  
ATOM   2152  OD2 ASP A 147      39.665 -69.593   3.847  1.00 26.08           O  
ATOM   2153  N   GLU A 148      36.783 -74.083   5.022  1.00 28.80           N  
ATOM   2154  H   GLU A 148      37.758 -74.211   5.252  1.00 28.80           H  
ATOM   2155  CA  GLU A 148      36.137 -75.125   4.202  1.00 28.80           C  
ATOM   2156  HA  GLU A 148      35.902 -74.714   3.220  1.00 28.80           H  
ATOM   2157  C   GLU A 148      34.827 -75.679   4.783  1.00 28.80           C  
ATOM   2158  CB  GLU A 148      37.110 -76.310   4.028  1.00 28.80           C  
ATOM   2159  HB2 GLU A 148      37.415 -76.654   5.016  1.00 28.80           H  
ATOM   2160  HB3 GLU A 148      36.577 -77.124   3.537  1.00 28.80           H  
ATOM   2161  O   GLU A 148      33.883 -75.988   4.055  1.00 28.80           O  
ATOM   2162  CG  GLU A 148      38.361 -75.996   3.189  1.00 28.80           C  
ATOM   2163  HG2 GLU A 148      38.039 -75.654   2.206  1.00 28.80           H  
ATOM   2164  HG3 GLU A 148      38.912 -75.184   3.665  1.00 28.80           H  
ATOM   2165  CD  GLU A 148      39.304 -77.208   3.030  1.00 28.80           C  
ATOM   2166  OE1 GLU A 148      40.074 -77.226   2.040  1.00 28.80           O  
ATOM   2167  OE2 GLU A 148      39.266 -78.126   3.884  1.00 28.80           O  
ATOM   2168  N   LEU A 149      34.776 -75.888   6.101  1.00 25.25           N  
ATOM   2169  H   LEU A 149      35.554 -75.552   6.651  1.00 25.25           H  
ATOM   2170  CA  LEU A 149      33.826 -76.841   6.687  1.00 25.25           C  
ATOM   2171  HA  LEU A 149      33.835 -77.733   6.059  1.00 25.25           H  
ATOM   2172  C   LEU A 149      32.375 -76.324   6.708  1.00 25.25           C  
ATOM   2173  CB  LEU A 149      34.311 -77.223   8.098  1.00 25.25           C  
ATOM   2174  HB2 LEU A 149      33.925 -76.484   8.800  1.00 25.25           H  
ATOM   2175  HB3 LEU A 149      35.399 -77.178   8.145  1.00 25.25           H  
ATOM   2176  O   LEU A 149      31.436 -77.120   6.651  1.00 25.25           O  
ATOM   2177  CG  LEU A 149      33.856 -78.635   8.517  1.00 25.25           C  
ATOM   2178  HG  LEU A 149      32.875 -78.855   8.096  1.00 25.25           H  
ATOM   2179  CD1 LEU A 149      34.853 -79.696   8.040  1.00 25.25           C  
ATOM   2180 HD11 LEU A 149      34.950 -79.643   6.956  1.00 25.25           H  
ATOM   2181 HD12 LEU A 149      34.495 -80.689   8.314  1.00 25.25           H  
ATOM   2182 HD13 LEU A 149      35.831 -79.522   8.488  1.00 25.25           H  
ATOM   2183  CD2 LEU A 149      33.746 -78.737  10.038  1.00 25.25           C  
ATOM   2184 HD21 LEU A 149      34.709 -78.511  10.496  1.00 25.25           H  
ATOM   2185 HD22 LEU A 149      33.001 -78.025  10.394  1.00 25.25           H  
ATOM   2186 HD23 LEU A 149      33.433 -79.743  10.318  1.00 25.25           H  
ATOM   2187  N   LEU A 150      32.188 -75.001   6.792  1.00 26.39           N  
ATOM   2188  H   LEU A 150      33.009 -74.415   6.738  1.00 26.39           H  
ATOM   2189  CA  LEU A 150      30.871 -74.358   6.898  1.00 26.39           C  
ATOM   2190  HA  LEU A 150      30.322 -74.815   7.720  1.00 26.39           H  
ATOM   2191  C   LEU A 150      30.005 -74.556   5.645  1.00 26.39           C  
ATOM   2192  CB  LEU A 150      31.067 -72.852   7.176  1.00 26.39           C  
ATOM   2193  HB2 LEU A 150      31.860 -72.481   6.528  1.00 26.39           H  
ATOM   2194  HB3 LEU A 150      30.156 -72.319   6.906  1.00 26.39           H  
ATOM   2195  O   LEU A 150      28.781 -74.603   5.753  1.00 26.39           O  
ATOM   2196  CG  LEU A 150      31.402 -72.514   8.640  1.00 26.39           C  
ATOM   2197  HG  LEU A 150      32.195 -73.172   8.996  1.00 26.39           H  
ATOM   2198  CD1 LEU A 150      31.886 -71.068   8.748  1.00 26.39           C  
ATOM   2199 HD11 LEU A 150      31.117 -70.383   8.392  1.00 26.39           H  
ATOM   2200 HD12 LEU A 150      32.783 -70.942   8.142  1.00 26.39           H  
ATOM   2201 HD13 LEU A 150      32.136 -70.835   9.783  1.00 26.39           H  
ATOM   2202  CD2 LEU A 150      30.178 -72.664   9.551  1.00 26.39           C  
ATOM   2203 HD21 LEU A 150      29.834 -73.699   9.550  1.00 26.39           H  
ATOM   2204 HD22 LEU A 150      29.372 -72.017   9.202  1.00 26.39           H  
ATOM   2205 HD23 LEU A 150      30.446 -72.389  10.571  1.00 26.39           H  
ATOM   2206  N   GLU A 151      30.621 -74.698   4.470  1.00 32.89           N  
ATOM   2207  H   GLU A 151      31.631 -74.693   4.455  1.00 32.89           H  
ATOM   2208  CA  GLU A 151      29.925 -74.728   3.179  1.00 32.89           C  
ATOM   2209  HA  GLU A 151      29.328 -73.821   3.082  1.00 32.89           H  
ATOM   2210  C   GLU A 151      28.976 -75.933   3.045  1.00 32.89           C  
ATOM   2211  CB  GLU A 151      30.990 -74.759   2.062  1.00 32.89           C  
ATOM   2212  HB2 GLU A 151      31.963 -74.479   2.466  1.00 32.89           H  
ATOM   2213  HB3 GLU A 151      31.071 -75.775   1.675  1.00 32.89           H  
ATOM   2214  O   GLU A 151      27.865 -75.829   2.520  1.00 32.89           O  
ATOM   2215  CG  GLU A 151      30.666 -73.788   0.921  1.00 32.89           C  
ATOM   2216  HG2 GLU A 151      29.665 -74.007   0.549  1.00 32.89           H  
ATOM   2217  HG3 GLU A 151      30.660 -72.775   1.323  1.00 32.89           H  
ATOM   2218  CD  GLU A 151      31.663 -73.874  -0.249  1.00 32.89           C  
ATOM   2219  OE1 GLU A 151      31.726 -72.889  -1.019  1.00 32.89           O  
ATOM   2220  OE2 GLU A 151      32.283 -74.948  -0.431  1.00 32.89           O  
ATOM   2221  N   ALA A 152      29.409 -77.099   3.535  1.00 28.16           N  
ATOM   2222  H   ALA A 152      30.302 -77.099   4.006  1.00 28.16           H  
ATOM   2223  CA  ALA A 152      28.788 -78.378   3.202  1.00 28.16           C  
ATOM   2224  HA  ALA A 152      28.699 -78.437   2.117  1.00 28.16           H  
ATOM   2225  C   ALA A 152      27.374 -78.556   3.779  1.00 28.16           C  
ATOM   2226  CB  ALA A 152      29.725 -79.496   3.673  1.00 28.16           C  
ATOM   2227  HB1 ALA A 152      29.304 -80.466   3.406  1.00 28.16           H  
ATOM   2228  HB2 ALA A 152      29.847 -79.446   4.755  1.00 28.16           H  
ATOM   2229  HB3 ALA A 152      30.700 -79.385   3.200  1.00 28.16           H  
ATOM   2230  O   ALA A 152      26.557 -79.257   3.176  1.00 28.16           O  
ATOM   2231  N   LEU A 153      27.080 -77.926   4.923  1.00 26.30           N  
ATOM   2232  H   LEU A 153      27.771 -77.291   5.296  1.00 26.30           H  
ATOM   2233  CA  LEU A 153      25.876 -78.198   5.717  1.00 26.30           C  
ATOM   2234  HA  LEU A 153      25.858 -79.270   5.913  1.00 26.30           H  
ATOM   2235  C   LEU A 153      24.564 -77.862   4.984  1.00 26.30           C  
ATOM   2236  CB  LEU A 153      25.967 -77.428   7.054  1.00 26.30           C  
ATOM   2237  HB2 LEU A 153      26.969 -77.018   7.183  1.00 26.30           H  
ATOM   2238  HB3 LEU A 153      25.298 -76.569   7.008  1.00 26.30           H  
ATOM   2239  O   LEU A 153      23.511 -78.368   5.359  1.00 26.30           O  
ATOM   2240  CG  LEU A 153      25.615 -78.299   8.281  1.00 26.30           C  
ATOM   2241  HG  LEU A 153      25.183 -79.247   7.961  1.00 26.30           H  
ATOM   2242  CD1 LEU A 153      26.871 -78.589   9.107  1.00 26.30           C  
ATOM   2243 HD11 LEU A 153      27.294 -77.660   9.488  1.00 26.30           H  
ATOM   2244 HD12 LEU A 153      27.610 -79.086   8.479  1.00 26.30           H  
ATOM   2245 HD13 LEU A 153      26.620 -79.244   9.942  1.00 26.30           H  
ATOM   2246  CD2 LEU A 153      24.596 -77.613   9.190  1.00 26.30           C  
ATOM   2247 HD21 LEU A 153      24.991 -76.659   9.541  1.00 26.30           H  
ATOM   2248 HD22 LEU A 153      23.678 -77.440   8.629  1.00 26.30           H  
ATOM   2249 HD23 LEU A 153      24.372 -78.254  10.043  1.00 26.30           H  
ATOM   2250  N   GLY A 154      24.620 -77.011   3.954  1.00 26.93           N  
ATOM   2251  H   GLY A 154      25.524 -76.641   3.699  1.00 26.93           H  
ATOM   2252  CA  GLY A 154      23.437 -76.496   3.266  1.00 26.93           C  
ATOM   2253  HA2 GLY A 154      23.743 -75.670   2.624  1.00 26.93           H  
ATOM   2254  HA3 GLY A 154      22.737 -76.109   4.006  1.00 26.93           H  
ATOM   2255  C   GLY A 154      22.682 -77.504   2.393  1.00 26.93           C  
ATOM   2256  O   GLY A 154      21.477 -77.349   2.228  1.00 26.93           O  
ATOM   2257  N   ARG A 155      23.352 -78.513   1.814  1.00 28.23           N  
ATOM   2258  H   ARG A 155      24.323 -78.641   2.060  1.00 28.23           H  
ATOM   2259  CA  ARG A 155      22.735 -79.346   0.759  1.00 28.23           C  
ATOM   2260  HA  ARG A 155      22.238 -78.688   0.046  1.00 28.23           H  
ATOM   2261  C   ARG A 155      21.600 -80.241   1.250  1.00 28.23           C  
ATOM   2262  CB  ARG A 155      23.785 -80.197   0.018  1.00 28.23           C  
ATOM   2263  HB2 ARG A 155      23.347 -81.164  -0.227  1.00 28.23           H  
ATOM   2264  HB3 ARG A 155      24.651 -80.373   0.656  1.00 28.23           H  
ATOM   2265  O   ARG A 155      20.561 -80.300   0.615  1.00 28.23           O  
ATOM   2266  CG  ARG A 155      24.212 -79.533  -1.296  1.00 28.23           C  
ATOM   2267  HG2 ARG A 155      23.314 -79.302  -1.870  1.00 28.23           H  
ATOM   2268  HG3 ARG A 155      24.739 -78.601  -1.093  1.00 28.23           H  
ATOM   2269  CD  ARG A 155      25.083 -80.461  -2.152  1.00 28.23           C  
ATOM   2270  HD2 ARG A 155      24.646 -81.460  -2.156  1.00 28.23           H  
ATOM   2271  HD3 ARG A 155      25.061 -80.074  -3.171  1.00 28.23           H  
ATOM   2272  NE  ARG A 155      26.481 -80.512  -1.682  1.00 28.23           N  
ATOM   2273  HE  ARG A 155      26.660 -80.131  -0.764  1.00 28.23           H  
ATOM   2274  NH1 ARG A 155      27.369 -81.485  -3.557  1.00 28.23           N  
ATOM   2275 HH11 ARG A 155      28.171 -81.790  -4.090  1.00 28.23           H  
ATOM   2276 HH12 ARG A 155      26.427 -81.601  -3.901  1.00 28.23           H  
ATOM   2277  NH2 ARG A 155      28.728 -80.807  -1.916  1.00 28.23           N  
ATOM   2278 HH21 ARG A 155      29.532 -81.074  -2.466  1.00 28.23           H  
ATOM   2279 HH22 ARG A 155      28.870 -80.332  -1.036  1.00 28.23           H  
ATOM   2280  CZ  ARG A 155      27.517 -80.936  -2.382  1.00 28.23           C  
ATOM   2281  N   GLU A 156      21.814 -80.975   2.337  1.00 24.80           N  
ATOM   2282  H   GLU A 156      22.655 -80.801   2.868  1.00 24.80           H  
ATOM   2283  CA  GLU A 156      21.083 -82.227   2.605  1.00 24.80           C  
ATOM   2284  HA  GLU A 156      20.994 -82.745   1.650  1.00 24.80           H  
ATOM   2285  C   GLU A 156      19.624 -82.065   3.086  1.00 24.80           C  
ATOM   2286  CB  GLU A 156      21.919 -83.124   3.544  1.00 24.80           C  
ATOM   2287  HB2 GLU A 156      22.873 -82.646   3.768  1.00 24.80           H  
ATOM   2288  HB3 GLU A 156      21.388 -83.252   4.488  1.00 24.80           H  
ATOM   2289  O   GLU A 156      18.993 -83.047   3.465  1.00 24.80           O  
ATOM   2290  CG  GLU A 156      22.209 -84.498   2.916  1.00 24.80           C  
ATOM   2291  HG2 GLU A 156      21.267 -84.943   2.595  1.00 24.80           H  
ATOM   2292  HG3 GLU A 156      22.825 -84.344   2.030  1.00 24.80           H  
ATOM   2293  CD  GLU A 156      22.921 -85.481   3.865  1.00 24.80           C  
ATOM   2294  OE1 GLU A 156      23.428 -86.508   3.353  1.00 24.80           O  
ATOM   2295  OE2 GLU A 156      22.980 -85.218   5.089  1.00 24.80           O  
ATOM   2296  N   LEU A 157      19.053 -80.856   3.036  1.00 22.03           N  
ATOM   2297  H   LEU A 157      19.591 -80.119   2.604  1.00 22.03           H  
ATOM   2298  CA  LEU A 157      17.618 -80.596   3.255  1.00 22.03           C  
ATOM   2299  HA  LEU A 157      17.270 -81.241   4.062  1.00 22.03           H  
ATOM   2300  C   LEU A 157      16.743 -80.978   2.032  1.00 22.03           C  
ATOM   2301  CB  LEU A 157      17.433 -79.119   3.679  1.00 22.03           C  
ATOM   2302  HB2 LEU A 157      16.379 -78.850   3.609  1.00 22.03           H  
ATOM   2303  HB3 LEU A 157      17.974 -78.495   2.968  1.00 22.03           H  
ATOM   2304  O   LEU A 157      15.630 -80.485   1.895  1.00 22.03           O  
ATOM   2305  CG  LEU A 157      17.901 -78.789   5.108  1.00 22.03           C  
ATOM   2306  HG  LEU A 157      18.912 -79.167   5.264  1.00 22.03           H  
ATOM   2307  CD1 LEU A 157      17.920 -77.271   5.311  1.00 22.03           C  
ATOM   2308 HD11 LEU A 157      18.268 -77.035   6.316  1.00 22.03           H  
ATOM   2309 HD12 LEU A 157      16.920 -76.864   5.159  1.00 22.03           H  
ATOM   2310 HD13 LEU A 157      18.603 -76.822   4.589  1.00 22.03           H  
ATOM   2311  CD2 LEU A 157      16.972 -79.383   6.172  1.00 22.03           C  
ATOM   2312 HD21 LEU A 157      16.979 -80.470   6.101  1.00 22.03           H  
ATOM   2313 HD22 LEU A 157      15.953 -79.027   6.016  1.00 22.03           H  
ATOM   2314 HD23 LEU A 157      17.316 -79.097   7.166  1.00 22.03           H  
ATOM   2315  N   ASP A 158      17.255 -81.829   1.136  1.00 22.90           N  
ATOM   2316  H   ASP A 158      18.176 -82.191   1.336  1.00 22.90           H  
ATOM   2317  CA  ASP A 158      16.693 -82.135  -0.190  1.00 22.90           C  
ATOM   2318  HA  ASP A 158      16.478 -81.202  -0.710  1.00 22.90           H  
ATOM   2319  C   ASP A 158      15.385 -82.960  -0.193  1.00 22.90           C  
ATOM   2320  CB  ASP A 158      17.746 -82.935  -1.001  1.00 22.90           C  
ATOM   2321  HB2 ASP A 158      17.223 -83.593  -1.694  1.00 22.90           H  
ATOM   2322  HB3 ASP A 158      18.306 -83.580  -0.325  1.00 22.90           H  
ATOM   2323  O   ASP A 158      14.488 -82.673  -0.984  1.00 22.90           O  
ATOM   2324  CG  ASP A 158      18.726 -82.120  -1.859  1.00 22.90           C  
ATOM   2325  OD1 ASP A 158      18.352 -81.025  -2.333  1.00 22.90           O  
ATOM   2326  OD2 ASP A 158      19.825 -82.662  -2.133  1.00 22.90           O  
ATOM   2327  N   GLY A 159      15.344 -84.086   0.536  1.00 23.11           N  
ATOM   2328  H   GLY A 159      16.059 -84.200   1.240  1.00 23.11           H  
ATOM   2329  CA  GLY A 159      14.645 -85.292   0.050  1.00 23.11           C  
ATOM   2330  HA2 GLY A 159      14.611 -85.260  -1.039  1.00 23.11           H  
ATOM   2331  HA3 GLY A 159      15.247 -86.157   0.330  1.00 23.11           H  
ATOM   2332  C   GLY A 159      13.215 -85.581   0.536  1.00 23.11           C  
ATOM   2333  O   GLY A 159      12.375 -85.926  -0.296  1.00 23.11           O  
ATOM   2334  N   ASP A 160      12.960 -85.514   1.845  1.00 19.26           N  
ATOM   2335  H   ASP A 160      13.626 -85.027   2.428  1.00 19.26           H  
ATOM   2336  CA  ASP A 160      11.631 -85.711   2.470  1.00 19.26           C  
ATOM   2337  HA  ASP A 160      10.924 -86.109   1.742  1.00 19.26           H  
ATOM   2338  C   ASP A 160      11.061 -84.355   2.917  1.00 19.26           C  
ATOM   2339  CB  ASP A 160      11.712 -86.694   3.674  1.00 19.26           C  
ATOM   2340  HB2 ASP A 160      12.702 -86.621   4.124  1.00 19.26           H  
ATOM   2341  HB3 ASP A 160      11.005 -86.355   4.431  1.00 19.26           H  
ATOM   2342  O   ASP A 160       9.831 -84.152   2.775  1.00 19.26           O  
ATOM   2343  CG  ASP A 160      11.381 -88.185   3.420  1.00 19.26           C  
ATOM   2344  OD1 ASP A 160      10.802 -88.552   2.369  1.00 19.26           O  
ATOM   2345  OD2 ASP A 160      11.674 -88.999   4.334  1.00 19.26           O  
ATOM   2346  OXT ASP A 160      11.875 -83.548   3.422  1.00 19.26           O  
TER    2347      ASP A 160                                                       
ATOM   2347  N   MET B   1       3.402  37.561 -44.639  1.00 70.17           N  
ATOM   2348  H   MET B   1       3.149  38.256 -43.951  1.00 70.17           H  
ATOM   2349  H2  MET B   1       4.061  37.964 -45.290  1.00 70.17           H  
ATOM   2350  H3  MET B   1       2.581  37.250 -45.139  1.00 70.17           H  
ATOM   2351  CA  MET B   1       4.023  36.412 -43.972  1.00 70.17           C  
ATOM   2352  HA  MET B   1       4.947  36.765 -43.515  1.00 70.17           H  
ATOM   2353  C   MET B   1       4.344  35.377 -45.040  1.00 70.17           C  
ATOM   2354  CB  MET B   1       3.125  35.880 -42.845  1.00 70.17           C  
ATOM   2355  HB2 MET B   1       2.455  35.108 -43.222  1.00 70.17           H  
ATOM   2356  HB3 MET B   1       2.520  36.695 -42.449  1.00 70.17           H  
ATOM   2357  O   MET B   1       3.424  34.948 -45.735  1.00 70.17           O  
ATOM   2358  CG  MET B   1       3.963  35.329 -41.696  1.00 70.17           C  
ATOM   2359  HG2 MET B   1       4.664  36.085 -41.343  1.00 70.17           H  
ATOM   2360  HG3 MET B   1       4.521  34.480 -42.093  1.00 70.17           H  
ATOM   2361  SD  MET B   1       3.004  34.704 -40.299  1.00 70.17           S  
ATOM   2362  CE  MET B   1       2.588  36.212 -39.380  1.00 70.17           C  
ATOM   2363  HE1 MET B   1       1.967  36.869 -39.990  1.00 70.17           H  
ATOM   2364  HE2 MET B   1       3.503  36.725 -39.084  1.00 70.17           H  
ATOM   2365  HE3 MET B   1       2.042  35.933 -38.479  1.00 70.17           H  
ATOM   2366  N   THR B   2       5.619  35.076 -45.274  1.00 80.02           N  
ATOM   2367  H   THR B   2       6.315  35.442 -44.640  1.00 80.02           H  
ATOM   2368  CA  THR B   2       6.021  34.022 -46.219  1.00 80.02           C  
ATOM   2369  HA  THR B   2       5.566  34.230 -47.187  1.00 80.02           H  
ATOM   2370  C   THR B   2       5.494  32.668 -45.748  1.00 80.02           C  
ATOM   2371  CB  THR B   2       7.544  33.956 -46.425  1.00 80.02           C  
ATOM   2372  HB  THR B   2       7.756  33.207 -47.187  1.00 80.02           H  
ATOM   2373  O   THR B   2       5.074  32.514 -44.597  1.00 80.02           O  
ATOM   2374  CG2 THR B   2       8.144  35.285 -46.881  1.00 80.02           C  
ATOM   2375 HG21 THR B   2       8.033  36.043 -46.107  1.00 80.02           H  
ATOM   2376 HG22 THR B   2       7.648  35.621 -47.791  1.00 80.02           H  
ATOM   2377 HG23 THR B   2       9.205  35.149 -47.091  1.00 80.02           H  
ATOM   2378  OG1 THR B   2       8.188  33.572 -45.240  1.00 80.02           O  
ATOM   2379  HG1 THR B   2       8.670  34.332 -44.906  1.00 80.02           H  
ATOM   2380  N   ASP B   3       5.483  31.670 -46.632  1.00 69.96           N  
ATOM   2381  H   ASP B   3       5.822  31.805 -47.573  1.00 69.96           H  
ATOM   2382  CA  ASP B   3       5.076  30.328 -46.217  1.00 69.96           C  
ATOM   2383  HA  ASP B   3       4.085  30.413 -45.770  1.00 69.96           H  
ATOM   2384  C   ASP B   3       5.997  29.782 -45.115  1.00 69.96           C  
ATOM   2385  CB  ASP B   3       4.968  29.410 -47.437  1.00 69.96           C  
ATOM   2386  HB2 ASP B   3       5.945  28.990 -47.674  1.00 69.96           H  
ATOM   2387  HB3 ASP B   3       4.626  29.987 -48.296  1.00 69.96           H  
ATOM   2388  O   ASP B   3       5.516  29.282 -44.100  1.00 69.96           O  
ATOM   2389  CG  ASP B   3       3.944  28.305 -47.180  1.00 69.96           C  
ATOM   2390  OD1 ASP B   3       2.797  28.682 -46.810  1.00 69.96           O  
ATOM   2391  OD2 ASP B   3       4.308  27.131 -47.386  1.00 69.96           O  
ATOM   2392  N   SER B   4       7.304  30.036 -45.239  1.00 72.34           N  
ATOM   2393  H   SER B   4       7.647  30.418 -46.109  1.00 72.34           H  
ATOM   2394  CA  SER B   4       8.305  29.726 -44.217  1.00 72.34           C  
ATOM   2395  HA  SER B   4       8.297  28.651 -44.037  1.00 72.34           H  
ATOM   2396  C   SER B   4       8.039  30.422 -42.878  1.00 72.34           C  
ATOM   2397  CB  SER B   4       9.700  30.120 -44.715  1.00 72.34           C  
ATOM   2398  HB2 SER B   4       9.746  31.202 -44.840  1.00 72.34           H  
ATOM   2399  HB3 SER B   4      10.447  29.820 -43.980  1.00 72.34           H  
ATOM   2400  O   SER B   4       8.179  29.785 -41.841  1.00 72.34           O  
ATOM   2401  OG  SER B   4       9.982  29.500 -45.957  1.00 72.34           O  
ATOM   2402  HG  SER B   4      10.602  28.782 -45.808  1.00 72.34           H  
ATOM   2403  N   GLU B   5       7.626  31.695 -42.866  1.00 78.46           N  
ATOM   2404  H   GLU B   5       7.535  32.185 -43.745  1.00 78.46           H  
ATOM   2405  CA  GLU B   5       7.312  32.420 -41.622  1.00 78.46           C  
ATOM   2406  HA  GLU B   5       8.151  32.339 -40.930  1.00 78.46           H  
ATOM   2407  C   GLU B   5       6.088  31.831 -40.903  1.00 78.46           C  
ATOM   2408  CB  GLU B   5       7.073  33.903 -41.925  1.00 78.46           C  
ATOM   2409  HB2 GLU B   5       6.552  34.355 -41.081  1.00 78.46           H  
ATOM   2410  HB3 GLU B   5       6.437  33.953 -42.809  1.00 78.46           H  
ATOM   2411  O   GLU B   5       6.147  31.599 -39.697  1.00 78.46           O  
ATOM   2412  CG  GLU B   5       8.346  34.725 -42.171  1.00 78.46           C  
ATOM   2413  HG2 GLU B   5       8.998  34.185 -42.857  1.00 78.46           H  
ATOM   2414  HG3 GLU B   5       8.877  34.830 -41.225  1.00 78.46           H  
ATOM   2415  CD  GLU B   5       8.049  36.117 -42.758  1.00 78.46           C  
ATOM   2416  OE1 GLU B   5       9.001  36.907 -42.891  1.00 78.46           O  
ATOM   2417  OE2 GLU B   5       6.899  36.369 -43.196  1.00 78.46           O  
ATOM   2418  N   LYS B   6       5.010  31.508 -41.635  1.00 76.84           N  
ATOM   2419  H   LYS B   6       5.042  31.685 -42.629  1.00 76.84           H  
ATOM   2420  CA  LYS B   6       3.828  30.849 -41.045  1.00 76.84           C  
ATOM   2421  HA  LYS B   6       3.460  31.443 -40.208  1.00 76.84           H  
ATOM   2422  C   LYS B   6       4.190  29.474 -40.483  1.00 76.84           C  
ATOM   2423  CB  LYS B   6       2.715  30.679 -42.087  1.00 76.84           C  
ATOM   2424  HB2 LYS B   6       3.126  30.116 -42.925  1.00 76.84           H  
ATOM   2425  HB3 LYS B   6       1.923  30.079 -41.641  1.00 76.84           H  
ATOM   2426  O   LYS B   6       3.816  29.125 -39.366  1.00 76.84           O  
ATOM   2427  CG  LYS B   6       2.090  31.999 -42.575  1.00 76.84           C  
ATOM   2428  HG2 LYS B   6       2.865  32.661 -42.962  1.00 76.84           H  
ATOM   2429  HG3 LYS B   6       1.605  32.486 -41.729  1.00 76.84           H  
ATOM   2430  CD  LYS B   6       1.037  31.749 -43.670  1.00 76.84           C  
ATOM   2431  HD2 LYS B   6       0.485  32.669 -43.860  1.00 76.84           H  
ATOM   2432  HD3 LYS B   6       0.342  30.987 -43.318  1.00 76.84           H  
ATOM   2433  CE  LYS B   6       1.736  31.292 -44.959  1.00 76.84           C  
ATOM   2434  HE2 LYS B   6       2.591  30.682 -44.666  1.00 76.84           H  
ATOM   2435  HE3 LYS B   6       2.138  32.156 -45.488  1.00 76.84           H  
ATOM   2436  NZ  LYS B   6       0.893  30.455 -45.845  1.00 76.84           N  
ATOM   2437  HZ1 LYS B   6       0.383  29.768 -45.308  1.00 76.84           H  
ATOM   2438  HZ2 LYS B   6       0.268  30.997 -46.425  1.00 76.84           H  
ATOM   2439  HZ3 LYS B   6       1.501  29.895 -46.425  1.00 76.84           H  
ATOM   2440  N   VAL B   7       4.936  28.680 -41.253  1.00 77.49           N  
ATOM   2441  H   VAL B   7       5.209  29.011 -42.167  1.00 77.49           H  
ATOM   2442  CA  VAL B   7       5.355  27.337 -40.831  1.00 77.49           C  
ATOM   2443  HA  VAL B   7       4.477  26.796 -40.477  1.00 77.49           H  
ATOM   2444  C   VAL B   7       6.319  27.401 -39.643  1.00 77.49           C  
ATOM   2445  CB  VAL B   7       5.928  26.545 -42.017  1.00 77.49           C  
ATOM   2446  HB  VAL B   7       6.732  27.112 -42.486  1.00 77.49           H  
ATOM   2447  O   VAL B   7       6.240  26.544 -38.763  1.00 77.49           O  
ATOM   2448  CG1 VAL B   7       6.470  25.187 -41.570  1.00 77.49           C  
ATOM   2449 HG11 VAL B   7       6.745  24.609 -42.453  1.00 77.49           H  
ATOM   2450 HG12 VAL B   7       7.350  25.321 -40.941  1.00 77.49           H  
ATOM   2451 HG13 VAL B   7       5.710  24.640 -41.012  1.00 77.49           H  
ATOM   2452  CG2 VAL B   7       4.836  26.246 -43.055  1.00 77.49           C  
ATOM   2453 HG21 VAL B   7       5.276  25.758 -43.925  1.00 77.49           H  
ATOM   2454 HG22 VAL B   7       4.361  27.166 -43.395  1.00 77.49           H  
ATOM   2455 HG23 VAL B   7       4.071  25.598 -42.628  1.00 77.49           H  
ATOM   2456  N   ALA B   8       7.172  28.425 -39.550  1.00 76.52           N  
ATOM   2457  H   ALA B   8       7.232  29.087 -40.311  1.00 76.52           H  
ATOM   2458  CA  ALA B   8       8.048  28.627 -38.398  1.00 76.52           C  
ATOM   2459  HA  ALA B   8       8.654  27.729 -38.270  1.00 76.52           H  
ATOM   2460  C   ALA B   8       7.260  28.834 -37.092  1.00 76.52           C  
ATOM   2461  CB  ALA B   8       8.993  29.802 -38.681  1.00 76.52           C  
ATOM   2462  HB1 ALA B   8       9.677  29.929 -37.842  1.00 76.52           H  
ATOM   2463  HB2 ALA B   8       8.422  30.720 -38.817  1.00 76.52           H  
ATOM   2464  HB3 ALA B   8       9.574  29.601 -39.581  1.00 76.52           H  
ATOM   2465  O   ALA B   8       7.664  28.310 -36.051  1.00 76.52           O  
ATOM   2466  N   GLU B   9       6.119  29.532 -37.127  1.00 79.55           N  
ATOM   2467  H   GLU B   9       5.842  29.975 -37.991  1.00 79.55           H  
ATOM   2468  CA  GLU B   9       5.234  29.669 -35.962  1.00 79.55           C  
ATOM   2469  HA  GLU B   9       5.828  29.982 -35.102  1.00 79.55           H  
ATOM   2470  C   GLU B   9       4.574  28.341 -35.575  1.00 79.55           C  
ATOM   2471  CB  GLU B   9       4.161  30.737 -36.202  1.00 79.55           C  
ATOM   2472  HB2 GLU B   9       3.629  30.527 -37.130  1.00 79.55           H  
ATOM   2473  HB3 GLU B   9       3.452  30.690 -35.376  1.00 79.55           H  
ATOM   2474  O   GLU B   9       4.591  27.968 -34.398  1.00 79.55           O  
ATOM   2475  CG  GLU B   9       4.758  32.150 -36.248  1.00 79.55           C  
ATOM   2476  HG2 GLU B   9       5.420  32.231 -37.110  1.00 79.55           H  
ATOM   2477  HG3 GLU B   9       5.361  32.296 -35.352  1.00 79.55           H  
ATOM   2478  CD  GLU B   9       3.693  33.255 -36.317  1.00 79.55           C  
ATOM   2479  OE1 GLU B   9       4.110  34.431 -36.208  1.00 79.55           O  
ATOM   2480  OE2 GLU B   9       2.491  32.930 -36.433  1.00 79.55           O  
ATOM   2481  N   TYR B  10       4.069  27.578 -36.551  1.00 78.28           N  
ATOM   2482  H   TYR B  10       4.040  27.952 -37.489  1.00 78.28           H  
ATOM   2483  CA  TYR B  10       3.508  26.248 -36.290  1.00 78.28           C  
ATOM   2484  HA  TYR B  10       2.727  26.348 -35.537  1.00 78.28           H  
ATOM   2485  C   TYR B  10       4.549  25.278 -35.718  1.00 78.28           C  
ATOM   2486  CB  TYR B  10       2.885  25.664 -37.565  1.00 78.28           C  
ATOM   2487  HB2 TYR B  10       3.617  25.703 -38.373  1.00 78.28           H  
ATOM   2488  HB3 TYR B  10       2.656  24.613 -37.387  1.00 78.28           H  
ATOM   2489  O   TYR B  10       4.261  24.562 -34.758  1.00 78.28           O  
ATOM   2490  CG  TYR B  10       1.598  26.335 -38.003  1.00 78.28           C  
ATOM   2491  CD1 TYR B  10       0.486  26.354 -37.136  1.00 78.28           C  
ATOM   2492  HD1 TYR B  10       0.552  25.897 -36.160  1.00 78.28           H  
ATOM   2493  CD2 TYR B  10       1.498  26.918 -39.280  1.00 78.28           C  
ATOM   2494  HD2 TYR B  10       2.346  26.910 -39.949  1.00 78.28           H  
ATOM   2495  CE1 TYR B  10      -0.714  26.971 -37.536  1.00 78.28           C  
ATOM   2496  HE1 TYR B  10      -1.560  26.994 -36.865  1.00 78.28           H  
ATOM   2497  CE2 TYR B  10       0.298  27.529 -39.687  1.00 78.28           C  
ATOM   2498  HE2 TYR B  10       0.216  27.988 -40.661  1.00 78.28           H  
ATOM   2499  OH  TYR B  10      -1.962  28.155 -39.215  1.00 78.28           O  
ATOM   2500  HH  TYR B  10      -2.623  28.150 -38.519  1.00 78.28           H  
ATOM   2501  CZ  TYR B  10      -0.808  27.561 -38.815  1.00 78.28           C  
ATOM   2502  N   LEU B  11       5.776  25.281 -36.249  1.00 76.00           N  
ATOM   2503  H   LEU B  11       5.946  25.870 -37.052  1.00 76.00           H  
ATOM   2504  CA  LEU B  11       6.867  24.440 -35.754  1.00 76.00           C  
ATOM   2505  HA  LEU B  11       6.504  23.413 -35.719  1.00 76.00           H  
ATOM   2506  C   LEU B  11       7.274  24.841 -34.330  1.00 76.00           C  
ATOM   2507  CB  LEU B  11       8.053  24.530 -36.731  1.00 76.00           C  
ATOM   2508  HB2 LEU B  11       7.687  24.407 -37.751  1.00 76.00           H  
ATOM   2509  HB3 LEU B  11       8.489  25.526 -36.655  1.00 76.00           H  
ATOM   2510  O   LEU B  11       7.509  23.972 -33.486  1.00 76.00           O  
ATOM   2511  CG  LEU B  11       9.146  23.474 -36.478  1.00 76.00           C  
ATOM   2512  HG  LEU B  11       9.436  23.486 -35.427  1.00 76.00           H  
ATOM   2513  CD1 LEU B  11       8.674  22.066 -36.852  1.00 76.00           C  
ATOM   2514 HD11 LEU B  11       9.492  21.357 -36.722  1.00 76.00           H  
ATOM   2515 HD12 LEU B  11       7.854  21.756 -36.203  1.00 76.00           H  
ATOM   2516 HD13 LEU B  11       8.347  22.042 -37.891  1.00 76.00           H  
ATOM   2517  CD2 LEU B  11      10.383  23.798 -37.313  1.00 76.00           C  
ATOM   2518 HD21 LEU B  11      10.763  24.784 -37.044  1.00 76.00           H  
ATOM   2519 HD22 LEU B  11      11.162  23.061 -37.123  1.00 76.00           H  
ATOM   2520 HD23 LEU B  11      10.131  23.789 -38.374  1.00 76.00           H  
ATOM   2521  N   ARG B  12       7.300  26.149 -34.034  1.00 77.29           N  
ATOM   2522  H   ARG B  12       7.124  26.807 -34.780  1.00 77.29           H  
ATOM   2523  CA  ARG B  12       7.540  26.667 -32.680  1.00 77.29           C  
ATOM   2524  HA  ARG B  12       8.478  26.254 -32.311  1.00 77.29           H  
ATOM   2525  C   ARG B  12       6.452  26.205 -31.712  1.00 77.29           C  
ATOM   2526  CB  ARG B  12       7.655  28.199 -32.724  1.00 77.29           C  
ATOM   2527  HB2 ARG B  12       8.379  28.471 -33.492  1.00 77.29           H  
ATOM   2528  HB3 ARG B  12       6.691  28.630 -32.991  1.00 77.29           H  
ATOM   2529  O   ARG B  12       6.778  25.749 -30.620  1.00 77.29           O  
ATOM   2530  CG  ARG B  12       8.120  28.785 -31.380  1.00 77.29           C  
ATOM   2531  HG2 ARG B  12       9.121  28.421 -31.148  1.00 77.29           H  
ATOM   2532  HG3 ARG B  12       7.444  28.463 -30.588  1.00 77.29           H  
ATOM   2533  CD  ARG B  12       8.120  30.319 -31.399  1.00 77.29           C  
ATOM   2534  HD2 ARG B  12       7.108  30.653 -31.625  1.00 77.29           H  
ATOM   2535  HD3 ARG B  12       8.382  30.679 -30.404  1.00 77.29           H  
ATOM   2536  NE  ARG B  12       9.080  30.869 -32.379  1.00 77.29           N  
ATOM   2537  HE  ARG B  12       9.906  30.318 -32.564  1.00 77.29           H  
ATOM   2538  NH1 ARG B  12       7.923  32.785 -32.930  1.00 77.29           N  
ATOM   2539 HH11 ARG B  12       7.800  33.590 -33.527  1.00 77.29           H  
ATOM   2540 HH12 ARG B  12       7.183  32.538 -32.289  1.00 77.29           H  
ATOM   2541  NH2 ARG B  12       9.864  32.344 -33.927  1.00 77.29           N  
ATOM   2542 HH21 ARG B  12      10.669  31.757 -34.094  1.00 77.29           H  
ATOM   2543 HH22 ARG B  12       9.737  33.190 -34.464  1.00 77.29           H  
ATOM   2544  CZ  ARG B  12       8.950  31.992 -33.067  1.00 77.29           C  
ATOM   2545  N   ARG B  13       5.174  26.267 -32.105  1.00 81.97           N  
ATOM   2546  H   ARG B  13       4.970  26.680 -33.004  1.00 81.97           H  
ATOM   2547  CA  ARG B  13       4.067  25.780 -31.269  1.00 81.97           C  
ATOM   2548  HA  ARG B  13       4.165  26.245 -30.288  1.00 81.97           H  
ATOM   2549  C   ARG B  13       4.167  24.275 -31.020  1.00 81.97           C  
ATOM   2550  CB  ARG B  13       2.713  26.178 -31.889  1.00 81.97           C  
ATOM   2551  HB2 ARG B  13       2.594  25.666 -32.844  1.00 81.97           H  
ATOM   2552  HB3 ARG B  13       2.701  27.251 -32.081  1.00 81.97           H  
ATOM   2553  O   ARG B  13       4.121  23.861 -29.868  1.00 81.97           O  
ATOM   2554  CG  ARG B  13       1.521  25.816 -30.985  1.00 81.97           C  
ATOM   2555  HG2 ARG B  13       0.596  25.952 -31.545  1.00 81.97           H  
ATOM   2556  HG3 ARG B  13       1.584  24.763 -30.710  1.00 81.97           H  
ATOM   2557  CD  ARG B  13       1.455  26.685 -29.720  1.00 81.97           C  
ATOM   2558  HD2 ARG B  13       0.928  27.608 -29.963  1.00 81.97           H  
ATOM   2559  HD3 ARG B  13       2.459  26.941 -29.383  1.00 81.97           H  
ATOM   2560  NE  ARG B  13       0.780  25.983 -28.621  1.00 81.97           N  
ATOM   2561  HE  ARG B  13       0.772  24.973 -28.651  1.00 81.97           H  
ATOM   2562  NH1 ARG B  13       0.436  27.782 -27.222  1.00 81.97           N  
ATOM   2563 HH11 ARG B  13       0.763  28.411 -27.942  1.00 81.97           H  
ATOM   2564 HH12 ARG B  13       0.106  28.129 -26.333  1.00 81.97           H  
ATOM   2565  NH2 ARG B  13      -0.069  25.714 -26.555  1.00 81.97           N  
ATOM   2566 HH21 ARG B  13       0.229  24.754 -26.655  1.00 81.97           H  
ATOM   2567 HH22 ARG B  13      -0.338  26.051 -25.642  1.00 81.97           H  
ATOM   2568  CZ  ARG B  13       0.377  26.504 -27.479  1.00 81.97           C  
ATOM   2569  N   ALA B  14       4.390  23.475 -32.063  1.00 78.86           N  
ATOM   2570  H   ALA B  14       4.404  23.883 -32.987  1.00 78.86           H  
ATOM   2571  CA  ALA B  14       4.511  22.021 -31.940  1.00 78.86           C  
ATOM   2572  HA  ALA B  14       3.595  21.633 -31.494  1.00 78.86           H  
ATOM   2573  C   ALA B  14       5.678  21.601 -31.029  1.00 78.86           C  
ATOM   2574  CB  ALA B  14       4.662  21.427 -33.347  1.00 78.86           C  
ATOM   2575  HB1 ALA B  14       3.800  21.699 -33.956  1.00 78.86           H  
ATOM   2576  HB2 ALA B  14       4.719  20.341 -33.280  1.00 78.86           H  
ATOM   2577  HB3 ALA B  14       5.567  21.806 -33.820  1.00 78.86           H  
ATOM   2578  O   ALA B  14       5.532  20.698 -30.208  1.00 78.86           O  
ATOM   2579  N   THR B  15       6.829  22.273 -31.132  1.00 85.86           N  
ATOM   2580  H   THR B  15       6.901  23.001 -31.829  1.00 85.86           H  
ATOM   2581  CA  THR B  15       7.991  21.996 -30.268  1.00 85.86           C  
ATOM   2582  HA  THR B  15       8.110  20.915 -30.198  1.00 85.86           H  
ATOM   2583  C   THR B  15       7.804  22.487 -28.831  1.00 85.86           C  
ATOM   2584  CB  THR B  15       9.299  22.563 -30.841  1.00 85.86           C  
ATOM   2585  HB  THR B  15      10.050  22.573 -30.051  1.00 85.86           H  
ATOM   2586  O   THR B  15       8.312  21.848 -27.910  1.00 85.86           O  
ATOM   2587  CG2 THR B  15       9.839  21.711 -31.984  1.00 85.86           C  
ATOM   2588 HG21 THR B  15      10.765  22.147 -32.358  1.00 85.86           H  
ATOM   2589 HG22 THR B  15       9.112  21.660 -32.795  1.00 85.86           H  
ATOM   2590 HG23 THR B  15      10.046  20.702 -31.625  1.00 85.86           H  
ATOM   2591  OG1 THR B  15       9.141  23.874 -31.327  1.00 85.86           O  
ATOM   2592  HG1 THR B  15       8.632  23.831 -32.140  1.00 85.86           H  
ATOM   2593  N   LEU B  16       7.062  23.578 -28.606  1.00 84.16           N  
ATOM   2594  H   LEU B  16       6.708  24.095 -29.398  1.00 84.16           H  
ATOM   2595  CA  LEU B  16       6.657  24.009 -27.262  1.00 84.16           C  
ATOM   2596  HA  LEU B  16       7.535  24.023 -26.616  1.00 84.16           H  
ATOM   2597  C   LEU B  16       5.684  23.013 -26.619  1.00 84.16           C  
ATOM   2598  CB  LEU B  16       6.043  25.420 -27.320  1.00 84.16           C  
ATOM   2599  HB2 LEU B  16       5.350  25.466 -28.161  1.00 84.16           H  
ATOM   2600  HB3 LEU B  16       5.461  25.592 -26.414  1.00 84.16           H  
ATOM   2601  O   LEU B  16       5.922  22.589 -25.491  1.00 84.16           O  
ATOM   2602  CG  LEU B  16       7.079  26.549 -27.449  1.00 84.16           C  
ATOM   2603  HG  LEU B  16       7.811  26.300 -28.216  1.00 84.16           H  
ATOM   2604  CD1 LEU B  16       6.390  27.862 -27.821  1.00 84.16           C  
ATOM   2605 HD11 LEU B  16       7.129  28.661 -27.901  1.00 84.16           H  
ATOM   2606 HD12 LEU B  16       5.885  27.747 -28.780  1.00 84.16           H  
ATOM   2607 HD13 LEU B  16       5.654  28.127 -27.063  1.00 84.16           H  
ATOM   2608  CD2 LEU B  16       7.809  26.788 -26.127  1.00 84.16           C  
ATOM   2609 HD21 LEU B  16       7.111  27.184 -25.389  1.00 84.16           H  
ATOM   2610 HD22 LEU B  16       8.206  25.855 -25.727  1.00 84.16           H  
ATOM   2611 HD23 LEU B  16       8.611  27.513 -26.270  1.00 84.16           H  
ATOM   2612  N   ASP B  17       4.658  22.579 -27.351  1.00 86.36           N  
ATOM   2613  H   ASP B  17       4.492  23.000 -28.253  1.00 86.36           H  
ATOM   2614  CA  ASP B  17       3.684  21.598 -26.860  1.00 86.36           C  
ATOM   2615  HA  ASP B  17       3.266  21.955 -25.919  1.00 86.36           H  
ATOM   2616  C   ASP B  17       4.351  20.237 -26.576  1.00 86.36           C  
ATOM   2617  CB  ASP B  17       2.533  21.445 -27.873  1.00 86.36           C  
ATOM   2618  HB2 ASP B  17       2.951  21.210 -28.852  1.00 86.36           H  
ATOM   2619  HB3 ASP B  17       1.918  20.598 -27.567  1.00 86.36           H  
ATOM   2620  O   ASP B  17       4.047  19.598 -25.571  1.00 86.36           O  
ATOM   2621  CG  ASP B  17       1.606  22.668 -27.998  1.00 86.36           C  
ATOM   2622  OD1 ASP B  17       1.540  23.520 -27.084  1.00 86.36           O  
ATOM   2623  OD2 ASP B  17       0.879  22.757 -29.010  1.00 86.36           O  
ATOM   2624  N   LEU B  18       5.311  19.806 -27.408  1.00 85.42           N  
ATOM   2625  H   LEU B  18       5.470  20.326 -28.259  1.00 85.42           H  
ATOM   2626  CA  LEU B  18       6.104  18.593 -27.162  1.00 85.42           C  
ATOM   2627  HA  LEU B  18       5.421  17.758 -27.004  1.00 85.42           H  
ATOM   2628  C   LEU B  18       6.961  18.717 -25.899  1.00 85.42           C  
ATOM   2629  CB  LEU B  18       6.981  18.301 -28.394  1.00 85.42           C  
ATOM   2630  HB2 LEU B  18       7.569  19.191 -28.618  1.00 85.42           H  
ATOM   2631  HB3 LEU B  18       6.328  18.108 -29.246  1.00 85.42           H  
ATOM   2632  O   LEU B  18       7.072  17.765 -25.129  1.00 85.42           O  
ATOM   2633  CG  LEU B  18       7.952  17.113 -28.226  1.00 85.42           C  
ATOM   2634  HG  LEU B  18       8.643  17.311 -27.407  1.00 85.42           H  
ATOM   2635  CD1 LEU B  18       7.225  15.797 -27.951  1.00 85.42           C  
ATOM   2636 HD11 LEU B  18       6.516  15.600 -28.755  1.00 85.42           H  
ATOM   2637 HD12 LEU B  18       7.938  14.974 -27.905  1.00 85.42           H  
ATOM   2638 HD13 LEU B  18       6.691  15.843 -27.003  1.00 85.42           H  
ATOM   2639  CD2 LEU B  18       8.780  16.944 -29.499  1.00 85.42           C  
ATOM   2640 HD21 LEU B  18       8.124  16.734 -30.343  1.00 85.42           H  
ATOM   2641 HD22 LEU B  18       9.341  17.858 -29.699  1.00 85.42           H  
ATOM   2642 HD23 LEU B  18       9.480  16.117 -29.383  1.00 85.42           H  
ATOM   2643  N   ARG B  19       7.579  19.883 -25.682  1.00 87.63           N  
ATOM   2644  H   ARG B  19       7.434  20.629 -26.347  1.00 87.63           H  
ATOM   2645  CA  ARG B  19       8.382  20.141 -24.482  1.00 87.63           C  
ATOM   2646  HA  ARG B  19       9.144  19.367 -24.390  1.00 87.63           H  
ATOM   2647  C   ARG B  19       7.522  20.064 -23.225  1.00 87.63           C  
ATOM   2648  CB  ARG B  19       9.050  21.507 -24.611  1.00 87.63           C  
ATOM   2649  HB2 ARG B  19       8.291  22.283 -24.511  1.00 87.63           H  
ATOM   2650  HB3 ARG B  19       9.495  21.576 -25.604  1.00 87.63           H  
ATOM   2651  O   ARG B  19       7.932  19.396 -22.283  1.00 87.63           O  
ATOM   2652  CG  ARG B  19      10.158  21.742 -23.571  1.00 87.63           C  
ATOM   2653  HG2 ARG B  19      11.029  21.148 -23.849  1.00 87.63           H  
ATOM   2654  HG3 ARG B  19       9.828  21.427 -22.582  1.00 87.63           H  
ATOM   2655  CD  ARG B  19      10.557  23.222 -23.494  1.00 87.63           C  
ATOM   2656  HD2 ARG B  19       9.852  23.725 -22.832  1.00 87.63           H  
ATOM   2657  HD3 ARG B  19      11.551  23.295 -23.053  1.00 87.63           H  
ATOM   2658  NE  ARG B  19      10.520  23.885 -24.814  1.00 87.63           N  
ATOM   2659  HE  ARG B  19      10.089  23.364 -25.564  1.00 87.63           H  
ATOM   2660  NH1 ARG B  19      11.479  25.872 -24.198  1.00 87.63           N  
ATOM   2661 HH11 ARG B  19      11.765  26.818 -24.406  1.00 87.63           H  
ATOM   2662 HH12 ARG B  19      11.586  25.516 -23.259  1.00 87.63           H  
ATOM   2663  NH2 ARG B  19      10.742  25.594 -26.289  1.00 87.63           N  
ATOM   2664 HH21 ARG B  19      10.296  25.034 -27.001  1.00 87.63           H  
ATOM   2665 HH22 ARG B  19      11.046  26.535 -26.492  1.00 87.63           H  
ATOM   2666  CZ  ARG B  19      10.912  25.111 -25.091  1.00 87.63           C  
ATOM   2667  N   ALA B  20       6.341  20.682 -23.249  1.00 91.45           N  
ATOM   2668  H   ALA B  20       6.091  21.219 -24.067  1.00 91.45           H  
ATOM   2669  CA  ALA B  20       5.381  20.627 -22.151  1.00 91.45           C  
ATOM   2670  HA  ALA B  20       5.861  20.984 -21.240  1.00 91.45           H  
ATOM   2671  C   ALA B  20       4.908  19.188 -21.885  1.00 91.45           C  
ATOM   2672  CB  ALA B  20       4.215  21.565 -22.481  1.00 91.45           C  
ATOM   2673  HB1 ALA B  20       3.705  21.238 -23.387  1.00 91.45           H  
ATOM   2674  HB2 ALA B  20       3.505  21.563 -21.653  1.00 91.45           H  
ATOM   2675  HB3 ALA B  20       4.584  22.581 -22.622  1.00 91.45           H  
ATOM   2676  O   ALA B  20       4.934  18.741 -20.745  1.00 91.45           O  
ATOM   2677  N   ALA B  21       4.578  18.418 -22.929  1.00 90.60           N  
ATOM   2678  H   ALA B  21       4.524  18.837 -23.847  1.00 90.60           H  
ATOM   2679  CA  ALA B  21       4.181  17.017 -22.774  1.00 90.60           C  
ATOM   2680  HA  ALA B  21       3.340  16.972 -22.082  1.00 90.60           H  
ATOM   2681  C   ALA B  21       5.304  16.149 -22.174  1.00 90.60           C  
ATOM   2682  CB  ALA B  21       3.716  16.484 -24.136  1.00 90.60           C  
ATOM   2683  HB1 ALA B  21       4.540  16.502 -24.849  1.00 90.60           H  
ATOM   2684  HB2 ALA B  21       3.361  15.460 -24.019  1.00 90.60           H  
ATOM   2685  HB3 ALA B  21       2.900  17.100 -24.512  1.00 90.60           H  
ATOM   2686  O   ALA B  21       5.065  15.365 -21.263  1.00 90.60           O  
ATOM   2687  N   ARG B  22       6.552  16.315 -22.633  1.00 90.13           N  
ATOM   2688  H   ARG B  22       6.696  16.972 -23.387  1.00 90.13           H  
ATOM   2689  CA  ARG B  22       7.711  15.599 -22.065  1.00 90.13           C  
ATOM   2690  HA  ARG B  22       7.492  14.533 -22.018  1.00 90.13           H  
ATOM   2691  C   ARG B  22       8.010  16.003 -20.626  1.00 90.13           C  
ATOM   2692  CB  ARG B  22       8.956  15.837 -22.923  1.00 90.13           C  
ATOM   2693  HB2 ARG B  22       9.835  15.529 -22.357  1.00 90.13           H  
ATOM   2694  HB3 ARG B  22       9.046  16.900 -23.149  1.00 90.13           H  
ATOM   2695  O   ARG B  22       8.512  15.184 -19.867  1.00 90.13           O  
ATOM   2696  CG  ARG B  22       8.919  15.023 -24.218  1.00 90.13           C  
ATOM   2697  HG2 ARG B  22       8.880  13.962 -23.972  1.00 90.13           H  
ATOM   2698  HG3 ARG B  22       8.037  15.285 -24.804  1.00 90.13           H  
ATOM   2699  CD  ARG B  22      10.183  15.314 -25.031  1.00 90.13           C  
ATOM   2700  HD2 ARG B  22      11.054  15.133 -24.402  1.00 90.13           H  
ATOM   2701  HD3 ARG B  22      10.167  16.362 -25.330  1.00 90.13           H  
ATOM   2702  NE  ARG B  22      10.263  14.452 -26.221  1.00 90.13           N  
ATOM   2703  HE  ARG B  22       9.601  13.690 -26.269  1.00 90.13           H  
ATOM   2704  NH1 ARG B  22      12.065  15.464 -27.220  1.00 90.13           N  
ATOM   2705 HH11 ARG B  22      12.756  15.470 -27.957  1.00 90.13           H  
ATOM   2706 HH12 ARG B  22      12.159  16.063 -26.413  1.00 90.13           H  
ATOM   2707  NH2 ARG B  22      11.078  13.726 -28.217  1.00 90.13           N  
ATOM   2708 HH21 ARG B  22      11.719  13.802 -28.994  1.00 90.13           H  
ATOM   2709 HH22 ARG B  22      10.391  12.986 -28.232  1.00 90.13           H  
ATOM   2710  CZ  ARG B  22      11.133  14.551 -27.210  1.00 90.13           C  
ATOM   2711  N   GLN B  23       7.756  17.258 -20.270  1.00 89.88           N  
ATOM   2712  H   GLN B  23       7.365  17.895 -20.950  1.00 89.88           H  
ATOM   2713  CA  GLN B  23       7.887  17.713 -18.895  1.00 89.88           C  
ATOM   2714  HA  GLN B  23       8.852  17.386 -18.509  1.00 89.88           H  
ATOM   2715  C   GLN B  23       6.823  17.058 -18.009  1.00 89.88           C  
ATOM   2716  CB  GLN B  23       7.849  19.242 -18.865  1.00 89.88           C  
ATOM   2717  HB2 GLN B  23       6.859  19.596 -19.153  1.00 89.88           H  
ATOM   2718  HB3 GLN B  23       8.585  19.635 -19.566  1.00 89.88           H  
ATOM   2719  O   GLN B  23       7.194  16.467 -17.004  1.00 89.88           O  
ATOM   2720  CG  GLN B  23       8.179  19.751 -17.463  1.00 89.88           C  
ATOM   2721  HG2 GLN B  23       9.184  19.444 -17.175  1.00 89.88           H  
ATOM   2722  HG3 GLN B  23       7.480  19.298 -16.760  1.00 89.88           H  
ATOM   2723  CD  GLN B  23       8.086  21.265 -17.350  1.00 89.88           C  
ATOM   2724  NE2 GLN B  23       7.733  21.757 -16.190  1.00 89.88           N  
ATOM   2725 HE21 GLN B  23       7.607  22.753 -16.085  1.00 89.88           H  
ATOM   2726 HE22 GLN B  23       7.311  21.125 -15.523  1.00 89.88           H  
ATOM   2727  OE1 GLN B  23       8.362  21.998 -18.295  1.00 89.88           O  
ATOM   2728  N   ARG B  24       5.557  17.037 -18.447  1.00 93.72           N  
ATOM   2729  H   ARG B  24       5.319  17.582 -19.263  1.00 93.72           H  
ATOM   2730  CA  ARG B  24       4.467  16.371 -17.720  1.00 93.72           C  
ATOM   2731  HA  ARG B  24       4.402  16.837 -16.737  1.00 93.72           H  
ATOM   2732  C   ARG B  24       4.739  14.885 -17.467  1.00 93.72           C  
ATOM   2733  CB  ARG B  24       3.139  16.584 -18.470  1.00 93.72           C  
ATOM   2734  HB2 ARG B  24       2.965  17.656 -18.572  1.00 93.72           H  
ATOM   2735  HB3 ARG B  24       3.219  16.159 -19.470  1.00 93.72           H  
ATOM   2736  O   ARG B  24       4.464  14.405 -16.379  1.00 93.72           O  
ATOM   2737  CG  ARG B  24       1.915  15.956 -17.775  1.00 93.72           C  
ATOM   2738  HG2 ARG B  24       2.020  14.872 -17.749  1.00 93.72           H  
ATOM   2739  HG3 ARG B  24       1.023  16.193 -18.356  1.00 93.72           H  
ATOM   2740  CD  ARG B  24       1.730  16.482 -16.348  1.00 93.72           C  
ATOM   2741  HD2 ARG B  24       2.613  16.233 -15.759  1.00 93.72           H  
ATOM   2742  HD3 ARG B  24       1.631  17.567 -16.371  1.00 93.72           H  
ATOM   2743  NE  ARG B  24       0.555  15.895 -15.680  1.00 93.72           N  
ATOM   2744  HE  ARG B  24      -0.038  15.239 -16.167  1.00 93.72           H  
ATOM   2745  NH1 ARG B  24       1.037  16.715 -13.586  1.00 93.72           N  
ATOM   2746 HH11 ARG B  24       0.880  16.662 -12.589  1.00 93.72           H  
ATOM   2747 HH12 ARG B  24       1.885  17.141 -13.932  1.00 93.72           H  
ATOM   2748  NH2 ARG B  24      -0.734  15.376 -13.904  1.00 93.72           N  
ATOM   2749 HH21 ARG B  24      -1.205  14.715 -14.506  1.00 93.72           H  
ATOM   2750 HH22 ARG B  24      -0.910  15.319 -12.912  1.00 93.72           H  
ATOM   2751  CZ  ARG B  24       0.292  16.005 -14.392  1.00 93.72           C  
ATOM   2752  N   ILE B  25       5.317  14.166 -18.435  1.00 91.65           N  
ATOM   2753  H   ILE B  25       5.445  14.602 -19.337  1.00 91.65           H  
ATOM   2754  CA  ILE B  25       5.715  12.757 -18.242  1.00 91.65           C  
ATOM   2755  HA  ILE B  25       4.843  12.185 -17.926  1.00 91.65           H  
ATOM   2756  C   ILE B  25       6.744  12.628 -17.110  1.00 91.65           C  
ATOM   2757  CB  ILE B  25       6.241  12.140 -19.558  1.00 91.65           C  
ATOM   2758  HB  ILE B  25       7.014  12.794 -19.960  1.00 91.65           H  
ATOM   2759  O   ILE B  25       6.565  11.805 -16.223  1.00 91.65           O  
ATOM   2760  CG1 ILE B  25       5.094  12.027 -20.587  1.00 91.65           C  
ATOM   2761 HG12 ILE B  25       4.404  11.242 -20.277  1.00 91.65           H  
ATOM   2762 HG13 ILE B  25       4.533  12.961 -20.614  1.00 91.65           H  
ATOM   2763  CG2 ILE B  25       6.858  10.748 -19.326  1.00 91.65           C  
ATOM   2764 HG21 ILE B  25       6.131  10.082 -18.862  1.00 91.65           H  
ATOM   2765 HG22 ILE B  25       7.723  10.800 -18.664  1.00 91.65           H  
ATOM   2766 HG23 ILE B  25       7.202  10.297 -20.257  1.00 91.65           H  
ATOM   2767  CD1 ILE B  25       5.572  11.740 -22.016  1.00 91.65           C  
ATOM   2768 HD11 ILE B  25       4.718  11.797 -22.691  1.00 91.65           H  
ATOM   2769 HD12 ILE B  25       6.311  12.481 -22.319  1.00 91.65           H  
ATOM   2770 HD13 ILE B  25       6.001  10.740 -22.086  1.00 91.65           H  
ATOM   2771  N   ARG B  26       7.789  13.467 -17.097  1.00 91.89           N  
ATOM   2772  H   ARG B  26       7.845  14.182 -17.808  1.00 91.89           H  
ATOM   2773  CA  ARG B  26       8.795  13.438 -16.020  1.00 91.89           C  
ATOM   2774  HA  ARG B  26       9.158  12.418 -15.893  1.00 91.89           H  
ATOM   2775  C   ARG B  26       8.216  13.817 -14.661  1.00 91.89           C  
ATOM   2776  CB  ARG B  26       9.971  14.361 -16.334  1.00 91.89           C  
ATOM   2777  HB2 ARG B  26      10.592  14.430 -15.441  1.00 91.89           H  
ATOM   2778  HB3 ARG B  26       9.594  15.357 -16.566  1.00 91.89           H  
ATOM   2779  O   ARG B  26       8.651  13.263 -13.664  1.00 91.89           O  
ATOM   2780  CG  ARG B  26      10.841  13.835 -17.481  1.00 91.89           C  
ATOM   2781  HG2 ARG B  26      11.124  12.804 -17.271  1.00 91.89           H  
ATOM   2782  HG3 ARG B  26      10.285  13.862 -18.418  1.00 91.89           H  
ATOM   2783  CD  ARG B  26      12.116  14.679 -17.601  1.00 91.89           C  
ATOM   2784  HD2 ARG B  26      12.750  14.258 -18.382  1.00 91.89           H  
ATOM   2785  HD3 ARG B  26      12.666  14.596 -16.664  1.00 91.89           H  
ATOM   2786  NE  ARG B  26      11.811  16.103 -17.853  1.00 91.89           N  
ATOM   2787  HE  ARG B  26      11.523  16.624 -17.037  1.00 91.89           H  
ATOM   2788  NH1 ARG B  26      12.122  16.115 -20.119  1.00 91.89           N  
ATOM   2789 HH11 ARG B  26      12.326  15.129 -20.039  1.00 91.89           H  
ATOM   2790 HH12 ARG B  26      12.156  16.609 -21.000  1.00 91.89           H  
ATOM   2791  NH2 ARG B  26      11.465  17.986 -19.075  1.00 91.89           N  
ATOM   2792 HH21 ARG B  26      11.213  18.455 -18.216  1.00 91.89           H  
ATOM   2793 HH22 ARG B  26      11.393  18.472 -19.957  1.00 91.89           H  
ATOM   2794  CZ  ARG B  26      11.799  16.726 -19.013  1.00 91.89           C  
ATOM   2795  N   GLU B  27       7.257  14.738 -14.619  1.00 92.49           N  
ATOM   2796  H   GLU B  27       6.986  15.201 -15.475  1.00 92.49           H  
ATOM   2797  CA  GLU B  27       6.551  15.096 -13.382  1.00 92.49           C  
ATOM   2798  HA  GLU B  27       7.283  15.358 -12.618  1.00 92.49           H  
ATOM   2799  C   GLU B  27       5.708  13.916 -12.852  1.00 92.49           C  
ATOM   2800  CB  GLU B  27       5.665  16.328 -13.635  1.00 92.49           C  
ATOM   2801  HB2 GLU B  27       5.033  16.119 -14.498  1.00 92.49           H  
ATOM   2802  HB3 GLU B  27       5.017  16.483 -12.772  1.00 92.49           H  
ATOM   2803  O   GLU B  27       5.642  13.675 -11.652  1.00 92.49           O  
ATOM   2804  CG  GLU B  27       6.464  17.624 -13.880  1.00 92.49           C  
ATOM   2805  HG2 GLU B  27       7.283  17.422 -14.571  1.00 92.49           H  
ATOM   2806  HG3 GLU B  27       6.907  17.944 -12.937  1.00 92.49           H  
ATOM   2807  CD  GLU B  27       5.615  18.771 -14.462  1.00 92.49           C  
ATOM   2808  OE1 GLU B  27       6.219  19.818 -14.816  1.00 92.49           O  
ATOM   2809  OE2 GLU B  27       4.389  18.586 -14.669  1.00 92.49           O  
ATOM   2810  N   LEU B  28       5.099  13.131 -13.745  1.00 92.74           N  
ATOM   2811  H   LEU B  28       5.155  13.377 -14.722  1.00 92.74           H  
ATOM   2812  CA  LEU B  28       4.319  11.946 -13.370  1.00 92.74           C  
ATOM   2813  HA  LEU B  28       3.698  12.188 -12.507  1.00 92.74           H  
ATOM   2814  C   LEU B  28       5.189  10.750 -12.953  1.00 92.74           C  
ATOM   2815  CB  LEU B  28       3.422  11.553 -14.554  1.00 92.74           C  
ATOM   2816  HB2 LEU B  28       3.068  10.533 -14.408  1.00 92.74           H  
ATOM   2817  HB3 LEU B  28       4.028  11.555 -15.461  1.00 92.74           H  
ATOM   2818  O   LEU B  28       4.793   9.989 -12.076  1.00 92.74           O  
ATOM   2819  CG  LEU B  28       2.201  12.466 -14.747  1.00 92.74           C  
ATOM   2820  HG  LEU B  28       2.497  13.513 -14.675  1.00 92.74           H  
ATOM   2821  CD1 LEU B  28       1.619  12.227 -16.140  1.00 92.74           C  
ATOM   2822 HD11 LEU B  28       0.771  12.894 -16.300  1.00 92.74           H  
ATOM   2823 HD12 LEU B  28       2.378  12.428 -16.895  1.00 92.74           H  
ATOM   2824 HD13 LEU B  28       1.280  11.195 -16.226  1.00 92.74           H  
ATOM   2825  CD2 LEU B  28       1.125  12.176 -13.701  1.00 92.74           C  
ATOM   2826 HD21 LEU B  28       0.860  11.119 -13.714  1.00 92.74           H  
ATOM   2827 HD22 LEU B  28       0.230  12.762 -13.911  1.00 92.74           H  
ATOM   2828 HD23 LEU B  28       1.498  12.445 -12.713  1.00 92.74           H  
ATOM   2829  N   GLU B  29       6.344  10.553 -13.591  1.00 91.61           N  
ATOM   2830  H   GLU B  29       6.561  11.159 -14.369  1.00 91.61           H  
ATOM   2831  CA  GLU B  29       7.173   9.354 -13.390  1.00 91.61           C  
ATOM   2832  HA  GLU B  29       6.561   8.547 -12.986  1.00 91.61           H  
ATOM   2833  C   GLU B  29       8.310   9.563 -12.379  1.00 91.61           C  
ATOM   2834  CB  GLU B  29       7.733   8.873 -14.745  1.00 91.61           C  
ATOM   2835  HB2 GLU B  29       8.461   8.083 -14.559  1.00 91.61           H  
ATOM   2836  HB3 GLU B  29       8.249   9.702 -15.230  1.00 91.61           H  
ATOM   2837  O   GLU B  29       8.657   8.641 -11.647  1.00 91.61           O  
ATOM   2838  CG  GLU B  29       6.650   8.309 -15.690  1.00 91.61           C  
ATOM   2839  HG2 GLU B  29       5.919   9.090 -15.900  1.00 91.61           H  
ATOM   2840  HG3 GLU B  29       6.132   7.500 -15.175  1.00 91.61           H  
ATOM   2841  CD  GLU B  29       7.200   7.781 -17.033  1.00 91.61           C  
ATOM   2842  OE1 GLU B  29       6.519   6.938 -17.677  1.00 91.61           O  
ATOM   2843  OE2 GLU B  29       8.257   8.262 -17.501  1.00 91.61           O  
ATOM   2844  N   SER B  30       8.909  10.755 -12.327  1.00 91.51           N  
ATOM   2845  H   SER B  30       8.566  11.494 -12.926  1.00 91.51           H  
ATOM   2846  CA  SER B  30      10.209  10.958 -11.677  1.00 91.51           C  
ATOM   2847  HA  SER B  30      10.312  10.231 -10.871  1.00 91.51           H  
ATOM   2848  C   SER B  30      10.372  12.338 -11.029  1.00 91.51           C  
ATOM   2849  CB  SER B  30      11.336  10.680 -12.688  1.00 91.51           C  
ATOM   2850  HB2 SER B  30      12.288  10.636 -12.159  1.00 91.51           H  
ATOM   2851  HB3 SER B  30      11.170   9.716 -13.169  1.00 91.51           H  
ATOM   2852  O   SER B  30      11.501  12.820 -10.905  1.00 91.51           O  
ATOM   2853  OG  SER B  30      11.390  11.709 -13.669  1.00 91.51           O  
ATOM   2854  HG  SER B  30      11.311  12.525 -13.170  1.00 91.51           H  
ATOM   2855  N   ASP B  31       9.281  13.022 -10.664  1.00 95.46           N  
ATOM   2856  H   ASP B  31       8.363  12.645 -10.850  1.00 95.46           H  
ATOM   2857  CA  ASP B  31       9.400  14.312  -9.974  1.00 95.46           C  
ATOM   2858  HA  ASP B  31       9.987  14.960 -10.625  1.00 95.46           H  
ATOM   2859  C   ASP B  31      10.113  14.109  -8.626  1.00 95.46           C  
ATOM   2860  CB  ASP B  31       8.038  14.987  -9.762  1.00 95.46           C  
ATOM   2861  HB2 ASP B  31       7.435  14.820 -10.655  1.00 95.46           H  
ATOM   2862  HB3 ASP B  31       7.525  14.530  -8.916  1.00 95.46           H  
ATOM   2863  O   ASP B  31       9.738  13.187  -7.884  1.00 95.46           O  
ATOM   2864  CG  ASP B  31       8.120  16.507  -9.566  1.00 95.46           C  
ATOM   2865  OD1 ASP B  31       9.121  17.111 -10.020  1.00 95.46           O  
ATOM   2866  OD2 ASP B  31       7.155  17.063  -9.001  1.00 95.46           O  
ATOM   2867  N   PRO B  32      11.147  14.909  -8.298  1.00 97.81           N  
ATOM   2868  CA  PRO B  32      11.780  14.856  -6.989  1.00 97.81           C  
ATOM   2869  HA  PRO B  32      12.123  13.838  -6.806  1.00 97.81           H  
ATOM   2870  C   PRO B  32      10.796  15.280  -5.897  1.00 97.81           C  
ATOM   2871  CB  PRO B  32      12.988  15.799  -7.061  1.00 97.81           C  
ATOM   2872  HB2 PRO B  32      13.844  15.399  -6.519  1.00 97.81           H  
ATOM   2873  HB3 PRO B  32      12.725  16.783  -6.671  1.00 97.81           H  
ATOM   2874  O   PRO B  32      10.176  16.341  -5.980  1.00 97.81           O  
ATOM   2875  CG  PRO B  32      13.266  15.920  -8.558  1.00 97.81           C  
ATOM   2876  HG2 PRO B  32      13.755  16.862  -8.807  1.00 97.81           H  
ATOM   2877  HG3 PRO B  32      13.865  15.072  -8.891  1.00 97.81           H  
ATOM   2878  CD  PRO B  32      11.871  15.828  -9.162  1.00 97.81           C  
ATOM   2879  HD2 PRO B  32      11.395  16.808  -9.132  1.00 97.81           H  
ATOM   2880  HD3 PRO B  32      11.940  15.464 -10.187  1.00 97.81           H  
ATOM   2881  N   VAL B  33      10.698  14.484  -4.837  1.00 98.84           N  
ATOM   2882  H   VAL B  33      11.228  13.624  -4.828  1.00 98.84           H  
ATOM   2883  CA  VAL B  33       9.817  14.759  -3.696  1.00 98.84           C  
ATOM   2884  HA  VAL B  33       9.104  15.542  -3.957  1.00 98.84           H  
ATOM   2885  C   VAL B  33      10.657  15.272  -2.530  1.00 98.84           C  
ATOM   2886  CB  VAL B  33       8.994  13.506  -3.350  1.00 98.84           C  
ATOM   2887  HB  VAL B  33       9.667  12.660  -3.207  1.00 98.84           H  
ATOM   2888  O   VAL B  33      11.504  14.558  -2.009  1.00 98.84           O  
ATOM   2889  CG1 VAL B  33       8.174  13.694  -2.074  1.00 98.84           C  
ATOM   2890 HG11 VAL B  33       7.580  12.799  -1.886  1.00 98.84           H  
ATOM   2891 HG12 VAL B  33       8.833  13.849  -1.219  1.00 98.84           H  
ATOM   2892 HG13 VAL B  33       7.512  14.554  -2.174  1.00 98.84           H  
ATOM   2893  CG2 VAL B  33       8.027  13.162  -4.493  1.00 98.84           C  
ATOM   2894 HG21 VAL B  33       7.451  12.273  -4.235  1.00 98.84           H  
ATOM   2895 HG22 VAL B  33       8.582  12.952  -5.408  1.00 98.84           H  
ATOM   2896 HG23 VAL B  33       7.344  13.992  -4.671  1.00 98.84           H  
ATOM   2897  N   ALA B  34      10.461  16.522  -2.127  1.00 98.87           N  
ATOM   2898  H   ALA B  34       9.643  16.996  -2.481  1.00 98.87           H  
ATOM   2899  CA  ALA B  34      11.125  17.134  -0.986  1.00 98.87           C  
ATOM   2900  HA  ALA B  34      12.200  16.984  -1.077  1.00 98.87           H  
ATOM   2901  C   ALA B  34      10.674  16.513   0.344  1.00 98.87           C  
ATOM   2902  CB  ALA B  34      10.845  18.642  -1.012  1.00 98.87           C  
ATOM   2903  HB1 ALA B  34      11.331  19.096  -1.875  1.00 98.87           H  
ATOM   2904  HB2 ALA B  34      11.222  19.101  -0.098  1.00 98.87           H  
ATOM   2905  HB3 ALA B  34       9.771  18.820  -1.061  1.00 98.87           H  
ATOM   2906  O   ALA B  34       9.483  16.326   0.582  1.00 98.87           O  
ATOM   2907  N   VAL B  35      11.638  16.271   1.234  1.00 98.91           N  
ATOM   2908  H   VAL B  35      12.590  16.436   0.943  1.00 98.91           H  
ATOM   2909  CA  VAL B  35      11.394  16.090   2.670  1.00 98.91           C  
ATOM   2910  HA  VAL B  35      10.431  15.600   2.818  1.00 98.91           H  
ATOM   2911  C   VAL B  35      11.335  17.479   3.296  1.00 98.91           C  
ATOM   2912  CB  VAL B  35      12.485  15.229   3.337  1.00 98.91           C  
ATOM   2913  HB  VAL B  35      13.449  15.729   3.249  1.00 98.91           H  
ATOM   2914  O   VAL B  35      12.366  18.148   3.405  1.00 98.91           O  
ATOM   2915  CG1 VAL B  35      12.180  15.014   4.824  1.00 98.91           C  
ATOM   2916 HG11 VAL B  35      12.941  14.370   5.267  1.00 98.91           H  
ATOM   2917 HG12 VAL B  35      12.187  15.966   5.355  1.00 98.91           H  
ATOM   2918 HG13 VAL B  35      11.202  14.549   4.943  1.00 98.91           H  
ATOM   2919  CG2 VAL B  35      12.611  13.853   2.673  1.00 98.91           C  
ATOM   2920 HG21 VAL B  35      13.357  13.254   3.195  1.00 98.91           H  
ATOM   2921 HG22 VAL B  35      12.929  13.973   1.638  1.00 98.91           H  
ATOM   2922 HG23 VAL B  35      11.652  13.335   2.700  1.00 98.91           H  
ATOM   2923  N   VAL B  36      10.135  17.913   3.676  1.00 98.68           N  
ATOM   2924  H   VAL B  36       9.347  17.295   3.547  1.00 98.68           H  
ATOM   2925  CA  VAL B  36       9.864  19.261   4.199  1.00 98.68           C  
ATOM   2926  HA  VAL B  36      10.524  19.963   3.690  1.00 98.68           H  
ATOM   2927  C   VAL B  36      10.162  19.370   5.688  1.00 98.68           C  
ATOM   2928  CB  VAL B  36       8.407  19.673   3.916  1.00 98.68           C  
ATOM   2929  HB  VAL B  36       7.733  18.937   4.355  1.00 98.68           H  
ATOM   2930  O   VAL B  36      10.686  20.373   6.162  1.00 98.68           O  
ATOM   2931  CG1 VAL B  36       8.093  21.039   4.527  1.00 98.68           C  
ATOM   2932 HG11 VAL B  36       8.097  20.973   5.615  1.00 98.68           H  
ATOM   2933 HG12 VAL B  36       7.110  21.383   4.206  1.00 98.68           H  
ATOM   2934 HG13 VAL B  36       8.857  21.754   4.221  1.00 98.68           H  
ATOM   2935  CG2 VAL B  36       8.135  19.740   2.410  1.00 98.68           C  
ATOM   2936 HG21 VAL B  36       8.820  20.446   1.941  1.00 98.68           H  
ATOM   2937 HG22 VAL B  36       7.113  20.077   2.234  1.00 98.68           H  
ATOM   2938 HG23 VAL B  36       8.254  18.757   1.954  1.00 98.68           H  
ATOM   2939  N   ALA B  37       9.844  18.313   6.427  1.00 98.84           N  
ATOM   2940  H   ALA B  37       9.411  17.528   5.961  1.00 98.84           H  
ATOM   2941  CA  ALA B  37      10.177  18.149   7.830  1.00 98.84           C  
ATOM   2942  HA  ALA B  37      11.180  18.535   8.009  1.00 98.84           H  
ATOM   2943  C   ALA B  37      10.164  16.658   8.182  1.00 98.84           C  
ATOM   2944  CB  ALA B  37       9.191  18.953   8.683  1.00 98.84           C  
ATOM   2945  HB1 ALA B  37       9.329  20.017   8.491  1.00 98.84           H  
ATOM   2946  HB2 ALA B  37       9.357  18.772   9.745  1.00 98.84           H  
ATOM   2947  HB3 ALA B  37       8.169  18.677   8.425  1.00 98.84           H  
ATOM   2948  O   ALA B  37       9.698  15.811   7.417  1.00 98.84           O  
ATOM   2949  N   MET B  38      10.698  16.334   9.352  1.00 98.83           N  
ATOM   2950  H   MET B  38      11.000  17.086   9.955  1.00 98.83           H  
ATOM   2951  CA  MET B  38      10.774  14.967   9.878  1.00 98.83           C  
ATOM   2952  HA  MET B  38      10.095  14.305   9.342  1.00 98.83           H  
ATOM   2953  C   MET B  38      10.391  14.996  11.346  1.00 98.83           C  
ATOM   2954  CB  MET B  38      12.212  14.443   9.762  1.00 98.83           C  
ATOM   2955  HB2 MET B  38      12.218  13.391  10.049  1.00 98.83           H  
ATOM   2956  HB3 MET B  38      12.853  14.991  10.452  1.00 98.83           H  
ATOM   2957  O   MET B  38      10.819  15.923  12.001  1.00 98.83           O  
ATOM   2958  CG  MET B  38      12.799  14.585   8.357  1.00 98.83           C  
ATOM   2959  HG2 MET B  38      12.919  15.641   8.117  1.00 98.83           H  
ATOM   2960  HG3 MET B  38      12.094  14.162   7.641  1.00 98.83           H  
ATOM   2961  SD  MET B  38      14.399  13.772   8.137  1.00 98.83           S  
ATOM   2962  CE  MET B  38      15.463  14.771   9.214  1.00 98.83           C  
ATOM   2963  HE1 MET B  38      15.426  15.817   8.910  1.00 98.83           H  
ATOM   2964  HE2 MET B  38      15.139  14.680  10.251  1.00 98.83           H  
ATOM   2965  HE3 MET B  38      16.489  14.412   9.134  1.00 98.83           H  
ATOM   2966  N   ALA B  39       9.675  14.029  11.891  1.00 98.80           N  
ATOM   2967  H   ALA B  39       9.310  13.302  11.293  1.00 98.80           H  
ATOM   2968  CA  ALA B  39       9.495  13.840  13.330  1.00 98.80           C  
ATOM   2969  HA  ALA B  39      10.206  14.456  13.881  1.00 98.80           H  
ATOM   2970  C   ALA B  39       9.793  12.378  13.668  1.00 98.80           C  
ATOM   2971  CB  ALA B  39       8.081  14.267  13.740  1.00 98.80           C  
ATOM   2972  HB1 ALA B  39       7.925  15.317  13.492  1.00 98.80           H  
ATOM   2973  HB2 ALA B  39       7.338  13.658  13.226  1.00 98.80           H  
ATOM   2974  HB3 ALA B  39       7.955  14.149  14.816  1.00 98.80           H  
ATOM   2975  O   ALA B  39       9.644  11.500  12.814  1.00 98.80           O  
ATOM   2976  N   CYS B  40      10.243  12.097  14.886  1.00 98.73           N  
ATOM   2977  H   CYS B  40      10.308  12.814  15.594  1.00 98.73           H  
ATOM   2978  CA  CYS B  40      10.531  10.732  15.305  1.00 98.73           C  
ATOM   2979  HA  CYS B  40       9.807  10.068  14.832  1.00 98.73           H  
ATOM   2980  C   CYS B  40      10.351  10.550  16.808  1.00 98.73           C  
ATOM   2981  CB  CYS B  40      11.934  10.302  14.841  1.00 98.73           C  
ATOM   2982  HB2 CYS B  40      12.113   9.281  15.175  1.00 98.73           H  
ATOM   2983  HB3 CYS B  40      11.968  10.310  13.751  1.00 98.73           H  
ATOM   2984  O   CYS B  40      10.485  11.487  17.583  1.00 98.73           O  
ATOM   2985  SG  CYS B  40      13.239  11.385  15.494  1.00 98.73           S  
ATOM   2986  HG  CYS B  40      14.262  10.532  15.389  1.00 98.73           H  
ATOM   2987  N   ARG B  41      10.083   9.311  17.210  1.00 98.72           N  
ATOM   2988  H   ARG B  41       9.973   8.602  16.500  1.00 98.72           H  
ATOM   2989  CA  ARG B  41      10.222   8.856  18.590  1.00 98.72           C  
ATOM   2990  HA  ARG B  41      10.810   9.589  19.144  1.00 98.72           H  
ATOM   2991  C   ARG B  41      11.000   7.557  18.549  1.00 98.72           C  
ATOM   2992  CB  ARG B  41       8.846   8.690  19.258  1.00 98.72           C  
ATOM   2993  HB2 ARG B  41       8.095   9.298  18.754  1.00 98.72           H  
ATOM   2994  HB3 ARG B  41       8.541   7.648  19.168  1.00 98.72           H  
ATOM   2995  O   ARG B  41      10.532   6.581  17.970  1.00 98.72           O  
ATOM   2996  CG  ARG B  41       8.880   9.087  20.742  1.00 98.72           C  
ATOM   2997  HG2 ARG B  41       8.010   8.679  21.259  1.00 98.72           H  
ATOM   2998  HG3 ARG B  41       9.768   8.653  21.201  1.00 98.72           H  
ATOM   2999  CD  ARG B  41       8.916  10.613  20.930  1.00 98.72           C  
ATOM   3000  HD2 ARG B  41       9.489  11.050  20.112  1.00 98.72           H  
ATOM   3001  HD3 ARG B  41       9.422  10.834  21.870  1.00 98.72           H  
ATOM   3002  NE  ARG B  41       7.580  11.245  20.962  1.00 98.72           N  
ATOM   3003  HE  ARG B  41       6.799  10.712  21.317  1.00 98.72           H  
ATOM   3004  NH1 ARG B  41       8.187  13.388  20.310  1.00 98.72           N  
ATOM   3005 HH11 ARG B  41       9.100  13.122  19.969  1.00 98.72           H  
ATOM   3006 HH12 ARG B  41       7.806  14.249  19.945  1.00 98.72           H  
ATOM   3007  NH2 ARG B  41       6.109  12.989  20.851  1.00 98.72           N  
ATOM   3008 HH21 ARG B  41       5.335  12.453  21.215  1.00 98.72           H  
ATOM   3009 HH22 ARG B  41       5.965  13.952  20.584  1.00 98.72           H  
ATOM   3010  CZ  ARG B  41       7.310  12.518  20.717  1.00 98.72           C  
ATOM   3011  N   LEU B  42      12.212   7.549  19.073  1.00 98.72           N  
ATOM   3012  H   LEU B  42      12.515   8.352  19.605  1.00 98.72           H  
ATOM   3013  CA  LEU B  42      13.141   6.437  18.917  1.00 98.72           C  
ATOM   3014  HA  LEU B  42      12.591   5.568  18.556  1.00 98.72           H  
ATOM   3015  C   LEU B  42      13.755   6.039  20.272  1.00 98.72           C  
ATOM   3016  CB  LEU B  42      14.193   6.817  17.859  1.00 98.72           C  
ATOM   3017  HB2 LEU B  42      14.593   7.800  18.105  1.00 98.72           H  
ATOM   3018  HB3 LEU B  42      15.022   6.113  17.935  1.00 98.72           H  
ATOM   3019  O   LEU B  42      13.748   6.835  21.215  1.00 98.72           O  
ATOM   3020  CG  LEU B  42      13.715   6.878  16.397  1.00 98.72           C  
ATOM   3021  HG  LEU B  42      12.883   7.577  16.323  1.00 98.72           H  
ATOM   3022  CD1 LEU B  42      14.852   7.388  15.509  1.00 98.72           C  
ATOM   3023 HD11 LEU B  42      15.175   8.371  15.854  1.00 98.72           H  
ATOM   3024 HD12 LEU B  42      14.512   7.475  14.478  1.00 98.72           H  
ATOM   3025 HD13 LEU B  42      15.701   6.705  15.554  1.00 98.72           H  
ATOM   3026  CD2 LEU B  42      13.264   5.524  15.847  1.00 98.72           C  
ATOM   3027 HD21 LEU B  42      12.969   5.635  14.803  1.00 98.72           H  
ATOM   3028 HD22 LEU B  42      14.071   4.796  15.929  1.00 98.72           H  
ATOM   3029 HD23 LEU B  42      12.397   5.175  16.408  1.00 98.72           H  
ATOM   3030  N   PRO B  43      14.268   4.803  20.402  1.00 97.99           N  
ATOM   3031  CA  PRO B  43      14.916   4.340  21.622  1.00 97.99           C  
ATOM   3032  HA  PRO B  43      14.169   4.298  22.415  1.00 97.99           H  
ATOM   3033  C   PRO B  43      16.070   5.245  22.060  1.00 97.99           C  
ATOM   3034  CB  PRO B  43      15.404   2.925  21.318  1.00 97.99           C  
ATOM   3035  HB2 PRO B  43      15.393   2.304  22.214  1.00 97.99           H  
ATOM   3036  HB3 PRO B  43      16.401   2.950  20.879  1.00 97.99           H  
ATOM   3037  O   PRO B  43      16.671   5.951  21.253  1.00 97.99           O  
ATOM   3038  CG  PRO B  43      14.419   2.443  20.261  1.00 97.99           C  
ATOM   3039  HG2 PRO B  43      13.495   2.116  20.740  1.00 97.99           H  
ATOM   3040  HG3 PRO B  43      14.841   1.653  19.639  1.00 97.99           H  
ATOM   3041  CD  PRO B  43      14.150   3.708  19.455  1.00 97.99           C  
ATOM   3042  HD2 PRO B  43      13.150   3.669  19.025  1.00 97.99           H  
ATOM   3043  HD3 PRO B  43      14.892   3.806  18.662  1.00 97.99           H  
ATOM   3044  N   GLY B  44      16.412   5.188  23.347  1.00 97.45           N  
ATOM   3045  H   GLY B  44      15.927   4.538  23.948  1.00 97.45           H  
ATOM   3046  CA  GLY B  44      17.485   6.013  23.913  1.00 97.45           C  
ATOM   3047  HA2 GLY B  44      18.306   6.084  23.200  1.00 97.45           H  
ATOM   3048  HA3 GLY B  44      17.857   5.529  24.816  1.00 97.45           H  
ATOM   3049  C   GLY B  44      17.054   7.436  24.282  1.00 97.45           C  
ATOM   3050  O   GLY B  44      17.921   8.284  24.489  1.00 97.45           O  
ATOM   3051  N   GLY B  45      15.741   7.679  24.389  1.00 96.31           N  
ATOM   3052  H   GLY B  45      15.100   6.931  24.166  1.00 96.31           H  
ATOM   3053  CA  GLY B  45      15.163   8.972  24.771  1.00 96.31           C  
ATOM   3054  HA2 GLY B  45      15.762   9.423  25.562  1.00 96.31           H  
ATOM   3055  HA3 GLY B  45      14.155   8.811  25.153  1.00 96.31           H  
ATOM   3056  C   GLY B  45      15.069   9.974  23.622  1.00 96.31           C  
ATOM   3057  O   GLY B  45      15.007  11.169  23.870  1.00 96.31           O  
ATOM   3058  N   VAL B  46      15.085   9.504  22.373  1.00 97.99           N  
ATOM   3059  H   VAL B  46      15.068   8.506  22.223  1.00 97.99           H  
ATOM   3060  CA  VAL B  46      15.025  10.373  21.196  1.00 97.99           C  
ATOM   3061  HA  VAL B  46      15.602  11.279  21.382  1.00 97.99           H  
ATOM   3062  C   VAL B  46      13.579  10.777  20.932  1.00 97.99           C  
ATOM   3063  CB  VAL B  46      15.639   9.650  19.994  1.00 97.99           C  
ATOM   3064  HB  VAL B  46      15.189   8.659  19.927  1.00 97.99           H  
ATOM   3065  O   VAL B  46      12.761   9.950  20.521  1.00 97.99           O  
ATOM   3066  CG1 VAL B  46      15.417  10.385  18.671  1.00 97.99           C  
ATOM   3067 HG11 VAL B  46      15.863  11.378  18.731  1.00 97.99           H  
ATOM   3068 HG12 VAL B  46      15.879   9.811  17.868  1.00 97.99           H  
ATOM   3069 HG13 VAL B  46      14.355  10.483  18.449  1.00 97.99           H  
ATOM   3070  CG2 VAL B  46      17.147   9.463  20.168  1.00 97.99           C  
ATOM   3071 HG21 VAL B  46      17.554   8.998  19.270  1.00 97.99           H  
ATOM   3072 HG22 VAL B  46      17.347   8.819  21.025  1.00 97.99           H  
ATOM   3073 HG23 VAL B  46      17.629  10.428  20.322  1.00 97.99           H  
ATOM   3074  N   SER B  47      13.271  12.056  21.129  1.00 97.10           N  
ATOM   3075  H   SER B  47      13.969  12.666  21.531  1.00 97.10           H  
ATOM   3076  CA  SER B  47      11.966  12.649  20.835  1.00 97.10           C  
ATOM   3077  HA  SER B  47      11.265  11.840  20.631  1.00 97.10           H  
ATOM   3078  C   SER B  47      11.968  13.543  19.597  1.00 97.10           C  
ATOM   3079  CB  SER B  47      11.445  13.411  22.055  1.00 97.10           C  
ATOM   3080  HB2 SER B  47      11.671  12.855  22.965  1.00 97.10           H  
ATOM   3081  HB3 SER B  47      10.363  13.514  21.975  1.00 97.10           H  
ATOM   3082  O   SER B  47      10.897  13.868  19.081  1.00 97.10           O  
ATOM   3083  OG  SER B  47      12.010  14.702  22.128  1.00 97.10           O  
ATOM   3084  HG  SER B  47      12.962  14.616  22.219  1.00 97.10           H  
ATOM   3085  N   THR B  48      13.152  13.931  19.113  1.00 97.23           N  
ATOM   3086  H   THR B  48      13.973  13.739  19.670  1.00 97.23           H  
ATOM   3087  CA  THR B  48      13.319  14.758  17.917  1.00 97.23           C  
ATOM   3088  HA  THR B  48      12.393  14.681  17.347  1.00 97.23           H  
ATOM   3089  C   THR B  48      14.475  14.267  17.028  1.00 97.23           C  
ATOM   3090  CB  THR B  48      13.514  16.248  18.259  1.00 97.23           C  
ATOM   3091  HB  THR B  48      13.152  16.812  17.400  1.00 97.23           H  
ATOM   3092  O   THR B  48      15.390  13.587  17.497  1.00 97.23           O  
ATOM   3093  CG2 THR B  48      12.763  16.763  19.486  1.00 97.23           C  
ATOM   3094 HG21 THR B  48      12.858  17.848  19.537  1.00 97.23           H  
ATOM   3095 HG22 THR B  48      13.199  16.336  20.390  1.00 97.23           H  
ATOM   3096 HG23 THR B  48      11.710  16.492  19.423  1.00 97.23           H  
ATOM   3097  OG1 THR B  48      14.872  16.568  18.431  1.00 97.23           O  
ATOM   3098  HG1 THR B  48      15.007  17.355  17.898  1.00 97.23           H  
ATOM   3099  N   PRO B  49      14.503  14.624  15.730  1.00 98.54           N  
ATOM   3100  CA  PRO B  49      15.635  14.328  14.851  1.00 98.54           C  
ATOM   3101  HA  PRO B  49      15.766  13.247  14.822  1.00 98.54           H  
ATOM   3102  C   PRO B  49      16.963  14.969  15.273  1.00 98.54           C  
ATOM   3103  CB  PRO B  49      15.206  14.814  13.465  1.00 98.54           C  
ATOM   3104  HB2 PRO B  49      15.643  14.206  12.672  1.00 98.54           H  
ATOM   3105  HB3 PRO B  49      15.454  15.867  13.335  1.00 98.54           H  
ATOM   3106  O   PRO B  49      18.018  14.462  14.908  1.00 98.54           O  
ATOM   3107  CG  PRO B  49      13.695  14.643  13.526  1.00 98.54           C  
ATOM   3108  HG2 PRO B  49      13.437  13.589  13.419  1.00 98.54           H  
ATOM   3109  HG3 PRO B  49      13.185  15.226  12.759  1.00 98.54           H  
ATOM   3110  CD  PRO B  49      13.387  15.108  14.945  1.00 98.54           C  
ATOM   3111  HD2 PRO B  49      13.394  16.196  15.001  1.00 98.54           H  
ATOM   3112  HD3 PRO B  49      12.431  14.698  15.271  1.00 98.54           H  
ATOM   3113  N   GLU B  50      16.941  16.070  16.021  1.00 97.34           N  
ATOM   3114  H   GLU B  50      16.055  16.441  16.334  1.00 97.34           H  
ATOM   3115  CA  GLU B  50      18.159  16.710  16.525  1.00 97.34           C  
ATOM   3116  HA  GLU B  50      18.890  16.765  15.718  1.00 97.34           H  
ATOM   3117  C   GLU B  50      18.800  15.854  17.634  1.00 97.34           C  
ATOM   3118  CB  GLU B  50      17.859  18.152  16.978  1.00 97.34           C  
ATOM   3119  HB2 GLU B  50      18.806  18.605  17.274  1.00 97.34           H  
ATOM   3120  HB3 GLU B  50      17.217  18.137  17.858  1.00 97.34           H  
ATOM   3121  O   GLU B  50      19.976  15.507  17.527  1.00 97.34           O  
ATOM   3122  CG  GLU B  50      17.226  19.053  15.887  1.00 97.34           C  
ATOM   3123  HG2 GLU B  50      17.806  18.951  14.970  1.00 97.34           H  
ATOM   3124  HG3 GLU B  50      17.312  20.090  16.214  1.00 97.34           H  
ATOM   3125  CD  GLU B  50      15.734  18.770  15.591  1.00 97.34           C  
ATOM   3126  OE1 GLU B  50      15.247  18.973  14.452  1.00 97.34           O  
ATOM   3127  OE2 GLU B  50      15.008  18.271  16.474  1.00 97.34           O  
ATOM   3128  N   GLU B  51      18.004  15.385  18.604  1.00 97.42           N  
ATOM   3129  H   GLU B  51      17.048  15.706  18.650  1.00 97.42           H  
ATOM   3130  CA  GLU B  51      18.437  14.403  19.619  1.00 97.42           C  
ATOM   3131  HA  GLU B  51      19.282  14.797  20.184  1.00 97.42           H  
ATOM   3132  C   GLU B  51      18.870  13.078  18.970  1.00 97.42           C  
ATOM   3133  CB  GLU B  51      17.274  14.111  20.585  1.00 97.42           C  
ATOM   3134  HB2 GLU B  51      17.551  13.282  21.236  1.00 97.42           H  
ATOM   3135  HB3 GLU B  51      16.410  13.801  19.996  1.00 97.42           H  
ATOM   3136  O   GLU B  51      19.802  12.403  19.418  1.00 97.42           O  
ATOM   3137  CG  GLU B  51      16.895  15.312  21.466  1.00 97.42           C  
ATOM   3138  HG2 GLU B  51      16.719  16.180  20.830  1.00 97.42           H  
ATOM   3139  HG3 GLU B  51      17.736  15.540  22.121  1.00 97.42           H  
ATOM   3140  CD  GLU B  51      15.628  15.068  22.308  1.00 97.42           C  
ATOM   3141  OE1 GLU B  51      15.470  15.745  23.346  1.00 97.42           O  
ATOM   3142  OE2 GLU B  51      14.762  14.256  21.886  1.00 97.42           O  
ATOM   3143  N   PHE B  52      18.218  12.702  17.865  1.00 98.63           N  
ATOM   3144  H   PHE B  52      17.414  13.243  17.581  1.00 98.63           H  
ATOM   3145  CA  PHE B  52      18.610  11.523  17.106  1.00 98.63           C  
ATOM   3146  HA  PHE B  52      18.646  10.696  17.815  1.00 98.63           H  
ATOM   3147  C   PHE B  52      20.000  11.673  16.480  1.00 98.63           C  
ATOM   3148  CB  PHE B  52      17.581  11.235  16.007  1.00 98.63           C  
ATOM   3149  HB2 PHE B  52      17.653  12.029  15.263  1.00 98.63           H  
ATOM   3150  HB3 PHE B  52      16.569  11.278  16.410  1.00 98.63           H  
ATOM   3151  O   PHE B  52      20.781  10.719  16.461  1.00 98.63           O  
ATOM   3152  CG  PHE B  52      17.770   9.916  15.287  1.00 98.63           C  
ATOM   3153  CD1 PHE B  52      17.383   9.819  13.940  1.00 98.63           C  
ATOM   3154  HD1 PHE B  52      16.938  10.676  13.457  1.00 98.63           H  
ATOM   3155  CD2 PHE B  52      18.336   8.799  15.932  1.00 98.63           C  
ATOM   3156  HD2 PHE B  52      18.641   8.838  16.967  1.00 98.63           H  
ATOM   3157  CE1 PHE B  52      17.567   8.621  13.232  1.00 98.63           C  
ATOM   3158  HE1 PHE B  52      17.260   8.542  12.200  1.00 98.63           H  
ATOM   3159  CE2 PHE B  52      18.543   7.614  15.222  1.00 98.63           C  
ATOM   3160  HE2 PHE B  52      19.012   6.781  15.723  1.00 98.63           H  
ATOM   3161  CZ  PHE B  52      18.152   7.524  13.879  1.00 98.63           C  
ATOM   3162  HZ  PHE B  52      18.301   6.601  13.337  1.00 98.63           H  
ATOM   3163  N   TRP B  53      20.325  12.863  15.968  1.00 98.63           N  
ATOM   3164  H   TRP B  53      19.666  13.625  16.046  1.00 98.63           H  
ATOM   3165  CA  TRP B  53      21.643  13.129  15.408  1.00 98.63           C  
ATOM   3166  HA  TRP B  53      21.865  12.351  14.677  1.00 98.63           H  
ATOM   3167  C   TRP B  53      22.739  13.048  16.471  1.00 98.63           C  
ATOM   3168  CB  TRP B  53      21.676  14.480  14.690  1.00 98.63           C  
ATOM   3169  HB2 TRP B  53      21.426  15.272  15.396  1.00 98.63           H  
ATOM   3170  HB3 TRP B  53      20.929  14.489  13.896  1.00 98.63           H  
ATOM   3171  O   TRP B  53      23.774  12.448  16.195  1.00 98.63           O  
ATOM   3172  CG  TRP B  53      23.014  14.768  14.090  1.00 98.63           C  
ATOM   3173  CD1 TRP B  53      23.877  15.713  14.524  1.00 98.63           C  
ATOM   3174  HD1 TRP B  53      23.677  16.394  15.338  1.00 98.63           H  
ATOM   3175  CD2 TRP B  53      23.728  14.007  13.070  1.00 98.63           C  
ATOM   3176  CE2 TRP B  53      25.047  14.538  12.963  1.00 98.63           C  
ATOM   3177  CE3 TRP B  53      23.417  12.879  12.278  1.00 98.63           C  
ATOM   3178  HE3 TRP B  53      22.440  12.427  12.367  1.00 98.63           H  
ATOM   3179  NE1 TRP B  53      25.072  15.596  13.844  1.00 98.63           N  
ATOM   3180  HE1 TRP B  53      25.894  16.133  14.084  1.00 98.63           H  
ATOM   3181  CH2 TRP B  53      25.670  12.851  11.349  1.00 98.63           C  
ATOM   3182  HH2 TRP B  53      26.420  12.374  10.736  1.00 98.63           H  
ATOM   3183  CZ2 TRP B  53      26.017  13.965  12.130  1.00 98.63           C  
ATOM   3184  HZ2 TRP B  53      27.021  14.361  12.111  1.00 98.63           H  
ATOM   3185  CZ3 TRP B  53      24.372  12.317  11.412  1.00 98.63           C  
ATOM   3186  HZ3 TRP B  53      24.119  11.448  10.823  1.00 98.63           H  
ATOM   3187  N   GLU B  54      22.514  13.565  17.683  1.00 98.02           N  
ATOM   3188  H   GLU B  54      21.655  14.069  17.854  1.00 98.02           H  
ATOM   3189  CA  GLU B  54      23.465  13.413  18.796  1.00 98.02           C  
ATOM   3190  HA  GLU B  54      24.423  13.854  18.519  1.00 98.02           H  
ATOM   3191  C   GLU B  54      23.740  11.938  19.110  1.00 98.02           C  
ATOM   3192  CB  GLU B  54      22.958  14.134  20.052  1.00 98.02           C  
ATOM   3193  HB2 GLU B  54      23.498  13.752  20.919  1.00 98.02           H  
ATOM   3194  HB3 GLU B  54      21.896  13.928  20.185  1.00 98.02           H  
ATOM   3195  O   GLU B  54      24.899  11.520  19.149  1.00 98.02           O  
ATOM   3196  CG  GLU B  54      23.204  15.645  19.964  1.00 98.02           C  
ATOM   3197  HG2 GLU B  54      24.269  15.814  19.801  1.00 98.02           H  
ATOM   3198  HG3 GLU B  54      22.669  16.040  19.101  1.00 98.02           H  
ATOM   3199  CD  GLU B  54      22.751  16.399  21.223  1.00 98.02           C  
ATOM   3200  OE1 GLU B  54      23.311  17.496  21.453  1.00 98.02           O  
ATOM   3201  OE2 GLU B  54      21.843  15.893  21.921  1.00 98.02           O  
ATOM   3202  N   LEU B  55      22.690  11.112  19.214  1.00 98.29           N  
ATOM   3203  H   LEU B  55      21.768  11.521  19.172  1.00 98.29           H  
ATOM   3204  CA  LEU B  55      22.823   9.664  19.423  1.00 98.29           C  
ATOM   3205  HA  LEU B  55      23.308   9.503  20.386  1.00 98.29           H  
ATOM   3206  C   LEU B  55      23.714   9.002  18.361  1.00 98.29           C  
ATOM   3207  CB  LEU B  55      21.406   9.062  19.476  1.00 98.29           C  
ATOM   3208  HB2 LEU B  55      20.890   9.551  20.302  1.00 98.29           H  
ATOM   3209  HB3 LEU B  55      20.862   9.320  18.567  1.00 98.29           H  
ATOM   3210  O   LEU B  55      24.578   8.184  18.691  1.00 98.29           O  
ATOM   3211  CG  LEU B  55      21.321   7.536  19.681  1.00 98.29           C  
ATOM   3212  HG  LEU B  55      22.062   7.211  20.412  1.00 98.29           H  
ATOM   3213  CD1 LEU B  55      19.940   7.210  20.233  1.00 98.29           C  
ATOM   3214 HD11 LEU B  55      19.177   7.599  19.559  1.00 98.29           H  
ATOM   3215 HD12 LEU B  55      19.804   6.130  20.280  1.00 98.29           H  
ATOM   3216 HD13 LEU B  55      19.810   7.642  21.226  1.00 98.29           H  
ATOM   3217  CD2 LEU B  55      21.469   6.711  18.395  1.00 98.29           C  
ATOM   3218 HD21 LEU B  55      21.255   5.663  18.608  1.00 98.29           H  
ATOM   3219 HD22 LEU B  55      20.778   7.076  17.635  1.00 98.29           H  
ATOM   3220 HD23 LEU B  55      22.490   6.762  18.017  1.00 98.29           H  
ATOM   3221  N   LEU B  56      23.511   9.354  17.091  1.00 98.39           N  
ATOM   3222  H   LEU B  56      22.795  10.044  16.912  1.00 98.39           H  
ATOM   3223  CA  LEU B  56      24.254   8.798  15.959  1.00 98.39           C  
ATOM   3224  HA  LEU B  56      24.312   7.715  16.062  1.00 98.39           H  
ATOM   3225  C   LEU B  56      25.697   9.319  15.891  1.00 98.39           C  
ATOM   3226  CB  LEU B  56      23.501   9.154  14.669  1.00 98.39           C  
ATOM   3227  HB2 LEU B  56      24.130   8.901  13.815  1.00 98.39           H  
ATOM   3228  HB3 LEU B  56      23.347  10.233  14.650  1.00 98.39           H  
ATOM   3229  O   LEU B  56      26.622   8.535  15.678  1.00 98.39           O  
ATOM   3230  CG  LEU B  56      22.141   8.457  14.488  1.00 98.39           C  
ATOM   3231  HG  LEU B  56      21.530   8.564  15.384  1.00 98.39           H  
ATOM   3232  CD1 LEU B  56      21.426   9.128  13.314  1.00 98.39           C  
ATOM   3233 HD11 LEU B  56      20.532   8.565  13.046  1.00 98.39           H  
ATOM   3234 HD12 LEU B  56      21.117  10.128  13.621  1.00 98.39           H  
ATOM   3235 HD13 LEU B  56      22.095   9.212  12.458  1.00 98.39           H  
ATOM   3236  CD2 LEU B  56      22.294   6.961  14.198  1.00 98.39           C  
ATOM   3237 HD21 LEU B  56      22.918   6.810  13.318  1.00 98.39           H  
ATOM   3238 HD22 LEU B  56      22.750   6.466  15.056  1.00 98.39           H  
ATOM   3239 HD23 LEU B  56      21.310   6.522  14.035  1.00 98.39           H  
ATOM   3240  N   SER B  57      25.882  10.626  16.078  1.00 98.04           N  
ATOM   3241  H   SER B  57      25.062  11.183  16.270  1.00 98.04           H  
ATOM   3242  CA  SER B  57      27.168  11.331  16.039  1.00 98.04           C  
ATOM   3243  HA  SER B  57      27.640  11.180  15.069  1.00 98.04           H  
ATOM   3244  C   SER B  57      28.120  10.816  17.117  1.00 98.04           C  
ATOM   3245  CB  SER B  57      26.900  12.831  16.230  1.00 98.04           C  
ATOM   3246  HB2 SER B  57      26.406  13.218  15.339  1.00 98.04           H  
ATOM   3247  HB3 SER B  57      26.235  12.975  17.082  1.00 98.04           H  
ATOM   3248  O   SER B  57      29.285  10.528  16.846  1.00 98.04           O  
ATOM   3249  OG  SER B  57      28.089  13.559  16.465  1.00 98.04           O  
ATOM   3250  HG  SER B  57      28.240  13.576  17.413  1.00 98.04           H  
ATOM   3251  N   GLU B  58      27.611  10.644  18.336  1.00 97.33           N  
ATOM   3252  H   GLU B  58      26.657  10.924  18.512  1.00 97.33           H  
ATOM   3253  CA  GLU B  58      28.373  10.109  19.464  1.00 97.33           C  
ATOM   3254  HA  GLU B  58      29.367  10.558  19.481  1.00 97.33           H  
ATOM   3255  C   GLU B  58      28.567   8.587  19.386  1.00 97.33           C  
ATOM   3256  CB  GLU B  58      27.650  10.481  20.760  1.00 97.33           C  
ATOM   3257  HB2 GLU B  58      26.621  10.127  20.699  1.00 97.33           H  
ATOM   3258  HB3 GLU B  58      28.148   9.979  21.589  1.00 97.33           H  
ATOM   3259  O   GLU B  58      29.391   8.029  20.109  1.00 97.33           O  
ATOM   3260  CG  GLU B  58      27.636  11.991  21.028  1.00 97.33           C  
ATOM   3261  HG2 GLU B  58      27.193  12.515  20.181  1.00 97.33           H  
ATOM   3262  HG3 GLU B  58      28.665  12.336  21.132  1.00 97.33           H  
ATOM   3263  CD  GLU B  58      26.858  12.321  22.308  1.00 97.33           C  
ATOM   3264  OE1 GLU B  58      26.269  13.417  22.357  1.00 97.33           O  
ATOM   3265  OE2 GLU B  58      26.891  11.492  23.249  1.00 97.33           O  
ATOM   3266  N   GLY B  59      27.824   7.900  18.511  1.00 97.67           N  
ATOM   3267  H   GLY B  59      27.194   8.417  17.914  1.00 97.67           H  
ATOM   3268  CA  GLY B  59      27.865   6.446  18.397  1.00 97.67           C  
ATOM   3269  HA2 GLY B  59      28.899   6.131  18.256  1.00 97.67           H  
ATOM   3270  HA3 GLY B  59      27.271   6.141  17.535  1.00 97.67           H  
ATOM   3271  C   GLY B  59      27.318   5.746  19.640  1.00 97.67           C  
ATOM   3272  O   GLY B  59      27.926   4.796  20.130  1.00 97.67           O  
ATOM   3273  N   ARG B  60      26.189   6.217  20.177  1.00 97.58           N  
ATOM   3274  H   ARG B  60      25.728   6.984  19.709  1.00 97.58           H  
ATOM   3275  CA  ARG B  60      25.550   5.633  21.364  1.00 97.58           C  
ATOM   3276  HA  ARG B  60      26.335   5.285  22.036  1.00 97.58           H  
ATOM   3277  C   ARG B  60      24.697   4.416  20.992  1.00 97.58           C  
ATOM   3278  CB  ARG B  60      24.725   6.702  22.092  1.00 97.58           C  
ATOM   3279  HB2 ARG B  60      23.979   7.096  21.402  1.00 97.58           H  
ATOM   3280  HB3 ARG B  60      24.208   6.234  22.930  1.00 97.58           H  
ATOM   3281  O   ARG B  60      24.022   4.417  19.963  1.00 97.58           O  
ATOM   3282  CG  ARG B  60      25.581   7.872  22.605  1.00 97.58           C  
ATOM   3283  HG2 ARG B  60      26.291   7.505  23.346  1.00 97.58           H  
ATOM   3284  HG3 ARG B  60      26.147   8.299  21.777  1.00 97.58           H  
ATOM   3285  CD  ARG B  60      24.725   8.982  23.229  1.00 97.58           C  
ATOM   3286  HD2 ARG B  60      24.074   9.397  22.461  1.00 97.58           H  
ATOM   3287  HD3 ARG B  60      25.385   9.778  23.573  1.00 97.58           H  
ATOM   3288  NE  ARG B  60      23.959   8.486  24.389  1.00 97.58           N  
ATOM   3289  HE  ARG B  60      24.477   7.932  25.055  1.00 97.58           H  
ATOM   3290  NH1 ARG B  60      21.943   9.496  23.920  1.00 97.58           N  
ATOM   3291 HH11 ARG B  60      22.395  10.076  23.228  1.00 97.58           H  
ATOM   3292 HH12 ARG B  60      20.967   9.657  24.125  1.00 97.58           H  
ATOM   3293  NH2 ARG B  60      22.108   8.109  25.652  1.00 97.58           N  
ATOM   3294 HH21 ARG B  60      21.123   8.272  25.802  1.00 97.58           H  
ATOM   3295 HH22 ARG B  60      22.619   7.442  26.212  1.00 97.58           H  
ATOM   3296  CZ  ARG B  60      22.682   8.704  24.645  1.00 97.58           C  
ATOM   3297  N   ASP B  61      24.718   3.399  21.853  1.00 97.43           N  
ATOM   3298  H   ASP B  61      25.289   3.491  22.681  1.00 97.43           H  
ATOM   3299  CA  ASP B  61      23.826   2.234  21.791  1.00 97.43           C  
ATOM   3300  HA  ASP B  61      23.525   2.060  20.758  1.00 97.43           H  
ATOM   3301  C   ASP B  61      22.568   2.530  22.622  1.00 97.43           C  
ATOM   3302  CB  ASP B  61      24.578   0.976  22.285  1.00 97.43           C  
ATOM   3303  HB2 ASP B  61      25.529   0.911  21.756  1.00 97.43           H  
ATOM   3304  HB3 ASP B  61      24.800   1.085  23.347  1.00 97.43           H  
ATOM   3305  O   ASP B  61      22.663   2.814  23.818  1.00 97.43           O  
ATOM   3306  CG  ASP B  61      23.826  -0.348  22.067  1.00 97.43           C  
ATOM   3307  OD1 ASP B  61      22.659  -0.303  21.631  1.00 97.43           O  
ATOM   3308  OD2 ASP B  61      24.431  -1.425  22.321  1.00 97.43           O  
ATOM   3309  N   ALA B  62      21.398   2.508  21.986  1.00 97.48           N  
ATOM   3310  H   ALA B  62      21.396   2.253  21.009  1.00 97.48           H  
ATOM   3311  CA  ALA B  62      20.108   2.773  22.618  1.00 97.48           C  
ATOM   3312  HA  ALA B  62      20.275   3.393  23.498  1.00 97.48           H  
ATOM   3313  C   ALA B  62      19.399   1.514  23.134  1.00 97.48           C  
ATOM   3314  CB  ALA B  62      19.248   3.580  21.655  1.00 97.48           C  
ATOM   3315  HB1 ALA B  62      19.679   4.580  21.593  1.00 97.48           H  
ATOM   3316  HB2 ALA B  62      18.236   3.660  22.051  1.00 97.48           H  
ATOM   3317  HB3 ALA B  62      19.220   3.119  20.668  1.00 97.48           H  
ATOM   3318  O   ALA B  62      18.280   1.605  23.645  1.00 97.48           O  
ATOM   3319  N   VAL B  63      20.040   0.349  23.029  1.00 93.86           N  
ATOM   3320  H   VAL B  63      20.941   0.325  22.572  1.00 93.86           H  
ATOM   3321  CA  VAL B  63      19.560  -0.882  23.654  1.00 93.86           C  
ATOM   3322  HA  VAL B  63      18.503  -0.994  23.411  1.00 93.86           H  
ATOM   3323  C   VAL B  63      19.695  -0.782  25.177  1.00 93.86           C  
ATOM   3324  CB  VAL B  63      20.306  -2.100  23.084  1.00 93.86           C  
ATOM   3325  HB  VAL B  63      21.379  -1.969  23.223  1.00 93.86           H  
ATOM   3326  O   VAL B  63      20.777  -0.550  25.715  1.00 93.86           O  
ATOM   3327  CG1 VAL B  63      19.901  -3.402  23.781  1.00 93.86           C  
ATOM   3328 HG11 VAL B  63      20.382  -4.247  23.287  1.00 93.86           H  
ATOM   3329 HG12 VAL B  63      20.220  -3.390  24.823  1.00 93.86           H  
ATOM   3330 HG13 VAL B  63      18.820  -3.527  23.734  1.00 93.86           H  
ATOM   3331  CG2 VAL B  63      20.008  -2.254  21.585  1.00 93.86           C  
ATOM   3332 HG21 VAL B  63      20.581  -3.091  21.185  1.00 93.86           H  
ATOM   3333 HG22 VAL B  63      18.945  -2.429  21.422  1.00 93.86           H  
ATOM   3334 HG23 VAL B  63      20.310  -1.358  21.043  1.00 93.86           H  
ATOM   3335  N   ALA B  64      18.585  -0.998  25.880  1.00 93.23           N  
ATOM   3336  H   ALA B  64      17.738  -1.192  25.365  1.00 93.23           H  
ATOM   3337  CA  ALA B  64      18.483  -1.004  27.336  1.00 93.23           C  
ATOM   3338  HA  ALA B  64      19.482  -1.049  27.770  1.00 93.23           H  
ATOM   3339  C   ALA B  64      17.714  -2.251  27.822  1.00 93.23           C  
ATOM   3340  CB  ALA B  64      17.835   0.322  27.763  1.00 93.23           C  
ATOM   3341  HB1 ALA B  64      16.809   0.366  27.397  1.00 93.23           H  
ATOM   3342  HB2 ALA B  64      18.396   1.156  27.341  1.00 93.23           H  
ATOM   3343  HB3 ALA B  64      17.836   0.417  28.849  1.00 93.23           H  
ATOM   3344  O   ALA B  64      17.534  -3.218  27.082  1.00 93.23           O  
ATOM   3345  N   GLY B  65      17.291  -2.262  29.089  1.00 92.63           N  
ATOM   3346  H   GLY B  65      17.404  -1.419  29.634  1.00 92.63           H  
ATOM   3347  CA  GLY B  65      16.421  -3.317  29.619  1.00 92.63           C  
ATOM   3348  HA2 GLY B  65      16.879  -4.289  29.434  1.00 92.63           H  
ATOM   3349  HA3 GLY B  65      16.305  -3.191  30.695  1.00 92.63           H  
ATOM   3350  C   GLY B  65      15.024  -3.310  28.985  1.00 92.63           C  
ATOM   3351  O   GLY B  65      14.633  -2.344  28.331  1.00 92.63           O  
ATOM   3352  N   LEU B  66      14.267  -4.391  29.195  1.00 95.51           N  
ATOM   3353  H   LEU B  66      14.631  -5.145  29.760  1.00 95.51           H  
ATOM   3354  CA  LEU B  66      12.847  -4.424  28.833  1.00 95.51           C  
ATOM   3355  HA  LEU B  66      12.775  -4.161  27.778  1.00 95.51           H  
ATOM   3356  C   LEU B  66      12.039  -3.387  29.648  1.00 95.51           C  
ATOM   3357  CB  LEU B  66      12.261  -5.834  29.041  1.00 95.51           C  
ATOM   3358  HB2 LEU B  66      12.355  -6.089  30.096  1.00 95.51           H  
ATOM   3359  HB3 LEU B  66      11.196  -5.789  28.812  1.00 95.51           H  
ATOM   3360  O   LEU B  66      12.434  -3.063  30.773  1.00 95.51           O  
ATOM   3361  CG  LEU B  66      12.876  -6.975  28.210  1.00 95.51           C  
ATOM   3362  HG  LEU B  66      13.883  -7.179  28.572  1.00 95.51           H  
ATOM   3363  CD1 LEU B  66      12.034  -8.239  28.374  1.00 95.51           C  
ATOM   3364 HD11 LEU B  66      11.019  -8.064  28.018  1.00 95.51           H  
ATOM   3365 HD12 LEU B  66      12.468  -9.056  27.796  1.00 95.51           H  
ATOM   3366 HD13 LEU B  66      11.994  -8.530  29.424  1.00 95.51           H  
ATOM   3367  CD2 LEU B  66      12.953  -6.659  26.719  1.00 95.51           C  
ATOM   3368 HD21 LEU B  66      11.984  -6.318  26.352  1.00 95.51           H  
ATOM   3369 HD22 LEU B  66      13.701  -5.882  26.567  1.00 95.51           H  
ATOM   3370 HD23 LEU B  66      13.262  -7.546  26.164  1.00 95.51           H  
ATOM   3371  N   PRO B  67      10.900  -2.895  29.127  1.00 95.19           N  
ATOM   3372  CA  PRO B  67      10.027  -1.970  29.847  1.00 95.19           C  
ATOM   3373  HA  PRO B  67      10.596  -1.075  30.101  1.00 95.19           H  
ATOM   3374  C   PRO B  67       9.447  -2.595  31.119  1.00 95.19           C  
ATOM   3375  CB  PRO B  67       8.900  -1.598  28.878  1.00 95.19           C  
ATOM   3376  HB2 PRO B  67       8.008  -2.188  29.090  1.00 95.19           H  
ATOM   3377  HB3 PRO B  67       8.669  -0.534  28.927  1.00 95.19           H  
ATOM   3378  O   PRO B  67       9.042  -3.757  31.123  1.00 95.19           O  
ATOM   3379  CG  PRO B  67       9.435  -1.996  27.507  1.00 95.19           C  
ATOM   3380  HG2 PRO B  67       8.639  -2.282  26.820  1.00 95.19           H  
ATOM   3381  HG3 PRO B  67      10.023  -1.171  27.106  1.00 95.19           H  
ATOM   3382  CD  PRO B  67      10.349  -3.172  27.812  1.00 95.19           C  
ATOM   3383  HD2 PRO B  67      11.113  -3.249  27.040  1.00 95.19           H  
ATOM   3384  HD3 PRO B  67       9.760  -4.089  27.858  1.00 95.19           H  
ATOM   3385  N   THR B  68       9.343  -1.806  32.186  1.00 94.98           N  
ATOM   3386  H   THR B  68       9.718  -0.870  32.134  1.00 94.98           H  
ATOM   3387  CA  THR B  68       8.787  -2.228  33.487  1.00 94.98           C  
ATOM   3388  HA  THR B  68       8.635  -3.308  33.490  1.00 94.98           H  
ATOM   3389  C   THR B  68       7.426  -1.601  33.799  1.00 94.98           C  
ATOM   3390  CB  THR B  68       9.768  -1.891  34.619  1.00 94.98           C  
ATOM   3391  HB  THR B  68       9.273  -2.019  35.581  1.00 94.98           H  
ATOM   3392  O   THR B  68       6.753  -2.012  34.739  1.00 94.98           O  
ATOM   3393  CG2 THR B  68      11.014  -2.776  34.603  1.00 94.98           C  
ATOM   3394 HG21 THR B  68      10.731  -3.793  34.871  1.00 94.98           H  
ATOM   3395 HG22 THR B  68      11.737  -2.415  35.334  1.00 94.98           H  
ATOM   3396 HG23 THR B  68      11.471  -2.774  33.613  1.00 94.98           H  
ATOM   3397  OG1 THR B  68      10.211  -0.557  34.504  1.00 94.98           O  
ATOM   3398  HG1 THR B  68      10.767  -0.364  35.263  1.00 94.98           H  
ATOM   3399  N   ASP B  69       6.992  -0.623  33.009  1.00 94.38           N  
ATOM   3400  H   ASP B  69       7.566  -0.338  32.228  1.00 94.38           H  
ATOM   3401  CA  ASP B  69       5.795   0.201  33.208  1.00 94.38           C  
ATOM   3402  HA  ASP B  69       5.466   0.100  34.242  1.00 94.38           H  
ATOM   3403  C   ASP B  69       4.598  -0.215  32.333  1.00 94.38           C  
ATOM   3404  CB  ASP B  69       6.181   1.675  32.996  1.00 94.38           C  
ATOM   3405  HB2 ASP B  69       6.902   1.950  33.766  1.00 94.38           H  
ATOM   3406  HB3 ASP B  69       5.299   2.298  33.139  1.00 94.38           H  
ATOM   3407  O   ASP B  69       3.533   0.395  32.399  1.00 94.38           O  
ATOM   3408  CG  ASP B  69       6.801   1.986  31.623  1.00 94.38           C  
ATOM   3409  OD1 ASP B  69       7.053   1.039  30.834  1.00 94.38           O  
ATOM   3410  OD2 ASP B  69       7.096   3.175  31.408  1.00 94.38           O  
ATOM   3411  N   ARG B  70       4.741  -1.288  31.545  1.00 94.60           N  
ATOM   3412  H   ARG B  70       5.669  -1.683  31.504  1.00 94.60           H  
ATOM   3413  CA  ARG B  70       3.716  -1.776  30.597  1.00 94.60           C  
ATOM   3414  HA  ARG B  70       2.976  -0.988  30.455  1.00 94.60           H  
ATOM   3415  C   ARG B  70       2.923  -2.987  31.079  1.00 94.60           C  
ATOM   3416  CB  ARG B  70       4.354  -2.060  29.238  1.00 94.60           C  
ATOM   3417  HB2 ARG B  70       5.039  -2.903  29.327  1.00 94.60           H  
ATOM   3418  HB3 ARG B  70       3.573  -2.315  28.522  1.00 94.60           H  
ATOM   3419  O   ARG B  70       2.119  -3.531  30.329  1.00 94.60           O  
ATOM   3420  CG  ARG B  70       5.119  -0.842  28.735  1.00 94.60           C  
ATOM   3421  HG2 ARG B  70       4.497   0.052  28.776  1.00 94.60           H  
ATOM   3422  HG3 ARG B  70       6.011  -0.699  29.346  1.00 94.60           H  
ATOM   3423  CD  ARG B  70       5.542  -1.109  27.309  1.00 94.60           C  
ATOM   3424  HD2 ARG B  70       4.672  -1.025  26.658  1.00 94.60           H  
ATOM   3425  HD3 ARG B  70       5.944  -2.119  27.238  1.00 94.60           H  
ATOM   3426  NE  ARG B  70       6.579  -0.158  26.911  1.00 94.60           N  
ATOM   3427  HE  ARG B  70       6.944   0.477  27.606  1.00 94.60           H  
ATOM   3428  NH1 ARG B  70       6.650  -0.940  24.801  1.00 94.60           N  
ATOM   3429 HH11 ARG B  70       7.096  -0.968  23.895  1.00 94.60           H  
ATOM   3430 HH12 ARG B  70       5.961  -1.659  24.972  1.00 94.60           H  
ATOM   3431  NH2 ARG B  70       8.081   0.643  25.405  1.00 94.60           N  
ATOM   3432 HH21 ARG B  70       8.343   0.638  24.430  1.00 94.60           H  
ATOM   3433 HH22 ARG B  70       8.385   1.400  26.001  1.00 94.60           H  
ATOM   3434  CZ  ARG B  70       7.106  -0.149  25.715  1.00 94.60           C  
ATOM   3435  N   GLY B  71       3.171  -3.440  32.308  1.00 94.75           N  
ATOM   3436  H   GLY B  71       3.824  -2.920  32.875  1.00 94.75           H  
ATOM   3437  CA  GLY B  71       2.530  -4.635  32.867  1.00 94.75           C  
ATOM   3438  HA2 GLY B  71       2.711  -4.661  33.941  1.00 94.75           H  
ATOM   3439  HA3 GLY B  71       1.454  -4.582  32.699  1.00 94.75           H  
ATOM   3440  C   GLY B  71       3.037  -5.955  32.277  1.00 94.75           C  
ATOM   3441  O   GLY B  71       2.321  -6.950  32.316  1.00 94.75           O  
ATOM   3442  N   TRP B  72       4.248  -5.975  31.713  1.00 94.66           N  
ATOM   3443  H   TRP B  72       4.808  -5.135  31.727  1.00 94.66           H  
ATOM   3444  CA  TRP B  72       4.881  -7.206  31.239  1.00 94.66           C  
ATOM   3445  HA  TRP B  72       4.165  -7.775  30.646  1.00 94.66           H  
ATOM   3446  C   TRP B  72       5.315  -8.073  32.423  1.00 94.66           C  
ATOM   3447  CB  TRP B  72       6.091  -6.871  30.360  1.00 94.66           C  
ATOM   3448  HB2 TRP B  72       6.620  -7.800  30.149  1.00 94.66           H  
ATOM   3449  HB3 TRP B  72       6.774  -6.236  30.925  1.00 94.66           H  
ATOM   3450  O   TRP B  72       5.943  -7.574  33.357  1.00 94.66           O  
ATOM   3451  CG  TRP B  72       5.816  -6.209  29.045  1.00 94.66           C  
ATOM   3452  CD1 TRP B  72       4.645  -5.670  28.628  1.00 94.66           C  
ATOM   3453  HD1 TRP B  72       3.728  -5.625  29.197  1.00 94.66           H  
ATOM   3454  CD2 TRP B  72       6.747  -6.039  27.936  1.00 94.66           C  
ATOM   3455  CE2 TRP B  72       6.049  -5.432  26.853  1.00 94.66           C  
ATOM   3456  CE3 TRP B  72       8.102  -6.377  27.723  1.00 94.66           C  
ATOM   3457  HE3 TRP B  72       8.658  -6.836  28.528  1.00 94.66           H  
ATOM   3458  NE1 TRP B  72       4.788  -5.193  27.345  1.00 94.66           N  
ATOM   3459  HE1 TRP B  72       4.035  -4.737  26.850  1.00 94.66           H  
ATOM   3460  CH2 TRP B  72       7.994  -5.568  25.425  1.00 94.66           C  
ATOM   3461  HH2 TRP B  72       8.453  -5.426  24.458  1.00 94.66           H  
ATOM   3462  CZ2 TRP B  72       6.650  -5.223  25.610  1.00 94.66           C  
ATOM   3463  HZ2 TRP B  72       6.074  -4.850  24.776  1.00 94.66           H  
ATOM   3464  CZ3 TRP B  72       8.720  -6.140  26.481  1.00 94.66           C  
ATOM   3465  HZ3 TRP B  72       9.752  -6.420  26.327  1.00 94.66           H  
ATOM   3466  N   ASP B  73       5.041  -9.375  32.363  1.00 93.42           N  
ATOM   3467  H   ASP B  73       4.492  -9.736  31.596  1.00 93.42           H  
ATOM   3468  CA  ASP B  73       5.533 -10.338  33.352  1.00 93.42           C  
ATOM   3469  HA  ASP B  73       5.533  -9.865  34.334  1.00 93.42           H  
ATOM   3470  C   ASP B  73       6.989 -10.720  33.035  1.00 93.42           C  
ATOM   3471  CB  ASP B  73       4.572 -11.532  33.448  1.00 93.42           C  
ATOM   3472  HB2 ASP B  73       3.566 -11.151  33.623  1.00 93.42           H  
ATOM   3473  HB3 ASP B  73       4.564 -12.069  32.499  1.00 93.42           H  
ATOM   3474  O   ASP B  73       7.279 -11.756  32.433  1.00 93.42           O  
ATOM   3475  CG  ASP B  73       4.931 -12.493  34.592  1.00 93.42           C  
ATOM   3476  OD1 ASP B  73       6.076 -12.422  35.096  1.00 93.42           O  
ATOM   3477  OD2 ASP B  73       4.071 -13.329  34.935  1.00 93.42           O  
ATOM   3478  N   LEU B  74       7.911  -9.827  33.409  1.00 93.35           N  
ATOM   3479  H   LEU B  74       7.574  -8.983  33.849  1.00 93.35           H  
ATOM   3480  CA  LEU B  74       9.352  -9.971  33.174  1.00 93.35           C  
ATOM   3481  HA  LEU B  74       9.535 -10.050  32.102  1.00 93.35           H  
ATOM   3482  C   LEU B  74       9.946 -11.244  33.796  1.00 93.35           C  
ATOM   3483  CB  LEU B  74      10.081  -8.729  33.719  1.00 93.35           C  
ATOM   3484  HB2 LEU B  74      11.155  -8.893  33.622  1.00 93.35           H  
ATOM   3485  HB3 LEU B  74       9.859  -8.641  34.783  1.00 93.35           H  
ATOM   3486  O   LEU B  74      10.950 -11.745  33.288  1.00 93.35           O  
ATOM   3487  CG  LEU B  74       9.727  -7.402  33.024  1.00 93.35           C  
ATOM   3488  HG  LEU B  74       8.659  -7.206  33.117  1.00 93.35           H  
ATOM   3489  CD1 LEU B  74      10.486  -6.260  33.697  1.00 93.35           C  
ATOM   3490 HD11 LEU B  74      10.191  -6.201  34.744  1.00 93.35           H  
ATOM   3491 HD12 LEU B  74      10.229  -5.326  33.198  1.00 93.35           H  
ATOM   3492 HD13 LEU B  74      11.561  -6.426  33.625  1.00 93.35           H  
ATOM   3493  CD2 LEU B  74      10.107  -7.395  31.543  1.00 93.35           C  
ATOM   3494 HD21 LEU B  74       9.499  -8.119  31.000  1.00 93.35           H  
ATOM   3495 HD22 LEU B  74      11.162  -7.646  31.436  1.00 93.35           H  
ATOM   3496 HD23 LEU B  74       9.914  -6.409  31.121  1.00 93.35           H  
ATOM   3497  N   ASP B  75       9.332 -11.773  34.854  1.00 90.75           N  
ATOM   3498  H   ASP B  75       8.476 -11.349  35.182  1.00 90.75           H  
ATOM   3499  CA  ASP B  75       9.803 -12.966  35.555  1.00 90.75           C  
ATOM   3500  HA  ASP B  75      10.886 -12.910  35.668  1.00 90.75           H  
ATOM   3501  C   ASP B  75       9.470 -14.224  34.742  1.00 90.75           C  
ATOM   3502  CB  ASP B  75       9.173 -13.041  36.960  1.00 90.75           C  
ATOM   3503  HB2 ASP B  75       9.522 -13.956  37.438  1.00 90.75           H  
ATOM   3504  HB3 ASP B  75       8.090 -13.115  36.859  1.00 90.75           H  
ATOM   3505  O   ASP B  75      10.329 -15.086  34.544  1.00 90.75           O  
ATOM   3506  CG  ASP B  75       9.496 -11.864  37.895  1.00 90.75           C  
ATOM   3507  OD1 ASP B  75      10.351 -11.016  37.547  1.00 90.75           O  
ATOM   3508  OD2 ASP B  75       8.918 -11.847  39.006  1.00 90.75           O  
ATOM   3509  N   SER B  76       8.241 -14.308  34.221  1.00 91.06           N  
ATOM   3510  H   SER B  76       7.577 -13.585  34.461  1.00 91.06           H  
ATOM   3511  CA  SER B  76       7.793 -15.424  33.375  1.00 91.06           C  
ATOM   3512  HA  SER B  76       8.097 -16.357  33.851  1.00 91.06           H  
ATOM   3513  C   SER B  76       8.403 -15.406  31.970  1.00 91.06           C  
ATOM   3514  CB  SER B  76       6.268 -15.425  33.267  1.00 91.06           C  
ATOM   3515  HB2 SER B  76       5.941 -16.388  32.877  1.00 91.06           H  
ATOM   3516  HB3 SER B  76       5.823 -15.275  34.251  1.00 91.06           H  
ATOM   3517  O   SER B  76       8.579 -16.463  31.361  1.00 91.06           O  
ATOM   3518  OG  SER B  76       5.839 -14.413  32.381  1.00 91.06           O  
ATOM   3519  HG  SER B  76       6.095 -13.563  32.744  1.00 91.06           H  
ATOM   3520  N   LEU B  77       8.768 -14.222  31.462  1.00 92.33           N  
ATOM   3521  H   LEU B  77       8.524 -13.396  31.990  1.00 92.33           H  
ATOM   3522  CA  LEU B  77       9.317 -14.057  30.117  1.00 92.33           C  
ATOM   3523  HA  LEU B  77       8.636 -14.542  29.418  1.00 92.33           H  
ATOM   3524  C   LEU B  77      10.671 -14.741  29.940  1.00 92.33           C  
ATOM   3525  CB  LEU B  77       9.435 -12.557  29.783  1.00 92.33           C  
ATOM   3526  HB2 LEU B  77       9.772 -12.026  30.673  1.00 92.33           H  
ATOM   3527  HB3 LEU B  77      10.192 -12.414  29.012  1.00 92.33           H  
ATOM   3528  O   LEU B  77      11.059 -15.020  28.810  1.00 92.33           O  
ATOM   3529  CG  LEU B  77       8.120 -11.941  29.279  1.00 92.33           C  
ATOM   3530  HG  LEU B  77       7.298 -12.222  29.937  1.00 92.33           H  
ATOM   3531  CD1 LEU B  77       8.242 -10.416  29.253  1.00 92.33           C  
ATOM   3532 HD11 LEU B  77       7.319  -9.983  28.868  1.00 92.33           H  
ATOM   3533 HD12 LEU B  77       9.084 -10.110  28.632  1.00 92.33           H  
ATOM   3534 HD13 LEU B  77       8.380 -10.056  30.272  1.00 92.33           H  
ATOM   3535  CD2 LEU B  77       7.784 -12.409  27.861  1.00 92.33           C  
ATOM   3536 HD21 LEU B  77       6.792 -12.047  27.592  1.00 92.33           H  
ATOM   3537 HD22 LEU B  77       7.743 -13.498  27.817  1.00 92.33           H  
ATOM   3538 HD23 LEU B  77       8.525 -12.047  27.149  1.00 92.33           H  
ATOM   3539  N   PHE B  78      11.399 -15.041  31.012  1.00 89.13           N  
ATOM   3540  H   PHE B  78      11.017 -14.843  31.926  1.00 89.13           H  
ATOM   3541  CA  PHE B  78      12.706 -15.674  30.913  1.00 89.13           C  
ATOM   3542  HA  PHE B  78      12.967 -15.804  29.863  1.00 89.13           H  
ATOM   3543  C   PHE B  78      12.714 -17.055  31.543  1.00 89.13           C  
ATOM   3544  CB  PHE B  78      13.774 -14.776  31.531  1.00 89.13           C  
ATOM   3545  HB2 PHE B  78      14.741 -15.261  31.398  1.00 89.13           H  
ATOM   3546  HB3 PHE B  78      13.582 -14.698  32.601  1.00 89.13           H  
ATOM   3547  O   PHE B  78      12.347 -17.251  32.695  1.00 89.13           O  
ATOM   3548  CG  PHE B  78      13.842 -13.386  30.933  1.00 89.13           C  
ATOM   3549  CD1 PHE B  78      13.967 -13.211  29.541  1.00 89.13           C  
ATOM   3550  HD1 PHE B  78      13.993 -14.064  28.880  1.00 89.13           H  
ATOM   3551  CD2 PHE B  78      13.734 -12.261  31.770  1.00 89.13           C  
ATOM   3552  HD2 PHE B  78      13.560 -12.382  32.829  1.00 89.13           H  
ATOM   3553  CE1 PHE B  78      14.000 -11.919  28.995  1.00 89.13           C  
ATOM   3554  HE1 PHE B  78      14.048 -11.793  27.924  1.00 89.13           H  
ATOM   3555  CE2 PHE B  78      13.791 -10.968  31.225  1.00 89.13           C  
ATOM   3556  HE2 PHE B  78      13.678 -10.109  31.869  1.00 89.13           H  
ATOM   3557  CZ  PHE B  78      13.940 -10.797  29.839  1.00 89.13           C  
ATOM   3558  HZ  PHE B  78      13.982  -9.803  29.421  1.00 89.13           H  
ATOM   3559  N   HIS B  79      13.255 -18.021  30.808  1.00 87.41           N  
ATOM   3560  H   HIS B  79      13.516 -17.835  29.850  1.00 87.41           H  
ATOM   3561  CA  HIS B  79      13.451 -19.367  31.319  1.00 87.41           C  
ATOM   3562  HA  HIS B  79      13.542 -19.309  32.403  1.00 87.41           H  
ATOM   3563  C   HIS B  79      14.740 -19.982  30.736  1.00 87.41           C  
ATOM   3564  CB  HIS B  79      12.191 -20.175  31.000  1.00 87.41           C  
ATOM   3565  HB2 HIS B  79      12.180 -20.390  29.932  1.00 87.41           H  
ATOM   3566  HB3 HIS B  79      11.308 -19.596  31.270  1.00 87.41           H  
ATOM   3567  O   HIS B  79      15.117 -19.635  29.615  1.00 87.41           O  
ATOM   3568  CG  HIS B  79      12.141 -21.463  31.748  1.00 87.41           C  
ATOM   3569  CD2 HIS B  79      11.688 -21.679  33.020  1.00 87.41           C  
ATOM   3570  HD2 HIS B  79      11.221 -20.945  33.660  1.00 87.41           H  
ATOM   3571  ND1 HIS B  79      12.732 -22.611  31.313  1.00 87.41           N  
ATOM   3572  HD1 HIS B  79      12.995 -22.786  30.353  1.00 87.41           H  
ATOM   3573  CE1 HIS B  79      12.748 -23.480  32.327  1.00 87.41           C  
ATOM   3574  HE1 HIS B  79      13.169 -24.474  32.278  1.00 87.41           H  
ATOM   3575  NE2 HIS B  79      12.054 -22.988  33.369  1.00 87.41           N  
ATOM   3576  N   PRO B  80      15.448 -20.871  31.465  1.00 78.07           N  
ATOM   3577  CA  PRO B  80      16.646 -21.549  30.951  1.00 78.07           C  
ATOM   3578  HA  PRO B  80      17.404 -20.801  30.720  1.00 78.07           H  
ATOM   3579  C   PRO B  80      16.404 -22.404  29.699  1.00 78.07           C  
ATOM   3580  CB  PRO B  80      17.136 -22.429  32.106  1.00 78.07           C  
ATOM   3581  HB2 PRO B  80      18.222 -22.520  32.108  1.00 78.07           H  
ATOM   3582  HB3 PRO B  80      16.676 -23.415  32.054  1.00 78.07           H  
ATOM   3583  O   PRO B  80      17.271 -22.506  28.840  1.00 78.07           O  
ATOM   3584  CG  PRO B  80      16.630 -21.710  33.353  1.00 78.07           C  
ATOM   3585  HG2 PRO B  80      16.492 -22.395  34.189  1.00 78.07           H  
ATOM   3586  HG3 PRO B  80      17.324 -20.913  33.620  1.00 78.07           H  
ATOM   3587  CD  PRO B  80      15.310 -21.102  32.899  1.00 78.07           C  
ATOM   3588  HD2 PRO B  80      14.506 -21.808  33.104  1.00 78.07           H  
ATOM   3589  HD3 PRO B  80      15.137 -20.174  33.444  1.00 78.07           H  
ATOM   3590  N   ASP B  81      15.227 -23.022  29.611  1.00 77.14           N  
ATOM   3591  H   ASP B  81      14.603 -22.910  30.398  1.00 77.14           H  
ATOM   3592  CA  ASP B  81      14.772 -23.765  28.431  1.00 77.14           C  
ATOM   3593  HA  ASP B  81      15.575 -24.430  28.112  1.00 77.14           H  
ATOM   3594  C   ASP B  81      14.400 -22.793  27.288  1.00 77.14           C  
ATOM   3595  CB  ASP B  81      13.604 -24.680  28.823  1.00 77.14           C  
ATOM   3596  HB2 ASP B  81      12.841 -24.087  29.328  1.00 77.14           H  
ATOM   3597  HB3 ASP B  81      13.963 -25.434  29.524  1.00 77.14           H  
ATOM   3598  O   ASP B  81      13.403 -22.077  27.417  1.00 77.14           O  
ATOM   3599  CG  ASP B  81      12.901 -25.375  27.658  1.00 77.14           C  
ATOM   3600  OD1 ASP B  81      13.435 -25.368  26.523  1.00 77.14           O  
ATOM   3601  OD2 ASP B  81      11.774 -25.840  27.934  1.00 77.14           O  
ATOM   3602  N   PRO B  82      15.141 -22.782  26.159  1.00 74.43           N  
ATOM   3603  CA  PRO B  82      14.875 -21.887  25.035  1.00 74.43           C  
ATOM   3604  HA  PRO B  82      14.836 -20.861  25.401  1.00 74.43           H  
ATOM   3605  C   PRO B  82      13.561 -22.206  24.315  1.00 74.43           C  
ATOM   3606  CB  PRO B  82      16.055 -22.046  24.064  1.00 74.43           C  
ATOM   3607  HB2 PRO B  82      15.719 -22.452  23.109  1.00 74.43           H  
ATOM   3608  HB3 PRO B  82      16.542 -21.085  23.897  1.00 74.43           H  
ATOM   3609  O   PRO B  82      13.075 -21.394  23.527  1.00 74.43           O  
ATOM   3610  CG  PRO B  82      17.025 -23.027  24.720  1.00 74.43           C  
ATOM   3611  HG2 PRO B  82      17.373 -23.775  24.007  1.00 74.43           H  
ATOM   3612  HG3 PRO B  82      17.872 -22.480  25.133  1.00 74.43           H  
ATOM   3613  CD  PRO B  82      16.244 -23.676  25.851  1.00 74.43           C  
ATOM   3614  HD2 PRO B  82      16.913 -23.815  26.700  1.00 74.43           H  
ATOM   3615  HD3 PRO B  82      15.847 -24.637  25.524  1.00 74.43           H  
ATOM   3616  N   THR B  83      12.982 -23.383  24.526  1.00 75.39           N  
ATOM   3617  H   THR B  83      13.396 -24.019  25.192  1.00 75.39           H  
ATOM   3618  CA  THR B  83      11.752 -23.820  23.855  1.00 75.39           C  
ATOM   3619  HA  THR B  83      11.556 -23.166  23.005  1.00 75.39           H  
ATOM   3620  C   THR B  83      10.506 -23.689  24.723  1.00 75.39           C  
ATOM   3621  CB  THR B  83      11.907 -25.225  23.263  1.00 75.39           C  
ATOM   3622  HB  THR B  83      10.959 -25.531  22.819  1.00 75.39           H  
ATOM   3623  O   THR B  83       9.417 -23.967  24.244  1.00 75.39           O  
ATOM   3624  CG2 THR B  83      12.969 -25.228  22.157  1.00 75.39           C  
ATOM   3625 HG21 THR B  83      13.944 -24.966  22.567  1.00 75.39           H  
ATOM   3626 HG22 THR B  83      12.691 -24.515  21.380  1.00 75.39           H  
ATOM   3627 HG23 THR B  83      13.024 -26.227  21.724  1.00 75.39           H  
ATOM   3628  OG1 THR B  83      12.311 -26.210  24.187  1.00 75.39           O  
ATOM   3629  HG1 THR B  83      12.574 -25.842  25.033  1.00 75.39           H  
ATOM   3630  N   ARG B  84      10.640 -23.188  25.957  1.00 80.32           N  
ATOM   3631  H   ARG B  84      11.570 -22.963  26.282  1.00 80.32           H  
ATOM   3632  CA  ARG B  84       9.519 -22.967  26.875  1.00 80.32           C  
ATOM   3633  HA  ARG B  84       9.013 -23.920  27.029  1.00 80.32           H  
ATOM   3634  C   ARG B  84       8.503 -21.979  26.282  1.00 80.32           C  
ATOM   3635  CB  ARG B  84      10.099 -22.456  28.206  1.00 80.32           C  
ATOM   3636  HB2 ARG B  84      10.910 -23.110  28.524  1.00 80.32           H  
ATOM   3637  HB3 ARG B  84      10.529 -21.468  28.037  1.00 80.32           H  
ATOM   3638  O   ARG B  84       8.867 -20.833  26.010  1.00 80.32           O  
ATOM   3639  CG  ARG B  84       9.065 -22.367  29.337  1.00 80.32           C  
ATOM   3640  HG2 ARG B  84       9.415 -21.668  30.096  1.00 80.32           H  
ATOM   3641  HG3 ARG B  84       8.122 -21.983  28.947  1.00 80.32           H  
ATOM   3642  CD  ARG B  84       8.825 -23.733  29.987  1.00 80.32           C  
ATOM   3643  HD2 ARG B  84       7.820 -23.728  30.408  1.00 80.32           H  
ATOM   3644  HD3 ARG B  84       8.854 -24.513  29.226  1.00 80.32           H  
ATOM   3645  NE  ARG B  84       9.778 -24.005  31.083  1.00 80.32           N  
ATOM   3646  HE  ARG B  84       9.853 -23.295  31.798  1.00 80.32           H  
ATOM   3647  NH1 ARG B  84      10.474 -26.117  30.470  1.00 80.32           N  
ATOM   3648 HH11 ARG B  84      10.866 -27.020  30.694  1.00 80.32           H  
ATOM   3649 HH12 ARG B  84      10.468 -25.882  29.487  1.00 80.32           H  
ATOM   3650  NH2 ARG B  84      10.734 -25.437  32.563  1.00 80.32           N  
ATOM   3651 HH21 ARG B  84      11.082 -26.358  32.792  1.00 80.32           H  
ATOM   3652 HH22 ARG B  84      10.796 -24.674  33.222  1.00 80.32           H  
ATOM   3653  CZ  ARG B  84      10.317 -25.179  31.357  1.00 80.32           C  
ATOM   3654  N   SER B  85       7.242 -22.386  26.149  1.00 86.54           N  
ATOM   3655  H   SER B  85       7.025 -23.369  26.233  1.00 86.54           H  
ATOM   3656  CA  SER B  85       6.134 -21.510  25.740  1.00 86.54           C  
ATOM   3657  HA  SER B  85       6.289 -21.219  24.701  1.00 86.54           H  
ATOM   3658  C   SER B  85       6.054 -20.248  26.600  1.00 86.54           C  
ATOM   3659  CB  SER B  85       4.799 -22.255  25.830  1.00 86.54           C  
ATOM   3660  HB2 SER B  85       4.006 -21.647  25.396  1.00 86.54           H  
ATOM   3661  HB3 SER B  85       4.562 -22.458  26.875  1.00 86.54           H  
ATOM   3662  O   SER B  85       6.371 -20.278  27.788  1.00 86.54           O  
ATOM   3663  OG  SER B  85       4.893 -23.472  25.131  1.00 86.54           O  
ATOM   3664  HG  SER B  85       5.046 -23.244  24.211  1.00 86.54           H  
ATOM   3665  N   GLY B  86       5.660 -19.124  26.000  1.00 90.64           N  
ATOM   3666  H   GLY B  86       5.345 -19.169  25.042  1.00 90.64           H  
ATOM   3667  CA  GLY B  86       5.522 -17.846  26.710  1.00 90.64           C  
ATOM   3668  HA2 GLY B  86       4.906 -17.180  26.106  1.00 90.64           H  
ATOM   3669  HA3 GLY B  86       5.006 -18.012  27.656  1.00 90.64           H  
ATOM   3670  C   GLY B  86       6.822 -17.097  27.013  1.00 90.64           C  
ATOM   3671  O   GLY B  86       6.778 -15.970  27.492  1.00 90.64           O  
ATOM   3672  N   THR B  87       7.986 -17.677  26.708  1.00 90.58           N  
ATOM   3673  H   THR B  87       7.966 -18.629  26.371  1.00 90.58           H  
ATOM   3674  CA  THR B  87       9.283 -17.058  27.033  1.00 90.58           C  
ATOM   3675  HA  THR B  87       9.118 -16.313  27.811  1.00 90.58           H  
ATOM   3676  C   THR B  87       9.910 -16.333  25.847  1.00 90.58           C  
ATOM   3677  CB  THR B  87      10.271 -18.066  27.620  1.00 90.58           C  
ATOM   3678  HB  THR B  87      11.163 -17.532  27.948  1.00 90.58           H  
ATOM   3679  O   THR B  87       9.773 -16.764  24.701  1.00 90.58           O  
ATOM   3680  CG2 THR B  87       9.671 -18.788  28.822  1.00 90.58           C  
ATOM   3681 HG21 THR B  87       9.464 -18.066  29.611  1.00 90.58           H  
ATOM   3682 HG22 THR B  87       8.747 -19.303  28.560  1.00 90.58           H  
ATOM   3683 HG23 THR B  87      10.385 -19.525  29.189  1.00 90.58           H  
ATOM   3684  OG1 THR B  87      10.662 -19.023  26.657  1.00 90.58           O  
ATOM   3685  HG1 THR B  87       9.957 -19.671  26.595  1.00 90.58           H  
ATOM   3686  N   ALA B  88      10.654 -15.267  26.124  1.00 92.04           N  
ATOM   3687  H   ALA B  88      10.746 -15.002  27.094  1.00 92.04           H  
ATOM   3688  CA  ALA B  88      11.464 -14.520  25.179  1.00 92.04           C  
ATOM   3689  HA  ALA B  88      11.200 -14.849  24.174  1.00 92.04           H  
ATOM   3690  C   ALA B  88      12.969 -14.773  25.401  1.00 92.04           C  
ATOM   3691  CB  ALA B  88      11.102 -13.036  25.283  1.00 92.04           C  
ATOM   3692  HB1 ALA B  88      11.299 -12.675  26.293  1.00 92.04           H  
ATOM   3693  HB2 ALA B  88      10.046 -12.895  25.052  1.00 92.04           H  
ATOM   3694  HB3 ALA B  88      11.704 -12.462  24.578  1.00 92.04           H  
ATOM   3695  O   ALA B  88      13.459 -14.872  26.525  1.00 92.04           O  
ATOM   3696  N   HIS B  89      13.739 -14.853  24.318  1.00 87.62           N  
ATOM   3697  H   HIS B  89      13.282 -14.827  23.417  1.00 87.62           H  
ATOM   3698  CA  HIS B  89      15.202 -14.984  24.353  1.00 87.62           C  
ATOM   3699  HA  HIS B  89      15.503 -15.609  25.193  1.00 87.62           H  
ATOM   3700  C   HIS B  89      15.900 -13.647  24.526  1.00 87.62           C  
ATOM   3701  CB  HIS B  89      15.690 -15.617  23.048  1.00 87.62           C  
ATOM   3702  HB2 HIS B  89      15.353 -15.015  22.204  1.00 87.62           H  
ATOM   3703  HB3 HIS B  89      16.780 -15.622  23.042  1.00 87.62           H  
ATOM   3704  O   HIS B  89      16.994 -13.580  25.084  1.00 87.62           O  
ATOM   3705  CG  HIS B  89      15.232 -17.027  22.839  1.00 87.62           C  
ATOM   3706  CD2 HIS B  89      14.596 -17.823  23.748  1.00 87.62           C  
ATOM   3707  HD2 HIS B  89      14.311 -17.565  24.758  1.00 87.62           H  
ATOM   3708  ND1 HIS B  89      15.387 -17.720  21.644  1.00 87.62           N  
ATOM   3709  CE1 HIS B  89      14.843 -18.920  21.861  1.00 87.62           C  
ATOM   3710  HE1 HIS B  89      14.762 -19.703  21.120  1.00 87.62           H  
ATOM   3711  NE2 HIS B  89      14.352 -19.004  23.102  1.00 87.62           N  
ATOM   3712  HE2 HIS B  89      13.843 -19.797  23.464  1.00 87.62           H  
ATOM   3713  N   GLN B  90      15.271 -12.592  24.023  1.00 90.34           N  
ATOM   3714  H   GLN B  90      14.357 -12.731  23.617  1.00 90.34           H  
ATOM   3715  CA  GLN B  90      15.812 -11.251  24.042  1.00 90.34           C  
ATOM   3716  HA  GLN B  90      16.876 -11.300  23.810  1.00 90.34           H  
ATOM   3717  C   GLN B  90      15.661 -10.638  25.445  1.00 90.34           C  
ATOM   3718  CB  GLN B  90      15.134 -10.479  22.908  1.00 90.34           C  
ATOM   3719  HB2 GLN B  90      14.050 -10.508  23.019  1.00 90.34           H  
ATOM   3720  HB3 GLN B  90      15.410 -10.943  21.961  1.00 90.34           H  
ATOM   3721  O   GLN B  90      14.552 -10.429  25.928  1.00 90.34           O  
ATOM   3722  CG  GLN B  90      15.608  -9.038  22.923  1.00 90.34           C  
ATOM   3723  HG2 GLN B  90      15.127  -8.577  23.786  1.00 90.34           H  
ATOM   3724  HG3 GLN B  90      16.691  -9.001  23.040  1.00 90.34           H  
ATOM   3725  CD  GLN B  90      15.239  -8.248  21.681  1.00 90.34           C  
ATOM   3726  NE2 GLN B  90      14.854  -7.008  21.866  1.00 90.34           N  
ATOM   3727 HE21 GLN B  90      14.995  -6.625  22.789  1.00 90.34           H  
ATOM   3728 HE22 GLN B  90      14.703  -6.392  21.080  1.00 90.34           H  
ATOM   3729  OE1 GLN B  90      15.324  -8.713  20.557  1.00 90.34           O  
ATOM   3730  N   ARG B  91      16.794 -10.359  26.103  1.00 92.14           N  
ATOM   3731  H   ARG B  91      17.662 -10.566  25.631  1.00 92.14           H  
ATOM   3732  CA  ARG B  91      16.879  -9.898  27.507  1.00 92.14           C  
ATOM   3733  HA  ARG B  91      16.040 -10.303  28.072  1.00 92.14           H  
ATOM   3734  C   ARG B  91      16.793  -8.375  27.669  1.00 92.14           C  
ATOM   3735  CB  ARG B  91      18.200 -10.408  28.110  1.00 92.14           C  
ATOM   3736  HB2 ARG B  91      19.020 -10.023  27.504  1.00 92.14           H  
ATOM   3737  HB3 ARG B  91      18.324  -9.998  29.112  1.00 92.14           H  
ATOM   3738  O   ARG B  91      16.647  -7.878  28.781  1.00 92.14           O  
ATOM   3739  CG  ARG B  91      18.332 -11.939  28.180  1.00 92.14           C  
ATOM   3740  HG2 ARG B  91      17.923 -12.402  27.283  1.00 92.14           H  
ATOM   3741  HG3 ARG B  91      19.393 -12.186  28.231  1.00 92.14           H  
ATOM   3742  CD  ARG B  91      17.650 -12.517  29.423  1.00 92.14           C  
ATOM   3743  HD2 ARG B  91      18.107 -12.072  30.307  1.00 92.14           H  
ATOM   3744  HD3 ARG B  91      16.595 -12.246  29.403  1.00 92.14           H  
ATOM   3745  NE  ARG B  91      17.780 -13.985  29.466  1.00 92.14           N  
ATOM   3746  HE  ARG B  91      17.956 -14.442  28.582  1.00 92.14           H  
ATOM   3747  NH1 ARG B  91      17.239 -14.257  31.678  1.00 92.14           N  
ATOM   3748 HH11 ARG B  91      17.005 -14.854  32.458  1.00 92.14           H  
ATOM   3749 HH12 ARG B  91      17.002 -13.276  31.715  1.00 92.14           H  
ATOM   3750  NH2 ARG B  91      17.689 -16.051  30.425  1.00 92.14           N  
ATOM   3751 HH21 ARG B  91      17.868 -16.475  29.525  1.00 92.14           H  
ATOM   3752 HH22 ARG B  91      17.488 -16.635  31.223  1.00 92.14           H  
ATOM   3753  CZ  ARG B  91      17.575 -14.755  30.520  1.00 92.14           C  
ATOM   3754  N   GLY B  92      16.919  -7.647  26.570  1.00 94.09           N  
ATOM   3755  H   GLY B  92      17.000  -8.142  25.694  1.00 94.09           H  
ATOM   3756  CA  GLY B  92      16.887  -6.190  26.486  1.00 94.09           C  
ATOM   3757  HA2 GLY B  92      16.119  -5.785  27.145  1.00 94.09           H  
ATOM   3758  HA3 GLY B  92      17.854  -5.781  26.777  1.00 94.09           H  
ATOM   3759  C   GLY B  92      16.584  -5.769  25.051  1.00 94.09           C  
ATOM   3760  O   GLY B  92      16.394  -6.616  24.190  1.00 94.09           O  
ATOM   3761  N   GLY B  93      16.512  -4.486  24.753  1.00 96.42           N  
ATOM   3762  H   GLY B  93      16.697  -3.803  25.474  1.00 96.42           H  
ATOM   3763  CA  GLY B  93      16.205  -3.996  23.408  1.00 96.42           C  
ATOM   3764  HA2 GLY B  93      15.253  -4.403  23.066  1.00 96.42           H  
ATOM   3765  HA3 GLY B  93      16.976  -4.314  22.705  1.00 96.42           H  
ATOM   3766  C   GLY B  93      16.110  -2.482  23.385  1.00 96.42           C  
ATOM   3767  O   GLY B  93      16.284  -1.827  24.412  1.00 96.42           O  
ATOM   3768  N   GLY B  94      15.832  -1.914  22.217  1.00 98.12           N  
ATOM   3769  H   GLY B  94      15.687  -2.497  21.405  1.00 98.12           H  
ATOM   3770  CA  GLY B  94      15.528  -0.491  22.117  1.00 98.12           C  
ATOM   3771  HA2 GLY B  94      15.753  -0.141  21.109  1.00 98.12           H  
ATOM   3772  HA3 GLY B  94      16.135   0.083  22.817  1.00 98.12           H  
ATOM   3773  C   GLY B  94      14.049  -0.243  22.389  1.00 98.12           C  
ATOM   3774  O   GLY B  94      13.230  -0.494  21.517  1.00 98.12           O  
ATOM   3775  N   PHE B  95      13.684   0.262  23.563  1.00 97.58           N  
ATOM   3776  H   PHE B  95      14.393   0.459  24.255  1.00 97.58           H  
ATOM   3777  CA  PHE B  95      12.285   0.542  23.907  1.00 97.58           C  
ATOM   3778  HA  PHE B  95      11.636   0.247  23.082  1.00 97.58           H  
ATOM   3779  C   PHE B  95      12.043   2.031  24.129  1.00 97.58           C  
ATOM   3780  CB  PHE B  95      11.858  -0.296  25.114  1.00 97.58           C  
ATOM   3781  HB2 PHE B  95      12.543  -0.121  25.944  1.00 97.58           H  
ATOM   3782  HB3 PHE B  95      10.867   0.034  25.424  1.00 97.58           H  
ATOM   3783  O   PHE B  95      12.932   2.759  24.575  1.00 97.58           O  
ATOM   3784  CG  PHE B  95      11.800  -1.776  24.799  1.00 97.58           C  
ATOM   3785  CD1 PHE B  95      10.644  -2.319  24.213  1.00 97.58           C  
ATOM   3786  HD1 PHE B  95       9.777  -1.695  24.053  1.00 97.58           H  
ATOM   3787  CD2 PHE B  95      12.917  -2.597  25.035  1.00 97.58           C  
ATOM   3788  HD2 PHE B  95      13.804  -2.188  25.496  1.00 97.58           H  
ATOM   3789  CE1 PHE B  95      10.613  -3.664  23.820  1.00 97.58           C  
ATOM   3790  HE1 PHE B  95       9.733  -4.056  23.332  1.00 97.58           H  
ATOM   3791  CE2 PHE B  95      12.881  -3.948  24.652  1.00 97.58           C  
ATOM   3792  HE2 PHE B  95      13.746  -4.575  24.810  1.00 97.58           H  
ATOM   3793  CZ  PHE B  95      11.735  -4.479  24.039  1.00 97.58           C  
ATOM   3794  HZ  PHE B  95      11.719  -5.510  23.717  1.00 97.58           H  
ATOM   3795  N   LEU B  96      10.827   2.480  23.819  1.00 95.26           N  
ATOM   3796  H   LEU B  96      10.145   1.828  23.457  1.00 95.26           H  
ATOM   3797  CA  LEU B  96      10.400   3.854  24.067  1.00 95.26           C  
ATOM   3798  HA  LEU B  96      11.239   4.528  23.894  1.00 95.26           H  
ATOM   3799  C   LEU B  96       9.951   4.016  25.525  1.00 95.26           C  
ATOM   3800  CB  LEU B  96       9.260   4.225  23.104  1.00 95.26           C  
ATOM   3801  HB2 LEU B  96       8.976   5.263  23.279  1.00 95.26           H  
ATOM   3802  HB3 LEU B  96       8.399   3.601  23.347  1.00 95.26           H  
ATOM   3803  O   LEU B  96       9.185   3.193  26.032  1.00 95.26           O  
ATOM   3804  CG  LEU B  96       9.581   4.039  21.611  1.00 95.26           C  
ATOM   3805  HG  LEU B  96       9.887   3.010  21.420  1.00 95.26           H  
ATOM   3806  CD1 LEU B  96       8.322   4.313  20.799  1.00 95.26           C  
ATOM   3807 HD11 LEU B  96       7.523   3.660  21.149  1.00 95.26           H  
ATOM   3808 HD12 LEU B  96       8.021   5.352  20.937  1.00 95.26           H  
ATOM   3809 HD13 LEU B  96       8.506   4.121  19.742  1.00 95.26           H  
ATOM   3810  CD2 LEU B  96      10.689   4.975  21.137  1.00 95.26           C  
ATOM   3811 HD21 LEU B  96      10.412   6.014  21.315  1.00 95.26           H  
ATOM   3812 HD22 LEU B  96      10.864   4.821  20.073  1.00 95.26           H  
ATOM   3813 HD23 LEU B  96      11.612   4.750  21.673  1.00 95.26           H  
ATOM   3814  N   THR B  97      10.361   5.109  26.166  1.00 84.81           N  
ATOM   3815  H   THR B  97      11.017   5.736  25.724  1.00 84.81           H  
ATOM   3816  CA  THR B  97       9.819   5.555  27.464  1.00 84.81           C  
ATOM   3817  HA  THR B  97       9.727   4.705  28.140  1.00 84.81           H  
ATOM   3818  C   THR B  97       8.423   6.165  27.328  1.00 84.81           C  
ATOM   3819  CB  THR B  97      10.760   6.591  28.100  1.00 84.81           C  
ATOM   3820  HB  THR B  97      10.280   7.057  28.961  1.00 84.81           H  
ATOM   3821  O   THR B  97       7.648   6.162  28.274  1.00 84.81           O  
ATOM   3822  CG2 THR B  97      12.058   5.914  28.557  1.00 84.81           C  
ATOM   3823 HG21 THR B  97      11.828   5.133  29.281  1.00 84.81           H  
ATOM   3824 HG22 THR B  97      12.582   5.479  27.705  1.00 84.81           H  
ATOM   3825 HG23 THR B  97      12.700   6.658  29.029  1.00 84.81           H  
ATOM   3826  OG1 THR B  97      11.123   7.580  27.154  1.00 84.81           O  
ATOM   3827  HG1 THR B  97      10.530   8.332  27.216  1.00 84.81           H  
ATOM   3828  N   GLU B  98       8.073   6.638  26.129  1.00 87.03           N  
ATOM   3829  H   GLU B  98       8.803   6.693  25.433  1.00 87.03           H  
ATOM   3830  CA  GLU B  98       6.840   7.393  25.866  1.00 87.03           C  
ATOM   3831  HA  GLU B  98       6.590   7.974  26.754  1.00 87.03           H  
ATOM   3832  C   GLU B  98       5.615   6.512  25.565  1.00 87.03           C  
ATOM   3833  CB  GLU B  98       7.079   8.386  24.712  1.00 87.03           C  
ATOM   3834  HB2 GLU B  98       6.201   9.023  24.611  1.00 87.03           H  
ATOM   3835  HB3 GLU B  98       7.192   7.826  23.784  1.00 87.03           H  
ATOM   3836  O   GLU B  98       4.522   7.023  25.355  1.00 87.03           O  
ATOM   3837  CG  GLU B  98       8.315   9.284  24.883  1.00 87.03           C  
ATOM   3838  HG2 GLU B  98       8.299  10.051  24.109  1.00 87.03           H  
ATOM   3839  HG3 GLU B  98       9.207   8.680  24.718  1.00 87.03           H  
ATOM   3840  CD  GLU B  98       8.377   9.946  26.267  1.00 87.03           C  
ATOM   3841  OE1 GLU B  98       9.437   9.786  26.919  1.00 87.03           O  
ATOM   3842  OE2 GLU B  98       7.356  10.529  26.687  1.00 87.03           O  
ATOM   3843  N   ALA B  99       5.745   5.181  25.532  1.00 94.22           N  
ATOM   3844  H   ALA B  99       6.642   4.784  25.774  1.00 94.22           H  
ATOM   3845  CA  ALA B  99       4.650   4.295  25.106  1.00 94.22           C  
ATOM   3846  HA  ALA B  99       4.365   4.570  24.090  1.00 94.22           H  
ATOM   3847  C   ALA B  99       3.379   4.417  25.980  1.00 94.22           C  
ATOM   3848  CB  ALA B  99       5.182   2.858  25.091  1.00 94.22           C  
ATOM   3849  HB1 ALA B  99       6.029   2.781  24.409  1.00 94.22           H  
ATOM   3850  HB2 ALA B  99       4.397   2.179  24.757  1.00 94.22           H  
ATOM   3851  HB3 ALA B  99       5.498   2.570  26.094  1.00 94.22           H  
ATOM   3852  O   ALA B  99       2.255   4.207  25.503  1.00 94.22           O  
ATOM   3853  N   THR B 100       3.545   4.766  27.260  1.00 96.19           N  
ATOM   3854  H   THR B 100       4.486   4.913  27.596  1.00 96.19           H  
ATOM   3855  CA  THR B 100       2.457   4.973  28.229  1.00 96.19           C  
ATOM   3856  HA  THR B 100       1.559   4.476  27.865  1.00 96.19           H  
ATOM   3857  C   THR B 100       2.085   6.448  28.423  1.00 96.19           C  
ATOM   3858  CB  THR B 100       2.807   4.341  29.586  1.00 96.19           C  
ATOM   3859  HB  THR B 100       1.966   4.460  30.270  1.00 96.19           H  
ATOM   3860  O   THR B 100       1.194   6.737  29.222  1.00 96.19           O  
ATOM   3861  CG2 THR B 100       3.137   2.851  29.475  1.00 96.19           C  
ATOM   3862 HG21 THR B 100       2.318   2.320  28.988  1.00 96.19           H  
ATOM   3863 HG22 THR B 100       4.059   2.706  28.911  1.00 96.19           H  
ATOM   3864 HG23 THR B 100       3.283   2.443  30.475  1.00 96.19           H  
ATOM   3865  OG1 THR B 100       3.937   4.973  30.127  1.00 96.19           O  
ATOM   3866  HG1 THR B 100       3.698   5.840  30.464  1.00 96.19           H  
ATOM   3867  N   ALA B 101       2.749   7.378  27.731  1.00 96.01           N  
ATOM   3868  H   ALA B 101       3.401   7.087  27.016  1.00 96.01           H  
ATOM   3869  CA  ALA B 101       2.527   8.817  27.834  1.00 96.01           C  
ATOM   3870  HA  ALA B 101       1.953   9.030  28.735  1.00 96.01           H  
ATOM   3871  C   ALA B 101       1.725   9.331  26.627  1.00 96.01           C  
ATOM   3872  CB  ALA B 101       3.884   9.517  27.974  1.00 96.01           C  
ATOM   3873  HB1 ALA B 101       3.738  10.590  28.103  1.00 96.01           H  
ATOM   3874  HB2 ALA B 101       4.427   9.124  28.833  1.00 96.01           H  
ATOM   3875  HB3 ALA B 101       4.479   9.359  27.075  1.00 96.01           H  
ATOM   3876  O   ALA B 101       1.958   8.915  25.496  1.00 96.01           O  
ATOM   3877  N   PHE B 102       0.740  10.198  26.876  1.00 96.32           N  
ATOM   3878  H   PHE B 102       0.580  10.497  27.827  1.00 96.32           H  
ATOM   3879  CA  PHE B 102      -0.062  10.852  25.836  1.00 96.32           C  
ATOM   3880  HA  PHE B 102       0.603  11.220  25.055  1.00 96.32           H  
ATOM   3881  C   PHE B 102      -0.843  12.033  26.428  1.00 96.32           C  
ATOM   3882  CB  PHE B 102      -1.049   9.832  25.241  1.00 96.32           C  
ATOM   3883  HB2 PHE B 102      -0.496   8.971  24.865  1.00 96.32           H  
ATOM   3884  HB3 PHE B 102      -1.704   9.475  26.036  1.00 96.32           H  
ATOM   3885  O   PHE B 102      -1.288  11.952  27.577  1.00 96.32           O  
ATOM   3886  CG  PHE B 102      -1.887  10.357  24.094  1.00 96.32           C  
ATOM   3887  CD1 PHE B 102      -3.292  10.306  24.159  1.00 96.32           C  
ATOM   3888  HD1 PHE B 102      -3.778   9.929  25.047  1.00 96.32           H  
ATOM   3889  CD2 PHE B 102      -1.259  10.858  22.938  1.00 96.32           C  
ATOM   3890  HD2 PHE B 102      -0.181  10.900  22.876  1.00 96.32           H  
ATOM   3891  CE1 PHE B 102      -4.065  10.732  23.065  1.00 96.32           C  
ATOM   3892  HE1 PHE B 102      -5.143  10.685  23.111  1.00 96.32           H  
ATOM   3893  CE2 PHE B 102      -2.032  11.289  21.849  1.00 96.32           C  
ATOM   3894  HE2 PHE B 102      -1.540  11.668  20.965  1.00 96.32           H  
ATOM   3895  CZ  PHE B 102      -3.434  11.224  21.911  1.00 96.32           C  
ATOM   3896  HZ  PHE B 102      -4.024  11.564  21.072  1.00 96.32           H  
ATOM   3897  N   ASP B 103      -1.076  13.093  25.646  1.00 94.04           N  
ATOM   3898  H   ASP B 103      -0.647  13.112  24.732  1.00 94.04           H  
ATOM   3899  CA  ASP B 103      -1.978  14.199  26.010  1.00 94.04           C  
ATOM   3900  HA  ASP B 103      -2.158  14.161  27.084  1.00 94.04           H  
ATOM   3901  C   ASP B 103      -3.337  14.072  25.291  1.00 94.04           C  
ATOM   3902  CB  ASP B 103      -1.316  15.568  25.777  1.00 94.04           C  
ATOM   3903  HB2 ASP B 103      -1.177  15.737  24.709  1.00 94.04           H  
ATOM   3904  HB3 ASP B 103      -0.333  15.562  26.248  1.00 94.04           H  
ATOM   3905  O   ASP B 103      -3.542  14.635  24.211  1.00 94.04           O  
ATOM   3906  CG  ASP B 103      -2.136  16.727  26.381  1.00 94.04           C  
ATOM   3907  OD1 ASP B 103      -3.344  16.538  26.686  1.00 94.04           O  
ATOM   3908  OD2 ASP B 103      -1.563  17.827  26.543  1.00 94.04           O  
ATOM   3909  N   PRO B 104      -4.315  13.347  25.867  1.00 92.33           N  
ATOM   3910  CA  PRO B 104      -5.614  13.178  25.227  1.00 92.33           C  
ATOM   3911  HA  PRO B 104      -5.479  12.799  24.214  1.00 92.33           H  
ATOM   3912  C   PRO B 104      -6.408  14.485  25.131  1.00 92.33           C  
ATOM   3913  CB  PRO B 104      -6.320  12.122  26.075  1.00 92.33           C  
ATOM   3914  HB2 PRO B 104      -7.404  12.238  26.086  1.00 92.33           H  
ATOM   3915  HB3 PRO B 104      -6.038  11.148  25.674  1.00 92.33           H  
ATOM   3916  O   PRO B 104      -7.146  14.680  24.165  1.00 92.33           O  
ATOM   3917  CG  PRO B 104      -5.705  12.276  27.464  1.00 92.33           C  
ATOM   3918  HG2 PRO B 104      -5.776  11.356  28.044  1.00 92.33           H  
ATOM   3919  HG3 PRO B 104      -6.177  13.106  27.990  1.00 92.33           H  
ATOM   3920  CD  PRO B 104      -4.260  12.625  27.130  1.00 92.33           C  
ATOM   3921  HD2 PRO B 104      -3.829  13.228  27.930  1.00 92.33           H  
ATOM   3922  HD3 PRO B 104      -3.692  11.706  26.992  1.00 92.33           H  
ATOM   3923  N   ALA B 105      -6.245  15.402  26.091  1.00 89.02           N  
ATOM   3924  H   ALA B 105      -5.464  15.299  26.724  1.00 89.02           H  
ATOM   3925  CA  ALA B 105      -6.982  16.662  26.108  1.00 89.02           C  
ATOM   3926  HA  ALA B 105      -8.042  16.447  25.976  1.00 89.02           H  
ATOM   3927  C   ALA B 105      -6.552  17.578  24.955  1.00 89.02           C  
ATOM   3928  CB  ALA B 105      -6.781  17.334  27.470  1.00 89.02           C  
ATOM   3929  HB1 ALA B 105      -7.131  16.674  28.264  1.00 89.02           H  
ATOM   3930  HB2 ALA B 105      -7.344  18.267  27.502  1.00 89.02           H  
ATOM   3931  HB3 ALA B 105      -5.724  17.551  27.623  1.00 89.02           H  
ATOM   3932  O   ALA B 105      -7.398  18.244  24.356  1.00 89.02           O  
ATOM   3933  N   PHE B 106      -5.263  17.566  24.604  1.00 91.96           N  
ATOM   3934  H   PHE B 106      -4.613  17.038  25.169  1.00 91.96           H  
ATOM   3935  CA  PHE B 106      -4.732  18.297  23.457  1.00 91.96           C  
ATOM   3936  HA  PHE B 106      -4.874  19.365  23.623  1.00 91.96           H  
ATOM   3937  C   PHE B 106      -5.439  17.939  22.143  1.00 91.96           C  
ATOM   3938  CB  PHE B 106      -3.232  18.023  23.361  1.00 91.96           C  
ATOM   3939  HB2 PHE B 106      -2.766  18.304  24.306  1.00 91.96           H  
ATOM   3940  HB3 PHE B 106      -3.057  16.959  23.201  1.00 91.96           H  
ATOM   3941  O   PHE B 106      -5.820  18.832  21.389  1.00 91.96           O  
ATOM   3942  CG  PHE B 106      -2.560  18.803  22.262  1.00 91.96           C  
ATOM   3943  CD1 PHE B 106      -2.378  18.231  20.992  1.00 91.96           C  
ATOM   3944  HD1 PHE B 106      -2.712  17.223  20.794  1.00 91.96           H  
ATOM   3945  CD2 PHE B 106      -2.114  20.108  22.522  1.00 91.96           C  
ATOM   3946  HD2 PHE B 106      -2.198  20.509  23.521  1.00 91.96           H  
ATOM   3947  CE1 PHE B 106      -1.742  18.967  19.981  1.00 91.96           C  
ATOM   3948  HE1 PHE B 106      -1.573  18.522  19.011  1.00 91.96           H  
ATOM   3949  CE2 PHE B 106      -1.498  20.854  21.508  1.00 91.96           C  
ATOM   3950  HE2 PHE B 106      -1.111  21.843  21.707  1.00 91.96           H  
ATOM   3951  CZ  PHE B 106      -1.303  20.275  20.247  1.00 91.96           C  
ATOM   3952  HZ  PHE B 106      -0.764  20.834  19.497  1.00 91.96           H  
ATOM   3953  N   PHE B 107      -5.689  16.648  21.910  1.00 91.11           N  
ATOM   3954  H   PHE B 107      -5.333  15.975  22.574  1.00 91.11           H  
ATOM   3955  CA  PHE B 107      -6.356  16.146  20.704  1.00 91.11           C  
ATOM   3956  HA  PHE B 107      -6.145  16.838  19.888  1.00 91.11           H  
ATOM   3957  C   PHE B 107      -7.890  16.096  20.813  1.00 91.11           C  
ATOM   3958  CB  PHE B 107      -5.748  14.790  20.318  1.00 91.11           C  
ATOM   3959  HB2 PHE B 107      -5.870  14.093  21.147  1.00 91.11           H  
ATOM   3960  HB3 PHE B 107      -6.289  14.382  19.464  1.00 91.11           H  
ATOM   3961  O   PHE B 107      -8.549  15.509  19.956  1.00 91.11           O  
ATOM   3962  CG  PHE B 107      -4.286  14.882  19.933  1.00 91.11           C  
ATOM   3963  CD1 PHE B 107      -3.922  15.429  18.687  1.00 91.11           C  
ATOM   3964  HD1 PHE B 107      -4.682  15.768  17.998  1.00 91.11           H  
ATOM   3965  CD2 PHE B 107      -3.287  14.451  20.825  1.00 91.11           C  
ATOM   3966  HD2 PHE B 107      -3.553  14.042  21.789  1.00 91.11           H  
ATOM   3967  CE1 PHE B 107      -2.565  15.547  18.339  1.00 91.11           C  
ATOM   3968  HE1 PHE B 107      -2.280  15.967  17.386  1.00 91.11           H  
ATOM   3969  CE2 PHE B 107      -1.931  14.567  20.476  1.00 91.11           C  
ATOM   3970  HE2 PHE B 107      -1.166  14.246  21.168  1.00 91.11           H  
ATOM   3971  CZ  PHE B 107      -1.571  15.120  19.236  1.00 91.11           C  
ATOM   3972  HZ  PHE B 107      -0.529  15.225  18.973  1.00 91.11           H  
ATOM   3973  N   GLY B 108      -8.478  16.679  21.865  1.00 84.30           N  
ATOM   3974  H   GLY B 108      -7.895  17.158  22.536  1.00 84.30           H  
ATOM   3975  CA  GLY B 108      -9.927  16.650  22.089  1.00 84.30           C  
ATOM   3976  HA2 GLY B 108     -10.157  17.279  22.949  1.00 84.30           H  
ATOM   3977  HA3 GLY B 108     -10.434  17.054  21.212  1.00 84.30           H  
ATOM   3978  C   GLY B 108     -10.488  15.247  22.362  1.00 84.30           C  
ATOM   3979  O   GLY B 108     -11.672  15.006  22.132  1.00 84.30           O  
ATOM   3980  N   MET B 109      -9.651  14.324  22.839  1.00 85.80           N  
ATOM   3981  H   MET B 109      -8.712  14.615  23.069  1.00 85.80           H  
ATOM   3982  CA  MET B 109      -9.991  12.930  23.119  1.00 85.80           C  
ATOM   3983  HA  MET B 109     -10.859  12.651  22.522  1.00 85.80           H  
ATOM   3984  C   MET B 109     -10.332  12.735  24.600  1.00 85.80           C  
ATOM   3985  CB  MET B 109      -8.816  12.047  22.683  1.00 85.80           C  
ATOM   3986  HB2 MET B 109      -8.575  12.280  21.646  1.00 85.80           H  
ATOM   3987  HB3 MET B 109      -7.945  12.273  23.298  1.00 85.80           H  
ATOM   3988  O   MET B 109      -9.694  13.301  25.490  1.00 85.80           O  
ATOM   3989  CG  MET B 109      -9.124  10.554  22.800  1.00 85.80           C  
ATOM   3990  HG2 MET B 109      -9.968  10.315  22.152  1.00 85.80           H  
ATOM   3991  HG3 MET B 109      -9.403  10.324  23.828  1.00 85.80           H  
ATOM   3992  SD  MET B 109      -7.735   9.482  22.370  1.00 85.80           S  
ATOM   3993  CE  MET B 109      -7.556   9.883  20.617  1.00 85.80           C  
ATOM   3994  HE1 MET B 109      -6.909   9.143  20.148  1.00 85.80           H  
ATOM   3995  HE2 MET B 109      -7.110  10.872  20.507  1.00 85.80           H  
ATOM   3996  HE3 MET B 109      -8.541   9.873  20.150  1.00 85.80           H  
ATOM   3997  N   SER B 110     -11.334  11.904  24.898  1.00 83.13           N  
ATOM   3998  H   SER B 110     -11.786  11.405  24.146  1.00 83.13           H  
ATOM   3999  CA  SER B 110     -11.659  11.592  26.295  1.00 83.13           C  
ATOM   4000  HA  SER B 110     -11.672  12.541  26.830  1.00 83.13           H  
ATOM   4001  C   SER B 110     -10.593  10.679  26.929  1.00 83.13           C  
ATOM   4002  CB  SER B 110     -13.061  10.990  26.428  1.00 83.13           C  
ATOM   4003  HB2 SER B 110     -13.382  11.093  27.464  1.00 83.13           H  
ATOM   4004  HB3 SER B 110     -13.759  11.541  25.798  1.00 83.13           H  
ATOM   4005  O   SER B 110     -10.064   9.804  26.244  1.00 83.13           O  
ATOM   4006  OG  SER B 110     -13.088   9.616  26.093  1.00 83.13           O  
ATOM   4007  HG  SER B 110     -12.995   9.527  25.142  1.00 83.13           H  
ATOM   4008  N   PRO B 111     -10.319  10.777  28.246  1.00 85.33           N  
ATOM   4009  CA  PRO B 111      -9.372   9.875  28.910  1.00 85.33           C  
ATOM   4010  HA  PRO B 111      -8.386  10.015  28.468  1.00 85.33           H  
ATOM   4011  C   PRO B 111      -9.751   8.388  28.809  1.00 85.33           C  
ATOM   4012  CB  PRO B 111      -9.339  10.330  30.373  1.00 85.33           C  
ATOM   4013  HB2 PRO B 111     -10.087   9.791  30.954  1.00 85.33           H  
ATOM   4014  HB3 PRO B 111      -8.350  10.196  30.810  1.00 85.33           H  
ATOM   4015  O   PRO B 111      -8.877   7.531  28.757  1.00 85.33           O  
ATOM   4016  CG  PRO B 111      -9.726  11.806  30.296  1.00 85.33           C  
ATOM   4017  HG2 PRO B 111      -8.851  12.398  30.031  1.00 85.33           H  
ATOM   4018  HG3 PRO B 111     -10.163  12.161  31.229  1.00 85.33           H  
ATOM   4019  CD  PRO B 111     -10.731  11.843  29.147  1.00 85.33           C  
ATOM   4020  HD2 PRO B 111     -10.689  12.819  28.665  1.00 85.33           H  
ATOM   4021  HD3 PRO B 111     -11.735  11.641  29.519  1.00 85.33           H  
ATOM   4022  N   ARG B 112     -11.056   8.077  28.764  1.00 82.75           N  
ATOM   4023  H   ARG B 112     -11.716   8.841  28.735  1.00 82.75           H  
ATOM   4024  CA  ARG B 112     -11.558   6.704  28.585  1.00 82.75           C  
ATOM   4025  HA  ARG B 112     -11.048   6.032  29.276  1.00 82.75           H  
ATOM   4026  C   ARG B 112     -11.239   6.153  27.201  1.00 82.75           C  
ATOM   4027  CB  ARG B 112     -13.073   6.645  28.813  1.00 82.75           C  
ATOM   4028  HB2 ARG B 112     -13.486   5.889  28.145  1.00 82.75           H  
ATOM   4029  HB3 ARG B 112     -13.529   7.600  28.552  1.00 82.75           H  
ATOM   4030  O   ARG B 112     -10.778   5.025  27.099  1.00 82.75           O  
ATOM   4031  CG  ARG B 112     -13.437   6.258  30.254  1.00 82.75           C  
ATOM   4032  HG2 ARG B 112     -13.055   5.259  30.464  1.00 82.75           H  
ATOM   4033  HG3 ARG B 112     -12.976   6.962  30.947  1.00 82.75           H  
ATOM   4034  CD  ARG B 112     -14.958   6.273  30.461  1.00 82.75           C  
ATOM   4035  HD2 ARG B 112     -15.308   7.300  30.358  1.00 82.75           H  
ATOM   4036  HD3 ARG B 112     -15.180   5.923  31.469  1.00 82.75           H  
ATOM   4037  NE  ARG B 112     -15.632   5.406  29.480  1.00 82.75           N  
ATOM   4038  HE  ARG B 112     -15.078   4.648  29.109  1.00 82.75           H  
ATOM   4039  NH1 ARG B 112     -17.662   6.457  29.296  1.00 82.75           N  
ATOM   4040 HH11 ARG B 112     -17.405   7.064  30.061  1.00 82.75           H  
ATOM   4041 HH12 ARG B 112     -18.559   6.520  28.836  1.00 82.75           H  
ATOM   4042  NH2 ARG B 112     -17.152   4.725  27.961  1.00 82.75           N  
ATOM   4043 HH21 ARG B 112     -16.490   4.021  27.669  1.00 82.75           H  
ATOM   4044 HH22 ARG B 112     -18.043   4.771  27.488  1.00 82.75           H  
ATOM   4045  CZ  ARG B 112     -16.816   5.538  28.921  1.00 82.75           C  
ATOM   4046  N   GLU B 113     -11.474   6.950  26.161  1.00 86.75           N  
ATOM   4047  H   GLU B 113     -11.837   7.878  26.322  1.00 86.75           H  
ATOM   4048  CA  GLU B 113     -11.085   6.584  24.798  1.00 86.75           C  
ATOM   4049  HA  GLU B 113     -11.527   5.623  24.537  1.00 86.75           H  
ATOM   4050  C   GLU B 113      -9.566   6.423  24.716  1.00 86.75           C  
ATOM   4051  CB  GLU B 113     -11.606   7.640  23.815  1.00 86.75           C  
ATOM   4052  HB2 GLU B 113     -11.210   8.615  24.100  1.00 86.75           H  
ATOM   4053  HB3 GLU B 113     -12.693   7.673  23.893  1.00 86.75           H  
ATOM   4054  O   GLU B 113      -9.096   5.395  24.253  1.00 86.75           O  
ATOM   4055  CG  GLU B 113     -11.214   7.349  22.357  1.00 86.75           C  
ATOM   4056  HG2 GLU B 113     -10.127   7.340  22.279  1.00 86.75           H  
ATOM   4057  HG3 GLU B 113     -11.577   6.359  22.078  1.00 86.75           H  
ATOM   4058  CD  GLU B 113     -11.753   8.395  21.370  1.00 86.75           C  
ATOM   4059  OE1 GLU B 113     -11.465   8.240  20.155  1.00 86.75           O  
ATOM   4060  OE2 GLU B 113     -12.395   9.370  21.833  1.00 86.75           O  
ATOM   4061  N   ALA B 114      -8.794   7.366  25.264  1.00 93.77           N  
ATOM   4062  H   ALA B 114      -9.238   8.197  25.629  1.00 93.77           H  
ATOM   4063  CA  ALA B 114      -7.331   7.331  25.238  1.00 93.77           C  
ATOM   4064  HA  ALA B 114      -7.003   7.378  24.200  1.00 93.77           H  
ATOM   4065  C   ALA B 114      -6.723   6.060  25.854  1.00 93.77           C  
ATOM   4066  CB  ALA B 114      -6.835   8.576  25.970  1.00 93.77           C  
ATOM   4067  HB1 ALA B 114      -7.342   9.446  25.554  1.00 93.77           H  
ATOM   4068  HB2 ALA B 114      -7.056   8.503  27.035  1.00 93.77           H  
ATOM   4069  HB3 ALA B 114      -5.758   8.673  25.832  1.00 93.77           H  
ATOM   4070  O   ALA B 114      -5.677   5.597  25.394  1.00 93.77           O  
ATOM   4071  N   LEU B 115      -7.388   5.478  26.859  1.00 92.54           N  
ATOM   4072  H   LEU B 115      -8.224   5.933  27.198  1.00 92.54           H  
ATOM   4073  CA  LEU B 115      -6.996   4.210  27.476  1.00 92.54           C  
ATOM   4074  HA  LEU B 115      -5.937   4.270  27.725  1.00 92.54           H  
ATOM   4075  C   LEU B 115      -7.174   3.005  26.532  1.00 92.54           C  
ATOM   4076  CB  LEU B 115      -7.827   4.026  28.762  1.00 92.54           C  
ATOM   4077  HB2 LEU B 115      -7.960   4.991  29.252  1.00 92.54           H  
ATOM   4078  HB3 LEU B 115      -8.815   3.661  28.481  1.00 92.54           H  
ATOM   4079  O   LEU B 115      -6.484   2.006  26.689  1.00 92.54           O  
ATOM   4080  CG  LEU B 115      -7.194   3.056  29.775  1.00 92.54           C  
ATOM   4081  HG  LEU B 115      -6.865   2.145  29.276  1.00 92.54           H  
ATOM   4082  CD1 LEU B 115      -6.001   3.703  30.488  1.00 92.54           C  
ATOM   4083 HD11 LEU B 115      -6.310   4.621  30.988  1.00 92.54           H  
ATOM   4084 HD12 LEU B 115      -5.595   3.009  31.223  1.00 92.54           H  
ATOM   4085 HD13 LEU B 115      -5.215   3.932  29.768  1.00 92.54           H  
ATOM   4086  CD2 LEU B 115      -8.220   2.670  30.841  1.00 92.54           C  
ATOM   4087 HD21 LEU B 115      -8.567   3.558  31.369  1.00 92.54           H  
ATOM   4088 HD22 LEU B 115      -9.067   2.174  30.366  1.00 92.54           H  
ATOM   4089 HD23 LEU B 115      -7.768   1.976  31.550  1.00 92.54           H  
ATOM   4090  N   ALA B 116      -8.088   3.101  25.565  1.00 93.33           N  
ATOM   4091  H   ALA B 116      -8.603   3.965  25.480  1.00 93.33           H  
ATOM   4092  CA  ALA B 116      -8.346   2.084  24.546  1.00 93.33           C  
ATOM   4093  HA  ALA B 116      -8.077   1.102  24.936  1.00 93.33           H  
ATOM   4094  C   ALA B 116      -7.546   2.306  23.248  1.00 93.33           C  
ATOM   4095  CB  ALA B 116      -9.847   2.100  24.249  1.00 93.33           C  
ATOM   4096  HB1 ALA B 116     -10.419   2.112  25.176  1.00 93.33           H  
ATOM   4097  HB2 ALA B 116     -10.115   1.224  23.658  1.00 93.33           H  
ATOM   4098  HB3 ALA B 116     -10.090   2.996  23.679  1.00 93.33           H  
ATOM   4099  O   ALA B 116      -7.500   1.419  22.400  1.00 93.33           O  
ATOM   4100  N   VAL B 117      -6.938   3.483  23.065  1.00 95.35           N  
ATOM   4101  H   VAL B 117      -7.023   4.182  23.788  1.00 95.35           H  
ATOM   4102  CA  VAL B 117      -6.187   3.816  21.846  1.00 95.35           C  
ATOM   4103  HA  VAL B 117      -6.702   3.364  20.999  1.00 95.35           H  
ATOM   4104  C   VAL B 117      -4.788   3.207  21.893  1.00 95.35           C  
ATOM   4105  CB  VAL B 117      -6.159   5.334  21.585  1.00 95.35           C  
ATOM   4106  HB  VAL B 117      -5.742   5.851  22.450  1.00 95.35           H  
ATOM   4107  O   VAL B 117      -4.018   3.485  22.814  1.00 95.35           O  
ATOM   4108  CG1 VAL B 117      -5.351   5.697  20.336  1.00 95.35           C  
ATOM   4109 HG11 VAL B 117      -5.334   6.779  20.198  1.00 95.35           H  
ATOM   4110 HG12 VAL B 117      -4.326   5.339  20.430  1.00 95.35           H  
ATOM   4111 HG13 VAL B 117      -5.790   5.226  19.456  1.00 95.35           H  
ATOM   4112  CG2 VAL B 117      -7.564   5.871  21.292  1.00 95.35           C  
ATOM   4113 HG21 VAL B 117      -8.258   5.604  22.090  1.00 95.35           H  
ATOM   4114 HG22 VAL B 117      -7.538   6.956  21.195  1.00 95.35           H  
ATOM   4115 HG23 VAL B 117      -7.947   5.441  20.367  1.00 95.35           H  
ATOM   4116  N   ASP B 118      -4.462   2.414  20.870  1.00 97.21           N  
ATOM   4117  H   ASP B 118      -5.150   2.277  20.143  1.00 97.21           H  
ATOM   4118  CA  ASP B 118      -3.159   1.786  20.656  1.00 97.21           C  
ATOM   4119  HA  ASP B 118      -3.021   1.033  21.432  1.00 97.21           H  
ATOM   4120  C   ASP B 118      -2.040   2.839  20.752  1.00 97.21           C  
ATOM   4121  CB  ASP B 118      -3.169   1.031  19.307  1.00 97.21           C  
ATOM   4122  HB2 ASP B 118      -3.852   0.190  19.421  1.00 97.21           H  
ATOM   4123  HB3 ASP B 118      -3.556   1.691  18.531  1.00 97.21           H  
ATOM   4124  O   ASP B 118      -2.123   3.886  20.090  1.00 97.21           O  
ATOM   4125  CG  ASP B 118      -1.824   0.452  18.835  1.00 97.21           C  
ATOM   4126  OD1 ASP B 118      -0.867   0.424  19.634  1.00 97.21           O  
ATOM   4127  OD2 ASP B 118      -1.709   0.094  17.643  1.00 97.21           O  
ATOM   4128  N   PRO B 119      -0.985   2.589  21.555  1.00 97.84           N  
ATOM   4129  CA  PRO B 119       0.202   3.433  21.606  1.00 97.84           C  
ATOM   4130  HA  PRO B 119      -0.025   4.325  22.190  1.00 97.84           H  
ATOM   4131  C   PRO B 119       0.728   3.854  20.231  1.00 97.84           C  
ATOM   4132  CB  PRO B 119       1.251   2.595  22.334  1.00 97.84           C  
ATOM   4133  HB2 PRO B 119       1.782   1.968  21.618  1.00 97.84           H  
ATOM   4134  HB3 PRO B 119       1.953   3.218  22.889  1.00 97.84           H  
ATOM   4135  O   PRO B 119       1.168   4.993  20.084  1.00 97.84           O  
ATOM   4136  CG  PRO B 119       0.439   1.693  23.254  1.00 97.84           C  
ATOM   4137  HG2 PRO B 119       0.960   0.753  23.439  1.00 97.84           H  
ATOM   4138  HG3 PRO B 119       0.238   2.205  24.195  1.00 97.84           H  
ATOM   4139  CD  PRO B 119      -0.863   1.476  22.494  1.00 97.84           C  
ATOM   4140  HD2 PRO B 119      -1.699   1.471  23.193  1.00 97.84           H  
ATOM   4141  HD3 PRO B 119      -0.817   0.520  21.973  1.00 97.84           H  
ATOM   4142  N   GLN B 120       0.636   2.990  19.212  1.00 98.48           N  
ATOM   4143  H   GLN B 120       0.232   2.080  19.381  1.00 98.48           H  
ATOM   4144  CA  GLN B 120       1.050   3.334  17.850  1.00 98.48           C  
ATOM   4145  HA  GLN B 120       2.102   3.617  17.869  1.00 98.48           H  
ATOM   4146  C   GLN B 120       0.264   4.526  17.280  1.00 98.48           C  
ATOM   4147  CB  GLN B 120       0.886   2.120  16.927  1.00 98.48           C  
ATOM   4148  HB2 GLN B 120       1.184   2.408  15.919  1.00 98.48           H  
ATOM   4149  HB3 GLN B 120      -0.167   1.843  16.879  1.00 98.48           H  
ATOM   4150  O   GLN B 120       0.854   5.413  16.663  1.00 98.48           O  
ATOM   4151  CG  GLN B 120       1.728   0.913  17.364  1.00 98.48           C  
ATOM   4152  HG2 GLN B 120       2.760   1.229  17.521  1.00 98.48           H  
ATOM   4153  HG3 GLN B 120       1.348   0.511  18.303  1.00 98.48           H  
ATOM   4154  CD  GLN B 120       1.712  -0.194  16.322  1.00 98.48           C  
ATOM   4155  NE2 GLN B 120       0.641  -0.947  16.219  1.00 98.48           N  
ATOM   4156 HE21 GLN B 120      -0.172  -0.736  16.780  1.00 98.48           H  
ATOM   4157 HE22 GLN B 120       0.670  -1.717  15.566  1.00 98.48           H  
ATOM   4158  OE1 GLN B 120       2.673  -0.378  15.589  1.00 98.48           O  
ATOM   4159  N   GLN B 121      -1.052   4.591  17.517  1.00 98.05           N  
ATOM   4160  H   GLN B 121      -1.462   3.889  18.116  1.00 98.05           H  
ATOM   4161  CA  GLN B 121      -1.898   5.703  17.068  1.00 98.05           C  
ATOM   4162  HA  GLN B 121      -1.669   5.925  16.025  1.00 98.05           H  
ATOM   4163  C   GLN B 121      -1.646   6.975  17.882  1.00 98.05           C  
ATOM   4164  CB  GLN B 121      -3.389   5.354  17.178  1.00 98.05           C  
ATOM   4165  HB2 GLN B 121      -3.651   5.218  18.227  1.00 98.05           H  
ATOM   4166  HB3 GLN B 121      -3.950   6.206  16.792  1.00 98.05           H  
ATOM   4167  O   GLN B 121      -1.548   8.059  17.308  1.00 98.05           O  
ATOM   4168  CG  GLN B 121      -3.813   4.097  16.415  1.00 98.05           C  
ATOM   4169  HG2 GLN B 121      -3.427   3.215  16.926  1.00 98.05           H  
ATOM   4170  HG3 GLN B 121      -3.366   4.121  15.421  1.00 98.05           H  
ATOM   4171  CD  GLN B 121      -5.332   3.964  16.272  1.00 98.05           C  
ATOM   4172  NE2 GLN B 121      -5.798   2.858  15.740  1.00 98.05           N  
ATOM   4173 HE21 GLN B 121      -6.801   2.748  15.694  1.00 98.05           H  
ATOM   4174 HE22 GLN B 121      -5.192   2.076  15.538  1.00 98.05           H  
ATOM   4175  OE1 GLN B 121      -6.118   4.860  16.579  1.00 98.05           O  
ATOM   4176  N   ARG B 122      -1.531   6.847  19.213  1.00 97.95           N  
ATOM   4177  H   ARG B 122      -1.612   5.917  19.600  1.00 97.95           H  
ATOM   4178  CA  ARG B 122      -1.277   7.983  20.119  1.00 97.95           C  
ATOM   4179  HA  ARG B 122      -2.071   8.722  20.018  1.00 97.95           H  
ATOM   4180  C   ARG B 122       0.015   8.703  19.746  1.00 97.95           C  
ATOM   4181  CB  ARG B 122      -1.213   7.511  21.582  1.00 97.95           C  
ATOM   4182  HB2 ARG B 122      -0.423   6.768  21.693  1.00 97.95           H  
ATOM   4183  HB3 ARG B 122      -0.959   8.363  22.211  1.00 97.95           H  
ATOM   4184  O   ARG B 122       0.016   9.915  19.556  1.00 97.95           O  
ATOM   4185  CG  ARG B 122      -2.541   6.913  22.061  1.00 97.95           C  
ATOM   4186  HG2 ARG B 122      -3.363   7.535  21.708  1.00 97.95           H  
ATOM   4187  HG3 ARG B 122      -2.640   5.911  21.642  1.00 97.95           H  
ATOM   4188  CD  ARG B 122      -2.656   6.799  23.584  1.00 97.95           C  
ATOM   4189  HD2 ARG B 122      -3.640   6.386  23.806  1.00 97.95           H  
ATOM   4190  HD3 ARG B 122      -2.608   7.797  24.020  1.00 97.95           H  
ATOM   4191  NE  ARG B 122      -1.591   5.968  24.177  1.00 97.95           N  
ATOM   4192  HE  ARG B 122      -0.639   6.199  23.928  1.00 97.95           H  
ATOM   4193  NH1 ARG B 122      -2.922   4.615  25.489  1.00 97.95           N  
ATOM   4194 HH11 ARG B 122      -3.050   3.692  25.879  1.00 97.95           H  
ATOM   4195 HH12 ARG B 122      -3.753   5.047  25.111  1.00 97.95           H  
ATOM   4196  NH2 ARG B 122      -0.721   4.313  25.472  1.00 97.95           N  
ATOM   4197 HH21 ARG B 122       0.223   4.555  25.204  1.00 97.95           H  
ATOM   4198 HH22 ARG B 122      -0.868   3.555  26.123  1.00 97.95           H  
ATOM   4199  CZ  ARG B 122      -1.753   4.975  25.032  1.00 97.95           C  
ATOM   4200  N   LEU B 123       1.084   7.938  19.546  1.00 97.82           N  
ATOM   4201  H   LEU B 123       1.007   6.946  19.720  1.00 97.82           H  
ATOM   4202  CA  LEU B 123       2.387   8.479  19.181  1.00 97.82           C  
ATOM   4203  HA  LEU B 123       2.634   9.274  19.884  1.00 97.82           H  
ATOM   4204  C   LEU B 123       2.374   9.095  17.776  1.00 97.82           C  
ATOM   4205  CB  LEU B 123       3.411   7.340  19.291  1.00 97.82           C  
ATOM   4206  HB2 LEU B 123       3.485   6.833  18.329  1.00 97.82           H  
ATOM   4207  HB3 LEU B 123       3.071   6.607  20.023  1.00 97.82           H  
ATOM   4208  O   LEU B 123       2.966  10.145  17.544  1.00 97.82           O  
ATOM   4209  CG  LEU B 123       4.796   7.805  19.747  1.00 97.82           C  
ATOM   4210  HG  LEU B 123       5.134   8.653  19.152  1.00 97.82           H  
ATOM   4211  CD1 LEU B 123       4.805   8.174  21.233  1.00 97.82           C  
ATOM   4212 HD11 LEU B 123       5.810   8.439  21.559  1.00 97.82           H  
ATOM   4213 HD12 LEU B 123       4.166   9.038  21.416  1.00 97.82           H  
ATOM   4214 HD13 LEU B 123       4.445   7.343  21.840  1.00 97.82           H  
ATOM   4215  CD2 LEU B 123       5.761   6.641  19.553  1.00 97.82           C  
ATOM   4216 HD21 LEU B 123       5.384   5.755  20.065  1.00 97.82           H  
ATOM   4217 HD22 LEU B 123       5.870   6.428  18.490  1.00 97.82           H  
ATOM   4218 HD23 LEU B 123       6.728   6.903  19.982  1.00 97.82           H  
ATOM   4219  N   MET B 124       1.659   8.479  16.832  1.00 98.50           N  
ATOM   4220  H   MET B 124       1.203   7.605  17.055  1.00 98.50           H  
ATOM   4221  CA  MET B 124       1.526   9.019  15.479  1.00 98.50           C  
ATOM   4222  HA  MET B 124       2.524   9.260  15.113  1.00 98.50           H  
ATOM   4223  C   MET B 124       0.742  10.336  15.422  1.00 98.50           C  
ATOM   4224  CB  MET B 124       0.908   7.960  14.561  1.00 98.50           C  
ATOM   4225  HB2 MET B 124       0.481   8.460  13.691  1.00 98.50           H  
ATOM   4226  HB3 MET B 124       0.109   7.426  15.076  1.00 98.50           H  
ATOM   4227  O   MET B 124       1.066  11.187  14.592  1.00 98.50           O  
ATOM   4228  CG  MET B 124       1.967   6.981  14.052  1.00 98.50           C  
ATOM   4229  HG2 MET B 124       1.464   6.180  13.510  1.00 98.50           H  
ATOM   4230  HG3 MET B 124       2.506   6.548  14.894  1.00 98.50           H  
ATOM   4231  SD  MET B 124       3.135   7.803  12.933  1.00 98.50           S  
ATOM   4232  CE  MET B 124       4.098   6.423  12.312  1.00 98.50           C  
ATOM   4233  HE1 MET B 124       4.461   6.677  11.317  1.00 98.50           H  
ATOM   4234  HE2 MET B 124       3.486   5.522  12.263  1.00 98.50           H  
ATOM   4235  HE3 MET B 124       4.959   6.276  12.964  1.00 98.50           H  
ATOM   4236  N   LEU B 125      -0.230  10.552  16.315  1.00 98.01           N  
ATOM   4237  H   LEU B 125      -0.471   9.810  16.957  1.00 98.01           H  
ATOM   4238  CA  LEU B 125      -0.890  11.853  16.459  1.00 98.01           C  
ATOM   4239  HA  LEU B 125      -1.289  12.151  15.489  1.00 98.01           H  
ATOM   4240  C   LEU B 125       0.103  12.946  16.866  1.00 98.01           C  
ATOM   4241  CB  LEU B 125      -2.028  11.766  17.488  1.00 98.01           C  
ATOM   4242  HB2 LEU B 125      -2.253  12.774  17.837  1.00 98.01           H  
ATOM   4243  HB3 LEU B 125      -1.689  11.199  18.355  1.00 98.01           H  
ATOM   4244  O   LEU B 125       0.154  13.990  16.216  1.00 98.01           O  
ATOM   4245  CG  LEU B 125      -3.332  11.152  16.967  1.00 98.01           C  
ATOM   4246  HG  LEU B 125      -3.152  10.164  16.542  1.00 98.01           H  
ATOM   4247  CD1 LEU B 125      -4.298  11.025  18.147  1.00 98.01           C  
ATOM   4248 HD11 LEU B 125      -4.390  11.987  18.652  1.00 98.01           H  
ATOM   4249 HD12 LEU B 125      -3.914  10.284  18.847  1.00 98.01           H  
ATOM   4250 HD13 LEU B 125      -5.282  10.719  17.791  1.00 98.01           H  
ATOM   4251  CD2 LEU B 125      -3.982  12.049  15.908  1.00 98.01           C  
ATOM   4252 HD21 LEU B 125      -3.353  12.099  15.020  1.00 98.01           H  
ATOM   4253 HD22 LEU B 125      -4.947  11.640  15.607  1.00 98.01           H  
ATOM   4254 HD23 LEU B 125      -4.111  13.054  16.310  1.00 98.01           H  
ATOM   4255  N   GLU B 126       0.929  12.690  17.879  1.00 98.24           N  
ATOM   4256  H   GLU B 126       0.843  11.812  18.370  1.00 98.24           H  
ATOM   4257  CA  GLU B 126       1.971  13.628  18.314  1.00 98.24           C  
ATOM   4258  HA  GLU B 126       1.522  14.577  18.603  1.00 98.24           H  
ATOM   4259  C   GLU B 126       2.956  13.929  17.182  1.00 98.24           C  
ATOM   4260  CB  GLU B 126       2.723  13.065  19.523  1.00 98.24           C  
ATOM   4261  HB2 GLU B 126       3.160  12.104  19.255  1.00 98.24           H  
ATOM   4262  HB3 GLU B 126       3.530  13.754  19.776  1.00 98.24           H  
ATOM   4263  O   GLU B 126       3.160  15.092  16.835  1.00 98.24           O  
ATOM   4264  CG  GLU B 126       1.823  12.894  20.754  1.00 98.24           C  
ATOM   4265  HG2 GLU B 126       1.425  13.870  21.030  1.00 98.24           H  
ATOM   4266  HG3 GLU B 126       0.981  12.248  20.505  1.00 98.24           H  
ATOM   4267  CD  GLU B 126       2.571  12.288  21.950  1.00 98.24           C  
ATOM   4268  OE1 GLU B 126       1.964  12.304  23.045  1.00 98.24           O  
ATOM   4269  OE2 GLU B 126       3.726  11.821  21.760  1.00 98.24           O  
ATOM   4270  N   LEU B 127       3.489  12.892  16.530  1.00 98.61           N  
ATOM   4271  H   LEU B 127       3.286  11.963  16.870  1.00 98.61           H  
ATOM   4272  CA  LEU B 127       4.449  13.052  15.435  1.00 98.61           C  
ATOM   4273  HA  LEU B 127       5.289  13.645  15.795  1.00 98.61           H  
ATOM   4274  C   LEU B 127       3.851  13.815  14.245  1.00 98.61           C  
ATOM   4275  CB  LEU B 127       4.961  11.672  14.985  1.00 98.61           C  
ATOM   4276  HB2 LEU B 127       5.185  11.728  13.920  1.00 98.61           H  
ATOM   4277  HB3 LEU B 127       4.182  10.920  15.117  1.00 98.61           H  
ATOM   4278  O   LEU B 127       4.556  14.592  13.599  1.00 98.61           O  
ATOM   4279  CG  LEU B 127       6.249  11.231  15.696  1.00 98.61           C  
ATOM   4280  HG  LEU B 127       7.002  12.010  15.579  1.00 98.61           H  
ATOM   4281  CD1 LEU B 127       6.075  10.945  17.183  1.00 98.61           C  
ATOM   4282 HD11 LEU B 127       5.468  10.052  17.332  1.00 98.61           H  
ATOM   4283 HD12 LEU B 127       7.059  10.812  17.634  1.00 98.61           H  
ATOM   4284 HD13 LEU B 127       5.610  11.794  17.685  1.00 98.61           H  
ATOM   4285  CD2 LEU B 127       6.774   9.961  15.024  1.00 98.61           C  
ATOM   4286 HD21 LEU B 127       7.064  10.185  13.997  1.00 98.61           H  
ATOM   4287 HD22 LEU B 127       7.638   9.585  15.571  1.00 98.61           H  
ATOM   4288 HD23 LEU B 127       5.989   9.204  15.021  1.00 98.61           H  
ATOM   4289  N   SER B 128       2.562  13.618  13.951  1.00 98.52           N  
ATOM   4290  H   SER B 128       2.050  12.930  14.484  1.00 98.52           H  
ATOM   4291  CA  SER B 128       1.870  14.352  12.886  1.00 98.52           C  
ATOM   4292  HA  SER B 128       2.477  14.282  11.983  1.00 98.52           H  
ATOM   4293  C   SER B 128       1.708  15.843  13.206  1.00 98.52           C  
ATOM   4294  CB  SER B 128       0.518  13.703  12.573  1.00 98.52           C  
ATOM   4295  HB2 SER B 128       0.148  14.105  11.630  1.00 98.52           H  
ATOM   4296  HB3 SER B 128       0.651  12.629  12.449  1.00 98.52           H  
ATOM   4297  O   SER B 128       1.800  16.678  12.307  1.00 98.52           O  
ATOM   4298  OG  SER B 128      -0.457  13.946  13.569  1.00 98.52           O  
ATOM   4299  HG  SER B 128      -0.085  13.833  14.446  1.00 98.52           H  
ATOM   4300  N   TRP B 129       1.537  16.202  14.480  1.00 98.40           N  
ATOM   4301  H   TRP B 129       1.497  15.485  15.191  1.00 98.40           H  
ATOM   4302  CA  TRP B 129       1.496  17.599  14.905  1.00 98.40           C  
ATOM   4303  HA  TRP B 129       0.863  18.162  14.219  1.00 98.40           H  
ATOM   4304  C   TRP B 129       2.890  18.230  14.871  1.00 98.40           C  
ATOM   4305  CB  TRP B 129       0.887  17.684  16.305  1.00 98.40           C  
ATOM   4306  HB2 TRP B 129      -0.028  17.092  16.328  1.00 98.40           H  
ATOM   4307  HB3 TRP B 129       1.571  17.259  17.040  1.00 98.40           H  
ATOM   4308  O   TRP B 129       3.095  19.284  14.266  1.00 98.40           O  
ATOM   4309  CG  TRP B 129       0.548  19.081  16.703  1.00 98.40           C  
ATOM   4310  CD1 TRP B 129       1.408  20.001  17.194  1.00 98.40           C  
ATOM   4311  HD1 TRP B 129       2.460  19.837  17.375  1.00 98.40           H  
ATOM   4312  CD2 TRP B 129      -0.740  19.749  16.594  1.00 98.40           C  
ATOM   4313  CE2 TRP B 129      -0.587  21.090  17.052  1.00 98.40           C  
ATOM   4314  CE3 TRP B 129      -2.024  19.349  16.163  1.00 98.40           C  
ATOM   4315  HE3 TRP B 129      -2.168  18.340  15.807  1.00 98.40           H  
ATOM   4316  NE1 TRP B 129       0.750  21.198  17.382  1.00 98.40           N  
ATOM   4317  HE1 TRP B 129       1.240  22.035  17.666  1.00 98.40           H  
ATOM   4318  CH2 TRP B 129      -2.942  21.545  16.707  1.00 98.40           C  
ATOM   4319  HH2 TRP B 129      -3.790  22.210  16.775  1.00 98.40           H  
ATOM   4320  CZ2 TRP B 129      -1.669  21.975  17.125  1.00 98.40           C  
ATOM   4321  HZ2 TRP B 129      -1.516  22.961  17.538  1.00 98.40           H  
ATOM   4322  CZ3 TRP B 129      -3.114  20.238  16.216  1.00 98.40           C  
ATOM   4323  HZ3 TRP B 129      -4.092  19.905  15.900  1.00 98.40           H  
ATOM   4324  N   GLU B 130       3.866  17.548  15.471  1.00 98.39           N  
ATOM   4325  H   GLU B 130       3.622  16.691  15.945  1.00 98.39           H  
ATOM   4326  CA  GLU B 130       5.250  18.007  15.562  1.00 98.39           C  
ATOM   4327  HA  GLU B 130       5.284  18.954  16.102  1.00 98.39           H  
ATOM   4328  C   GLU B 130       5.856  18.243  14.176  1.00 98.39           C  
ATOM   4329  CB  GLU B 130       6.090  16.967  16.318  1.00 98.39           C  
ATOM   4330  HB2 GLU B 130       7.144  17.216  16.194  1.00 98.39           H  
ATOM   4331  HB3 GLU B 130       5.916  15.990  15.869  1.00 98.39           H  
ATOM   4332  O   GLU B 130       6.486  19.275  13.951  1.00 98.39           O  
ATOM   4333  CG  GLU B 130       5.788  16.907  17.827  1.00 98.39           C  
ATOM   4334  HG2 GLU B 130       4.715  16.802  17.986  1.00 98.39           H  
ATOM   4335  HG3 GLU B 130       6.097  17.851  18.275  1.00 98.39           H  
ATOM   4336  CD  GLU B 130       6.521  15.749  18.529  1.00 98.39           C  
ATOM   4337  OE1 GLU B 130       6.313  15.546  19.748  1.00 98.39           O  
ATOM   4338  OE2 GLU B 130       7.342  15.061  17.886  1.00 98.39           O  
ATOM   4339  N   VAL B 131       5.658  17.328  13.218  1.00 98.58           N  
ATOM   4340  H   VAL B 131       5.134  16.495  13.445  1.00 98.58           H  
ATOM   4341  CA  VAL B 131       6.259  17.460  11.881  1.00 98.58           C  
ATOM   4342  HA  VAL B 131       7.330  17.599  12.029  1.00 98.58           H  
ATOM   4343  C   VAL B 131       5.765  18.707  11.138  1.00 98.58           C  
ATOM   4344  CB  VAL B 131       6.075  16.170  11.055  1.00 98.58           C  
ATOM   4345  HB  VAL B 131       6.268  15.316  11.704  1.00 98.58           H  
ATOM   4346  O   VAL B 131       6.548  19.334  10.428  1.00 98.58           O  
ATOM   4347  CG1 VAL B 131       4.679  15.998  10.454  1.00 98.58           C  
ATOM   4348 HG11 VAL B 131       3.943  16.058  11.256  1.00 98.58           H  
ATOM   4349 HG12 VAL B 131       4.473  16.768   9.711  1.00 98.58           H  
ATOM   4350 HG13 VAL B 131       4.601  15.018   9.984  1.00 98.58           H  
ATOM   4351  CG2 VAL B 131       7.107  16.101   9.931  1.00 98.58           C  
ATOM   4352 HG21 VAL B 131       7.009  15.158   9.394  1.00 98.58           H  
ATOM   4353 HG22 VAL B 131       8.106  16.163  10.362  1.00 98.58           H  
ATOM   4354 HG23 VAL B 131       6.965  16.936   9.244  1.00 98.58           H  
ATOM   4355  N   LEU B 132       4.506  19.109  11.339  1.00 98.64           N  
ATOM   4356  H   LEU B 132       3.938  18.586  11.990  1.00 98.64           H  
ATOM   4357  CA  LEU B 132       3.925  20.315  10.740  1.00 98.64           C  
ATOM   4358  HA  LEU B 132       4.216  20.374   9.691  1.00 98.64           H  
ATOM   4359  C   LEU B 132       4.458  21.587  11.402  1.00 98.64           C  
ATOM   4360  CB  LEU B 132       2.395  20.232  10.853  1.00 98.64           C  
ATOM   4361  HB2 LEU B 132       2.144  19.983  11.884  1.00 98.64           H  
ATOM   4362  HB3 LEU B 132       1.962  21.205  10.621  1.00 98.64           H  
ATOM   4363  O   LEU B 132       4.914  22.500  10.713  1.00 98.64           O  
ATOM   4364  CG  LEU B 132       1.757  19.182   9.937  1.00 98.64           C  
ATOM   4365  HG  LEU B 132       2.229  18.215  10.111  1.00 98.64           H  
ATOM   4366  CD1 LEU B 132       0.264  19.061  10.231  1.00 98.64           C  
ATOM   4367 HD11 LEU B 132      -0.236  19.995   9.975  1.00 98.64           H  
ATOM   4368 HD12 LEU B 132      -0.169  18.270   9.618  1.00 98.64           H  
ATOM   4369 HD13 LEU B 132       0.111  18.817  11.282  1.00 98.64           H  
ATOM   4370  CD2 LEU B 132       1.914  19.551   8.463  1.00 98.64           C  
ATOM   4371 HD21 LEU B 132       1.541  20.561   8.292  1.00 98.64           H  
ATOM   4372 HD22 LEU B 132       2.966  19.510   8.180  1.00 98.64           H  
ATOM   4373 HD23 LEU B 132       1.367  18.840   7.844  1.00 98.64           H  
ATOM   4374  N   GLU B 133       4.509  21.614  12.735  1.00 97.49           N  
ATOM   4375  H   GLU B 133       4.128  20.835  13.253  1.00 97.49           H  
ATOM   4376  CA  GLU B 133       5.126  22.719  13.473  1.00 97.49           C  
ATOM   4377  HA  GLU B 133       4.594  23.644  13.248  1.00 97.49           H  
ATOM   4378  C   GLU B 133       6.592  22.931  13.065  1.00 97.49           C  
ATOM   4379  CB  GLU B 133       5.042  22.429  14.978  1.00 97.49           C  
ATOM   4380  HB2 GLU B 133       5.744  23.081  15.496  1.00 97.49           H  
ATOM   4381  HB3 GLU B 133       5.341  21.400  15.178  1.00 97.49           H  
ATOM   4382  O   GLU B 133       7.060  24.061  12.909  1.00 97.49           O  
ATOM   4383  CG  GLU B 133       3.634  22.674  15.535  1.00 97.49           C  
ATOM   4384  HG2 GLU B 133       2.972  21.874  15.204  1.00 97.49           H  
ATOM   4385  HG3 GLU B 133       3.255  23.609  15.124  1.00 97.49           H  
ATOM   4386  CD  GLU B 133       3.611  22.765  17.066  1.00 97.49           C  
ATOM   4387  OE1 GLU B 133       2.619  23.339  17.576  1.00 97.49           O  
ATOM   4388  OE2 GLU B 133       4.585  22.326  17.717  1.00 97.49           O  
ATOM   4389  N   ARG B 134       7.329  21.843  12.847  1.00 97.12           N  
ATOM   4390  H   ARG B 134       6.891  20.950  13.024  1.00 97.12           H  
ATOM   4391  CA  ARG B 134       8.730  21.866  12.404  1.00 97.12           C  
ATOM   4392  HA  ARG B 134       9.293  22.591  12.992  1.00 97.12           H  
ATOM   4393  C   ARG B 134       8.890  22.296  10.943  1.00 97.12           C  
ATOM   4394  CB  ARG B 134       9.311  20.469  12.628  1.00 97.12           C  
ATOM   4395  HB2 ARG B 134       8.679  19.742  12.117  1.00 97.12           H  
ATOM   4396  HB3 ARG B 134      10.309  20.423  12.190  1.00 97.12           H  
ATOM   4397  O   ARG B 134       9.936  22.830  10.589  1.00 97.12           O  
ATOM   4398  CG  ARG B 134       9.403  20.109  14.122  1.00 97.12           C  
ATOM   4399  HG2 ARG B 134      10.274  20.615  14.539  1.00 97.12           H  
ATOM   4400  HG3 ARG B 134       8.535  20.469  14.675  1.00 97.12           H  
ATOM   4401  CD  ARG B 134       9.541  18.604  14.370  1.00 97.12           C  
ATOM   4402  HD2 ARG B 134       9.746  18.424  15.425  1.00 97.12           H  
ATOM   4403  HD3 ARG B 134       8.599  18.109  14.131  1.00 97.12           H  
ATOM   4404  NE  ARG B 134      10.585  18.024  13.527  1.00 97.12           N  
ATOM   4405  HE  ARG B 134      10.278  17.514  12.711  1.00 97.12           H  
ATOM   4406  NH1 ARG B 134      12.421  18.382  14.839  1.00 97.12           N  
ATOM   4407 HH11 ARG B 134      13.421  18.482  14.933  1.00 97.12           H  
ATOM   4408 HH12 ARG B 134      11.842  18.633  15.627  1.00 97.12           H  
ATOM   4409  NH2 ARG B 134      12.707  17.682  12.777  1.00 97.12           N  
ATOM   4410 HH21 ARG B 134      13.688  17.822  12.973  1.00 97.12           H  
ATOM   4411 HH22 ARG B 134      12.338  17.127  12.018  1.00 97.12           H  
ATOM   4412  CZ  ARG B 134      11.886  18.029  13.717  1.00 97.12           C  
ATOM   4413  N   ALA B 135       7.869  22.085  10.114  1.00 98.15           N  
ATOM   4414  H   ALA B 135       7.055  21.608  10.472  1.00 98.15           H  
ATOM   4415  CA  ALA B 135       7.824  22.549   8.728  1.00 98.15           C  
ATOM   4416  HA  ALA B 135       8.790  22.367   8.258  1.00 98.15           H  
ATOM   4417  C   ALA B 135       7.533  24.053   8.598  1.00 98.15           C  
ATOM   4418  CB  ALA B 135       6.759  21.734   7.982  1.00 98.15           C  
ATOM   4419  HB1 ALA B 135       6.691  22.080   6.951  1.00 98.15           H  
ATOM   4420  HB2 ALA B 135       5.780  21.870   8.442  1.00 98.15           H  
ATOM   4421  HB3 ALA B 135       7.014  20.674   7.992  1.00 98.15           H  
ATOM   4422  O   ALA B 135       7.666  24.599   7.506  1.00 98.15           O  
ATOM   4423  N   GLY B 136       7.110  24.716   9.682  1.00 97.62           N  
ATOM   4424  H   GLY B 136       7.020  24.213  10.553  1.00 97.62           H  
ATOM   4425  CA  GLY B 136       6.589  26.082   9.619  1.00 97.62           C  
ATOM   4426  HA2 GLY B 136       7.245  26.700   9.007  1.00 97.62           H  
ATOM   4427  HA3 GLY B 136       6.563  26.492  10.629  1.00 97.62           H  
ATOM   4428  C   GLY B 136       5.175  26.153   9.034  1.00 97.62           C  
ATOM   4429  O   GLY B 136       4.777  27.201   8.538  1.00 97.62           O  
ATOM   4430  N   ILE B 137       4.410  25.056   9.089  1.00 97.43           N  
ATOM   4431  H   ILE B 137       4.775  24.239   9.560  1.00 97.43           H  
ATOM   4432  CA  ILE B 137       3.033  24.978   8.588  1.00 97.43           C  
ATOM   4433  HA  ILE B 137       2.791  25.899   8.058  1.00 97.43           H  
ATOM   4434  C   ILE B 137       2.100  24.806   9.793  1.00 97.43           C  
ATOM   4435  CB  ILE B 137       2.877  23.822   7.573  1.00 97.43           C  
ATOM   4436  HB  ILE B 137       3.112  22.887   8.080  1.00 97.43           H  
ATOM   4437  O   ILE B 137       2.207  23.798  10.493  1.00 97.43           O  
ATOM   4438  CG1 ILE B 137       3.854  23.990   6.384  1.00 97.43           C  
ATOM   4439 HG12 ILE B 137       4.867  24.139   6.757  1.00 97.43           H  
ATOM   4440 HG13 ILE B 137       3.581  24.871   5.803  1.00 97.43           H  
ATOM   4441  CG2 ILE B 137       1.420  23.750   7.067  1.00 97.43           C  
ATOM   4442 HG21 ILE B 137       1.161  24.666   6.536  1.00 97.43           H  
ATOM   4443 HG22 ILE B 137       1.299  22.902   6.392  1.00 97.43           H  
ATOM   4444 HG23 ILE B 137       0.727  23.603   7.895  1.00 97.43           H  
ATOM   4445  CD1 ILE B 137       3.907  22.768   5.460  1.00 97.43           C  
ATOM   4446 HD11 ILE B 137       4.054  21.869   6.058  1.00 97.43           H  
ATOM   4447 HD12 ILE B 137       2.987  22.682   4.882  1.00 97.43           H  
ATOM   4448 HD13 ILE B 137       4.746  22.872   4.772  1.00 97.43           H  
ATOM   4449  N   PRO B 138       1.159  25.733  10.063  1.00 95.81           N  
ATOM   4450  CA  PRO B 138       0.227  25.583  11.173  1.00 95.81           C  
ATOM   4451  HA  PRO B 138       0.799  25.577  12.100  1.00 95.81           H  
ATOM   4452  C   PRO B 138      -0.600  24.310  10.999  1.00 95.81           C  
ATOM   4453  CB  PRO B 138      -0.678  26.819  11.159  1.00 95.81           C  
ATOM   4454  HB2 PRO B 138      -0.938  27.140  12.168  1.00 95.81           H  
ATOM   4455  HB3 PRO B 138      -1.583  26.642  10.578  1.00 95.81           H  
ATOM   4456  O   PRO B 138      -1.303  24.189   9.998  1.00 95.81           O  
ATOM   4457  CG  PRO B 138       0.180  27.848  10.443  1.00 95.81           C  
ATOM   4458  HG2 PRO B 138      -0.418  28.627   9.969  1.00 95.81           H  
ATOM   4459  HG3 PRO B 138       0.858  28.274  11.183  1.00 95.81           H  
ATOM   4460  CD  PRO B 138       0.957  27.016   9.419  1.00 95.81           C  
ATOM   4461  HD2 PRO B 138       1.905  27.495   9.175  1.00 95.81           H  
ATOM   4462  HD3 PRO B 138       0.362  26.882   8.516  1.00 95.81           H  
ATOM   4463  N   PRO B 139      -0.617  23.387  11.970  1.00 95.84           N  
ATOM   4464  CA  PRO B 139      -1.367  22.143  11.820  1.00 95.84           C  
ATOM   4465  HA  PRO B 139      -0.909  21.581  11.007  1.00 95.84           H  
ATOM   4466  C   PRO B 139      -2.849  22.357  11.482  1.00 95.84           C  
ATOM   4467  CB  PRO B 139      -1.157  21.400  13.142  1.00 95.84           C  
ATOM   4468  HB2 PRO B 139      -1.923  21.685  13.863  1.00 95.84           H  
ATOM   4469  HB3 PRO B 139      -1.143  20.319  13.001  1.00 95.84           H  
ATOM   4470  O   PRO B 139      -3.428  21.652  10.661  1.00 95.84           O  
ATOM   4471  CG  PRO B 139       0.203  21.904  13.621  1.00 95.84           C  
ATOM   4472  HG2 PRO B 139       0.308  21.851  14.705  1.00 95.84           H  
ATOM   4473  HG3 PRO B 139       1.000  21.333  13.144  1.00 95.84           H  
ATOM   4474  CD  PRO B 139       0.253  23.344  13.134  1.00 95.84           C  
ATOM   4475  HD2 PRO B 139      -0.125  24.013  13.907  1.00 95.84           H  
ATOM   4476  HD3 PRO B 139       1.282  23.604  12.885  1.00 95.84           H  
ATOM   4477  N   THR B 140      -3.454  23.407  12.043  1.00 91.08           N  
ATOM   4478  H   THR B 140      -2.917  23.981  12.678  1.00 91.08           H  
ATOM   4479  CA  THR B 140      -4.865  23.747  11.830  1.00 91.08           C  
ATOM   4480  HA  THR B 140      -5.435  22.818  11.823  1.00 91.08           H  
ATOM   4481  C   THR B 140      -5.153  24.430  10.489  1.00 91.08           C  
ATOM   4482  CB  THR B 140      -5.398  24.610  12.987  1.00 91.08           C  
ATOM   4483  HB  THR B 140      -6.462  24.790  12.833  1.00 91.08           H  
ATOM   4484  O   THR B 140      -6.323  24.632  10.172  1.00 91.08           O  
ATOM   4485  CG2 THR B 140      -5.229  23.920  14.343  1.00 91.08           C  
ATOM   4486 HG21 THR B 140      -5.778  22.978  14.339  1.00 91.08           H  
ATOM   4487 HG22 THR B 140      -4.179  23.709  14.548  1.00 91.08           H  
ATOM   4488 HG23 THR B 140      -5.628  24.556  15.133  1.00 91.08           H  
ATOM   4489  OG1 THR B 140      -4.734  25.857  13.052  1.00 91.08           O  
ATOM   4490  HG1 THR B 140      -5.127  26.417  12.379  1.00 91.08           H  
ATOM   4491  N   SER B 141      -4.137  24.815   9.703  1.00 93.84           N  
ATOM   4492  H   SER B 141      -3.191  24.567   9.955  1.00 93.84           H  
ATOM   4493  CA  SER B 141      -4.336  25.419   8.374  1.00 93.84           C  
ATOM   4494  HA  SER B 141      -5.213  26.064   8.414  1.00 93.84           H  
ATOM   4495  C   SER B 141      -4.605  24.381   7.281  1.00 93.84           C  
ATOM   4496  CB  SER B 141      -3.146  26.298   7.971  1.00 93.84           C  
ATOM   4497  HB2 SER B 141      -2.882  26.960   8.795  1.00 93.84           H  
ATOM   4498  HB3 SER B 141      -3.432  26.907   7.113  1.00 93.84           H  
ATOM   4499  O   SER B 141      -5.137  24.734   6.232  1.00 93.84           O  
ATOM   4500  OG  SER B 141      -2.039  25.503   7.608  1.00 93.84           O  
ATOM   4501  HG  SER B 141      -1.248  26.042   7.534  1.00 93.84           H  
ATOM   4502  N   LEU B 142      -4.297  23.103   7.532  1.00 96.34           N  
ATOM   4503  H   LEU B 142      -3.833  22.889   8.403  1.00 96.34           H  
ATOM   4504  CA  LEU B 142      -4.467  22.014   6.566  1.00 96.34           C  
ATOM   4505  HA  LEU B 142      -4.296  22.418   5.568  1.00 96.34           H  
ATOM   4506  C   LEU B 142      -5.890  21.431   6.513  1.00 96.34           C  
ATOM   4507  CB  LEU B 142      -3.413  20.929   6.832  1.00 96.34           C  
ATOM   4508  HB2 LEU B 142      -3.515  20.584   7.861  1.00 96.34           H  
ATOM   4509  HB3 LEU B 142      -3.622  20.087   6.173  1.00 96.34           H  
ATOM   4510  O   LEU B 142      -6.133  20.468   5.781  1.00 96.34           O  
ATOM   4511  CG  LEU B 142      -1.955  21.347   6.582  1.00 96.34           C  
ATOM   4512  HG  LEU B 142      -1.668  22.139   7.272  1.00 96.34           H  
ATOM   4513  CD1 LEU B 142      -1.067  20.131   6.821  1.00 96.34           C  
ATOM   4514 HD11 LEU B 142      -0.028  20.405   6.636  1.00 96.34           H  
ATOM   4515 HD12 LEU B 142      -1.346  19.322   6.147  1.00 96.34           H  
ATOM   4516 HD13 LEU B 142      -1.180  19.794   7.852  1.00 96.34           H  
ATOM   4517  CD2 LEU B 142      -1.713  21.811   5.142  1.00 96.34           C  
ATOM   4518 HD21 LEU B 142      -2.063  21.056   4.439  1.00 96.34           H  
ATOM   4519 HD22 LEU B 142      -2.227  22.755   4.964  1.00 96.34           H  
ATOM   4520 HD23 LEU B 142      -0.647  21.979   4.986  1.00 96.34           H  
ATOM   4521  N   GLN B 143      -6.841  22.020   7.239  1.00 91.99           N  
ATOM   4522  H   GLN B 143      -6.574  22.820   7.794  1.00 91.99           H  
ATOM   4523  CA  GLN B 143      -8.257  21.650   7.192  1.00 91.99           C  
ATOM   4524  HA  GLN B 143      -8.368  20.643   7.592  1.00 91.99           H  
ATOM   4525  C   GLN B 143      -8.796  21.664   5.751  1.00 91.99           C  
ATOM   4526  CB  GLN B 143      -9.056  22.626   8.068  1.00 91.99           C  
ATOM   4527  HB2 GLN B 143     -10.102  22.622   7.763  1.00 91.99           H  
ATOM   4528  HB3 GLN B 143      -8.682  23.634   7.893  1.00 91.99           H  
ATOM   4529  O   GLN B 143      -8.625  22.635   5.014  1.00 91.99           O  
ATOM   4530  CG  GLN B 143      -8.941  22.311   9.572  1.00 91.99           C  
ATOM   4531  HG2 GLN B 143      -8.965  23.252  10.122  1.00 91.99           H  
ATOM   4532  HG3 GLN B 143      -7.981  21.840   9.782  1.00 91.99           H  
ATOM   4533  CD  GLN B 143     -10.071  21.441  10.124  1.00 91.99           C  
ATOM   4534  NE2 GLN B 143      -9.851  20.760  11.226  1.00 91.99           N  
ATOM   4535 HE21 GLN B 143      -8.911  20.677  11.588  1.00 91.99           H  
ATOM   4536 HE22 GLN B 143     -10.590  20.147  11.538  1.00 91.99           H  
ATOM   4537  OE1 GLN B 143     -11.180  21.385   9.614  1.00 91.99           O  
ATOM   4538  N   ALA B 144      -9.470  20.582   5.360  1.00 93.36           N  
ATOM   4539  H   ALA B 144      -9.498  19.805   6.005  1.00 93.36           H  
ATOM   4540  CA  ALA B 144     -10.011  20.330   4.026  1.00 93.36           C  
ATOM   4541  HA  ALA B 144     -10.387  19.308   4.048  1.00 93.36           H  
ATOM   4542  C   ALA B 144      -8.978  20.346   2.878  1.00 93.36           C  
ATOM   4543  CB  ALA B 144     -11.234  21.228   3.790  1.00 93.36           C  
ATOM   4544  HB1 ALA B 144     -11.935  21.113   4.616  1.00 93.36           H  
ATOM   4545  HB2 ALA B 144     -11.727  20.925   2.866  1.00 93.36           H  
ATOM   4546  HB3 ALA B 144     -10.924  22.270   3.711  1.00 93.36           H  
ATOM   4547  O   ALA B 144      -9.356  20.419   1.705  1.00 93.36           O  
ATOM   4548  N   SER B 145      -7.678  20.270   3.187  1.00 96.82           N  
ATOM   4549  H   SER B 145      -7.416  20.220   4.161  1.00 96.82           H  
ATOM   4550  CA  SER B 145      -6.625  20.162   2.172  1.00 96.82           C  
ATOM   4551  HA  SER B 145      -6.916  20.797   1.336  1.00 96.82           H  
ATOM   4552  C   SER B 145      -6.481  18.718   1.670  1.00 96.82           C  
ATOM   4553  CB  SER B 145      -5.284  20.696   2.691  1.00 96.82           C  
ATOM   4554  HB2 SER B 145      -4.594  20.798   1.854  1.00 96.82           H  
ATOM   4555  HB3 SER B 145      -5.430  21.679   3.140  1.00 96.82           H  
ATOM   4556  O   SER B 145      -6.674  17.779   2.451  1.00 96.82           O  
ATOM   4557  OG  SER B 145      -4.711  19.819   3.640  1.00 96.82           O  
ATOM   4558  HG  SER B 145      -5.204  19.926   4.457  1.00 96.82           H  
ATOM   4559  N   PRO B 146      -6.096  18.498   0.398  1.00 98.21           N  
ATOM   4560  CA  PRO B 146      -5.787  17.170  -0.127  1.00 98.21           C  
ATOM   4561  HA  PRO B 146      -6.520  16.445   0.227  1.00 98.21           H  
ATOM   4562  C   PRO B 146      -4.397  16.716   0.352  1.00 98.21           C  
ATOM   4563  CB  PRO B 146      -5.927  17.308  -1.646  1.00 98.21           C  
ATOM   4564  HB2 PRO B 146      -6.978  17.213  -1.919  1.00 98.21           H  
ATOM   4565  HB3 PRO B 146      -5.333  16.579  -2.197  1.00 98.21           H  
ATOM   4566  O   PRO B 146      -3.474  16.526  -0.439  1.00 98.21           O  
ATOM   4567  CG  PRO B 146      -5.466  18.742  -1.897  1.00 98.21           C  
ATOM   4568  HG2 PRO B 146      -5.908  19.153  -2.805  1.00 98.21           H  
ATOM   4569  HG3 PRO B 146      -4.378  18.765  -1.963  1.00 98.21           H  
ATOM   4570  CD  PRO B 146      -5.930  19.498  -0.649  1.00 98.21           C  
ATOM   4571  HD2 PRO B 146      -6.889  19.975  -0.848  1.00 98.21           H  
ATOM   4572  HD3 PRO B 146      -5.186  20.245  -0.369  1.00 98.21           H  
ATOM   4573  N   THR B 147      -4.235  16.590   1.668  1.00 98.87           N  
ATOM   4574  H   THR B 147      -5.026  16.792   2.262  1.00 98.87           H  
ATOM   4575  CA  THR B 147      -3.017  16.075   2.297  1.00 98.87           C  
ATOM   4576  HA  THR B 147      -2.190  16.208   1.601  1.00 98.87           H  
ATOM   4577  C   THR B 147      -3.196  14.590   2.591  1.00 98.87           C  
ATOM   4578  CB  THR B 147      -2.658  16.857   3.565  1.00 98.87           C  
ATOM   4579  HB  THR B 147      -3.484  16.782   4.272  1.00 98.87           H  
ATOM   4580  O   THR B 147      -4.073  14.224   3.372  1.00 98.87           O  
ATOM   4581  CG2 THR B 147      -1.377  16.346   4.231  1.00 98.87           C  
ATOM   4582 HG21 THR B 147      -0.541  16.393   3.533  1.00 98.87           H  
ATOM   4583 HG22 THR B 147      -1.153  16.963   5.101  1.00 98.87           H  
ATOM   4584 HG23 THR B 147      -1.506  15.317   4.564  1.00 98.87           H  
ATOM   4585  OG1 THR B 147      -2.442  18.214   3.244  1.00 98.87           O  
ATOM   4586  HG1 THR B 147      -3.264  18.692   3.376  1.00 98.87           H  
ATOM   4587  N   GLY B 148      -2.406  13.733   1.943  1.00 98.88           N  
ATOM   4588  H   GLY B 148      -1.694  14.108   1.332  1.00 98.88           H  
ATOM   4589  CA  GLY B 148      -2.453  12.283   2.154  1.00 98.88           C  
ATOM   4590  HA2 GLY B 148      -3.492  11.959   2.205  1.00 98.88           H  
ATOM   4591  HA3 GLY B 148      -1.983  11.774   1.312  1.00 98.88           H  
ATOM   4592  C   GLY B 148      -1.747  11.855   3.442  1.00 98.88           C  
ATOM   4593  O   GLY B 148      -0.793  12.501   3.872  1.00 98.88           O  
ATOM   4594  N   VAL B 149      -2.187  10.753   4.045  1.00 98.93           N  
ATOM   4595  H   VAL B 149      -2.953  10.257   3.612  1.00 98.93           H  
ATOM   4596  CA  VAL B 149      -1.612  10.160   5.258  1.00 98.93           C  
ATOM   4597  HA  VAL B 149      -0.669  10.654   5.492  1.00 98.93           H  
ATOM   4598  C   VAL B 149      -1.329   8.682   5.001  1.00 98.93           C  
ATOM   4599  CB  VAL B 149      -2.550  10.331   6.471  1.00 98.93           C  
ATOM   4600  HB  VAL B 149      -3.461   9.753   6.313  1.00 98.93           H  
ATOM   4601  O   VAL B 149      -2.252   7.887   4.846  1.00 98.93           O  
ATOM   4602  CG1 VAL B 149      -1.869   9.826   7.745  1.00 98.93           C  
ATOM   4603 HG11 VAL B 149      -2.571   9.904   8.575  1.00 98.93           H  
ATOM   4604 HG12 VAL B 149      -1.595   8.777   7.633  1.00 98.93           H  
ATOM   4605 HG13 VAL B 149      -0.979  10.417   7.961  1.00 98.93           H  
ATOM   4606  CG2 VAL B 149      -2.956  11.789   6.715  1.00 98.93           C  
ATOM   4607 HG21 VAL B 149      -3.534  12.166   5.871  1.00 98.93           H  
ATOM   4608 HG22 VAL B 149      -2.069  12.409   6.846  1.00 98.93           H  
ATOM   4609 HG23 VAL B 149      -3.578  11.851   7.608  1.00 98.93           H  
ATOM   4610  N   PHE B 150      -0.054   8.304   4.983  1.00 98.92           N  
ATOM   4611  H   PHE B 150       0.654   9.016   5.096  1.00 98.92           H  
ATOM   4612  CA  PHE B 150       0.415   6.948   4.702  1.00 98.92           C  
ATOM   4613  HA  PHE B 150      -0.438   6.286   4.550  1.00 98.92           H  
ATOM   4614  C   PHE B 150       1.227   6.430   5.892  1.00 98.92           C  
ATOM   4615  CB  PHE B 150       1.232   6.946   3.400  1.00 98.92           C  
ATOM   4616  HB2 PHE B 150       1.590   5.933   3.216  1.00 98.92           H  
ATOM   4617  HB3 PHE B 150       2.107   7.583   3.525  1.00 98.92           H  
ATOM   4618  O   PHE B 150       2.341   6.895   6.141  1.00 98.92           O  
ATOM   4619  CG  PHE B 150       0.460   7.415   2.181  1.00 98.92           C  
ATOM   4620  CD1 PHE B 150      -0.199   6.483   1.358  1.00 98.92           C  
ATOM   4621  HD1 PHE B 150      -0.158   5.430   1.594  1.00 98.92           H  
ATOM   4622  CD2 PHE B 150       0.392   8.789   1.874  1.00 98.92           C  
ATOM   4623  HD2 PHE B 150       0.889   9.507   2.508  1.00 98.92           H  
ATOM   4624  CE1 PHE B 150      -0.923   6.924   0.235  1.00 98.92           C  
ATOM   4625  HE1 PHE B 150      -1.437   6.210  -0.392  1.00 98.92           H  
ATOM   4626  CE2 PHE B 150      -0.333   9.228   0.753  1.00 98.92           C  
ATOM   4627  HE2 PHE B 150      -0.389  10.281   0.521  1.00 98.92           H  
ATOM   4628  CZ  PHE B 150      -0.995   8.295  -0.064  1.00 98.92           C  
ATOM   4629  HZ  PHE B 150      -1.570   8.634  -0.913  1.00 98.92           H  
ATOM   4630  N   VAL B 151       0.679   5.471   6.642  1.00 98.82           N  
ATOM   4631  H   VAL B 151      -0.220   5.100   6.370  1.00 98.82           H  
ATOM   4632  CA  VAL B 151       1.306   4.979   7.881  1.00 98.82           C  
ATOM   4633  HA  VAL B 151       2.243   5.512   8.041  1.00 98.82           H  
ATOM   4634  C   VAL B 151       1.645   3.500   7.757  1.00 98.82           C  
ATOM   4635  CB  VAL B 151       0.439   5.249   9.129  1.00 98.82           C  
ATOM   4636  HB  VAL B 151      -0.425   4.586   9.129  1.00 98.82           H  
ATOM   4637  O   VAL B 151       0.759   2.661   7.606  1.00 98.82           O  
ATOM   4638  CG1 VAL B 151       1.257   5.015  10.405  1.00 98.82           C  
ATOM   4639 HG11 VAL B 151       1.701   4.020  10.401  1.00 98.82           H  
ATOM   4640 HG12 VAL B 151       2.054   5.756  10.467  1.00 98.82           H  
ATOM   4641 HG13 VAL B 151       0.613   5.109  11.279  1.00 98.82           H  
ATOM   4642  CG2 VAL B 151      -0.058   6.699   9.189  1.00 98.82           C  
ATOM   4643 HG21 VAL B 151       0.780   7.392   9.117  1.00 98.82           H  
ATOM   4644 HG22 VAL B 151      -0.748   6.875   8.364  1.00 98.82           H  
ATOM   4645 HG23 VAL B 151      -0.592   6.871  10.124  1.00 98.82           H  
ATOM   4646  N   GLY B 152       2.936   3.184   7.842  1.00 98.86           N  
ATOM   4647  H   GLY B 152       3.612   3.934   7.879  1.00 98.86           H  
ATOM   4648  CA  GLY B 152       3.435   1.823   7.968  1.00 98.86           C  
ATOM   4649  HA2 GLY B 152       4.502   1.807   7.743  1.00 98.86           H  
ATOM   4650  HA3 GLY B 152       2.913   1.182   7.258  1.00 98.86           H  
ATOM   4651  C   GLY B 152       3.231   1.283   9.379  1.00 98.86           C  
ATOM   4652  O   GLY B 152       3.793   1.821  10.333  1.00 98.86           O  
ATOM   4653  N   LEU B 153       2.445   0.220   9.502  1.00 98.24           N  
ATOM   4654  H   LEU B 153       2.038  -0.180   8.668  1.00 98.24           H  
ATOM   4655  CA  LEU B 153       2.063  -0.393  10.772  1.00 98.24           C  
ATOM   4656  HA  LEU B 153       2.689  -0.013  11.580  1.00 98.24           H  
ATOM   4657  C   LEU B 153       2.264  -1.902  10.721  1.00 98.24           C  
ATOM   4658  CB  LEU B 153       0.590  -0.050  11.065  1.00 98.24           C  
ATOM   4659  HB2 LEU B 153       0.015  -0.194  10.150  1.00 98.24           H  
ATOM   4660  HB3 LEU B 153       0.188  -0.731  11.814  1.00 98.24           H  
ATOM   4661  O   LEU B 153       2.328  -2.490   9.645  1.00 98.24           O  
ATOM   4662  CG  LEU B 153       0.436   1.392  11.565  1.00 98.24           C  
ATOM   4663  HG  LEU B 153       1.194   2.024  11.103  1.00 98.24           H  
ATOM   4664  CD1 LEU B 153      -0.921   1.965  11.196  1.00 98.24           C  
ATOM   4665 HD11 LEU B 153      -0.927   3.017  11.484  1.00 98.24           H  
ATOM   4666 HD12 LEU B 153      -1.057   1.909  10.116  1.00 98.24           H  
ATOM   4667 HD13 LEU B 153      -1.719   1.422  11.702  1.00 98.24           H  
ATOM   4668  CD2 LEU B 153       0.600   1.469  13.079  1.00 98.24           C  
ATOM   4669 HD21 LEU B 153       0.557   2.509  13.404  1.00 98.24           H  
ATOM   4670 HD22 LEU B 153      -0.192   0.909  13.576  1.00 98.24           H  
ATOM   4671 HD23 LEU B 153       1.556   1.029  13.363  1.00 98.24           H  
ATOM   4672  N   ILE B 154       2.334  -2.502  11.904  1.00 97.41           N  
ATOM   4673  H   ILE B 154       2.302  -1.922  12.730  1.00 97.41           H  
ATOM   4674  CA  ILE B 154       2.119  -3.932  12.129  1.00 97.41           C  
ATOM   4675  HA  ILE B 154       1.768  -4.398  11.208  1.00 97.41           H  
ATOM   4676  C   ILE B 154       1.042  -4.011  13.216  1.00 97.41           C  
ATOM   4677  CB  ILE B 154       3.421  -4.641  12.558  1.00 97.41           C  
ATOM   4678  HB  ILE B 154       3.815  -4.142  13.443  1.00 97.41           H  
ATOM   4679  O   ILE B 154       1.177  -3.300  14.218  1.00 97.41           O  
ATOM   4680  CG1 ILE B 154       4.463  -4.554  11.428  1.00 97.41           C  
ATOM   4681 HG12 ILE B 154       4.123  -5.158  10.588  1.00 97.41           H  
ATOM   4682 HG13 ILE B 154       4.530  -3.521  11.085  1.00 97.41           H  
ATOM   4683  CG2 ILE B 154       3.163  -6.121  12.894  1.00 97.41           C  
ATOM   4684 HG21 ILE B 154       2.440  -6.218  13.704  1.00 97.41           H  
ATOM   4685 HG22 ILE B 154       4.079  -6.612  13.221  1.00 97.41           H  
ATOM   4686 HG23 ILE B 154       2.776  -6.637  12.015  1.00 97.41           H  
ATOM   4687  CD1 ILE B 154       5.873  -4.984  11.842  1.00 97.41           C  
ATOM   4688 HD11 ILE B 154       6.162  -4.462  12.754  1.00 97.41           H  
ATOM   4689 HD12 ILE B 154       6.575  -4.726  11.049  1.00 97.41           H  
ATOM   4690 HD13 ILE B 154       5.913  -6.061  12.007  1.00 97.41           H  
ATOM   4691  N   PRO B 155      -0.023  -4.813  13.056  1.00 97.19           N  
ATOM   4692  CA  PRO B 155      -1.013  -4.996  14.109  1.00 97.19           C  
ATOM   4693  HA  PRO B 155      -1.496  -4.039  14.308  1.00 97.19           H  
ATOM   4694  C   PRO B 155      -0.352  -5.521  15.388  1.00 97.19           C  
ATOM   4695  CB  PRO B 155      -2.048  -5.978  13.550  1.00 97.19           C  
ATOM   4696  HB2 PRO B 155      -3.057  -5.719  13.869  1.00 97.19           H  
ATOM   4697  HB3 PRO B 155      -1.806  -6.997  13.849  1.00 97.19           H  
ATOM   4698  O   PRO B 155       0.373  -6.513  15.357  1.00 97.19           O  
ATOM   4699  CG  PRO B 155      -1.885  -5.851  12.036  1.00 97.19           C  
ATOM   4700  HG2 PRO B 155      -2.175  -6.767  11.521  1.00 97.19           H  
ATOM   4701  HG3 PRO B 155      -2.466  -5.003  11.674  1.00 97.19           H  
ATOM   4702  CD  PRO B 155      -0.401  -5.550  11.861  1.00 97.19           C  
ATOM   4703  HD2 PRO B 155      -0.257  -4.960  10.956  1.00 97.19           H  
ATOM   4704  HD3 PRO B 155       0.167  -6.478  11.804  1.00 97.19           H  
ATOM   4705  N   GLN B 156      -0.598  -4.847  16.509  1.00 96.00           N  
ATOM   4706  H   GLN B 156      -1.224  -4.055  16.478  1.00 96.00           H  
ATOM   4707  CA  GLN B 156      -0.119  -5.250  17.829  1.00 96.00           C  
ATOM   4708  HA  GLN B 156       0.399  -6.207  17.766  1.00 96.00           H  
ATOM   4709  C   GLN B 156      -1.319  -5.416  18.748  1.00 96.00           C  
ATOM   4710  CB  GLN B 156       0.848  -4.207  18.413  1.00 96.00           C  
ATOM   4711  HB2 GLN B 156       0.318  -3.263  18.542  1.00 96.00           H  
ATOM   4712  HB3 GLN B 156       1.177  -4.546  19.395  1.00 96.00           H  
ATOM   4713  O   GLN B 156      -2.229  -4.588  18.746  1.00 96.00           O  
ATOM   4714  CG  GLN B 156       2.075  -3.952  17.531  1.00 96.00           C  
ATOM   4715  HG2 GLN B 156       1.746  -3.612  16.549  1.00 96.00           H  
ATOM   4716  HG3 GLN B 156       2.664  -3.138  17.953  1.00 96.00           H  
ATOM   4717  CD  GLN B 156       2.989  -5.153  17.371  1.00 96.00           C  
ATOM   4718  NE2 GLN B 156       3.677  -5.240  16.258  1.00 96.00           N  
ATOM   4719 HE21 GLN B 156       3.470  -4.598  15.507  1.00 96.00           H  
ATOM   4720 HE22 GLN B 156       4.168  -6.111  16.117  1.00 96.00           H  
ATOM   4721  OE1 GLN B 156       3.123  -6.006  18.237  1.00 96.00           O  
ATOM   4722  N   GLU B 157      -1.325  -6.464  19.564  1.00 94.92           N  
ATOM   4723  H   GLU B 157      -0.571  -7.134  19.531  1.00 94.92           H  
ATOM   4724  CA  GLU B 157      -2.374  -6.612  20.565  1.00 94.92           C  
ATOM   4725  HA  GLU B 157      -3.348  -6.462  20.098  1.00 94.92           H  
ATOM   4726  C   GLU B 157      -2.199  -5.579  21.681  1.00 94.92           C  
ATOM   4727  CB  GLU B 157      -2.350  -8.004  21.177  1.00 94.92           C  
ATOM   4728  HB2 GLU B 157      -3.046  -7.980  22.016  1.00 94.92           H  
ATOM   4729  HB3 GLU B 157      -1.351  -8.215  21.559  1.00 94.92           H  
ATOM   4730  O   GLU B 157      -1.212  -5.626  22.420  1.00 94.92           O  
ATOM   4731  CG  GLU B 157      -2.782  -9.127  20.226  1.00 94.92           C  
ATOM   4732  HG2 GLU B 157      -3.751  -8.876  19.796  1.00 94.92           H  
ATOM   4733  HG3 GLU B 157      -2.051  -9.218  19.422  1.00 94.92           H  
ATOM   4734  CD  GLU B 157      -2.887 -10.457  20.983  1.00 94.92           C  
ATOM   4735  OE1 GLU B 157      -3.185 -11.489  20.350  1.00 94.92           O  
ATOM   4736  OE2 GLU B 157      -2.645 -10.449  22.216  1.00 94.92           O  
ATOM   4737  N   TYR B 158      -3.182  -4.691  21.846  1.00 95.25           N  
ATOM   4738  H   TYR B 158      -3.941  -4.689  21.181  1.00 95.25           H  
ATOM   4739  CA  TYR B 158      -3.254  -3.732  22.946  1.00 95.25           C  
ATOM   4740  HA  TYR B 158      -2.398  -3.887  23.603  1.00 95.25           H  
ATOM   4741  C   TYR B 158      -4.526  -3.935  23.770  1.00 95.25           C  
ATOM   4742  CB  TYR B 158      -3.189  -2.294  22.412  1.00 95.25           C  
ATOM   4743  HB2 TYR B 158      -2.256  -2.154  21.866  1.00 95.25           H  
ATOM   4744  HB3 TYR B 158      -4.000  -2.152  21.699  1.00 95.25           H  
ATOM   4745  O   TYR B 158      -5.631  -3.908  23.236  1.00 95.25           O  
ATOM   4746  CG  TYR B 158      -3.288  -1.229  23.496  1.00 95.25           C  
ATOM   4747  CD1 TYR B 158      -4.244  -0.198  23.407  1.00 95.25           C  
ATOM   4748  HD1 TYR B 158      -4.932  -0.158  22.575  1.00 95.25           H  
ATOM   4749  CD2 TYR B 158      -2.438  -1.276  24.618  1.00 95.25           C  
ATOM   4750  HD2 TYR B 158      -1.724  -2.081  24.714  1.00 95.25           H  
ATOM   4751  CE1 TYR B 158      -4.306   0.803  24.394  1.00 95.25           C  
ATOM   4752  HE1 TYR B 158      -5.028   1.603  24.320  1.00 95.25           H  
ATOM   4753  CE2 TYR B 158      -2.508  -0.290  25.618  1.00 95.25           C  
ATOM   4754  HE2 TYR B 158      -1.839  -0.335  26.465  1.00 95.25           H  
ATOM   4755  OH  TYR B 158      -3.448   1.755  26.433  1.00 95.25           O  
ATOM   4756  HH  TYR B 158      -3.023   1.449  27.239  1.00 95.25           H  
ATOM   4757  CZ  TYR B 158      -3.430   0.770  25.494  1.00 95.25           C  
ATOM   4758  N   GLY B 159      -4.370  -4.084  25.088  1.00 92.12           N  
ATOM   4759  H   GLY B 159      -3.432  -4.129  25.460  1.00 92.12           H  
ATOM   4760  CA  GLY B 159      -5.496  -4.217  26.009  1.00 92.12           C  
ATOM   4761  HA2 GLY B 159      -5.152  -4.062  27.032  1.00 92.12           H  
ATOM   4762  HA3 GLY B 159      -6.217  -3.435  25.769  1.00 92.12           H  
ATOM   4763  C   GLY B 159      -6.205  -5.582  25.937  1.00 92.12           C  
ATOM   4764  O   GLY B 159      -5.595  -6.573  25.522  1.00 92.12           O  
ATOM   4765  N   PRO B 160      -7.472  -5.659  26.394  1.00 92.07           N  
ATOM   4766  CA  PRO B 160      -8.304  -6.865  26.336  1.00 92.07           C  
ATOM   4767  HA  PRO B 160      -7.810  -7.665  26.887  1.00 92.07           H  
ATOM   4768  C   PRO B 160      -8.574  -7.326  24.901  1.00 92.07           C  
ATOM   4769  CB  PRO B 160      -9.624  -6.510  27.033  1.00 92.07           C  
ATOM   4770  HB2 PRO B 160     -10.391  -6.276  26.294  1.00 92.07           H  
ATOM   4771  HB3 PRO B 160      -9.962  -7.319  27.679  1.00 92.07           H  
ATOM   4772  O   PRO B 160      -8.285  -6.604  23.951  1.00 92.07           O  
ATOM   4773  CG  PRO B 160      -9.308  -5.251  27.833  1.00 92.07           C  
ATOM   4774  HG2 PRO B 160     -10.183  -4.609  27.943  1.00 92.07           H  
ATOM   4775  HG3 PRO B 160      -8.911  -5.530  28.809  1.00 92.07           H  
ATOM   4776  CD  PRO B 160      -8.214  -4.577  27.015  1.00 92.07           C  
ATOM   4777  HD2 PRO B 160      -8.667  -3.963  26.237  1.00 92.07           H  
ATOM   4778  HD3 PRO B 160      -7.587  -3.967  27.664  1.00 92.07           H  
ATOM   4779  N   ARG B 161      -9.132  -8.529  24.732  1.00 93.81           N  
ATOM   4780  H   ARG B 161      -9.448  -9.047  25.540  1.00 93.81           H  
ATOM   4781  CA  ARG B 161      -9.637  -8.939  23.416  1.00 93.81           C  
ATOM   4782  HA  ARG B 161      -8.925  -8.643  22.645  1.00 93.81           H  
ATOM   4783  C   ARG B 161     -10.943  -8.207  23.127  1.00 93.81           C  
ATOM   4784  CB  ARG B 161      -9.825 -10.456  23.328  1.00 93.81           C  
ATOM   4785  HB2 ARG B 161     -10.518 -10.792  24.099  1.00 93.81           H  
ATOM   4786  HB3 ARG B 161     -10.278 -10.684  22.363  1.00 93.81           H  
ATOM   4787  O   ARG B 161     -11.675  -7.868  24.058  1.00 93.81           O  
ATOM   4788  CG  ARG B 161      -8.519 -11.245  23.466  1.00 93.81           C  
ATOM   4789  HG2 ARG B 161      -7.775 -10.847  22.776  1.00 93.81           H  
ATOM   4790  HG3 ARG B 161      -8.145 -11.169  24.487  1.00 93.81           H  
ATOM   4791  CD  ARG B 161      -8.784 -12.716  23.148  1.00 93.81           C  
ATOM   4792  HD2 ARG B 161      -9.335 -13.153  23.980  1.00 93.81           H  
ATOM   4793  HD3 ARG B 161      -9.424 -12.790  22.269  1.00 93.81           H  
ATOM   4794  NE  ARG B 161      -7.532 -13.467  22.946  1.00 93.81           N  
ATOM   4795  HE  ARG B 161      -6.997 -13.688  23.774  1.00 93.81           H  
ATOM   4796  NH1 ARG B 161      -7.777 -13.886  20.695  1.00 93.81           N  
ATOM   4797 HH11 ARG B 161      -7.407 -14.337  19.871  1.00 93.81           H  
ATOM   4798 HH12 ARG B 161      -8.324 -13.042  20.611  1.00 93.81           H  
ATOM   4799  NH2 ARG B 161      -6.148 -14.852  21.819  1.00 93.81           N  
ATOM   4800 HH21 ARG B 161      -5.531 -14.904  22.617  1.00 93.81           H  
ATOM   4801 HH22 ARG B 161      -5.936 -15.329  20.954  1.00 93.81           H  
ATOM   4802  CZ  ARG B 161      -7.163 -14.052  21.825  1.00 93.81           C  
ATOM   4803  N   LEU B 162     -11.293  -8.026  21.852  1.00 91.37           N  
ATOM   4804  H   LEU B 162     -10.626  -8.297  21.144  1.00 91.37           H  
ATOM   4805  CA  LEU B 162     -12.527  -7.315  21.463  1.00 91.37           C  
ATOM   4806  HA  LEU B 162     -12.488  -6.295  21.844  1.00 91.37           H  
ATOM   4807  C   LEU B 162     -13.799  -7.944  22.069  1.00 91.37           C  
ATOM   4808  CB  LEU B 162     -12.657  -7.256  19.930  1.00 91.37           C  
ATOM   4809  HB2 LEU B 162     -13.701  -7.030  19.714  1.00 91.37           H  
ATOM   4810  HB3 LEU B 162     -12.429  -8.230  19.498  1.00 91.37           H  
ATOM   4811  O   LEU B 162     -14.752  -7.237  22.390  1.00 91.37           O  
ATOM   4812  CG  LEU B 162     -11.819  -6.169  19.231  1.00 91.37           C  
ATOM   4813  HG  LEU B 162     -11.942  -5.221  19.755  1.00 91.37           H  
ATOM   4814  CD1 LEU B 162     -10.331  -6.515  19.161  1.00 91.37           C  
ATOM   4815 HD11 LEU B 162      -9.891  -6.515  20.158  1.00 91.37           H  
ATOM   4816 HD12 LEU B 162      -9.806  -5.765  18.569  1.00 91.37           H  
ATOM   4817 HD13 LEU B 162     -10.183  -7.492  18.701  1.00 91.37           H  
ATOM   4818  CD2 LEU B 162     -12.335  -5.999  17.800  1.00 91.37           C  
ATOM   4819 HD21 LEU B 162     -12.226  -6.933  17.248  1.00 91.37           H  
ATOM   4820 HD22 LEU B 162     -13.382  -5.697  17.818  1.00 91.37           H  
ATOM   4821 HD23 LEU B 162     -11.759  -5.223  17.295  1.00 91.37           H  
ATOM   4822  N   ALA B 163     -13.812  -9.268  22.259  1.00 89.82           N  
ATOM   4823  H   ALA B 163     -12.980  -9.789  22.018  1.00 89.82           H  
ATOM   4824  CA  ALA B 163     -14.942  -9.994  22.847  1.00 89.82           C  
ATOM   4825  HA  ALA B 163     -15.861  -9.646  22.376  1.00 89.82           H  
ATOM   4826  C   ALA B 163     -15.107  -9.771  24.363  1.00 89.82           C  
ATOM   4827  CB  ALA B 163     -14.771 -11.485  22.530  1.00 89.82           C  
ATOM   4828  HB1 ALA B 163     -14.689 -11.639  21.455  1.00 89.82           H  
ATOM   4829  HB2 ALA B 163     -13.877 -11.868  23.020  1.00 89.82           H  
ATOM   4830  HB3 ALA B 163     -15.636 -12.035  22.901  1.00 89.82           H  
ATOM   4831  O   ALA B 163     -16.152 -10.082  24.918  1.00 89.82           O  
ATOM   4832  N   GLU B 164     -14.096  -9.234  25.038  1.00 88.46           N  
ATOM   4833  H   GLU B 164     -13.275  -8.949  24.523  1.00 88.46           H  
ATOM   4834  CA  GLU B 164     -14.010  -9.127  26.499  1.00 88.46           C  
ATOM   4835  HA  GLU B 164     -15.018  -9.173  26.912  1.00 88.46           H  
ATOM   4836  C   GLU B 164     -13.485  -7.743  26.894  1.00 88.46           C  
ATOM   4837  CB  GLU B 164     -13.245 -10.324  27.097  1.00 88.46           C  
ATOM   4838  HB2 GLU B 164     -13.920 -11.179  27.077  1.00 88.46           H  
ATOM   4839  HB3 GLU B 164     -12.994 -10.124  28.139  1.00 88.46           H  
ATOM   4840  O   GLU B 164     -12.673  -7.576  27.805  1.00 88.46           O  
ATOM   4841  CG  GLU B 164     -11.981 -10.698  26.312  1.00 88.46           C  
ATOM   4842  HG2 GLU B 164     -11.295  -9.850  26.318  1.00 88.46           H  
ATOM   4843  HG3 GLU B 164     -12.272 -10.907  25.283  1.00 88.46           H  
ATOM   4844  CD  GLU B 164     -11.259 -11.950  26.823  1.00 88.46           C  
ATOM   4845  OE1 GLU B 164     -10.162 -12.211  26.274  1.00 88.46           O  
ATOM   4846  OE2 GLU B 164     -11.795 -12.634  27.722  1.00 88.46           O  
ATOM   4847  N   GLY B 165     -13.984  -6.724  26.183  1.00 79.54           N  
ATOM   4848  H   GLY B 165     -14.575  -6.946  25.395  1.00 79.54           H  
ATOM   4849  CA  GLY B 165     -13.763  -5.325  26.518  1.00 79.54           C  
ATOM   4850  HA2 GLY B 165     -14.380  -4.691  25.881  1.00 79.54           H  
ATOM   4851  HA3 GLY B 165     -12.715  -5.077  26.352  1.00 79.54           H  
ATOM   4852  C   GLY B 165     -14.138  -5.064  27.976  1.00 79.54           C  
ATOM   4853  O   GLY B 165     -15.295  -5.211  28.367  1.00 79.54           O  
ATOM   4854  N   GLY B 166     -13.141  -4.711  28.787  1.00 69.27           N  
ATOM   4855  H   GLY B 166     -12.203  -4.719  28.413  1.00 69.27           H  
ATOM   4856  CA  GLY B 166     -13.345  -4.337  30.181  1.00 69.27           C  
ATOM   4857  HA2 GLY B 166     -12.381  -4.196  30.670  1.00 69.27           H  
ATOM   4858  HA3 GLY B 166     -13.879  -5.142  30.686  1.00 69.27           H  
ATOM   4859  C   GLY B 166     -14.158  -3.048  30.315  1.00 69.27           C  
ATOM   4860  O   GLY B 166     -14.295  -2.257  29.378  1.00 69.27           O  
ATOM   4861  N   GLU B 167     -14.679  -2.814  31.514  1.00 74.68           N  
ATOM   4862  H   GLU B 167     -14.553  -3.498  32.246  1.00 74.68           H  
ATOM   4863  CA  GLU B 167     -15.583  -1.698  31.770  1.00 74.68           C  
ATOM   4864  HA  GLU B 167     -16.419  -1.816  31.081  1.00 74.68           H  
ATOM   4865  C   GLU B 167     -14.915  -0.340  31.487  1.00 74.68           C  
ATOM   4866  CB  GLU B 167     -16.133  -1.837  33.197  1.00 74.68           C  
ATOM   4867  HB2 GLU B 167     -15.394  -1.504  33.926  1.00 74.68           H  
ATOM   4868  HB3 GLU B 167     -16.308  -2.901  33.353  1.00 74.68           H  
ATOM   4869  O   GLU B 167     -13.818  -0.039  31.958  1.00 74.68           O  
ATOM   4870  CG  GLU B 167     -17.458  -1.082  33.403  1.00 74.68           C  
ATOM   4871  HG2 GLU B 167     -17.991  -1.041  32.453  1.00 74.68           H  
ATOM   4872  HG3 GLU B 167     -17.233  -0.056  33.693  1.00 74.68           H  
ATOM   4873  CD  GLU B 167     -18.391  -1.735  34.443  1.00 74.68           C  
ATOM   4874  OE1 GLU B 167     -19.508  -1.194  34.619  1.00 74.68           O  
ATOM   4875  OE2 GLU B 167     -17.995  -2.732  35.090  1.00 74.68           O  
ATOM   4876  N   GLY B 168     -15.583   0.495  30.687  1.00 77.03           N  
ATOM   4877  H   GLY B 168     -16.453   0.162  30.298  1.00 77.03           H  
ATOM   4878  CA  GLY B 168     -15.136   1.850  30.352  1.00 77.03           C  
ATOM   4879  HA2 GLY B 168     -14.459   2.202  31.130  1.00 77.03           H  
ATOM   4880  HA3 GLY B 168     -16.010   2.502  30.349  1.00 77.03           H  
ATOM   4881  C   GLY B 168     -14.414   2.013  29.008  1.00 77.03           C  
ATOM   4882  O   GLY B 168     -14.507   3.108  28.446  1.00 77.03           O  
ATOM   4883  N   VAL B 169     -13.775   0.977  28.455  1.00 82.37           N  
ATOM   4884  H   VAL B 169     -13.743   0.105  28.963  1.00 82.37           H  
ATOM   4885  CA  VAL B 169     -13.117   1.025  27.122  1.00 82.37           C  
ATOM   4886  HA  VAL B 169     -12.967   2.067  26.839  1.00 82.37           H  
ATOM   4887  C   VAL B 169     -13.968   0.430  25.995  1.00 82.37           C  
ATOM   4888  CB  VAL B 169     -11.717   0.381  27.143  1.00 82.37           C  
ATOM   4889  HB  VAL B 169     -11.326   0.364  26.126  1.00 82.37           H  
ATOM   4890  O   VAL B 169     -13.621   0.536  24.821  1.00 82.37           O  
ATOM   4891  CG1 VAL B 169     -10.760   1.215  28.004  1.00 82.37           C  
ATOM   4892 HG11 VAL B 169     -11.074   1.200  29.048  1.00 82.37           H  
ATOM   4893 HG12 VAL B 169     -10.742   2.244  27.645  1.00 82.37           H  
ATOM   4894 HG13 VAL B 169      -9.752   0.805  27.927  1.00 82.37           H  
ATOM   4895  CG2 VAL B 169     -11.724  -1.065  27.646  1.00 82.37           C  
ATOM   4896 HG21 VAL B 169     -10.730  -1.495  27.519  1.00 82.37           H  
ATOM   4897 HG22 VAL B 169     -12.434  -1.660  27.072  1.00 82.37           H  
ATOM   4898 HG23 VAL B 169     -11.991  -1.104  28.702  1.00 82.37           H  
ATOM   4899  N   GLU B 170     -15.106  -0.162  26.349  1.00 78.02           N  
ATOM   4900  H   GLU B 170     -15.283  -0.286  27.335  1.00 78.02           H  
ATOM   4901  CA  GLU B 170     -16.094  -0.715  25.422  1.00 78.02           C  
ATOM   4902  HA  GLU B 170     -15.682  -1.605  24.946  1.00 78.02           H  
ATOM   4903  C   GLU B 170     -16.510   0.288  24.332  1.00 78.02           C  
ATOM   4904  CB  GLU B 170     -17.346  -1.100  26.214  1.00 78.02           C  
ATOM   4905  HB2 GLU B 170     -18.057  -1.564  25.530  1.00 78.02           H  
ATOM   4906  HB3 GLU B 170     -17.800  -0.189  26.602  1.00 78.02           H  
ATOM   4907  O   GLU B 170     -16.756   1.463  24.621  1.00 78.02           O  
ATOM   4908  CG  GLU B 170     -17.093  -2.058  27.384  1.00 78.02           C  
ATOM   4909  HG2 GLU B 170     -16.493  -1.553  28.141  1.00 78.02           H  
ATOM   4910  HG3 GLU B 170     -16.553  -2.931  27.019  1.00 78.02           H  
ATOM   4911  CD  GLU B 170     -18.427  -2.473  28.007  1.00 78.02           C  
ATOM   4912  OE1 GLU B 170     -18.649  -3.690  28.177  1.00 78.02           O  
ATOM   4913  OE2 GLU B 170     -19.259  -1.571  28.250  1.00 78.02           O  
ATOM   4914  N   GLY B 171     -16.613  -0.167  23.080  1.00 80.27           N  
ATOM   4915  H   GLY B 171     -16.366  -1.120  22.851  1.00 80.27           H  
ATOM   4916  CA  GLY B 171     -16.904   0.677  21.919  1.00 80.27           C  
ATOM   4917  HA2 GLY B 171     -17.642   1.431  22.194  1.00 80.27           H  
ATOM   4918  HA3 GLY B 171     -17.323   0.061  21.124  1.00 80.27           H  
ATOM   4919  C   GLY B 171     -15.675   1.400  21.361  1.00 80.27           C  
ATOM   4920  O   GLY B 171     -15.690   1.807  20.200  1.00 80.27           O  
ATOM   4921  N   TYR B 172     -14.611   1.560  22.158  1.00 86.21           N  
ATOM   4922  H   TYR B 172     -14.663   1.216  23.107  1.00 86.21           H  
ATOM   4923  CA  TYR B 172     -13.371   2.201  21.728  1.00 86.21           C  
ATOM   4924  HA  TYR B 172     -13.568   2.755  20.810  1.00 86.21           H  
ATOM   4925  C   TYR B 172     -12.259   1.217  21.395  1.00 86.21           C  
ATOM   4926  CB  TYR B 172     -12.878   3.214  22.766  1.00 86.21           C  
ATOM   4927  HB2 TYR B 172     -11.928   3.624  22.423  1.00 86.21           H  
ATOM   4928  HB3 TYR B 172     -12.694   2.703  23.711  1.00 86.21           H  
ATOM   4929  O   TYR B 172     -11.327   1.637  20.720  1.00 86.21           O  
ATOM   4930  CG  TYR B 172     -13.810   4.382  22.984  1.00 86.21           C  
ATOM   4931  CD1 TYR B 172     -14.083   5.260  21.918  1.00 86.21           C  
ATOM   4932  HD1 TYR B 172     -13.634   5.093  20.951  1.00 86.21           H  
ATOM   4933  CD2 TYR B 172     -14.386   4.598  24.249  1.00 86.21           C  
ATOM   4934  HD2 TYR B 172     -14.182   3.907  25.053  1.00 86.21           H  
ATOM   4935  CE1 TYR B 172     -14.926   6.367  22.116  1.00 86.21           C  
ATOM   4936  HE1 TYR B 172     -15.110   7.048  21.299  1.00 86.21           H  
ATOM   4937  CE2 TYR B 172     -15.237   5.701  24.450  1.00 86.21           C
[truncated: 1,837,171 more chars]
