# Supplementary material for: Module-Based Polyketide Synthase Engineering for de Novo Polyketide Biosynthesis
Source: ACS Synth Biol. 2023 Oct 23;12(11):3148–55. doi: 10.1021/acssynbio.3c00282 (PMC10661043; doi:10.1021/acssynbio.3c00282)
Supplement: Supplementary file 2 — sb3c00282_si_002.zip [file sb3c00282_si_002.zip › Final_PKS_Structures/menzella_pdbs/eryM2_ACP_eryM6_KSAT_dimer.pdb]

ATOM      1  N   LEU A   1      19.616  51.155 -15.299  1.00 67.73           N  
ATOM      2  H   LEU A   1      20.185  50.594 -15.917  1.00 67.73           H  
ATOM      3  H2  LEU A   1      18.763  51.394 -15.782  1.00 67.73           H  
ATOM      4  H3  LEU A   1      20.105  52.007 -15.065  1.00 67.73           H  
ATOM      5  CA  LEU A   1      19.292  50.399 -14.066  1.00 67.73           C  
ATOM      6  HA  LEU A   1      18.674  51.036 -13.434  1.00 67.73           H  
ATOM      7  C   LEU A   1      20.535  50.113 -13.221  1.00 67.73           C  
ATOM      8  CB  LEU A   1      18.461  49.143 -14.371  1.00 67.73           C  
ATOM      9  HB2 LEU A   1      18.553  48.436 -13.547  1.00 67.73           H  
ATOM     10  HB3 LEU A   1      18.853  48.662 -15.268  1.00 67.73           H  
ATOM     11  O   LEU A   1      20.591  50.633 -12.120  1.00 67.73           O  
ATOM     12  CG  LEU A   1      16.968  49.487 -14.555  1.00 67.73           C  
ATOM     13  HG  LEU A   1      16.886  50.420 -15.112  1.00 67.73           H  
ATOM     14  CD1 LEU A   1      16.264  48.400 -15.353  1.00 67.73           C  
ATOM     15 HD11 LEU A   1      16.317  47.447 -14.827  1.00 67.73           H  
ATOM     16 HD12 LEU A   1      15.215  48.660 -15.499  1.00 67.73           H  
ATOM     17 HD13 LEU A   1      16.722  48.285 -16.336  1.00 67.73           H  
ATOM     18  CD2 LEU A   1      16.264  49.647 -13.206  1.00 67.73           C  
ATOM     19 HD21 LEU A   1      15.215  49.894 -13.365  1.00 67.73           H  
ATOM     20 HD22 LEU A   1      16.716  50.446 -12.617  1.00 67.73           H  
ATOM     21 HD23 LEU A   1      16.313  48.717 -12.640  1.00 67.73           H  
ATOM     22  N   ALA A   2      21.548  49.384 -13.711  1.00 65.99           N  
ATOM     23  H   ALA A   2      21.435  48.869 -14.572  1.00 65.99           H  
ATOM     24  CA  ALA A   2      22.743  49.034 -12.916  1.00 65.99           C  
ATOM     25  HA  ALA A   2      22.426  48.442 -12.057  1.00 65.99           H  
ATOM     26  C   ALA A   2      23.540  50.238 -12.365  1.00 65.99           C  
ATOM     27  CB  ALA A   2      23.643  48.144 -13.781  1.00 65.99           C  
ATOM     28  HB1 ALA A   2      24.497  47.811 -13.191  1.00 65.99           H  
ATOM     29  HB2 ALA A   2      24.006  48.686 -14.654  1.00 65.99           H  
ATOM     30  HB3 ALA A   2      23.100  47.256 -14.103  1.00 65.99           H  
ATOM     31  O   ALA A   2      24.012  50.193 -11.234  1.00 65.99           O  
ATOM     32  N   GLY A   3      23.638  51.330 -13.135  1.00 68.80           N  
ATOM     33  H   GLY A   3      23.320  51.267 -14.092  1.00 68.80           H  
ATOM     34  CA  GLY A   3      24.320  52.561 -12.710  1.00 68.80           C  
ATOM     35  HA2 GLY A   3      24.516  53.181 -13.585  1.00 68.80           H  
ATOM     36  HA3 GLY A   3      25.279  52.297 -12.264  1.00 68.80           H  
ATOM     37  C   GLY A   3      23.559  53.417 -11.689  1.00 68.80           C  
ATOM     38  O   GLY A   3      24.092  54.434 -11.255  1.00 68.80           O  
ATOM     39  N   LEU A   4      22.326  53.045 -11.318  1.00 73.09           N  
ATOM     40  H   LEU A   4      21.990  52.133 -11.590  1.00 73.09           H  
ATOM     41  CA  LEU A   4      21.588  53.745 -10.265  1.00 73.09           C  
ATOM     42  HA  LEU A   4      21.746  54.815 -10.401  1.00 73.09           H  
ATOM     43  C   LEU A   4      22.125  53.335  -8.882  1.00 73.09           C  
ATOM     44  CB  LEU A   4      20.076  53.467 -10.360  1.00 73.09           C  
ATOM     45  HB2 LEU A   4      19.924  52.388 -10.379  1.00 73.09           H  
ATOM     46  HB3 LEU A   4      19.595  53.842  -9.456  1.00 73.09           H  
ATOM     47  O   LEU A   4      22.393  52.147  -8.663  1.00 73.09           O  
ATOM     48  CG  LEU A   4      19.380  54.106 -11.573  1.00 73.09           C  
ATOM     49  HG  LEU A   4      19.926  53.853 -12.482  1.00 73.09           H  
ATOM     50  CD1 LEU A   4      17.964  53.547 -11.708  1.00 73.09           C  
ATOM     51 HD11 LEU A   4      17.993  52.460 -11.784  1.00 73.09           H  
ATOM     52 HD12 LEU A   4      17.475  53.966 -12.588  1.00 73.09           H  
ATOM     53 HD13 LEU A   4      17.380  53.817 -10.828  1.00 73.09           H  
ATOM     54  CD2 LEU A   4      19.290  55.628 -11.448  1.00 73.09           C  
ATOM     55 HD21 LEU A   4      20.285  56.074 -11.458  1.00 73.09           H  
ATOM     56 HD22 LEU A   4      18.718  56.042 -12.279  1.00 73.09           H  
ATOM     57 HD23 LEU A   4      18.798  55.902 -10.515  1.00 73.09           H  
ATOM     58  N   PRO A   5      22.231  54.275  -7.924  1.00 70.29           N  
ATOM     59  CA  PRO A   5      22.448  53.948  -6.520  1.00 70.29           C  
ATOM     60  HA  PRO A   5      23.457  53.551  -6.406  1.00 70.29           H  
ATOM     61  C   PRO A   5      21.416  52.923  -6.031  1.00 70.29           C  
ATOM     62  CB  PRO A   5      22.322  55.272  -5.757  1.00 70.29           C  
ATOM     63  HB2 PRO A   5      21.303  55.401  -5.391  1.00 70.29           H  
ATOM     64  HB3 PRO A   5      23.030  55.333  -4.931  1.00 70.29           H  
ATOM     65  O   PRO A   5      20.245  52.979  -6.398  1.00 70.29           O  
ATOM     66  CG  PRO A   5      22.600  56.338  -6.815  1.00 70.29           C  
ATOM     67  HG2 PRO A   5      22.099  57.279  -6.587  1.00 70.29           H  
ATOM     68  HG3 PRO A   5      23.676  56.486  -6.911  1.00 70.29           H  
ATOM     69  CD  PRO A   5      22.058  55.710  -8.093  1.00 70.29           C  
ATOM     70  HD2 PRO A   5      22.616  56.087  -8.950  1.00 70.29           H  
ATOM     71  HD3 PRO A   5      20.998  55.941  -8.198  1.00 70.29           H  
ATOM     72  N   ARG A   6      21.833  51.984  -5.176  1.00 66.69           N  
ATOM     73  H   ARG A   6      22.810  52.001  -4.923  1.00 66.69           H  
ATOM     74  CA  ARG A   6      21.049  50.780  -4.836  1.00 66.69           C  
ATOM     75  HA  ARG A   6      20.955  50.172  -5.736  1.00 66.69           H  
ATOM     76  C   ARG A   6      19.610  51.043  -4.369  1.00 66.69           C  
ATOM     77  CB  ARG A   6      21.830  49.981  -3.787  1.00 66.69           C  
ATOM     78  HB2 ARG A   6      21.919  50.564  -2.870  1.00 66.69           H  
ATOM     79  HB3 ARG A   6      22.830  49.786  -4.174  1.00 66.69           H  
ATOM     80  O   ARG A   6      18.702  50.331  -4.788  1.00 66.69           O  
ATOM     81  CG  ARG A   6      21.156  48.640  -3.470  1.00 66.69           C  
ATOM     82  HG2 ARG A   6      20.200  48.804  -2.972  1.00 66.69           H  
ATOM     83  HG3 ARG A   6      20.973  48.094  -4.396  1.00 66.69           H  
ATOM     84  CD  ARG A   6      22.052  47.809  -2.556  1.00 66.69           C  
ATOM     85  HD2 ARG A   6      22.138  48.313  -1.593  1.00 66.69           H  
ATOM     86  HD3 ARG A   6      23.040  47.723  -3.008  1.00 66.69           H  
ATOM     87  NE  ARG A   6      21.492  46.466  -2.373  1.00 66.69           N  
ATOM     88  HE  ARG A   6      20.722  46.204  -2.973  1.00 66.69           H  
ATOM     89  NH1 ARG A   6      22.977  45.740  -0.772  1.00 66.69           N  
ATOM     90 HH11 ARG A   6      23.446  46.633  -0.809  1.00 66.69           H  
ATOM     91 HH12 ARG A   6      23.295  45.001  -0.162  1.00 66.69           H  
ATOM     92  NH2 ARG A   6      21.345  44.388  -1.502  1.00 66.69           N  
ATOM     93 HH21 ARG A   6      21.665  43.638  -0.906  1.00 66.69           H  
ATOM     94 HH22 ARG A   6      20.579  44.224  -2.139  1.00 66.69           H  
ATOM     95  CZ  ARG A   6      21.940  45.542  -1.546  1.00 66.69           C  
ATOM     96  N   ALA A   7      19.397  52.042  -3.514  1.00 66.83           N  
ATOM     97  H   ALA A   7      20.180  52.614  -3.230  1.00 66.83           H  
ATOM     98  CA  ALA A   7      18.065  52.353  -2.989  1.00 66.83           C  
ATOM     99  HA  ALA A   7      17.632  51.446  -2.569  1.00 66.83           H  
ATOM    100  C   ALA A   7      17.112  52.841  -4.095  1.00 66.83           C  
ATOM    101  CB  ALA A   7      18.208  53.384  -1.864  1.00 66.83           C  
ATOM    102  HB1 ALA A   7      18.841  52.986  -1.070  1.00 66.83           H  
ATOM    103  HB2 ALA A   7      18.641  54.308  -2.246  1.00 66.83           H  
ATOM    104  HB3 ALA A   7      17.225  53.603  -1.449  1.00 66.83           H  
ATOM    105  O   ALA A   7      16.005  52.320  -4.229  1.00 66.83           O  
ATOM    106  N   GLU A   8      17.570  53.777  -4.934  1.00 76.20           N  
ATOM    107  H   GLU A   8      18.502  54.146  -4.808  1.00 76.20           H  
ATOM    108  CA  GLU A   8      16.822  54.215  -6.119  1.00 76.20           C  
ATOM    109  HA  GLU A   8      15.836  54.572  -5.822  1.00 76.20           H  
ATOM    110  C   GLU A   8      16.605  53.054  -7.091  1.00 76.20           C  
ATOM    111  CB  GLU A   8      17.563  55.351  -6.839  1.00 76.20           C  
ATOM    112  HB2 GLU A   8      17.150  55.452  -7.842  1.00 76.20           H  
ATOM    113  HB3 GLU A   8      18.619  55.095  -6.926  1.00 76.20           H  
ATOM    114  O   GLU A   8      15.506  52.887  -7.614  1.00 76.20           O  
ATOM    115  CG  GLU A   8      17.404  56.699  -6.123  1.00 76.20           C  
ATOM    116  HG2 GLU A   8      17.817  56.612  -5.118  1.00 76.20           H  
ATOM    117  HG3 GLU A   8      16.340  56.921  -6.035  1.00 76.20           H  
ATOM    118  CD  GLU A   8      18.109  57.851  -6.858  1.00 76.20           C  
ATOM    119  OE1 GLU A   8      17.836  59.013  -6.487  1.00 76.20           O  
ATOM    120  OE2 GLU A   8      18.939  57.566  -7.754  1.00 76.20           O  
ATOM    121  N   ARG A   9      17.617  52.197  -7.279  1.00 79.42           N  
ATOM    122  H   ARG A   9      18.500  52.414  -6.840  1.00 79.42           H  
ATOM    123  CA  ARG A   9      17.525  51.016  -8.142  1.00 79.42           C  
ATOM    124  HA  ARG A   9      17.239  51.351  -9.139  1.00 79.42           H  
ATOM    125  C   ARG A   9      16.429  50.049  -7.688  1.00 79.42           C  
ATOM    126  CB  ARG A   9      18.896  50.336  -8.214  1.00 79.42           C  
ATOM    127  HB2 ARG A   9      19.121  49.880  -7.249  1.00 79.42           H  
ATOM    128  HB3 ARG A   9      19.656  51.090  -8.421  1.00 79.42           H  
ATOM    129  O   ARG A   9      15.628  49.638  -8.516  1.00 79.42           O  
ATOM    130  CG  ARG A   9      18.957  49.262  -9.309  1.00 79.42           C  
ATOM    131  HG2 ARG A   9      18.258  48.456  -9.087  1.00 79.42           H  
ATOM    132  HG3 ARG A   9      18.686  49.708 -10.266  1.00 79.42           H  
ATOM    133  CD  ARG A   9      20.374  48.694  -9.408  1.00 79.42           C  
ATOM    134  HD2 ARG A   9      21.074  49.512  -9.580  1.00 79.42           H  
ATOM    135  HD3 ARG A   9      20.421  48.007 -10.253  1.00 79.42           H  
ATOM    136  NE  ARG A   9      20.714  47.965  -8.184  1.00 79.42           N  
ATOM    137  HE  ARG A   9      19.956  47.480  -7.726  1.00 79.42           H  
ATOM    138  NH1 ARG A   9      22.980  48.306  -8.080  1.00 79.42           N  
ATOM    139 HH11 ARG A   9      22.924  48.938  -8.866  1.00 79.42           H  
ATOM    140 HH12 ARG A   9      23.877  48.062  -7.685  1.00 79.42           H  
ATOM    141  NH2 ARG A   9      21.932  46.966  -6.601  1.00 79.42           N  
ATOM    142 HH21 ARG A   9      22.787  46.482  -6.366  1.00 79.42           H  
ATOM    143 HH22 ARG A   9      21.051  46.541  -6.350  1.00 79.42           H  
ATOM    144  CZ  ARG A   9      21.883  47.757  -7.631  1.00 79.42           C  
ATOM    145  N   THR A  10      16.347  49.721  -6.396  1.00 76.97           N  
ATOM    146  H   THR A  10      17.034  50.114  -5.768  1.00 76.97           H  
ATOM    147  CA  THR A  10      15.319  48.806  -5.862  1.00 76.97           C  
ATOM    148  HA  THR A  10      15.354  47.868  -6.417  1.00 76.97           H  
ATOM    149  C   THR A  10      13.911  49.383  -6.010  1.00 76.97           C  
ATOM    150  CB  THR A  10      15.566  48.487  -4.380  1.00 76.97           C  
ATOM    151  HB  THR A  10      15.495  49.407  -3.800  1.00 76.97           H  
ATOM    152  O   THR A  10      13.006  48.682  -6.461  1.00 76.97           O  
ATOM    153  CG2 THR A  10      14.567  47.468  -3.826  1.00 76.97           C  
ATOM    154 HG21 THR A  10      13.559  47.883  -3.823  1.00 76.97           H  
ATOM    155 HG22 THR A  10      14.586  46.560  -4.429  1.00 76.97           H  
ATOM    156 HG23 THR A  10      14.840  47.217  -2.801  1.00 76.97           H  
ATOM    157  OG1 THR A  10      16.846  47.936  -4.186  1.00 76.97           O  
ATOM    158  HG1 THR A  10      17.469  48.339  -4.795  1.00 76.97           H  
ATOM    159  N   ALA A  11      13.709  50.662  -5.671  1.00 79.43           N  
ATOM    160  H   ALA A  11      14.481  51.213  -5.321  1.00 79.43           H  
ATOM    161  CA  ALA A  11      12.412  51.317  -5.847  1.00 79.43           C  
ATOM    162  HA  ALA A  11      11.659  50.779  -5.272  1.00 79.43           H  
ATOM    163  C   ALA A  11      11.980  51.300  -7.320  1.00 79.43           C  
ATOM    164  CB  ALA A  11      12.511  52.751  -5.314  1.00 79.43           C  
ATOM    165  HB1 ALA A  11      13.265  53.307  -5.871  1.00 79.43           H  
ATOM    166  HB2 ALA A  11      11.548  53.250  -5.423  1.00 79.43           H  
ATOM    167  HB3 ALA A  11      12.787  52.736  -4.260  1.00 79.43           H  
ATOM    168  O   ALA A  11      10.826  50.995  -7.639  1.00 79.43           O  
ATOM    169  N   GLU A  12      12.931  51.549  -8.219  1.00 84.87           N  
ATOM    170  H   GLU A  12      13.843  51.846  -7.904  1.00 84.87           H  
ATOM    171  CA  GLU A  12      12.678  51.522  -9.650  1.00 84.87           C  
ATOM    172  HA  GLU A  12      11.755  52.078  -9.809  1.00 84.87           H  
ATOM    173  C   GLU A  12      12.393  50.114 -10.174  1.00 84.87           C  
ATOM    174  CB  GLU A  12      13.851  52.206 -10.374  1.00 84.87           C  
ATOM    175  HB2 GLU A  12      14.694  51.516 -10.424  1.00 84.87           H  
ATOM    176  HB3 GLU A  12      14.166  53.084  -9.811  1.00 84.87           H  
ATOM    177  O   GLU A  12      11.549  49.953 -11.053  1.00 84.87           O  
ATOM    178  CG  GLU A  12      13.506  52.678 -11.789  1.00 84.87           C  
ATOM    179  HG2 GLU A  12      14.430  53.002 -12.267  1.00 84.87           H  
ATOM    180  HG3 GLU A  12      13.116  51.840 -12.367  1.00 84.87           H  
ATOM    181  CD  GLU A  12      12.498  53.838 -11.817  1.00 84.87           C  
ATOM    182  OE1 GLU A  12      12.444  54.539 -12.854  1.00 84.87           O  
ATOM    183  OE2 GLU A  12      11.700  54.029 -10.873  1.00 84.87           O  
ATOM    184  N   LEU A  13      13.002  49.083  -9.585  1.00 89.74           N  
ATOM    185  H   LEU A  13      13.716  49.283  -8.898  1.00 89.74           H  
ATOM    186  CA  LEU A  13      12.693  47.685  -9.878  1.00 89.74           C  
ATOM    187  HA  LEU A  13      12.678  47.557 -10.960  1.00 89.74           H  
ATOM    188  C   LEU A  13      11.304  47.279  -9.377  1.00 89.74           C  
ATOM    189  CB  LEU A  13      13.780  46.776  -9.294  1.00 89.74           C  
ATOM    190  HB2 LEU A  13      13.423  45.746  -9.298  1.00 89.74           H  
ATOM    191  HB3 LEU A  13      13.960  47.055  -8.256  1.00 89.74           H  
ATOM    192  O   LEU A  13      10.559  46.664 -10.131  1.00 89.74           O  
ATOM    193  CG  LEU A  13      15.103  46.830 -10.075  1.00 89.74           C  
ATOM    194  HG  LEU A  13      15.425  47.860 -10.225  1.00 89.74           H  
ATOM    195  CD1 LEU A  13      16.165  46.103  -9.268  1.00 89.74           C  
ATOM    196 HD11 LEU A  13      16.351  46.638  -8.336  1.00 89.74           H  
ATOM    197 HD12 LEU A  13      15.812  45.098  -9.037  1.00 89.74           H  
ATOM    198 HD13 LEU A  13      17.098  46.043  -9.829  1.00 89.74           H  
ATOM    199  CD2 LEU A  13      14.980  46.178 -11.454  1.00 89.74           C  
ATOM    200 HD21 LEU A  13      14.526  45.192 -11.361  1.00 89.74           H  
ATOM    201 HD22 LEU A  13      15.966  46.075 -11.907  1.00 89.74           H  
ATOM    202 HD23 LEU A  13      14.367  46.799 -12.107  1.00 89.74           H  
ATOM    203  N   VAL A  14      10.891  47.663  -8.166  1.00 87.01           N  
ATOM    204  H   VAL A  14      11.546  48.144  -7.566  1.00 87.01           H  
ATOM    205  CA  VAL A  14       9.513  47.410  -7.695  1.00 87.01           C  
ATOM    206  HA  VAL A  14       9.306  46.341  -7.750  1.00 87.01           H  
ATOM    207  C   VAL A  14       8.510  48.099  -8.613  1.00 87.01           C  
ATOM    208  CB  VAL A  14       9.310  47.859  -6.236  1.00 87.01           C  
ATOM    209  HB  VAL A  14       9.626  48.897  -6.131  1.00 87.01           H  
ATOM    210  O   VAL A  14       7.514  47.491  -9.013  1.00 87.01           O  
ATOM    211  CG1 VAL A  14       7.839  47.750  -5.801  1.00 87.01           C  
ATOM    212 HG11 VAL A  14       7.756  47.966  -4.736  1.00 87.01           H  
ATOM    213 HG12 VAL A  14       7.474  46.741  -5.988  1.00 87.01           H  
ATOM    214 HG13 VAL A  14       7.228  48.472  -6.344  1.00 87.01           H  
ATOM    215  CG2 VAL A  14      10.131  46.995  -5.274  1.00 87.01           C  
ATOM    216 HG21 VAL A  14      10.037  47.379  -4.258  1.00 87.01           H  
ATOM    217 HG22 VAL A  14      11.185  47.013  -5.548  1.00 87.01           H  
ATOM    218 HG23 VAL A  14       9.773  45.965  -5.297  1.00 87.01           H  
ATOM    219  N   ARG A  15       8.774  49.354  -9.000  1.00 85.62           N  
ATOM    220  H   ARG A  15       9.603  49.804  -8.638  1.00 85.62           H  
ATOM    221  CA  ARG A  15       7.930  50.070  -9.961  1.00 85.62           C  
ATOM    222  HA  ARG A  15       6.907  50.060  -9.585  1.00 85.62           H  
ATOM    223  C   ARG A  15       7.914  49.361 -11.313  1.00 85.62           C  
ATOM    224  CB  ARG A  15       8.403  51.524 -10.098  1.00 85.62           C  
ATOM    225  HB2 ARG A  15       8.675  51.917  -9.118  1.00 85.62           H  
ATOM    226  HB3 ARG A  15       9.285  51.565 -10.737  1.00 85.62           H  
ATOM    227  O   ARG A  15       6.837  49.211 -11.885  1.00 85.62           O  
ATOM    228  CG  ARG A  15       7.283  52.405 -10.676  1.00 85.62           C  
ATOM    229  HG2 ARG A  15       6.502  52.508  -9.922  1.00 85.62           H  
ATOM    230  HG3 ARG A  15       6.844  51.941 -11.559  1.00 85.62           H  
ATOM    231  CD  ARG A  15       7.798  53.798 -11.046  1.00 85.62           C  
ATOM    232  HD2 ARG A  15       8.462  54.152 -10.257  1.00 85.62           H  
ATOM    233  HD3 ARG A  15       6.949  54.478 -11.121  1.00 85.62           H  
ATOM    234  NE  ARG A  15       8.496  53.772 -12.341  1.00 85.62           N  
ATOM    235  HE  ARG A  15       8.283  53.002 -12.960  1.00 85.62           H  
ATOM    236  NH1 ARG A  15       9.814  55.639 -12.071  1.00 85.62           N  
ATOM    237 HH11 ARG A  15      10.783  55.852 -12.261  1.00 85.62           H  
ATOM    238 HH12 ARG A  15       9.615  55.597 -11.081  1.00 85.62           H  
ATOM    239  NH2 ARG A  15      10.035  54.389 -13.877  1.00 85.62           N  
ATOM    240 HH21 ARG A  15       9.824  53.560 -14.414  1.00 85.62           H  
ATOM    241 HH22 ARG A  15      10.997  54.697 -13.862  1.00 85.62           H  
ATOM    242  CZ  ARG A  15       9.425  54.609 -12.755  1.00 85.62           C  
ATOM    243  N   LEU A  16       9.065  48.897 -11.802  1.00 89.17           N  
ATOM    244  H   LEU A  16       9.913  49.098 -11.292  1.00 89.17           H  
ATOM    245  CA  LEU A  16       9.191  48.151 -13.053  1.00 89.17           C  
ATOM    246  HA  LEU A  16       8.792  48.767 -13.859  1.00 89.17           H  
ATOM    247  C   LEU A  16       8.379  46.857 -13.014  1.00 89.17           C  
ATOM    248  CB  LEU A  16      10.677  47.858 -13.337  1.00 89.17           C  
ATOM    249  HB2 LEU A  16      11.209  48.800 -13.472  1.00 89.17           H  
ATOM    250  HB3 LEU A  16      11.103  47.351 -12.471  1.00 89.17           H  
ATOM    251  O   LEU A  16       7.615  46.602 -13.943  1.00 89.17           O  
ATOM    252  CG  LEU A  16      10.923  46.961 -14.563  1.00 89.17           C  
ATOM    253  HG  LEU A  16      10.363  46.031 -14.457  1.00 89.17           H  
ATOM    254  CD1 LEU A  16      10.482  47.656 -15.852  1.00 89.17           C  
ATOM    255 HD11 LEU A  16      11.113  48.521 -16.055  1.00 89.17           H  
ATOM    256 HD12 LEU A  16      10.545  46.946 -16.677  1.00 89.17           H  
ATOM    257 HD13 LEU A  16       9.439  47.965 -15.789  1.00 89.17           H  
ATOM    258  CD2 LEU A  16      12.403  46.594 -14.640  1.00 89.17           C  
ATOM    259 HD21 LEU A  16      12.702  46.086 -13.724  1.00 89.17           H  
ATOM    260 HD22 LEU A  16      13.011  47.488 -14.777  1.00 89.17           H  
ATOM    261 HD23 LEU A  16      12.570  45.909 -15.472  1.00 89.17           H  
ATOM    262  N   VAL A  17       8.495  46.065 -11.948  1.00 91.36           N  
ATOM    263  H   VAL A  17       9.168  46.305 -11.234  1.00 91.36           H  
ATOM    264  CA  VAL A  17       7.758  44.806 -11.832  1.00 91.36           C  
ATOM    265  HA  VAL A  17       7.888  44.251 -12.761  1.00 91.36           H  
ATOM    266  C   VAL A  17       6.271  45.063 -11.714  1.00 91.36           C  
ATOM    267  CB  VAL A  17       8.251  43.915 -10.684  1.00 91.36           C  
ATOM    268  HB  VAL A  17       8.104  44.422  -9.731  1.00 91.36           H  
ATOM    269  O   VAL A  17       5.512  44.450 -12.452  1.00 91.36           O  
ATOM    270  CG1 VAL A  17       7.459  42.603 -10.708  1.00 91.36           C  
ATOM    271 HG11 VAL A  17       6.409  42.764 -10.462  1.00 91.36           H  
ATOM    272 HG12 VAL A  17       7.885  41.918  -9.976  1.00 91.36           H  
ATOM    273 HG13 VAL A  17       7.521  42.136 -11.690  1.00 91.36           H  
ATOM    274  CG2 VAL A  17       9.724  43.529 -10.836  1.00 91.36           C  
ATOM    275 HG21 VAL A  17      10.359  44.407 -10.961  1.00 91.36           H  
ATOM    276 HG22 VAL A  17       9.858  42.879 -11.700  1.00 91.36           H  
ATOM    277 HG23 VAL A  17      10.045  42.997  -9.941  1.00 91.36           H  
ATOM    278  N   ARG A  18       5.829  46.008 -10.878  1.00 87.51           N  
ATOM    279  H   ARG A  18       6.502  46.486 -10.296  1.00 87.51           H  
ATOM    280  CA  ARG A  18       4.405  46.371 -10.789  1.00 87.51           C  
ATOM    281  HA  ARG A  18       3.819  45.491 -10.526  1.00 87.51           H  
ATOM    282  C   ARG A  18       3.852  46.867 -12.122  1.00 87.51           C  
ATOM    283  CB  ARG A  18       4.196  47.450  -9.729  1.00 87.51           C  
ATOM    284  HB2 ARG A  18       3.180  47.832  -9.823  1.00 87.51           H  
ATOM    285  HB3 ARG A  18       4.888  48.272  -9.913  1.00 87.51           H  
ATOM    286  O   ARG A  18       2.774  46.445 -12.512  1.00 87.51           O  
ATOM    287  CG  ARG A  18       4.392  46.916  -8.306  1.00 87.51           C  
ATOM    288  HG2 ARG A  18       5.376  46.458  -8.202  1.00 87.51           H  
ATOM    289  HG3 ARG A  18       3.636  46.163  -8.082  1.00 87.51           H  
ATOM    290  CD  ARG A  18       4.279  48.079  -7.320  1.00 87.51           C  
ATOM    291  HD2 ARG A  18       4.613  47.730  -6.343  1.00 87.51           H  
ATOM    292  HD3 ARG A  18       4.941  48.884  -7.639  1.00 87.51           H  
ATOM    293  NE  ARG A  18       2.891  48.562  -7.241  1.00 87.51           N  
ATOM    294  HE  ARG A  18       2.213  48.086  -7.817  1.00 87.51           H  
ATOM    295  NH1 ARG A  18       3.083  50.071  -5.531  1.00 87.51           N  
ATOM    296 HH11 ARG A  18       2.656  50.734  -4.900  1.00 87.51           H  
ATOM    297 HH12 ARG A  18       4.077  49.893  -5.506  1.00 87.51           H  
ATOM    298  NH2 ARG A  18       1.085  49.671  -6.459  1.00 87.51           N  
ATOM    299 HH21 ARG A  18       0.616  50.315  -5.838  1.00 87.51           H  
ATOM    300 HH22 ARG A  18       0.539  49.083  -7.073  1.00 87.51           H  
ATOM    301  CZ  ARG A  18       2.364  49.440  -6.416  1.00 87.51           C  
ATOM    302  N   THR A  19       4.601  47.708 -12.835  1.00 88.86           N  
ATOM    303  H   THR A  19       5.483  48.003 -12.441  1.00 88.86           H  
ATOM    304  CA  THR A  19       4.217  48.216 -14.165  1.00 88.86           C  
ATOM    305  HA  THR A  19       3.225  48.663 -14.107  1.00 88.86           H  
ATOM    306  C   THR A  19       4.141  47.083 -15.184  1.00 88.86           C  
ATOM    307  CB  THR A  19       5.200  49.291 -14.657  1.00 88.86           C  
ATOM    308  HB  THR A  19       6.192  48.851 -14.762  1.00 88.86           H  
ATOM    309  O   THR A  19       3.171  46.995 -15.928  1.00 88.86           O  
ATOM    310  CG2 THR A  19       4.801  49.904 -15.999  1.00 88.86           C  
ATOM    311 HG21 THR A  19       3.763  50.238 -15.977  1.00 88.86           H  
ATOM    312 HG22 THR A  19       4.913  49.167 -16.794  1.00 88.86           H  
ATOM    313 HG23 THR A  19       5.446  50.753 -16.223  1.00 88.86           H  
ATOM    314  OG1 THR A  19       5.285  50.338 -13.716  1.00 88.86           O  
ATOM    315  HG1 THR A  19       5.798  49.990 -12.983  1.00 88.86           H  
ATOM    316  N   SER A  20       5.119  46.174 -15.185  1.00 91.04           N  
ATOM    317  H   SER A  20       5.898  46.299 -14.554  1.00 91.04           H  
ATOM    318  CA  SER A  20       5.132  45.004 -16.072  1.00 91.04           C  
ATOM    319  HA  SER A  20       5.012  45.336 -17.103  1.00 91.04           H  
ATOM    320  C   SER A  20       3.975  44.060 -15.747  1.00 91.04           C  
ATOM    321  CB  SER A  20       6.462  44.249 -15.965  1.00 91.04           C  
ATOM    322  HB2 SER A  20       6.464  43.429 -16.683  1.00 91.04           H  
ATOM    323  HB3 SER A  20       6.577  43.839 -14.962  1.00 91.04           H  
ATOM    324  O   SER A  20       3.281  43.604 -16.641  1.00 91.04           O  
ATOM    325  OG  SER A  20       7.548  45.109 -16.241  1.00 91.04           O  
ATOM    326  HG  SER A  20       7.671  45.687 -15.484  1.00 91.04           H  
ATOM    327  N   THR A  21       3.708  43.836 -14.463  1.00 87.72           N  
ATOM    328  H   THR A  21       4.321  44.260 -13.781  1.00 87.72           H  
ATOM    329  CA  THR A  21       2.597  43.012 -13.964  1.00 87.72           C  
ATOM    330  HA  THR A  21       2.661  42.011 -14.391  1.00 87.72           H  
ATOM    331  C   THR A  21       1.255  43.609 -14.372  1.00 87.72           C  
ATOM    332  CB  THR A  21       2.671  42.903 -12.435  1.00 87.72           C  
ATOM    333  HB  THR A  21       2.549  43.897 -12.004  1.00 87.72           H  
ATOM    334  O   THR A  21       0.410  42.906 -14.912  1.00 87.72           O  
ATOM    335  CG2 THR A  21       1.635  41.970 -11.827  1.00 87.72           C  
ATOM    336 HG21 THR A  21       1.896  40.943 -12.081  1.00 87.72           H  
ATOM    337 HG22 THR A  21       1.656  42.050 -10.740  1.00 87.72           H  
ATOM    338 HG23 THR A  21       0.630  42.207 -12.179  1.00 87.72           H  
ATOM    339  OG1 THR A  21       3.925  42.394 -12.051  1.00 87.72           O  
ATOM    340  HG1 THR A  21       4.584  43.065 -12.246  1.00 87.72           H  
ATOM    341  N   ALA A  22       1.084  44.920 -14.186  1.00 85.11           N  
ATOM    342  H   ALA A  22       1.810  45.447 -13.722  1.00 85.11           H  
ATOM    343  CA  ALA A  22      -0.099  45.654 -14.614  1.00 85.11           C  
ATOM    344  HA  ALA A  22      -0.981  45.225 -14.137  1.00 85.11           H  
ATOM    345  C   ALA A  22      -0.294  45.538 -16.130  1.00 85.11           C  
ATOM    346  CB  ALA A  22       0.057  47.111 -14.159  1.00 85.11           C  
ATOM    347  HB1 ALA A  22       0.984  47.533 -14.548  1.00 85.11           H  
ATOM    348  HB2 ALA A  22       0.069  47.153 -13.070  1.00 85.11           H  
ATOM    349  HB3 ALA A  22      -0.768  47.719 -14.529  1.00 85.11           H  
ATOM    350  O   ALA A  22      -1.372  45.169 -16.576  1.00 85.11           O  
ATOM    351  N   THR A  23       0.777  45.731 -16.906  1.00 84.41           N  
ATOM    352  H   THR A  23       1.632  46.033 -16.461  1.00 84.41           H  
ATOM    353  CA  THR A  23       0.757  45.586 -18.370  1.00 84.41           C  
ATOM    354  HA  THR A  23       0.045  46.299 -18.783  1.00 84.41           H  
ATOM    355  C   THR A  23       0.311  44.184 -18.793  1.00 84.41           C  
ATOM    356  CB  THR A  23       2.145  45.873 -18.970  1.00 84.41           C  
ATOM    357  HB  THR A  23       2.859  45.132 -18.610  1.00 84.41           H  
ATOM    358  O   THR A  23      -0.493  44.041 -19.708  1.00 84.41           O  
ATOM    359  CG2 THR A  23       2.148  45.846 -20.497  1.00 84.41           C  
ATOM    360 HG21 THR A  23       3.131  46.144 -20.861  1.00 84.41           H  
ATOM    361 HG22 THR A  23       1.931  44.842 -20.863  1.00 84.41           H  
ATOM    362 HG23 THR A  23       1.398  46.539 -20.877  1.00 84.41           H  
ATOM    363  OG1 THR A  23       2.607  47.151 -18.595  1.00 84.41           O  
ATOM    364  HG1 THR A  23       2.689  47.169 -17.638  1.00 84.41           H  
ATOM    365  N   VAL A  24       0.803  43.141 -18.120  1.00 82.38           N  
ATOM    366  H   VAL A  24       1.466  43.318 -17.378  1.00 82.38           H  
ATOM    367  CA  VAL A  24       0.437  41.746 -18.408  1.00 82.38           C  
ATOM    368  HA  VAL A  24       0.569  41.559 -19.474  1.00 82.38           H  
ATOM    369  C   VAL A  24      -1.026  41.454 -18.095  1.00 82.38           C  
ATOM    370  CB  VAL A  24       1.345  40.790 -17.624  1.00 82.38           C  
ATOM    371  HB  VAL A  24       1.399  41.099 -16.580  1.00 82.38           H  
ATOM    372  O   VAL A  24      -1.675  40.762 -18.876  1.00 82.38           O  
ATOM    373  CG1 VAL A  24       0.888  39.338 -17.675  1.00 82.38           C  
ATOM    374 HG11 VAL A  24       0.811  39.000 -18.709  1.00 82.38           H  
ATOM    375 HG12 VAL A  24       1.603  38.730 -17.120  1.00 82.38           H  
ATOM    376 HG13 VAL A  24      -0.078  39.224 -17.183  1.00 82.38           H  
ATOM    377  CG2 VAL A  24       2.744  40.823 -18.225  1.00 82.38           C  
ATOM    378 HG21 VAL A  24       3.411  40.207 -17.621  1.00 82.38           H  
ATOM    379 HG22 VAL A  24       3.107  41.850 -18.226  1.00 82.38           H  
ATOM    380 HG23 VAL A  24       2.718  40.465 -19.254  1.00 82.38           H  
ATOM    381  N   LEU A  25      -1.535  41.984 -16.982  1.00 77.61           N  
ATOM    382  H   LEU A  25      -0.922  42.523 -16.387  1.00 77.61           H  
ATOM    383  CA  LEU A  25      -2.920  41.810 -16.538  1.00 77.61           C  
ATOM    384  HA  LEU A  25      -3.256  40.806 -16.798  1.00 77.61           H  
ATOM    385  C   LEU A  25      -3.914  42.768 -17.215  1.00 77.61           C  
ATOM    386  CB  LEU A  25      -2.968  41.973 -15.013  1.00 77.61           C  
ATOM    387  HB2 LEU A  25      -4.010  41.979 -14.695  1.00 77.61           H  
ATOM    388  HB3 LEU A  25      -2.539  42.942 -14.758  1.00 77.61           H  
ATOM    389  O   LEU A  25      -5.109  42.700 -16.942  1.00 77.61           O  
ATOM    390  CG  LEU A  25      -2.239  40.875 -14.228  1.00 77.61           C  
ATOM    391  HG  LEU A  25      -1.189  40.840 -14.518  1.00 77.61           H  
ATOM    392  CD1 LEU A  25      -2.326  41.259 -12.756  1.00 77.61           C  
ATOM    393 HD11 LEU A  25      -1.879  40.463 -12.160  1.00 77.61           H  
ATOM    394 HD12 LEU A  25      -1.807  42.201 -12.580  1.00 77.61           H  
ATOM    395 HD13 LEU A  25      -3.372  41.358 -12.466  1.00 77.61           H  
ATOM    396  CD2 LEU A  25      -2.852  39.489 -14.437  1.00 77.61           C  
ATOM    397 HD21 LEU A  25      -2.682  39.145 -15.457  1.00 77.61           H  
ATOM    398 HD22 LEU A  25      -2.407  38.767 -13.753  1.00 77.61           H  
ATOM    399 HD23 LEU A  25      -3.924  39.524 -14.242  1.00 77.61           H  
ATOM    400  N   GLY A  26      -3.445  43.664 -18.090  1.00 76.22           N  
ATOM    401  H   GLY A  26      -2.450  43.687 -18.262  1.00 76.22           H  
ATOM    402  CA  GLY A  26      -4.295  44.638 -18.779  1.00 76.22           C  
ATOM    403  HA2 GLY A  26      -3.742  45.043 -19.626  1.00 76.22           H  
ATOM    404  HA3 GLY A  26      -5.188  44.138 -19.155  1.00 76.22           H  
ATOM    405  C   GLY A  26      -4.742  45.817 -17.908  1.00 76.22           C  
ATOM    406  O   GLY A  26      -5.783  46.415 -18.166  1.00 76.22           O  
ATOM    407  N   HIS A  27      -3.980  46.160 -16.870  1.00 78.07           N  
ATOM    408  H   HIS A  27      -3.124  45.645 -16.727  1.00 78.07           H  
ATOM    409  CA  HIS A  27      -4.200  47.360 -16.068  1.00 78.07           C  
ATOM    410  HA  HIS A  27      -5.260  47.612 -16.084  1.00 78.07           H  
ATOM    411  C   HIS A  27      -3.419  48.556 -16.642  1.00 78.07           C  
ATOM    412  CB  HIS A  27      -3.801  47.085 -14.610  1.00 78.07           C  
ATOM    413  HB2 HIS A  27      -3.921  48.003 -14.035  1.00 78.07           H  
ATOM    414  HB3 HIS A  27      -2.747  46.808 -14.588  1.00 78.07           H  
ATOM    415  O   HIS A  27      -2.196  48.497 -16.757  1.00 78.07           O  
ATOM    416  CG  HIS A  27      -4.581  45.991 -13.928  1.00 78.07           C  
ATOM    417  CD2 HIS A  27      -4.060  44.950 -13.208  1.00 78.07           C  
ATOM    418  HD2 HIS A  27      -3.012  44.754 -13.037  1.00 78.07           H  
ATOM    419  ND1 HIS A  27      -5.951  45.859 -13.892  1.00 78.07           N  
ATOM    420  HD1 HIS A  27      -6.614  46.386 -14.443  1.00 78.07           H  
ATOM    421  CE1 HIS A  27      -6.243  44.764 -13.171  1.00 78.07           C  
ATOM    422  HE1 HIS A  27      -7.235  44.367 -13.013  1.00 78.07           H  
ATOM    423  NE2 HIS A  27      -5.121  44.191 -12.714  1.00 78.07           N  
ATOM    424  N   ASP A  28      -4.112  49.666 -16.924  1.00 73.45           N  
ATOM    425  H   ASP A  28      -5.120  49.606 -16.958  1.00 73.45           H  
ATOM    426  CA  ASP A  28      -3.496  50.918 -17.410  1.00 73.45           C  
ATOM    427  HA  ASP A  28      -2.840  50.694 -18.251  1.00 73.45           H  
ATOM    428  C   ASP A  28      -2.655  51.637 -16.338  1.00 73.45           C  
ATOM    429  CB  ASP A  28      -4.595  51.886 -17.884  1.00 73.45           C  
ATOM    430  HB2 ASP A  28      -5.324  52.012 -17.084  1.00 73.45           H  
ATOM    431  HB3 ASP A  28      -4.142  52.860 -18.072  1.00 73.45           H  
ATOM    432  O   ASP A  28      -1.714  52.365 -16.658  1.00 73.45           O  
ATOM    433  CG  ASP A  28      -5.308  51.459 -19.169  1.00 73.45           C  
ATOM    434  OD1 ASP A  28      -4.637  50.888 -20.055  1.00 73.45           O  
ATOM    435  OD2 ASP A  28      -6.520  51.757 -19.262  1.00 73.45           O  
ATOM    436  N   ASP A  29      -2.990  51.449 -15.056  1.00 74.18           N  
ATOM    437  H   ASP A  29      -3.749  50.811 -14.862  1.00 74.18           H  
ATOM    438  CA  ASP A  29      -2.286  52.064 -13.927  1.00 74.18           C  
ATOM    439  HA  ASP A  29      -1.601  52.814 -14.323  1.00 74.18           H  
ATOM    440  C   ASP A  29      -1.492  51.007 -13.129  1.00 74.18           C  
ATOM    441  CB  ASP A  29      -3.261  52.858 -13.035  1.00 74.18           C  
ATOM    442  HB2 ASP A  29      -3.957  52.167 -12.559  1.00 74.18           H  
ATOM    443  HB3 ASP A  29      -3.836  53.537 -13.665  1.00 74.18           H  
ATOM    444  O   ASP A  29      -2.095  50.128 -12.502  1.00 74.18           O  
ATOM    445  CG  ASP A  29      -2.556  53.692 -11.945  1.00 74.18           C  
ATOM    446  OD1 ASP A  29      -1.320  53.565 -11.766  1.00 74.18           O  
ATOM    447  OD2 ASP A  29      -3.245  54.447 -11.224  1.00 74.18           O  
ATOM    448  N   PRO A  30      -0.149  51.112 -13.047  1.00 75.07           N  
ATOM    449  CA  PRO A  30       0.693  50.266 -12.195  1.00 75.07           C  
ATOM    450  HA  PRO A  30       0.692  49.251 -12.592  1.00 75.07           H  
ATOM    451  C   PRO A  30       0.273  50.233 -10.720  1.00 75.07           C  
ATOM    452  CB  PRO A  30       2.101  50.859 -12.303  1.00 75.07           C  
ATOM    453  HB2 PRO A  30       2.261  51.596 -11.516  1.00 75.07           H  
ATOM    454  HB3 PRO A  30       2.868  50.086 -12.253  1.00 75.07           H  
ATOM    455  O   PRO A  30       0.624  49.300  -9.991  1.00 75.07           O  
ATOM    456  CG  PRO A  30       2.095  51.574 -13.648  1.00 75.07           C  
ATOM    457  HG2 PRO A  30       2.817  52.390 -13.686  1.00 75.07           H  
ATOM    458  HG3 PRO A  30       2.285  50.850 -14.441  1.00 75.07           H  
ATOM    459  CD  PRO A  30       0.665  52.069 -13.778  1.00 75.07           C  
ATOM    460  HD2 PRO A  30       0.575  53.058 -13.327  1.00 75.07           H  
ATOM    461  HD3 PRO A  30       0.385  52.107 -14.831  1.00 75.07           H  
ATOM    462  N   LYS A  31      -0.455  51.254 -10.245  1.00 70.96           N  
ATOM    463  H   LYS A  31      -0.711  51.995 -10.882  1.00 70.96           H  
ATOM    464  CA  LYS A  31      -0.957  51.314  -8.868  1.00 70.96           C  
ATOM    465  HA  LYS A  31      -0.123  51.125  -8.192  1.00 70.96           H  
ATOM    466  C   LYS A  31      -2.008  50.249  -8.566  1.00 70.96           C  
ATOM    467  CB  LYS A  31      -1.522  52.701  -8.560  1.00 70.96           C  
ATOM    468  HB2 LYS A  31      -1.992  52.679  -7.577  1.00 70.96           H  
ATOM    469  HB3 LYS A  31      -2.293  52.945  -9.291  1.00 70.96           H  
ATOM    470  O   LYS A  31      -2.125  49.886  -7.396  1.00 70.96           O  
ATOM    471  CG  LYS A  31      -0.432  53.779  -8.551  1.00 70.96           C  
ATOM    472  HG2 LYS A  31       0.082  53.804  -9.511  1.00 70.96           H  
ATOM    473  HG3 LYS A  31       0.290  53.561  -7.765  1.00 70.96           H  
ATOM    474  CD  LYS A  31      -1.082  55.138  -8.293  1.00 70.96           C  
ATOM    475  HD2 LYS A  31      -1.594  55.120  -7.331  1.00 70.96           H  
ATOM    476  HD3 LYS A  31      -1.812  55.325  -9.080  1.00 70.96           H  
ATOM    477  CE  LYS A  31      -0.026  56.240  -8.306  1.00 70.96           C  
ATOM    478  HE2 LYS A  31       0.493  56.194  -9.263  1.00 70.96           H  
ATOM    479  HE3 LYS A  31       0.696  56.055  -7.511  1.00 70.96           H  
ATOM    480  NZ  LYS A  31      -0.669  57.562  -8.140  1.00 70.96           N  
ATOM    481  HZ1 LYS A  31       0.011  58.307  -8.192  1.00 70.96           H  
ATOM    482  HZ2 LYS A  31      -1.161  57.610  -7.259  1.00 70.96           H  
ATOM    483  HZ3 LYS A  31      -1.346  57.687  -8.880  1.00 70.96           H  
ATOM    484  N   ALA A  32      -2.700  49.721  -9.580  1.00 72.04           N  
ATOM    485  H   ALA A  32      -2.529  50.062 -10.515  1.00 72.04           H  
ATOM    486  CA  ALA A  32      -3.678  48.642  -9.424  1.00 72.04           C  
ATOM    487  HA  ALA A  32      -4.445  48.952  -8.715  1.00 72.04           H  
ATOM    488  C   ALA A  32      -3.040  47.351  -8.883  1.00 72.04           C  
ATOM    489  CB  ALA A  32      -4.339  48.396 -10.785  1.00 72.04           C  
ATOM    490  HB1 ALA A  32      -3.598  48.058 -11.510  1.00 72.04           H  
ATOM    491  HB2 ALA A  32      -5.105  47.627 -10.687  1.00 72.04           H  
ATOM    492  HB3 ALA A  32      -4.803  49.313 -11.149  1.00 72.04           H  
ATOM    493  O   ALA A  32      -3.650  46.622  -8.107  1.00 72.04           O  
ATOM    494  N   VAL A  33      -1.774  47.105  -9.226  1.00 81.97           N  
ATOM    495  H   VAL A  33      -1.318  47.745  -9.860  1.00 81.97           H  
ATOM    496  CA  VAL A  33      -1.011  45.965  -8.721  1.00 81.97           C  
ATOM    497  HA  VAL A  33      -1.679  45.123  -8.539  1.00 81.97           H  
ATOM    498  C   VAL A  33      -0.355  46.361  -7.410  1.00 81.97           C  
ATOM    499  CB  VAL A  33       0.033  45.528  -9.760  1.00 81.97           C  
ATOM    500  HB  VAL A  33       0.669  46.374 -10.017  1.00 81.97           H  
ATOM    501  O   VAL A  33       0.605  47.130  -7.416  1.00 81.97           O  
ATOM    502  CG1 VAL A  33       0.923  44.402  -9.225  1.00 81.97           C  
ATOM    503 HG11 VAL A  33       0.322  43.518  -9.014  1.00 81.97           H  
ATOM    504 HG12 VAL A  33       1.443  44.703  -8.316  1.00 81.97           H  
ATOM    505 HG13 VAL A  33       1.683  44.161  -9.969  1.00 81.97           H  
ATOM    506  CG2 VAL A  33      -0.666  45.040 -11.032  1.00 81.97           C  
ATOM    507 HG21 VAL A  33       0.080  44.679 -11.741  1.00 81.97           H  
ATOM    508 HG22 VAL A  33      -1.228  45.849 -11.497  1.00 81.97           H  
ATOM    509 HG23 VAL A  33      -1.349  44.224 -10.797  1.00 81.97           H  
ATOM    510  N   ARG A  34      -0.821  45.848  -6.271  1.00 77.08           N  
ATOM    511  H   ARG A  34      -1.612  45.222  -6.322  1.00 77.08           H  
ATOM    512  CA  ARG A  34      -0.088  45.987  -5.001  1.00 77.08           C  
ATOM    513  HA  ARG A  34       0.190  47.032  -4.866  1.00 77.08           H  
ATOM    514  C   ARG A  34       1.200  45.165  -5.060  1.00 77.08           C  
ATOM    515  CB  ARG A  34      -0.969  45.554  -3.827  1.00 77.08           C  
ATOM    516  HB2 ARG A  34      -1.552  44.689  -4.143  1.00 77.08           H  
ATOM    517  HB3 ARG A  34      -0.338  45.269  -2.985  1.00 77.08           H  
ATOM    518  O   ARG A  34       1.193  44.023  -5.501  1.00 77.08           O  
ATOM    519  CG  ARG A  34      -1.942  46.643  -3.368  1.00 77.08           C  
ATOM    520  HG2 ARG A  34      -1.382  47.519  -3.040  1.00 77.08           H  
ATOM    521  HG3 ARG A  34      -2.599  46.918  -4.194  1.00 77.08           H  
ATOM    522  CD  ARG A  34      -2.782  46.105  -2.205  1.00 77.08           C  
ATOM    523  HD2 ARG A  34      -2.120  45.810  -1.392  1.00 77.08           H  
ATOM    524  HD3 ARG A  34      -3.311  45.219  -2.556  1.00 77.08           H  
ATOM    525  NE  ARG A  34      -3.740  47.114  -1.709  1.00 77.08           N  
ATOM    526  HE  ARG A  34      -3.463  48.083  -1.777  1.00 77.08           H  
ATOM    527  NH1 ARG A  34      -5.386  45.662  -1.018  1.00 77.08           N  
ATOM    528 HH11 ARG A  34      -6.283  45.492  -0.586  1.00 77.08           H  
ATOM    529 HH12 ARG A  34      -4.833  44.877  -1.331  1.00 77.08           H  
ATOM    530  NH2 ARG A  34      -5.666  47.854  -0.740  1.00 77.08           N  
ATOM    531 HH21 ARG A  34      -6.551  47.651  -0.299  1.00 77.08           H  
ATOM    532 HH22 ARG A  34      -5.345  48.810  -0.796  1.00 77.08           H  
ATOM    533  CZ  ARG A  34      -4.920  46.871  -1.162  1.00 77.08           C  
ATOM    534  N   ALA A  35       2.307  45.747  -4.596  1.00 78.34           N  
ATOM    535  H   ALA A  35       2.236  46.672  -4.198  1.00 78.34           H  
ATOM    536  CA  ALA A  35       3.639  45.144  -4.718  1.00 78.34           C  
ATOM    537  HA  ALA A  35       3.860  45.032  -5.780  1.00 78.34           H  
ATOM    538  C   ALA A  35       3.748  43.759  -4.052  1.00 78.34           C  
ATOM    539  CB  ALA A  35       4.660  46.106  -4.098  1.00 78.34           C  
ATOM    540  HB1 ALA A  35       4.635  46.023  -3.011  1.00 78.34           H  
ATOM    541  HB2 ALA A  35       5.658  45.842  -4.446  1.00 78.34           H  
ATOM    542  HB3 ALA A  35       4.445  47.141  -4.363  1.00 78.34           H  
ATOM    543  O   ALA A  35       4.512  42.906  -4.489  1.00 78.34           O  
ATOM    544  N   THR A  36       2.975  43.552  -2.990  1.00 75.40           N  
ATOM    545  H   THR A  36       2.375  44.297  -2.667  1.00 75.40           H  
ATOM    546  CA  THR A  36       3.000  42.359  -2.145  1.00 75.40           C  
ATOM    547  HA  THR A  36       3.952  41.842  -2.267  1.00 75.40           H  
ATOM    548  C   THR A  36       1.911  41.344  -2.479  1.00 75.40           C  
ATOM    549  CB  THR A  36       2.870  42.781  -0.676  1.00 75.40           C  
ATOM    550  HB  THR A  36       2.728  41.900  -0.050  1.00 75.40           H  
ATOM    551  O   THR A  36       1.967  40.236  -1.952  1.00 75.40           O  
ATOM    552  CG2 THR A  36       4.111  43.537  -0.200  1.00 75.40           C  
ATOM    553 HG21 THR A  36       4.993  42.911  -0.335  1.00 75.40           H  
ATOM    554 HG22 THR A  36       4.009  43.769   0.860  1.00 75.40           H  
ATOM    555 HG23 THR A  36       4.235  44.465  -0.759  1.00 75.40           H  
ATOM    556  OG1 THR A  36       1.772  43.660  -0.526  1.00 75.40           O  
ATOM    557  HG1 THR A  36       1.501  43.608   0.394  1.00 75.40           H  
ATOM    558  N   THR A  37       0.942  41.677  -3.342  1.00 75.13           N  
ATOM    559  H   THR A  37       0.982  42.556  -3.836  1.00 75.13           H  
ATOM    560  CA  THR A  37      -0.126  40.734  -3.698  1.00 75.13           C  
ATOM    561  HA  THR A  37      -0.536  40.338  -2.769  1.00 75.13           H  
ATOM    562  C   THR A  37       0.450  39.601  -4.541  1.00 75.13           C  
ATOM    563  CB  THR A  37      -1.294  41.394  -4.436  1.00 75.13           C  
ATOM    564  HB  THR A  37      -0.956  41.836  -5.373  1.00 75.13           H  
ATOM    565  O   THR A  37       1.135  39.882  -5.532  1.00 75.13           O  
ATOM    566  CG2 THR A  37      -2.457  40.432  -4.677  1.00 75.13           C  
ATOM    567 HG21 THR A  37      -3.273  40.947  -5.182  1.00 75.13           H  
ATOM    568 HG22 THR A  37      -2.822  40.019  -3.736  1.00 75.13           H  
ATOM    569 HG23 THR A  37      -2.139  39.596  -5.301  1.00 75.13           H  
ATOM    570  OG1 THR A  37      -1.843  42.381  -3.598  1.00 75.13           O  
ATOM    571  HG1 THR A  37      -2.462  41.900  -3.044  1.00 75.13           H  
ATOM    572  N   PRO A  38       0.195  38.337  -4.169  1.00 72.52           N  
ATOM    573  CA  PRO A  38       0.645  37.207  -4.948  1.00 72.52           C  
ATOM    574  HA  PRO A  38       1.733  37.262  -4.940  1.00 72.52           H  
ATOM    575  C   PRO A  38       0.094  37.233  -6.376  1.00 72.52           C  
ATOM    576  CB  PRO A  38       0.211  35.949  -4.194  1.00 72.52           C  
ATOM    577  HB2 PRO A  38       0.946  35.149  -4.286  1.00 72.52           H  
ATOM    578  HB3 PRO A  38      -0.765  35.615  -4.547  1.00 72.52           H  
ATOM    579  O   PRO A  38      -1.081  37.509  -6.597  1.00 72.52           O  
ATOM    580  CG  PRO A  38       0.080  36.437  -2.755  1.00 72.52           C  
ATOM    581  HG2 PRO A  38       1.058  36.437  -2.275  1.00 72.52           H  
ATOM    582  HG3 PRO A  38      -0.632  35.837  -2.187  1.00 72.52           H  
ATOM    583  CD  PRO A  38      -0.407  37.871  -2.928  1.00 72.52           C  
ATOM    584  HD2 PRO A  38      -0.092  38.458  -2.065  1.00 72.52           H  
ATOM    585  HD3 PRO A  38      -1.493  37.884  -3.023  1.00 72.52           H  
ATOM    586  N   PHE A  39       0.908  36.865  -7.353  1.00 77.99           N  
ATOM    587  H   PHE A  39       1.872  36.679  -7.116  1.00 77.99           H  
ATOM    588  CA  PHE A  39       0.538  36.800  -8.757  1.00 77.99           C  
ATOM    589  HA  PHE A  39       0.243  37.793  -9.096  1.00 77.99           H  
ATOM    590  C   PHE A  39      -0.666  35.882  -8.991  1.00 77.99           C  
ATOM    591  CB  PHE A  39       1.775  36.350  -9.537  1.00 77.99           C  
ATOM    592  HB2 PHE A  39       2.133  35.410  -9.116  1.00 77.99           H  
ATOM    593  HB3 PHE A  39       1.490  36.155 -10.571  1.00 77.99           H  
ATOM    594  O   PHE A  39      -1.553  36.243  -9.759  1.00 77.99           O  
ATOM    595  CG  PHE A  39       2.907  37.361  -9.563  1.00 77.99           C  
ATOM    596  CD1 PHE A  39       2.679  38.670 -10.027  1.00 77.99           C  
ATOM    597  HD1 PHE A  39       1.692  38.967 -10.349  1.00 77.99           H  
ATOM    598  CD2 PHE A  39       4.207  36.982  -9.185  1.00 77.99           C  
ATOM    599  HD2 PHE A  39       4.410  35.975  -8.853  1.00 77.99           H  
ATOM    600  CE1 PHE A  39       3.734  39.595 -10.079  1.00 77.99           C  
ATOM    601  HE1 PHE A  39       3.552  40.606 -10.413  1.00 77.99           H  
ATOM    602  CE2 PHE A  39       5.262  37.899  -9.291  1.00 77.99           C  
ATOM    603  HE2 PHE A  39       6.267  37.588  -9.045  1.00 77.99           H  
ATOM    604  CZ  PHE A  39       5.032  39.208  -9.723  1.00 77.99           C  
ATOM    605  HZ  PHE A  39       5.852  39.906  -9.798  1.00 77.99           H  
ATOM    606  N   LYS A  40      -0.761  34.754  -8.271  1.00 63.65           N  
ATOM    607  H   LYS A  40       0.006  34.529  -7.654  1.00 63.65           H  
ATOM    608  CA  LYS A  40      -1.911  33.835  -8.345  1.00 63.65           C  
ATOM    609  HA  LYS A  40      -2.022  33.509  -9.380  1.00 63.65           H  
ATOM    610  C   LYS A  40      -3.234  34.525  -7.979  1.00 63.65           C  
ATOM    611  CB  LYS A  40      -1.634  32.595  -7.471  1.00 63.65           C  
ATOM    612  HB2 LYS A  40      -1.585  32.894  -6.424  1.00 63.65           H  
ATOM    613  HB3 LYS A  40      -0.666  32.182  -7.756  1.00 63.65           H  
ATOM    614  O   LYS A  40      -4.227  34.325  -8.666  1.00 63.65           O  
ATOM    615  CG  LYS A  40      -2.697  31.488  -7.633  1.00 63.65           C  
ATOM    616  HG2 LYS A  40      -3.658  31.861  -7.280  1.00 63.65           H  
ATOM    617  HG3 LYS A  40      -2.789  31.233  -8.689  1.00 63.65           H  
ATOM    618  CD  LYS A  40      -2.336  30.216  -6.840  1.00 63.65           C  
ATOM    619  HD2 LYS A  40      -2.203  30.478  -5.790  1.00 63.65           H  
ATOM    620  HD3 LYS A  40      -1.399  29.815  -7.225  1.00 63.65           H  
ATOM    621  CE  LYS A  40      -3.440  29.148  -6.961  1.00 63.65           C  
ATOM    622  HE2 LYS A  40      -4.365  29.565  -6.563  1.00 63.65           H  
ATOM    623  HE3 LYS A  40      -3.606  28.936  -8.017  1.00 63.65           H  
ATOM    624  NZ  LYS A  40      -3.107  27.885  -6.238  1.00 63.65           N  
ATOM    625  HZ1 LYS A  40      -3.851  27.204  -6.296  1.00 63.65           H  
ATOM    626  HZ2 LYS A  40      -2.281  27.445  -6.618  1.00 63.65           H  
ATOM    627  HZ3 LYS A  40      -2.915  28.035  -5.258  1.00 63.65           H  
ATOM    628  N   GLU A  41      -3.242  35.378  -6.953  1.00 68.33           N  
ATOM    629  H   GLU A  41      -2.374  35.582  -6.479  1.00 68.33           H  
ATOM    630  CA  GLU A  41      -4.431  36.160  -6.565  1.00 68.33           C  
ATOM    631  HA  GLU A  41      -5.309  35.515  -6.543  1.00 68.33           H  
ATOM    632  C   GLU A  41      -4.737  37.293  -7.547  1.00 68.33           C  
ATOM    633  CB  GLU A  41      -4.239  36.776  -5.176  1.00 68.33           C  
ATOM    634  HB2 GLU A  41      -5.042  37.493  -5.006  1.00 68.33           H  
ATOM    635  HB3 GLU A  41      -3.290  37.311  -5.146  1.00 68.33           H  
ATOM    636  O   GLU A  41      -5.888  37.692  -7.695  1.00 68.33           O  
ATOM    637  CG  GLU A  41      -4.280  35.740  -4.050  1.00 68.33           C  
ATOM    638  HG2 GLU A  41      -3.477  35.019  -4.206  1.00 68.33           H  
ATOM    639  HG3 GLU A  41      -5.230  35.208  -4.095  1.00 68.33           H  
ATOM    640  CD  GLU A  41      -4.118  36.382  -2.662  1.00 68.33           C  
ATOM    641  OE1 GLU A  41      -4.027  35.601  -1.692  1.00 68.33           O  
ATOM    642  OE2 GLU A  41      -4.027  37.631  -2.573  1.00 68.33           O  
ATOM    643  N   LEU A  42      -3.719  37.792  -8.251  1.00 71.27           N  
ATOM    644  H   LEU A  42      -2.791  37.442  -8.063  1.00 71.27           H  
ATOM    645  CA  LEU A  42      -3.897  38.758  -9.332  1.00 71.27           C  
ATOM    646  HA  LEU A  42      -4.677  39.461  -9.041  1.00 71.27           H  
ATOM    647  C   LEU A  42      -4.390  38.109 -10.643  1.00 71.27           C  
ATOM    648  CB  LEU A  42      -2.595  39.542  -9.549  1.00 71.27           C  
ATOM    649  HB2 LEU A  42      -2.803  40.258 -10.344  1.00 71.27           H  
ATOM    650  HB3 LEU A  42      -1.820  38.853  -9.885  1.00 71.27           H  
ATOM    651  O   LEU A  42      -4.538  38.811 -11.639  1.00 71.27           O  
ATOM    652  CG  LEU A  42      -2.074  40.364  -8.364  1.00 71.27           C  
ATOM    653  HG  LEU A  42      -2.026  39.740  -7.472  1.00 71.27           H  
ATOM    654  CD1 LEU A  42      -0.663  40.872  -8.670  1.00 71.27           C  
ATOM    655 HD11 LEU A  42      -0.300  41.470  -7.834  1.00 71.27           H  
ATOM    656 HD12 LEU A  42      -0.673  41.460  -9.587  1.00 71.27           H  
ATOM    657 HD13 LEU A  42       0.008  40.021  -8.790  1.00 71.27           H  
ATOM    658  CD2 LEU A  42      -2.966  41.578  -8.090  1.00 71.27           C  
ATOM    659 HD21 LEU A  42      -2.545  42.173  -7.280  1.00 71.27           H  
ATOM    660 HD22 LEU A  42      -3.055  42.191  -8.987  1.00 71.27           H  
ATOM    661 HD23 LEU A  42      -3.957  41.237  -7.793  1.00 71.27           H  
ATOM    662  N   GLY A  43      -4.628  36.792 -10.661  1.00 65.71           N  
ATOM    663  H   GLY A  43      -4.518  36.273  -9.802  1.00 65.71           H  
ATOM    664  CA  GLY A  43      -5.097  36.066 -11.842  1.00 65.71           C  
ATOM    665  HA2 GLY A  43      -5.824  36.672 -12.383  1.00 65.71           H  
ATOM    666  HA3 GLY A  43      -5.590  35.151 -11.513  1.00 65.71           H  
ATOM    667  C   GLY A  43      -3.986  35.672 -12.815  1.00 65.71           C  
ATOM    668  O   GLY A  43      -4.255  35.479 -13.998  1.00 65.71           O  
ATOM    669  N   PHE A  44      -2.736  35.559 -12.352  1.00 69.45           N  
ATOM    670  H   PHE A  44      -2.550  35.743 -11.376  1.00 69.45           H  
ATOM    671  CA  PHE A  44      -1.666  35.035 -13.196  1.00 69.45           C  
ATOM    672  HA  PHE A  44      -1.674  35.590 -14.135  1.00 69.45           H  
ATOM    673  C   PHE A  44      -1.899  33.565 -13.526  1.00 69.45           C  
ATOM    674  CB  PHE A  44      -0.283  35.202 -12.567  1.00 69.45           C  
ATOM    675  HB2 PHE A  44      -0.330  35.034 -11.490  1.00 69.45           H  
ATOM    676  HB3 PHE A  44       0.356  34.408 -12.954  1.00 69.45           H  
ATOM    677  O   PHE A  44      -1.725  32.682 -12.685  1.00 69.45           O  
ATOM    678  CG  PHE A  44       0.384  36.516 -12.892  1.00 69.45           C  
ATOM    679  CD1 PHE A  44       1.580  36.492 -13.621  1.00 69.45           C  
ATOM    680  HD1 PHE A  44       2.015  35.544 -13.901  1.00 69.45           H  
ATOM    681  CD2 PHE A  44      -0.181  37.747 -12.518  1.00 69.45           C  
ATOM    682  HD2 PHE A  44      -1.100  37.774 -11.952  1.00 69.45           H  
ATOM    683  CE1 PHE A  44       2.192  37.682 -14.022  1.00 69.45           C  
ATOM    684  HE1 PHE A  44       3.099  37.629 -14.606  1.00 69.45           H  
ATOM    685  CE2 PHE A  44       0.438  38.940 -12.926  1.00 69.45           C  
ATOM    686  HE2 PHE A  44       0.008  39.894 -12.662  1.00 69.45           H  
ATOM    687  CZ  PHE A  44       1.608  38.912 -13.698  1.00 69.45           C  
ATOM    688  HZ  PHE A  44       2.059  39.831 -14.045  1.00 69.45           H  
ATOM    689  N   ASP A  45      -2.204  33.318 -14.791  1.00 50.26           N  
ATOM    690  H   ASP A  45      -2.437  34.099 -15.389  1.00 50.26           H  
ATOM    691  CA  ASP A  45      -1.991  32.033 -15.434  1.00 50.26           C  
ATOM    692  HA  ASP A  45      -2.153  31.244 -14.700  1.00 50.26           H  
ATOM    693  C   ASP A  45      -0.532  31.905 -15.930  1.00 50.26           C  
ATOM    694  CB  ASP A  45      -3.051  31.847 -16.537  1.00 50.26           C  
ATOM    695  HB2 ASP A  45      -2.962  30.837 -16.937  1.00 50.26           H  
ATOM    696  HB3 ASP A  45      -4.039  31.932 -16.086  1.00 50.26           H  
ATOM    697  O   ASP A  45       0.309  32.802 -15.779  1.00 50.26           O  
ATOM    698  CG  ASP A  45      -2.949  32.839 -17.704  1.00 50.26           C  
ATOM    699  OD1 ASP A  45      -1.839  33.370 -17.940  1.00 50.26           O  
ATOM    700  OD2 ASP A  45      -3.949  33.013 -18.423  1.00 50.26           O  
ATOM    701  N   SER A  46      -0.201  30.770 -16.544  1.00 49.07           N  
ATOM    702  H   SER A  46      -0.885  30.030 -16.611  1.00 49.07           H  
ATOM    703  CA  SER A  46       1.142  30.522 -17.079  1.00 49.07           C  
ATOM    704  HA  SER A  46       1.865  30.610 -16.268  1.00 49.07           H  
ATOM    705  C   SER A  46       1.544  31.509 -18.181  1.00 49.07           C  
ATOM    706  CB  SER A  46       1.216  29.103 -17.648  1.00 49.07           C  
ATOM    707  HB2 SER A  46       2.243  28.873 -17.931  1.00 49.07           H  
ATOM    708  HB3 SER A  46       0.585  29.041 -18.535  1.00 49.07           H  
ATOM    709  O   SER A  46       2.727  31.833 -18.312  1.00 49.07           O  
ATOM    710  OG  SER A  46       0.756  28.158 -16.703  1.00 49.07           O  
ATOM    711  HG  SER A  46       1.438  27.991 -16.047  1.00 49.07           H  
ATOM    712  N   LEU A  47       0.591  32.011 -18.974  1.00 51.86           N  
ATOM    713  H   LEU A  47      -0.375  31.886 -18.708  1.00 51.86           H  
ATOM    714  CA  LEU A  47       0.884  32.963 -20.042  1.00 51.86           C  
ATOM    715  HA  LEU A  47       1.756  32.602 -20.587  1.00 51.86           H  
ATOM    716  C   LEU A  47       1.231  34.329 -19.455  1.00 51.86           C  
ATOM    717  CB  LEU A  47      -0.311  33.047 -21.006  1.00 51.86           C  
ATOM    718  HB2 LEU A  47      -0.530  32.049 -21.386  1.00 51.86           H  
ATOM    719  HB3 LEU A  47      -1.186  33.389 -20.453  1.00 51.86           H  
ATOM    720  O   LEU A  47       2.201  34.952 -19.892  1.00 51.86           O  
ATOM    721  CG  LEU A  47      -0.080  33.999 -22.193  1.00 51.86           C  
ATOM    722  HG  LEU A  47       0.150  35.000 -21.827  1.00 51.86           H  
ATOM    723  CD1 LEU A  47       1.066  33.534 -23.099  1.00 51.86           C  
ATOM    724 HD11 LEU A  47       0.889  32.506 -23.414  1.00 51.86           H  
ATOM    725 HD12 LEU A  47       2.012  33.586 -22.560  1.00 51.86           H  
ATOM    726 HD13 LEU A  47       1.130  34.171 -23.981  1.00 51.86           H  
ATOM    727  CD2 LEU A  47      -1.348  34.096 -23.037  1.00 51.86           C  
ATOM    728 HD21 LEU A  47      -1.620  33.108 -23.411  1.00 51.86           H  
ATOM    729 HD22 LEU A  47      -1.202  34.774 -23.878  1.00 51.86           H  
ATOM    730 HD23 LEU A  47      -2.166  34.462 -22.417  1.00 51.86           H  
ATOM    731  N   ALA A  48       0.488  34.771 -18.444  1.00 69.38           N  
ATOM    732  H   ALA A  48      -0.317  34.228 -18.165  1.00 69.38           H  
ATOM    733  CA  ALA A  48       0.798  35.960 -17.675  1.00 69.38           C  
ATOM    734  HA  ALA A  48       0.827  36.807 -18.361  1.00 69.38           H  
ATOM    735  C   ALA A  48       2.177  35.827 -17.016  1.00 69.38           C  
ATOM    736  CB  ALA A  48      -0.318  36.187 -16.651  1.00 69.38           C  
ATOM    737  HB1 ALA A  48      -0.108  37.071 -16.049  1.00 69.38           H  
ATOM    738  HB2 ALA A  48      -1.271  36.319 -17.163  1.00 69.38           H  
ATOM    739  HB3 ALA A  48      -0.393  35.322 -15.993  1.00 69.38           H  
ATOM    740  O   ALA A  48       3.000  36.739 -17.116  1.00 69.38           O  
ATOM    741  N   ALA A  49       2.486  34.661 -16.443  1.00 70.32           N  
ATOM    742  H   ALA A  49       1.762  33.962 -16.356  1.00 70.32           H  
ATOM    743  CA  ALA A  49       3.782  34.415 -15.823  1.00 70.32           C  
ATOM    744  HA  ALA A  49       3.923  35.192 -15.072  1.00 70.32           H  
ATOM    745  C   ALA A  49       4.948  34.539 -16.817  1.00 70.32           C  
ATOM    746  CB  ALA A  49       3.753  33.050 -15.128  1.00 70.32           C  
ATOM    747  HB1 ALA A  49       2.973  33.035 -14.367  1.00 70.32           H  
ATOM    748  HB2 ALA A  49       4.718  32.853 -14.661  1.00 70.32           H  
ATOM    749  HB3 ALA A  49       3.554  32.261 -15.853  1.00 70.32           H  
ATOM    750  O   ALA A  49       5.905  35.283 -16.579  1.00 70.32           O  
ATOM    751  N   VAL A  50       4.838  33.881 -17.974  1.00 64.40           N  
ATOM    752  H   VAL A  50       4.041  33.272 -18.095  1.00 64.40           H  
ATOM    753  CA  VAL A  50       5.845  33.951 -19.040  1.00 64.40           C  
ATOM    754  HA  VAL A  50       6.819  33.714 -18.612  1.00 64.40           H  
ATOM    755  C   VAL A  50       5.944  35.361 -19.620  1.00 64.40           C  
ATOM    756  CB  VAL A  50       5.537  32.917 -20.139  1.00 64.40           C  
ATOM    757  HB  VAL A  50       4.491  33.001 -20.432  1.00 64.40           H  
ATOM    758  O   VAL A  50       7.053  35.848 -19.846  1.00 64.40           O  
ATOM    759  CG1 VAL A  50       6.403  33.110 -21.391  1.00 64.40           C  
ATOM    760 HG11 VAL A  50       6.122  34.031 -21.902  1.00 64.40           H  
ATOM    761 HG12 VAL A  50       7.454  33.152 -21.107  1.00 64.40           H  
ATOM    762 HG13 VAL A  50       6.244  32.280 -22.079  1.00 64.40           H  
ATOM    763  CG2 VAL A  50       5.798  31.498 -19.618  1.00 64.40           C  
ATOM    764 HG21 VAL A  50       6.853  31.369 -19.375  1.00 64.40           H  
ATOM    765 HG22 VAL A  50       5.509  30.767 -20.373  1.00 64.40           H  
ATOM    766 HG23 VAL A  50       5.211  31.306 -18.720  1.00 64.40           H  
ATOM    767  N   ARG A  51       4.817  36.049 -19.843  1.00 69.41           N  
ATOM    768  H   ARG A  51       3.936  35.603 -19.629  1.00 69.41           H  
ATOM    769  CA  ARG A  51       4.809  37.434 -20.339  1.00 69.41           C  
ATOM    770  HA  ARG A  51       5.394  37.491 -21.257  1.00 69.41           H  
ATOM    771  C   ARG A  51       5.482  38.383 -19.357  1.00 69.41           C  
ATOM    772  CB  ARG A  51       3.383  37.916 -20.623  1.00 69.41           C  
ATOM    773  HB2 ARG A  51       2.732  37.648 -19.790  1.00 69.41           H  
ATOM    774  HB3 ARG A  51       3.406  39.002 -20.708  1.00 69.41           H  
ATOM    775  O   ARG A  51       6.281  39.207 -19.795  1.00 69.41           O  
ATOM    776  CG  ARG A  51       2.811  37.384 -21.940  1.00 69.41           C  
ATOM    777  HG2 ARG A  51       2.821  36.294 -21.950  1.00 69.41           H  
ATOM    778  HG3 ARG A  51       3.416  37.751 -22.769  1.00 69.41           H  
ATOM    779  CD  ARG A  51       1.374  37.892 -22.090  1.00 69.41           C  
ATOM    780  HD2 ARG A  51       1.376  38.980 -22.024  1.00 69.41           H  
ATOM    781  HD3 ARG A  51       0.778  37.494 -21.269  1.00 69.41           H  
ATOM    782  NE  ARG A  51       0.779  37.478 -23.373  1.00 69.41           N  
ATOM    783  HE  ARG A  51       1.305  36.821 -23.931  1.00 69.41           H  
ATOM    784  NH1 ARG A  51      -1.209  38.608 -23.130  1.00 69.41           N  
ATOM    785 HH11 ARG A  51      -2.150  38.806 -23.439  1.00 69.41           H  
ATOM    786 HH12 ARG A  51      -0.932  38.912 -22.207  1.00 69.41           H  
ATOM    787  NH2 ARG A  51      -0.858  37.366 -24.950  1.00 69.41           N  
ATOM    788 HH21 ARG A  51      -0.307  36.713 -25.488  1.00 69.41           H  
ATOM    789 HH22 ARG A  51      -1.799  37.588 -25.242  1.00 69.41           H  
ATOM    790  CZ  ARG A  51      -0.421  37.821 -23.809  1.00 69.41           C  
ATOM    791  N   LEU A  52       5.218  38.245 -18.058  1.00 81.19           N  
ATOM    792  H   LEU A  52       4.534  37.560 -17.772  1.00 81.19           H  
ATOM    793  CA  LEU A  52       5.869  39.054 -17.031  1.00 81.19           C  
ATOM    794  HA  LEU A  52       5.715  40.106 -17.273  1.00 81.19           H  
ATOM    795  C   LEU A  52       7.370  38.807 -17.032  1.00 81.19           C  
ATOM    796  CB  LEU A  52       5.245  38.768 -15.659  1.00 81.19           C  
ATOM    797  HB2 LEU A  52       4.204  39.090 -15.694  1.00 81.19           H  
ATOM    798  HB3 LEU A  52       5.276  37.695 -15.470  1.00 81.19           H  
ATOM    799  O   LEU A  52       8.136  39.756 -17.166  1.00 81.19           O  
ATOM    800  CG  LEU A  52       5.944  39.490 -14.493  1.00 81.19           C  
ATOM    801  HG  LEU A  52       6.989  39.184 -14.447  1.00 81.19           H  
ATOM    802  CD1 LEU A  52       5.875  41.009 -14.658  1.00 81.19           C  
ATOM    803 HD11 LEU A  52       4.840  41.307 -14.825  1.00 81.19           H  
ATOM    804 HD12 LEU A  52       6.251  41.495 -13.758  1.00 81.19           H  
ATOM    805 HD13 LEU A  52       6.490  41.315 -15.504  1.00 81.19           H  
ATOM    806  CD2 LEU A  52       5.304  39.129 -13.159  1.00 81.19           C  
ATOM    807 HD21 LEU A  52       5.895  39.555 -12.348  1.00 81.19           H  
ATOM    808 HD22 LEU A  52       4.291  39.525 -13.098  1.00 81.19           H  
ATOM    809 HD23 LEU A  52       5.274  38.047 -13.031  1.00 81.19           H  
ATOM    810  N   ARG A  53       7.798  37.544 -16.967  1.00 76.67           N  
ATOM    811  H   ARG A  53       7.117  36.808 -16.849  1.00 76.67           H  
ATOM    812  CA  ARG A  53       9.218  37.193 -17.062  1.00 76.67           C  
ATOM    813  HA  ARG A  53       9.755  37.611 -16.210  1.00 76.67           H  
ATOM    814  C   ARG A  53       9.858  37.777 -18.324  1.00 76.67           C  
ATOM    815  CB  ARG A  53       9.344  35.669 -17.031  1.00 76.67           C  
ATOM    816  HB2 ARG A  53       8.782  35.265 -17.873  1.00 76.67           H  
ATOM    817  HB3 ARG A  53       8.892  35.282 -16.118  1.00 76.67           H  
ATOM    818  O   ARG A  53      10.928  38.364 -18.241  1.00 76.67           O  
ATOM    819  CG  ARG A  53      10.810  35.202 -17.090  1.00 76.67           C  
ATOM    820  HG2 ARG A  53      11.214  35.184 -16.078  1.00 76.67           H  
ATOM    821  HG3 ARG A  53      11.433  35.861 -17.696  1.00 76.67           H  
ATOM    822  CD  ARG A  53      10.890  33.804 -17.691  1.00 76.67           C  
ATOM    823  HD2 ARG A  53      11.907  33.432 -17.567  1.00 76.67           H  
ATOM    824  HD3 ARG A  53      10.208  33.172 -17.122  1.00 76.67           H  
ATOM    825  NE  ARG A  53      10.521  33.774 -19.122  1.00 76.67           N  
ATOM    826  HE  ARG A  53      10.204  34.634 -19.548  1.00 76.67           H  
ATOM    827  NH1 ARG A  53      10.937  31.542 -19.481  1.00 76.67           N  
ATOM    828 HH11 ARG A  53      10.955  30.723 -20.071  1.00 76.67           H  
ATOM    829 HH12 ARG A  53      11.405  31.501 -18.587  1.00 76.67           H  
ATOM    830  NH2 ARG A  53      10.086  32.792 -21.113  1.00 76.67           N  
ATOM    831 HH21 ARG A  53      10.097  31.978 -21.711  1.00 76.67           H  
ATOM    832 HH22 ARG A  53       9.874  33.715 -21.464  1.00 76.67           H  
ATOM    833  CZ  ARG A  53      10.509  32.702 -19.890  1.00 76.67           C  
ATOM    834  N   ASN A  54       9.211  37.663 -19.484  1.00 71.72           N  
ATOM    835  H   ASN A  54       8.338  37.155 -19.491  1.00 71.72           H  
ATOM    836  CA  ASN A  54       9.742  38.185 -20.746  1.00 71.72           C  
ATOM    837  HA  ASN A  54      10.752  37.799 -20.886  1.00 71.72           H  
ATOM    838  C   ASN A  54       9.857  39.717 -20.744  1.00 71.72           C  
ATOM    839  CB  ASN A  54       8.867  37.706 -21.915  1.00 71.72           C  
ATOM    840  HB2 ASN A  54       7.823  37.939 -21.707  1.00 71.72           H  
ATOM    841  HB3 ASN A  54       9.161  38.245 -22.816  1.00 71.72           H  
ATOM    842  O   ASN A  54      10.864  40.248 -21.211  1.00 71.72           O  
ATOM    843  CG  ASN A  54       8.992  36.224 -22.216  1.00 71.72           C  
ATOM    844  ND2 ASN A  54       8.189  35.727 -23.129  1.00 71.72           N  
ATOM    845 HD21 ASN A  54       8.269  34.745 -23.348  1.00 71.72           H  
ATOM    846 HD22 ASN A  54       7.518  36.325 -23.590  1.00 71.72           H  
ATOM    847  OD1 ASN A  54       9.811  35.495 -21.673  1.00 71.72           O  
ATOM    848  N   LEU A  55       8.866  40.427 -20.195  1.00 81.12           N  
ATOM    849  H   LEU A  55       8.056  39.939 -19.840  1.00 81.12           H  
ATOM    850  CA  LEU A  55       8.929  41.881 -20.017  1.00 81.12           C  
ATOM    851  HA  LEU A  55       9.127  42.354 -20.979  1.00 81.12           H  
ATOM    852  C   LEU A  55      10.077  42.280 -19.091  1.00 81.12           C  
ATOM    853  CB  LEU A  55       7.597  42.394 -19.447  1.00 81.12           C  
ATOM    854  HB2 LEU A  55       7.756  43.369 -18.985  1.00 81.12           H  
ATOM    855  HB3 LEU A  55       7.267  41.714 -18.662  1.00 81.12           H  
ATOM    856  O   LEU A  55      10.790  43.240 -19.370  1.00 81.12           O  
ATOM    857  CG  LEU A  55       6.497  42.537 -20.508  1.00 81.12           C  
ATOM    858  HG  LEU A  55       6.460  41.643 -21.130  1.00 81.12           H  
ATOM    859  CD1 LEU A  55       5.158  42.694 -19.805  1.00 81.12           C  
ATOM    860 HD11 LEU A  55       5.152  43.589 -19.182  1.00 81.12           H  
ATOM    861 HD12 LEU A  55       4.352  42.750 -20.536  1.00 81.12           H  
ATOM    862 HD13 LEU A  55       5.018  41.812 -19.180  1.00 81.12           H  
ATOM    863  CD2 LEU A  55       6.713  43.761 -21.399  1.00 81.12           C  
ATOM    864 HD21 LEU A  55       7.639  43.659 -21.964  1.00 81.12           H  
ATOM    865 HD22 LEU A  55       5.885  43.850 -22.103  1.00 81.12           H  
ATOM    866 HD23 LEU A  55       6.761  44.664 -20.791  1.00 81.12           H  
ATOM    867  N   LEU A  56      10.293  41.519 -18.022  1.00 85.08           N  
ATOM    868  H   LEU A  56       9.657  40.757 -17.836  1.00 85.08           H  
ATOM    869  CA  LEU A  56      11.372  41.776 -17.080  1.00 85.08           C  
ATOM    870  HA  LEU A  56      11.392  42.842 -16.854  1.00 85.08           H  
ATOM    871  C   LEU A  56      12.744  41.454 -17.672  1.00 85.08           C  
ATOM    872  CB  LEU A  56      11.096  41.006 -15.789  1.00 85.08           C  
ATOM    873  HB2 LEU A  56      11.954  41.118 -15.126  1.00 85.08           H  
ATOM    874  HB3 LEU A  56      10.973  39.949 -16.028  1.00 85.08           H  
ATOM    875  O   LEU A  56      13.658  42.256 -17.496  1.00 85.08           O  
ATOM    876  CG  LEU A  56       9.848  41.496 -15.047  1.00 85.08           C  
ATOM    877  HG  LEU A  56       8.969  41.466 -15.691  1.00 85.08           H  
ATOM    878  CD1 LEU A  56       9.610  40.568 -13.868  1.00 85.08           C  
ATOM    879 HD11 LEU A  56      10.499  40.550 -13.237  1.00 85.08           H  
ATOM    880 HD12 LEU A  56       8.744  40.904 -13.297  1.00 85.08           H  
ATOM    881 HD13 LEU A  56       9.413  39.561 -14.236  1.00 85.08           H  
ATOM    882  CD2 LEU A  56       9.993  42.935 -14.562  1.00 85.08           C  
ATOM    883 HD21 LEU A  56       9.988  43.618 -15.412  1.00 85.08           H  
ATOM    884 HD22 LEU A  56      10.916  43.061 -13.995  1.00 85.08           H  
ATOM    885 HD23 LEU A  56       9.133  43.176 -13.937  1.00 85.08           H  
ATOM    886  N   ASN A  57      12.878  40.372 -18.442  1.00 79.40           N  
ATOM    887  H   ASN A  57      12.110  39.718 -18.485  1.00 79.40           H  
ATOM    888  CA  ASN A  57      14.090  40.076 -19.211  1.00 79.40           C  
ATOM    889  HA  ASN A  57      14.927  39.927 -18.529  1.00 79.40           H  
ATOM    890  C   ASN A  57      14.441  41.259 -20.117  1.00 79.40           C  
ATOM    891  CB  ASN A  57      13.897  38.808 -20.071  1.00 79.40           C  
ATOM    892  HB2 ASN A  57      14.703  38.765 -20.803  1.00 79.40           H  
ATOM    893  HB3 ASN A  57      12.950  38.858 -20.608  1.00 79.40           H  
ATOM    894  O   ASN A  57      15.554  41.771 -20.074  1.00 79.40           O  
ATOM    895  CG  ASN A  57      13.958  37.513 -19.293  1.00 79.40           C  
ATOM    896  ND2 ASN A  57      13.617  36.392 -19.884  1.00 79.40           N  
ATOM    897 HD21 ASN A  57      13.706  35.561 -19.317  1.00 79.40           H  
ATOM    898 HD22 ASN A  57      13.340  36.382 -20.856  1.00 79.40           H  
ATOM    899  OD1 ASN A  57      14.325  37.457 -18.147  1.00 79.40           O  
ATOM    900  N   ALA A  58      13.469  41.745 -20.895  1.00 78.98           N  
ATOM    901  H   ALA A  58      12.565  41.296 -20.883  1.00 78.98           H  
ATOM    902  CA  ALA A  58      13.682  42.862 -21.810  1.00 78.98           C  
ATOM    903  HA  ALA A  58      14.516  42.618 -22.469  1.00 78.98           H  
ATOM    904  C   ALA A  58      14.044  44.166 -21.080  1.00 78.98           C  
ATOM    905  CB  ALA A  58      12.419  43.027 -22.662  1.00 78.98           C  
ATOM    906  HB1 ALA A  58      11.567  43.268 -22.027  1.00 78.98           H  
ATOM    907  HB2 ALA A  58      12.568  43.833 -23.382  1.00 78.98           H  
ATOM    908  HB3 ALA A  58      12.213  42.103 -23.201  1.00 78.98           H  
ATOM    909  O   ALA A  58      14.910  44.910 -21.533  1.00 78.98           O  
ATOM    910  N   ALA A  59      13.399  44.445 -19.946  1.00 81.91           N  
ATOM    911  H   ALA A  59      12.658  43.827 -19.646  1.00 81.91           H  
ATOM    912  CA  ALA A  59      13.612  45.682 -19.204  1.00 81.91           C  
ATOM    913  HA  ALA A  59      13.672  46.509 -19.912  1.00 81.91           H  
ATOM    914  C   ALA A  59      14.909  45.699 -18.379  1.00 81.91           C  
ATOM    915  CB  ALA A  59      12.393  45.903 -18.315  1.00 81.91           C  
ATOM    916  HB1 ALA A  59      12.283  45.070 -17.620  1.00 81.91           H  
ATOM    917  HB2 ALA A  59      12.530  46.833 -17.763  1.00 81.91           H  
ATOM    918  HB3 ALA A  59      11.495  45.977 -18.927  1.00 81.91           H  
ATOM    919  O   ALA A  59      15.463  46.771 -18.133  1.00 81.91           O  
ATOM    920  N   THR A  60      15.385  44.535 -17.935  1.00 79.60           N  
ATOM    921  H   THR A  60      14.861  43.697 -18.143  1.00 79.60           H  
ATOM    922  CA  THR A  60      16.581  44.417 -17.086  1.00 79.60           C  
ATOM    923  HA  THR A  60      16.841  45.401 -16.694  1.00 79.60           H  
ATOM    924  C   THR A  60      17.821  43.936 -17.832  1.00 79.60           C  
ATOM    925  CB  THR A  60      16.328  43.519 -15.871  1.00 79.60           C  
ATOM    926  HB  THR A  60      17.241  43.492 -15.276  1.00 79.60           H  
ATOM    927  O   THR A  60      18.926  44.156 -17.350  1.00 79.60           O  
ATOM    928  CG2 THR A  60      15.209  44.068 -14.986  1.00 79.60           C  
ATOM    929 HG21 THR A  60      15.334  45.143 -14.857  1.00 79.60           H  
ATOM    930 HG22 THR A  60      14.230  43.865 -15.421  1.00 79.60           H  
ATOM    931 HG23 THR A  60      15.281  43.598 -14.004  1.00 79.60           H  
ATOM    932  OG1 THR A  60      16.009  42.209 -16.274  1.00 79.60           O  
ATOM    933  HG1 THR A  60      15.146  42.214 -16.695  1.00 79.60           H  
ATOM    934  N   GLY A  61      17.659  43.311 -19.000  1.00 72.41           N  
ATOM    935  H   GLY A  61      16.721  43.134 -19.329  1.00 72.41           H  
ATOM    936  CA  GLY A  61      18.736  42.624 -19.717  1.00 72.41           C  
ATOM    937  HA2 GLY A  61      19.623  43.258 -19.737  1.00 72.41           H  
ATOM    938  HA3 GLY A  61      18.412  42.438 -20.741  1.00 72.41           H  
ATOM    939  C   GLY A  61      19.129  41.278 -19.099  1.00 72.41           C  
ATOM    940  O   GLY A  61      20.021  40.612 -19.617  1.00 72.41           O  
ATOM    941  N   LEU A  62      18.468  40.866 -18.015  1.00 74.18           N  
ATOM    942  H   LEU A  62      17.714  41.438 -17.661  1.00 74.18           H  
ATOM    943  CA  LEU A  62      18.730  39.607 -17.329  1.00 74.18           C  
ATOM    944  HA  LEU A  62      19.805  39.428 -17.321  1.00 74.18           H  
ATOM    945  C   LEU A  62      18.070  38.431 -18.058  1.00 74.18           C  
ATOM    946  CB  LEU A  62      18.236  39.709 -15.878  1.00 74.18           C  
ATOM    947  HB2 LEU A  62      17.158  39.871 -15.897  1.00 74.18           H  
ATOM    948  HB3 LEU A  62      18.413  38.756 -15.380  1.00 74.18           H  
ATOM    949  O   LEU A  62      17.069  38.585 -18.762  1.00 74.18           O  
ATOM    950  CG  LEU A  62      18.900  40.825 -15.050  1.00 74.18           C  
ATOM    951  HG  LEU A  62      18.775  41.788 -15.545  1.00 74.18           H  
ATOM    952  CD1 LEU A  62      18.184  40.904 -13.705  1.00 74.18           C  
ATOM    953 HD11 LEU A  62      18.723  41.561 -13.022  1.00 74.18           H  
ATOM    954 HD12 LEU A  62      17.178  41.294 -13.858  1.00 74.18           H  
ATOM    955 HD13 LEU A  62      18.116  39.907 -13.268  1.00 74.18           H  
ATOM    956  CD2 LEU A  62      20.399  40.583 -14.873  1.00 74.18           C  
ATOM    957 HD21 LEU A  62      20.917  40.756 -15.817  1.00 74.18           H  
ATOM    958 HD22 LEU A  62      20.810  41.269 -14.132  1.00 74.18           H  
ATOM    959 HD23 LEU A  62      20.588  39.558 -14.557  1.00 74.18           H  
ATOM    960  N   ARG A  63      18.606  37.228 -17.840  1.00 68.04           N  
ATOM    961  H   ARG A  63      19.410  37.182 -17.230  1.00 68.04           H  
ATOM    962  CA  ARG A  63      17.926  35.966 -18.157  1.00 68.04           C  
ATOM    963  HA  ARG A  63      17.120  36.142 -18.869  1.00 68.04           H  
ATOM    964  C   ARG A  63      17.281  35.426 -16.889  1.00 68.04           C  
ATOM    965  CB  ARG A  63      18.914  34.949 -18.747  1.00 68.04           C  
ATOM    966  HB2 ARG A  63      18.621  33.950 -18.423  1.00 68.04           H  
ATOM    967  HB3 ARG A  63      19.920  35.138 -18.372  1.00 68.04           H  
ATOM    968  O   ARG A  63      17.953  34.820 -16.068  1.00 68.04           O  
ATOM    969  CG  ARG A  63      18.901  34.956 -20.276  1.00 68.04           C  
ATOM    970  HG2 ARG A  63      19.242  35.922 -20.648  1.00 68.04           H  
ATOM    971  HG3 ARG A  63      17.885  34.767 -20.624  1.00 68.04           H  
ATOM    972  CD  ARG A  63      19.824  33.843 -20.776  1.00 68.04           C  
ATOM    973  HD2 ARG A  63      19.567  32.919 -20.258  1.00 68.04           H  
ATOM    974  HD3 ARG A  63      20.853  34.107 -20.531  1.00 68.04           H  
ATOM    975  NE  ARG A  63      19.692  33.627 -22.228  1.00 68.04           N  
ATOM    976  HE  ARG A  63      19.096  34.268 -22.731  1.00 68.04           H  
ATOM    977  NH1 ARG A  63      21.073  31.797 -22.345  1.00 68.04           N  
ATOM    978 HH11 ARG A  63      21.489  31.040 -22.869  1.00 68.04           H  
ATOM    979 HH12 ARG A  63      21.240  31.875 -21.352  1.00 68.04           H  
ATOM    980  NH2 ARG A  63      20.035  32.513 -24.185  1.00 68.04           N  
ATOM    981 HH21 ARG A  63      19.395  33.138 -24.654  1.00 68.04           H  
ATOM    982 HH22 ARG A  63      20.450  31.742 -24.688  1.00 68.04           H  
ATOM    983  CZ  ARG A  63      20.267  32.653 -22.910  1.00 68.04           C  
ATOM    984  N   LEU A  64      15.986  35.668 -16.737  1.00 70.60           N  
ATOM    985  H   LEU A  64      15.523  36.260 -17.411  1.00 70.60           H  
ATOM    986  CA  LEU A  64      15.224  35.262 -15.563  1.00 70.60           C  
ATOM    987  HA  LEU A  64      15.910  35.273 -14.717  1.00 70.60           H  
ATOM    988  C   LEU A  64      14.654  33.843 -15.724  1.00 70.60           C  
ATOM    989  CB  LEU A  64      14.105  36.277 -15.290  1.00 70.60           C  
ATOM    990  HB2 LEU A  64      13.386  36.209 -16.106  1.00 70.60           H  
ATOM    991  HB3 LEU A  64      13.591  36.000 -14.370  1.00 70.60           H  
ATOM    992  O   LEU A  64      14.277  33.471 -16.846  1.00 70.60           O  
ATOM    993  CG  LEU A  64      14.594  37.732 -15.177  1.00 70.60           C  
ATOM    994  HG  LEU A  64      15.229  38.001 -16.021  1.00 70.60           H  
ATOM    995  CD1 LEU A  64      13.391  38.667 -15.185  1.00 70.60           C  
ATOM    996 HD11 LEU A  64      12.779  38.504 -14.298  1.00 70.60           H  
ATOM    997 HD12 LEU A  64      12.803  38.477 -16.083  1.00 70.60           H  
ATOM    998 HD13 LEU A  64      13.757  39.693 -15.219  1.00 70.60           H  
ATOM    999  CD2 LEU A  64      15.431  37.984 -13.938  1.00 70.60           C  
ATOM   1000 HD21 LEU A  64      16.252  37.269 -13.877  1.00 70.60           H  
ATOM   1001 HD22 LEU A  64      14.806  37.936 -13.046  1.00 70.60           H  
ATOM   1002 HD23 LEU A  64      15.885  38.971 -14.026  1.00 70.60           H  
ATOM   1003  N   PRO A  65      14.503  33.092 -14.619  1.00 61.51           N  
ATOM   1004  CA  PRO A  65      13.934  31.748 -14.632  1.00 61.51           C  
ATOM   1005  HA  PRO A  65      14.593  31.101 -15.211  1.00 61.51           H  
ATOM   1006  C   PRO A  65      12.522  31.721 -15.224  1.00 61.51           C  
ATOM   1007  CB  PRO A  65      13.931  31.272 -13.175  1.00 61.51           C  
ATOM   1008  HB2 PRO A  65      14.154  30.208 -13.099  1.00 61.51           H  
ATOM   1009  HB3 PRO A  65      12.971  31.490 -12.706  1.00 61.51           H  
ATOM   1010  O   PRO A  65      11.726  32.644 -15.048  1.00 61.51           O  
ATOM   1011  CG  PRO A  65      15.011  32.118 -12.511  1.00 61.51           C  
ATOM   1012  HG2 PRO A  65      14.822  32.255 -11.446  1.00 61.51           H  
ATOM   1013  HG3 PRO A  65      15.984  31.654 -12.672  1.00 61.51           H  
ATOM   1014  CD  PRO A  65      14.942  33.435 -13.272  1.00 61.51           C  
ATOM   1015  HD2 PRO A  65      14.210  34.092 -12.803  1.00 61.51           H  
ATOM   1016  HD3 PRO A  65      15.933  33.887 -13.261  1.00 61.51           H  
ATOM   1017  N   SER A  66      12.158  30.646 -15.915  1.00 54.26           N  
ATOM   1018  H   SER A  66      12.801  29.868 -15.962  1.00 54.26           H  
ATOM   1019  CA  SER A  66      10.786  30.397 -16.394  1.00 54.26           C  
ATOM   1020  HA  SER A  66      10.471  31.176 -17.088  1.00 54.26           H  
ATOM   1021  C   SER A  66       9.737  30.363 -15.297  1.00 54.26           C  
ATOM   1022  CB  SER A  66      10.733  29.054 -17.100  1.00 54.26           C  
ATOM   1023  HB2 SER A  66      11.092  29.180 -18.121  1.00 54.26           H  
ATOM   1024  HB3 SER A  66       9.702  28.700 -17.102  1.00 54.26           H  
ATOM   1025  O   SER A  66       8.616  30.829 -15.499  1.00 54.26           O  
ATOM   1026  OG  SER A  66      11.568  28.137 -16.429  1.00 54.26           O  
ATOM   1027  HG  SER A  66      11.159  27.270 -16.372  1.00 54.26           H  
ATOM   1028  N   THR A  67      10.115  29.837 -14.143  1.00 53.76           N  
ATOM   1029  H   THR A  67      11.033  29.421 -14.074  1.00 53.76           H  
ATOM   1030  CA  THR A  67       9.284  29.703 -12.954  1.00 53.76           C  
ATOM   1031  HA  THR A  67       8.251  29.551 -13.267  1.00 53.76           H  
ATOM   1032  C   THR A  67       9.292  30.952 -12.083  1.00 53.76           C  
ATOM   1033  CB  THR A  67       9.719  28.464 -12.157  1.00 53.76           C  
ATOM   1034  HB  THR A  67       9.260  28.452 -11.168  1.00 53.76           H  
ATOM   1035  O   THR A  67       8.699  30.916 -11.015  1.00 53.76           O  
ATOM   1036  CG2 THR A  67       9.320  27.189 -12.906  1.00 53.76           C  
ATOM   1037 HG21 THR A  67       9.633  26.325 -12.320  1.00 53.76           H  
ATOM   1038 HG22 THR A  67       8.238  27.153 -13.035  1.00 53.76           H  
ATOM   1039 HG23 THR A  67       9.810  27.144 -13.879  1.00 53.76           H  
ATOM   1040  OG1 THR A  67      11.119  28.459 -12.046  1.00 53.76           O  
ATOM   1041  HG1 THR A  67      11.350  28.953 -11.256  1.00 53.76           H  
ATOM   1042  N   LEU A  68       9.852  32.081 -12.550  1.00 68.84           N  
ATOM   1043  H   LEU A  68      10.345  32.018 -13.429  1.00 68.84           H  
ATOM   1044  CA  LEU A  68      10.014  33.328 -11.786  1.00 68.84           C  
ATOM   1045  HA  LEU A  68      10.866  33.204 -11.116  1.00 68.84           H  
ATOM   1046  C   LEU A  68       8.798  33.697 -10.924  1.00 68.84           C  
ATOM   1047  CB  LEU A  68      10.300  34.469 -12.786  1.00 68.84           C  
ATOM   1048  HB2 LEU A  68      11.206  34.230 -13.343  1.00 68.84           H  
ATOM   1049  HB3 LEU A  68       9.469  34.524 -13.489  1.00 68.84           H  
ATOM   1050  O   LEU A  68       8.956  34.114  -9.788  1.00 68.84           O  
ATOM   1051  CG  LEU A  68      10.516  35.857 -12.156  1.00 68.84           C  
ATOM   1052  HG  LEU A  68       9.753  36.060 -11.405  1.00 68.84           H  
ATOM   1053  CD1 LEU A  68      11.901  35.969 -11.519  1.00 68.84           C  
ATOM   1054 HD11 LEU A  68      12.673  36.019 -12.287  1.00 68.84           H  
ATOM   1055 HD12 LEU A  68      11.956  36.858 -10.891  1.00 68.84           H  
ATOM   1056 HD13 LEU A  68      12.108  35.092 -10.906  1.00 68.84           H  
ATOM   1057  CD2 LEU A  68      10.401  36.934 -13.235  1.00 68.84           C  
ATOM   1058 HD21 LEU A  68      11.102  36.724 -14.043  1.00 68.84           H  
ATOM   1059 HD22 LEU A  68      10.629  37.909 -12.803  1.00 68.84           H  
ATOM   1060 HD23 LEU A  68       9.384  36.946 -13.628  1.00 68.84           H  
ATOM   1061  N   VAL A  69       7.587  33.562 -11.463  1.00 71.00           N  
ATOM   1062  H   VAL A  69       7.546  33.163 -12.389  1.00 71.00           H  
ATOM   1063  CA  VAL A  69       6.323  33.961 -10.812  1.00 71.00           C  
ATOM   1064  HA  VAL A  69       6.466  34.911 -10.297  1.00 71.00           H  
ATOM   1065  C   VAL A  69       5.859  32.950  -9.762  1.00 71.00           C  
ATOM   1066  CB  VAL A  69       5.267  34.141 -11.914  1.00 71.00           C  
ATOM   1067  HB  VAL A  69       5.122  33.179 -12.405  1.00 71.00           H  
ATOM   1068  O   VAL A  69       5.145  33.302  -8.830  1.00 71.00           O  
ATOM   1069  CG1 VAL A  69       3.894  34.635 -11.465  1.00 71.00           C  
ATOM   1070 HG11 VAL A  69       3.920  35.718 -11.337  1.00 71.00           H  
ATOM   1071 HG12 VAL A  69       3.567  34.139 -10.551  1.00 71.00           H  
ATOM   1072 HG13 VAL A  69       3.164  34.405 -12.241  1.00 71.00           H  
ATOM   1073  CG2 VAL A  69       5.800  35.152 -12.946  1.00 71.00           C  
ATOM   1074 HG21 VAL A  69       4.978  35.659 -13.452  1.00 71.00           H  
ATOM   1075 HG22 VAL A  69       6.426  34.649 -13.682  1.00 71.00           H  
ATOM   1076 HG23 VAL A  69       6.384  35.922 -12.442  1.00 71.00           H  
ATOM   1077  N   PHE A  70       6.278  31.697  -9.901  1.00 59.80           N  
ATOM   1078  H   PHE A  70       6.950  31.497 -10.628  1.00 59.80           H  
ATOM   1079  CA  PHE A  70       6.071  30.656  -8.904  1.00 59.80           C  
ATOM   1080  HA  PHE A  70       5.121  30.828  -8.398  1.00 59.80           H  
ATOM   1081  C   PHE A  70       7.163  30.708  -7.820  1.00 59.80           C  
ATOM   1082  CB  PHE A  70       5.989  29.300  -9.620  1.00 59.80           C  
ATOM   1083  HB2 PHE A  70       6.949  29.082 -10.088  1.00 59.80           H  
ATOM   1084  HB3 PHE A  70       5.815  28.526  -8.872  1.00 59.80           H  
ATOM   1085  O   PHE A  70       6.849  30.519  -6.649  1.00 59.80           O  
ATOM   1086  CG  PHE A  70       4.883  29.218 -10.664  1.00 59.80           C  
ATOM   1087  CD1 PHE A  70       3.539  29.126 -10.257  1.00 59.80           C  
ATOM   1088  HD1 PHE A  70       3.298  29.105  -9.204  1.00 59.80           H  
ATOM   1089  CD2 PHE A  70       5.189  29.249 -12.038  1.00 59.80           C  
ATOM   1090  HD2 PHE A  70       6.219  29.313 -12.356  1.00 59.80           H  
ATOM   1091  CE1 PHE A  70       2.510  29.063 -11.215  1.00 59.80           C  
ATOM   1092  HE1 PHE A  70       1.479  28.994 -10.899  1.00 59.80           H  
ATOM   1093  CE2 PHE A  70       4.161  29.187 -12.998  1.00 59.80           C  
ATOM   1094  HE2 PHE A  70       4.404  29.206 -14.050  1.00 59.80           H  
ATOM   1095  CZ  PHE A  70       2.820  29.094 -12.585  1.00 59.80           C  
ATOM   1096  HZ  PHE A  70       2.027  29.048 -13.317  1.00 59.80           H  
ATOM   1097  N   ASP A  71       8.404  31.049  -8.191  1.00 62.39           N  
ATOM   1098  H   ASP A  71       8.599  31.091  -9.181  1.00 62.39           H  
ATOM   1099  CA  ASP A  71       9.554  31.183  -7.282  1.00 62.39           C  
ATOM   1100  HA  ASP A  71       9.572  30.334  -6.599  1.00 62.39           H  
ATOM   1101  C   ASP A  71       9.491  32.472  -6.445  1.00 62.39           C  
ATOM   1102  CB  ASP A  71      10.859  31.181  -8.101  1.00 62.39           C  
ATOM   1103  HB2 ASP A  71      11.701  31.281  -7.416  1.00 62.39           H  
ATOM   1104  HB3 ASP A  71      10.861  32.047  -8.762  1.00 62.39           H  
ATOM   1105  O   ASP A  71       9.802  32.489  -5.253  1.00 62.39           O  
ATOM   1106  CG  ASP A  71      11.065  29.916  -8.937  1.00 62.39           C  
ATOM   1107  OD1 ASP A  71      10.647  28.826  -8.492  1.00 62.39           O  
ATOM   1108  OD2 ASP A  71      11.616  30.051 -10.053  1.00 62.39           O  
ATOM   1109  N   HIS A  72       9.055  33.568  -7.067  1.00 72.38           N  
ATOM   1110  H   HIS A  72       8.859  33.486  -8.054  1.00 72.38           H  
ATOM   1111  CA  HIS A  72       8.907  34.889  -6.471  1.00 72.38           C  
ATOM   1112  HA  HIS A  72       9.154  34.844  -5.411  1.00 72.38           H  
ATOM   1113  C   HIS A  72       7.459  35.341  -6.649  1.00 72.38           C  
ATOM   1114  CB  HIS A  72       9.881  35.869  -7.119  1.00 72.38           C  
ATOM   1115  HB2 HIS A  72       9.739  36.854  -6.676  1.00 72.38           H  
ATOM   1116  HB3 HIS A  72       9.666  35.930  -8.185  1.00 72.38           H  
ATOM   1117  O   HIS A  72       7.124  35.991  -7.634  1.00 72.38           O  
ATOM   1118  CG  HIS A  72      11.313  35.469  -6.964  1.00 72.38           C  
ATOM   1119  CD2 HIS A  72      12.080  34.870  -7.921  1.00 72.38           C  
ATOM   1120  HD2 HIS A  72      11.749  34.591  -8.911  1.00 72.38           H  
ATOM   1121  ND1 HIS A  72      12.064  35.532  -5.815  1.00 72.38           N  
ATOM   1122  HD1 HIS A  72      11.745  35.827  -4.904  1.00 72.38           H  
ATOM   1123  CE1 HIS A  72      13.262  34.988  -6.083  1.00 72.38           C  
ATOM   1124  HE1 HIS A  72      14.064  34.862  -5.371  1.00 72.38           H  
ATOM   1125  NE2 HIS A  72      13.325  34.594  -7.360  1.00 72.38           N  
ATOM   1126  N   PRO A  73       6.570  35.018  -5.703  1.00 69.26           N  
ATOM   1127  CA  PRO A  73       5.138  35.050  -5.945  1.00 69.26           C  
ATOM   1128  HA  PRO A  73       4.932  34.579  -6.906  1.00 69.26           H  
ATOM   1129  C   PRO A  73       4.530  36.444  -6.017  1.00 69.26           C  
ATOM   1130  CB  PRO A  73       4.516  34.175  -4.853  1.00 69.26           C  
ATOM   1131  HB2 PRO A  73       3.535  34.527  -4.535  1.00 69.26           H  
ATOM   1132  HB3 PRO A  73       4.448  33.149  -5.214  1.00 69.26           H  
ATOM   1133  O   PRO A  73       3.341  36.521  -6.253  1.00 69.26           O  
ATOM   1134  CG  PRO A  73       5.536  34.245  -3.721  1.00 69.26           C  
ATOM   1135  HG2 PRO A  73       5.488  33.367  -3.078  1.00 69.26           H  
ATOM   1136  HG3 PRO A  73       5.381  35.156  -3.144  1.00 69.26           H  
ATOM   1137  CD  PRO A  73       6.863  34.328  -4.462  1.00 69.26           C  
ATOM   1138  HD2 PRO A  73       7.595  34.869  -3.862  1.00 69.26           H  
ATOM   1139  HD3 PRO A  73       7.221  33.322  -4.681  1.00 69.26           H  
ATOM   1140  N   ASN A  74       5.267  37.541  -5.831  1.00 80.19           N  
ATOM   1141  H   ASN A  74       6.270  37.432  -5.793  1.00 80.19           H  
ATOM   1142  CA  ASN A  74       4.734  38.900  -5.953  1.00 80.19           C  
ATOM   1143  HA  ASN A  74       3.907  38.887  -6.663  1.00 80.19           H  
ATOM   1144  C   ASN A  74       5.773  39.873  -6.521  1.00 80.19           C  
ATOM   1145  CB  ASN A  74       4.177  39.357  -4.592  1.00 80.19           C  
ATOM   1146  HB2 ASN A  74       3.392  38.663  -4.289  1.00 80.19           H  
ATOM   1147  HB3 ASN A  74       3.713  40.338  -4.693  1.00 80.19           H  
ATOM   1148  O   ASN A  74       6.959  39.557  -6.656  1.00 80.19           O  
ATOM   1149  CG  ASN A  74       5.217  39.434  -3.491  1.00 80.19           C  
ATOM   1150  ND2 ASN A  74       4.921  38.894  -2.334  1.00 80.19           N  
ATOM   1151 HD21 ASN A  74       5.625  38.914  -1.611  1.00 80.19           H  
ATOM   1152 HD22 ASN A  74       3.997  38.515  -2.181  1.00 80.19           H  
ATOM   1153  OD1 ASN A  74       6.287  40.002  -3.634  1.00 80.19           O  
ATOM   1154  N   ALA A  75       5.332  41.091  -6.832  1.00 83.77           N  
ATOM   1155  H   ALA A  75       4.362  41.314  -6.659  1.00 83.77           H  
ATOM   1156  CA  ALA A  75       6.183  42.079  -7.478  1.00 83.77           C  
ATOM   1157  HA  ALA A  75       6.592  41.603  -8.369  1.00 83.77           H  
ATOM   1158  C   ALA A  75       7.384  42.519  -6.621  1.00 83.77           C  
ATOM   1159  CB  ALA A  75       5.316  43.263  -7.916  1.00 83.77           C  
ATOM   1160  HB1 ALA A  75       4.553  42.922  -8.616  1.00 83.77           H  
ATOM   1161  HB2 ALA A  75       4.833  43.702  -7.043  1.00 83.77           H  
ATOM   1162  HB3 ALA A  75       5.940  44.014  -8.400  1.00 83.77           H  
ATOM   1163  O   ALA A  75       8.462  42.741  -7.170  1.00 83.77           O  
ATOM   1164  N   SER A  76       7.233  42.618  -5.297  1.00 81.76           N  
ATOM   1165  H   SER A  76       6.320  42.435  -4.904  1.00 81.76           H  
ATOM   1166  CA  SER A  76       8.338  42.929  -4.380  1.00 81.76           C  
ATOM   1167  HA  SER A  76       8.824  43.850  -4.703  1.00 81.76           H  
ATOM   1168  C   SER A  76       9.399  41.827  -4.366  1.00 81.76           C  
ATOM   1169  CB  SER A  76       7.826  43.129  -2.950  1.00 81.76           C  
ATOM   1170  HB2 SER A  76       8.680  43.174  -2.274  1.00 81.76           H  
ATOM   1171  HB3 SER A  76       7.198  42.285  -2.662  1.00 81.76           H  
ATOM   1172  O   SER A  76      10.589  42.131  -4.402  1.00 81.76           O  
ATOM   1173  OG  SER A  76       7.094  44.333  -2.827  1.00 81.76           O  
ATOM   1174  HG  SER A  76       6.877  44.442  -1.898  1.00 81.76           H  
ATOM   1175  N   ALA A  77       8.981  40.558  -4.347  1.00 82.83           N  
ATOM   1176  H   ALA A  77       7.989  40.373  -4.321  1.00 82.83           H  
ATOM   1177  CA  ALA A  77       9.883  39.410  -4.352  1.00 82.83           C  
ATOM   1178  HA  ALA A  77      10.601  39.519  -3.539  1.00 82.83           H  
ATOM   1179  C   ALA A  77      10.678  39.336  -5.660  1.00 82.83           C  
ATOM   1180  CB  ALA A  77       9.063  38.135  -4.108  1.00 82.83           C  
ATOM   1181  HB1 ALA A  77       9.727  37.271  -4.088  1.00 82.83           H  
ATOM   1182  HB2 ALA A  77       8.546  38.205  -3.152  1.00 82.83           H  
ATOM   1183  HB3 ALA A  77       8.328  38.000  -4.901  1.00 82.83           H  
ATOM   1184  O   ALA A  77      11.902  39.213  -5.634  1.00 82.83           O  
ATOM   1185  N   VAL A  78       9.998  39.502  -6.797  1.00 88.10           N  
ATOM   1186  H   VAL A  78       8.991  39.563  -6.755  1.00 88.10           H  
ATOM   1187  CA  VAL A  78      10.663  39.557  -8.102  1.00 88.10           C  
ATOM   1188  HA  VAL A  78      11.261  38.656  -8.237  1.00 88.10           H  
ATOM   1189  C   VAL A  78      11.611  40.754  -8.172  1.00 88.10           C  
ATOM   1190  CB  VAL A  78       9.626  39.627  -9.225  1.00 88.10           C  
ATOM   1191  HB  VAL A  78       8.940  40.444  -8.997  1.00 88.10           H  
ATOM   1192  O   VAL A  78      12.742  40.605  -8.611  1.00 88.10           O  
ATOM   1193  CG1 VAL A  78      10.260  39.856 -10.594  1.00 88.10           C  
ATOM   1194 HG11 VAL A  78      11.021  39.098 -10.780  1.00 88.10           H  
ATOM   1195 HG12 VAL A  78      10.724  40.841 -10.651  1.00 88.10           H  
ATOM   1196 HG13 VAL A  78       9.481  39.783 -11.352  1.00 88.10           H  
ATOM   1197  CG2 VAL A  78       8.815  38.345  -9.349  1.00 88.10           C  
ATOM   1198 HG21 VAL A  78       8.044  38.463 -10.111  1.00 88.10           H  
ATOM   1199 HG22 VAL A  78       9.468  37.522  -9.641  1.00 88.10           H  
ATOM   1200 HG23 VAL A  78       8.342  38.111  -8.395  1.00 88.10           H  
ATOM   1201  N   ALA A  79      11.212  41.942  -7.710  1.00 85.23           N  
ATOM   1202  H   ALA A  79      10.272  42.044  -7.354  1.00 85.23           H  
ATOM   1203  CA  ALA A  79      12.083  43.118  -7.738  1.00 85.23           C  
ATOM   1204  HA  ALA A  79      12.403  43.294  -8.765  1.00 85.23           H  
ATOM   1205  C   ALA A  79      13.352  42.942  -6.892  1.00 85.23           C  
ATOM   1206  CB  ALA A  79      11.281  44.326  -7.266  1.00 85.23           C  
ATOM   1207  HB1 ALA A  79      10.904  44.147  -6.260  1.00 85.23           H  
ATOM   1208  HB2 ALA A  79      10.445  44.489  -7.947  1.00 85.23           H  
ATOM   1209  HB3 ALA A  79      11.924  45.207  -7.256  1.00 85.23           H  
ATOM   1210  O   ALA A  79      14.426  43.374  -7.308  1.00 85.23           O  
ATOM   1211  N   GLY A  80      13.241  42.281  -5.736  1.00 82.77           N  
ATOM   1212  H   GLY A  80      12.324  41.980  -5.437  1.00 82.77           H  
ATOM   1213  CA  GLY A  80      14.393  41.911  -4.915  1.00 82.77           C  
ATOM   1214  HA2 GLY A  80      14.040  41.407  -4.015  1.00 82.77           H  
ATOM   1215  HA3 GLY A  80      14.942  42.808  -4.629  1.00 82.77           H  
ATOM   1216  C   GLY A  80      15.351  40.967  -5.645  1.00 82.77           C  
ATOM   1217  O   GLY A  80      16.563  41.169  -5.587  1.00 82.77           O  
ATOM   1218  N   PHE A  81      14.816  39.993  -6.387  1.00 78.23           N  
ATOM   1219  H   PHE A  81      13.814  39.865  -6.381  1.00 78.23           H  
ATOM   1220  CA  PHE A  81      15.613  39.107  -7.238  1.00 78.23           C  
ATOM   1221  HA  PHE A  81      16.377  38.624  -6.628  1.00 78.23           H  
ATOM   1222  C   PHE A  81      16.353  39.882  -8.340  1.00 78.23           C  
ATOM   1223  CB  PHE A  81      14.698  38.016  -7.810  1.00 78.23           C  
ATOM   1224  HB2 PHE A  81      13.857  38.466  -8.337  1.00 78.23           H  
ATOM   1225  HB3 PHE A  81      14.288  37.437  -6.983  1.00 78.23           H  
ATOM   1226  O   PHE A  81      17.562  39.736  -8.503  1.00 78.23           O  
ATOM   1227  CG  PHE A  81      15.401  37.070  -8.757  1.00 78.23           C  
ATOM   1228  CD1 PHE A  81      15.128  37.104 -10.138  1.00 78.23           C  
ATOM   1229  HD1 PHE A  81      14.399  37.795 -10.534  1.00 78.23           H  
ATOM   1230  CD2 PHE A  81      16.340  36.155  -8.251  1.00 78.23           C  
ATOM   1231  HD2 PHE A  81      16.551  36.120  -7.193  1.00 78.23           H  
ATOM   1232  CE1 PHE A  81      15.789  36.208 -10.998  1.00 78.23           C  
ATOM   1233  HE1 PHE A  81      15.559  36.172 -12.052  1.00 78.23           H  
ATOM   1234  CE2 PHE A  81      17.020  35.287  -9.120  1.00 78.23           C  
ATOM   1235  HE2 PHE A  81      17.759  34.600  -8.737  1.00 78.23           H  
ATOM   1236  CZ  PHE A  81      16.746  35.315 -10.495  1.00 78.23           C  
ATOM   1237  HZ  PHE A  81      17.268  34.642 -11.159  1.00 78.23           H  
ATOM   1238  N   LEU A  82      15.662  40.793  -9.029  1.00 82.46           N  
ATOM   1239  H   LEU A  82      14.670  40.865  -8.852  1.00 82.46           H  
ATOM   1240  CA  LEU A  82      16.272  41.626 -10.071  1.00 82.46           C  
ATOM   1241  HA  LEU A  82      16.749  40.973 -10.801  1.00 82.46           H  
ATOM   1242  C   LEU A  82      17.382  42.551  -9.535  1.00 82.46           C  
ATOM   1243  CB  LEU A  82      15.184  42.464 -10.766  1.00 82.46           C  
ATOM   1244  HB2 LEU A  82      14.730  43.115 -10.018  1.00 82.46           H  
ATOM   1245  HB3 LEU A  82      15.669  43.093 -11.513  1.00 82.46           H  
ATOM   1246  O   LEU A  82      18.360  42.798 -10.241  1.00 82.46           O  
ATOM   1247  CG  LEU A  82      14.066  41.670 -11.456  1.00 82.46           C  
ATOM   1248  HG  LEU A  82      13.603  40.983 -10.748  1.00 82.46           H  
ATOM   1249  CD1 LEU A  82      12.979  42.607 -11.977  1.00 82.46           C  
ATOM   1250 HD11 LEU A  82      12.588  43.200 -11.150  1.00 82.46           H  
ATOM   1251 HD12 LEU A  82      13.379  43.269 -12.745  1.00 82.46           H  
ATOM   1252 HD13 LEU A  82      12.170  42.006 -12.394  1.00 82.46           H  
ATOM   1253  CD2 LEU A  82      14.562  40.828 -12.610  1.00 82.46           C  
ATOM   1254 HD21 LEU A  82      14.950  41.448 -13.418  1.00 82.46           H  
ATOM   1255 HD22 LEU A  82      15.343  40.161 -12.245  1.00 82.46           H  
ATOM   1256 HD23 LEU A  82      13.731  40.223 -12.974  1.00 82.46           H  
ATOM   1257  N   ASP A  83      17.251  43.081  -8.310  1.00 74.58           N  
ATOM   1258  H   ASP A  83      16.415  42.873  -7.782  1.00 74.58           H  
ATOM   1259  CA  ASP A  83      18.272  43.961  -7.705  1.00 74.58           C  
ATOM   1260  HA  ASP A  83      18.500  44.763  -8.407  1.00 74.58           H  
ATOM   1261  C   ASP A  83      19.579  43.211  -7.443  1.00 74.58           C  
ATOM   1262  CB  ASP A  83      17.778  44.593  -6.385  1.00 74.58           C  
ATOM   1263  HB2 ASP A  83      17.626  43.811  -5.641  1.00 74.58           H  
ATOM   1264  HB3 ASP A  83      16.821  45.086  -6.554  1.00 74.58           H  
ATOM   1265  O   ASP A  83      20.662  43.786  -7.590  1.00 74.58           O  
ATOM   1266  CG  ASP A  83      18.779  45.635  -5.840  1.00 74.58           C  
ATOM   1267  OD1 ASP A  83      19.055  46.616  -6.569  1.00 74.58           O  
ATOM   1268  OD2 ASP A  83      19.345  45.493  -4.726  1.00 74.58           O  
ATOM   1269  N   ALA A  84      19.466  41.935  -7.067  1.00 74.04           N  
ATOM   1270  H   ALA A  84      18.543  41.530  -7.004  1.00 74.04           H  
ATOM   1271  CA  ALA A  84      20.607  41.065  -6.835  1.00 74.04           C  
ATOM   1272  HA  ALA A  84      21.307  41.576  -6.174  1.00 74.04           H  
ATOM   1273  C   ALA A  84      21.354  40.765  -8.143  1.00 74.04           C  
ATOM   1274  CB  ALA A  84      20.116  39.795  -6.130  1.00 74.04           C  
ATOM   1275  HB1 ALA A  84      19.591  40.056  -5.211  1.00 74.04           H  
ATOM   1276  HB2 ALA A  84      20.968  39.159  -5.892  1.00 74.04           H  
ATOM   1277  HB3 ALA A  84      19.442  39.239  -6.782  1.00 74.04           H  
ATOM   1278  O   ALA A  84      22.571  40.933  -8.199  1.00 74.04           O  
ATOM   1279  N   GLU A  85      20.624  40.415  -9.202  1.00 72.90           N  
ATOM   1280  H   GLU A  85      19.636  40.257  -9.066  1.00 72.90           H  
ATOM   1281  CA  GLU A  85      21.193  40.039 -10.501  1.00 72.90           C  
ATOM   1282  HA  GLU A  85      21.949  39.266 -10.361  1.00 72.90           H  
ATOM   1283  C   GLU A  85      21.895  41.203 -11.236  1.00 72.90           C  
ATOM   1284  CB  GLU A  85      20.054  39.463 -11.350  1.00 72.90           C  
ATOM   1285  HB2 GLU A  85      20.366  39.464 -12.394  1.00 72.90           H  
ATOM   1286  HB3 GLU A  85      19.186  40.115 -11.247  1.00 72.90           H  
ATOM   1287  O   GLU A  85      22.908  41.009 -11.902  1.00 72.90           O  
ATOM   1288  CG  GLU A  85      19.634  38.035 -10.979  1.00 72.90           C  
ATOM   1289  HG2 GLU A  85      19.288  38.022  -9.946  1.00 72.90           H  
ATOM   1290  HG3 GLU A  85      18.798  37.745 -11.615  1.00 72.90           H  
ATOM   1291  CD  GLU A  85      20.786  37.037 -11.168  1.00 72.90           C  
ATOM   1292  OE1 GLU A  85      21.059  36.281 -10.209  1.00 72.90           O  
ATOM   1293  OE2 GLU A  85      21.416  37.078 -12.248  1.00 72.90           O  
ATOM   1294  N   LEU A  86      21.426  42.448 -11.090  1.00 68.31           N  
ATOM   1295  H   LEU A  86      20.578  42.562 -10.553  1.00 68.31           H  
ATOM   1296  CA  LEU A  86      22.022  43.613 -11.772  1.00 68.31           C  
ATOM   1297  HA  LEU A  86      22.267  43.319 -12.793  1.00 68.31           H  
ATOM   1298  C   LEU A  86      23.342  44.130 -11.162  1.00 68.31           C  
ATOM   1299  CB  LEU A  86      20.975  44.743 -11.806  1.00 68.31           C  
ATOM   1300  HB2 LEU A  86      20.466  44.767 -10.842  1.00 68.31           H  
ATOM   1301  HB3 LEU A  86      21.477  45.703 -11.933  1.00 68.31           H  
ATOM   1302  O   LEU A  86      24.004  44.979 -11.763  1.00 68.31           O  
ATOM   1303  CG  LEU A  86      19.940  44.590 -12.932  1.00 68.31           C  
ATOM   1304  HG  LEU A  86      19.579  43.563 -12.975  1.00 68.31           H  
ATOM   1305  CD1 LEU A  86      18.755  45.514 -12.649  1.00 68.31           C  
ATOM   1306 HD11 LEU A  86      19.104  46.533 -12.483  1.00 68.31           H  
ATOM   1307 HD12 LEU A  86      18.051  45.473 -13.480  1.00 68.31           H  
ATOM   1308 HD13 LEU A  86      18.251  45.153 -11.753  1.00 68.31           H  
ATOM   1309  CD2 LEU A  86      20.525  44.979 -14.292  1.00 68.31           C  
ATOM   1310 HD21 LEU A  86      21.332  44.294 -14.553  1.00 68.31           H  
ATOM   1311 HD22 LEU A  86      20.907  45.999 -14.272  1.00 68.31           H  
ATOM   1312 HD23 LEU A  86      19.756  44.882 -15.058  1.00 68.31           H  
ATOM   1313  N   GLY A  87      23.713  43.717  -9.948  1.00 54.62           N  
ATOM   1314  H   GLY A  87      23.180  42.969  -9.527  1.00 54.62           H  
ATOM   1315  CA  GLY A  87      24.829  44.308  -9.196  1.00 54.62           C  
ATOM   1316  HA2 GLY A  87      24.780  45.394  -9.283  1.00 54.62           H  
ATOM   1317  HA3 GLY A  87      24.705  44.039  -8.148  1.00 54.62           H  
ATOM   1318  C   GLY A  87      26.240  43.869  -9.615  1.00 54.62           C  
ATOM   1319  O   GLY A  87      27.209  44.498  -9.192  1.00 54.62           O  
ATOM   1320  N   THR A  88      26.385  42.809 -10.410  1.00 43.96           N  
ATOM   1321  H   THR A  88      25.556  42.299 -10.682  1.00 43.96           H  
ATOM   1322  CA  THR A  88      27.657  42.084 -10.598  1.00 43.96           C  
ATOM   1323  HA  THR A  88      28.265  42.249  -9.708  1.00 43.96           H  
ATOM   1324  C   THR A  88      28.529  42.562 -11.772  1.00 43.96           C  
ATOM   1325  CB  THR A  88      27.402  40.557 -10.705  1.00 43.96           C  
ATOM   1326  HB  THR A  88      27.897  40.161 -11.592  1.00 43.96           H  
ATOM   1327  O   THR A  88      29.751  42.502 -11.661  1.00 43.96           O  
ATOM   1328  CG2 THR A  88      27.918  39.814  -9.472  1.00 43.96           C  
ATOM   1329 HG21 THR A  88      27.396  40.167  -8.582  1.00 43.96           H  
ATOM   1330 HG22 THR A  88      28.989  39.982  -9.362  1.00 43.96           H  
ATOM   1331 HG23 THR A  88      27.739  38.745  -9.592  1.00 43.96           H  
ATOM   1332  OG1 THR A  88      26.019  40.284 -10.782  1.00 43.96           O  
ATOM   1333  HG1 THR A  88      25.857  39.427 -11.182  1.00 43.96           H  
ATOM   1334  N   GLU A  89      27.972  43.055 -12.886  1.00 37.48           N  
ATOM   1335  H   GLU A  89      26.963  43.063 -12.940  1.00 37.48           H  
ATOM   1336  CA  GLU A  89      28.723  43.205 -14.158  1.00 37.48           C  
ATOM   1337  HA  GLU A  89      29.449  42.395 -14.222  1.00 37.48           H  
ATOM   1338  C   GLU A  89      29.553  44.496 -14.352  1.00 37.48           C  
ATOM   1339  CB  GLU A  89      27.766  43.046 -15.354  1.00 37.48           C  
ATOM   1340  HB2 GLU A  89      28.212  43.527 -16.225  1.00 37.48           H  
ATOM   1341  HB3 GLU A  89      26.828  43.556 -15.138  1.00 37.48           H  
ATOM   1342  O   GLU A  89      30.369  44.561 -15.269  1.00 37.48           O  
ATOM   1343  CG  GLU A  89      27.500  41.582 -15.734  1.00 37.48           C  
ATOM   1344  HG2 GLU A  89      26.895  41.117 -14.956  1.00 37.48           H  
ATOM   1345  HG3 GLU A  89      28.454  41.057 -15.781  1.00 37.48           H  
ATOM   1346  CD  GLU A  89      26.791  41.465 -17.096  1.00 37.48           C  
ATOM   1347  OE1 GLU A  89      26.988  40.422 -17.758  1.00 37.48           O  
ATOM   1348  OE2 GLU A  89      26.091  42.433 -17.478  1.00 37.48           O  
ATOM   1349  N   VAL A  90      29.404  45.552 -13.541  1.00 35.36           N  
ATOM   1350  H   VAL A  90      28.758  45.453 -12.771  1.00 35.36           H  
ATOM   1351  CA  VAL A  90      29.934  46.901 -13.881  1.00 35.36           C  
ATOM   1352  HA  VAL A  90      29.814  46.997 -14.961  1.00 35.36           H  
ATOM   1353  C   VAL A  90      31.453  47.083 -13.632  1.00 35.36           C  
ATOM   1354  CB  VAL A  90      29.089  48.049 -13.267  1.00 35.36           C  
ATOM   1355  HB  VAL A  90      29.378  48.192 -12.225  1.00 35.36           H  
ATOM   1356  O   VAL A  90      31.892  48.117 -13.136  1.00 35.36           O  
ATOM   1357  CG1 VAL A  90      29.271  49.378 -14.028  1.00 35.36           C  
ATOM   1358 HG11 VAL A  90      30.307  49.715 -14.001  1.00 35.36           H  
ATOM   1359 HG12 VAL A  90      28.661  50.154 -13.566  1.00 35.36           H  
ATOM   1360 HG13 VAL A  90      28.967  49.256 -15.067  1.00 35.36           H  
ATOM   1361  CG2 VAL A  90      27.579  47.764 -13.296  1.00 35.36           C  
ATOM   1362 HG21 VAL A  90      27.341  46.916 -12.654  1.00 35.36           H  
ATOM   1363 HG22 VAL A  90      27.260  47.539 -14.314  1.00 35.36           H  
ATOM   1364 HG23 VAL A  90      27.025  48.625 -12.922  1.00 35.36           H  
ATOM   1365  N   ARG A  91      32.308  46.110 -13.968  1.00 31.84           N  
ATOM   1366  H   ARG A  91      31.899  45.291 -14.394  1.00 31.84           H  
ATOM   1367  CA  ARG A  91      33.774  46.308 -14.085  1.00 31.84           C  
ATOM   1368  HA  ARG A  91      34.060  47.235 -13.588  1.00 31.84           H  
ATOM   1369  C   ARG A  91      34.170  46.522 -15.555  1.00 31.84           C  
ATOM   1370  CB  ARG A  91      34.561  45.162 -13.414  1.00 31.84           C  
ATOM   1371  HB2 ARG A  91      34.114  44.207 -13.691  1.00 31.84           H  
ATOM   1372  HB3 ARG A  91      35.582  45.175 -13.794  1.00 31.84           H  
ATOM   1373  O   ARG A  91      34.987  45.785 -16.091  1.00 31.84           O  
ATOM   1374  CG  ARG A  91      34.663  45.271 -11.887  1.00 31.84           C  
ATOM   1375  HG2 ARG A  91      33.673  45.171 -11.442  1.00 31.84           H  
ATOM   1376  HG3 ARG A  91      35.085  46.241 -11.622  1.00 31.84           H  
ATOM   1377  CD  ARG A  91      35.586  44.153 -11.380  1.00 31.84           C  
ATOM   1378  HD2 ARG A  91      35.116  43.195 -11.604  1.00 31.84           H  
ATOM   1379  HD3 ARG A  91      36.531  44.209 -11.921  1.00 31.84           H  
ATOM   1380  NE  ARG A  91      35.856  44.250  -9.932  1.00 31.84           N  
ATOM   1381  HE  ARG A  91      35.437  45.031  -9.447  1.00 31.84           H  
ATOM   1382  NH1 ARG A  91      37.111  42.334  -9.761  1.00 31.84           N  
ATOM   1383 HH11 ARG A  91      36.956  42.169 -10.746  1.00 31.84           H  
ATOM   1384 HH12 ARG A  91      37.630  41.665  -9.211  1.00 31.84           H  
ATOM   1385  NH2 ARG A  91      36.745  43.572  -7.941  1.00 31.84           N  
ATOM   1386 HH21 ARG A  91      37.270  42.896  -7.406  1.00 31.84           H  
ATOM   1387 HH22 ARG A  91      36.313  44.361  -7.481  1.00 31.84           H  
ATOM   1388  CZ  ARG A  91      36.567  43.390  -9.221  1.00 31.84           C  
ATOM   1389  N   GLY A  92      33.558  47.494 -16.233  1.00 32.11           N  
ATOM   1390  H   GLY A  92      32.905  48.084 -15.736  1.00 32.11           H  
ATOM   1391  CA  GLY A  92      33.864  47.797 -17.640  1.00 32.11           C  
ATOM   1392  HA2 GLY A  92      33.825  46.874 -18.218  1.00 32.11           H  
ATOM   1393  HA3 GLY A  92      33.113  48.477 -18.042  1.00 32.11           H  
ATOM   1394  C   GLY A  92      35.246  48.445 -17.830  1.00 32.11           C  
ATOM   1395  O   GLY A  92      35.617  49.337 -17.068  1.00 32.11           O  
ATOM   1396  N   GLU A  93      35.999  48.001 -18.844  1.00 32.38           N  
ATOM   1397  H   GLU A  93      35.635  47.252 -19.416  1.00 32.38           H  
ATOM   1398  CA  GLU A  93      37.342  48.499 -19.194  1.00 32.38           C  
ATOM   1399  HA  GLU A  93      37.940  48.519 -18.282  1.00 32.38           H  
ATOM   1400  C   GLU A  93      37.335  49.934 -19.761  1.00 32.38           C  
ATOM   1401  CB  GLU A  93      38.030  47.545 -20.190  1.00 32.38           C  
ATOM   1402  HB2 GLU A  93      37.309  47.246 -20.951  1.00 32.38           H  
ATOM   1403  HB3 GLU A  93      38.844  48.078 -20.681  1.00 32.38           H  
ATOM   1404  O   GLU A  93      36.434  50.338 -20.497  1.00 32.38           O  
ATOM   1405  CG  GLU A  93      38.632  46.307 -19.506  1.00 32.38           C  
ATOM   1406  HG2 GLU A  93      37.838  45.768 -18.991  1.00 32.38           H  
ATOM   1407  HG3 GLU A  93      39.348  46.645 -18.757  1.00 32.38           H  
ATOM   1408  CD  GLU A  93      39.329  45.353 -20.493  1.00 32.38           C  
ATOM   1409  OE1 GLU A  93      40.327  44.724 -20.073  1.00 32.38           O  
ATOM   1410  OE2 GLU A  93      38.864  45.259 -21.650  1.00 32.38           O  
ATOM   1411  N   ALA A  94      38.364  50.719 -19.420  1.00 38.97           N  
ATOM   1412  H   ALA A  94      39.115  50.308 -18.885  1.00 38.97           H  
ATOM   1413  CA  ALA A  94      38.482  52.134 -19.777  1.00 38.97           C  
ATOM   1414  HA  ALA A  94      37.494  52.573 -19.639  1.00 38.97           H  
ATOM   1415  C   ALA A  94      38.939  52.346 -21.247  1.00 38.97           C  
ATOM   1416  CB  ALA A  94      39.436  52.806 -18.780  1.00 38.97           C  
ATOM   1417  HB1 ALA A  94      39.068  52.666 -17.763  1.00 38.97           H  
ATOM   1418  HB2 ALA A  94      40.431  52.370 -18.869  1.00 38.97           H  
ATOM   1419  HB3 ALA A  94      39.496  53.873 -18.995  1.00 38.97           H  
ATOM   1420  O   ALA A  94      39.895  51.703 -21.683  1.00 38.97           O  
ATOM   1421  N   PRO A  95      38.317  53.264 -22.018  1.00 41.68           N  
ATOM   1422  CA  PRO A  95      38.610  53.465 -23.443  1.00 41.68           C  
ATOM   1423  HA  PRO A  95      38.553  52.496 -23.939  1.00 41.68           H  
ATOM   1424  C   PRO A  95      40.012  54.054 -23.719  1.00 41.68           C  
ATOM   1425  CB  PRO A  95      37.470  54.342 -23.979  1.00 41.68           C  
ATOM   1426  HB2 PRO A  95      37.812  55.048 -24.735  1.00 41.68           H  
ATOM   1427  HB3 PRO A  95      36.689  53.702 -24.389  1.00 41.68           H  
ATOM   1428  O   PRO A  95      40.478  54.954 -23.023  1.00 41.68           O  
ATOM   1429  CG  PRO A  95      36.933  55.059 -22.740  1.00 41.68           C  
ATOM   1430  HG2 PRO A  95      35.875  55.302 -22.840  1.00 41.68           H  
ATOM   1431  HG3 PRO A  95      37.518  55.962 -22.563  1.00 41.68           H  
ATOM   1432  CD  PRO A  95      37.179  54.069 -21.609  1.00 41.68           C  
ATOM   1433  HD2 PRO A  95      36.309  53.423 -21.491  1.00 41.68           H  
ATOM   1434  HD3 PRO A  95      37.382  54.604 -20.681  1.00 41.68           H  
ATOM   1435  N   SER A  96      40.678  53.540 -24.762  1.00 49.17           N  
ATOM   1436  H   SER A  96      40.196  52.828 -25.292  1.00 49.17           H  
ATOM   1437  CA  SER A  96      42.091  53.797 -25.110  1.00 49.17           C  
ATOM   1438  HA  SER A  96      42.682  53.678 -24.202  1.00 49.17           H  
ATOM   1439  C   SER A  96      42.371  55.206 -25.670  1.00 49.17           C  
ATOM   1440  CB  SER A  96      42.546  52.724 -26.110  1.00 49.17           C  
ATOM   1441  HB2 SER A  96      42.596  51.762 -25.601  1.00 49.17           H  
ATOM   1442  HB3 SER A  96      41.811  52.655 -26.912  1.00 49.17           H  
ATOM   1443  O   SER A  96      41.593  55.750 -26.450  1.00 49.17           O  
ATOM   1444  OG  SER A  96      43.805  53.021 -26.691  1.00 49.17           O  
ATOM   1445  HG  SER A  96      44.069  52.261 -27.214  1.00 49.17           H  
ATOM   1446  N   ALA A  97      43.537  55.772 -25.329  1.00 60.31           N  
ATOM   1447  H   ALA A  97      44.141  55.242 -24.717  1.00 60.31           H  
ATOM   1448  CA  ALA A  97      43.969  57.128 -25.694  1.00 60.31           C  
ATOM   1449  HA  ALA A  97      43.181  57.825 -25.407  1.00 60.31           H  
ATOM   1450  C   ALA A  97      44.243  57.356 -27.200  1.00 60.31           C  
ATOM   1451  CB  ALA A  97      45.224  57.444 -24.866  1.00 60.31           C  
ATOM   1452  HB1 ALA A  97      46.031  56.761 -25.132  1.00 60.31           H  
ATOM   1453  HB2 ALA A  97      45.544  58.467 -25.068  1.00 60.31           H  
ATOM   1454  HB3 ALA A  97      45.002  57.350 -23.803  1.00 60.31           H  
ATOM   1455  O   ALA A  97      44.188  58.495 -27.660  1.00 60.31           O  
ATOM   1456  N   LEU A  98      44.540  56.301 -27.971  1.00 61.21           N  
ATOM   1457  H   LEU A  98      44.507  55.385 -27.546  1.00 61.21           H  
ATOM   1458  CA  LEU A  98      44.970  56.407 -29.378  1.00 61.21           C  
ATOM   1459  HA  LEU A  98      45.791  57.121 -29.441  1.00 61.21           H  
ATOM   1460  C   LEU A  98      43.876  56.946 -30.314  1.00 61.21           C  
ATOM   1461  CB  LEU A  98      45.463  55.029 -29.861  1.00 61.21           C  
ATOM   1462  HB2 LEU A  98      44.745  54.273 -29.543  1.00 61.21           H  
ATOM   1463  HB3 LEU A  98      45.480  55.020 -30.951  1.00 61.21           H  
ATOM   1464  O   LEU A  98      44.172  57.752 -31.189  1.00 61.21           O  
ATOM   1465  CG  LEU A  98      46.868  54.656 -29.355  1.00 61.21           C  
ATOM   1466  HG  LEU A  98      46.947  54.887 -28.293  1.00 61.21           H  
ATOM   1467  CD1 LEU A  98      47.111  53.157 -29.535  1.00 61.21           C  
ATOM   1468 HD11 LEU A  98      47.030  52.892 -30.589  1.00 61.21           H  
ATOM   1469 HD12 LEU A  98      46.373  52.592 -28.964  1.00 61.21           H  
ATOM   1470 HD13 LEU A  98      48.106  52.898 -29.174  1.00 61.21           H  
ATOM   1471  CD2 LEU A  98      47.963  55.409 -30.116  1.00 61.21           C  
ATOM   1472 HD21 LEU A  98      48.944  55.108 -29.748  1.00 61.21           H  
ATOM   1473 HD22 LEU A  98      47.852  56.484 -29.972  1.00 61.21           H  
ATOM   1474 HD23 LEU A  98      47.897  55.189 -31.181  1.00 61.21           H  
ATOM   1475  N   ALA A  99      42.613  56.574 -30.093  1.00 57.74           N  
ATOM   1476  H   ALA A  99      42.419  55.950 -29.323  1.00 57.74           H  
ATOM   1477  CA  ALA A  99      41.502  56.958 -30.972  1.00 57.74           C  
ATOM   1478  HA  ALA A  99      41.738  56.651 -31.991  1.00 57.74           H  
ATOM   1479  C   ALA A  99      41.244  58.479 -31.007  1.00 57.74           C  
ATOM   1480  CB  ALA A  99      40.256  56.197 -30.505  1.00 57.74           C  
ATOM   1481  HB1 ALA A  99      39.419  56.440 -31.160  1.00 57.74           H  
ATOM   1482  HB2 ALA A  99      40.437  55.124 -30.555  1.00 57.74           H  
ATOM   1483  HB3 ALA A  99      40.004  56.478 -29.482  1.00 57.74           H  
ATOM   1484  O   ALA A  99      40.687  58.999 -31.971  1.00 57.74           O  
ATOM   1485  N   GLY A 100      41.664  59.210 -29.967  1.00 58.66           N  
ATOM   1486  H   GLY A 100      42.160  58.744 -29.222  1.00 58.66           H  
ATOM   1487  CA  GLY A 100      41.548  60.669 -29.935  1.00 58.66           C  
ATOM   1488  HA2 GLY A 100      40.520  60.955 -30.157  1.00 58.66           H  
ATOM   1489  HA3 GLY A 100      41.801  61.018 -28.934  1.00 58.66           H  
ATOM   1490  C   GLY A 100      42.469  61.384 -30.931  1.00 58.66           C  
ATOM   1491  O   GLY A 100      42.165  62.508 -31.330  1.00 58.66           O  
ATOM   1492  N   LEU A 101      43.576  60.755 -31.343  1.00 62.96           N  
ATOM   1493  H   LEU A 101      43.719  59.793 -31.069  1.00 62.96           H  
ATOM   1494  CA  LEU A 101      44.567  61.358 -32.240  1.00 62.96           C  
ATOM   1495  HA  LEU A 101      44.686  62.402 -31.951  1.00 62.96           H  
ATOM   1496  C   LEU A 101      44.089  61.395 -33.704  1.00 62.96           C  
ATOM   1497  CB  LEU A 101      45.919  60.623 -32.067  1.00 62.96           C  
ATOM   1498  HB2 LEU A 101      45.782  59.757 -31.420  1.00 62.96           H  
ATOM   1499  HB3 LEU A 101      46.230  60.221 -33.031  1.00 62.96           H  
ATOM   1500  O   LEU A 101      44.267  62.420 -34.361  1.00 62.96           O  
ATOM   1501  CG  LEU A 101      47.043  61.511 -31.488  1.00 62.96           C  
ATOM   1502  HG  LEU A 101      46.640  62.466 -31.153  1.00 62.96           H  
ATOM   1503  CD1 LEU A 101      47.712  60.850 -30.279  1.00 62.96           C  
ATOM   1504 HD11 LEU A 101      48.491  61.502 -29.884  1.00 62.96           H  
ATOM   1505 HD12 LEU A 101      46.965  60.676 -29.505  1.00 62.96           H  
ATOM   1506 HD13 LEU A 101      48.148  59.896 -30.576  1.00 62.96           H  
ATOM   1507  CD2 LEU A 101      48.121  61.789 -32.536  1.00 62.96           C  
ATOM   1508 HD21 LEU A 101      47.664  62.270 -33.401  1.00 62.96           H  
ATOM   1509 HD22 LEU A 101      48.578  60.854 -32.860  1.00 62.96           H  
ATOM   1510 HD23 LEU A 101      48.885  62.448 -32.124  1.00 62.96           H  
ATOM   1511  N   ASP A 102      43.411  60.346 -34.181  1.00 60.60           N  
ATOM   1512  H   ASP A 102      43.365  59.512 -33.613  1.00 60.60           H  
ATOM   1513  CA  ASP A 102      42.945  60.226 -35.576  1.00 60.60           C  
ATOM   1514  HA  ASP A 102      43.800  60.291 -36.249  1.00 60.60           H  
ATOM   1515  C   ASP A 102      41.945  61.330 -35.963  1.00 60.60           C  
ATOM   1516  CB  ASP A 102      42.264  58.858 -35.777  1.00 60.60           C  
ATOM   1517  HB2 ASP A 102      41.857  58.821 -36.788  1.00 60.60           H  
ATOM   1518  HB3 ASP A 102      41.428  58.776 -35.082  1.00 60.60           H  
ATOM   1519  O   ASP A 102      42.006  61.908 -37.051  1.00 60.60           O  
ATOM   1520  CG  ASP A 102      43.183  57.645 -35.597  1.00 60.60           C  
ATOM   1521  OD1 ASP A 102      44.413  57.799 -35.753  1.00 60.60           O  
ATOM   1522  OD2 ASP A 102      42.636  56.564 -35.281  1.00 60.60           O  
ATOM   1523  N   ALA A 103      41.027  61.667 -35.050  1.00 63.71           N  
ATOM   1524  H   ALA A 103      41.024  61.158 -34.178  1.00 63.71           H  
ATOM   1525  CA  ALA A 103      40.008  62.689 -35.290  1.00 63.71           C  
ATOM   1526  HA  ALA A 103      39.463  62.432 -36.198  1.00 63.71           H  
ATOM   1527  C   ALA A 103      40.618  64.085 -35.498  1.00 63.71           C  
ATOM   1528  CB  ALA A 103      39.032  62.686 -34.108  1.00 63.71           C  
ATOM   1529  HB1 ALA A 103      38.580  61.699 -34.008  1.00 63.71           H  
ATOM   1530  HB2 ALA A 103      38.246  63.421 -34.282  1.00 63.71           H  
ATOM   1531  HB3 ALA A 103      39.560  62.933 -33.187  1.00 63.71           H  
ATOM   1532  O   ALA A 103      40.109  64.877 -36.294  1.00 63.71           O  
ATOM   1533  N   LEU A 104      41.720  64.380 -34.798  1.00 63.34           N  
ATOM   1534  H   LEU A 104      42.134  63.654 -34.231  1.00 63.34           H  
ATOM   1535  CA  LEU A 104      42.438  65.639 -34.958  1.00 63.34           C  
ATOM   1536  HA  LEU A 104      41.725  66.455 -34.839  1.00 63.34           H  
ATOM   1537  C   LEU A 104      43.032  65.738 -36.369  1.00 63.34           C  
ATOM   1538  CB  LEU A 104      43.523  65.735 -33.869  1.00 63.34           C  
ATOM   1539  HB2 LEU A 104      43.095  65.458 -32.906  1.00 63.34           H  
ATOM   1540  HB3 LEU A 104      44.304  65.012 -34.103  1.00 63.34           H  
ATOM   1541  O   LEU A 104      42.898  66.778 -37.007  1.00 63.34           O  
ATOM   1542  CG  LEU A 104      44.160  67.131 -33.750  1.00 63.34           C  
ATOM   1543  HG  LEU A 104      44.424  67.511 -34.737  1.00 63.34           H  
ATOM   1544  CD1 LEU A 104      43.222  68.127 -33.061  1.00 63.34           C  
ATOM   1545 HD11 LEU A 104      42.323  68.260 -33.662  1.00 63.34           H  
ATOM   1546 HD12 LEU A 104      43.718  69.094 -32.965  1.00 63.34           H  
ATOM   1547 HD13 LEU A 104      42.944  67.758 -32.074  1.00 63.34           H  
ATOM   1548  CD2 LEU A 104      45.441  67.039 -32.919  1.00 63.34           C  
ATOM   1549 HD21 LEU A 104      45.218  66.613 -31.941  1.00 63.34           H  
ATOM   1550 HD22 LEU A 104      45.875  68.031 -32.795  1.00 63.34           H  
ATOM   1551 HD23 LEU A 104      46.158  66.398 -33.432  1.00 63.34           H  
ATOM   1552  N   GLU A 105      43.632  64.654 -36.867  1.00 67.34           N  
ATOM   1553  H   GLU A 105      43.643  63.813 -36.308  1.00 67.34           H  
ATOM   1554  CA  GLU A 105      44.321  64.603 -38.161  1.00 67.34           C  
ATOM   1555  HA  GLU A 105      45.082  65.384 -38.159  1.00 67.34           H  
ATOM   1556  C   GLU A 105      43.376  64.886 -39.342  1.00 67.34           C  
ATOM   1557  CB  GLU A 105      45.022  63.235 -38.300  1.00 67.34           C  
ATOM   1558  HB2 GLU A 105      44.399  62.563 -38.890  1.00 67.34           H  
ATOM   1559  HB3 GLU A 105      45.157  62.795 -37.312  1.00 67.34           H  
ATOM   1560  O   GLU A 105      43.716  65.653 -40.245  1.00 67.34           O  
ATOM   1561  CG  GLU A 105      46.410  63.374 -38.941  1.00 67.34           C  
ATOM   1562  HG2 GLU A 105      46.295  63.785 -39.943  1.00 67.34           H  
ATOM   1563  HG3 GLU A 105      46.988  64.088 -38.354  1.00 67.34           H  
ATOM   1564  CD  GLU A 105      47.185  62.046 -39.020  1.00 67.34           C  
ATOM   1565  OE1 GLU A 105      48.435  62.125 -39.094  1.00 67.34           O  
ATOM   1566  OE2 GLU A 105      46.540  60.978 -39.057  1.00 67.34           O  
ATOM   1567  N   ALA A 106      42.153  64.347 -39.291  1.00 63.82           N  
ATOM   1568  H   ALA A 106      41.956  63.708 -38.534  1.00 63.82           H  
ATOM   1569  CA  ALA A 106      41.133  64.546 -40.322  1.00 63.82           C  
ATOM   1570  HA  ALA A 106      41.581  64.341 -41.294  1.00 63.82           H  
ATOM   1571  C   ALA A 106      40.570  65.977 -40.372  1.00 63.82           C  
ATOM   1572  CB  ALA A 106      40.010  63.532 -40.082  1.00 63.82           C  
ATOM   1573  HB1 ALA A 106      39.257  63.626 -40.865  1.00 63.82           H  
ATOM   1574  HB2 ALA A 106      40.416  62.521 -40.098  1.00 63.82           H  
ATOM   1575  HB3 ALA A 106      39.545  63.714 -39.113  1.00 63.82           H  
ATOM   1576  O   ALA A 106      40.146  66.426 -41.436  1.00 63.82           O  
ATOM   1577  N   ALA A 107      40.561  66.699 -39.246  1.00 69.04           N  
ATOM   1578  H   ALA A 107      40.908  66.268 -38.401  1.00 69.04           H  
ATOM   1579  CA  ALA A 107      40.051  68.070 -39.171  1.00 69.04           C  
ATOM   1580  HA  ALA A 107      39.192  68.162 -39.835  1.00 69.04           H  
ATOM   1581  C   ALA A 107      41.083  69.124 -39.621  1.00 69.04           C  
ATOM   1582  CB  ALA A 107      39.569  68.319 -37.738  1.00 69.04           C  
ATOM   1583  HB1 ALA A 107      38.811  67.582 -37.471  1.00 69.04           H  
ATOM   1584  HB2 ALA A 107      39.136  69.317 -37.667  1.00 69.04           H  
ATOM   1585  HB3 ALA A 107      40.405  68.238 -37.044  1.00 69.04           H  
ATOM   1586  O   ALA A 107      40.705  70.224 -40.029  1.00 69.04           O  
ATOM   1587  N   LEU A 108      42.383  68.797 -39.589  1.00 69.98           N  
ATOM   1588  H   LEU A 108      42.624  67.878 -39.248  1.00 69.98           H  
ATOM   1589  CA  LEU A 108      43.471  69.707 -39.978  1.00 69.98           C  
ATOM   1590  HA  LEU A 108      43.465  70.543 -39.278  1.00 69.98           H  
ATOM   1591  C   LEU A 108      43.338  70.345 -41.381  1.00 69.98           C  
ATOM   1592  CB  LEU A 108      44.832  68.982 -39.878  1.00 69.98           C  
ATOM   1593  HB2 LEU A 108      45.587  69.583 -40.385  1.00 69.98           H  
ATOM   1594  HB3 LEU A 108      44.764  68.035 -40.414  1.00 69.98           H  
ATOM   1595  O   LEU A 108      43.667  71.530 -41.503  1.00 69.98           O  
ATOM   1596  CG  LEU A 108      45.333  68.709 -38.452  1.00 69.98           C  
ATOM   1597  HG  LEU A 108      44.553  68.200 -37.885  1.00 69.98           H  
ATOM   1598  CD1 LEU A 108      46.574  67.820 -38.466  1.00 69.98           C  
ATOM   1599 HD11 LEU A 108      46.828  67.526 -37.448  1.00 69.98           H  
ATOM   1600 HD12 LEU A 108      47.413  68.348 -38.919  1.00 69.98           H  
ATOM   1601 HD13 LEU A 108      46.374  66.920 -39.048  1.00 69.98           H  
ATOM   1602  CD2 LEU A 108      45.694  69.995 -37.719  1.00 69.98           C  
ATOM   1603 HD21 LEU A 108      46.427  70.569 -38.286  1.00 69.98           H  
ATOM   1604 HD22 LEU A 108      46.092  69.738 -36.738  1.00 69.98           H  
ATOM   1605 HD23 LEU A 108      44.781  70.573 -37.575  1.00 69.98           H  
ATOM   1606  N   PRO A 109      42.890  69.646 -42.448  1.00 68.38           N  
ATOM   1607  CA  PRO A 109      42.863  70.205 -43.803  1.00 68.38           C  
ATOM   1608  HA  PRO A 109      43.875  70.507 -44.074  1.00 68.38           H  
ATOM   1609  C   PRO A 109      41.929  71.411 -43.950  1.00 68.38           C  
ATOM   1610  CB  PRO A 109      42.411  69.061 -44.722  1.00 68.38           C  
ATOM   1611  HB2 PRO A 109      41.337  69.120 -44.899  1.00 68.38           H  
ATOM   1612  HB3 PRO A 109      42.949  69.073 -45.671  1.00 68.38           H  
ATOM   1613  O   PRO A 109      42.242  72.344 -44.697  1.00 68.38           O  
ATOM   1614  CG  PRO A 109      42.709  67.796 -43.925  1.00 68.38           C  
ATOM   1615  HG2 PRO A 109      43.752  67.509 -44.057  1.00 68.38           H  
ATOM   1616  HG3 PRO A 109      42.043  66.975 -44.195  1.00 68.38           H  
ATOM   1617  CD  PRO A 109      42.483  68.253 -42.494  1.00 68.38           C  
ATOM   1618  HD2 PRO A 109      43.049  67.620 -41.811  1.00 68.38           H  
ATOM   1619  HD3 PRO A 109      41.417  68.213 -42.271  1.00 68.38           H  
ATOM   1620  N   GLU A 110      40.806  71.404 -43.228  1.00 65.79           N  
ATOM   1621  H   GLU A 110      40.639  70.630 -42.600  1.00 65.79           H  
ATOM   1622  CA  GLU A 110      39.755  72.425 -43.322  1.00 65.79           C  
ATOM   1623  HA  GLU A 110      39.661  72.740 -44.361  1.00 65.79           H  
ATOM   1624  C   GLU A 110      40.074  73.692 -42.519  1.00 65.79           C  
ATOM   1625  CB  GLU A 110      38.398  71.841 -42.898  1.00 65.79           C  
ATOM   1626  HB2 GLU A 110      38.461  71.485 -41.870  1.00 65.79           H  
ATOM   1627  HB3 GLU A 110      37.675  72.656 -42.925  1.00 65.79           H  
ATOM   1628  O   GLU A 110      39.358  74.688 -42.633  1.00 65.79           O  
ATOM   1629  CG  GLU A 110      37.930  70.686 -43.809  1.00 65.79           C  
ATOM   1630  HG2 GLU A 110      38.011  69.752 -43.253  1.00 65.79           H  
ATOM   1631  HG3 GLU A 110      38.605  70.607 -44.662  1.00 65.79           H  
ATOM   1632  CD  GLU A 110      36.493  70.838 -44.345  1.00 65.79           C  
ATOM   1633  OE1 GLU A 110      36.234  70.274 -45.433  1.00 65.79           O  
ATOM   1634  OE2 GLU A 110      35.667  71.523 -43.700  1.00 65.79           O  
ATOM   1635  N   VAL A 111      41.166  73.697 -41.742  1.00 68.82           N  
ATOM   1636  H   VAL A 111      41.714  72.851 -41.674  1.00 68.82           H  
ATOM   1637  CA  VAL A 111      41.537  74.857 -40.925  1.00 68.82           C  
ATOM   1638  HA  VAL A 111      40.680  75.056 -40.281  1.00 68.82           H  
ATOM   1639  C   VAL A 111      41.808  76.067 -41.835  1.00 68.82           C  
ATOM   1640  CB  VAL A 111      42.719  74.570 -39.984  1.00 68.82           C  
ATOM   1641  HB  VAL A 111      43.591  74.275 -40.567  1.00 68.82           H  
ATOM   1642  O   VAL A 111      42.696  75.988 -42.704  1.00 68.82           O  
ATOM   1643  CG1 VAL A 111      43.070  75.820 -39.158  1.00 68.82           C  
ATOM   1644 HG11 VAL A 111      42.202  76.151 -38.588  1.00 68.82           H  
ATOM   1645 HG12 VAL A 111      43.876  75.603 -38.458  1.00 68.82           H  
ATOM   1646 HG13 VAL A 111      43.402  76.632 -39.804  1.00 68.82           H  
ATOM   1647  CG2 VAL A 111      42.351  73.441 -39.011  1.00 68.82           C  
ATOM   1648 HG21 VAL A 111      42.081  72.538 -39.559  1.00 68.82           H  
ATOM   1649 HG22 VAL A 111      43.196  73.202 -38.365  1.00 68.82           H  
ATOM   1650 HG23 VAL A 111      41.502  73.737 -38.395  1.00 68.82           H  
ATOM   1651  N   PRO A 112      41.075  77.189 -41.650  1.00 73.81           N  
ATOM   1652  CA  PRO A 112      41.210  78.374 -42.482  1.00 73.81           C  
ATOM   1653  HA  PRO A 112      40.939  78.099 -43.501  1.00 73.81           H  
ATOM   1654  C   PRO A 112      42.641  78.916 -42.466  1.00 73.81           C  
ATOM   1655  CB  PRO A 112      40.207  79.414 -41.965  1.00 73.81           C  
ATOM   1656  HB2 PRO A 112      40.726  80.274 -41.541  1.00 73.81           H  
ATOM   1657  HB3 PRO A 112      39.554  79.743 -42.773  1.00 73.81           H  
ATOM   1658  O   PRO A 112      43.327  78.906 -41.444  1.00 73.81           O  
ATOM   1659  CG  PRO A 112      39.390  78.729 -40.871  1.00 73.81           C  
ATOM   1660  HG2 PRO A 112      39.429  79.308 -39.948  1.00 73.81           H  
ATOM   1661  HG3 PRO A 112      38.354  78.612 -41.191  1.00 73.81           H  
ATOM   1662  CD  PRO A 112      40.023  77.360 -40.656  1.00 73.81           C  
ATOM   1663  HD2 PRO A 112      40.444  77.311 -39.652  1.00 73.81           H  
ATOM   1664  HD3 PRO A 112      39.257  76.593 -40.775  1.00 73.81           H  
ATOM   1665  N   ALA A 113      43.099  79.430 -43.611  1.00 74.17           N  
ATOM   1666  H   ALA A 113      42.485  79.413 -44.413  1.00 74.17           H  
ATOM   1667  CA  ALA A 113      44.491  79.840 -43.809  1.00 74.17           C  
ATOM   1668  HA  ALA A 113      45.124  78.958 -43.716  1.00 74.17           H  
ATOM   1669  C   ALA A 113      44.996  80.866 -42.777  1.00 74.17           C  
ATOM   1670  CB  ALA A 113      44.626  80.393 -45.233  1.00 74.17           C  
ATOM   1671  HB1 ALA A 113      45.665  80.667 -45.417  1.00 74.17           H  
ATOM   1672  HB2 ALA A 113      44.000  81.277 -45.353  1.00 74.17           H  
ATOM   1673  HB3 ALA A 113      44.328  79.634 -45.957  1.00 74.17           H  
ATOM   1674  O   ALA A 113      46.164  80.819 -42.404  1.00 74.17           O  
ATOM   1675  N   THR A 114      44.120  81.758 -42.306  1.00 68.58           N  
ATOM   1676  H   THR A 114      43.155  81.695 -42.597  1.00 68.58           H  
ATOM   1677  CA  THR A 114      44.428  82.796 -41.308  1.00 68.58           C  
ATOM   1678  HA  THR A 114      45.310  83.352 -41.626  1.00 68.58           H  
ATOM   1679  C   THR A 114      44.744  82.243 -39.921  1.00 68.58           C  
ATOM   1680  CB  THR A 114      43.246  83.771 -41.179  1.00 68.58           C  
ATOM   1681  HB  THR A 114      43.365  84.388 -40.288  1.00 68.58           H  
ATOM   1682  O   THR A 114      45.450  82.899 -39.168  1.00 68.58           O  
ATOM   1683  CG2 THR A 114      43.150  84.689 -42.398  1.00 68.58           C  
ATOM   1684 HG21 THR A 114      44.070  85.266 -42.494  1.00 68.58           H  
ATOM   1685 HG22 THR A 114      42.313  85.375 -42.265  1.00 68.58           H  
ATOM   1686 HG23 THR A 114      42.992  84.102 -43.303  1.00 68.58           H  
ATOM   1687  OG1 THR A 114      42.023  83.064 -41.110  1.00 68.58           O  
ATOM   1688  HG1 THR A 114      41.845  82.855 -40.190  1.00 68.58           H  
ATOM   1689  N   GLU A 115      44.241  81.055 -39.581  1.00 73.33           N  
ATOM   1690  H   GLU A 115      43.674  80.556 -40.252  1.00 73.33           H  
ATOM   1691  CA  GLU A 115      44.422  80.426 -38.263  1.00 73.33           C  
ATOM   1692  HA  GLU A 115      44.748  81.168 -37.534  1.00 73.33           H  
ATOM   1693  C   GLU A 115      45.491  79.325 -38.280  1.00 73.33           C  
ATOM   1694  CB  GLU A 115      43.080  79.857 -37.784  1.00 73.33           C  
ATOM   1695  HB2 GLU A 115      42.689  79.182 -38.545  1.00 73.33           H  
ATOM   1696  HB3 GLU A 115      43.249  79.291 -36.869  1.00 73.33           H  
ATOM   1697  O   GLU A 115      46.005  78.941 -37.229  1.00 73.33           O  
ATOM   1698  CG  GLU A 115      42.052  80.963 -37.495  1.00 73.33           C  
ATOM   1699  HG2 GLU A 115      41.914  81.564 -38.394  1.00 73.33           H  
ATOM   1700  HG3 GLU A 115      42.448  81.614 -36.715  1.00 73.33           H  
ATOM   1701  CD  GLU A 115      40.685  80.417 -37.057  1.00 73.33           C  
ATOM   1702  OE1 GLU A 115      39.740  81.237 -37.027  1.00 73.33           O  
ATOM   1703  OE2 GLU A 115      40.579  79.197 -36.799  1.00 73.33           O  
ATOM   1704  N   ARG A 116      45.874  78.831 -39.470  1.00 73.38           N  
ATOM   1705  H   ARG A 116      45.391  79.179 -40.286  1.00 73.38           H  
ATOM   1706  CA  ARG A 116      46.873  77.757 -39.625  1.00 73.38           C  
ATOM   1707  HA  ARG A 116      46.497  76.854 -39.144  1.00 73.38           H  
ATOM   1708  C   ARG A 116      48.194  78.067 -38.936  1.00 73.38           C  
ATOM   1709  CB  ARG A 116      47.154  77.474 -41.108  1.00 73.38           C  
ATOM   1710  HB2 ARG A 116      48.111  76.959 -41.192  1.00 73.38           H  
ATOM   1711  HB3 ARG A 116      47.222  78.412 -41.659  1.00 73.38           H  
ATOM   1712  O   ARG A 116      48.784  77.169 -38.350  1.00 73.38           O  
ATOM   1713  CG  ARG A 116      46.087  76.571 -41.726  1.00 73.38           C  
ATOM   1714  HG2 ARG A 116      45.124  77.079 -41.691  1.00 73.38           H  
ATOM   1715  HG3 ARG A 116      46.016  75.641 -41.162  1.00 73.38           H  
ATOM   1716  CD  ARG A 116      46.444  76.256 -43.179  1.00 73.38           C  
ATOM   1717  HD2 ARG A 116      47.345  75.643 -43.194  1.00 73.38           H  
ATOM   1718  HD3 ARG A 116      46.636  77.190 -43.707  1.00 73.38           H  
ATOM   1719  NE  ARG A 116      45.340  75.541 -43.836  1.00 73.38           N  
ATOM   1720  HE  ARG A 116      44.483  75.441 -43.309  1.00 73.38           H  
ATOM   1721  NH1 ARG A 116      46.317  75.251 -45.886  1.00 73.38           N  
ATOM   1722 HH11 ARG A 116      46.293  74.833 -46.804  1.00 73.38           H  
ATOM   1723 HH12 ARG A 116      47.124  75.752 -45.543  1.00 73.38           H  
ATOM   1724  NH2 ARG A 116      44.299  74.367 -45.476  1.00 73.38           N  
ATOM   1725 HH21 ARG A 116      44.273  73.925 -46.384  1.00 73.38           H  
ATOM   1726 HH22 ARG A 116      43.560  74.120 -44.834  1.00 73.38           H  
ATOM   1727  CZ  ARG A 116      45.322  75.057 -45.060  1.00 73.38           C  
ATOM   1728  N   GLU A 117      48.659  79.309 -39.007  1.00 74.77           N  
ATOM   1729  H   GLU A 117      48.105  80.004 -39.487  1.00 74.77           H  
ATOM   1730  CA  GLU A 117      49.943  79.709 -38.425  1.00 74.77           C  
ATOM   1731  HA  GLU A 117      50.714  79.029 -38.789  1.00 74.77           H  
ATOM   1732  C   GLU A 117      49.921  79.594 -36.890  1.00 74.77           C  
ATOM   1733  CB  GLU A 117      50.265  81.130 -38.922  1.00 74.77           C  
ATOM   1734  HB2 GLU A 117      49.856  81.239 -39.927  1.00 74.77           H  
ATOM   1735  HB3 GLU A 117      49.781  81.864 -38.278  1.00 74.77           H  
ATOM   1736  O   GLU A 117      50.850  79.057 -36.284  1.00 74.77           O  
ATOM   1737  CG  GLU A 117      51.770  81.413 -39.014  1.00 74.77           C  
ATOM   1738  HG2 GLU A 117      52.182  81.479 -38.007  1.00 74.77           H  
ATOM   1739  HG3 GLU A 117      52.249  80.574 -39.519  1.00 74.77           H  
ATOM   1740  CD  GLU A 117      52.078  82.706 -39.792  1.00 74.77           C  
ATOM   1741  OE1 GLU A 117      53.201  82.794 -40.340  1.00 74.77           O  
ATOM   1742  OE2 GLU A 117      51.207  83.603 -39.837  1.00 74.77           O  
ATOM   1743  N   GLU A 118      48.812  79.994 -36.263  1.00 75.32           N  
ATOM   1744  H   GLU A 118      48.047  80.359 -36.812  1.00 75.32           H  
ATOM   1745  CA  GLU A 118      48.615  79.870 -34.817  1.00 75.32           C  
ATOM   1746  HA  GLU A 118      49.521  80.219 -34.322  1.00 75.32           H  
ATOM   1747  C   GLU A 118      48.396  78.407 -34.398  1.00 75.32           C  
ATOM   1748  CB  GLU A 118      47.452  80.779 -34.386  1.00 75.32           C  
ATOM   1749  HB2 GLU A 118      46.505  80.340 -34.699  1.00 75.32           H  
ATOM   1750  HB3 GLU A 118      47.570  81.748 -34.871  1.00 75.32           H  
ATOM   1751  O   GLU A 118      48.946  77.963 -33.386  1.00 75.32           O  
ATOM   1752  CG  GLU A 118      47.459  80.994 -32.865  1.00 75.32           C  
ATOM   1753  HG2 GLU A 118      48.444  81.358 -32.571  1.00 75.32           H  
ATOM   1754  HG3 GLU A 118      47.303  80.034 -32.374  1.00 75.32           H  
ATOM   1755  CD  GLU A 118      46.397  81.983 -32.358  1.00 75.32           C  
ATOM   1756  OE1 GLU A 118      46.417  82.225 -31.127  1.00 75.32           O  
ATOM   1757  OE2 GLU A 118      45.577  82.468 -33.165  1.00 75.32           O  
ATOM   1758  N   LEU A 119      47.663  77.626 -35.202  1.00 70.86           N  
ATOM   1759  H   LEU A 119      47.208  78.061 -35.992  1.00 70.86           H  
ATOM   1760  CA  LEU A 119      47.468  76.192 -34.986  1.00 70.86           C  
ATOM   1761  HA  LEU A 119      47.027  76.050 -34.000  1.00 70.86           H  
ATOM   1762  C   LEU A 119      48.797  75.428 -35.027  1.00 70.86           C  
ATOM   1763  CB  LEU A 119      46.506  75.640 -36.048  1.00 70.86           C  
ATOM   1764  HB2 LEU A 119      45.621  76.274 -36.115  1.00 70.86           H  
ATOM   1765  HB3 LEU A 119      47.007  75.674 -37.016  1.00 70.86           H  
ATOM   1766  O   LEU A 119      49.065  74.637 -34.124  1.00 70.86           O  
ATOM   1767  CG  LEU A 119      46.079  74.192 -35.742  1.00 70.86           C  
ATOM   1768  HG  LEU A 119      46.876  73.655 -35.229  1.00 70.86           H  
ATOM   1769  CD1 LEU A 119      44.838  74.154 -34.852  1.00 70.86           C  
ATOM   1770 HD11 LEU A 119      45.033  74.686 -33.921  1.00 70.86           H  
ATOM   1771 HD12 LEU A 119      44.582  73.119 -34.621  1.00 70.86           H  
ATOM   1772 HD13 LEU A 119      43.997  74.622 -35.364  1.00 70.86           H  
ATOM   1773  CD2 LEU A 119      45.799  73.452 -37.040  1.00 70.86           C  
ATOM   1774 HD21 LEU A 119      45.136  74.041 -37.674  1.00 70.86           H  
ATOM   1775 HD22 LEU A 119      46.733  73.265 -37.569  1.00 70.86           H  
ATOM   1776 HD23 LEU A 119      45.321  72.501 -36.802  1.00 70.86           H  
ATOM   1777  N   VAL A 120      49.645  75.690 -36.028  1.00 74.06           N  
ATOM   1778  H   VAL A 120      49.355  76.351 -36.735  1.00 74.06           H  
ATOM   1779  CA  VAL A 120      50.980  75.086 -36.145  1.00 74.06           C  
ATOM   1780  HA  VAL A 120      50.873  74.001 -36.164  1.00 74.06           H  
ATOM   1781  C   VAL A 120      51.815  75.422 -34.914  1.00 74.06           C  
ATOM   1782  CB  VAL A 120      51.680  75.515 -37.451  1.00 74.06           C  
ATOM   1783  HB  VAL A 120      51.607  76.596 -37.561  1.00 74.06           H  
ATOM   1784  O   VAL A 120      52.316  74.506 -34.271  1.00 74.06           O  
ATOM   1785  CG1 VAL A 120      53.162  75.118 -37.488  1.00 74.06           C  
ATOM   1786 HG11 VAL A 120      53.278  74.052 -37.297  1.00 74.06           H  
ATOM   1787 HG12 VAL A 120      53.727  75.673 -36.738  1.00 74.06           H  
ATOM   1788 HG13 VAL A 120      53.589  75.356 -38.462  1.00 74.06           H  
ATOM   1789  CG2 VAL A 120      51.012  74.841 -38.659  1.00 74.06           C  
ATOM   1790 HG21 VAL A 120      51.421  75.256 -39.581  1.00 74.06           H  
ATOM   1791 HG22 VAL A 120      49.934  75.005 -38.649  1.00 74.06           H  
ATOM   1792 HG23 VAL A 120      51.195  73.767 -38.635  1.00 74.06           H  
ATOM   1793  N   GLN A 121      51.863  76.690 -34.485  1.00 73.63           N  
ATOM   1794  H   GLN A 121      51.427  77.409 -35.043  1.00 73.63           H  
ATOM   1795  CA  GLN A 121      52.580  77.074 -33.258  1.00 73.63           C  
ATOM   1796  HA  GLN A 121      53.633  76.817 -33.364  1.00 73.63           H  
ATOM   1797  C   GLN A 121      52.048  76.369 -32.001  1.00 73.63           C  
ATOM   1798  CB  GLN A 121      52.439  78.581 -33.021  1.00 73.63           C  
ATOM   1799  HB2 GLN A 121      52.733  78.799 -31.995  1.00 73.63           H  
ATOM   1800  HB3 GLN A 121      51.397  78.877 -33.145  1.00 73.63           H  
ATOM   1801  O   GLN A 121      52.781  76.135 -31.033  1.00 73.63           O  
ATOM   1802  CG  GLN A 121      53.320  79.428 -33.941  1.00 73.63           C  
ATOM   1803  HG2 GLN A 121      53.065  79.231 -34.982  1.00 73.63           H  
ATOM   1804  HG3 GLN A 121      54.366  79.159 -33.791  1.00 73.63           H  
ATOM   1805  CD  GLN A 121      53.153  80.919 -33.663  1.00 73.63           C  
ATOM   1806  NE2 GLN A 121      53.729  81.769 -34.481  1.00 73.63           N  
ATOM   1807 HE21 GLN A 121      53.497  82.742 -34.339  1.00 73.63           H  
ATOM   1808 HE22 GLN A 121      54.142  81.433 -35.339  1.00 73.63           H  
ATOM   1809  OE1 GLN A 121      52.534  81.351 -32.700  1.00 73.63           O  
ATOM   1810  N   ARG A 122      50.745  76.081 -31.951  1.00 75.16           N  
ATOM   1811  H   ARG A 122      50.174  76.340 -32.743  1.00 75.16           H  
ATOM   1812  CA  ARG A 122      50.121  75.402 -30.811  1.00 75.16           C  
ATOM   1813  HA  ARG A 122      50.592  75.767 -29.898  1.00 75.16           H  
ATOM   1814  C   ARG A 122      50.400  73.898 -30.831  1.00 75.16           C  
ATOM   1815  CB  ARG A 122      48.626  75.751 -30.771  1.00 75.16           C  
ATOM   1816  HB2 ARG A 122      48.038  74.930 -31.181  1.00 75.16           H  
ATOM   1817  HB3 ARG A 122      48.434  76.634 -31.380  1.00 75.16           H  
ATOM   1818  O   ARG A 122      50.781  73.359 -29.794  1.00 75.16           O  
ATOM   1819  CG  ARG A 122      48.167  76.072 -29.347  1.00 75.16           C  
ATOM   1820  HG2 ARG A 122      48.227  75.166 -28.743  1.00 75.16           H  
ATOM   1821  HG3 ARG A 122      48.806  76.841 -28.913  1.00 75.16           H  
ATOM   1822  CD  ARG A 122      46.726  76.584 -29.379  1.00 75.16           C  
ATOM   1823  HD2 ARG A 122      46.706  77.559 -29.865  1.00 75.16           H  
ATOM   1824  HD3 ARG A 122      46.123  75.892 -29.967  1.00 75.16           H  
ATOM   1825  NE  ARG A 122      46.161  76.678 -28.021  1.00 75.16           N  
ATOM   1826  HE  ARG A 122      46.730  76.333 -27.262  1.00 75.16           H  
ATOM   1827  NH1 ARG A 122      44.106  77.492 -28.643  1.00 75.16           N  
ATOM   1828 HH11 ARG A 122      44.430  77.583 -29.596  1.00 75.16           H  
ATOM   1829 HH12 ARG A 122      43.168  77.791 -28.420  1.00 75.16           H  
ATOM   1830  NH2 ARG A 122      44.498  77.002 -26.501  1.00 75.16           N  
ATOM   1831 HH21 ARG A 122      45.083  76.627 -25.768  1.00 75.16           H  
ATOM   1832 HH22 ARG A 122      43.546  77.273 -26.302  1.00 75.16           H  
ATOM   1833  CZ  ARG A 122      44.929  77.058 -27.730  1.00 75.16           C  
ATOM   1834  N   LEU A 123      50.306  73.256 -31.996  1.00 71.40           N  
ATOM   1835  H   LEU A 123      50.001  73.786 -32.800  1.00 71.40           H  
ATOM   1836  CA  LEU A 123      50.675  71.853 -32.211  1.00 71.40           C  
ATOM   1837  HA  LEU A 123      50.131  71.226 -31.504  1.00 71.40           H  
ATOM   1838  C   LEU A 123      52.166  71.620 -31.956  1.00 71.40           C  
ATOM   1839  CB  LEU A 123      50.308  71.441 -33.648  1.00 71.40           C  
ATOM   1840  HB2 LEU A 123      50.847  70.531 -33.911  1.00 71.40           H  
ATOM   1841  HB3 LEU A 123      50.641  72.224 -34.329  1.00 71.40           H  
ATOM   1842  O   LEU A 123      52.521  70.670 -31.266  1.00 71.40           O  
ATOM   1843  CG  LEU A 123      48.805  71.188 -33.851  1.00 71.40           C  
ATOM   1844  HG  LEU A 123      48.232  71.990 -33.386  1.00 71.40           H  
ATOM   1845  CD1 LEU A 123      48.476  71.166 -35.341  1.00 71.40           C  
ATOM   1846 HD11 LEU A 123      47.398  71.071 -35.468  1.00 71.40           H  
ATOM   1847 HD12 LEU A 123      48.794  72.101 -35.804  1.00 71.40           H  
ATOM   1848 HD13 LEU A 123      48.976  70.330 -35.831  1.00 71.40           H  
ATOM   1849  CD2 LEU A 123      48.373  69.849 -33.248  1.00 71.40           C  
ATOM   1850 HD21 LEU A 123      48.934  69.031 -33.698  1.00 71.40           H  
ATOM   1851 HD22 LEU A 123      47.312  69.698 -33.446  1.00 71.40           H  
ATOM   1852 HD23 LEU A 123      48.526  69.846 -32.169  1.00 71.40           H  
ATOM   1853  N   GLU A 124      53.034  72.521 -32.417  1.00 73.73           N  
ATOM   1854  H   GLU A 124      52.696  73.241 -33.040  1.00 73.73           H  
ATOM   1855  CA  GLU A 124      54.472  72.489 -32.139  1.00 73.73           C  
ATOM   1856  HA  GLU A 124      54.887  71.542 -32.485  1.00 73.73           H  
ATOM   1857  C   GLU A 124      54.761  72.594 -30.639  1.00 73.73           C  
ATOM   1858  CB  GLU A 124      55.184  73.633 -32.873  1.00 73.73           C  
ATOM   1859  HB2 GLU A 124      54.620  74.553 -32.724  1.00 73.73           H  
ATOM   1860  HB3 GLU A 124      56.173  73.765 -32.434  1.00 73.73           H  
ATOM   1861  O   GLU A 124      55.590  71.841 -30.128  1.00 73.73           O  
ATOM   1862  CG  GLU A 124      55.370  73.348 -34.370  1.00 73.73           C  
ATOM   1863  HG2 GLU A 124      54.403  73.159 -34.838  1.00 73.73           H  
ATOM   1864  HG3 GLU A 124      55.963  72.439 -34.469  1.00 73.73           H  
ATOM   1865  CD  GLU A 124      56.079  74.500 -35.099  1.00 73.73           C  
ATOM   1866  OE1 GLU A 124      56.692  74.213 -36.151  1.00 73.73           O  
ATOM   1867  OE2 GLU A 124      56.039  75.645 -34.588  1.00 73.73           O  
ATOM   1868  N   ARG A 125      54.045  73.458 -29.902  1.00 72.61           N  
ATOM   1869  H   ARG A 125      53.404  74.070 -30.388  1.00 72.61           H  
ATOM   1870  CA  ARG A 125      54.152  73.527 -28.433  1.00 72.61           C  
ATOM   1871  HA  ARG A 125      55.205  73.631 -28.169  1.00 72.61           H  
ATOM   1872  C   ARG A 125      53.702  72.236 -27.757  1.00 72.61           C  
ATOM   1873  CB  ARG A 125      53.369  74.726 -27.876  1.00 72.61           C  
ATOM   1874  HB2 ARG A 125      53.101  74.522 -26.839  1.00 72.61           H  
ATOM   1875  HB3 ARG A 125      52.449  74.868 -28.443  1.00 72.61           H  
ATOM   1876  O   ARG A 125      54.358  71.796 -26.815  1.00 72.61           O  
ATOM   1877  CG  ARG A 125      54.215  76.004 -27.900  1.00 72.61           C  
ATOM   1878  HG2 ARG A 125      54.504  76.244 -28.924  1.00 72.61           H  
ATOM   1879  HG3 ARG A 125      55.122  75.832 -27.320  1.00 72.61           H  
ATOM   1880  CD  ARG A 125      53.465  77.188 -27.280  1.00 72.61           C  
ATOM   1881  HD2 ARG A 125      53.058  76.891 -26.314  1.00 72.61           H  
ATOM   1882  HD3 ARG A 125      54.184  77.993 -27.126  1.00 72.61           H  
ATOM   1883  NE  ARG A 125      52.386  77.669 -28.163  1.00 72.61           N  
ATOM   1884  HE  ARG A 125      52.294  77.190 -29.047  1.00 72.61           H  
ATOM   1885  NH1 ARG A 125      51.809  79.528 -26.941  1.00 72.61           N  
ATOM   1886 HH11 ARG A 125      51.273  80.380 -26.863  1.00 72.61           H  
ATOM   1887 HH12 ARG A 125      52.513  79.285 -26.258  1.00 72.61           H  
ATOM   1888  NH2 ARG A 125      50.777  79.118 -28.877  1.00 72.61           N  
ATOM   1889 HH21 ARG A 125      50.287  79.999 -28.807  1.00 72.61           H  
ATOM   1890 HH22 ARG A 125      50.722  78.628 -29.758  1.00 72.61           H  
ATOM   1891  CZ  ARG A 125      51.662  78.762 -27.989  1.00 72.61           C  
ATOM   1892  N   MET A 126      52.619  71.619 -28.230  1.00 70.15           N  
ATOM   1893  H   MET A 126      52.125  72.042 -29.003  1.00 70.15           H  
ATOM   1894  CA  MET A 126      52.134  70.346 -27.688  1.00 70.15           C  
ATOM   1895  HA  MET A 126      52.048  70.434 -26.605  1.00 70.15           H  
ATOM   1896  C   MET A 126      53.122  69.203 -27.955  1.00 70.15           C  
ATOM   1897  CB  MET A 126      50.745  70.019 -28.252  1.00 70.15           C  
ATOM   1898  HB2 MET A 126      50.750  70.113 -29.338  1.00 70.15           H  
ATOM   1899  HB3 MET A 126      50.500  68.988 -27.996  1.00 70.15           H  
ATOM   1900  O   MET A 126      53.472  68.472 -27.032  1.00 70.15           O  
ATOM   1901  CG  MET A 126      49.669  70.938 -27.662  1.00 70.15           C  
ATOM   1902  HG2 MET A 126      49.641  70.800 -26.581  1.00 70.15           H  
ATOM   1903  HG3 MET A 126      49.945  71.974 -27.858  1.00 70.15           H  
ATOM   1904  SD  MET A 126      47.998  70.677 -28.317  1.00 70.15           S  
ATOM   1905  CE  MET A 126      47.633  69.019 -27.672  1.00 70.15           C  
ATOM   1906  HE1 MET A 126      46.606  68.753 -27.926  1.00 70.15           H  
ATOM   1907  HE2 MET A 126      48.303  68.287 -28.122  1.00 70.15           H  
ATOM   1908  HE3 MET A 126      47.748  69.006 -26.588  1.00 70.15           H  
ATOM   1909  N   LEU A 127      53.647  69.097 -29.178  1.00 70.42           N  
ATOM   1910  H   LEU A 127      53.300  69.715 -29.897  1.00 70.42           H  
ATOM   1911  CA  LEU A 127      54.698  68.142 -29.549  1.00 70.42           C  
ATOM   1912  HA  LEU A 127      54.358  67.132 -29.320  1.00 70.42           H  
ATOM   1913  C   LEU A 127      55.991  68.366 -28.755  1.00 70.42           C  
ATOM   1914  CB  LEU A 127      54.962  68.267 -31.063  1.00 70.42           C  
ATOM   1915  HB2 LEU A 127      54.714  69.277 -31.390  1.00 70.42           H  
ATOM   1916  HB3 LEU A 127      56.023  68.130 -31.266  1.00 70.42           H  
ATOM   1917  O   LEU A 127      56.618  67.402 -28.313  1.00 70.42           O  
ATOM   1918  CG  LEU A 127      54.166  67.238 -31.883  1.00 70.42           C  
ATOM   1919  HG  LEU A 127      53.209  67.040 -31.400  1.00 70.42           H  
ATOM   1920  CD1 LEU A 127      53.890  67.761 -33.290  1.00 70.42           C  
ATOM   1921 HD11 LEU A 127      53.284  68.665 -33.230  1.00 70.42           H  
ATOM   1922 HD12 LEU A 127      53.334  67.014 -33.857  1.00 70.42           H  
ATOM   1923 HD13 LEU A 127      54.823  67.987 -33.806  1.00 70.42           H  
ATOM   1924  CD2 LEU A 127      54.962  65.934 -31.995  1.00 70.42           C  
ATOM   1925 HD21 LEU A 127      55.176  65.544 -31.000  1.00 70.42           H  
ATOM   1926 HD22 LEU A 127      54.367  65.196 -32.533  1.00 70.42           H  
ATOM   1927 HD23 LEU A 127      55.894  66.102 -32.536  1.00 70.42           H  
ATOM   1928  N   ALA A 128      56.385  69.624 -28.544  1.00 69.78           N  
ATOM   1929  H   ALA A 128      55.872  70.373 -28.988  1.00 69.78           H  
ATOM   1930  CA  ALA A 128      57.553  69.973 -27.741  1.00 69.78           C  
ATOM   1931  HA  ALA A 128      58.416  69.432 -28.131  1.00 69.78           H  
ATOM   1932  C   ALA A 128      57.386  69.560 -26.272  1.00 69.78           C  
ATOM   1933  CB  ALA A 128      57.827  71.475 -27.873  1.00 69.78           C  
ATOM   1934  HB1 ALA A 128      58.711  71.738 -27.292  1.00 69.78           H  
ATOM   1935  HB2 ALA A 128      56.975  72.045 -27.502  1.00 69.78           H  
ATOM   1936  HB3 ALA A 128      58.000  71.730 -28.919  1.00 69.78           H  
ATOM   1937  O   ALA A 128      58.349  69.091 -25.670  1.00 69.78           O  
ATOM   1938  N   ALA A 129      56.176  69.684 -25.715  1.00 64.10           N  
ATOM   1939  H   ALA A 129      55.440  70.122 -26.250  1.00 64.10           H  
ATOM   1940  CA  ALA A 129      55.863  69.246 -24.356  1.00 64.10           C  
ATOM   1941  HA  ALA A 129      56.655  69.587 -23.688  1.00 64.10           H  
ATOM   1942  C   ALA A 129      55.789  67.713 -24.222  1.00 64.10           C  
ATOM   1943  CB  ALA A 129      54.553  69.916 -23.925  1.00 64.10           C  
ATOM   1944  HB1 ALA A 129      54.651  70.999 -23.990  1.00 64.10           H  
ATOM   1945  HB2 ALA A 129      54.326  69.641 -22.895  1.00 64.10           H  
ATOM   1946  HB3 ALA A 129      53.735  69.589 -24.567  1.00 64.10           H  
ATOM   1947  O   ALA A 129      56.192  67.171 -23.195  1.00 64.10           O  
ATOM   1948  N   LEU A 130      55.321  67.010 -25.260  1.00 59.92           N  
ATOM   1949  H   LEU A 130      54.928  67.525 -26.035  1.00 59.92           H  
ATOM   1950  CA  LEU A 130      55.221  65.545 -25.287  1.00 59.92           C  
ATOM   1951  HA  LEU A 130      54.835  65.205 -24.326  1.00 59.92           H  
ATOM   1952  C   LEU A 130      56.575  64.843 -25.467  1.00 59.92           C  
ATOM   1953  CB  LEU A 130      54.231  65.140 -26.398  1.00 59.92           C  
ATOM   1954  HB2 LEU A 130      54.565  64.219 -26.875  1.00 59.92           H  
ATOM   1955  HB3 LEU A 130      54.221  65.909 -27.171  1.00 59.92           H  
ATOM   1956  O   LEU A 130      56.798  63.778 -24.893  1.00 59.92           O  
ATOM   1957  CG  LEU A 130      52.806  64.922 -25.858  1.00 59.92           C  
ATOM   1958  HG  LEU A 130      52.590  65.656 -25.081  1.00 59.92           H  
ATOM   1959  CD1 LEU A 130      51.778  65.093 -26.974  1.00 59.92           C  
ATOM   1960 HD11 LEU A 130      51.996  64.408 -27.793  1.00 59.92           H  
ATOM   1961 HD12 LEU A 130      51.804  66.119 -27.341  1.00 59.92           H  
ATOM   1962 HD13 LEU A 130      50.779  64.882 -26.590  1.00 59.92           H  
ATOM   1963  CD2 LEU A 130      52.666  63.512 -25.276  1.00 59.92           C  
ATOM   1964 HD21 LEU A 130      51.670  63.387 -24.853  1.00 59.92           H  
ATOM   1965 HD22 LEU A 130      52.815  62.766 -26.056  1.00 59.92           H  
ATOM   1966 HD23 LEU A 130      53.403  63.355 -24.488  1.00 59.92           H  
ATOM   1967  N   ARG A 131      57.501  65.437 -26.230  1.00 64.78           N  
ATOM   1968  H   ARG A 131      57.232  66.291 -26.697  1.00 64.78           H  
ATOM   1969  CA  ARG A 131      58.829  64.857 -26.509  1.00 64.78           C  
ATOM   1970  HA  ARG A 131      58.676  63.943 -27.082  1.00 64.78           H  
ATOM   1971  C   ARG A 131      59.622  64.400 -25.278  1.00 64.78           C  
ATOM   1972  CB  ARG A 131      59.684  65.835 -27.325  1.00 64.78           C  
ATOM   1973  HB2 ARG A 131      59.371  66.861 -27.132  1.00 64.78           H  
ATOM   1974  HB3 ARG A 131      60.728  65.738 -27.029  1.00 64.78           H  
ATOM   1975  O   ARG A 131      60.103  63.269 -25.313  1.00 64.78           O  
ATOM   1976  CG  ARG A 131      59.593  65.532 -28.817  1.00 64.78           C  
ATOM   1977  HG2 ARG A 131      59.893  64.502 -29.008  1.00 64.78           H  
ATOM   1978  HG3 ARG A 131      58.566  65.677 -29.152  1.00 64.78           H  
ATOM   1979  CD  ARG A 131      60.524  66.481 -29.569  1.00 64.78           C  
ATOM   1980  HD2 ARG A 131      60.295  67.501 -29.261  1.00 64.78           H  
ATOM   1981  HD3 ARG A 131      61.556  66.251 -29.305  1.00 64.78           H  
ATOM   1982  NE  ARG A 131      60.336  66.357 -31.022  1.00 64.78           N  
ATOM   1983  HE  ARG A 131      59.747  65.600 -31.337  1.00 64.78           H  
ATOM   1984  NH1 ARG A 131      61.568  68.194 -31.630  1.00 64.78           N  
ATOM   1985 HH11 ARG A 131      61.812  68.334 -30.660  1.00 64.78           H  
ATOM   1986 HH12 ARG A 131      61.871  68.845 -32.340  1.00 64.78           H  
ATOM   1987  NH2 ARG A 131      60.467  67.033 -33.188  1.00 64.78           N  
ATOM   1988 HH21 ARG A 131      59.845  66.284 -33.457  1.00 64.78           H  
ATOM   1989 HH22 ARG A 131      60.778  67.692 -33.887  1.00 64.78           H  
ATOM   1990  CZ  ARG A 131      60.793  67.190 -31.937  1.00 64.78           C  
ATOM   1991  N   PRO A 132      59.814  65.224 -24.229  1.00 55.00           N  
ATOM   1992  CA  PRO A 132      60.663  64.828 -23.109  1.00 55.00           C  
ATOM   1993  HA  PRO A 132      61.656  64.578 -23.482  1.00 55.00           H  
ATOM   1994  C   PRO A 132      60.128  63.600 -22.369  1.00 55.00           C  
ATOM   1995  CB  PRO A 132      60.778  66.053 -22.193  1.00 55.00           C  
ATOM   1996  HB2 PRO A 132      61.782  66.470 -22.279  1.00 55.00           H  
ATOM   1997  HB3 PRO A 132      60.576  65.798 -21.153  1.00 55.00           H  
ATOM   1998  O   PRO A 132      60.917  62.786 -21.900  1.00 55.00           O  
ATOM   1999  CG  PRO A 132      59.754  67.066 -22.705  1.00 55.00           C  
ATOM   2000  HG2 PRO A 132      58.854  67.022 -22.091  1.00 55.00           H  
ATOM   2001  HG3 PRO A 132      60.163  68.077 -22.701  1.00 55.00           H  
ATOM   2002  CD  PRO A 132      59.424  66.619 -24.122  1.00 55.00           C  
ATOM   2003  HD2 PRO A 132      58.358  66.759 -24.302  1.00 55.00           H  
ATOM   2004  HD3 PRO A 132      60.002  67.211 -24.832  1.00 55.00           H  
ATOM   2005  N   VAL A 133      58.804  63.427 -22.304  1.00 52.43           N  
ATOM   2006  H   VAL A 133      58.199  64.094 -22.763  1.00 52.43           H  
ATOM   2007  CA  VAL A 133      58.181  62.310 -21.577  1.00 52.43           C  
ATOM   2008  HA  VAL A 133      58.610  62.268 -20.576  1.00 52.43           H  
ATOM   2009  C   VAL A 133      58.491  60.968 -22.246  1.00 52.43           C  
ATOM   2010  CB  VAL A 133      56.661  62.525 -21.435  1.00 52.43           C  
ATOM   2011  HB  VAL A 133      56.199  62.501 -22.422  1.00 52.43           H  
ATOM   2012  O   VAL A 133      58.784  59.997 -21.555  1.00 52.43           O  
ATOM   2013  CG1 VAL A 133      56.020  61.435 -20.568  1.00 52.43           C  
ATOM   2014 HG11 VAL A 133      54.953  61.631 -20.453  1.00 52.43           H  
ATOM   2015 HG12 VAL A 133      56.132  60.459 -21.040  1.00 52.43           H  
ATOM   2016 HG13 VAL A 133      56.489  61.410 -19.585  1.00 52.43           H  
ATOM   2017  CG2 VAL A 133      56.349  63.882 -20.784  1.00 52.43           C  
ATOM   2018 HG21 VAL A 133      56.853  63.960 -19.820  1.00 52.43           H  
ATOM   2019 HG22 VAL A 133      55.274  63.979 -20.633  1.00 52.43           H  
ATOM   2020 HG23 VAL A 133      56.668  64.700 -21.430  1.00 52.43           H  
ATOM   2021  N   ALA A 134      58.508  60.919 -23.581  1.00 48.40           N  
ATOM   2022  H   ALA A 134      58.284  61.755 -24.101  1.00 48.40           H  
ATOM   2023  CA  ALA A 134      58.806  59.694 -24.324  1.00 48.40           C  
ATOM   2024  HA  ALA A 134      58.145  58.903 -23.971  1.00 48.40           H  
ATOM   2025  C   ALA A 134      60.252  59.191 -24.128  1.00 48.40           C  
ATOM   2026  CB  ALA A 134      58.500  59.956 -25.804  1.00 48.40           C  
ATOM   2027  HB1 ALA A 134      58.667  59.041 -26.374  1.00 48.40           H  
ATOM   2028  HB2 ALA A 134      59.153  60.740 -26.189  1.00 48.40           H  
ATOM   2029  HB3 ALA A 134      57.460  60.259 -25.920  1.00 48.40           H  
ATOM   2030  O   ALA A 134      60.502  57.996 -24.239  1.00 48.40           O  
ATOM   2031  N   GLN A 135      61.210  60.076 -23.824  1.00 42.66           N  
ATOM   2032  H   GLN A 135      60.948  61.040 -23.673  1.00 42.66           H  
ATOM   2033  CA  GLN A 135      62.632  59.711 -23.752  1.00 42.66           C  
ATOM   2034  HA  GLN A 135      62.878  59.085 -24.610  1.00 42.66           H  
ATOM   2035  C   GLN A 135      63.012  58.894 -22.513  1.00 42.66           C  
ATOM   2036  CB  GLN A 135      63.500  60.976 -23.804  1.00 42.66           C  
ATOM   2037  HB2 GLN A 135      63.123  61.711 -23.093  1.00 42.66           H  
ATOM   2038  HB3 GLN A 135      64.520  60.717 -23.517  1.00 42.66           H  
ATOM   2039  O   GLN A 135      63.970  58.130 -22.563  1.00 42.66           O  
ATOM   2040  CG  GLN A 135      63.547  61.579 -25.211  1.00 42.66           C  
ATOM   2041  HG2 GLN A 135      62.542  61.859 -25.525  1.00 42.66           H  
ATOM   2042  HG3 GLN A 135      63.925  60.825 -25.902  1.00 42.66           H  
ATOM   2043  CD  GLN A 135      64.439  62.813 -25.297  1.00 42.66           C  
ATOM   2044  NE2 GLN A 135      64.857  63.192 -26.485  1.00 42.66           N  
ATOM   2045 HE21 GLN A 135      65.505  63.966 -26.484  1.00 42.66           H  
ATOM   2046 HE22 GLN A 135      64.661  62.614 -27.290  1.00 42.66           H  
ATOM   2047  OE1 GLN A 135      64.775  63.479 -24.332  1.00 42.66           O  
ATOM   2048  N   ALA A 136      62.297  59.038 -21.395  1.00 38.19           N  
ATOM   2049  H   ALA A 136      61.484  59.638 -21.405  1.00 38.19           H  
ATOM   2050  CA  ALA A 136      62.696  58.408 -20.134  1.00 38.19           C  
ATOM   2051  HA  ALA A 136      63.762  58.586 -19.992  1.00 38.19           H  
ATOM   2052  C   ALA A 136      62.514  56.873 -20.105  1.00 38.19           C  
ATOM   2053  CB  ALA A 136      61.952  59.106 -18.990  1.00 38.19           C  
ATOM   2054  HB1 ALA A 136      62.283  58.697 -18.035  1.00 38.19           H  
ATOM   2055  HB2 ALA A 136      62.160  60.176 -19.009  1.00 38.19           H  
ATOM   2056  HB3 ALA A 136      60.879  58.945 -19.093  1.00 38.19           H  
ATOM   2057  O   ALA A 136      62.904  56.240 -19.126  1.00 38.19           O  
ATOM   2058  N   ALA A 137      61.937  56.271 -21.152  1.00 35.28           N  
ATOM   2059  H   ALA A 137      61.674  56.835 -21.947  1.00 35.28           H  
ATOM   2060  CA  ALA A 137      61.625  54.843 -21.207  1.00 35.28           C  
ATOM   2061  HA  ALA A 137      61.031  54.582 -20.331  1.00 35.28           H  
ATOM   2062  C   ALA A 137      62.861  53.915 -21.204  1.00 35.28           C  
ATOM   2063  CB  ALA A 137      60.767  54.610 -22.459  1.00 35.28           C  
ATOM   2064  HB1 ALA A 137      60.474  53.561 -22.507  1.00 35.28           H  
ATOM   2065  HB2 ALA A 137      59.871  55.228 -22.420  1.00 35.28           H  
ATOM   2066  HB3 ALA A 137      61.338  54.856 -23.354  1.00 35.28           H  
ATOM   2067  O   ALA A 137      62.785  52.807 -20.684  1.00 35.28           O  
ATOM   2068  N   ASP A 138      63.995  54.350 -21.761  1.00 30.12           N  
ATOM   2069  H   ASP A 138      63.992  55.277 -22.161  1.00 30.12           H  
ATOM   2070  CA  ASP A 138      65.078  53.444 -22.197  1.00 30.12           C  
ATOM   2071  HA  ASP A 138      64.626  52.589 -22.700  1.00 30.12           H  
ATOM   2072  C   ASP A 138      65.960  52.835 -21.084  1.00 30.12           C  
ATOM   2073  CB  ASP A 138      65.978  54.205 -23.202  1.00 30.12           C  
ATOM   2074  HB2 ASP A 138      65.938  55.273 -22.990  1.00 30.12           H  
ATOM   2075  HB3 ASP A 138      67.015  53.902 -23.058  1.00 30.12           H  
ATOM   2076  O   ASP A 138      66.763  51.939 -21.344  1.00 30.12           O  
ATOM   2077  CG  ASP A 138      65.655  53.968 -24.683  1.00 30.12           C  
ATOM   2078  OD1 ASP A 138      64.873  53.044 -24.996  1.00 30.12           O  
ATOM   2079  OD2 ASP A 138      66.226  54.722 -25.505  1.00 30.12           O  
ATOM   2080  N   ALA A 139      65.905  53.332 -19.846  1.00 26.91           N  
ATOM   2081  H   ALA A 139      65.186  54.014 -19.650  1.00 26.91           H  
ATOM   2082  CA  ALA A 139      67.049  53.205 -18.932  1.00 26.91           C  
ATOM   2083  HA  ALA A 139      67.952  53.412 -19.505  1.00 26.91           H  
ATOM   2084  C   ALA A 139      67.268  51.818 -18.280  1.00 26.91           C  
ATOM   2085  CB  ALA A 139      66.918  54.299 -17.865  1.00 26.91           C  
ATOM   2086  HB1 ALA A 139      66.849  55.276 -18.344  1.00 26.91           H  
ATOM   2087  HB2 ALA A 139      66.022  54.129 -17.268  1.00 26.91           H  
ATOM   2088  HB3 ALA A 139      67.792  54.284 -17.215  1.00 26.91           H  
ATOM   2089  O   ALA A 139      68.349  51.559 -17.751  1.00 26.91           O  
ATOM   2090  N   SER A 140      66.265  50.938 -18.241  1.00 28.02           N  
ATOM   2091  H   SER A 140      65.430  51.147 -18.770  1.00 28.02           H  
ATOM   2092  CA  SER A 140      66.184  49.830 -17.268  1.00 28.02           C  
ATOM   2093  HA  SER A 140      66.670  50.164 -16.351  1.00 28.02           H  
ATOM   2094  C   SER A 140      66.890  48.514 -17.649  1.00 28.02           C  
ATOM   2095  CB  SER A 140      64.711  49.584 -16.918  1.00 28.02           C  
ATOM   2096  HB2 SER A 140      64.294  50.497 -16.492  1.00 28.02           H  
ATOM   2097  HB3 SER A 140      64.621  48.789 -16.178  1.00 28.02           H  
ATOM   2098  O   SER A 140      66.601  47.481 -17.055  1.00 28.02           O  
ATOM   2099  OG  SER A 140      63.976  49.252 -18.078  1.00 28.02           O  
ATOM   2100  HG  SER A 140      64.128  48.327 -18.286  1.00 28.02           H  
ATOM   2101  N   GLY A 141      67.773  48.491 -18.648  1.00 23.31           N  
ATOM   2102  H   GLY A 141      67.988  49.369 -19.099  1.00 23.31           H  
ATOM   2103  CA  GLY A 141      68.127  47.239 -19.342  1.00 23.31           C  
ATOM   2104  HA2 GLY A 141      67.231  46.624 -19.417  1.00 23.31           H  
ATOM   2105  HA3 GLY A 141      68.422  47.492 -20.360  1.00 23.31           H  
ATOM   2106  C   GLY A 141      69.235  46.332 -18.764  1.00 23.31           C  
ATOM   2107  O   GLY A 141      69.680  45.449 -19.490  1.00 23.31           O  
ATOM   2108  N   THR A 142      69.799  46.566 -17.572  1.00 22.39           N  
ATOM   2109  H   THR A 142      69.343  47.194 -16.927  1.00 22.39           H  
ATOM   2110  CA  THR A 142      71.177  46.098 -17.252  1.00 22.39           C  
ATOM   2111  HA  THR A 142      71.734  46.149 -18.187  1.00 22.39           H  
ATOM   2112  C   THR A 142      71.339  44.624 -16.809  1.00 22.39           C  
ATOM   2113  CB  THR A 142      71.886  47.064 -16.293  1.00 22.39           C  
ATOM   2114  HB  THR A 142      72.807  46.610 -15.927  1.00 22.39           H  
ATOM   2115  O   THR A 142      70.380  43.950 -16.460  1.00 22.39           O  
ATOM   2116  CG2 THR A 142      72.251  48.375 -16.988  1.00 22.39           C  
ATOM   2117 HG21 THR A 142      71.348  48.882 -17.329  1.00 22.39           H  
ATOM   2118 HG22 THR A 142      72.787  49.025 -16.297  1.00 22.39           H  
ATOM   2119 HG23 THR A 142      72.889  48.173 -17.848  1.00 22.39           H  
ATOM   2120  OG1 THR A 142      71.068  47.386 -15.198  1.00 22.39           O  
ATOM   2121  HG1 THR A 142      71.412  48.176 -14.775  1.00 22.39           H  
ATOM   2122  N   GLY A 143      72.583  44.100 -16.874  1.00 19.95           N  
ATOM   2123  H   GLY A 143      73.332  44.752 -17.060  1.00 19.95           H  
ATOM   2124  CA  GLY A 143      72.815  42.721 -17.354  1.00 19.95           C  
ATOM   2125  HA2 GLY A 143      71.925  42.408 -17.899  1.00 19.95           H  
ATOM   2126  HA3 GLY A 143      73.610  42.776 -18.098  1.00 19.95           H  
ATOM   2127  C   GLY A 143      73.188  41.528 -16.435  1.00 19.95           C  
ATOM   2128  O   GLY A 143      72.694  40.447 -16.706  1.00 19.95           O  
ATOM   2129  N   ALA A 144      74.148  41.605 -15.497  1.00 20.64           N  
ATOM   2130  H   ALA A 144      74.428  42.529 -15.200  1.00 20.64           H  
ATOM   2131  CA  ALA A 144      75.193  40.546 -15.457  1.00 20.64           C  
ATOM   2132  HA  ALA A 144      75.278  40.218 -16.493  1.00 20.64           H  
ATOM   2133  C   ALA A 144      74.991  39.175 -14.723  1.00 20.64           C  
ATOM   2134  CB  ALA A 144      76.553  41.201 -15.182  1.00 20.64           C  
ATOM   2135  HB1 ALA A 144      77.346  40.476 -15.363  1.00 20.64           H  
ATOM   2136  HB2 ALA A 144      76.599  41.559 -14.153  1.00 20.64           H  
ATOM   2137  HB3 ALA A 144      76.700  42.041 -15.861  1.00 20.64           H  
ATOM   2138  O   ALA A 144      74.688  38.188 -15.379  1.00 20.64           O  
ATOM   2139  N   ASN A 145      75.457  39.013 -13.470  1.00 19.88           N  
ATOM   2140  H   ASN A 145      75.487  39.830 -12.878  1.00 19.88           H  
ATOM   2141  CA  ASN A 145      76.421  37.921 -13.141  1.00 19.88           C  
ATOM   2142  HA  ASN A 145      76.597  37.361 -14.059  1.00 19.88           H  
ATOM   2143  C   ASN A 145      75.919  36.831 -12.115  1.00 19.88           C  
ATOM   2144  CB  ASN A 145      77.732  38.667 -12.787  1.00 19.88           C  
ATOM   2145  HB2 ASN A 145      77.770  38.890 -11.721  1.00 19.88           H  
ATOM   2146  HB3 ASN A 145      77.747  39.642 -13.275  1.00 19.88           H  
ATOM   2147  O   ASN A 145      74.742  36.859 -11.778  1.00 19.88           O  
ATOM   2148  CG  ASN A 145      78.999  37.989 -13.280  1.00 19.88           C  
ATOM   2149  ND2 ASN A 145      80.139  38.351 -12.742  1.00 19.88           N  
ATOM   2150 HD21 ASN A 145      80.169  39.030 -11.995  1.00 19.88           H  
ATOM   2151 HD22 ASN A 145      80.957  37.876 -13.095  1.00 19.88           H  
ATOM   2152  OD1 ASN A 145      79.007  37.170 -14.177  1.00 19.88           O  
ATOM   2153  N   PRO A 146      76.731  35.878 -11.568  1.00 22.22           N  
ATOM   2154  CA  PRO A 146      76.822  34.491 -12.067  1.00 22.22           C  
ATOM   2155  HA  PRO A 146      76.186  34.372 -12.944  1.00 22.22           H  
ATOM   2156  C   PRO A 146      76.531  33.291 -11.115  1.00 22.22           C  
ATOM   2157  CB  PRO A 146      78.291  34.377 -12.493  1.00 22.22           C  
ATOM   2158  HB2 PRO A 146      78.645  33.346 -12.500  1.00 22.22           H  
ATOM   2159  HB3 PRO A 146      78.407  34.804 -13.490  1.00 22.22           H  
ATOM   2160  O   PRO A 146      75.913  32.329 -11.552  1.00 22.22           O  
ATOM   2161  CG  PRO A 146      79.044  35.229 -11.465  1.00 22.22           C  
ATOM   2162  HG2 PRO A 146      79.473  34.596 -10.689  1.00 22.22           H  
ATOM   2163  HG3 PRO A 146      79.842  35.798 -11.942  1.00 22.22           H  
ATOM   2164  CD  PRO A 146      77.972  36.133 -10.851  1.00 22.22           C  
ATOM   2165  HD2 PRO A 146      77.827  35.848  -9.809  1.00 22.22           H  
ATOM   2166  HD3 PRO A 146      78.298  37.173 -10.846  1.00 22.22           H  
ATOM   2167  N   SER A 147      77.124  33.208  -9.913  1.00 22.63           N  
ATOM   2168  H   SER A 147      77.504  34.049  -9.501  1.00 22.63           H  
ATOM   2169  CA  SER A 147      77.726  31.937  -9.435  1.00 22.63           C  
ATOM   2170  HA  SER A 147      77.941  31.309 -10.299  1.00 22.63           H  
ATOM   2171  C   SER A 147      76.849  31.103  -8.484  1.00 22.63           C  
ATOM   2172  CB  SER A 147      79.073  32.241  -8.760  1.00 22.63           C  
ATOM   2173  HB2 SER A 147      79.490  31.321  -8.349  1.00 22.63           H  
ATOM   2174  HB3 SER A 147      79.771  32.637  -9.498  1.00 22.63           H  
ATOM   2175  O   SER A 147      76.712  31.483  -7.322  1.00 22.63           O  
ATOM   2176  OG  SER A 147      78.897  33.190  -7.723  1.00 22.63           O  
ATOM   2177  HG  SER A 147      78.227  32.818  -7.144  1.00 22.63           H  
ATOM   2178  N   GLY A 148      76.304  29.970  -8.953  1.00 24.33           N  
ATOM   2179  H   GLY A 148      76.431  29.746  -9.929  1.00 24.33           H  
ATOM   2180  CA  GLY A 148      75.328  29.152  -8.207  1.00 24.33           C  
ATOM   2181  HA2 GLY A 148      74.548  28.852  -8.907  1.00 24.33           H  
ATOM   2182  HA3 GLY A 148      74.851  29.765  -7.443  1.00 24.33           H  
ATOM   2183  C   GLY A 148      75.812  27.856  -7.522  1.00 24.33           C  
ATOM   2184  O   GLY A 148      75.397  27.601  -6.398  1.00 24.33           O  
ATOM   2185  N   ASP A 149      76.632  27.021  -8.172  1.00 24.55           N  
ATOM   2186  H   ASP A 149      76.962  27.319  -9.079  1.00 24.55           H  
ATOM   2187  CA  ASP A 149      76.460  25.550  -8.050  1.00 24.55           C  
ATOM   2188  HA  ASP A 149      75.394  25.337  -7.974  1.00 24.55           H  
ATOM   2189  C   ASP A 149      77.098  24.805  -6.854  1.00 24.55           C  
ATOM   2190  CB  ASP A 149      76.974  24.886  -9.349  1.00 24.55           C  
ATOM   2191  HB2 ASP A 149      77.974  25.263  -9.566  1.00 24.55           H  
ATOM   2192  HB3 ASP A 149      77.058  23.810  -9.197  1.00 24.55           H  
ATOM   2193  O   ASP A 149      76.766  23.647  -6.634  1.00 24.55           O  
ATOM   2194  CG  ASP A 149      76.074  25.088 -10.571  1.00 24.55           C  
ATOM   2195  OD1 ASP A 149      74.888  25.443 -10.390  1.00 24.55           O  
ATOM   2196  OD2 ASP A 149      76.598  24.935 -11.697  1.00 24.55           O  
ATOM   2197  N   ASP A 150      78.058  25.386  -6.136  1.00 22.82           N  
ATOM   2198  H   ASP A 150      78.164  26.381  -6.277  1.00 22.82           H  
ATOM   2199  CA  ASP A 150      79.298  24.637  -5.840  1.00 22.82           C  
ATOM   2200  HA  ASP A 150      79.612  24.236  -6.804  1.00 22.82           H  
ATOM   2201  C   ASP A 150      79.234  23.376  -4.926  1.00 22.82           C  
ATOM   2202  CB  ASP A 150      80.388  25.647  -5.423  1.00 22.82           C  
ATOM   2203  HB2 ASP A 150      80.304  25.873  -4.360  1.00 22.82           H  
ATOM   2204  HB3 ASP A 150      80.213  26.582  -5.957  1.00 22.82           H  
ATOM   2205  O   ASP A 150      79.210  22.242  -5.403  1.00 22.82           O  
ATOM   2206  CG  ASP A 150      81.824  25.222  -5.758  1.00 22.82           C  
ATOM   2207  OD1 ASP A 150      82.012  24.303  -6.583  1.00 22.82           O  
ATOM   2208  OD2 ASP A 150      82.740  25.890  -5.226  1.00 22.82           O  
ATOM   2209  N   LEU A 151      79.397  23.527  -3.605  1.00 23.86           N  
ATOM   2210  H   LEU A 151      79.350  24.466  -3.236  1.00 23.86           H  
ATOM   2211  CA  LEU A 151      80.086  22.499  -2.802  1.00 23.86           C  
ATOM   2212  HA  LEU A 151      80.811  22.020  -3.460  1.00 23.86           H  
ATOM   2213  C   LEU A 151      79.177  21.365  -2.284  1.00 23.86           C  
ATOM   2214  CB  LEU A 151      80.890  23.188  -1.683  1.00 23.86           C  
ATOM   2215  HB2 LEU A 151      80.268  23.965  -1.238  1.00 23.86           H  
ATOM   2216  HB3 LEU A 151      81.120  22.465  -0.900  1.00 23.86           H  
ATOM   2217  O   LEU A 151      78.276  21.588  -1.477  1.00 23.86           O  
ATOM   2218  CG  LEU A 151      82.210  23.795  -2.201  1.00 23.86           C  
ATOM   2219  HG  LEU A 151      82.050  24.219  -3.192  1.00 23.86           H  
ATOM   2220  CD1 LEU A 151      82.690  24.918  -1.281  1.00 23.86           C  
ATOM   2221 HD11 LEU A 151      83.608  25.342  -1.688  1.00 23.86           H  
ATOM   2222 HD12 LEU A 151      81.932  25.701  -1.242  1.00 23.86           H  
ATOM   2223 HD13 LEU A 151      82.874  24.526  -0.281  1.00 23.86           H  
ATOM   2224  CD2 LEU A 151      83.315  22.737  -2.283  1.00 23.86           C  
ATOM   2225 HD21 LEU A 151      83.015  21.935  -2.958  1.00 23.86           H  
ATOM   2226 HD22 LEU A 151      84.222  23.192  -2.681  1.00 23.86           H  
ATOM   2227 HD23 LEU A 151      83.523  22.319  -1.298  1.00 23.86           H  
ATOM   2228  N   GLY A 152      79.489  20.129  -2.704  1.00 29.61           N  
ATOM   2229  H   GLY A 152      80.219  20.077  -3.400  1.00 29.61           H  
ATOM   2230  CA  GLY A 152      78.710  18.897  -2.481  1.00 29.61           C  
ATOM   2231  HA2 GLY A 152      77.698  19.173  -2.186  1.00 29.61           H  
ATOM   2232  HA3 GLY A 152      78.638  18.358  -3.426  1.00 29.61           H  
ATOM   2233  C   GLY A 152      79.244  17.916  -1.424  1.00 29.61           C  
ATOM   2234  O   GLY A 152      78.945  16.730  -1.494  1.00 29.61           O  
ATOM   2235  N   GLU A 153      80.082  18.377  -0.488  1.00 28.55           N  
ATOM   2236  H   GLU A 153      80.256  19.371  -0.484  1.00 28.55           H  
ATOM   2237  CA  GLU A 153      80.991  17.530   0.316  1.00 28.55           C  
ATOM   2238  HA  GLU A 153      81.439  16.776  -0.330  1.00 28.55           H  
ATOM   2239  C   GLU A 153      80.384  16.771   1.505  1.00 28.55           C  
ATOM   2240  CB  GLU A 153      82.111  18.402   0.906  1.00 28.55           C  
ATOM   2241  HB2 GLU A 153      81.663  19.235   1.449  1.00 28.55           H  
ATOM   2242  HB3 GLU A 153      82.685  17.808   1.617  1.00 28.55           H  
ATOM   2243  O   GLU A 153      81.096  15.994   2.145  1.00 28.55           O  
ATOM   2244  CG  GLU A 153      83.114  18.940  -0.115  1.00 28.55           C  
ATOM   2245  HG2 GLU A 153      83.437  18.117  -0.753  1.00 28.55           H  
ATOM   2246  HG3 GLU A 153      82.624  19.686  -0.741  1.00 28.55           H  
ATOM   2247  CD  GLU A 153      84.341  19.562   0.578  1.00 28.55           C  
ATOM   2248  OE1 GLU A 153      85.401  19.632  -0.084  1.00 28.55           O  
ATOM   2249  OE2 GLU A 153      84.230  19.968   1.759  1.00 28.55           O  
ATOM   2250  N   ALA A 154      79.139  17.044   1.897  1.00 27.07           N  
ATOM   2251  H   ALA A 154      78.552  17.614   1.305  1.00 27.07           H  
ATOM   2252  CA  ALA A 154      78.625  16.550   3.175  1.00 27.07           C  
ATOM   2253  HA  ALA A 154      79.326  16.846   3.956  1.00 27.07           H  
ATOM   2254  C   ALA A 154      78.552  15.004   3.171  1.00 27.07           C  
ATOM   2255  CB  ALA A 154      77.291  17.242   3.474  1.00 27.07           C  
ATOM   2256  HB1 ALA A 154      76.912  16.901   4.437  1.00 27.07           H  
ATOM   2257  HB2 ALA A 154      77.429  18.323   3.503  1.00 27.07           H  
ATOM   2258  HB3 ALA A 154      76.565  16.990   2.701  1.00 27.07           H  
ATOM   2259  O   ALA A 154      77.676  14.431   2.538  1.00 27.07           O  
ATOM   2260  N   GLY A 155      79.527  14.358   3.828  1.00 32.90           N  
ATOM   2261  H   GLY A 155      80.227  14.962   4.235  1.00 32.90           H  
ATOM   2262  CA  GLY A 155      79.998  13.013   3.471  1.00 32.90           C  
ATOM   2263  HA2 GLY A 155      79.929  12.911   2.388  1.00 32.90           H  
ATOM   2264  HA3 GLY A 155      81.055  12.936   3.726  1.00 32.90           H  
ATOM   2265  C   GLY A 155      79.270  11.806   4.072  1.00 32.90           C  
ATOM   2266  O   GLY A 155      78.430  11.213   3.417  1.00 32.90           O  
ATOM   2267  N   VAL A 156      79.732  11.337   5.239  1.00 28.36           N  
ATOM   2268  H   VAL A 156      80.373  11.924   5.753  1.00 28.36           H  
ATOM   2269  CA  VAL A 156      79.660   9.906   5.617  1.00 28.36           C  
ATOM   2270  HA  VAL A 156      80.236   9.363   4.868  1.00 28.36           H  
ATOM   2271  C   VAL A 156      78.235   9.319   5.569  1.00 28.36           C  
ATOM   2272  CB  VAL A 156      80.346   9.656   6.976  1.00 28.36           C  
ATOM   2273  HB  VAL A 156      79.851  10.247   7.745  1.00 28.36           H  
ATOM   2274  O   VAL A 156      77.329   9.816   6.232  1.00 28.36           O  
ATOM   2275  CG1 VAL A 156      80.306   8.180   7.394  1.00 28.36           C  
ATOM   2276 HG11 VAL A 156      80.750   7.556   6.619  1.00 28.36           H  
ATOM   2277 HG12 VAL A 156      80.849   8.038   8.329  1.00 28.36           H  
ATOM   2278 HG13 VAL A 156      79.274   7.865   7.553  1.00 28.36           H  
ATOM   2279  CG2 VAL A 156      81.829  10.068   6.922  1.00 28.36           C  
ATOM   2280 HG21 VAL A 156      82.308   9.850   7.877  1.00 28.36           H  
ATOM   2281 HG22 VAL A 156      81.921  11.138   6.731  1.00 28.36           H  
ATOM   2282 HG23 VAL A 156      82.338   9.517   6.131  1.00 28.36           H  
ATOM   2283  N   ASP A 157      78.119   8.225   4.804  1.00 30.22           N  
ATOM   2284  H   ASP A 157      78.975   7.914   4.368  1.00 30.22           H  
ATOM   2285  CA  ASP A 157      76.933   7.731   4.081  1.00 30.22           C  
ATOM   2286  HA  ASP A 157      76.492   8.537   3.493  1.00 30.22           H  
ATOM   2287  C   ASP A 157      75.820   7.048   4.901  1.00 30.22           C  
ATOM   2288  CB  ASP A 157      77.442   6.629   3.127  1.00 30.22           C  
ATOM   2289  HB2 ASP A 157      77.971   5.897   3.737  1.00 30.22           H  
ATOM   2290  HB3 ASP A 157      76.592   6.142   2.650  1.00 30.22           H  
ATOM   2291  O   ASP A 157      74.633   7.323   4.740  1.00 30.22           O  
ATOM   2292  CG  ASP A 157      78.411   7.064   2.038  1.00 30.22           C  
ATOM   2293  OD1 ASP A 157      77.988   7.831   1.152  1.00 30.22           O  
ATOM   2294  OD2 ASP A 157      79.578   6.617   2.108  1.00 30.22           O  
ATOM   2295  N   GLU A 158      76.216   6.011   5.646  1.00 28.89           N  
ATOM   2296  H   GLU A 158      77.217   5.984   5.772  1.00 28.89           H  
ATOM   2297  CA  GLU A 158      75.619   4.667   5.469  1.00 28.89           C  
ATOM   2298  HA  GLU A 158      75.092   4.600   4.517  1.00 28.89           H  
ATOM   2299  C   GLU A 158      74.640   4.250   6.574  1.00 28.89           C  
ATOM   2300  CB  GLU A 158      76.786   3.643   5.492  1.00 28.89           C  
ATOM   2301  HB2 GLU A 158      76.474   2.754   6.040  1.00 28.89           H  
ATOM   2302  HB3 GLU A 158      77.600   4.087   6.066  1.00 28.89           H  
ATOM   2303  O   GLU A 158      73.622   3.611   6.325  1.00 28.89           O  
ATOM   2304  CG  GLU A 158      77.336   3.110   4.159  1.00 28.89           C  
ATOM   2305  HG2 GLU A 158      77.427   3.912   3.425  1.00 28.89           H  
ATOM   2306  HG3 GLU A 158      76.612   2.401   3.757  1.00 28.89           H  
ATOM   2307  CD  GLU A 158      78.702   2.404   4.326  1.00 28.89           C  
ATOM   2308  OE1 GLU A 158      79.241   1.927   3.302  1.00 28.89           O  
ATOM   2309  OE2 GLU A 158      79.199   2.298   5.476  1.00 28.89           O  
ATOM   2310  N   LEU A 159      75.071   4.453   7.820  1.00 22.75           N  
ATOM   2311  H   LEU A 159      75.742   5.206   7.882  1.00 22.75           H  
ATOM   2312  CA  LEU A 159      75.397   3.281   8.646  1.00 22.75           C  
ATOM   2313  HA  LEU A 159      75.573   2.436   7.980  1.00 22.75           H  
ATOM   2314  C   LEU A 159      74.280   2.824   9.594  1.00 22.75           C  
ATOM   2315  CB  LEU A 159      76.728   3.601   9.368  1.00 22.75           C  
ATOM   2316  HB2 LEU A 159      77.285   4.285   8.728  1.00 22.75           H  
ATOM   2317  HB3 LEU A 159      76.543   4.132  10.301  1.00 22.75           H  
ATOM   2318  O   LEU A 159      73.766   1.714   9.495  1.00 22.75           O  
ATOM   2319  CG  LEU A 159      77.672   2.415   9.625  1.00 22.75           C  
ATOM   2320  HG  LEU A 159      77.795   1.844   8.704  1.00 22.75           H  
ATOM   2321  CD1 LEU A 159      79.035   2.977  10.040  1.00 22.75           C  
ATOM   2322 HD11 LEU A 159      79.437   3.581   9.226  1.00 22.75           H  
ATOM   2323 HD12 LEU A 159      78.939   3.586  10.938  1.00 22.75           H  
ATOM   2324 HD13 LEU A 159      79.727   2.155  10.221  1.00 22.75           H  
ATOM   2325  CD2 LEU A 159      77.209   1.471  10.736  1.00 22.75           C  
ATOM   2326 HD21 LEU A 159      76.238   1.049  10.477  1.00 22.75           H  
ATOM   2327 HD22 LEU A 159      77.138   2.007  11.683  1.00 22.75           H  
ATOM   2328 HD23 LEU A 159      77.920   0.651  10.834  1.00 22.75           H  
ATOM   2329  N   LEU A 160      73.993   3.641  10.607  1.00 28.86           N  
ATOM   2330  H   LEU A 160      74.365   4.579  10.556  1.00 28.86           H  
ATOM   2331  CA  LEU A 160      73.147   3.296  11.748  1.00 28.86           C  
ATOM   2332  HA  LEU A 160      73.267   2.234  11.958  1.00 28.86           H  
ATOM   2333  C   LEU A 160      71.677   3.526  11.365  1.00 28.86           C  
ATOM   2334  CB  LEU A 160      73.625   4.089  12.982  1.00 28.86           C  
ATOM   2335  HB2 LEU A 160      73.795   5.123  12.683  1.00 28.86           H  
ATOM   2336  HB3 LEU A 160      72.836   4.093  13.734  1.00 28.86           H  
ATOM   2337  O   LEU A 160      71.228   4.653  11.181  1.00 28.86           O  
ATOM   2338  CG  LEU A 160      74.910   3.503  13.606  1.00 28.86           C  
ATOM   2339  HG  LEU A 160      75.572   3.153  12.814  1.00 28.86           H  
ATOM   2340  CD1 LEU A 160      75.670   4.555  14.414  1.00 28.86           C  
ATOM   2341 HD11 LEU A 160      75.954   5.379  13.760  1.00 28.86           H  
ATOM   2342 HD12 LEU A 160      76.572   4.114  14.840  1.00 28.86           H  
ATOM   2343 HD13 LEU A 160      75.037   4.936  15.215  1.00 28.86           H  
ATOM   2344  CD2 LEU A 160      74.593   2.337  14.546  1.00 28.86           C  
ATOM   2345 HD21 LEU A 160      74.004   2.697  15.389  1.00 28.86           H  
ATOM   2346 HD22 LEU A 160      74.034   1.568  14.012  1.00 28.86           H  
ATOM   2347 HD23 LEU A 160      75.521   1.900  14.915  1.00 28.86           H  
ATOM   2348  N   GLU A 161      70.966   2.412  11.208  1.00 31.36           N  
ATOM   2349  H   GLU A 161      71.491   1.561  11.351  1.00 31.36           H  
ATOM   2350  CA  GLU A 161      69.795   2.230  10.344  1.00 31.36           C  
ATOM   2351  HA  GLU A 161      69.755   3.028   9.602  1.00 31.36           H  
ATOM   2352  C   GLU A 161      68.459   2.219  11.117  1.00 31.36           C  
ATOM   2353  CB  GLU A 161      70.082   0.902   9.617  1.00 31.36           C  
ATOM   2354  HB2 GLU A 161      70.211   0.137  10.383  1.00 31.36           H  
ATOM   2355  HB3 GLU A 161      71.037   0.996   9.101  1.00 31.36           H  
ATOM   2356  O   GLU A 161      67.709   3.197  11.104  1.00 31.36           O  
ATOM   2357  CG  GLU A 161      69.062   0.413   8.586  1.00 31.36           C  
ATOM   2358  HG2 GLU A 161      68.065   0.430   9.028  1.00 31.36           H  
ATOM   2359  HG3 GLU A 161      69.065   1.091   7.733  1.00 31.36           H  
ATOM   2360  CD  GLU A 161      69.385  -1.028   8.146  1.00 31.36           C  
ATOM   2361  OE1 GLU A 161      69.305  -1.305   6.929  1.00 31.36           O  
ATOM   2362  OE2 GLU A 161      69.663  -1.857   9.045  1.00 31.36           O  
ATOM   2363  N   ALA A 162      68.170   1.103  11.794  1.00 25.92           N  
ATOM   2364  H   ALA A 162      68.807   0.328  11.674  1.00 25.92           H  
ATOM   2365  CA  ALA A 162      66.899   0.788  12.453  1.00 25.92           C  
ATOM   2366  HA  ALA A 162      66.075   1.241  11.902  1.00 25.92           H  
ATOM   2367  C   ALA A 162      66.810   1.266  13.910  1.00 25.92           C  
ATOM   2368  CB  ALA A 162      66.755  -0.739  12.403  1.00 25.92           C  
ATOM   2369  HB1 ALA A 162      66.783  -1.083  11.368  1.00 25.92           H  
ATOM   2370  HB2 ALA A 162      65.800  -1.027  12.842  1.00 25.92           H  
ATOM   2371  HB3 ALA A 162      67.558  -1.216  12.964  1.00 25.92           H  
ATOM   2372  O   ALA A 162      65.717   1.371  14.447  1.00 25.92           O  
ATOM   2373  N   LEU A 163      67.979   1.518  14.513  1.00 23.33           N  
ATOM   2374  H   LEU A 163      68.772   1.533  13.889  1.00 23.33           H  
ATOM   2375  CA  LEU A 163      68.294   1.226  15.913  1.00 23.33           C  
ATOM   2376  HA  LEU A 163      68.413   0.146  16.001  1.00 23.33           H  
ATOM   2377  C   LEU A 163      67.213   1.610  16.902  1.00 23.33           C  
ATOM   2378  CB  LEU A 163      69.641   1.896  16.251  1.00 23.33           C  
ATOM   2379  HB2 LEU A 163      70.262   1.823  15.357  1.00 23.33           H  
ATOM   2380  HB3 LEU A 163      69.514   2.959  16.454  1.00 23.33           H  
ATOM   2381  O   LEU A 163      66.680   0.729  17.557  1.00 23.33           O  
ATOM   2382  CG  LEU A 163      70.436   1.240  17.393  1.00 23.33           C  
ATOM   2383  HG  LEU A 163      70.500   0.167  17.214  1.00 23.33           H  
ATOM   2384  CD1 LEU A 163      71.851   1.815  17.333  1.00 23.33           C  
ATOM   2385 HD11 LEU A 163      71.820   2.898  17.455  1.00 23.33           H  
ATOM   2386 HD12 LEU A 163      72.455   1.382  18.131  1.00 23.33           H  
ATOM   2387 HD13 LEU A 163      72.306   1.558  16.376  1.00 23.33           H  
ATOM   2388  CD2 LEU A 163      69.899   1.474  18.802  1.00 23.33           C  
ATOM   2389 HD21 LEU A 163      70.573   1.049  19.546  1.00 23.33           H  
ATOM   2390 HD22 LEU A 163      68.929   0.991  18.921  1.00 23.33           H  
ATOM   2391 HD23 LEU A 163      69.770   2.539  18.993  1.00 23.33           H  
ATOM   2392  N   GLY A 164      67.018   2.914  17.035  1.00 25.59           N  
ATOM   2393  H   GLY A 164      67.528   3.554  16.444  1.00 25.59           H  
ATOM   2394  CA  GLY A 164      66.272   3.428  18.138  1.00 25.59           C  
ATOM   2395  HA2 GLY A 164      65.851   2.589  18.691  1.00 25.59           H  
ATOM   2396  HA3 GLY A 164      66.943   3.947  18.822  1.00 25.59           H  
ATOM   2397  C   GLY A 164      65.184   4.384  17.745  1.00 25.59           C  
ATOM   2398  O   GLY A 164      64.558   4.818  18.646  1.00 25.59           O  
ATOM   2399  N   ARG A 165      65.015   4.888  16.520  1.00 30.17           N  
ATOM   2400  H   ARG A 165      65.349   4.339  15.741  1.00 30.17           H  
ATOM   2401  CA  ARG A 165      64.452   6.253  16.320  1.00 30.17           C  
ATOM   2402  HA  ARG A 165      65.122   6.966  16.800  1.00 30.17           H  
ATOM   2403  C   ARG A 165      63.073   6.527  16.977  1.00 30.17           C  
ATOM   2404  CB  ARG A 165      64.403   6.554  14.809  1.00 30.17           C  
ATOM   2405  HB2 ARG A 165      63.668   7.337  14.622  1.00 30.17           H  
ATOM   2406  HB3 ARG A 165      64.104   5.664  14.257  1.00 30.17           H  
ATOM   2407  O   ARG A 165      62.069   6.350  16.288  1.00 30.17           O  
ATOM   2408  CG  ARG A 165      65.752   7.075  14.308  1.00 30.17           C  
ATOM   2409  HG2 ARG A 165      66.530   6.330  14.477  1.00 30.17           H  
ATOM   2410  HG3 ARG A 165      66.006   7.969  14.877  1.00 30.17           H  
ATOM   2411  CD  ARG A 165      65.686   7.458  12.824  1.00 30.17           C  
ATOM   2412  HD2 ARG A 165      64.649   7.628  12.535  1.00 30.17           H  
ATOM   2413  HD3 ARG A 165      66.234   8.391  12.695  1.00 30.17           H  
ATOM   2414  NE  ARG A 165      66.298   6.437  11.954  1.00 30.17           N  
ATOM   2415  HE  ARG A 165      66.722   5.634  12.396  1.00 30.17           H  
ATOM   2416  NH1 ARG A 165      65.813   7.435   9.947  1.00 30.17           N  
ATOM   2417 HH11 ARG A 165      65.916   7.457   8.942  1.00 30.17           H  
ATOM   2418 HH12 ARG A 165      65.233   8.101  10.437  1.00 30.17           H  
ATOM   2419  NH2 ARG A 165      67.107   5.629   9.990  1.00 30.17           N  
ATOM   2420 HH21 ARG A 165      67.473   4.826  10.481  1.00 30.17           H  
ATOM   2421 HH22 ARG A 165      67.228   5.675   8.988  1.00 30.17           H  
ATOM   2422  CZ  ARG A 165      66.403   6.502  10.641  1.00 30.17           C  
ATOM   2423  N   GLU A 166      62.950   7.114  18.198  1.00 27.20           N  
ATOM   2424  H   GLU A 166      61.986   7.312  18.428  1.00 27.20           H  
ATOM   2425  CA  GLU A 166      63.916   7.240  19.344  1.00 27.20           C  
ATOM   2426  HA  GLU A 166      64.910   6.963  18.993  1.00 27.20           H  
ATOM   2427  C   GLU A 166      63.644   6.375  20.631  1.00 27.20           C  
ATOM   2428  CB  GLU A 166      64.104   8.687  19.778  1.00 27.20           C  
ATOM   2429  HB2 GLU A 166      64.140   9.329  18.897  1.00 27.20           H  
ATOM   2430  HB3 GLU A 166      63.263   8.989  20.403  1.00 27.20           H  
ATOM   2431  O   GLU A 166      64.565   5.784  21.182  1.00 27.20           O  
ATOM   2432  CG  GLU A 166      65.439   8.820  20.540  1.00 27.20           C  
ATOM   2433  HG2 GLU A 166      65.472   8.121  21.375  1.00 27.20           H  
ATOM   2434  HG3 GLU A 166      66.254   8.575  19.859  1.00 27.20           H  
ATOM   2435  CD  GLU A 166      65.670  10.214  21.121  1.00 27.20           C  
ATOM   2436  OE1 GLU A 166      66.854  10.562  21.341  1.00 27.20           O  
ATOM   2437  OE2 GLU A 166      64.674  10.940  21.343  1.00 27.20           O  
ATOM   2438  N   LEU A 167      62.433   6.396  21.206  1.00 25.99           N  
ATOM   2439  H   LEU A 167      61.701   6.877  20.703  1.00 25.99           H  
ATOM   2440  CA  LEU A 167      62.165   6.060  22.623  1.00 25.99           C  
ATOM   2441  HA  LEU A 167      63.023   5.514  23.014  1.00 25.99           H  
ATOM   2442  C   LEU A 167      60.936   5.176  22.973  1.00 25.99           C  
ATOM   2443  CB  LEU A 167      62.053   7.399  23.374  1.00 25.99           C  
ATOM   2444  HB2 LEU A 167      61.868   8.187  22.644  1.00 25.99           H  
ATOM   2445  HB3 LEU A 167      61.206   7.381  24.059  1.00 25.99           H  
ATOM   2446  O   LEU A 167      61.092   4.152  23.623  1.00 25.99           O  
ATOM   2447  CG  LEU A 167      63.286   7.839  24.158  1.00 25.99           C  
ATOM   2448  HG  LEU A 167      64.185   7.714  23.554  1.00 25.99           H  
ATOM   2449  CD1 LEU A 167      63.115   9.321  24.500  1.00 25.99           C  
ATOM   2450 HD11 LEU A 167      63.960   9.659  25.101  1.00 25.99           H  
ATOM   2451 HD12 LEU A 167      62.181   9.480  25.040  1.00 25.99           H  
ATOM   2452 HD13 LEU A 167      63.104   9.903  23.579  1.00 25.99           H  
ATOM   2453  CD2 LEU A 167      63.426   7.055  25.464  1.00 25.99           C  
ATOM   2454 HD21 LEU A 167      64.311   7.398  26.000  1.00 25.99           H  
ATOM   2455 HD22 LEU A 167      63.547   5.997  25.232  1.00 25.99           H  
ATOM   2456 HD23 LEU A 167      62.536   7.190  26.079  1.00 25.99           H  
ATOM   2457  N   ASP A 168      59.655   5.485  22.717  1.00 34.36           N  
ATOM   2458  H   ASP A 168      59.041   4.858  23.218  1.00 34.36           H  
ATOM   2459  CA  ASP A 168      58.925   6.399  21.801  1.00 34.36           C  
ATOM   2460  HA  ASP A 168      57.891   6.058  21.851  1.00 34.36           H  
ATOM   2461  C   ASP A 168      59.251   6.235  20.317  1.00 34.36           C  
ATOM   2462  CB  ASP A 168      58.856   7.873  22.248  1.00 34.36           C  
ATOM   2463  HB2 ASP A 168      59.846   8.330  22.261  1.00 34.36           H  
ATOM   2464  HB3 ASP A 168      58.284   8.424  21.501  1.00 34.36           H  
ATOM   2465  O   ASP A 168      58.666   6.875  19.447  1.00 34.36           O  
ATOM   2466  CG  ASP A 168      58.135   8.090  23.580  1.00 34.36           C  
ATOM   2467  OD1 ASP A 168      57.164   7.343  23.849  1.00 34.36           O  
ATOM   2468  OD2 ASP A 168      58.513   9.040  24.302  1.00 34.36           O  
ATOM   2469  N   GLY A 169      60.159   5.321  20.034  1.00 22.54           N  
ATOM   2470  H   GLY A 169      60.504   4.757  20.797  1.00 22.54           H  
ATOM   2471  CA  GLY A 169      60.666   5.000  18.727  1.00 22.54           C  
ATOM   2472  HA2 GLY A 169      59.877   4.480  18.183  1.00 22.54           H  
ATOM   2473  HA3 GLY A 169      60.853   5.928  18.186  1.00 22.54           H  
ATOM   2474  C   GLY A 169      61.872   4.057  18.729  1.00 22.54           C  
ATOM   2475  O   GLY A 169      62.302   3.711  17.631  1.00 22.54           O  
ATOM   2476  N   ASP A 170      62.353   3.621  19.910  1.00 22.03           N  
ATOM   2477  H   ASP A 170      62.039   4.036  20.776  1.00 22.03           H  
ATOM   2478  CA  ASP A 170      63.297   2.498  20.062  1.00 22.03           C  
ATOM   2479  HA  ASP A 170      64.218   2.744  19.535  1.00 22.03           H  
ATOM   2480  C   ASP A 170      62.777   1.238  19.355  1.00 22.03           C  
ATOM   2481  CB  ASP A 170      63.701   2.284  21.550  1.00 22.03           C  
ATOM   2482  HB2 ASP A 170      63.451   1.257  21.817  1.00 22.03           H  
ATOM   2483  HB3 ASP A 170      63.069   2.917  22.174  1.00 22.03           H  
ATOM   2484  O   ASP A 170      61.559   0.948  19.486  1.00 22.03           O  
ATOM   2485  CG  ASP A 170      65.183   2.523  21.981  1.00 22.03           C  
ATOM   2486  OD1 ASP A 170      66.093   2.795  21.159  1.00 22.03           O  
ATOM   2487  OD2 ASP A 170      65.432   2.360  23.207  1.00 22.03           O  
ATOM   2488  OXT ASP A 170      63.593   0.577  18.679  1.00 22.03           O  
TER    2489      ASP A 170                                                       
ATOM   2489  N   MET B   1      43.228 -25.099  29.539  1.00 75.52           N  
ATOM   2490  H   MET B   1      44.227 -25.194  29.653  1.00 75.52           H  
ATOM   2491  H2  MET B   1      42.900 -25.832  28.926  1.00 75.52           H  
ATOM   2492  H3  MET B   1      42.775 -25.161  30.439  1.00 75.52           H  
ATOM   2493  CA  MET B   1      42.942 -23.794  28.933  1.00 75.52           C  
ATOM   2494  HA  MET B   1      43.507 -23.740  28.003  1.00 75.52           H  
ATOM   2495  C   MET B   1      43.437 -22.695  29.853  1.00 75.52           C  
ATOM   2496  CB  MET B   1      41.466 -23.629  28.558  1.00 75.52           C  
ATOM   2497  HB2 MET B   1      41.081 -22.700  28.979  1.00 75.52           H  
ATOM   2498  HB3 MET B   1      40.866 -24.457  28.938  1.00 75.52           H  
ATOM   2499  O   MET B   1      42.916 -22.569  30.963  1.00 75.52           O  
ATOM   2500  CG  MET B   1      41.347 -23.565  27.038  1.00 75.52           C  
ATOM   2501  HG2 MET B   1      41.553 -24.543  26.603  1.00 75.52           H  
ATOM   2502  HG3 MET B   1      42.105 -22.874  26.669  1.00 75.52           H  
ATOM   2503  SD  MET B   1      39.742 -22.974  26.473  1.00 75.52           S  
ATOM   2504  CE  MET B   1      38.872 -24.543  26.224  1.00 75.52           C  
ATOM   2505  HE1 MET B   1      38.814 -25.098  27.160  1.00 75.52           H  
ATOM   2506  HE2 MET B   1      37.866 -24.333  25.862  1.00 75.52           H  
ATOM   2507  HE3 MET B   1      39.392 -25.133  25.469  1.00 75.52           H  
ATOM   2508  N   THR B   2      44.476 -21.975  29.438  1.00 89.16           N  
ATOM   2509  H   THR B   2      44.807 -22.127  28.497  1.00 89.16           H  
ATOM   2510  CA  THR B   2      44.922 -20.743  30.102  1.00 89.16           C  
ATOM   2511  HA  THR B   2      45.166 -20.965  31.141  1.00 89.16           H  
ATOM   2512  C   THR B   2      43.790 -19.718  30.093  1.00 89.16           C  
ATOM   2513  CB  THR B   2      46.173 -20.147  29.433  1.00 89.16           C  
ATOM   2514  HB  THR B   2      46.492 -19.275  30.004  1.00 89.16           H  
ATOM   2515  O   THR B   2      42.833 -19.845  29.327  1.00 89.16           O  
ATOM   2516  CG2 THR B   2      47.338 -21.132  29.366  1.00 89.16           C  
ATOM   2517 HG21 THR B   2      48.220 -20.623  28.977  1.00 89.16           H  
ATOM   2518 HG22 THR B   2      47.097 -21.969  28.710  1.00 89.16           H  
ATOM   2519 HG23 THR B   2      47.563 -21.507  30.364  1.00 89.16           H  
ATOM   2520  OG1 THR B   2      45.875 -19.739  28.126  1.00 89.16           O  
ATOM   2521  HG1 THR B   2      46.493 -20.169  27.530  1.00 89.16           H  
ATOM   2522  N   ASP B   3      43.863 -18.711  30.960  1.00 82.29           N  
ATOM   2523  H   ASP B   3      44.654 -18.614  31.580  1.00 82.29           H  
ATOM   2524  CA  ASP B   3      42.838 -17.665  30.975  1.00 82.29           C  
ATOM   2525  HA  ASP B   3      41.871 -18.144  31.130  1.00 82.29           H  
ATOM   2526  C   ASP B   3      42.765 -16.944  29.616  1.00 82.29           C  
ATOM   2527  CB  ASP B   3      43.111 -16.712  32.146  1.00 82.29           C  
ATOM   2528  HB2 ASP B   3      43.802 -15.929  31.834  1.00 82.29           H  
ATOM   2529  HB3 ASP B   3      43.575 -17.265  32.962  1.00 82.29           H  
ATOM   2530  O   ASP B   3      41.681 -16.759  29.068  1.00 82.29           O  
ATOM   2531  CG  ASP B   3      41.811 -16.113  32.677  1.00 82.29           C  
ATOM   2532  OD1 ASP B   3      40.903 -16.932  32.975  1.00 82.29           O  
ATOM   2533  OD2 ASP B   3      41.764 -14.875  32.819  1.00 82.29           O  
ATOM   2534  N   SER B   4      43.926 -16.702  28.995  1.00 83.98           N  
ATOM   2535  H   SER B   4      44.788 -16.839  29.503  1.00 83.98           H  
ATOM   2536  CA  SER B   4      44.041 -16.174  27.632  1.00 83.98           C  
ATOM   2537  HA  SER B   4      43.582 -15.186  27.601  1.00 83.98           H  
ATOM   2538  C   SER B   4      43.335 -17.047  26.587  1.00 83.98           C  
ATOM   2539  CB  SER B   4      45.521 -16.034  27.254  1.00 83.98           C  
ATOM   2540  HB2 SER B   4      45.971 -17.025  27.192  1.00 83.98           H  
ATOM   2541  HB3 SER B   4      45.606 -15.550  26.281  1.00 83.98           H  
ATOM   2542  O   SER B   4      42.614 -16.515  25.746  1.00 83.98           O  
ATOM   2543  OG  SER B   4      46.217 -15.277  28.227  1.00 83.98           O  
ATOM   2544  HG  SER B   4      46.128 -14.345  28.016  1.00 83.98           H  
ATOM   2545  N   GLU B   5      43.486 -18.376  26.639  1.00 87.37           N  
ATOM   2546  H   GLU B   5      44.082 -18.776  27.349  1.00 87.37           H  
ATOM   2547  CA  GLU B   5      42.812 -19.283  25.694  1.00 87.37           C  
ATOM   2548  HA  GLU B   5      43.025 -18.964  24.674  1.00 87.37           H  
ATOM   2549  C   GLU B   5      41.283 -19.257  25.857  1.00 87.37           C  
ATOM   2550  CB  GLU B   5      43.319 -20.720  25.867  1.00 87.37           C  
ATOM   2551  HB2 GLU B   5      42.650 -21.377  25.310  1.00 87.37           H  
ATOM   2552  HB3 GLU B   5      43.258 -20.969  26.927  1.00 87.37           H  
ATOM   2553  O   GLU B   5      40.566 -19.201  24.857  1.00 87.37           O  
ATOM   2554  CG  GLU B   5      44.739 -20.981  25.340  1.00 87.37           C  
ATOM   2555  HG2 GLU B   5      45.408 -20.187  25.673  1.00 87.37           H  
ATOM   2556  HG3 GLU B   5      44.710 -20.939  24.251  1.00 87.37           H  
ATOM   2557  CD  GLU B   5      45.309 -22.341  25.792  1.00 87.37           C  
ATOM   2558  OE1 GLU B   5      46.224 -22.851  25.121  1.00 87.37           O  
ATOM   2559  OE2 GLU B   5      44.889 -22.858  26.859  1.00 87.37           O  
ATOM   2560  N   LYS B   6      40.767 -19.227  27.096  1.00 86.74           N  
ATOM   2561  H   LYS B   6      41.409 -19.216  27.876  1.00 86.74           H  
ATOM   2562  CA  LYS B   6      39.314 -19.127  27.341  1.00 86.74           C  
ATOM   2563  HA  LYS B   6      38.801 -19.928  26.809  1.00 86.74           H  
ATOM   2564  C   LYS B   6      38.754 -17.813  26.809  1.00 86.74           C  
ATOM   2565  CB  LYS B   6      38.986 -19.199  28.836  1.00 86.74           C  
ATOM   2566  HB2 LYS B   6      39.496 -18.380  29.343  1.00 86.74           H  
ATOM   2567  HB3 LYS B   6      37.912 -19.058  28.959  1.00 86.74           H  
ATOM   2568  O   LYS B   6      37.717 -17.792  26.150  1.00 86.74           O  
ATOM   2569  CG  LYS B   6      39.379 -20.517  29.500  1.00 86.74           C  
ATOM   2570  HG2 LYS B   6      40.454 -20.655  29.384  1.00 86.74           H  
ATOM   2571  HG3 LYS B   6      38.847 -21.351  29.042  1.00 86.74           H  
ATOM   2572  CD  LYS B   6      39.044 -20.429  30.990  1.00 86.74           C  
ATOM   2573  HD2 LYS B   6      39.336 -19.442  31.351  1.00 86.74           H  
ATOM   2574  HD3 LYS B   6      37.971 -20.550  31.133  1.00 86.74           H  
ATOM   2575  CE  LYS B   6      39.816 -21.476  31.788  1.00 86.74           C  
ATOM   2576  HE2 LYS B   6      40.854 -21.456  31.456  1.00 86.74           H  
ATOM   2577  HE3 LYS B   6      39.404 -22.463  31.582  1.00 86.74           H  
ATOM   2578  NZ  LYS B   6      39.749 -21.145  33.230  1.00 86.74           N  
ATOM   2579  HZ1 LYS B   6      40.098 -20.207  33.366  1.00 86.74           H  
ATOM   2580  HZ2 LYS B   6      38.795 -21.160  33.560  1.00 86.74           H  
ATOM   2581  HZ3 LYS B   6      40.319 -21.774  33.778  1.00 86.74           H  
ATOM   2582  N   VAL B   7      39.436 -16.705  27.101  1.00 85.91           N  
ATOM   2583  H   VAL B   7      40.273 -16.788  27.661  1.00 85.91           H  
ATOM   2584  CA  VAL B   7      39.008 -15.373  26.663  1.00 85.91           C  
ATOM   2585  HA  VAL B   7      37.975 -15.219  26.974  1.00 85.91           H  
ATOM   2586  C   VAL B   7      39.020 -15.271  25.135  1.00 85.91           C  
ATOM   2587  CB  VAL B   7      39.863 -14.287  27.336  1.00 85.91           C  
ATOM   2588  HB  VAL B   7      40.920 -14.488  27.162  1.00 85.91           H  
ATOM   2589  O   VAL B   7      38.094 -14.695  24.565  1.00 85.91           O  
ATOM   2590  CG1 VAL B   7      39.521 -12.899  26.798  1.00 85.91           C  
ATOM   2591 HG11 VAL B   7      39.909 -12.779  25.786  1.00 85.91           H  
ATOM   2592 HG12 VAL B   7      38.442 -12.745  26.797  1.00 85.91           H  
ATOM   2593 HG13 VAL B   7      39.981 -12.156  27.450  1.00 85.91           H  
ATOM   2594  CG2 VAL B   7      39.597 -14.239  28.849  1.00 85.91           C  
ATOM   2595 HG21 VAL B   7      39.744 -15.218  29.305  1.00 85.91           H  
ATOM   2596 HG22 VAL B   7      40.290 -13.545  29.324  1.00 85.91           H  
ATOM   2597 HG23 VAL B   7      38.575 -13.917  29.044  1.00 85.91           H  
ATOM   2598  N   ALA B   8      39.989 -15.896  24.459  1.00 85.97           N  
ATOM   2599  H   ALA B   8      40.741 -16.334  24.972  1.00 85.97           H  
ATOM   2600  CA  ALA B   8      40.024 -15.958  22.999  1.00 85.97           C  
ATOM   2601  HA  ALA B   8      40.011 -14.938  22.616  1.00 85.97           H  
ATOM   2602  C   ALA B   8      38.802 -16.685  22.401  1.00 85.97           C  
ATOM   2603  CB  ALA B   8      41.343 -16.611  22.567  1.00 85.97           C  
ATOM   2604  HB1 ALA B   8      41.414 -16.605  21.479  1.00 85.97           H  
ATOM   2605  HB2 ALA B   8      42.183 -16.053  22.979  1.00 85.97           H  
ATOM   2606  HB3 ALA B   8      41.389 -17.640  22.923  1.00 85.97           H  
ATOM   2607  O   ALA B   8      38.238 -16.215  21.410  1.00 85.97           O  
ATOM   2608  N   GLU B   9      38.346 -17.793  23.000  1.00 87.17           N  
ATOM   2609  H   GLU B   9      38.848 -18.164  23.794  1.00 87.17           H  
ATOM   2610  CA  GLU B   9      37.119 -18.480  22.563  1.00 87.17           C  
ATOM   2611  HA  GLU B   9      37.181 -18.662  21.490  1.00 87.17           H  
ATOM   2612  C   GLU B   9      35.860 -17.633  22.777  1.00 87.17           C  
ATOM   2613  CB  GLU B   9      36.950 -19.833  23.268  1.00 87.17           C  
ATOM   2614  HB2 GLU B   9      35.906 -20.135  23.174  1.00 87.17           H  
ATOM   2615  HB3 GLU B   9      37.188 -19.736  24.327  1.00 87.17           H  
ATOM   2616  O   GLU B   9      35.037 -17.518  21.862  1.00 87.17           O  
ATOM   2617  CG  GLU B   9      37.812 -20.928  22.629  1.00 87.17           C  
ATOM   2618  HG2 GLU B   9      38.863 -20.704  22.809  1.00 87.17           H  
ATOM   2619  HG3 GLU B   9      37.648 -20.910  21.551  1.00 87.17           H  
ATOM   2620  CD  GLU B   9      37.483 -22.334  23.158  1.00 87.17           C  
ATOM   2621  OE1 GLU B   9      37.870 -23.292  22.451  1.00 87.17           O  
ATOM   2622  OE2 GLU B   9      36.835 -22.450  24.223  1.00 87.17           O  
ATOM   2623  N   TYR B  10      35.721 -16.987  23.940  1.00 85.55           N  
ATOM   2624  H   TYR B  10      36.403 -17.149  24.668  1.00 85.55           H  
ATOM   2625  CA  TYR B  10      34.584 -16.102  24.206  1.00 85.55           C  
ATOM   2626  HA  TYR B  10      33.666 -16.666  24.046  1.00 85.55           H  
ATOM   2627  C   TYR B  10      34.541 -14.914  23.241  1.00 85.55           C  
ATOM   2628  CB  TYR B  10      34.613 -15.604  25.658  1.00 85.55           C  
ATOM   2629  HB2 TYR B  10      33.889 -14.796  25.760  1.00 85.55           H  
ATOM   2630  HB3 TYR B  10      35.597 -15.187  25.872  1.00 85.55           H  
ATOM   2631  O   TYR B  10      33.478 -14.597  22.700  1.00 85.55           O  
ATOM   2632  CG  TYR B  10      34.261 -16.654  26.693  1.00 85.55           C  
ATOM   2633  CD1 TYR B  10      33.028 -17.333  26.616  1.00 85.55           C  
ATOM   2634  HD1 TYR B  10      32.335 -17.115  25.817  1.00 85.55           H  
ATOM   2635  CD2 TYR B  10      35.147 -16.930  27.753  1.00 85.55           C  
ATOM   2636  HD2 TYR B  10      36.091 -16.409  27.814  1.00 85.55           H  
ATOM   2637  CE1 TYR B  10      32.692 -18.301  27.580  1.00 85.55           C  
ATOM   2638  HE1 TYR B  10      31.755 -18.834  27.525  1.00 85.55           H  
ATOM   2639  CE2 TYR B  10      34.813 -17.893  28.723  1.00 85.55           C  
ATOM   2640  HE2 TYR B  10      35.499 -18.102  29.530  1.00 85.55           H  
ATOM   2641  OH  TYR B  10      33.252 -19.508  29.569  1.00 85.55           O  
ATOM   2642  HH  TYR B  10      33.942 -19.605  30.229  1.00 85.55           H  
ATOM   2643  CZ  TYR B  10      33.584 -18.582  28.633  1.00 85.55           C  
ATOM   2644  N   LEU B  11      35.690 -14.287  22.967  1.00 84.15           N  
ATOM   2645  H   LEU B  11      36.526 -14.579  23.452  1.00 84.15           H  
ATOM   2646  CA  LEU B  11      35.778 -13.165  22.034  1.00 84.15           C  
ATOM   2647  HA  LEU B  11      35.044 -12.421  22.343  1.00 84.15           H  
ATOM   2648  C   LEU B  11      35.428 -13.596  20.604  1.00 84.15           C  
ATOM   2649  CB  LEU B  11      37.187 -12.553  22.118  1.00 84.15           C  
ATOM   2650  HB2 LEU B  11      37.471 -12.444  23.165  1.00 84.15           H  
ATOM   2651  HB3 LEU B  11      37.894 -13.242  21.654  1.00 84.15           H  
ATOM   2652  O   LEU B  11      34.710 -12.876  19.904  1.00 84.15           O  
ATOM   2653  CG  LEU B  11      37.299 -11.173  21.443  1.00 84.15           C  
ATOM   2654  HG  LEU B  11      36.880 -11.218  20.438  1.00 84.15           H  
ATOM   2655  CD1 LEU B  11      36.569 -10.090  22.243  1.00 84.15           C  
ATOM   2656 HD11 LEU B  11      36.960 -10.045  23.260  1.00 84.15           H  
ATOM   2657 HD12 LEU B  11      36.718  -9.121  21.767  1.00 84.15           H  
ATOM   2658 HD13 LEU B  11      35.498 -10.293  22.271  1.00 84.15           H  
ATOM   2659  CD2 LEU B  11      38.767 -10.771  21.329  1.00 84.15           C  
ATOM   2660 HD21 LEU B  11      38.849  -9.800  20.841  1.00 84.15           H  
ATOM   2661 HD22 LEU B  11      39.219 -10.712  22.319  1.00 84.15           H  
ATOM   2662 HD23 LEU B  11      39.307 -11.506  20.733  1.00 84.15           H  
ATOM   2663  N   ARG B  12      35.864 -14.795  20.186  1.00 86.72           N  
ATOM   2664  H   ARG B  12      36.469 -15.316  20.804  1.00 86.72           H  
ATOM   2665  CA  ARG B  12      35.499 -15.385  18.889  1.00 86.72           C  
ATOM   2666  HA  ARG B  12      35.764 -14.681  18.100  1.00 86.72           H  
ATOM   2667  C   ARG B  12      33.991 -15.613  18.781  1.00 86.72           C  
ATOM   2668  CB  ARG B  12      36.284 -16.687  18.671  1.00 86.72           C  
ATOM   2669  HB2 ARG B  12      35.958 -17.434  19.395  1.00 86.72           H  
ATOM   2670  HB3 ARG B  12      37.343 -16.488  18.835  1.00 86.72           H  
ATOM   2671  O   ARG B  12      33.400 -15.276  17.758  1.00 86.72           O  
ATOM   2672  CG  ARG B  12      36.100 -17.243  17.248  1.00 86.72           C  
ATOM   2673  HG2 ARG B  12      36.510 -16.536  16.527  1.00 86.72           H  
ATOM   2674  HG3 ARG B  12      35.038 -17.373  17.038  1.00 86.72           H  
ATOM   2675  CD  ARG B  12      36.774 -18.610  17.073  1.00 86.72           C  
ATOM   2676  HD2 ARG B  12      36.329 -19.301  17.789  1.00 86.72           H  
ATOM   2677  HD3 ARG B  12      36.556 -18.978  16.070  1.00 86.72           H  
ATOM   2678  NE  ARG B  12      38.240 -18.537  17.245  1.00 86.72           N  
ATOM   2679  HE  ARG B  12      38.706 -17.757  16.802  1.00 86.72           H  
ATOM   2680  NH1 ARG B  12      38.537 -20.416  18.552  1.00 86.72           N  
ATOM   2681 HH11 ARG B  12      39.133 -21.004  19.118  1.00 86.72           H  
ATOM   2682 HH12 ARG B  12      37.546 -20.607  18.537  1.00 86.72           H  
ATOM   2683  NH2 ARG B  12      40.294 -19.166  17.998  1.00 86.72           N  
ATOM   2684 HH21 ARG B  12      40.869 -19.798  18.535  1.00 86.72           H  
ATOM   2685 HH22 ARG B  12      40.715 -18.365  17.549  1.00 86.72           H  
ATOM   2686  CZ  ARG B  12      39.009 -19.372  17.928  1.00 86.72           C  
ATOM   2687  N   ARG B  13      33.344 -16.147  19.824  1.00 86.11           N  
ATOM   2688  H   ARG B  13      33.882 -16.428  20.631  1.00 86.11           H  
ATOM   2689  CA  ARG B  13      31.884 -16.339  19.817  1.00 86.11           C  
ATOM   2690  HA  ARG B  13      31.631 -16.874  18.901  1.00 86.11           H  
ATOM   2691  C   ARG B  13      31.143 -15.005  19.731  1.00 86.11           C  
ATOM   2692  CB  ARG B  13      31.439 -17.165  21.038  1.00 86.11           C  
ATOM   2693  HB2 ARG B  13      31.688 -16.619  21.948  1.00 86.11           H  
ATOM   2694  HB3 ARG B  13      31.982 -18.110  21.055  1.00 86.11           H  
ATOM   2695  O   ARG B  13      30.256 -14.869  18.895  1.00 86.11           O  
ATOM   2696  CG  ARG B  13      29.926 -17.455  21.041  1.00 86.11           C  
ATOM   2697  HG2 ARG B  13      29.655 -17.921  21.988  1.00 86.11           H  
ATOM   2698  HG3 ARG B  13      29.376 -16.516  20.972  1.00 86.11           H  
ATOM   2699  CD  ARG B  13      29.504 -18.392  19.900  1.00 86.11           C  
ATOM   2700  HD2 ARG B  13      30.072 -18.168  18.997  1.00 86.11           H  
ATOM   2701  HD3 ARG B  13      29.723 -19.417  20.199  1.00 86.11           H  
ATOM   2702  NE  ARG B  13      28.081 -18.244  19.569  1.00 86.11           N  
ATOM   2703  HE  ARG B  13      27.647 -17.357  19.781  1.00 86.11           H  
ATOM   2704  NH1 ARG B  13      27.829 -20.193  18.368  1.00 86.11           N  
ATOM   2705 HH11 ARG B  13      27.241 -20.788  17.802  1.00 86.11           H  
ATOM   2706 HH12 ARG B  13      28.761 -20.475  18.634  1.00 86.11           H  
ATOM   2707  NH2 ARG B  13      26.161 -18.724  18.480  1.00 86.11           N  
ATOM   2708 HH21 ARG B  13      25.608 -19.290  17.853  1.00 86.11           H  
ATOM   2709 HH22 ARG B  13      25.990 -17.729  18.510  1.00 86.11           H  
ATOM   2710  CZ  ARG B  13      27.365 -19.059  18.818  1.00 86.11           C  
ATOM   2711  N   ALA B  14      31.545 -14.018  20.531  1.00 86.79           N  
ATOM   2712  H   ALA B  14      32.273 -14.210  21.205  1.00 86.79           H  
ATOM   2713  CA  ALA B  14      30.928 -12.693  20.529  1.00 86.79           C  
ATOM   2714  HA  ALA B  14      29.866 -12.804  20.746  1.00 86.79           H  
ATOM   2715  C   ALA B  14      31.047 -11.995  19.162  1.00 86.79           C  
ATOM   2716  CB  ALA B  14      31.569 -11.856  21.642  1.00 86.79           C  
ATOM   2717  HB1 ALA B  14      31.096 -10.875  21.681  1.00 86.79           H  
ATOM   2718  HB2 ALA B  14      31.434 -12.353  22.603  1.00 86.79           H  
ATOM   2719  HB3 ALA B  14      32.635 -11.731  21.454  1.00 86.79           H  
ATOM   2720  O   ALA B  14      30.077 -11.408  18.686  1.00 86.79           O  
ATOM   2721  N   THR B  15      32.205 -12.092  18.499  1.00 85.66           N  
ATOM   2722  H   THR B  15      32.971 -12.587  18.934  1.00 85.66           H  
ATOM   2723  CA  THR B  15      32.400 -11.521  17.154  1.00 85.66           C  
ATOM   2724  HA  THR B  15      32.009 -10.504  17.161  1.00 85.66           H  
ATOM   2725  C   THR B  15      31.603 -12.258  16.078  1.00 85.66           C  
ATOM   2726  CB  THR B  15      33.880 -11.441  16.740  1.00 85.66           C  
ATOM   2727  HB  THR B  15      33.941 -11.440  15.652  1.00 85.66           H  
ATOM   2728  O   THR B  15      31.053 -11.604  15.191  1.00 85.66           O  
ATOM   2729  CG2 THR B  15      34.536 -10.159  17.238  1.00 85.66           C  
ATOM   2730 HG21 THR B  15      34.479 -10.107  18.326  1.00 85.66           H  
ATOM   2731 HG22 THR B  15      35.582 -10.143  16.932  1.00 85.66           H  
ATOM   2732 HG23 THR B  15      34.032  -9.294  16.808  1.00 85.66           H  
ATOM   2733  OG1 THR B  15      34.642 -12.518  17.229  1.00 85.66           O  
ATOM   2734  HG1 THR B  15      34.716 -12.441  18.183  1.00 85.66           H  
ATOM   2735  N   LEU B  16      31.467 -13.587  16.167  1.00 89.33           N  
ATOM   2736  H   LEU B  16      31.975 -14.078  16.889  1.00 89.33           H  
ATOM   2737  CA  LEU B  16      30.595 -14.357  15.272  1.00 89.33           C  
ATOM   2738  HA  LEU B  16      30.843 -14.104  14.241  1.00 89.33           H  
ATOM   2739  C   LEU B  16      29.116 -13.986  15.451  1.00 89.33           C  
ATOM   2740  CB  LEU B  16      30.808 -15.865  15.493  1.00 89.33           C  
ATOM   2741  HB2 LEU B  16      30.785 -16.066  16.564  1.00 89.33           H  
ATOM   2742  HB3 LEU B  16      29.975 -16.406  15.043  1.00 89.33           H  
ATOM   2743  O   LEU B  16      28.438 -13.723  14.459  1.00 89.33           O  
ATOM   2744  CG  LEU B  16      32.116 -16.418  14.901  1.00 89.33           C  
ATOM   2745  HG  LEU B  16      32.963 -15.821  15.240  1.00 89.33           H  
ATOM   2746  CD1 LEU B  16      32.316 -17.861  15.370  1.00 89.33           C  
ATOM   2747 HD11 LEU B  16      33.244 -18.258  14.960  1.00 89.33           H  
ATOM   2748 HD12 LEU B  16      32.377 -17.881  16.458  1.00 89.33           H  
ATOM   2749 HD13 LEU B  16      31.481 -18.481  15.043  1.00 89.33           H  
ATOM   2750  CD2 LEU B  16      32.101 -16.416  13.369  1.00 89.33           C  
ATOM   2751 HD21 LEU B  16      31.239 -16.975  13.005  1.00 89.33           H  
ATOM   2752 HD22 LEU B  16      32.061 -15.391  13.000  1.00 89.33           H  
ATOM   2753 HD23 LEU B  16      33.015 -16.878  12.997  1.00 89.33           H  
ATOM   2754  N   ASP B  17      28.637 -13.902  16.694  1.00 87.11           N  
ATOM   2755  H   ASP B  17      29.238 -14.164  17.462  1.00 87.11           H  
ATOM   2756  CA  ASP B  17      27.253 -13.520  16.998  1.00 87.11           C  
ATOM   2757  HA  ASP B  17      26.578 -14.162  16.433  1.00 87.11           H  
ATOM   2758  C   ASP B  17      26.958 -12.072  16.571  1.00 87.11           C  
ATOM   2759  CB  ASP B  17      26.966 -13.712  18.500  1.00 87.11           C  
ATOM   2760  HB2 ASP B  17      27.745 -13.219  19.082  1.00 87.11           H  
ATOM   2761  HB3 ASP B  17      26.020 -13.224  18.734  1.00 87.11           H  
ATOM   2762  O   ASP B  17      25.889 -11.796  16.028  1.00 87.11           O  
ATOM   2763  CG  ASP B  17      26.846 -15.179  18.937  1.00 87.11           C  
ATOM   2764  OD1 ASP B  17      26.500 -16.051  18.112  1.00 87.11           O  
ATOM   2765  OD2 ASP B  17      27.019 -15.473  20.139  1.00 87.11           O  
ATOM   2766  N   LEU B  18      27.909 -11.146  16.751  1.00 87.89           N  
ATOM   2767  H   LEU B  18      28.744 -11.411  17.253  1.00 87.89           H  
ATOM   2768  CA  LEU B  18      27.783  -9.765  16.276  1.00 87.89           C  
ATOM   2769  HA  LEU B  18      26.844  -9.358  16.651  1.00 87.89           H  
ATOM   2770  C   LEU B  18      27.728  -9.694  14.747  1.00 87.89           C  
ATOM   2771  CB  LEU B  18      28.950  -8.927  16.832  1.00 87.89           C  
ATOM   2772  HB2 LEU B  18      29.887  -9.389  16.520  1.00 87.89           H  
ATOM   2773  HB3 LEU B  18      28.910  -8.955  17.921  1.00 87.89           H  
ATOM   2774  O   LEU B  18      26.928  -8.936  14.199  1.00 87.89           O  
ATOM   2775  CG  LEU B  18      28.956  -7.456  16.370  1.00 87.89           C  
ATOM   2776  HG  LEU B  18      29.016  -7.408  15.282  1.00 87.89           H  
ATOM   2777  CD1 LEU B  18      27.712  -6.695  16.831  1.00 87.89           C  
ATOM   2778 HD11 LEU B  18      27.787  -5.646  16.547  1.00 87.89           H  
ATOM   2779 HD12 LEU B  18      27.625  -6.761  17.915  1.00 87.89           H  
ATOM   2780 HD13 LEU B  18      26.817  -7.113  16.369  1.00 87.89           H  
ATOM   2781  CD2 LEU B  18      30.185  -6.743  16.933  1.00 87.89           C  
ATOM   2782 HD21 LEU B  18      31.091  -7.247  16.597  1.00 87.89           H  
ATOM   2783 HD22 LEU B  18      30.154  -6.752  18.022  1.00 87.89           H  
ATOM   2784 HD23 LEU B  18      30.208  -5.709  16.589  1.00 87.89           H  
ATOM   2785  N   ARG B  19      28.558 -10.481  14.049  1.00 87.73           N  
ATOM   2786  H   ARG B  19      29.203 -11.068  14.558  1.00 87.73           H  
ATOM   2787  CA  ARG B  19      28.538 -10.547  12.583  1.00 87.73           C  
ATOM   2788  HA  ARG B  19      28.638  -9.535  12.190  1.00 87.73           H  
ATOM   2789  C   ARG B  19      27.195 -11.070  12.079  1.00 87.73           C  
ATOM   2790  CB  ARG B  19      29.713 -11.396  12.078  1.00 87.73           C  
ATOM   2791  HB2 ARG B  19      30.638 -11.004  12.502  1.00 87.73           H  
ATOM   2792  HB3 ARG B  19      29.589 -12.425  12.413  1.00 87.73           H  
ATOM   2793  O   ARG B  19      26.628 -10.451  11.184  1.00 87.73           O  
ATOM   2794  CG  ARG B  19      29.818 -11.354  10.544  1.00 87.73           C  
ATOM   2795  HG2 ARG B  19      28.907 -11.744  10.090  1.00 87.73           H  
ATOM   2796  HG3 ARG B  19      29.943 -10.319  10.228  1.00 87.73           H  
ATOM   2797  CD  ARG B  19      31.012 -12.166  10.034  1.00 87.73           C  
ATOM   2798  HD2 ARG B  19      31.133 -11.961   8.970  1.00 87.73           H  
ATOM   2799  HD3 ARG B  19      31.912 -11.839  10.555  1.00 87.73           H  
ATOM   2800  NE  ARG B  19      30.810 -13.615  10.221  1.00 87.73           N  
ATOM   2801  HE  ARG B  19      29.882 -13.913  10.485  1.00 87.73           H  
ATOM   2802  NH1 ARG B  19      32.903 -14.295   9.562  1.00 87.73           N  
ATOM   2803 HH11 ARG B  19      33.153 -13.332   9.389  1.00 87.73           H  
ATOM   2804 HH12 ARG B  19      33.537 -15.037   9.300  1.00 87.73           H  
ATOM   2805  NH2 ARG B  19      31.363 -15.819  10.099  1.00 87.73           N  
ATOM   2806 HH21 ARG B  19      30.411 -16.067  10.327  1.00 87.73           H  
ATOM   2807 HH22 ARG B  19      32.014 -16.545   9.837  1.00 87.73           H  
ATOM   2808  CZ  ARG B  19      31.692 -14.565   9.965  1.00 87.73           C  
ATOM   2809  N   ALA B  20      26.684 -12.146  12.678  1.00 88.43           N  
ATOM   2810  H   ALA B  20      27.219 -12.593  13.409  1.00 88.43           H  
ATOM   2811  CA  ALA B  20      25.376 -12.704  12.346  1.00 88.43           C  
ATOM   2812  HA  ALA B  20      25.351 -12.950  11.284  1.00 88.43           H  
ATOM   2813  C   ALA B  20      24.246 -11.694  12.606  1.00 88.43           C  
ATOM   2814  CB  ALA B  20      25.180 -13.998  13.145  1.00 88.43           C  
ATOM   2815  HB1 ALA B  20      25.243 -13.798  14.215  1.00 88.43           H  
ATOM   2816  HB2 ALA B  20      25.946 -14.723  12.869  1.00 88.43           H  
ATOM   2817  HB3 ALA B  20      24.200 -14.419  12.919  1.00 88.43           H  
ATOM   2818  O   ALA B  20      23.419 -11.468  11.730  1.00 88.43           O  
ATOM   2819  N   ALA B  21      24.256 -11.013  13.757  1.00 87.88           N  
ATOM   2820  H   ALA B  21      24.933 -11.258  14.466  1.00 87.88           H  
ATOM   2821  CA  ALA B  21      23.264  -9.985  14.068  1.00 87.88           C  
ATOM   2822  HA  ALA B  21      22.274 -10.434  13.994  1.00 87.88           H  
ATOM   2823  C   ALA B  21      23.307  -8.816  13.066  1.00 87.88           C  
ATOM   2824  CB  ALA B  21      23.478  -9.511  15.512  1.00 87.88           C  
ATOM   2825  HB1 ALA B  21      23.396 -10.359  16.192  1.00 87.88           H  
ATOM   2826  HB2 ALA B  21      24.465  -9.060  15.618  1.00 87.88           H  
ATOM   2827  HB3 ALA B  21      22.717  -8.775  15.769  1.00 87.88           H  
ATOM   2828  O   ALA B  21      22.276  -8.406  12.547  1.00 87.88           O  
ATOM   2829  N   ARG B  22      24.498  -8.304  12.728  1.00 84.31           N  
ATOM   2830  H   ARG B  22      25.322  -8.680  13.177  1.00 84.31           H  
ATOM   2831  CA  ARG B  22      24.645  -7.231  11.726  1.00 84.31           C  
ATOM   2832  HA  ARG B  22      23.976  -6.408  11.978  1.00 84.31           H  
ATOM   2833  C   ARG B  22      24.221  -7.663  10.328  1.00 84.31           C  
ATOM   2834  CB  ARG B  22      26.091  -6.728  11.689  1.00 84.31           C  
ATOM   2835  HB2 ARG B  22      26.775  -7.576  11.665  1.00 84.31           H  
ATOM   2836  HB3 ARG B  22      26.232  -6.145  10.779  1.00 84.31           H  
ATOM   2837  O   ARG B  22      23.711  -6.842   9.576  1.00 84.31           O  
ATOM   2838  CG  ARG B  22      26.410  -5.826  12.884  1.00 84.31           C  
ATOM   2839  HG2 ARG B  22      26.291  -6.376  13.817  1.00 84.31           H  
ATOM   2840  HG3 ARG B  22      25.726  -4.977  12.883  1.00 84.31           H  
ATOM   2841  CD  ARG B  22      27.849  -5.317  12.765  1.00 84.31           C  
ATOM   2842  HD2 ARG B  22      27.978  -4.852  11.788  1.00 84.31           H  
ATOM   2843  HD3 ARG B  22      28.526  -6.167  12.850  1.00 84.31           H  
ATOM   2844  NE  ARG B  22      28.158  -4.327  13.811  1.00 84.31           N  
ATOM   2845  HE  ARG B  22      27.392  -4.039  14.403  1.00 84.31           H  
ATOM   2846  NH1 ARG B  22      30.376  -4.013  13.296  1.00 84.31           N  
ATOM   2847 HH11 ARG B  22      31.242  -3.519  13.456  1.00 84.31           H  
ATOM   2848 HH12 ARG B  22      30.278  -4.636  12.507  1.00 84.31           H  
ATOM   2849  NH2 ARG B  22      29.470  -2.897  15.002  1.00 84.31           N  
ATOM   2850 HH21 ARG B  22      30.364  -2.468  15.193  1.00 84.31           H  
ATOM   2851 HH22 ARG B  22      28.684  -2.646  15.585  1.00 84.31           H  
ATOM   2852  CZ  ARG B  22      29.328  -3.752  14.029  1.00 84.31           C  
ATOM   2853  N   GLN B  23      24.456  -8.921   9.968  1.00 83.09           N  
ATOM   2854  H   GLN B  23      24.901  -9.550  10.620  1.00 83.09           H  
ATOM   2855  CA  GLN B  23      23.981  -9.458   8.701  1.00 83.09           C  
ATOM   2856  HA  GLN B  23      24.262  -8.770   7.903  1.00 83.09           H  
ATOM   2857  C   GLN B  23      22.452  -9.535   8.679  1.00 83.09           C  
ATOM   2858  CB  GLN B  23      24.662 -10.802   8.436  1.00 83.09           C  
ATOM   2859  HB2 GLN B  23      24.400 -11.514   9.219  1.00 83.09           H  
ATOM   2860  HB3 GLN B  23      25.742 -10.657   8.432  1.00 83.09           H  
ATOM   2861  O   GLN B  23      21.858  -9.034   7.733  1.00 83.09           O  
ATOM   2862  CG  GLN B  23      24.217 -11.353   7.082  1.00 83.09           C  
ATOM   2863  HG2 GLN B  23      23.145 -11.544   7.128  1.00 83.09           H  
ATOM   2864  HG3 GLN B  23      24.399 -10.620   6.296  1.00 83.09           H  
ATOM   2865  CD  GLN B  23      24.905 -12.651   6.697  1.00 83.09           C  
ATOM   2866  NE2 GLN B  23      24.328 -13.357   5.757  1.00 83.09           N  
ATOM   2867 HE21 GLN B  23      24.717 -14.255   5.507  1.00 83.09           H  
ATOM   2868 HE22 GLN B  23      23.373 -13.128   5.521  1.00 83.09           H  
ATOM   2869  OE1 GLN B  23      25.956 -13.016   7.216  1.00 83.09           O  
ATOM   2870  N   ARG B  24      21.827 -10.036   9.752  1.00 81.41           N  
ATOM   2871  H   ARG B  24      22.379 -10.468  10.479  1.00 81.41           H  
ATOM   2872  CA  ARG B  24      20.366 -10.089   9.865  1.00 81.41           C  
ATOM   2873  HA  ARG B  24      19.999 -10.653   9.007  1.00 81.41           H  
ATOM   2874  C   ARG B  24      19.720  -8.706   9.770  1.00 81.41           C  
ATOM   2875  CB  ARG B  24      19.969 -10.818  11.163  1.00 81.41           C  
ATOM   2876  HB2 ARG B  24      20.359 -10.267  12.019  1.00 81.41           H  
ATOM   2877  HB3 ARG B  24      20.427 -11.807  11.162  1.00 81.41           H  
ATOM   2878  O   ARG B  24      18.725  -8.564   9.079  1.00 81.41           O  
ATOM   2879  CG  ARG B  24      18.449 -10.987  11.345  1.00 81.41           C  
ATOM   2880  HG2 ARG B  24      18.265 -11.555  12.257  1.00 81.41           H  
ATOM   2881  HG3 ARG B  24      17.977 -10.010  11.453  1.00 81.41           H  
ATOM   2882  CD  ARG B  24      17.821 -11.730  10.163  1.00 81.41           C  
ATOM   2883  HD2 ARG B  24      18.316 -12.693  10.037  1.00 81.41           H  
ATOM   2884  HD3 ARG B  24      17.974 -11.146   9.255  1.00 81.41           H  
ATOM   2885  NE  ARG B  24      16.375 -11.940  10.328  1.00 81.41           N  
ATOM   2886  HE  ARG B  24      15.899 -11.617  11.159  1.00 81.41           H  
ATOM   2887  NH1 ARG B  24      15.991 -12.648   8.173  1.00 81.41           N  
ATOM   2888 HH11 ARG B  24      16.969 -12.537   7.947  1.00 81.41           H  
ATOM   2889 HH12 ARG B  24      15.329 -12.834   7.433  1.00 81.41           H  
ATOM   2890  NH2 ARG B  24      14.294 -12.419   9.619  1.00 81.41           N  
ATOM   2891 HH21 ARG B  24      14.003 -12.023  10.501  1.00 81.41           H  
ATOM   2892 HH22 ARG B  24      13.612 -12.534   8.883  1.00 81.41           H  
ATOM   2893  CZ  ARG B  24      15.564 -12.340   9.370  1.00 81.41           C  
ATOM   2894  N   ILE B  25      20.303  -7.682  10.403  1.00 80.28           N  
ATOM   2895  H   ILE B  25      21.083  -7.883  11.011  1.00 80.28           H  
ATOM   2896  CA  ILE B  25      19.822  -6.291  10.274  1.00 80.28           C  
ATOM   2897  HA  ILE B  25      18.783  -6.244  10.599  1.00 80.28           H  
ATOM   2898  C   ILE B  25      19.837  -5.845   8.810  1.00 80.28           C  
ATOM   2899  CB  ILE B  25      20.651  -5.323  11.147  1.00 80.28           C  
ATOM   2900  HB  ILE B  25      21.707  -5.475  10.923  1.00 80.28           H  
ATOM   2901  O   ILE B  25      18.844  -5.313   8.335  1.00 80.28           O  
ATOM   2902  CG1 ILE B  25      20.408  -5.618  12.638  1.00 80.28           C  
ATOM   2903 HG12 ILE B  25      20.498  -6.691  12.807  1.00 80.28           H  
ATOM   2904 HG13 ILE B  25      19.394  -5.321  12.909  1.00 80.28           H  
ATOM   2905  CG2 ILE B  25      20.307  -3.849  10.863  1.00 80.28           C  
ATOM   2906 HG21 ILE B  25      20.870  -3.170  11.503  1.00 80.28           H  
ATOM   2907 HG22 ILE B  25      19.242  -3.672  11.011  1.00 80.28           H  
ATOM   2908 HG23 ILE B  25      20.544  -3.577   9.834  1.00 80.28           H  
ATOM   2909  CD1 ILE B  25      21.403  -4.927  13.574  1.00 80.28           C  
ATOM   2910 HD11 ILE B  25      21.276  -5.334  14.577  1.00 80.28           H  
ATOM   2911 HD12 ILE B  25      22.425  -5.120  13.245  1.00 80.28           H  
ATOM   2912 HD13 ILE B  25      21.221  -3.853  13.606  1.00 80.28           H  
ATOM   2913  N   ARG B  26      20.930  -6.100   8.078  1.00 75.71           N  
ATOM   2914  H   ARG B  26      21.702  -6.589   8.508  1.00 75.71           H  
ATOM   2915  CA  ARG B  26      21.007  -5.737   6.656  1.00 75.71           C  
ATOM   2916  HA  ARG B  26      20.746  -4.685   6.544  1.00 75.71           H  
ATOM   2917  C   ARG B  26      19.996  -6.490   5.803  1.00 75.71           C  
ATOM   2918  CB  ARG B  26      22.405  -5.979   6.092  1.00 75.71           C  
ATOM   2919  HB2 ARG B  26      22.733  -6.985   6.351  1.00 75.71           H  
ATOM   2920  HB3 ARG B  26      22.350  -5.906   5.006  1.00 75.71           H  
ATOM   2921  O   ARG B  26      19.458  -5.892   4.883  1.00 75.71           O  
ATOM   2922  CG  ARG B  26      23.416  -4.940   6.584  1.00 75.71           C  
ATOM   2923  HG2 ARG B  26      23.567  -5.035   7.660  1.00 75.71           H  
ATOM   2924  HG3 ARG B  26      23.032  -3.942   6.372  1.00 75.71           H  
ATOM   2925  CD  ARG B  26      24.745  -5.120   5.844  1.00 75.71           C  
ATOM   2926  HD2 ARG B  26      25.417  -4.306   6.117  1.00 75.71           H  
ATOM   2927  HD3 ARG B  26      24.555  -5.030   4.775  1.00 75.71           H  
ATOM   2928  NE  ARG B  26      25.352  -6.440   6.117  1.00 75.71           N  
ATOM   2929  HE  ARG B  26      24.960  -7.206   5.588  1.00 75.71           H  
ATOM   2930  NH1 ARG B  26      26.847  -5.781   7.719  1.00 75.71           N  
ATOM   2931 HH11 ARG B  26      27.659  -5.968   8.290  1.00 75.71           H  
ATOM   2932 HH12 ARG B  26      26.464  -4.852   7.616  1.00 75.71           H  
ATOM   2933  NH2 ARG B  26      26.752  -7.933   7.106  1.00 75.71           N  
ATOM   2934 HH21 ARG B  26      27.470  -8.164   7.778  1.00 75.71           H  
ATOM   2935 HH22 ARG B  26      26.357  -8.651   6.516  1.00 75.71           H  
ATOM   2936  CZ  ARG B  26      26.309  -6.712   6.981  1.00 75.71           C  
ATOM   2937  N   GLU B  27      19.751  -7.765   6.092  1.00 74.80           N  
ATOM   2938  H   GLU B  27      20.267  -8.204   6.842  1.00 74.80           H  
ATOM   2939  CA  GLU B  27      18.728  -8.552   5.395  1.00 74.80           C  
ATOM   2940  HA  GLU B  27      18.907  -8.503   4.321  1.00 74.80           H  
ATOM   2941  C   GLU B  27      17.323  -7.978   5.651  1.00 74.80           C  
ATOM   2942  CB  GLU B  27      18.813 -10.024   5.840  1.00 74.80           C  
ATOM   2943  HB2 GLU B  27      18.795 -10.054   6.929  1.00 74.80           H  
ATOM   2944  HB3 GLU B  27      17.937 -10.559   5.472  1.00 74.80           H  
ATOM   2945  O   GLU B  27      16.530  -7.839   4.729  1.00 74.80           O  
ATOM   2946  CG  GLU B  27      20.075 -10.745   5.323  1.00 74.80           C  
ATOM   2947  HG2 GLU B  27      19.968 -10.910   4.251  1.00 74.80           H  
ATOM   2948  HG3 GLU B  27      20.942 -10.100   5.467  1.00 74.80           H  
ATOM   2949  CD  GLU B  27      20.357 -12.090   6.024  1.00 74.80           C  
ATOM   2950  OE1 GLU B  27      21.454 -12.655   5.761  1.00 74.80           O  
ATOM   2951  OE2 GLU B  27      19.544 -12.515   6.884  1.00 74.80           O  
ATOM   2952  N   LEU B  28      17.030  -7.568   6.885  1.00 74.31           N  
ATOM   2953  H   LEU B  28      17.712  -7.701   7.618  1.00 74.31           H  
ATOM   2954  CA  LEU B  28      15.740  -6.970   7.235  1.00 74.31           C  
ATOM   2955  HA  LEU B  28      14.936  -7.588   6.835  1.00 74.31           H  
ATOM   2956  C   LEU B  28      15.545  -5.576   6.621  1.00 74.31           C  
ATOM   2957  CB  LEU B  28      15.628  -6.915   8.763  1.00 74.31           C  
ATOM   2958  HB2 LEU B  28      16.518  -6.423   9.155  1.00 74.31           H  
ATOM   2959  HB3 LEU B  28      14.768  -6.300   9.032  1.00 74.31           H  
ATOM   2960  O   LEU B  28      14.507  -5.307   6.032  1.00 74.31           O  
ATOM   2961  CG  LEU B  28      15.471  -8.295   9.418  1.00 74.31           C  
ATOM   2962  HG  LEU B  28      16.200  -8.999   9.017  1.00 74.31           H  
ATOM   2963  CD1 LEU B  28      15.738  -8.137  10.914  1.00 74.31           C  
ATOM   2964 HD11 LEU B  28      16.759  -7.787  11.067  1.00 74.31           H  
ATOM   2965 HD12 LEU B  28      15.043  -7.407  11.329  1.00 74.31           H  
ATOM   2966 HD13 LEU B  28      15.610  -9.098  11.412  1.00 74.31           H  
ATOM   2967  CD2 LEU B  28      14.074  -8.866   9.177  1.00 74.31           C  
ATOM   2968 HD21 LEU B  28      13.927  -9.081   8.118  1.00 74.31           H  
ATOM   2969 HD22 LEU B  28      13.938  -9.783   9.749  1.00 74.31           H  
ATOM   2970 HD23 LEU B  28      13.318  -8.147   9.492  1.00 74.31           H  
ATOM   2971  N   GLU B  29      16.538  -4.691   6.733  1.00 66.74           N  
ATOM   2972  H   GLU B  29      17.357  -4.953   7.263  1.00 66.74           H  
ATOM   2973  CA  GLU B  29      16.411  -3.293   6.287  1.00 66.74           C  
ATOM   2974  HA  GLU B  29      15.396  -2.944   6.477  1.00 66.74           H  
ATOM   2975  C   GLU B  29      16.663  -3.111   4.785  1.00 66.74           C  
ATOM   2976  CB  GLU B  29      17.392  -2.398   7.074  1.00 66.74           C  
ATOM   2977  HB2 GLU B  29      17.373  -1.395   6.648  1.00 66.74           H  
ATOM   2978  HB3 GLU B  29      18.401  -2.796   6.966  1.00 66.74           H  
ATOM   2979  O   GLU B  29      16.172  -2.161   4.179  1.00 66.74           O  
ATOM   2980  CG  GLU B  29      17.034  -2.288   8.563  1.00 66.74           C  
ATOM   2981  HG2 GLU B  29      17.065  -3.289   8.994  1.00 66.74           H  
ATOM   2982  HG3 GLU B  29      16.015  -1.910   8.642  1.00 66.74           H  
ATOM   2983  CD  GLU B  29      17.978  -1.380   9.377  1.00 66.74           C  
ATOM   2984  OE1 GLU B  29      17.526  -0.804  10.401  1.00 66.74           O  
ATOM   2985  OE2 GLU B  29      19.185  -1.295   9.063  1.00 66.74           O  
ATOM   2986  N   SER B  30      17.480  -3.977   4.184  1.00 68.84           N  
ATOM   2987  H   SER B  30      17.811  -4.767   4.719  1.00 68.84           H  
ATOM   2988  CA  SER B  30      18.141  -3.672   2.912  1.00 68.84           C  
ATOM   2989  HA  SER B  30      17.454  -3.082   2.306  1.00 68.84           H  
ATOM   2990  C   SER B  30      18.474  -4.901   2.056  1.00 68.84           C  
ATOM   2991  CB  SER B  30      19.379  -2.789   3.176  1.00 68.84           C  
ATOM   2992  HB2 SER B  30      19.910  -2.596   2.244  1.00 68.84           H  
ATOM   2993  HB3 SER B  30      19.044  -1.832   3.574  1.00 68.84           H  
ATOM   2994  O   SER B  30      19.345  -4.791   1.194  1.00 68.84           O  
ATOM   2995  OG  SER B  30      20.255  -3.387   4.121  1.00 68.84           O  
ATOM   2996  HG  SER B  30      19.886  -4.251   4.315  1.00 68.84           H  
ATOM   2997  N   ASP B  31      17.809  -6.060   2.238  1.00 75.75           N  
ATOM   2998  H   ASP B  31      17.131  -6.152   2.980  1.00 75.75           H  
ATOM   2999  CA  ASP B  31      17.961  -7.160   1.265  1.00 75.75           C  
ATOM   3000  HA  ASP B  31      19.027  -7.383   1.218  1.00 75.75           H  
ATOM   3001  C   ASP B  31      17.457  -6.665  -0.107  1.00 75.75           C  
ATOM   3002  CB  ASP B  31      17.287  -8.489   1.685  1.00 75.75           C  
ATOM   3003  HB2 ASP B  31      17.493  -8.657   2.742  1.00 75.75           H  
ATOM   3004  HB3 ASP B  31      16.208  -8.422   1.547  1.00 75.75           H  
ATOM   3005  O   ASP B  31      16.292  -6.234  -0.219  1.00 75.75           O  
ATOM   3006  CG  ASP B  31      17.837  -9.744   0.971  1.00 75.75           C  
ATOM   3007  OD1 ASP B  31      18.712  -9.616   0.088  1.00 75.75           O  
ATOM   3008  OD2 ASP B  31      17.439 -10.878   1.332  1.00 75.75           O  
ATOM   3009  N   PRO B  32      18.320  -6.640  -1.142  1.00 88.32           N  
ATOM   3010  CA  PRO B  32      17.915  -6.221  -2.470  1.00 88.32           C  
ATOM   3011  HA  PRO B  32      17.460  -5.232  -2.405  1.00 88.32           H  
ATOM   3012  C   PRO B  32      16.909  -7.216  -3.049  1.00 88.32           C  
ATOM   3013  CB  PRO B  32      19.198  -6.130  -3.301  1.00 88.32           C  
ATOM   3014  HB2 PRO B  32      19.306  -7.015  -3.927  1.00 88.32           H  
ATOM   3015  HB3 PRO B  32      19.204  -5.219  -3.899  1.00 88.32           H  
ATOM   3016  O   PRO B  32      17.041  -8.431  -2.889  1.00 88.32           O  
ATOM   3017  CG  PRO B  32      20.324  -6.099  -2.273  1.00 88.32           C  
ATOM   3018  HG2 PRO B  32      21.245  -6.532  -2.663  1.00 88.32           H  
ATOM   3019  HG3 PRO B  32      20.487  -5.075  -1.937  1.00 88.32           H  
ATOM   3020  CD  PRO B  32      19.751  -6.921  -1.131  1.00 88.32           C  
ATOM   3021  HD2 PRO B  32      20.241  -6.629  -0.202  1.00 88.32           H  
ATOM   3022  HD3 PRO B  32      19.914  -7.980  -1.329  1.00 88.32           H  
ATOM   3023  N   ILE B  33      15.904  -6.712  -3.758  1.00 97.33           N  
ATOM   3024  H   ILE B  33      15.860  -5.716  -3.915  1.00 97.33           H  
ATOM   3025  CA  ILE B  33      14.874  -7.563  -4.360  1.00 97.33           C  
ATOM   3026  HA  ILE B  33      14.888  -8.545  -3.889  1.00 97.33           H  
ATOM   3027  C   ILE B  33      15.217  -7.774  -5.835  1.00 97.33           C  
ATOM   3028  CB  ILE B  33      13.472  -6.976  -4.107  1.00 97.33           C  
ATOM   3029  HB  ILE B  33      13.418  -5.996  -4.581  1.00 97.33           H  
ATOM   3030  O   ILE B  33      15.320  -6.821  -6.599  1.00 97.33           O  
ATOM   3031  CG1 ILE B  33      13.165  -6.761  -2.605  1.00 97.33           C  
ATOM   3032 HG12 ILE B  33      12.155  -6.365  -2.509  1.00 97.33           H  
ATOM   3033 HG13 ILE B  33      13.839  -6.001  -2.209  1.00 97.33           H  
ATOM   3034  CG2 ILE B  33      12.395  -7.852  -4.758  1.00 97.33           C  
ATOM   3035 HG21 ILE B  33      12.455  -8.875  -4.388  1.00 97.33           H  
ATOM   3036 HG22 ILE B  33      11.410  -7.443  -4.534  1.00 97.33           H  
ATOM   3037 HG23 ILE B  33      12.521  -7.863  -5.841  1.00 97.33           H  
ATOM   3038  CD1 ILE B  33      13.270  -8.006  -1.714  1.00 97.33           C  
ATOM   3039 HD11 ILE B  33      12.614  -8.798  -2.077  1.00 97.33           H  
ATOM   3040 HD12 ILE B  33      14.299  -8.364  -1.683  1.00 97.33           H  
ATOM   3041 HD13 ILE B  33      12.968  -7.742  -0.700  1.00 97.33           H  
ATOM   3042  N   ALA B  34      15.425  -9.021  -6.238  1.00 97.96           N  
ATOM   3043  H   ALA B  34      15.213  -9.767  -5.590  1.00 97.96           H  
ATOM   3044  CA  ALA B  34      15.672  -9.408  -7.617  1.00 97.96           C  
ATOM   3045  HA  ALA B  34      16.362  -8.699  -8.073  1.00 97.96           H  
ATOM   3046  C   ALA B  34      14.370  -9.408  -8.429  1.00 97.96           C  
ATOM   3047  CB  ALA B  34      16.329 -10.794  -7.620  1.00 97.96           C  
ATOM   3048  HB1 ALA B  34      16.389 -11.173  -8.640  1.00 97.96           H  
ATOM   3049  HB2 ALA B  34      17.331 -10.728  -7.197  1.00 97.96           H  
ATOM   3050  HB3 ALA B  34      15.730 -11.493  -7.036  1.00 97.96           H  
ATOM   3051  O   ALA B  34      13.358  -9.957  -7.994  1.00 97.96           O  
ATOM   3052  N   ILE B  35      14.430  -8.854  -9.639  1.00 98.74           N  
ATOM   3053  H   ILE B  35      15.299  -8.419  -9.913  1.00 98.74           H  
ATOM   3054  CA  ILE B  35      13.447  -9.076 -10.701  1.00 98.74           C  
ATOM   3055  HA  ILE B  35      12.465  -9.249 -10.260  1.00 98.74           H  
ATOM   3056  C   ILE B  35      13.888 -10.338 -11.446  1.00 98.74           C  
ATOM   3057  CB  ILE B  35      13.355  -7.849 -11.639  1.00 98.74           C  
ATOM   3058  HB  ILE B  35      14.335  -7.673 -12.083  1.00 98.74           H  
ATOM   3059  O   ILE B  35      14.960 -10.348 -12.052  1.00 98.74           O  
ATOM   3060  CG1 ILE B  35      12.942  -6.580 -10.855  1.00 98.74           C  
ATOM   3061 HG12 ILE B  35      13.578  -6.466  -9.977  1.00 98.74           H  
ATOM   3062 HG13 ILE B  35      11.913  -6.690 -10.514  1.00 98.74           H  
ATOM   3063  CG2 ILE B  35      12.353  -8.144 -12.772  1.00 98.74           C  
ATOM   3064 HG21 ILE B  35      11.378  -8.394 -12.354  1.00 98.74           H  
ATOM   3065 HG22 ILE B  35      12.696  -8.979 -13.382  1.00 98.74           H  
ATOM   3066 HG23 ILE B  35      12.249  -7.284 -13.435  1.00 98.74           H  
ATOM   3067  CD1 ILE B  35      13.049  -5.276 -11.652  1.00 98.74           C  
ATOM   3068 HD11 ILE B  35      12.819  -4.439 -10.993  1.00 98.74           H  
ATOM   3069 HD12 ILE B  35      12.336  -5.269 -12.476  1.00 98.74           H  
ATOM   3070 HD13 ILE B  35      14.062  -5.158 -12.038  1.00 98.74           H  
ATOM   3071  N   VAL B  36      13.089 -11.402 -11.383  1.00 98.19           N  
ATOM   3072  H   VAL B  36      12.234 -11.312 -10.854  1.00 98.19           H  
ATOM   3073  CA  VAL B  36      13.415 -12.726 -11.957  1.00 98.19           C  
ATOM   3074  HA  VAL B  36      14.431 -12.697 -12.352  1.00 98.19           H  
ATOM   3075  C   VAL B  36      12.542 -13.106 -13.155  1.00 98.19           C  
ATOM   3076  CB  VAL B  36      13.394 -13.832 -10.883  1.00 98.19           C  
ATOM   3077  HB  VAL B  36      13.623 -14.786 -11.357  1.00 98.19           H  
ATOM   3078  O   VAL B  36      12.741 -14.150 -13.763  1.00 98.19           O  
ATOM   3079  CG1 VAL B  36      14.455 -13.593  -9.802  1.00 98.19           C  
ATOM   3080 HG11 VAL B  36      14.245 -12.671  -9.260  1.00 98.19           H  
ATOM   3081 HG12 VAL B  36      14.457 -14.426  -9.099  1.00 98.19           H  
ATOM   3082 HG13 VAL B  36      15.436 -13.521 -10.270  1.00 98.19           H  
ATOM   3083  CG2 VAL B  36      12.029 -13.962 -10.195  1.00 98.19           C  
ATOM   3084 HG21 VAL B  36      11.253 -14.084 -10.950  1.00 98.19           H  
ATOM   3085 HG22 VAL B  36      11.817 -13.075  -9.598  1.00 98.19           H  
ATOM   3086 HG23 VAL B  36      12.026 -14.832  -9.538  1.00 98.19           H  
ATOM   3087  N   GLY B  37      11.571 -12.265 -13.501  1.00 98.43           N  
ATOM   3088  H   GLY B  37      11.439 -11.431 -12.946  1.00 98.43           H  
ATOM   3089  CA  GLY B  37      10.701 -12.433 -14.661  1.00 98.43           C  
ATOM   3090  HA2 GLY B  37       9.960 -13.209 -14.466  1.00 98.43           H  
ATOM   3091  HA3 GLY B  37      11.294 -12.729 -15.526  1.00 98.43           H  
ATOM   3092  C   GLY B  37       9.962 -11.140 -14.969  1.00 98.43           C  
ATOM   3093  O   GLY B  37       9.767 -10.310 -14.077  1.00 98.43           O  
ATOM   3094  N   MET B  38       9.558 -10.965 -16.226  1.00 98.78           N  
ATOM   3095  H   MET B  38       9.718 -11.703 -16.896  1.00 98.78           H  
ATOM   3096  CA  MET B  38       8.743  -9.836 -16.683  1.00 98.78           C  
ATOM   3097  HA  MET B  38       8.165  -9.441 -15.848  1.00 98.78           H  
ATOM   3098  C   MET B  38       7.762 -10.307 -17.764  1.00 98.78           C  
ATOM   3099  CB  MET B  38       9.630  -8.709 -17.241  1.00 98.78           C  
ATOM   3100  HB2 MET B  38      10.097  -9.056 -18.162  1.00 98.78           H  
ATOM   3101  HB3 MET B  38       8.994  -7.856 -17.479  1.00 98.78           H  
ATOM   3102  O   MET B  38       8.108 -11.166 -18.576  1.00 98.78           O  
ATOM   3103  CG  MET B  38      10.734  -8.248 -16.278  1.00 98.78           C  
ATOM   3104  HG2 MET B  38      10.290  -8.048 -15.303  1.00 98.78           H  
ATOM   3105  HG3 MET B  38      11.454  -9.056 -16.152  1.00 98.78           H  
ATOM   3106  SD  MET B  38      11.640  -6.766 -16.795  1.00 98.78           S  
ATOM   3107  CE  MET B  38      12.447  -7.363 -18.304  1.00 98.78           C  
ATOM   3108  HE1 MET B  38      13.045  -6.558 -18.732  1.00 98.78           H  
ATOM   3109  HE2 MET B  38      11.696  -7.667 -19.033  1.00 98.78           H  
ATOM   3110  HE3 MET B  38      13.095  -8.208 -18.070  1.00 98.78           H  
ATOM   3111  N   ALA B  39       6.571  -9.719 -17.801  1.00 98.85           N  
ATOM   3112  H   ALA B  39       6.323  -9.065 -17.072  1.00 98.85           H  
ATOM   3113  CA  ALA B  39       5.609  -9.861 -18.891  1.00 98.85           C  
ATOM   3114  HA  ALA B  39       6.144 -10.034 -19.825  1.00 98.85           H  
ATOM   3115  C   ALA B  39       4.803  -8.566 -19.039  1.00 98.85           C  
ATOM   3116  CB  ALA B  39       4.697 -11.064 -18.636  1.00 98.85           C  
ATOM   3117  HB1 ALA B  39       3.986 -11.174 -19.455  1.00 98.85           H  
ATOM   3118  HB2 ALA B  39       4.140 -10.922 -17.710  1.00 98.85           H  
ATOM   3119  HB3 ALA B  39       5.288 -11.977 -18.571  1.00 98.85           H  
ATOM   3120  O   ALA B  39       4.601  -7.831 -18.067  1.00 98.85           O  
ATOM   3121  N   CYS B  40       4.367  -8.262 -20.256  1.00 98.76           N  
ATOM   3122  H   CYS B  40       4.489  -8.909 -21.022  1.00 98.76           H  
ATOM   3123  CA  CYS B  40       3.549  -7.088 -20.523  1.00 98.76           C  
ATOM   3124  HA  CYS B  40       2.804  -7.014 -19.731  1.00 98.76           H  
ATOM   3125  C   CYS B  40       2.792  -7.220 -21.841  1.00 98.76           C  
ATOM   3126  CB  CYS B  40       4.418  -5.814 -20.517  1.00 98.76           C  
ATOM   3127  HB2 CYS B  40       4.821  -5.670 -19.515  1.00 98.76           H  
ATOM   3128  HB3 CYS B  40       3.775  -4.963 -20.744  1.00 98.76           H  
ATOM   3129  O   CYS B  40       3.273  -7.872 -22.762  1.00 98.76           O  
ATOM   3130  SG  CYS B  40       5.795  -5.871 -21.711  1.00 98.76           S  
ATOM   3131  HG  CYS B  40       5.345  -4.907 -22.519  1.00 98.76           H  
ATOM   3132  N   ARG B  41       1.664  -6.514 -21.943  1.00 98.62           N  
ATOM   3133  H   ARG B  41       1.354  -6.008 -21.125  1.00 98.62           H  
ATOM   3134  CA  ARG B  41       1.070  -6.122 -23.222  1.00 98.62           C  
ATOM   3135  HA  ARG B  41       1.772  -6.371 -24.018  1.00 98.62           H  
ATOM   3136  C   ARG B  41       0.873  -4.617 -23.243  1.00 98.62           C  
ATOM   3137  CB  ARG B  41      -0.247  -6.848 -23.530  1.00 98.62           C  
ATOM   3138  HB2 ARG B  41      -1.002  -6.604 -22.782  1.00 98.62           H  
ATOM   3139  HB3 ARG B  41      -0.602  -6.479 -24.492  1.00 98.62           H  
ATOM   3140  O   ARG B  41       0.389  -4.043 -22.264  1.00 98.62           O  
ATOM   3141  CG  ARG B  41      -0.091  -8.369 -23.627  1.00 98.62           C  
ATOM   3142  HG2 ARG B  41       0.013  -8.789 -22.626  1.00 98.62           H  
ATOM   3143  HG3 ARG B  41       0.803  -8.618 -24.200  1.00 98.62           H  
ATOM   3144  CD  ARG B  41      -1.315  -8.980 -24.316  1.00 98.62           C  
ATOM   3145  HD2 ARG B  41      -2.196  -8.758 -23.714  1.00 98.62           H  
ATOM   3146  HD3 ARG B  41      -1.440  -8.529 -25.300  1.00 98.62           H  
ATOM   3147  NE  ARG B  41      -1.167 -10.438 -24.469  1.00 98.62           N  
ATOM   3148  HE  ARG B  41      -0.263 -10.843 -24.274  1.00 98.62           H  
ATOM   3149  NH1 ARG B  41      -3.384 -10.936 -24.854  1.00 98.62           N  
ATOM   3150 HH11 ARG B  41      -3.634  -9.962 -24.759  1.00 98.62           H  
ATOM   3151 HH12 ARG B  41      -4.085 -11.650 -24.715  1.00 98.62           H  
ATOM   3152  NH2 ARG B  41      -1.933 -12.575 -24.542  1.00 98.62           N  
ATOM   3153 HH21 ARG B  41      -2.750 -13.122 -24.313  1.00 98.62           H  
ATOM   3154 HH22 ARG B  41      -1.046 -12.919 -24.201  1.00 98.62           H  
ATOM   3155  CZ  ARG B  41      -2.151 -11.299 -24.649  1.00 98.62           C  
ATOM   3156  N   PHE B  42       1.244  -3.993 -24.351  1.00 98.60           N  
ATOM   3157  H   PHE B  42       1.530  -4.555 -25.140  1.00 98.60           H  
ATOM   3158  CA  PHE B  42       1.092  -2.563 -24.580  1.00 98.60           C  
ATOM   3159  HA  PHE B  42       0.342  -2.189 -23.884  1.00 98.60           H  
ATOM   3160  C   PHE B  42       0.592  -2.288 -26.002  1.00 98.60           C  
ATOM   3161  CB  PHE B  42       2.416  -1.833 -24.311  1.00 98.60           C  
ATOM   3162  HB2 PHE B  42       2.332  -0.796 -24.638  1.00 98.60           H  
ATOM   3163  HB3 PHE B  42       3.205  -2.288 -24.910  1.00 98.60           H  
ATOM   3164  O   PHE B  42       0.756  -3.133 -26.883  1.00 98.60           O  
ATOM   3165  CG  PHE B  42       2.828  -1.815 -22.856  1.00 98.60           C  
ATOM   3166  CD1 PHE B  42       2.017  -1.169 -21.904  1.00 98.60           C  
ATOM   3167  HD1 PHE B  42       1.094  -0.699 -22.210  1.00 98.60           H  
ATOM   3168  CD2 PHE B  42       4.027  -2.433 -22.459  1.00 98.60           C  
ATOM   3169  HD2 PHE B  42       4.637  -2.942 -23.190  1.00 98.60           H  
ATOM   3170  CE1 PHE B  42       2.410  -1.132 -20.557  1.00 98.60           C  
ATOM   3171  HE1 PHE B  42       1.784  -0.643 -19.826  1.00 98.60           H  
ATOM   3172  CE2 PHE B  42       4.429  -2.382 -21.114  1.00 98.60           C  
ATOM   3173  HE2 PHE B  42       5.351  -2.849 -20.801  1.00 98.60           H  
ATOM   3174  CZ  PHE B  42       3.622  -1.728 -20.173  1.00 98.60           C  
ATOM   3175  HZ  PHE B  42       3.942  -1.683 -19.142  1.00 98.60           H  
ATOM   3176  N   PRO B  43      -0.005  -1.108 -26.233  1.00 98.23           N  
ATOM   3177  CA  PRO B  43      -0.420  -0.681 -27.561  1.00 98.23           C  
ATOM   3178  HA  PRO B  43      -1.237  -1.318 -27.900  1.00 98.23           H  
ATOM   3179  C   PRO B  43       0.724  -0.720 -28.579  1.00 98.23           C  
ATOM   3180  CB  PRO B  43      -0.926   0.749 -27.366  1.00 98.23           C  
ATOM   3181  HB2 PRO B  43      -1.709   1.011 -28.077  1.00 98.23           H  
ATOM   3182  HB3 PRO B  43      -0.090   1.445 -27.444  1.00 98.23           H  
ATOM   3183  O   PRO B  43       1.889  -0.512 -28.230  1.00 98.23           O  
ATOM   3184  CG  PRO B  43      -1.413   0.766 -25.920  1.00 98.23           C  
ATOM   3185  HG2 PRO B  43      -1.420   1.770 -25.495  1.00 98.23           H  
ATOM   3186  HG3 PRO B  43      -2.397   0.304 -25.844  1.00 98.23           H  
ATOM   3187  CD  PRO B  43      -0.383  -0.115 -25.236  1.00 98.23           C  
ATOM   3188  HD2 PRO B  43      -0.839  -0.577 -24.360  1.00 98.23           H  
ATOM   3189  HD3 PRO B  43       0.483   0.483 -24.954  1.00 98.23           H  
ATOM   3190  N   GLY B  44       0.375  -0.909 -29.851  1.00 96.93           N  
ATOM   3191  H   GLY B  44      -0.589  -1.143 -30.046  1.00 96.93           H  
ATOM   3192  CA  GLY B  44       1.338  -0.930 -30.954  1.00 96.93           C  
ATOM   3193  HA2 GLY B  44       0.846  -0.549 -31.849  1.00 96.93           H  
ATOM   3194  HA3 GLY B  44       2.182  -0.281 -30.724  1.00 96.93           H  
ATOM   3195  C   GLY B  44       1.880  -2.323 -31.278  1.00 96.93           C  
ATOM   3196  O   GLY B  44       2.994  -2.417 -31.792  1.00 96.93           O  
ATOM   3197  N   GLY B  45       1.121  -3.390 -30.990  1.00 95.99           N  
ATOM   3198  H   GLY B  45       0.196  -3.274 -30.602  1.00 95.99           H  
ATOM   3199  CA  GLY B  45       1.551  -4.765 -31.268  1.00 95.99           C  
ATOM   3200  HA2 GLY B  45       1.943  -4.831 -32.283  1.00 95.99           H  
ATOM   3201  HA3 GLY B  45       0.698  -5.440 -31.192  1.00 95.99           H  
ATOM   3202  C   GLY B  45       2.616  -5.285 -30.309  1.00 95.99           C  
ATOM   3203  O   GLY B  45       3.454  -6.091 -30.707  1.00 95.99           O  
ATOM   3204  N   VAL B  46       2.646  -4.781 -29.071  1.00 97.93           N  
ATOM   3205  H   VAL B  46       1.904  -4.154 -28.794  1.00 97.93           H  
ATOM   3206  CA  VAL B  46       3.610  -5.208 -28.053  1.00 97.93           C  
ATOM   3207  HA  VAL B  46       4.459  -5.688 -28.539  1.00 97.93           H  
ATOM   3208  C   VAL B  46       2.951  -6.241 -27.148  1.00 97.93           C  
ATOM   3209  CB  VAL B  46       4.146  -4.006 -27.258  1.00 97.93           C  
ATOM   3210  HB  VAL B  46       3.309  -3.449 -26.837  1.00 97.93           H  
ATOM   3211  O   VAL B  46       2.129  -5.901 -26.298  1.00 97.93           O  
ATOM   3212  CG1 VAL B  46       5.052  -4.454 -26.105  1.00 97.93           C  
ATOM   3213 HG11 VAL B  46       5.853  -5.085 -26.490  1.00 97.93           H  
ATOM   3214 HG12 VAL B  46       5.465  -3.569 -25.620  1.00 97.93           H  
ATOM   3215 HG13 VAL B  46       4.480  -5.014 -25.365  1.00 97.93           H  
ATOM   3216  CG2 VAL B  46       4.954  -3.051 -28.147  1.00 97.93           C  
ATOM   3217 HG21 VAL B  46       4.317  -2.661 -28.941  1.00 97.93           H  
ATOM   3218 HG22 VAL B  46       5.795  -3.577 -28.597  1.00 97.93           H  
ATOM   3219 HG23 VAL B  46       5.315  -2.206 -27.561  1.00 97.93           H  
ATOM   3220  N   HIS B  47       3.359  -7.499 -27.273  1.00 96.53           N  
ATOM   3221  H   HIS B  47       3.965  -7.734 -28.046  1.00 96.53           H  
ATOM   3222  CA  HIS B  47       2.821  -8.620 -26.502  1.00 96.53           C  
ATOM   3223  HA  HIS B  47       1.963  -8.271 -25.927  1.00 96.53           H  
ATOM   3224  C   HIS B  47       3.823  -9.205 -25.500  1.00 96.53           C  
ATOM   3225  CB  HIS B  47       2.316  -9.694 -27.469  1.00 96.53           C  
ATOM   3226  HB2 HIS B  47       3.174 -10.185 -27.928  1.00 96.53           H  
ATOM   3227  HB3 HIS B  47       1.757 -10.445 -26.911  1.00 96.53           H  
ATOM   3228  O   HIS B  47       3.488 -10.122 -24.755  1.00 96.53           O  
ATOM   3229  CG  HIS B  47       1.434  -9.150 -28.563  1.00 96.53           C  
ATOM   3230  CD2 HIS B  47       1.732  -9.137 -29.898  1.00 96.53           C  
ATOM   3231  HD2 HIS B  47       2.641  -9.511 -30.346  1.00 96.53           H  
ATOM   3232  ND1 HIS B  47       0.221  -8.513 -28.411  1.00 96.53           N  
ATOM   3233  HD1 HIS B  47      -0.238  -8.279 -27.543  1.00 96.53           H  
ATOM   3234  CE1 HIS B  47      -0.210  -8.147 -29.630  1.00 96.53           C  
ATOM   3235  HE1 HIS B  47      -1.123  -7.607 -29.831  1.00 96.53           H  
ATOM   3236  NE2 HIS B  47       0.668  -8.531 -30.570  1.00 96.53           N  
ATOM   3237  N   ASN B  48       5.066  -8.714 -25.490  1.00 96.89           N  
ATOM   3238  H   ASN B  48       5.293  -8.012 -26.180  1.00 96.89           H  
ATOM   3239  CA  ASN B  48       6.101  -9.135 -24.550  1.00 96.89           C  
ATOM   3240  HA  ASN B  48       5.614  -9.284 -23.586  1.00 96.89           H  
ATOM   3241  C   ASN B  48       7.202  -8.062 -24.368  1.00 96.89           C  
ATOM   3242  CB  ASN B  48       6.670 -10.489 -25.029  1.00 96.89           C  
ATOM   3243  HB2 ASN B  48       5.868 -11.227 -25.036  1.00 96.89           H  
ATOM   3244  HB3 ASN B  48       7.431 -10.858 -24.342  1.00 96.89           H  
ATOM   3245  O   ASN B  48       7.299  -7.110 -25.150  1.00 96.89           O  
ATOM   3246  CG  ASN B  48       7.287 -10.411 -26.412  1.00 96.89           C  
ATOM   3247  ND2 ASN B  48       6.659 -11.028 -27.385  1.00 96.89           N  
ATOM   3248 HD21 ASN B  48       6.885 -10.806 -28.344  1.00 96.89           H  
ATOM   3249 HD22 ASN B  48       5.727 -11.384 -27.225  1.00 96.89           H  
ATOM   3250  OD1 ASN B  48       8.337  -9.804 -26.587  1.00 96.89           O  
ATOM   3251  N   PRO B  49       8.094  -8.207 -23.363  1.00 98.16           N  
ATOM   3252  CA  PRO B  49       9.184  -7.252 -23.132  1.00 98.16           C  
ATOM   3253  HA  PRO B  49       8.748  -6.271 -22.948  1.00 98.16           H  
ATOM   3254  C   PRO B  49      10.195  -7.135 -24.287  1.00 98.16           C  
ATOM   3255  CB  PRO B  49       9.876  -7.745 -21.854  1.00 98.16           C  
ATOM   3256  HB2 PRO B  49      10.682  -8.435 -22.105  1.00 98.16           H  
ATOM   3257  HB3 PRO B  49      10.259  -6.916 -21.259  1.00 98.16           H  
ATOM   3258  O   PRO B  49      10.825  -6.090 -24.452  1.00 98.16           O  
ATOM   3259  CG  PRO B  49       8.781  -8.507 -21.112  1.00 98.16           C  
ATOM   3260  HG2 PRO B  49       9.193  -9.256 -20.436  1.00 98.16           H  
ATOM   3261  HG3 PRO B  49       8.141  -7.808 -20.574  1.00 98.16           H  
ATOM   3262  CD  PRO B  49       8.002  -9.149 -22.253  1.00 98.16           C  
ATOM   3263  HD2 PRO B  49       6.971  -9.318 -21.943  1.00 98.16           H  
ATOM   3264  HD3 PRO B  49       8.475 -10.092 -22.528  1.00 98.16           H  
ATOM   3265  N   GLY B  50      10.386  -8.197 -25.078  1.00 96.64           N  
ATOM   3266  H   GLY B  50       9.747  -8.976 -25.001  1.00 96.64           H  
ATOM   3267  CA  GLY B  50      11.286  -8.183 -26.233  1.00 96.64           C  
ATOM   3268  HA2 GLY B  50      12.288  -7.888 -25.920  1.00 96.64           H  
ATOM   3269  HA3 GLY B  50      11.322  -9.183 -26.665  1.00 96.64           H  
ATOM   3270  C   GLY B  50      10.796  -7.219 -27.312  1.00 96.64           C  
ATOM   3271  O   GLY B  50      11.547  -6.339 -27.734  1.00 96.64           O  
ATOM   3272  N   GLU B  51       9.520  -7.335 -27.671  1.00 97.40           N  
ATOM   3273  H   GLU B  51       8.985  -8.103 -27.292  1.00 97.40           H  
ATOM   3274  CA  GLU B  51       8.824  -6.450 -28.611  1.00 97.40           C  
ATOM   3275  HA  GLU B  51       9.355  -6.424 -29.562  1.00 97.40           H  
ATOM   3276  C   GLU B  51       8.739  -5.012 -28.097  1.00 97.40           C  
ATOM   3277  CB  GLU B  51       7.412  -6.989 -28.855  1.00 97.40           C  
ATOM   3278  HB2 GLU B  51       6.805  -6.224 -29.338  1.00 97.40           H  
ATOM   3279  HB3 GLU B  51       6.967  -7.225 -27.888  1.00 97.40           H  
ATOM   3280  O   GLU B  51       8.950  -4.084 -28.873  1.00 97.40           O  
ATOM   3281  CG  GLU B  51       7.441  -8.232 -29.755  1.00 97.40           C  
ATOM   3282  HG2 GLU B  51       8.269  -8.875 -29.454  1.00 97.40           H  
ATOM   3283  HG3 GLU B  51       7.624  -7.919 -30.783  1.00 97.40           H  
ATOM   3284  CD  GLU B  51       6.151  -9.053 -29.679  1.00 97.40           C  
ATOM   3285  OE1 GLU B  51       6.201 -10.208 -30.156  1.00 97.40           O  
ATOM   3286  OE2 GLU B  51       5.199  -8.623 -28.994  1.00 97.40           O  
ATOM   3287  N   LEU B  52       8.535  -4.803 -26.789  1.00 98.28           N  
ATOM   3288  H   LEU B  52       8.292  -5.595 -26.212  1.00 98.28           H  
ATOM   3289  CA  LEU B  52       8.555  -3.456 -26.205  1.00 98.28           C  
ATOM   3290  HA  LEU B  52       7.765  -2.874 -26.680  1.00 98.28           H  
ATOM   3291  C   LEU B  52       9.889  -2.748 -26.475  1.00 98.28           C  
ATOM   3292  CB  LEU B  52       8.293  -3.540 -24.689  1.00 98.28           C  
ATOM   3293  HB2 LEU B  52       9.077  -4.148 -24.237  1.00 98.28           H  
ATOM   3294  HB3 LEU B  52       7.345  -4.047 -24.509  1.00 98.28           H  
ATOM   3295  O   LEU B  52       9.918  -1.556 -26.780  1.00 98.28           O  
ATOM   3296  CG  LEU B  52       8.284  -2.168 -23.983  1.00 98.28           C  
ATOM   3297  HG  LEU B  52       9.261  -1.697 -24.097  1.00 98.28           H  
ATOM   3298  CD1 LEU B  52       7.213  -1.210 -24.512  1.00 98.28           C  
ATOM   3299 HD11 LEU B  52       6.225  -1.665 -24.440  1.00 98.28           H  
ATOM   3300 HD12 LEU B  52       7.415  -0.960 -25.554  1.00 98.28           H  
ATOM   3301 HD13 LEU B  52       7.221  -0.286 -23.934  1.00 98.28           H  
ATOM   3302  CD2 LEU B  52       8.057  -2.372 -22.487  1.00 98.28           C  
ATOM   3303 HD21 LEU B  52       8.071  -1.412 -21.971  1.00 98.28           H  
ATOM   3304 HD22 LEU B  52       8.848  -3.007 -22.088  1.00 98.28           H  
ATOM   3305 HD23 LEU B  52       7.095  -2.858 -22.327  1.00 98.28           H  
ATOM   3306  N   TRP B  53      11.007  -3.470 -26.362  1.00 97.62           N  
ATOM   3307  H   TRP B  53      10.923  -4.455 -26.158  1.00 97.62           H  
ATOM   3308  CA  TRP B  53      12.313  -2.892 -26.660  1.00 97.62           C  
ATOM   3309  HA  TRP B  53      12.429  -1.967 -26.097  1.00 97.62           H  
ATOM   3310  C   TRP B  53      12.478  -2.539 -28.135  1.00 97.62           C  
ATOM   3311  CB  TRP B  53      13.424  -3.847 -26.269  1.00 97.62           C  
ATOM   3312  HB2 TRP B  53      13.291  -4.799 -26.783  1.00 97.62           H  
ATOM   3313  HB3 TRP B  53      13.378  -4.030 -25.195  1.00 97.62           H  
ATOM   3314  O   TRP B  53      12.921  -1.431 -28.436  1.00 97.62           O  
ATOM   3315  CG  TRP B  53      14.772  -3.305 -26.606  1.00 97.62           C  
ATOM   3316  CD1 TRP B  53      15.478  -3.567 -27.730  1.00 97.62           C  
ATOM   3317  HD1 TRP B  53      15.130  -4.174 -28.552  1.00 97.62           H  
ATOM   3318  CD2 TRP B  53      15.574  -2.372 -25.831  1.00 97.62           C  
ATOM   3319  CE2 TRP B  53      16.798  -2.149 -26.524  1.00 97.62           C  
ATOM   3320  CE3 TRP B  53      15.382  -1.696 -24.610  1.00 97.62           C  
ATOM   3321  HE3 TRP B  53      14.452  -1.822 -24.074  1.00 97.62           H  
ATOM   3322  NE1 TRP B  53      16.691  -2.913 -27.670  1.00 97.62           N  
ATOM   3323  HE1 TRP B  53      17.328  -2.889 -28.453  1.00 97.62           H  
ATOM   3324  CH2 TRP B  53      17.579  -0.643 -24.799  1.00 97.62           C  
ATOM   3325  HH2 TRP B  53      18.327   0.024 -24.397  1.00 97.62           H  
ATOM   3326  CZ2 TRP B  53      17.796  -1.301 -26.022  1.00 97.62           C  
ATOM   3327  HZ2 TRP B  53      18.705  -1.134 -26.581  1.00 97.62           H  
ATOM   3328  CZ3 TRP B  53      16.378  -0.850 -24.096  1.00 97.62           C  
ATOM   3329  HZ3 TRP B  53      16.219  -0.357 -23.148  1.00 97.62           H  
ATOM   3330  N   GLU B  54      12.145  -3.472 -29.032  1.00 97.37           N  
ATOM   3331  H   GLU B  54      11.753  -4.344 -28.706  1.00 97.37           H  
ATOM   3332  CA  GLU B  54      12.190  -3.245 -30.483  1.00 97.37           C  
ATOM   3333  HA  GLU B  54      13.210  -3.032 -30.803  1.00 97.37           H  
ATOM   3334  C   GLU B  54      11.334  -2.031 -30.860  1.00 97.37           C  
ATOM   3335  CB  GLU B  54      11.690  -4.498 -31.224  1.00 97.37           C  
ATOM   3336  HB2 GLU B  54      11.459  -4.237 -32.257  1.00 97.37           H  
ATOM   3337  HB3 GLU B  54      10.759  -4.828 -30.763  1.00 97.37           H  
ATOM   3338  O   GLU B  54      11.788  -1.159 -31.598  1.00 97.37           O  
ATOM   3339  CG  GLU B  54      12.681  -5.675 -31.211  1.00 97.37           C  
ATOM   3340  HG2 GLU B  54      12.989  -5.869 -30.184  1.00 97.37           H  
ATOM   3341  HG3 GLU B  54      12.157  -6.562 -31.566  1.00 97.37           H  
ATOM   3342  CD  GLU B  54      13.919  -5.455 -32.097  1.00 97.37           C  
ATOM   3343  OE1 GLU B  54      15.016  -5.881 -31.660  1.00 97.37           O  
ATOM   3344  OE2 GLU B  54      13.784  -4.847 -33.182  1.00 97.37           O  
ATOM   3345  N   PHE B  55      10.144  -1.908 -30.266  1.00 97.67           N  
ATOM   3346  H   PHE B  55       9.812  -2.672 -29.694  1.00 97.67           H  
ATOM   3347  CA  PHE B  55       9.244  -0.780 -30.474  1.00 97.67           C  
ATOM   3348  HA  PHE B  55       9.028  -0.707 -31.540  1.00 97.67           H  
ATOM   3349  C   PHE B  55       9.866   0.554 -30.036  1.00 97.67           C  
ATOM   3350  CB  PHE B  55       7.929  -1.060 -29.733  1.00 97.67           C  
ATOM   3351  HB2 PHE B  55       7.580  -2.059 -29.996  1.00 97.67           H  
ATOM   3352  HB3 PHE B  55       8.096  -1.045 -28.656  1.00 97.67           H  
ATOM   3353  O   PHE B  55       9.872   1.519 -30.800  1.00 97.67           O  
ATOM   3354  CG  PHE B  55       6.838  -0.078 -30.089  1.00 97.67           C  
ATOM   3355  CD1 PHE B  55       6.576   1.039 -29.272  1.00 97.67           C  
ATOM   3356  HD1 PHE B  55       7.141   1.194 -28.365  1.00 97.67           H  
ATOM   3357  CD2 PHE B  55       6.093  -0.283 -31.263  1.00 97.67           C  
ATOM   3358  HD2 PHE B  55       6.269  -1.157 -31.873  1.00 97.67           H  
ATOM   3359  CE1 PHE B  55       5.567   1.949 -29.636  1.00 97.67           C  
ATOM   3360  HE1 PHE B  55       5.348   2.804 -29.015  1.00 97.67           H  
ATOM   3361  CE2 PHE B  55       5.090   0.626 -31.627  1.00 97.67           C  
ATOM   3362  HE2 PHE B  55       4.494   0.447 -32.510  1.00 97.67           H  
ATOM   3363  CZ  PHE B  55       4.830   1.740 -30.815  1.00 97.67           C  
ATOM   3364  HZ  PHE B  55       4.042   2.424 -31.096  1.00 97.67           H  
ATOM   3365  N   ILE B  56      10.448   0.618 -28.832  1.00 97.27           N  
ATOM   3366  H   ILE B  56      10.415  -0.208 -28.251  1.00 97.27           H  
ATOM   3367  CA  ILE B  56      11.071   1.844 -28.303  1.00 97.27           C  
ATOM   3368  HA  ILE B  56      10.358   2.663 -28.398  1.00 97.27           H  
ATOM   3369  C   ILE B  56      12.306   2.237 -29.123  1.00 97.27           C  
ATOM   3370  CB  ILE B  56      11.410   1.671 -26.804  1.00 97.27           C  
ATOM   3371  HB  ILE B  56      11.968   0.742 -26.687  1.00 97.27           H  
ATOM   3372  O   ILE B  56      12.443   3.397 -29.512  1.00 97.27           O  
ATOM   3373  CG1 ILE B  56      10.110   1.583 -25.971  1.00 97.27           C  
ATOM   3374 HG12 ILE B  56       9.638   2.564 -25.926  1.00 97.27           H  
ATOM   3375 HG13 ILE B  56       9.402   0.907 -26.450  1.00 97.27           H  
ATOM   3376  CG2 ILE B  56      12.283   2.828 -26.273  1.00 97.27           C  
ATOM   3377 HG21 ILE B  56      12.516   2.685 -25.218  1.00 97.27           H  
ATOM   3378 HG22 ILE B  56      13.232   2.868 -26.808  1.00 97.27           H  
ATOM   3379 HG23 ILE B  56      11.765   3.779 -26.404  1.00 97.27           H  
ATOM   3380  CD1 ILE B  56      10.347   1.072 -24.545  1.00 97.27           C  
ATOM   3381 HD11 ILE B  56       9.386   0.911 -24.056  1.00 97.27           H  
ATOM   3382 HD12 ILE B  56      10.908   1.810 -23.973  1.00 97.27           H  
ATOM   3383 HD13 ILE B  56      10.894   0.130 -24.571  1.00 97.27           H  
ATOM   3384  N   VAL B  57      13.206   1.289 -29.401  1.00 96.23           N  
ATOM   3385  H   VAL B  57      13.010   0.344 -29.103  1.00 96.23           H  
ATOM   3386  CA  VAL B  57      14.440   1.546 -30.164  1.00 96.23           C  
ATOM   3387  HA  VAL B  57      14.924   2.432 -29.753  1.00 96.23           H  
ATOM   3388  C   VAL B  57      14.146   1.872 -31.626  1.00 96.23           C  
ATOM   3389  CB  VAL B  57      15.414   0.361 -30.034  1.00 96.23           C  
ATOM   3390  HB  VAL B  57      14.889  -0.575 -30.224  1.00 96.23           H  
ATOM   3391  O   VAL B  57      14.835   2.709 -32.209  1.00 96.23           O  
ATOM   3392  CG1 VAL B  57      16.602   0.442 -31.003  1.00 96.23           C  
ATOM   3393 HG11 VAL B  57      17.337  -0.328 -30.770  1.00 96.23           H  
ATOM   3394 HG12 VAL B  57      16.254   0.270 -32.022  1.00 96.23           H  
ATOM   3395 HG13 VAL B  57      17.062   1.429 -30.950  1.00 96.23           H  
ATOM   3396  CG2 VAL B  57      15.976   0.342 -28.608  1.00 96.23           C  
ATOM   3397 HG21 VAL B  57      16.780  -0.392 -28.546  1.00 96.23           H  
ATOM   3398 HG22 VAL B  57      15.190   0.071 -27.904  1.00 96.23           H  
ATOM   3399 HG23 VAL B  57      16.377   1.320 -28.345  1.00 96.23           H  
ATOM   3400  N   GLY B  58      13.101   1.276 -32.199  1.00 96.08           N  
ATOM   3401  H   GLY B  58      12.611   0.553 -31.691  1.00 96.08           H  
ATOM   3402  CA  GLY B  58      12.596   1.601 -33.530  1.00 96.08           C  
ATOM   3403  HA2 GLY B  58      13.418   1.566 -34.246  1.00 96.08           H  
ATOM   3404  HA3 GLY B  58      11.858   0.849 -33.811  1.00 96.08           H  
ATOM   3405  C   GLY B  58      11.929   2.977 -33.632  1.00 96.08           C  
ATOM   3406  O   GLY B  58      11.606   3.404 -34.738  1.00 96.08           O  
ATOM   3407  N   GLY B  59      11.732   3.684 -32.512  1.00 96.10           N  
ATOM   3408  H   GLY B  59      12.026   3.284 -31.633  1.00 96.10           H  
ATOM   3409  CA  GLY B  59      11.059   4.984 -32.483  1.00 96.10           C  
ATOM   3410  HA2 GLY B  59      11.244   5.449 -31.514  1.00 96.10           H  
ATOM   3411  HA3 GLY B  59      11.469   5.625 -33.264  1.00 96.10           H  
ATOM   3412  C   GLY B  59       9.544   4.889 -32.679  1.00 96.10           C  
ATOM   3413  O   GLY B  59       8.947   5.807 -33.237  1.00 96.10           O  
ATOM   3414  N   GLY B  60       8.928   3.783 -32.253  1.00 96.98           N  
ATOM   3415  H   GLY B  60       9.476   3.063 -31.803  1.00 96.98           H  
ATOM   3416  CA  GLY B  60       7.492   3.544 -32.374  1.00 96.98           C  
ATOM   3417  HA2 GLY B  60       7.214   3.592 -33.427  1.00 96.98           H  
ATOM   3418  HA3 GLY B  60       7.264   2.543 -32.009  1.00 96.98           H  
ATOM   3419  C   GLY B  60       6.645   4.548 -31.583  1.00 96.98           C  
ATOM   3420  O   GLY B  60       6.964   4.877 -30.437  1.00 96.98           O  
ATOM   3421  N   ASP B  61       5.560   5.013 -32.208  1.00 97.72           N  
ATOM   3422  H   ASP B  61       5.376   4.660 -33.136  1.00 97.72           H  
ATOM   3423  CA  ASP B  61       4.479   5.826 -31.630  1.00 97.72           C  
ATOM   3424  HA  ASP B  61       4.694   6.063 -30.588  1.00 97.72           H  
ATOM   3425  C   ASP B  61       3.189   5.000 -31.695  1.00 97.72           C  
ATOM   3426  CB  ASP B  61       4.345   7.147 -32.423  1.00 97.72           C  
ATOM   3427  HB2 ASP B  61       4.231   6.914 -33.482  1.00 97.72           H  
ATOM   3428  HB3 ASP B  61       5.271   7.711 -32.308  1.00 97.72           H  
ATOM   3429  O   ASP B  61       2.723   4.681 -32.789  1.00 97.72           O  
ATOM   3430  CG  ASP B  61       3.173   8.053 -31.998  1.00 97.72           C  
ATOM   3431  OD1 ASP B  61       2.543   7.785 -30.958  1.00 97.72           O  
ATOM   3432  OD2 ASP B  61       2.969   9.108 -32.665  1.00 97.72           O  
ATOM   3433  N   ALA B  62       2.651   4.607 -30.540  1.00 98.11           N  
ATOM   3434  H   ALA B  62       3.081   4.910 -29.678  1.00 98.11           H  
ATOM   3435  CA  ALA B  62       1.499   3.709 -30.452  1.00 98.11           C  
ATOM   3436  HA  ALA B  62       1.502   3.059 -31.327  1.00 98.11           H  
ATOM   3437  C   ALA B  62       0.147   4.441 -30.452  1.00 98.11           C  
ATOM   3438  CB  ALA B  62       1.652   2.820 -29.217  1.00 98.11           C  
ATOM   3439  HB1 ALA B  62       2.665   2.425 -29.135  1.00 98.11           H  
ATOM   3440  HB2 ALA B  62       1.399   3.387 -28.321  1.00 98.11           H  
ATOM   3441  HB3 ALA B  62       0.962   1.982 -29.317  1.00 98.11           H  
ATOM   3442  O   ALA B  62      -0.900   3.800 -30.347  1.00 98.11           O  
ATOM   3443  N   VAL B  63       0.147   5.777 -30.528  1.00 98.04           N  
ATOM   3444  H   VAL B  63       1.026   6.261 -30.645  1.00 98.04           H  
ATOM   3445  CA  VAL B  63      -1.087   6.567 -30.522  1.00 98.04           C  
ATOM   3446  HA  VAL B  63      -1.722   6.186 -29.723  1.00 98.04           H  
ATOM   3447  C   VAL B  63      -1.839   6.380 -31.841  1.00 98.04           C  
ATOM   3448  CB  VAL B  63      -0.810   8.049 -30.216  1.00 98.04           C  
ATOM   3449  HB  VAL B  63      -0.126   8.457 -30.960  1.00 98.04           H  
ATOM   3450  O   VAL B  63      -1.299   6.576 -32.930  1.00 98.04           O  
ATOM   3451  CG1 VAL B  63      -2.095   8.888 -30.236  1.00 98.04           C  
ATOM   3452 HG11 VAL B  63      -2.536   8.884 -31.232  1.00 98.04           H  
ATOM   3453 HG12 VAL B  63      -1.868   9.921 -29.971  1.00 98.04           H  
ATOM   3454 HG13 VAL B  63      -2.814   8.487 -29.522  1.00 98.04           H  
ATOM   3455  CG2 VAL B  63      -0.182   8.192 -28.822  1.00 98.04           C  
ATOM   3456 HG21 VAL B  63      -0.832   7.743 -28.071  1.00 98.04           H  
ATOM   3457 HG22 VAL B  63      -0.042   9.246 -28.583  1.00 98.04           H  
ATOM   3458 HG23 VAL B  63       0.792   7.702 -28.799  1.00 98.04           H  
ATOM   3459  N   THR B  64      -3.116   6.034 -31.728  1.00 97.16           N  
ATOM   3460  H   THR B  64      -3.503   5.980 -30.797  1.00 97.16           H  
ATOM   3461  CA  THR B  64      -4.060   5.788 -32.824  1.00 97.16           C  
ATOM   3462  HA  THR B  64      -3.643   6.163 -33.758  1.00 97.16           H  
ATOM   3463  C   THR B  64      -5.366   6.553 -32.571  1.00 97.16           C  
ATOM   3464  CB  THR B  64      -4.313   4.276 -32.990  1.00 97.16           C  
ATOM   3465  HB  THR B  64      -5.074   4.120 -33.754  1.00 97.16           H  
ATOM   3466  O   THR B  64      -5.495   7.265 -31.570  1.00 97.16           O  
ATOM   3467  CG2 THR B  64      -3.054   3.513 -33.405  1.00 97.16           C  
ATOM   3468 HG21 THR B  64      -3.308   2.467 -33.574  1.00 97.16           H  
ATOM   3469 HG22 THR B  64      -2.295   3.570 -32.625  1.00 97.16           H  
ATOM   3470 HG23 THR B  64      -2.653   3.938 -34.325  1.00 97.16           H  
ATOM   3471  OG1 THR B  64      -4.749   3.699 -31.788  1.00 97.16           O  
ATOM   3472  HG1 THR B  64      -4.064   3.857 -31.134  1.00 97.16           H  
ATOM   3473  N   GLU B  65      -6.327   6.469 -33.494  1.00 95.74           N  
ATOM   3474  H   GLU B  65      -6.202   5.836 -34.271  1.00 95.74           H  
ATOM   3475  CA  GLU B  65      -7.709   6.872 -33.200  1.00 95.74           C  
ATOM   3476  HA  GLU B  65      -7.702   7.855 -32.728  1.00 95.74           H  
ATOM   3477  C   GLU B  65      -8.362   5.899 -32.201  1.00 95.74           C  
ATOM   3478  CB  GLU B  65      -8.548   6.972 -34.488  1.00 95.74           C  
ATOM   3479  HB2 GLU B  65      -8.416   6.065 -35.078  1.00 95.74           H  
ATOM   3480  HB3 GLU B  65      -9.599   7.051 -34.210  1.00 95.74           H  
ATOM   3481  O   GLU B  65      -7.894   4.777 -32.005  1.00 95.74           O  
ATOM   3482  CG  GLU B  65      -8.197   8.206 -35.335  1.00 95.74           C  
ATOM   3483  HG2 GLU B  65      -7.187   8.091 -35.728  1.00 95.74           H  
ATOM   3484  HG3 GLU B  65      -8.205   9.082 -34.686  1.00 95.74           H  
ATOM   3485  CD  GLU B  65      -9.175   8.441 -36.504  1.00 95.74           C  
ATOM   3486  OE1 GLU B  65      -9.296   9.612 -36.939  1.00 95.74           O  
ATOM   3487  OE2 GLU B  65      -9.778   7.461 -36.995  1.00 95.74           O  
ATOM   3488  N   MET B  66      -9.450   6.332 -31.563  1.00 96.23           N  
ATOM   3489  H   MET B  66      -9.759   7.278 -31.733  1.00 96.23           H  
ATOM   3490  CA  MET B  66     -10.231   5.499 -30.643  1.00 96.23           C  
ATOM   3491  HA  MET B  66      -9.572   5.222 -29.820  1.00 96.23           H  
ATOM   3492  C   MET B  66     -10.754   4.198 -31.294  1.00 96.23           C  
ATOM   3493  CB  MET B  66     -11.400   6.313 -30.078  1.00 96.23           C  
ATOM   3494  HB2 MET B  66     -11.916   6.810 -30.900  1.00 96.23           H  
ATOM   3495  HB3 MET B  66     -12.106   5.646 -29.584  1.00 96.23           H  
ATOM   3496  O   MET B  66     -11.082   4.183 -32.484  1.00 96.23           O  
ATOM   3497  CG  MET B  66     -10.939   7.357 -29.058  1.00 96.23           C  
ATOM   3498  HG2 MET B  66     -10.116   7.939 -29.475  1.00 96.23           H  
ATOM   3499  HG3 MET B  66     -10.575   6.839 -28.171  1.00 96.23           H  
ATOM   3500  SD  MET B  66     -12.257   8.493 -28.565  1.00 96.23           S  
ATOM   3501  CE  MET B  66     -11.386   9.469 -27.313  1.00 96.23           C  
ATOM   3502  HE1 MET B  66     -12.052  10.236 -26.919  1.00 96.23           H  
ATOM   3503  HE2 MET B  66     -10.511   9.947 -27.754  1.00 96.23           H  
ATOM   3504  HE3 MET B  66     -11.072   8.813 -26.501  1.00 96.23           H  
ATOM   3505  N   PRO B  67     -10.878   3.104 -30.518  1.00 95.26           N  
ATOM   3506  CA  PRO B  67     -11.379   1.823 -31.004  1.00 95.26           C  
ATOM   3507  HA  PRO B  67     -10.789   1.512 -31.866  1.00 95.26           H  
ATOM   3508  C   PRO B  67     -12.852   1.917 -31.422  1.00 95.26           C  
ATOM   3509  CB  PRO B  67     -11.152   0.828 -29.862  1.00 95.26           C  
ATOM   3510  HB2 PRO B  67     -11.931   0.067 -29.815  1.00 95.26           H  
ATOM   3511  HB3 PRO B  67     -10.174   0.360 -29.978  1.00 95.26           H  
ATOM   3512  O   PRO B  67     -13.662   2.590 -30.789  1.00 95.26           O  
ATOM   3513  CG  PRO B  67     -11.147   1.708 -28.614  1.00 95.26           C  
ATOM   3514  HG2 PRO B  67     -10.551   1.277 -27.810  1.00 95.26           H  
ATOM   3515  HG3 PRO B  67     -12.171   1.888 -28.288  1.00 95.26           H  
ATOM   3516  CD  PRO B  67     -10.542   3.012 -29.109  1.00 95.26           C  
ATOM   3517  HD2 PRO B  67      -9.457   2.963 -29.014  1.00 95.26           H  
ATOM   3518  HD3 PRO B  67     -10.940   3.848 -28.535  1.00 95.26           H  
ATOM   3519  N   THR B  68     -13.209   1.207 -32.493  1.00 94.81           N  
ATOM   3520  H   THR B  68     -12.514   0.607 -32.913  1.00 94.81           H  
ATOM   3521  CA  THR B  68     -14.552   1.256 -33.111  1.00 94.81           C  
ATOM   3522  HA  THR B  68     -15.074   2.145 -32.755  1.00 94.81           H  
ATOM   3523  C   THR B  68     -15.442   0.068 -32.734  1.00 94.81           C  
ATOM   3524  CB  THR B  68     -14.453   1.368 -34.640  1.00 94.81           C  
ATOM   3525  HB  THR B  68     -15.454   1.316 -35.069  1.00 94.81           H  
ATOM   3526  O   THR B  68     -16.624   0.040 -33.067  1.00 94.81           O  
ATOM   3527  CG2 THR B  68     -13.800   2.672 -35.096  1.00 94.81           C  
ATOM   3528 HG21 THR B  68     -14.414   3.513 -34.774  1.00 94.81           H  
ATOM   3529 HG22 THR B  68     -13.730   2.690 -36.183  1.00 94.81           H  
ATOM   3530 HG23 THR B  68     -12.804   2.783 -34.666  1.00 94.81           H  
ATOM   3531  OG1 THR B  68     -13.669   0.328 -35.183  1.00 94.81           O  
ATOM   3532  HG1 THR B  68     -12.752   0.591 -35.080  1.00 94.81           H  
ATOM   3533  N   ASP B  69     -14.893  -0.916 -32.029  1.00 92.64           N  
ATOM   3534  H   ASP B  69     -13.925  -0.836 -31.753  1.00 92.64           H  
ATOM   3535  CA  ASP B  69     -15.499  -2.211 -31.713  1.00 92.64           C  
ATOM   3536  HA  ASP B  69     -16.403  -2.329 -32.311  1.00 92.64           H  
ATOM   3537  C   ASP B  69     -15.941  -2.349 -30.243  1.00 92.64           C  
ATOM   3538  CB  ASP B  69     -14.524  -3.322 -32.141  1.00 92.64           C  
ATOM   3539  HB2 ASP B  69     -14.985  -4.291 -31.947  1.00 92.64           H  
ATOM   3540  HB3 ASP B  69     -14.370  -3.247 -33.217  1.00 92.64           H  
ATOM   3541  O   ASP B  69     -16.423  -3.406 -29.840  1.00 92.64           O  
ATOM   3542  CG  ASP B  69     -13.151  -3.272 -31.451  1.00 92.64           C  
ATOM   3543  OD1 ASP B  69     -12.825  -2.237 -30.817  1.00 92.64           O  
ATOM   3544  OD2 ASP B  69     -12.405  -4.259 -31.618  1.00 92.64           O  
ATOM   3545  N   ARG B  70     -15.835  -1.275 -29.446  1.00 91.72           N  
ATOM   3546  H   ARG B  70     -15.372  -0.469 -29.841  1.00 91.72           H  
ATOM   3547  CA  ARG B  70     -16.226  -1.239 -28.019  1.00 91.72           C  
ATOM   3548  HA  ARG B  70     -16.262  -2.262 -27.645  1.00 91.72           H  
ATOM   3549  C   ARG B  70     -17.624  -0.682 -27.751  1.00 91.72           C  
ATOM   3550  CB  ARG B  70     -15.171  -0.485 -27.200  1.00 91.72           C  
ATOM   3551  HB2 ARG B  70     -15.471  -0.474 -26.152  1.00 91.72           H  
ATOM   3552  HB3 ARG B  70     -15.094   0.545 -27.549  1.00 91.72           H  
ATOM   3553  O   ARG B  70     -18.036  -0.593 -26.602  1.00 91.72           O  
ATOM   3554  CG  ARG B  70     -13.812  -1.174 -27.311  1.00 91.72           C  
ATOM   3555  HG2 ARG B  70     -13.429  -1.070 -28.326  1.00 91.72           H  
ATOM   3556  HG3 ARG B  70     -13.913  -2.233 -27.075  1.00 91.72           H  
ATOM   3557  CD  ARG B  70     -12.831  -0.539 -26.337  1.00 91.72           C  
ATOM   3558  HD2 ARG B  70     -12.810   0.539 -26.495  1.00 91.72           H  
ATOM   3559  HD3 ARG B  70     -13.162  -0.735 -25.318  1.00 91.72           H  
ATOM   3560  NE  ARG B  70     -11.491  -1.100 -26.552  1.00 91.72           N  
ATOM   3561  HE  ARG B  70     -11.370  -1.729 -27.333  1.00 91.72           H  
ATOM   3562  NH1 ARG B  70     -10.500   0.035 -24.853  1.00 91.72           N  
ATOM   3563 HH11 ARG B  70     -11.384   0.357 -24.486  1.00 91.72           H  
ATOM   3564 HH12 ARG B  70      -9.713   0.080 -24.222  1.00 91.72           H  
ATOM   3565  NH2 ARG B  70      -9.281  -1.340 -26.103  1.00 91.72           N  
ATOM   3566 HH21 ARG B  70      -8.487  -1.102 -25.527  1.00 91.72           H  
ATOM   3567 HH22 ARG B  70      -9.142  -1.958 -26.889  1.00 91.72           H  
ATOM   3568  CZ  ARG B  70     -10.432  -0.801 -25.836  1.00 91.72           C  
ATOM   3569  N   GLY B  71     -18.353  -0.300 -28.800  1.00 90.87           N  
ATOM   3570  H   GLY B  71     -17.951  -0.425 -29.718  1.00 90.87           H  
ATOM   3571  CA  GLY B  71     -19.699   0.273 -28.684  1.00 90.87           C  
ATOM   3572  HA2 GLY B  71     -20.262  -0.277 -27.930  1.00 90.87           H  
ATOM   3573  HA3 GLY B  71     -20.211   0.165 -29.640  1.00 90.87           H  
ATOM   3574  C   GLY B  71     -19.740   1.758 -28.304  1.00 90.87           C  
ATOM   3575  O   GLY B  71     -20.812   2.261 -27.986  1.00 90.87           O  
ATOM   3576  N   TRP B  72     -18.608   2.467 -28.348  1.00 91.01           N  
ATOM   3577  H   TRP B  72     -17.747   2.004 -28.600  1.00 91.01           H  
ATOM   3578  CA  TRP B  72     -18.551   3.909 -28.087  1.00 91.01           C  
ATOM   3579  HA  TRP B  72     -19.119   4.127 -27.182  1.00 91.01           H  
ATOM   3580  C   TRP B  72     -19.171   4.699 -29.247  1.00 91.01           C  
ATOM   3581  CB  TRP B  72     -17.094   4.341 -27.860  1.00 91.01           C  
ATOM   3582  HB2 TRP B  72     -16.540   4.186 -28.786  1.00 91.01           H  
ATOM   3583  HB3 TRP B  72     -17.085   5.411 -27.654  1.00 91.01           H  
ATOM   3584  O   TRP B  72     -18.840   4.455 -30.410  1.00 91.01           O  
ATOM   3585  CG  TRP B  72     -16.334   3.661 -26.758  1.00 91.01           C  
ATOM   3586  CD1 TRP B  72     -16.829   2.776 -25.858  1.00 91.01           C  
ATOM   3587  HD1 TRP B  72     -17.851   2.432 -25.802  1.00 91.01           H  
ATOM   3588  CD2 TRP B  72     -14.927   3.841 -26.399  1.00 91.01           C  
ATOM   3589  CE2 TRP B  72     -14.650   3.030 -25.261  1.00 91.01           C  
ATOM   3590  CE3 TRP B  72     -13.863   4.630 -26.894  1.00 91.01           C  
ATOM   3591  HE3 TRP B  72     -14.039   5.270 -27.746  1.00 91.01           H  
ATOM   3592  NE1 TRP B  72     -15.832   2.385 -24.995  1.00 91.01           N  
ATOM   3593  HE1 TRP B  72     -15.980   1.752 -24.222  1.00 91.01           H  
ATOM   3594  CH2 TRP B  72     -12.369   3.817 -25.138  1.00 91.01           C  
ATOM   3595  HH2 TRP B  72     -11.417   3.841 -24.630  1.00 91.01           H  
ATOM   3596  CZ2 TRP B  72     -13.404   3.019 -24.630  1.00 91.01           C  
ATOM   3597  HZ2 TRP B  72     -13.271   2.447 -23.725  1.00 91.01           H  
ATOM   3598  CZ3 TRP B  72     -12.597   4.617 -26.273  1.00 91.01           C  
ATOM   3599  HZ3 TRP B  72     -11.808   5.251 -26.650  1.00 91.01           H  
ATOM   3600  N   ASP B  73     -20.024   5.682 -28.952  1.00 92.28           N  
ATOM   3601  H   ASP B  73     -20.290   5.836 -27.990  1.00 92.28           H  
ATOM   3602  CA  ASP B  73     -20.539   6.615 -29.964  1.00 92.28           C  
ATOM   3603  HA  ASP B  73     -20.713   6.065 -30.888  1.00 92.28           H  
ATOM   3604  C   ASP B  73     -19.491   7.697 -30.267  1.00 92.28           C  
ATOM   3605  CB  ASP B  73     -21.900   7.196 -29.542  1.00 92.28           C  
ATOM   3606  HB2 ASP B  73     -21.775   7.827 -28.663  1.00 92.28           H  
ATOM   3607  HB3 ASP B  73     -22.558   6.370 -29.272  1.00 92.28           H  
ATOM   3608  O   ASP B  73     -19.527   8.801 -29.730  1.00 92.28           O  
ATOM   3609  CG  ASP B  73     -22.574   8.005 -30.666  1.00 92.28           C  
ATOM   3610  OD1 ASP B  73     -21.882   8.399 -31.638  1.00 92.28           O  
ATOM   3611  OD2 ASP B  73     -23.802   8.223 -30.562  1.00 92.28           O  
ATOM   3612  N   LEU B  74     -18.514   7.359 -31.113  1.00 94.35           N  
ATOM   3613  H   LEU B  74     -18.508   6.403 -31.440  1.00 94.35           H  
ATOM   3614  CA  LEU B  74     -17.378   8.231 -31.438  1.00 94.35           C  
ATOM   3615  HA  LEU B  74     -16.866   8.490 -30.511  1.00 94.35           H  
ATOM   3616  C   LEU B  74     -17.787   9.562 -32.100  1.00 94.35           C  
ATOM   3617  CB  LEU B  74     -16.403   7.472 -32.357  1.00 94.35           C  
ATOM   3618  HB2 LEU B  74     -16.923   7.237 -33.286  1.00 94.35           H  
ATOM   3619  HB3 LEU B  74     -15.578   8.142 -32.601  1.00 94.35           H  
ATOM   3620  O   LEU B  74     -17.044  10.542 -32.005  1.00 94.35           O  
ATOM   3621  CG  LEU B  74     -15.814   6.170 -31.783  1.00 94.35           C  
ATOM   3622  HG  LEU B  74     -16.618   5.462 -31.578  1.00 94.35           H  
ATOM   3623  CD1 LEU B  74     -14.886   5.543 -32.822  1.00 94.35           C  
ATOM   3624 HD11 LEU B  74     -14.049   6.208 -33.032  1.00 94.35           H  
ATOM   3625 HD12 LEU B  74     -14.497   4.600 -32.438  1.00 94.35           H  
ATOM   3626 HD13 LEU B  74     -15.444   5.354 -33.739  1.00 94.35           H  
ATOM   3627  CD2 LEU B  74     -15.019   6.402 -30.499  1.00 94.35           C  
ATOM   3628 HD21 LEU B  74     -14.263   7.171 -30.657  1.00 94.35           H  
ATOM   3629 HD22 LEU B  74     -15.690   6.715 -29.699  1.00 94.35           H  
ATOM   3630 HD23 LEU B  74     -14.540   5.470 -30.197  1.00 94.35           H  
ATOM   3631  N   ASP B  75     -18.944   9.609 -32.771  1.00 93.44           N  
ATOM   3632  H   ASP B  75     -19.566   8.816 -32.707  1.00 93.44           H  
ATOM   3633  CA  ASP B  75     -19.453  10.827 -33.409  1.00 93.44           C  
ATOM   3634  HA  ASP B  75     -18.624  11.363 -33.870  1.00 93.44           H  
ATOM   3635  C   ASP B  75     -20.069  11.778 -32.378  1.00 93.44           C  
ATOM   3636  CB  ASP B  75     -20.483  10.486 -34.504  1.00 93.44           C  
ATOM   3637  HB2 ASP B  75     -21.087  11.372 -34.695  1.00 93.44           H  
ATOM   3638  HB3 ASP B  75     -21.152   9.706 -34.141  1.00 93.44           H  
ATOM   3639  O   ASP B  75     -19.811  12.982 -32.435  1.00 93.44           O  
ATOM   3640  CG  ASP B  75     -19.869  10.064 -35.846  1.00 93.44           C  
ATOM   3641  OD1 ASP B  75     -18.779  10.580 -36.198  1.00 93.44           O  
ATOM   3642  OD2 ASP B  75     -20.547   9.310 -36.583  1.00 93.44           O  
ATOM   3643  N   ALA B  76     -20.850  11.252 -31.428  1.00 94.21           N  
ATOM   3644  H   ALA B  76     -21.052  10.263 -31.450  1.00 94.21           H  
ATOM   3645  CA  ALA B  76     -21.403  12.044 -30.329  1.00 94.21           C  
ATOM   3646  HA  ALA B  76     -21.798  12.976 -30.734  1.00 94.21           H  
ATOM   3647  C   ALA B  76     -20.345  12.417 -29.279  1.00 94.21           C  
ATOM   3648  CB  ALA B  76     -22.557  11.267 -29.691  1.00 94.21           C  
ATOM   3649  HB1 ALA B  76     -23.289  10.991 -30.449  1.00 94.21           H  
ATOM   3650  HB2 ALA B  76     -22.174  10.362 -29.219  1.00 94.21           H  
ATOM   3651  HB3 ALA B  76     -23.037  11.881 -28.930  1.00 94.21           H  
ATOM   3652  O   ALA B  76     -20.433  13.486 -28.676  1.00 94.21           O  
ATOM   3653  N   LEU B  77     -19.343  11.556 -29.078  1.00 94.18           N  
ATOM   3654  H   LEU B  77     -19.396  10.662 -29.546  1.00 94.18           H  
ATOM   3655  CA  LEU B  77     -18.296  11.734 -28.077  1.00 94.18           C  
ATOM   3656  HA  LEU B  77     -18.774  11.950 -27.121  1.00 94.18           H  
ATOM   3657  C   LEU B  77     -17.367  12.903 -28.404  1.00 94.18           C  
ATOM   3658  CB  LEU B  77     -17.503  10.418 -27.960  1.00 94.18           C  
ATOM   3659  HB2 LEU B  77     -17.053  10.208 -28.930  1.00 94.18           H  
ATOM   3660  HB3 LEU B  77     -18.198   9.611 -27.725  1.00 94.18           H  
ATOM   3661  O   LEU B  77     -16.845  13.519 -27.485  1.00 94.18           O  
ATOM   3662  CG  LEU B  77     -16.395  10.410 -26.892  1.00 94.18           C  
ATOM   3663  HG  LEU B  77     -15.711  11.244 -27.052  1.00 94.18           H  
ATOM   3664  CD1 LEU B  77     -16.969  10.493 -25.479  1.00 94.18           C  
ATOM   3665 HD11 LEU B  77     -17.661   9.669 -25.301  1.00 94.18           H  
ATOM   3666 HD12 LEU B  77     -17.497  11.436 -25.339  1.00 94.18           H  
ATOM   3667 HD13 LEU B  77     -16.157  10.443 -24.753  1.00 94.18           H  
ATOM   3668  CD2 LEU B  77     -15.578   9.125 -27.017  1.00 94.18           C  
ATOM   3669 HD21 LEU B  77     -15.175   9.042 -28.026  1.00 94.18           H  
ATOM   3670 HD22 LEU B  77     -14.746   9.148 -26.313  1.00 94.18           H  
ATOM   3671 HD23 LEU B  77     -16.208   8.260 -26.811  1.00 94.18           H  
ATOM   3672  N   PHE B  78     -17.117  13.223 -29.675  1.00 95.43           N  
ATOM   3673  H   PHE B  78     -17.598  12.725 -30.410  1.00 95.43           H  
ATOM   3674  CA  PHE B  78     -16.172  14.288 -30.002  1.00 95.43           C  
ATOM   3675  HA  PHE B  78     -15.410  14.311 -29.223  1.00 95.43           H  
ATOM   3676  C   PHE B  78     -16.813  15.672 -30.071  1.00 95.43           C  
ATOM   3677  CB  PHE B  78     -15.440  13.995 -31.300  1.00 95.43           C  
ATOM   3678  HB2 PHE B  78     -14.888  13.062 -31.190  1.00 95.43           H  
ATOM   3679  HB3 PHE B  78     -16.183  13.851 -32.084  1.00 95.43           H  
ATOM   3680  O   PHE B  78     -17.677  15.924 -30.912  1.00 95.43           O  
ATOM   3681  CG  PHE B  78     -14.479  15.108 -31.696  1.00 95.43           C  
ATOM   3682  CD1 PHE B  78     -14.861  16.097 -32.625  1.00 95.43           C  
ATOM   3683  HD1 PHE B  78     -15.891  16.170 -32.940  1.00 95.43           H  
ATOM   3684  CD2 PHE B  78     -13.178  15.131 -31.169  1.00 95.43           C  
ATOM   3685  HD2 PHE B  78     -12.903  14.440 -30.386  1.00 95.43           H  
ATOM   3686  CE1 PHE B  78     -13.909  16.995 -33.139  1.00 95.43           C  
ATOM   3687  HE1 PHE B  78     -14.205  17.739 -33.864  1.00 95.43           H  
ATOM   3688  CE2 PHE B  78     -12.231  16.044 -31.667  1.00 95.43           C  
ATOM   3689  HE2 PHE B  78     -11.228  16.046 -31.268  1.00 95.43           H  
ATOM   3690  CZ  PHE B  78     -12.587  16.959 -32.669  1.00 95.43           C  
ATOM   3691  HZ  PHE B  78     -11.857  17.666 -33.033  1.00 95.43           H  
ATOM   3692  N   ASP B  79     -16.240  16.621 -29.336  1.00 94.62           N  
ATOM   3693  H   ASP B  79     -15.523  16.361 -28.673  1.00 94.62           H  
ATOM   3694  CA  ASP B  79     -16.427  18.044 -29.591  1.00 94.62           C  
ATOM   3695  HA  ASP B  79     -16.693  18.155 -30.642  1.00 94.62           H  
ATOM   3696  C   ASP B  79     -15.139  18.826 -29.300  1.00 94.62           C  
ATOM   3697  CB  ASP B  79     -17.580  18.607 -28.764  1.00 94.62           C  
ATOM   3698  HB2 ASP B  79     -18.412  17.903 -28.761  1.00 94.62           H  
ATOM   3699  HB3 ASP B  79     -17.254  18.780 -27.738  1.00 94.62           H  
ATOM   3700  O   ASP B  79     -14.526  18.624 -28.254  1.00 94.62           O  
ATOM   3701  CG  ASP B  79     -18.039  19.921 -29.379  1.00 94.62           C  
ATOM   3702  OD1 ASP B  79     -17.340  20.945 -29.243  1.00 94.62           O  
ATOM   3703  OD2 ASP B  79     -19.098  19.910 -30.045  1.00 94.62           O  
ATOM   3704  N   PRO B  80     -14.695  19.725 -30.195  1.00 92.38           N  
ATOM   3705  CA  PRO B  80     -13.486  20.510 -29.973  1.00 92.38           C  
ATOM   3706  HA  PRO B  80     -12.660  19.840 -29.735  1.00 92.38           H  
ATOM   3707  C   PRO B  80     -13.597  21.532 -28.829  1.00 92.38           C  
ATOM   3708  CB  PRO B  80     -13.211  21.193 -31.316  1.00 92.38           C  
ATOM   3709  HB2 PRO B  80     -12.729  22.163 -31.198  1.00 92.38           H  
ATOM   3710  HB3 PRO B  80     -12.595  20.537 -31.931  1.00 92.38           H  
ATOM   3711  O   PRO B  80     -12.563  22.079 -28.445  1.00 92.38           O  
ATOM   3712  CG  PRO B  80     -14.598  21.321 -31.941  1.00 92.38           C  
ATOM   3713  HG2 PRO B  80     -14.553  21.385 -33.028  1.00 92.38           H  
ATOM   3714  HG3 PRO B  80     -15.111  22.187 -31.523  1.00 92.38           H  
ATOM   3715  CD  PRO B  80     -15.295  20.049 -31.479  1.00 92.38           C  
ATOM   3716  HD2 PRO B  80     -16.369  20.221 -31.409  1.00 92.38           H  
ATOM   3717  HD3 PRO B  80     -15.095  19.240 -32.182  1.00 92.38           H  
ATOM   3718  N   ASP B  81     -14.796  21.835 -28.318  1.00 91.08           N  
ATOM   3719  H   ASP B  81     -15.616  21.356 -28.660  1.00 91.08           H  
ATOM   3720  CA  ASP B  81     -14.994  22.696 -27.150  1.00 91.08           C  
ATOM   3721  HA  ASP B  81     -14.259  23.499 -27.188  1.00 91.08           H  
ATOM   3722  C   ASP B  81     -14.827  21.899 -25.838  1.00 91.08           C  
ATOM   3723  CB  ASP B  81     -16.364  23.391 -27.216  1.00 91.08           C  
ATOM   3724  HB2 ASP B  81     -16.426  23.948 -28.152  1.00 91.08           H  
ATOM   3725  HB3 ASP B  81     -17.155  22.641 -27.219  1.00 91.08           H  
ATOM   3726  O   ASP B  81     -15.701  21.103 -25.489  1.00 91.08           O  
ATOM   3727  CG  ASP B  81     -16.605  24.368 -26.055  1.00 91.08           C  
ATOM   3728  OD1 ASP B  81     -15.670  24.597 -25.247  1.00 91.08           O  
ATOM   3729  OD2 ASP B  81     -17.718  24.938 -26.001  1.00 91.08           O  
ATOM   3730  N   PRO B  82     -13.765  22.150 -25.043  1.00 87.01           N  
ATOM   3731  CA  PRO B  82     -13.548  21.471 -23.764  1.00 87.01           C  
ATOM   3732  HA  PRO B  82     -13.469  20.398 -23.943  1.00 87.01           H  
ATOM   3733  C   PRO B  82     -14.659  21.706 -22.734  1.00 87.01           C  
ATOM   3734  CB  PRO B  82     -12.220  22.021 -23.226  1.00 87.01           C  
ATOM   3735  HB2 PRO B  82     -11.608  21.233 -22.788  1.00 87.01           H  
ATOM   3736  HB3 PRO B  82     -12.408  22.798 -22.485  1.00 87.01           H  
ATOM   3737  O   PRO B  82     -14.728  20.993 -21.738  1.00 87.01           O  
ATOM   3738  CG  PRO B  82     -11.534  22.648 -24.434  1.00 87.01           C  
ATOM   3739  HG2 PRO B  82     -10.885  23.476 -24.150  1.00 87.01           H  
ATOM   3740  HG3 PRO B  82     -10.972  21.888 -24.977  1.00 87.01           H  
ATOM   3741  CD  PRO B  82     -12.704  23.113 -25.284  1.00 87.01           C  
ATOM   3742  HD2 PRO B  82     -12.393  23.150 -26.328  1.00 87.01           H  
ATOM   3743  HD3 PRO B  82     -13.034  24.099 -24.956  1.00 87.01           H  
ATOM   3744  N   GLN B  83     -15.493  22.737 -22.913  1.00 84.61           N  
ATOM   3745  H   GLN B  83     -15.416  23.286 -23.757  1.00 84.61           H  
ATOM   3746  CA  GLN B  83     -16.611  23.029 -22.014  1.00 84.61           C  
ATOM   3747  HA  GLN B  83     -16.337  22.747 -20.997  1.00 84.61           H  
ATOM   3748  C   GLN B  83     -17.873  22.226 -22.351  1.00 84.61           C  
ATOM   3749  CB  GLN B  83     -16.911  24.537 -22.038  1.00 84.61           C  
ATOM   3750  HB2 GLN B  83     -17.106  24.847 -23.065  1.00 84.61           H  
ATOM   3751  HB3 GLN B  83     -17.816  24.734 -21.462  1.00 84.61           H  
ATOM   3752  O   GLN B  83     -18.827  22.249 -21.570  1.00 84.61           O  
ATOM   3753  CG  GLN B  83     -15.774  25.391 -21.461  1.00 84.61           C  
ATOM   3754  HG2 GLN B  83     -14.844  25.170 -21.985  1.00 84.61           H  
ATOM   3755  HG3 GLN B  83     -16.007  26.442 -21.632  1.00 84.61           H  
ATOM   3756  CD  GLN B  83     -15.593  25.190 -19.958  1.00 84.61           C  
ATOM   3757  NE2 GLN B  83     -14.396  24.903 -19.496  1.00 84.61           N  
ATOM   3758 HE21 GLN B  83     -14.364  24.646 -18.519  1.00 84.61           H  
ATOM   3759 HE22 GLN B  83     -13.665  24.639 -20.140  1.00 84.61           H  
ATOM   3760  OE1 GLN B  83     -16.509  25.299 -19.162  1.00 84.61           O  
ATOM   3761  N   ARG B  84     -17.914  21.530 -23.495  1.00 86.21           N  
ATOM   3762  H   ARG B  84     -17.086  21.470 -24.071  1.00 86.21           H  
ATOM   3763  CA  ARG B  84     -19.112  20.820 -23.936  1.00 86.21           C  
ATOM   3764  HA  ARG B  84     -19.960  21.450 -23.668  1.00 86.21           H  
ATOM   3765  C   ARG B  84     -19.264  19.495 -23.188  1.00 86.21           C  
ATOM   3766  CB  ARG B  84     -19.092  20.686 -25.461  1.00 86.21           C  
ATOM   3767  HB2 ARG B  84     -18.615  21.571 -25.881  1.00 86.21           H  
ATOM   3768  HB3 ARG B  84     -18.511  19.815 -25.764  1.00 86.21           H  
ATOM   3769  O   ARG B  84     -18.398  18.625 -23.222  1.00 86.21           O  
ATOM   3770  CG  ARG B  84     -20.516  20.615 -26.016  1.00 86.21           C  
ATOM   3771  HG2 ARG B  84     -21.061  21.509 -25.711  1.00 86.21           H  
ATOM   3772  HG3 ARG B  84     -21.026  19.730 -25.637  1.00 86.21           H  
ATOM   3773  CD  ARG B  84     -20.447  20.557 -27.537  1.00 86.21           C  
ATOM   3774  HD2 ARG B  84     -19.716  21.284 -27.888  1.00 86.21           H  
ATOM   3775  HD3 ARG B  84     -20.112  19.553 -27.798  1.00 86.21           H  
ATOM   3776  NE  ARG B  84     -21.744  20.861 -28.166  1.00 86.21           N  
ATOM   3777  HE  ARG B  84     -22.273  21.607 -27.738  1.00 86.21           H  
ATOM   3778  NH1 ARG B  84     -21.665  19.273 -29.836  1.00 86.21           N  
ATOM   3779 HH11 ARG B  84     -22.080  18.684 -30.544  1.00 86.21           H  
ATOM   3780 HH12 ARG B  84     -20.659  19.266 -29.744  1.00 86.21           H  
ATOM   3781  NH2 ARG B  84     -23.490  20.500 -29.568  1.00 86.21           N  
ATOM   3782 HH21 ARG B  84     -24.034  21.137 -29.005  1.00 86.21           H  
ATOM   3783 HH22 ARG B  84     -23.901  19.921 -30.286  1.00 86.21           H  
ATOM   3784  CZ  ARG B  84     -22.278  20.213 -29.185  1.00 86.21           C  
ATOM   3785  N   HIS B  85     -20.388  19.371 -22.494  1.00 81.27           N  
ATOM   3786  H   HIS B  85     -21.037  20.145 -22.510  1.00 81.27           H  
ATOM   3787  CA  HIS B  85     -20.659  18.293 -21.545  1.00 81.27           C  
ATOM   3788  HA  HIS B  85     -19.907  18.341 -20.758  1.00 81.27           H  
ATOM   3789  C   HIS B  85     -20.604  16.901 -22.173  1.00 81.27           C  
ATOM   3790  CB  HIS B  85     -22.056  18.525 -20.956  1.00 81.27           C  
ATOM   3791  HB2 HIS B  85     -22.812  18.054 -21.585  1.00 81.27           H  
ATOM   3792  HB3 HIS B  85     -22.270  19.594 -20.946  1.00 81.27           H  
ATOM   3793  O   HIS B  85     -21.166  16.710 -23.250  1.00 81.27           O  
ATOM   3794  CG  HIS B  85     -22.209  18.026 -19.552  1.00 81.27           C  
ATOM   3795  CD2 HIS B  85     -22.470  18.831 -18.491  1.00 81.27           C  
ATOM   3796  HD2 HIS B  85     -22.633  19.896 -18.563  1.00 81.27           H  
ATOM   3797  ND1 HIS B  85     -21.947  16.774 -19.045  1.00 81.27           N  
ATOM   3798  HD1 HIS B  85     -21.504  15.990 -19.502  1.00 81.27           H  
ATOM   3799  CE1 HIS B  85     -22.021  16.828 -17.709  1.00 81.27           C  
ATOM   3800  HE1 HIS B  85     -21.780  16.010 -17.046  1.00 81.27           H  
ATOM   3801  NE2 HIS B  85     -22.267  18.086 -17.327  1.00 81.27           N  
ATOM   3802  N   GLY B  86     -19.998  15.930 -21.481  1.00 84.80           N  
ATOM   3803  H   GLY B  86     -19.563  16.129 -20.591  1.00 84.80           H  
ATOM   3804  CA  GLY B  86     -19.999  14.529 -21.911  1.00 84.80           C  
ATOM   3805  HA2 GLY B  86     -21.027  14.187 -22.031  1.00 84.80           H  
ATOM   3806  HA3 GLY B  86     -19.527  13.929 -21.133  1.00 84.80           H  
ATOM   3807  C   GLY B  86     -19.255  14.271 -23.224  1.00 84.80           C  
ATOM   3808  O   GLY B  86     -19.463  13.234 -23.846  1.00 84.80           O  
ATOM   3809  N   THR B  87     -18.405  15.205 -23.661  1.00 91.88           N  
ATOM   3810  H   THR B  87     -18.242  16.012 -23.075  1.00 91.88           H  
ATOM   3811  CA  THR B  87     -17.629  15.089 -24.901  1.00 91.88           C  
ATOM   3812  HA  THR B  87     -17.793  14.095 -25.319  1.00 91.88           H  
ATOM   3813  C   THR B  87     -16.129  15.207 -24.645  1.00 91.88           C  
ATOM   3814  CB  THR B  87     -18.073  16.096 -25.975  1.00 91.88           C  
ATOM   3815  HB  THR B  87     -17.539  15.868 -26.898  1.00 91.88           H  
ATOM   3816  O   THR B  87     -15.688  15.629 -23.576  1.00 91.88           O  
ATOM   3817  CG2 THR B  87     -19.566  16.052 -26.293  1.00 91.88           C  
ATOM   3818 HG21 THR B  87     -19.747  16.561 -27.240  1.00 91.88           H  
ATOM   3819 HG22 THR B  87     -19.890  15.015 -26.384  1.00 91.88           H  
ATOM   3820 HG23 THR B  87     -20.135  16.543 -25.504  1.00 91.88           H  
ATOM   3821  OG1 THR B  87     -17.744  17.412 -25.611  1.00 91.88           O  
ATOM   3822  HG1 THR B  87     -17.966  17.566 -24.690  1.00 91.88           H  
ATOM   3823  N   SER B  88     -15.326  14.824 -25.633  1.00 94.96           N  
ATOM   3824  H   SER B  88     -15.762  14.459 -26.468  1.00 94.96           H  
ATOM   3825  CA  SER B  88     -13.879  14.966 -25.638  1.00 94.96           C  
ATOM   3826  HA  SER B  88     -13.597  15.537 -24.754  1.00 94.96           H  
ATOM   3827  C   SER B  88     -13.399  15.737 -26.860  1.00 94.96           C  
ATOM   3828  CB  SER B  88     -13.200  13.596 -25.570  1.00 94.96           C  
ATOM   3829  HB2 SER B  88     -13.555  13.059 -24.691  1.00 94.96           H  
ATOM   3830  HB3 SER B  88     -13.438  13.018 -26.464  1.00 94.96           H  
ATOM   3831  O   SER B  88     -13.812  15.470 -27.988  1.00 94.96           O  
ATOM   3832  OG  SER B  88     -11.798  13.782 -25.480  1.00 94.96           O  
ATOM   3833  HG  SER B  88     -11.639  14.327 -24.706  1.00 94.96           H  
ATOM   3834  N   TYR B  89     -12.446  16.645 -26.652  1.00 95.09           N  
ATOM   3835  H   TYR B  89     -12.157  16.836 -25.703  1.00 95.09           H  
ATOM   3836  CA  TYR B  89     -11.772  17.346 -27.747  1.00 95.09           C  
ATOM   3837  HA  TYR B  89     -12.486  17.500 -28.556  1.00 95.09           H  
ATOM   3838  C   TYR B  89     -10.628  16.539 -28.371  1.00 95.09           C  
ATOM   3839  CB  TYR B  89     -11.311  18.726 -27.269  1.00 95.09           C  
ATOM   3840  HB2 TYR B  89     -10.890  19.270 -28.114  1.00 95.09           H  
ATOM   3841  HB3 TYR B  89     -12.183  19.287 -26.933  1.00 95.09           H  
ATOM   3842  O   TYR B  89     -10.025  16.987 -29.348  1.00 95.09           O  
ATOM   3843  CG  TYR B  89     -10.278  18.686 -26.161  1.00 95.09           C  
ATOM   3844  CD1 TYR B  89     -10.639  19.072 -24.860  1.00 95.09           C  
ATOM   3845  HD1 TYR B  89     -11.650  19.388 -24.651  1.00 95.09           H  
ATOM   3846  CD2 TYR B  89      -8.953  18.287 -26.430  1.00 95.09           C  
ATOM   3847  HD2 TYR B  89      -8.660  18.017 -27.434  1.00 95.09           H  
ATOM   3848  CE1 TYR B  89      -9.667  19.085 -23.845  1.00 95.09           C  
ATOM   3849  HE1 TYR B  89      -9.905  19.455 -22.859  1.00 95.09           H  
ATOM   3850  CE2 TYR B  89      -7.998  18.245 -25.400  1.00 95.09           C  
ATOM   3851  HE2 TYR B  89      -6.986  17.929 -25.610  1.00 95.09           H  
ATOM   3852  OH  TYR B  89      -7.436  18.667 -23.103  1.00 95.09           O  
ATOM   3853  HH  TYR B  89      -6.565  18.440 -23.435  1.00 95.09           H  
ATOM   3854  CZ  TYR B  89      -8.357  18.650 -24.099  1.00 95.09           C  
ATOM   3855  N   SER B  90     -10.300  15.366 -27.822  1.00 94.91           N  
ATOM   3856  H   SER B  90     -10.879  15.012 -27.073  1.00 94.91           H  
ATOM   3857  CA  SER B  90      -9.318  14.444 -28.389  1.00 94.91           C  
ATOM   3858  HA  SER B  90      -8.809  14.923 -29.226  1.00 94.91           H  
ATOM   3859  C   SER B  90     -10.018  13.192 -28.908  1.00 94.91           C  
ATOM   3860  CB  SER B  90      -8.244  14.083 -27.365  1.00 94.91           C  
ATOM   3861  HB2 SER B  90      -8.694  13.541 -26.533  1.00 94.91           H  
ATOM   3862  HB3 SER B  90      -7.776  14.995 -26.992  1.00 94.91           H  
ATOM   3863  O   SER B  90     -10.885  12.631 -28.248  1.00 94.91           O  
ATOM   3864  OG  SER B  90      -7.265  13.276 -27.998  1.00 94.91           O  
ATOM   3865  HG  SER B  90      -6.559  13.122 -27.366  1.00 94.91           H  
ATOM   3866  N   ARG B  91      -9.620  12.732 -30.097  1.00 94.66           N  
ATOM   3867  H   ARG B  91      -8.892  13.251 -30.567  1.00 94.66           H  
ATOM   3868  CA  ARG B  91     -10.063  11.452 -30.688  1.00 94.66           C  
ATOM   3869  HA  ARG B  91     -10.909  11.063 -30.121  1.00 94.66           H  
ATOM   3870  C   ARG B  91      -8.989  10.369 -30.613  1.00 94.66           C  
ATOM   3871  CB  ARG B  91     -10.510  11.640 -32.146  1.00 94.66           C  
ATOM   3872  HB2 ARG B  91     -10.868  10.684 -32.527  1.00 94.66           H  
ATOM   3873  HB3 ARG B  91      -9.656  11.948 -32.750  1.00 94.66           H  
ATOM   3874  O   ARG B  91      -9.113   9.338 -31.270  1.00 94.66           O  
ATOM   3875  CG  ARG B  91     -11.633  12.660 -32.299  1.00 94.66           C  
ATOM   3876  HG2 ARG B  91     -11.232  13.642 -32.048  1.00 94.66           H  
ATOM   3877  HG3 ARG B  91     -12.452  12.395 -31.630  1.00 94.66           H  
ATOM   3878  CD  ARG B  91     -12.139  12.679 -33.745  1.00 94.66           C  
ATOM   3879  HD2 ARG B  91     -12.418  11.658 -34.008  1.00 94.66           H  
ATOM   3880  HD3 ARG B  91     -11.328  12.993 -34.403  1.00 94.66           H  
ATOM   3881  NE  ARG B  91     -13.299  13.574 -33.916  1.00 94.66           N  
ATOM   3882  HE  ARG B  91     -13.397  14.315 -33.238  1.00 94.66           H  
ATOM   3883  NH1 ARG B  91     -14.261  12.494 -35.691  1.00 94.66           N  
ATOM   3884 HH11 ARG B  91     -15.114  12.208 -36.152  1.00 94.66           H  
ATOM   3885 HH12 ARG B  91     -13.454  11.889 -35.733  1.00 94.66           H  
ATOM   3886  NH2 ARG B  91     -15.417  14.061 -34.652  1.00 94.66           N  
ATOM   3887 HH21 ARG B  91     -15.560  14.600 -33.810  1.00 94.66           H  
ATOM   3888 HH22 ARG B  91     -16.237  13.723 -35.137  1.00 94.66           H  
ATOM   3889  CZ  ARG B  91     -14.310  13.386 -34.747  1.00 94.66           C  
ATOM   3890  N   HIS B  92      -7.904  10.635 -29.890  1.00 96.24           N  
ATOM   3891  H   HIS B  92      -7.904  11.450 -29.294  1.00 96.24           H  
ATOM   3892  CA  HIS B  92      -6.677   9.857 -29.977  1.00 96.24           C  
ATOM   3893  HA  HIS B  92      -6.846   8.998 -30.626  1.00 96.24           H  
ATOM   3894  C   HIS B  92      -6.250   9.324 -28.612  1.00 96.24           C  
ATOM   3895  CB  HIS B  92      -5.564  10.702 -30.605  1.00 96.24           C  
ATOM   3896  HB2 HIS B  92      -5.346  11.534 -29.936  1.00 96.24           H  
ATOM   3897  HB3 HIS B  92      -4.665  10.094 -30.698  1.00 96.24           H  
ATOM   3898  O   HIS B  92      -6.355  10.009 -27.593  1.00 96.24           O  
ATOM   3899  CG  HIS B  92      -5.896  11.277 -31.956  1.00 96.24           C  
ATOM   3900  CD2 HIS B  92      -5.762  10.662 -33.172  1.00 96.24           C  
ATOM   3901  HD2 HIS B  92      -5.423   9.650 -33.337  1.00 96.24           H  
ATOM   3902  ND1 HIS B  92      -6.355  12.553 -32.186  1.00 96.24           N  
ATOM   3903  HD1 HIS B  92      -6.488  13.267 -31.484  1.00 96.24           H  
ATOM   3904  CE1 HIS B  92      -6.504  12.701 -33.512  1.00 96.24           C  
ATOM   3905  HE1 HIS B  92      -6.842  13.603 -34.001  1.00 96.24           H  
ATOM   3906  NE2 HIS B  92      -6.127  11.588 -34.158  1.00 96.24           N  
ATOM   3907  N   GLY B  93      -5.705   8.114 -28.622  1.00 97.06           N  
ATOM   3908  H   GLY B  93      -5.622   7.641 -29.511  1.00 97.06           H  
ATOM   3909  CA  GLY B  93      -5.143   7.421 -27.468  1.00 97.06           C  
ATOM   3910  HA2 GLY B  93      -5.945   7.089 -26.809  1.00 97.06           H  
ATOM   3911  HA3 GLY B  93      -4.483   8.088 -26.913  1.00 97.06           H  
ATOM   3912  C   GLY B  93      -4.345   6.206 -27.930  1.00 97.06           C  
ATOM   3913  O   GLY B  93      -4.203   5.970 -29.128  1.00 97.06           O  
ATOM   3914  N   ALA B  94      -3.806   5.433 -27.000  1.00 98.40           N  
ATOM   3915  H   ALA B  94      -3.915   5.684 -26.027  1.00 98.40           H  
ATOM   3916  CA  ALA B  94      -3.094   4.200 -27.318  1.00 98.40           C  
ATOM   3917  HA  ALA B  94      -3.056   4.050 -28.396  1.00 98.40           H  
ATOM   3918  C   ALA B  94      -3.842   3.002 -26.715  1.00 98.40           C  
ATOM   3919  CB  ALA B  94      -1.651   4.360 -26.846  1.00 98.40           C  
ATOM   3920  HB1 ALA B  94      -1.210   5.250 -27.296  1.00 98.40           H  
ATOM   3921  HB2 ALA B  94      -1.632   4.459 -25.761  1.00 98.40           H  
ATOM   3922  HB3 ALA B  94      -1.059   3.497 -27.150  1.00 98.40           H  
ATOM   3923  O   ALA B  94      -4.020   2.911 -25.502  1.00 98.40           O  
ATOM   3924  N   PHE B  95      -4.298   2.086 -27.562  1.00 98.22           N  
ATOM   3925  H   PHE B  95      -4.075   2.161 -28.544  1.00 98.22           H  
ATOM   3926  CA  PHE B  95      -5.211   1.010 -27.171  1.00 98.22           C  
ATOM   3927  HA  PHE B  95      -5.427   1.073 -26.105  1.00 98.22           H  
ATOM   3928  C   PHE B  95      -4.583  -0.356 -27.420  1.00 98.22           C  
ATOM   3929  CB  PHE B  95      -6.542   1.184 -27.911  1.00 98.22           C  
ATOM   3930  HB2 PHE B  95      -6.373   1.084 -28.983  1.00 98.22           H  
ATOM   3931  HB3 PHE B  95      -7.219   0.385 -27.608  1.00 98.22           H  
ATOM   3932  O   PHE B  95      -3.810  -0.521 -28.363  1.00 98.22           O  
ATOM   3933  CG  PHE B  95      -7.203   2.519 -27.630  1.00 98.22           C  
ATOM   3934  CD1 PHE B  95      -8.022   2.674 -26.495  1.00 98.22           C  
ATOM   3935  HD1 PHE B  95      -8.196   1.836 -25.836  1.00 98.22           H  
ATOM   3936  CD2 PHE B  95      -6.982   3.617 -28.486  1.00 98.22           C  
ATOM   3937  HD2 PHE B  95      -6.371   3.505 -29.370  1.00 98.22           H  
ATOM   3938  CE1 PHE B  95      -8.624   3.916 -26.225  1.00 98.22           C  
ATOM   3939  HE1 PHE B  95      -9.261   4.030 -25.361  1.00 98.22           H  
ATOM   3940  CE2 PHE B  95      -7.574   4.860 -28.208  1.00 98.22           C  
ATOM   3941  HE2 PHE B  95      -7.411   5.688 -28.882  1.00 98.22           H  
ATOM   3942  CZ  PHE B  95      -8.401   5.009 -27.081  1.00 98.22           C  
ATOM   3943  HZ  PHE B  95      -8.873   5.959 -26.877  1.00 98.22           H  
ATOM   3944  N   LEU B  96      -4.905  -1.325 -26.564  1.00 97.83           N  
ATOM   3945  H   LEU B  96      -5.607  -1.133 -25.864  1.00 97.83           H  
ATOM   3946  CA  LEU B  96      -4.492  -2.707 -26.754  1.00 97.83           C  
ATOM   3947  HA  LEU B  96      -3.430  -2.733 -27.000  1.00 97.83           H  
ATOM   3948  C   LEU B  96      -5.245  -3.312 -27.935  1.00 97.83           C  
ATOM   3949  CB  LEU B  96      -4.746  -3.538 -25.483  1.00 97.83           C  
ATOM   3950  HB2 LEU B  96      -5.772  -3.361 -25.158  1.00 97.83           H  
ATOM   3951  HB3 LEU B  96      -4.658  -4.594 -25.740  1.00 97.83           H  
ATOM   3952  O   LEU B  96      -6.478  -3.373 -27.960  1.00 97.83           O  
ATOM   3953  CG  LEU B  96      -3.810  -3.252 -24.301  1.00 97.83           C  
ATOM   3954  HG  LEU B  96      -3.877  -2.199 -24.026  1.00 97.83           H  
ATOM   3955  CD1 LEU B  96      -4.230  -4.097 -23.097  1.00 97.83           C  
ATOM   3956 HD11 LEU B  96      -4.142  -5.157 -23.336  1.00 97.83           H  
ATOM   3957 HD12 LEU B  96      -5.266  -3.872 -22.845  1.00 97.83           H  
ATOM   3958 HD13 LEU B  96      -3.599  -3.863 -22.239  1.00 97.83           H  
ATOM   3959  CD2 LEU B  96      -2.354  -3.571 -24.623  1.00 97.83           C  
ATOM   3960 HD21 LEU B  96      -1.740  -3.425 -23.734  1.00 97.83           H  
ATOM   3961 HD22 LEU B  96      -2.001  -2.905 -25.411  1.00 97.83           H  
ATOM   3962 HD23 LEU B  96      -2.265  -4.602 -24.966  1.00 97.83           H  
ATOM   3963  N   ASP B  97      -4.482  -3.828 -28.881  1.00 90.86           N  
ATOM   3964  H   ASP B  97      -3.492  -3.630 -28.881  1.00 90.86           H  
ATOM   3965  CA  ASP B  97      -4.950  -4.778 -29.867  1.00 90.86           C  
ATOM   3966  HA  ASP B  97      -5.840  -4.356 -30.334  1.00 90.86           H  
ATOM   3967  C   ASP B  97      -5.389  -6.078 -29.165  1.00 90.86           C  
ATOM   3968  CB  ASP B  97      -3.904  -4.953 -30.989  1.00 90.86           C  
ATOM   3969  HB2 ASP B  97      -4.018  -5.948 -31.419  1.00 90.86           H  
ATOM   3970  HB3 ASP B  97      -4.157  -4.244 -31.778  1.00 90.86           H  
ATOM   3971  O   ASP B  97      -4.698  -6.606 -28.294  1.00 90.86           O  
ATOM   3972  CG  ASP B  97      -2.422  -4.704 -30.630  1.00 90.86           C  
ATOM   3973  OD1 ASP B  97      -2.066  -3.621 -30.098  1.00 90.86           O  
ATOM   3974  OD2 ASP B  97      -1.611  -5.576 -30.986  1.00 90.86           O  
ATOM   3975  N   GLY B  98      -6.597  -6.557 -29.482  1.00 90.88           N  
ATOM   3976  H   GLY B  98      -7.133  -6.092 -30.201  1.00 90.88           H  
ATOM   3977  CA  GLY B  98      -7.168  -7.750 -28.847  1.00 90.88           C  
ATOM   3978  HA2 GLY B  98      -8.070  -8.042 -29.384  1.00 90.88           H  
ATOM   3979  HA3 GLY B  98      -6.459  -8.574 -28.927  1.00 90.88           H  
ATOM   3980  C   GLY B  98      -7.531  -7.577 -27.365  1.00 90.88           C  
ATOM   3981  O   GLY B  98      -7.524  -8.551 -26.618  1.00 90.88           O  
ATOM   3982  N   ALA B  99      -7.868  -6.366 -26.898  1.00 93.95           N  
ATOM   3983  H   ALA B  99      -7.737  -5.568 -27.503  1.00 93.95           H  
ATOM   3984  CA  ALA B  99      -8.249  -6.133 -25.493  1.00 93.95           C  
ATOM   3985  HA  ALA B  99      -7.376  -6.319 -24.868  1.00 93.95           H  
ATOM   3986  C   ALA B  99      -9.390  -7.051 -24.995  1.00 93.95           C  
ATOM   3987  CB  ALA B  99      -8.657  -4.664 -25.337  1.00 93.95           C  
ATOM   3988  HB1 ALA B  99      -7.856  -4.013 -25.688  1.00 93.95           H  
ATOM   3989  HB2 ALA B  99      -8.851  -4.446 -24.287  1.00 93.95           H  
ATOM   3990  HB3 ALA B  99      -9.558  -4.461 -25.916  1.00 93.95           H  
ATOM   3991  O   ALA B  99      -9.427  -7.416 -23.817  1.00 93.95           O  
ATOM   3992  N   ALA B 100     -10.308  -7.429 -25.892  1.00 93.76           N  
ATOM   3993  H   ALA B 100     -10.188  -7.114 -26.844  1.00 93.76           H  
ATOM   3994  CA  ALA B 100     -11.429  -8.324 -25.614  1.00 93.76           C  
ATOM   3995  HA  ALA B 100     -11.742  -8.169 -24.581  1.00 93.76           H  
ATOM   3996  C   ALA B 100     -11.093  -9.822 -25.759  1.00 93.76           C  
ATOM   3997  CB  ALA B 100     -12.593  -7.923 -26.531  1.00 93.76           C  
ATOM   3998  HB1 ALA B 100     -12.315  -8.083 -27.573  1.00 93.76           H  
ATOM   3999  HB2 ALA B 100     -12.842  -6.872 -26.383  1.00 93.76           H  
ATOM   4000  HB3 ALA B 100     -13.469  -8.531 -26.304  1.00 93.76           H  
ATOM   4001  O   ALA B 100     -11.913 -10.649 -25.346  1.00 93.76           O  
ATOM   4002  N   ASP B 101      -9.931 -10.174 -26.314  1.00 95.28           N  
ATOM   4003  H   ASP B 101      -9.247  -9.463 -26.529  1.00 95.28           H  
ATOM   4004  CA  ASP B 101      -9.520 -11.558 -26.555  1.00 95.28           C  
ATOM   4005  HA  ASP B 101     -10.387 -12.113 -26.914  1.00 95.28           H  
ATOM   4006  C   ASP B 101      -9.038 -12.218 -25.256  1.00 95.28           C  
ATOM   4007  CB  ASP B 101      -8.439 -11.637 -27.649  1.00 95.28           C  
ATOM   4008  HB2 ASP B 101      -7.569 -11.058 -27.341  1.00 95.28           H  
ATOM   4009  HB3 ASP B 101      -8.124 -12.677 -27.743  1.00 95.28           H  
ATOM   4010  O   ASP B 101      -8.376 -11.588 -24.430  1.00 95.28           O  
ATOM   4011  CG  ASP B 101      -8.915 -11.165 -29.029  1.00 95.28           C  
ATOM   4012  OD1 ASP B 101     -10.140 -11.222 -29.284  1.00 95.28           O  
ATOM   4013  OD2 ASP B 101      -8.045 -10.792 -29.846  1.00 95.28           O  
ATOM   4014  N   PHE B 102      -9.406 -13.488 -25.054  1.00 97.28           N  
ATOM   4015  H   PHE B 102      -9.945 -13.955 -25.769  1.00 97.28           H  
ATOM   4016  CA  PHE B 102      -9.036 -14.259 -23.864  1.00 97.28           C  
ATOM   4017  HA  PHE B 102      -7.987 -14.066 -23.636  1.00 97.28           H  
ATOM   4018  C   PHE B 102      -9.234 -15.769 -24.065  1.00 97.28           C  
ATOM   4019  CB  PHE B 102      -9.910 -13.782 -22.691  1.00 97.28           C  
ATOM   4020  HB2 PHE B 102     -10.958 -13.922 -22.957  1.00 97.28           H  
ATOM   4021  HB3 PHE B 102      -9.748 -12.714 -22.546  1.00 97.28           H  
ATOM   4022  O   PHE B 102     -10.318 -16.197 -24.477  1.00 97.28           O  
ATOM   4023  CG  PHE B 102      -9.633 -14.466 -21.369  1.00 97.28           C  
ATOM   4024  CD1 PHE B 102     -10.671 -15.102 -20.663  1.00 97.28           C  
ATOM   4025  HD1 PHE B 102     -11.667 -15.131 -21.078  1.00 97.28           H  
ATOM   4026  CD2 PHE B 102      -8.338 -14.425 -20.822  1.00 97.28           C  
ATOM   4027  HD2 PHE B 102      -7.539 -13.932 -21.355  1.00 97.28           H  
ATOM   4028  CE1 PHE B 102     -10.414 -15.692 -19.413  1.00 97.28           C  
ATOM   4029  HE1 PHE B 102     -11.213 -16.171 -18.866  1.00 97.28           H  
ATOM   4030  CE2 PHE B 102      -8.079 -15.022 -19.580  1.00 97.28           C  
ATOM   4031  HE2 PHE B 102      -7.080 -14.989 -19.171  1.00 97.28           H  
ATOM   4032  CZ  PHE B 102      -9.114 -15.656 -18.877  1.00 97.28           C  
ATOM   4033  HZ  PHE B 102      -8.898 -16.112 -17.922  1.00 97.28           H  
ATOM   4034  N   ASP B 103      -8.252 -16.600 -23.699  1.00 97.39           N  
ATOM   4035  H   ASP B 103      -7.372 -16.199 -23.406  1.00 97.39           H  
ATOM   4036  CA  ASP B 103      -8.429 -18.064 -23.667  1.00 97.39           C  
ATOM   4037  HA  ASP B 103      -9.101 -18.326 -24.484  1.00 97.39           H  
ATOM   4038  C   ASP B 103      -9.123 -18.526 -22.372  1.00 97.39           C  
ATOM   4039  CB  ASP B 103      -7.128 -18.829 -23.965  1.00 97.39           C  
ATOM   4040  HB2 ASP B 103      -6.654 -18.381 -24.838  1.00 97.39           H  
ATOM   4041  HB3 ASP B 103      -6.443 -18.735 -23.122  1.00 97.39           H  
ATOM   4042  O   ASP B 103      -8.522 -19.076 -21.444  1.00 97.39           O  
ATOM   4043  CG  ASP B 103      -7.384 -20.323 -24.265  1.00 97.39           C  
ATOM   4044  OD1 ASP B 103      -8.468 -20.859 -23.907  1.00 97.39           O  
ATOM   4045  OD2 ASP B 103      -6.487 -20.975 -24.848  1.00 97.39           O  
ATOM   4046  N   ALA B 104     -10.443 -18.326 -22.318  1.00 96.30           N  
ATOM   4047  H   ALA B 104     -10.852 -17.779 -23.062  1.00 96.30           H  
ATOM   4048  CA  ALA B 104     -11.256 -18.699 -21.161  1.00 96.30           C  
ATOM   4049  HA  ALA B 104     -10.919 -18.116 -20.304  1.00 96.30           H  
ATOM   4050  C   ALA B 104     -11.107 -20.188 -20.779  1.00 96.30           C  
ATOM   4051  CB  ALA B 104     -12.714 -18.330 -21.467  1.00 96.30           C  
ATOM   4052  HB1 ALA B 104     -13.095 -18.944 -22.284  1.00 96.30           H  
ATOM   4053  HB2 ALA B 104     -13.326 -18.490 -20.580  1.00 96.30           H  
ATOM   4054  HB3 ALA B 104     -12.776 -17.279 -21.749  1.00 96.30           H  
ATOM   4055  O   ALA B 104     -10.983 -20.529 -19.599  1.00 96.30           O  
ATOM   4056  N   ALA B 105     -11.052 -21.085 -21.771  1.00 93.36           N  
ATOM   4057  H   ALA B 105     -10.951 -20.735 -22.713  1.00 93.36           H  
ATOM   4058  CA  ALA B 105     -10.964 -22.526 -21.542  1.00 93.36           C  
ATOM   4059  HA  ALA B 105     -11.737 -22.806 -20.827  1.00 93.36           H  
ATOM   4060  C   ALA B 105      -9.610 -22.947 -20.946  1.00 93.36           C  
ATOM   4061  CB  ALA B 105     -11.240 -23.246 -22.866  1.00 93.36           C  
ATOM   4062  HB1 ALA B 105     -12.223 -22.961 -23.241  1.00 93.36           H  
ATOM   4063  HB2 ALA B 105     -11.213 -24.325 -22.711  1.00 93.36           H  
ATOM   4064  HB3 ALA B 105     -10.483 -22.968 -23.600  1.00 93.36           H  
ATOM   4065  O   ALA B 105      -9.554 -23.902 -20.161  1.00 93.36           O  
ATOM   4066  N   PHE B 106      -8.527 -22.235 -21.271  1.00 96.48           N  
ATOM   4067  H   PHE B 106      -8.608 -21.502 -21.961  1.00 96.48           H  
ATOM   4068  CA  PHE B 106      -7.210 -22.469 -20.684  1.00 96.48           C  
ATOM   4069  HA  PHE B 106      -6.926 -23.503 -20.878  1.00 96.48           H  
ATOM   4070  C   PHE B 106      -7.190 -22.268 -19.166  1.00 96.48           C  
ATOM   4071  CB  PHE B 106      -6.176 -21.583 -21.371  1.00 96.48           C  
ATOM   4072  HB2 PHE B 106      -6.402 -20.532 -21.193  1.00 96.48           H  
ATOM   4073  HB3 PHE B 106      -6.225 -21.772 -22.444  1.00 96.48           H  
ATOM   4074  O   PHE B 106      -6.584 -23.069 -18.447  1.00 96.48           O  
ATOM   4075  CG  PHE B 106      -4.768 -21.874 -20.921  1.00 96.48           C  
ATOM   4076  CD1 PHE B 106      -4.222 -21.186 -19.824  1.00 96.48           C  
ATOM   4077  HD1 PHE B 106      -4.796 -20.424 -19.318  1.00 96.48           H  
ATOM   4078  CD2 PHE B 106      -4.006 -22.838 -21.605  1.00 96.48           C  
ATOM   4079  HD2 PHE B 106      -4.416 -23.320 -22.480  1.00 96.48           H  
ATOM   4080  CE1 PHE B 106      -2.912 -21.466 -19.409  1.00 96.48           C  
ATOM   4081  HE1 PHE B 106      -2.480 -20.912 -18.588  1.00 96.48           H  
ATOM   4082  CE2 PHE B 106      -2.693 -23.115 -21.191  1.00 96.48           C  
ATOM   4083  HE2 PHE B 106      -2.079 -23.808 -21.745  1.00 96.48           H  
ATOM   4084  CZ  PHE B 106      -2.149 -22.427 -20.095  1.00 96.48           C  
ATOM   4085  HZ  PHE B 106      -1.123 -22.605 -19.810  1.00 96.48           H  
ATOM   4086  N   PHE B 107      -7.915 -21.268 -18.669  1.00 95.83           N  
ATOM   4087  H   PHE B 107      -8.340 -20.625 -19.322  1.00 95.83           H  
ATOM   4088  CA  PHE B 107      -8.033 -20.978 -17.236  1.00 95.83           C  
ATOM   4089  HA  PHE B 107      -7.145 -21.357 -16.731  1.00 95.83           H  
ATOM   4090  C   PHE B 107      -9.224 -21.672 -16.560  1.00 95.83           C  
ATOM   4091  CB  PHE B 107      -8.039 -19.461 -17.036  1.00 95.83           C  
ATOM   4092  HB2 PHE B 107      -8.880 -19.032 -17.582  1.00 95.83           H  
ATOM   4093  HB3 PHE B 107      -8.179 -19.235 -15.979  1.00 95.83           H  
ATOM   4094  O   PHE B 107      -9.412 -21.532 -15.355  1.00 95.83           O  
ATOM   4095  CG  PHE B 107      -6.748 -18.817 -17.499  1.00 95.83           C  
ATOM   4096  CD1 PHE B 107      -5.567 -18.969 -16.745  1.00 95.83           C  
ATOM   4097  HD1 PHE B 107      -5.573 -19.540 -15.829  1.00 95.83           H  
ATOM   4098  CD2 PHE B 107      -6.709 -18.119 -18.718  1.00 95.83           C  
ATOM   4099  HD2 PHE B 107      -7.597 -18.015 -19.323  1.00 95.83           H  
ATOM   4100  CE1 PHE B 107      -4.363 -18.399 -17.192  1.00 95.83           C  
ATOM   4101  HE1 PHE B 107      -3.458 -18.505 -16.613  1.00 95.83           H  
ATOM   4102  CE2 PHE B 107      -5.503 -17.567 -19.173  1.00 95.83           C  
ATOM   4103  HE2 PHE B 107      -5.483 -17.053 -20.123  1.00 95.83           H  
ATOM   4104  CZ  PHE B 107      -4.331 -17.703 -18.410  1.00 95.83           C  
ATOM   4105  HZ  PHE B 107      -3.399 -17.292 -18.768  1.00 95.83           H  
ATOM   4106  N   GLY B 108     -10.011 -22.456 -17.305  1.00 90.86           N  
ATOM   4107  H   GLY B 108      -9.830 -22.496 -18.298  1.00 90.86           H  
ATOM   4108  CA  GLY B 108     -11.200 -23.134 -16.780  1.00 90.86           C  
ATOM   4109  HA2 GLY B 108     -11.526 -23.879 -17.506  1.00 90.86           H  
ATOM   4110  HA3 GLY B 108     -10.952 -23.635 -15.845  1.00 90.86           H  
ATOM   4111  C   GLY B 108     -12.384 -22.198 -16.513  1.00 90.86           C  
ATOM   4112  O   GLY B 108     -13.255 -22.544 -15.721  1.00 90.86           O  
ATOM   4113  N   ILE B 109     -12.417 -21.036 -17.167  1.00 92.62           N  
ATOM   4114  H   ILE B 109     -11.702 -20.862 -17.858  1.00 92.62           H  
ATOM   4115  CA  ILE B 109     -13.473 -20.026 -17.058  1.00 92.62           C  
ATOM   4116  HA  ILE B 109     -13.966 -20.124 -16.090  1.00 92.62           H  
ATOM   4117  C   ILE B 109     -14.521 -20.286 -18.146  1.00 92.62           C  
ATOM   4118  CB  ILE B 109     -12.845 -18.614 -17.120  1.00 92.62           C  
ATOM   4119  HB  ILE B 109     -12.209 -18.557 -18.003  1.00 92.62           H  
ATOM   4120  O   ILE B 109     -14.193 -20.577 -19.299  1.00 92.62           O  
ATOM   4121  CG1 ILE B 109     -11.978 -18.382 -15.858  1.00 92.62           C  
ATOM   4122 HG12 ILE B 109     -12.628 -18.261 -14.991  1.00 92.62           H  
ATOM   4123 HG13 ILE B 109     -11.345 -19.251 -15.676  1.00 92.62           H  
ATOM   4124  CG2 ILE B 109     -13.913 -17.514 -17.229  1.00 92.62           C  
ATOM   4125 HG21 ILE B 109     -14.565 -17.541 -16.355  1.00 92.62           H  
ATOM   4126 HG22 ILE B 109     -14.507 -17.646 -18.133  1.00 92.62           H  
ATOM   4127 HG23 ILE B 109     -13.449 -16.530 -17.292  1.00 92.62           H  
ATOM   4128  CD1 ILE B 109     -11.043 -17.175 -15.954  1.00 92.62           C  
ATOM   4129 HD11 ILE B 109     -11.609 -16.250 -16.065  1.00 92.62           H  
ATOM   4130 HD12 ILE B 109     -10.380 -17.306 -16.809  1.00 92.62           H  
ATOM   4131 HD13 ILE B 109     -10.443 -17.113 -15.047  1.00 92.62           H  
ATOM   4132  N   SER B 110     -15.804 -20.205 -17.789  1.00 89.47           N  
ATOM   4133  H   SER B 110     -16.019 -19.897 -16.852  1.00 89.47           H  
ATOM   4134  CA  SER B 110     -16.881 -20.393 -18.770  1.00 89.47           C  
ATOM   4135  HA  SER B 110     -16.628 -21.280 -19.352  1.00 89.47           H  
ATOM   4136  C   SER B 110     -16.980 -19.191 -19.723  1.00 89.47           C  
ATOM   4137  CB  SER B 110     -18.222 -20.668 -18.083  1.00 89.47           C  
ATOM   4138  HB2 SER B 110     -18.907 -21.095 -18.815  1.00 89.47           H  
ATOM   4139  HB3 SER B 110     -18.084 -21.392 -17.279  1.00 89.47           H  
ATOM   4140  O   SER B 110     -16.689 -18.071 -19.309  1.00 89.47           O  
ATOM   4141  OG  SER B 110     -18.802 -19.486 -17.570  1.00 89.47           O  
ATOM   4142  HG  SER B 110     -18.347 -19.242 -16.761  1.00 89.47           H  
ATOM   4143  N   PRO B 111     -17.467 -19.350 -20.969  1.00 89.09           N  
ATOM   4144  CA  PRO B 111     -17.655 -18.214 -21.879  1.00 89.09           C  
ATOM   4145  HA  PRO B 111     -16.682 -17.782 -22.113  1.00 89.09           H  
ATOM   4146  C   PRO B 111     -18.562 -17.118 -21.305  1.00 89.09           C  
ATOM   4147  CB  PRO B 111     -18.269 -18.811 -23.150  1.00 89.09           C  
ATOM   4148  HB2 PRO B 111     -17.928 -18.287 -24.042  1.00 89.09           H  
ATOM   4149  HB3 PRO B 111     -19.358 -18.791 -23.092  1.00 89.09           H  
ATOM   4150  O   PRO B 111     -18.367 -15.939 -21.579  1.00 89.09           O  
ATOM   4151  CG  PRO B 111     -17.793 -20.262 -23.129  1.00 89.09           C  
ATOM   4152  HG2 PRO B 111     -18.463 -20.918 -23.685  1.00 89.09           H  
ATOM   4153  HG3 PRO B 111     -16.781 -20.317 -23.531  1.00 89.09           H  
ATOM   4154  CD  PRO B 111     -17.769 -20.604 -21.641  1.00 89.09           C  
ATOM   4155  HD2 PRO B 111     -17.005 -21.358 -21.452  1.00 89.09           H  
ATOM   4156  HD3 PRO B 111     -18.749 -20.961 -21.325  1.00 89.09           H  
ATOM   4157  N   ARG B 112     -19.547 -17.510 -20.489  1.00 86.51           N  
ATOM   4158  H   ARG B 112     -19.598 -18.490 -20.249  1.00 86.51           H  
ATOM   4159  CA  ARG B 112     -20.513 -16.596 -19.875  1.00 86.51           C  
ATOM   4160  HA  ARG B 112     -20.840 -15.879 -20.628  1.00 86.51           H  
ATOM   4161  C   ARG B 112     -19.887 -15.769 -18.753  1.00 86.51           C  
ATOM   4162  CB  ARG B 112     -21.714 -17.424 -19.401  1.00 86.51           C  
ATOM   4163  HB2 ARG B 112     -21.961 -18.163 -20.163  1.00 86.51           H  
ATOM   4164  HB3 ARG B 112     -21.466 -17.946 -18.477  1.00 86.51           H  
ATOM   4165  O   ARG B 112     -20.116 -14.569 -18.680  1.00 86.51           O  
ATOM   4166  CG  ARG B 112     -22.936 -16.533 -19.194  1.00 86.51           C  
ATOM   4167  HG2 ARG B 112     -23.139 -15.984 -20.114  1.00 86.51           H  
ATOM   4168  HG3 ARG B 112     -22.729 -15.822 -18.394  1.00 86.51           H  
ATOM   4169  CD  ARG B 112     -24.173 -17.354 -18.836  1.00 86.51           C  
ATOM   4170  HD2 ARG B 112     -24.288 -18.181 -19.537  1.00 86.51           H  
ATOM   4171  HD3 ARG B 112     -25.022 -16.679 -18.942  1.00 86.51           H  
ATOM   4172  NE  ARG B 112     -24.109 -17.837 -17.446  1.00 86.51           N  
ATOM   4173  HE  ARG B 112     -23.640 -17.216 -16.802  1.00 86.51           H  
ATOM   4174  NH1 ARG B 112     -25.709 -19.510 -17.505  1.00 86.51           N  
ATOM   4175 HH11 ARG B 112     -26.406 -20.028 -16.989  1.00 86.51           H  
ATOM   4176 HH12 ARG B 112     -25.935 -19.252 -18.455  1.00 86.51           H  
ATOM   4177  NH2 ARG B 112     -24.816 -18.892 -15.566  1.00 86.51           N  
ATOM   4178 HH21 ARG B 112     -25.467 -19.515 -15.109  1.00 86.51           H  
ATOM   4179 HH22 ARG B 112     -24.491 -18.091 -15.044  1.00 86.51           H  
ATOM   4180  CZ  ARG B 112     -24.866 -18.751 -16.859  1.00 86.51           C  
ATOM   4181  N   GLU B 113     -19.054 -16.402 -17.932  1.00 88.09           N  
ATOM   4182  H   GLU B 113     -18.897 -17.391 -18.068  1.00 88.09           H  
ATOM   4183  CA  GLU B 113     -18.242 -15.706 -16.931  1.00 88.09           C  
ATOM   4184  HA  GLU B 113     -18.883 -15.064 -16.326  1.00 88.09           H  
ATOM   4185  C   GLU B 113     -17.197 -14.807 -17.605  1.00 88.09           C  
ATOM   4186  CB  GLU B 113     -17.594 -16.747 -16.011  1.00 88.09           C  
ATOM   4187  HB2 GLU B 113     -16.955 -17.394 -16.612  1.00 88.09           H  
ATOM   4188  HB3 GLU B 113     -18.382 -17.357 -15.570  1.00 88.09           H  
ATOM   4189  O   GLU B 113     -17.076 -13.648 -17.233  1.00 88.09           O  
ATOM   4190  CG  GLU B 113     -16.766 -16.118 -14.880  1.00 88.09           C  
ATOM   4191  HG2 GLU B 113     -15.981 -15.499 -15.314  1.00 88.09           H  
ATOM   4192  HG3 GLU B 113     -17.414 -15.475 -14.284  1.00 88.09           H  
ATOM   4193  CD  GLU B 113     -16.107 -17.165 -13.971  1.00 88.09           C  
ATOM   4194  OE1 GLU B 113     -15.494 -16.741 -12.959  1.00 88.09           O  
ATOM   4195  OE2 GLU B 113     -16.178 -18.374 -14.306  1.00 88.09           O  
ATOM   4196  N   ALA B 114     -16.513 -15.285 -18.651  1.00 93.43           N  
ATOM   4197  H   ALA B 114     -16.639 -16.253 -18.911  1.00 93.43           H  
ATOM   4198  CA  ALA B 114     -15.531 -14.492 -19.394  1.00 93.43           C  
ATOM   4199  HA  ALA B 114     -14.754 -14.169 -18.701  1.00 93.43           H  
ATOM   4200  C   ALA B 114     -16.135 -13.225 -20.024  1.00 93.43           C  
ATOM   4201  CB  ALA B 114     -14.891 -15.378 -20.469  1.00 93.43           C  
ATOM   4202  HB1 ALA B 114     -15.651 -15.724 -21.170  1.00 93.43           H  
ATOM   4203  HB2 ALA B 114     -14.407 -16.235 -20.003  1.00 93.43           H  
ATOM   4204  HB3 ALA B 114     -14.144 -14.801 -21.014  1.00 93.43           H  
ATOM   4205  O   ALA B 114     -15.459 -12.202 -20.079  1.00 93.43           O  
ATOM   4206  N   LEU B 115     -17.396 -13.283 -20.470  1.00 90.63           N  
ATOM   4207  H   LEU B 115     -17.868 -14.176 -20.456  1.00 90.63           H  
ATOM   4208  CA  LEU B 115     -18.130 -12.122 -20.981  1.00 90.63           C  
ATOM   4209  HA  LEU B 115     -17.487 -11.590 -21.682  1.00 90.63           H  
ATOM   4210  C   LEU B 115     -18.508 -11.131 -19.868  1.00 90.63           C  
ATOM   4211  CB  LEU B 115     -19.392 -12.619 -21.711  1.00 90.63           C  
ATOM   4212  HB2 LEU B 115     -19.141 -13.482 -22.328  1.00 90.63           H  
ATOM   4213  HB3 LEU B 115     -20.111 -12.946 -20.960  1.00 90.63           H  
ATOM   4214  O   LEU B 115     -18.554  -9.935 -20.116  1.00 90.63           O  
ATOM   4215  CG  LEU B 115     -20.043 -11.549 -22.610  1.00 90.63           C  
ATOM   4216  HG  LEU B 115     -20.052 -10.581 -22.110  1.00 90.63           H  
ATOM   4217  CD1 LEU B 115     -19.297 -11.423 -23.942  1.00 90.63           C  
ATOM   4218 HD11 LEU B 115     -19.780 -10.664 -24.558  1.00 90.63           H  
ATOM   4219 HD12 LEU B 115     -18.271 -11.106 -23.757  1.00 90.63           H  
ATOM   4220 HD13 LEU B 115     -19.294 -12.376 -24.470  1.00 90.63           H  
ATOM   4221  CD2 LEU B 115     -21.494 -11.929 -22.911  1.00 90.63           C  
ATOM   4222 HD21 LEU B 115     -21.944 -11.165 -23.545  1.00 90.63           H  
ATOM   4223 HD22 LEU B 115     -22.055 -11.975 -21.977  1.00 90.63           H  
ATOM   4224 HD23 LEU B 115     -21.534 -12.895 -23.414  1.00 90.63           H  
ATOM   4225  N   ALA B 116     -18.790 -11.613 -18.655  1.00 89.12           N  
ATOM   4226  H   ALA B 116     -18.735 -12.610 -18.504  1.00 89.12           H  
ATOM   4227  CA  ALA B 116     -19.102 -10.766 -17.501  1.00 89.12           C  
ATOM   4228  HA  ALA B 116     -19.680  -9.905 -17.837  1.00 89.12           H  
ATOM   4229  C   ALA B 116     -17.846 -10.214 -16.797  1.00 89.12           C  
ATOM   4230  CB  ALA B 116     -19.975 -11.581 -16.541  1.00 89.12           C  
ATOM   4231  HB1 ALA B 116     -19.411 -12.438 -16.172  1.00 89.12           H  
ATOM   4232  HB2 ALA B 116     -20.870 -11.929 -17.056  1.00 89.12           H  
ATOM   4233  HB3 ALA B 116     -20.271 -10.958 -15.697  1.00 89.12           H  
ATOM   4234  O   ALA B 116     -17.950  -9.311 -15.969  1.00 89.12           O  
ATOM   4235  N   MET B 117     -16.666 -10.761 -17.103  1.00 93.27           N  
ATOM   4236  H   MET B 117     -16.660 -11.525 -17.765  1.00 93.27           H  
ATOM   4237  CA  MET B 117     -15.388 -10.342 -16.534  1.00 93.27           C  
ATOM   4238  HA  MET B 117     -15.531 -10.109 -15.479  1.00 93.27           H  
ATOM   4239  C   MET B 117     -14.837  -9.089 -17.212  1.00 93.27           C  
ATOM   4240  CB  MET B 117     -14.351 -11.468 -16.644  1.00 93.27           C  
ATOM   4241  HB2 MET B 117     -14.414 -11.929 -17.630  1.00 93.27           H  
ATOM   4242  HB3 MET B 117     -13.359 -11.027 -16.541  1.00 93.27           H  
ATOM   4243  O   MET B 117     -14.600  -9.075 -18.427  1.00 93.27           O  
ATOM   4244  CG  MET B 117     -14.500 -12.540 -15.562  1.00 93.27           C  
ATOM   4245  HG2 MET B 117     -14.285 -12.087 -14.594  1.00 93.27           H  
ATOM   4246  HG3 MET B 117     -15.533 -12.889 -15.538  1.00 93.27           H  
ATOM   4247  SD  MET B 117     -13.409 -13.975 -15.785  1.00 93.27           S  
ATOM   4248  CE  MET B 117     -11.791 -13.170 -15.652  1.00 93.27           C  
ATOM   4249  HE1 MET B 117     -11.642 -12.497 -16.497  1.00 93.27           H  
ATOM   4250  HE2 MET B 117     -11.002 -13.922 -15.656  1.00 93.27           H  
ATOM   4251  HE3 MET B 117     -11.747 -12.588 -14.732  1.00 93.27           H  
ATOM   4252  N   ASP B 118     -14.485  -8.105 -16.384  1.00 95.09           N  
ATOM   4253  H   ASP B 118     -14.733  -8.167 -15.407  1.00 95.09           H  
ATOM   4254  CA  ASP B 118     -13.658  -6.969 -16.771  1.00 95.09           C  
ATOM   4255  HA  ASP B 118     -14.267  -6.319 -17.398  1.00 95.09           H  
ATOM   4256  C   ASP B 118     -12.418  -7.478 -17.541  1.00 95.09           C  
ATOM   4257  CB  ASP B 118     -13.269  -6.168 -15.512  1.00 95.09           C  
ATOM   4258  HB2 ASP B 118     -12.751  -6.832 -14.820  1.00 95.09           H  
ATOM   4259  HB3 ASP B 118     -14.180  -5.823 -15.023  1.00 95.09           H  
ATOM   4260  O   ASP B 118     -11.692  -8.357 -17.044  1.00 95.09           O  
ATOM   4261  CG  ASP B 118     -12.371  -4.950 -15.769  1.00 95.09           C  
ATOM   4262  OD1 ASP B 118     -11.877  -4.783 -16.903  1.00 95.09           O  
ATOM   4263  OD2 ASP B 118     -12.061  -4.229 -14.798  1.00 95.09           O  
ATOM   4264  N   PRO B 119     -12.153  -6.976 -18.765  1.00 97.27           N  
ATOM   4265  CA  PRO B 119     -10.955  -7.325 -19.524  1.00 97.27           C  
ATOM   4266  HA  PRO B 119     -11.005  -8.374 -19.813  1.00 97.27           H  
ATOM   4267  C   PRO B 119      -9.651  -7.126 -18.739  1.00 97.27           C  
ATOM   4268  CB  PRO B 119     -11.001  -6.465 -20.791  1.00 97.27           C  
ATOM   4269  HB2 PRO B 119     -10.011  -6.110 -21.079  1.00 97.27           H  
ATOM   4270  HB3 PRO B 119     -11.434  -7.045 -21.605  1.00 97.27           H  
ATOM   4271  O   PRO B 119      -8.703  -7.871 -18.978  1.00 97.27           O  
ATOM   4272  CG  PRO B 119     -11.940  -5.313 -20.435  1.00 97.27           C  
ATOM   4273  HG2 PRO B 119     -12.438  -4.903 -21.314  1.00 97.27           H  
ATOM   4274  HG3 PRO B 119     -11.387  -4.535 -19.908  1.00 97.27           H  
ATOM   4275  CD  PRO B 119     -12.924  -5.964 -19.476  1.00 97.27           C  
ATOM   4276  HD2 PRO B 119     -13.730  -6.444 -20.032  1.00 97.27           H  
ATOM   4277  HD3 PRO B 119     -13.334  -5.196 -18.820  1.00 97.27           H  
ATOM   4278  N   GLN B 120      -9.594  -6.230 -17.748  1.00 98.11           N  
ATOM   4279  H   GLN B 120     -10.403  -5.654 -17.564  1.00 98.11           H  
ATOM   4280  CA  GLN B 120      -8.438  -6.110 -16.855  1.00 98.11           C  
ATOM   4281  HA  GLN B 120      -7.568  -5.840 -17.454  1.00 98.11           H  
ATOM   4282  C   GLN B 120      -8.112  -7.434 -16.138  1.00 98.11           C  
ATOM   4283  CB  GLN B 120      -8.683  -5.006 -15.815  1.00 98.11           C  
ATOM   4284  HB2 GLN B 120      -7.839  -4.993 -15.125  1.00 98.11           H  
ATOM   4285  HB3 GLN B 120      -9.577  -5.242 -15.238  1.00 98.11           H  
ATOM   4286  O   GLN B 120      -6.947  -7.831 -16.080  1.00 98.11           O  
ATOM   4287  CG  GLN B 120      -8.823  -3.606 -16.429  1.00 98.11           C  
ATOM   4288  HG2 GLN B 120      -7.968  -3.406 -17.075  1.00 98.11           H  
ATOM   4289  HG3 GLN B 120      -9.726  -3.544 -17.036  1.00 98.11           H  
ATOM   4290  CD  GLN B 120      -8.883  -2.525 -15.359  1.00 98.11           C  
ATOM   4291  NE2 GLN B 120      -9.969  -2.399 -14.635  1.00 98.11           N  
ATOM   4292 HE21 GLN B 120     -10.007  -1.668 -13.939  1.00 98.11           H  
ATOM   4293 HE22 GLN B 120     -10.756  -3.015 -14.781  1.00 98.11           H  
ATOM   4294  OE1 GLN B 120      -7.928  -1.788 -15.161  1.00 98.11           O  
ATOM   4295  N   GLN B 121      -9.123  -8.163 -15.643  1.00 98.11           N  
ATOM   4296  H   GLN B 121     -10.067  -7.842 -15.808  1.00 98.11           H  
ATOM   4297  CA  GLN B 121      -8.925  -9.466 -14.991  1.00 98.11           C  
ATOM   4298  HA  GLN B 121      -8.162  -9.360 -14.220  1.00 98.11           H  
ATOM   4299  C   GLN B 121      -8.429 -10.528 -15.985  1.00 98.11           C  
ATOM   4300  CB  GLN B 121     -10.227  -9.962 -14.332  1.00 98.11           C  
ATOM   4301  HB2 GLN B 121     -10.008 -10.923 -13.867  1.00 98.11           H  
ATOM   4302  HB3 GLN B 121     -10.988 -10.121 -15.096  1.00 98.11           H  
ATOM   4303  O   GLN B 121      -7.595 -11.366 -15.639  1.00 98.11           O  
ATOM   4304  CG  GLN B 121     -10.797  -9.020 -13.257  1.00 98.11           C  
ATOM   4305  HG2 GLN B 121     -11.179  -8.117 -13.731  1.00 98.11           H  
ATOM   4306  HG3 GLN B 121      -9.992  -8.733 -12.581  1.00 98.11           H  
ATOM   4307  CD  GLN B 121     -11.913  -9.648 -12.417  1.00 98.11           C  
ATOM   4308  NE2 GLN B 121     -12.533  -8.905 -11.530  1.00 98.11           N  
ATOM   4309 HE21 GLN B 121     -13.322  -9.321 -11.056  1.00 98.11           H  
ATOM   4310 HE22 GLN B 121     -12.391  -7.905 -11.501  1.00 98.11           H  
ATOM   4311  OE1 GLN B 121     -12.210 -10.835 -12.490  1.00 98.11           O  
ATOM   4312  N   ARG B 122      -8.930 -10.487 -17.226  1.00 98.34           N  
ATOM   4313  H   ARG B 122      -9.575  -9.739 -17.435  1.00 98.34           H  
ATOM   4314  CA  ARG B 122      -8.562 -11.420 -18.304  1.00 98.34           C  
ATOM   4315  HA  ARG B 122      -8.610 -12.444 -17.932  1.00 98.34           H  
ATOM   4316  C   ARG B 122      -7.112 -11.223 -18.755  1.00 98.34           C  
ATOM   4317  CB  ARG B 122      -9.555 -11.275 -19.472  1.00 98.34           C  
ATOM   4318  HB2 ARG B 122      -9.598 -10.238 -19.804  1.00 98.34           H  
ATOM   4319  HB3 ARG B 122      -9.201 -11.878 -20.308  1.00 98.34           H  
ATOM   4320  O   ARG B 122      -6.336 -12.176 -18.746  1.00 98.34           O  
ATOM   4321  CG  ARG B 122     -10.960 -11.750 -19.067  1.00 98.34           C  
ATOM   4322  HG2 ARG B 122     -11.356 -11.113 -18.276  1.00 98.34           H  
ATOM   4323  HG3 ARG B 122     -10.874 -12.767 -18.685  1.00 98.34           H  
ATOM   4324  CD  ARG B 122     -11.957 -11.775 -20.229  1.00 98.34           C  
ATOM   4325  HD2 ARG B 122     -11.454 -12.174 -21.110  1.00 98.34           H  
ATOM   4326  HD3 ARG B 122     -12.767 -12.455 -19.964  1.00 98.34           H  
ATOM   4327  NE  ARG B 122     -12.551 -10.454 -20.508  1.00 98.34           N  
ATOM   4328  HE  ARG B 122     -12.839  -9.900 -19.714  1.00 98.34           H  
ATOM   4329  NH1 ARG B 122     -12.880 -10.770 -22.750  1.00 98.34           N  
ATOM   4330 HH11 ARG B 122     -12.334 -11.617 -22.689  1.00 98.34           H  
ATOM   4331 HH12 ARG B 122     -13.013 -10.393 -23.678  1.00 98.34           H  
ATOM   4332  NH2 ARG B 122     -13.616  -8.900 -21.768  1.00 98.34           N  
ATOM   4333 HH21 ARG B 122     -14.064  -8.647 -22.638  1.00 98.34           H  
ATOM   4334 HH22 ARG B 122     -13.906  -8.452 -20.911  1.00 98.34           H  
ATOM   4335  CZ  ARG B 122     -13.009 -10.045 -21.676  1.00 98.34           C  
ATOM   4336  N   GLN B 123      -6.726  -9.980 -19.048  1.00 98.09           N  
ATOM   4337  H   GLN B 123      -7.422  -9.249 -19.016  1.00 98.09           H  
ATOM   4338  CA  GLN B 123      -5.368  -9.626 -19.480  1.00 98.09           C  
ATOM   4339  HA  GLN B 123      -5.110 -10.211 -20.362  1.00 98.09           H  
ATOM   4340  C   GLN B 123      -4.319  -9.949 -18.405  1.00 98.09           C  
ATOM   4341  CB  GLN B 123      -5.315  -8.129 -19.840  1.00 98.09           C  
ATOM   4342  HB2 GLN B 123      -5.671  -7.546 -18.991  1.00 98.09           H  
ATOM   4343  HB3 GLN B 123      -4.279  -7.844 -20.025  1.00 98.09           H  
ATOM   4344  O   GLN B 123      -3.239 -10.452 -18.720  1.00 98.09           O  
ATOM   4345  CG  GLN B 123      -6.150  -7.753 -21.080  1.00 98.09           C  
ATOM   4346  HG2 GLN B 123      -7.190  -8.043 -20.927  1.00 98.09           H  
ATOM   4347  HG3 GLN B 123      -6.127  -6.670 -21.203  1.00 98.09           H  
ATOM   4348  CD  GLN B 123      -5.668  -8.381 -22.386  1.00 98.09           C  
ATOM   4349  NE2 GLN B 123      -6.556  -8.551 -23.344  1.00 98.09           N  
ATOM   4350 HE21 GLN B 123      -6.278  -9.026 -24.191  1.00 98.09           H  
ATOM   4351 HE22 GLN B 123      -7.529  -8.316 -23.214  1.00 98.09           H  
ATOM   4352  OE1 GLN B 123      -4.502  -8.704 -22.567  1.00 98.09           O  
ATOM   4353  N   VAL B 124      -4.638  -9.712 -17.127  1.00 97.86           N  
ATOM   4354  H   VAL B 124      -5.521  -9.266 -16.926  1.00 97.86           H  
ATOM   4355  CA  VAL B 124      -3.753 -10.046 -15.999  1.00 97.86           C  
ATOM   4356  HA  VAL B 124      -2.765  -9.624 -16.188  1.00 97.86           H  
ATOM   4357  C   VAL B 124      -3.542 -11.556 -15.853  1.00 97.86           C  
ATOM   4358  CB  VAL B 124      -4.295  -9.415 -14.702  1.00 97.86           C  
ATOM   4359  HB  VAL B 124      -5.379  -9.532 -14.675  1.00 97.86           H  
ATOM   4360  O   VAL B 124      -2.426 -11.970 -15.536  1.00 97.86           O  
ATOM   4361  CG1 VAL B 124      -3.739 -10.040 -13.427  1.00 97.86           C  
ATOM   4362 HG11 VAL B 124      -4.214  -9.577 -12.563  1.00 97.86           H  
ATOM   4363 HG12 VAL B 124      -2.656  -9.923 -13.377  1.00 97.86           H  
ATOM   4364 HG13 VAL B 124      -3.999 -11.098 -13.412  1.00 97.86           H  
ATOM   4365  CG2 VAL B 124      -3.946  -7.927 -14.647  1.00 97.86           C  
ATOM   4366 HG21 VAL B 124      -4.345  -7.435 -15.534  1.00 97.86           H  
ATOM   4367 HG22 VAL B 124      -2.865  -7.790 -14.614  1.00 97.86           H  
ATOM   4368 HG23 VAL B 124      -4.399  -7.474 -13.765  1.00 97.86           H  
ATOM   4369  N   LEU B 125      -4.563 -12.393 -16.074  1.00 98.31           N  
ATOM   4370  H   LEU B 125      -5.460 -12.014 -16.343  1.00 98.31           H  
ATOM   4371  CA  LEU B 125      -4.411 -13.851 -15.985  1.00 98.31           C  
ATOM   4372  HA  LEU B 125      -3.985 -14.097 -15.012  1.00 98.31           H  
ATOM   4373  C   LEU B 125      -3.417 -14.382 -17.025  1.00 98.31           C  
ATOM   4374  CB  LEU B 125      -5.776 -14.544 -16.145  1.00 98.31           C  
ATOM   4375  HB2 LEU B 125      -6.334 -14.040 -16.934  1.00 98.31           H  
ATOM   4376  HB3 LEU B 125      -5.610 -15.570 -16.475  1.00 98.31           H  
ATOM   4377  O   LEU B 125      -2.496 -15.114 -16.661  1.00 98.31           O  
ATOM   4378  CG  LEU B 125      -6.636 -14.590 -14.873  1.00 98.31           C  
ATOM   4379  HG  LEU B 125      -6.750 -13.589 -14.457  1.00 98.31           H  
ATOM   4380  CD1 LEU B 125      -8.016 -15.143 -15.231  1.00 98.31           C  
ATOM   4381 HD11 LEU B 125      -8.497 -14.470 -15.941  1.00 98.31           H  
ATOM   4382 HD12 LEU B 125      -7.915 -16.132 -15.679  1.00 98.31           H  
ATOM   4383 HD13 LEU B 125      -8.631 -15.213 -14.334  1.00 98.31           H  
ATOM   4384  CD2 LEU B 125      -6.034 -15.506 -13.801  1.00 98.31           C  
ATOM   4385 HD21 LEU B 125      -5.073 -15.113 -13.470  1.00 98.31           H  
ATOM   4386 HD22 LEU B 125      -5.890 -16.508 -14.206  1.00 98.31           H  
ATOM   4387 HD23 LEU B 125      -6.698 -15.555 -12.938  1.00 98.31           H  
ATOM   4388  N   GLU B 126      -3.572 -13.976 -18.289  1.00 98.45           N  
ATOM   4389  H   GLU B 126      -4.348 -13.370 -18.513  1.00 98.45           H  
ATOM   4390  CA  GLU B 126      -2.658 -14.363 -19.372  1.00 98.45           C  
ATOM   4391  HA  GLU B 126      -2.594 -15.450 -19.430  1.00 98.45           H  
ATOM   4392  C   GLU B 126      -1.234 -13.881 -19.098  1.00 98.45           C  
ATOM   4393  CB  GLU B 126      -3.162 -13.847 -20.732  1.00 98.45           C  
ATOM   4394  HB2 GLU B 126      -3.419 -12.790 -20.657  1.00 98.45           H  
ATOM   4395  HB3 GLU B 126      -2.363 -13.963 -21.464  1.00 98.45           H  
ATOM   4396  O   GLU B 126      -0.307 -14.690 -19.029  1.00 98.45           O  
ATOM   4397  CG  GLU B 126      -4.379 -14.652 -21.207  1.00 98.45           C  
ATOM   4398  HG2 GLU B 126      -5.195 -14.503 -20.501  1.00 98.45           H  
ATOM   4399  HG3 GLU B 126      -4.101 -15.706 -21.190  1.00 98.45           H  
ATOM   4400  CD  GLU B 126      -4.869 -14.316 -22.626  1.00 98.45           C  
ATOM   4401  OE1 GLU B 126      -5.832 -15.001 -23.049  1.00 98.45           O  
ATOM   4402  OE2 GLU B 126      -4.291 -13.418 -23.292  1.00 98.45           O  
ATOM   4403  N   THR B 127      -1.058 -12.587 -18.826  1.00 98.40           N  
ATOM   4404  H   THR B 127      -1.852 -11.965 -18.874  1.00 98.40           H  
ATOM   4405  CA  THR B 127       0.287 -12.042 -18.595  1.00 98.40           C  
ATOM   4406  HA  THR B 127       0.924 -12.394 -19.406  1.00 98.40           H  
ATOM   4407  C   THR B 127       0.949 -12.555 -17.320  1.00 98.40           C  
ATOM   4408  CB  THR B 127       0.329 -10.511 -18.618  1.00 98.40           C  
ATOM   4409  HB  THR B 127       1.269 -10.189 -18.171  1.00 98.40           H  
ATOM   4410  O   THR B 127       2.173 -12.650 -17.274  1.00 98.40           O  
ATOM   4411  CG2 THR B 127       0.304  -9.989 -20.050  1.00 98.40           C  
ATOM   4412 HG21 THR B 127       0.736  -8.989 -20.089  1.00 98.40           H  
ATOM   4413 HG22 THR B 127       0.918 -10.620 -20.692  1.00 98.40           H  
ATOM   4414 HG23 THR B 127      -0.715  -9.985 -20.437  1.00 98.40           H  
ATOM   4415  OG1 THR B 127      -0.740  -9.934 -17.900  1.00 98.40           O  
ATOM   4416  HG1 THR B 127      -1.559 -10.137 -18.359  1.00 98.40           H  
ATOM   4417  N   THR B 128       0.194 -12.955 -16.292  1.00 98.64           N  
ATOM   4418  H   THR B 128      -0.808 -12.836 -16.348  1.00 98.64           H  
ATOM   4419  CA  THR B 128       0.789 -13.601 -15.109  1.00 98.64           C  
ATOM   4420  HA  THR B 128       1.687 -13.044 -14.841  1.00 98.64           H  
ATOM   4421  C   THR B 128       1.222 -15.042 -15.395  1.00 98.64           C  
ATOM   4422  CB  THR B 128      -0.142 -13.565 -13.890  1.00 98.64           C  
ATOM   4423  HB  THR B 128      -1.020 -14.182 -14.076  1.00 98.64           H  
ATOM   4424  O   THR B 128       2.232 -15.493 -14.854  1.00 98.64           O  
ATOM   4425  CG2 THR B 128       0.578 -14.061 -12.634  1.00 98.64           C  
ATOM   4426 HG21 THR B 128       0.707 -15.142 -12.682  1.00 98.64           H  
ATOM   4427 HG22 THR B 128       1.555 -13.585 -12.551  1.00 98.64           H  
ATOM   4428 HG23 THR B 128      -0.008 -13.817 -11.747  1.00 98.64           H  
ATOM   4429  OG1 THR B 128      -0.554 -12.246 -13.617  1.00 98.64           O  
ATOM   4430  HG1 THR B 128      -1.181 -12.015 -14.306  1.00 98.64           H  
ATOM   4431  N   TRP B 129       0.514 -15.773 -16.262  1.00 98.54           N  
ATOM   4432  H   TRP B 129      -0.294 -15.366 -16.711  1.00 98.54           H  
ATOM   4433  CA  TRP B 129       0.978 -17.084 -16.727  1.00 98.54           C  
ATOM   4434  HA  TRP B 129       1.185 -17.718 -15.864  1.00 98.54           H  
ATOM   4435  C   TRP B 129       2.290 -16.953 -17.513  1.00 98.54           C  
ATOM   4436  CB  TRP B 129      -0.112 -17.758 -17.567  1.00 98.54           C  
ATOM   4437  HB2 TRP B 129      -1.031 -17.802 -16.982  1.00 98.54           H  
ATOM   4438  HB3 TRP B 129      -0.317 -17.164 -18.458  1.00 98.54           H  
ATOM   4439  O   TRP B 129       3.287 -17.598 -17.177  1.00 98.54           O  
ATOM   4440  CG  TRP B 129       0.245 -19.143 -18.000  1.00 98.54           C  
ATOM   4441  CD1 TRP B 129       1.036 -19.463 -19.050  1.00 98.54           C  
ATOM   4442  HD1 TRP B 129       1.501 -18.753 -19.719  1.00 98.54           H  
ATOM   4443  CD2 TRP B 129      -0.104 -20.406 -17.364  1.00 98.54           C  
ATOM   4444  CE2 TRP B 129       0.534 -21.460 -18.082  1.00 98.54           C  
ATOM   4445  CE3 TRP B 129      -0.888 -20.765 -16.244  1.00 98.54           C  
ATOM   4446  HE3 TRP B 129      -1.387 -19.986 -15.686  1.00 98.54           H  
ATOM   4447  NE1 TRP B 129       1.228 -20.829 -19.091  1.00 98.54           N  
ATOM   4448  HE1 TRP B 129       1.908 -21.259 -19.702  1.00 98.54           H  
ATOM   4449  CH2 TRP B 129      -0.385 -23.131 -16.588  1.00 98.54           C  
ATOM   4450  HH2 TRP B 129      -0.488 -24.161 -16.280  1.00 98.54           H  
ATOM   4451  CZ2 TRP B 129       0.410 -22.803 -17.700  1.00 98.54           C  
ATOM   4452  HZ2 TRP B 129       0.930 -23.564 -18.263  1.00 98.54           H  
ATOM   4453  CZ3 TRP B 129      -1.033 -22.113 -15.864  1.00 98.54           C  
ATOM   4454  HZ3 TRP B 129      -1.638 -22.368 -15.006  1.00 98.54           H  
ATOM   4455  N   GLU B 130       2.310 -16.052 -18.498  1.00 98.18           N  
ATOM   4456  H   GLU B 130       1.449 -15.573 -18.721  1.00 98.18           H  
ATOM   4457  CA  GLU B 130       3.491 -15.729 -19.308  1.00 98.18           C  
ATOM   4458  HA  GLU B 130       3.808 -16.608 -19.869  1.00 98.18           H  
ATOM   4459  C   GLU B 130       4.670 -15.272 -18.431  1.00 98.18           C  
ATOM   4460  CB  GLU B 130       3.132 -14.607 -20.297  1.00 98.18           C  
ATOM   4461  HB2 GLU B 130       4.045 -14.270 -20.789  1.00 98.18           H  
ATOM   4462  HB3 GLU B 130       2.740 -13.775 -19.713  1.00 98.18           H  
ATOM   4463  O   GLU B 130       5.812 -15.659 -18.667  1.00 98.18           O  
ATOM   4464  CG  GLU B 130       2.110 -14.997 -21.389  1.00 98.18           C  
ATOM   4465  HG2 GLU B 130       2.601 -15.661 -22.100  1.00 98.18           H  
ATOM   4466  HG3 GLU B 130       1.288 -15.552 -20.936  1.00 98.18           H  
ATOM   4467  CD  GLU B 130       1.532 -13.772 -22.136  1.00 98.18           C  
ATOM   4468  OE1 GLU B 130       0.627 -13.947 -22.990  1.00 98.18           O  
ATOM   4469  OE2 GLU B 130       1.983 -12.641 -21.841  1.00 98.18           O  
ATOM   4470  N   LEU B 131       4.410 -14.501 -17.368  1.00 98.61           N  
ATOM   4471  H   LEU B 131       3.467 -14.155 -17.264  1.00 98.61           H  
ATOM   4472  CA  LEU B 131       5.424 -14.052 -16.412  1.00 98.61           C  
ATOM   4473  HA  LEU B 131       6.146 -13.437 -16.949  1.00 98.61           H  
ATOM   4474  C   LEU B 131       6.190 -15.219 -15.773  1.00 98.61           C  
ATOM   4475  CB  LEU B 131       4.731 -13.205 -15.328  1.00 98.61           C  
ATOM   4476  HB2 LEU B 131       4.277 -12.331 -15.794  1.00 98.61           H  
ATOM   4477  HB3 LEU B 131       3.931 -13.798 -14.883  1.00 98.61           H  
ATOM   4478  O   LEU B 131       7.421 -15.171 -15.683  1.00 98.61           O  
ATOM   4479  CG  LEU B 131       5.646 -12.748 -14.187  1.00 98.61           C  
ATOM   4480  HG  LEU B 131       6.160 -13.604 -13.748  1.00 98.61           H  
ATOM   4481  CD1 LEU B 131       6.677 -11.760 -14.713  1.00 98.61           C  
ATOM   4482 HD11 LEU B 131       7.320 -11.431 -13.897  1.00 98.61           H  
ATOM   4483 HD12 LEU B 131       7.290 -12.252 -15.468  1.00 98.61           H  
ATOM   4484 HD13 LEU B 131       6.171 -10.899 -15.152  1.00 98.61           H  
ATOM   4485  CD2 LEU B 131       4.828 -12.090 -13.080  1.00 98.61           C  
ATOM   4486 HD21 LEU B 131       4.100 -12.807 -12.699  1.00 98.61           H  
ATOM   4487 HD22 LEU B 131       4.294 -11.229 -13.482  1.00 98.61           H  
ATOM   4488 HD23 LEU B 131       5.473 -11.767 -12.264  1.00 98.61           H  
ATOM   4489  N   PHE B 132       5.480 -16.248 -15.307  1.00 98.31           N  
ATOM   4490  H   PHE B 132       4.479 -16.243 -15.440  1.00 98.31           H  
ATOM   4491  CA  PHE B 132       6.106 -17.418 -14.690  1.00 98.31           C  
ATOM   4492  HA  PHE B 132       6.836 -17.079 -13.954  1.00 98.31           H  
ATOM   4493  C   PHE B 132       6.887 -18.246 -15.712  1.00 98.31           C  
ATOM   4494  CB  PHE B 132       5.039 -18.267 -13.990  1.00 98.31           C  
ATOM   4495  HB2 PHE B 132       4.264 -18.491 -14.722  1.00 98.31           H  
ATOM   4496  HB3 PHE B 132       5.488 -19.211 -13.679  1.00 98.31           H  
ATOM   4497  O   PHE B 132       8.018 -18.652 -15.429  1.00 98.31           O  
ATOM   4498  CG  PHE B 132       4.387 -17.640 -12.772  1.00 98.31           C  
ATOM   4499  CD1 PHE B 132       5.158 -16.991 -11.788  1.00 98.31           C  
ATOM   4500  HD1 PHE B 132       6.230 -16.922 -11.900  1.00 98.31           H  
ATOM   4501  CD2 PHE B 132       2.996 -17.744 -12.595  1.00 98.31           C  
ATOM   4502  HD2 PHE B 132       2.389 -18.228 -13.346  1.00 98.31           H  
ATOM   4503  CE1 PHE B 132       4.548 -16.444 -10.647  1.00 98.31           C  
ATOM   4504  HE1 PHE B 132       5.142 -15.960  -9.886  1.00 98.31           H  
ATOM   4505  CE2 PHE B 132       2.390 -17.207 -11.447  1.00 98.31           C  
ATOM   4506  HE2 PHE B 132       1.321 -17.294 -11.317  1.00 98.31           H  
ATOM   4507  CZ  PHE B 132       3.160 -16.552 -10.474  1.00 98.31           C  
ATOM   4508  HZ  PHE B 132       2.685 -16.138  -9.597  1.00 98.31           H  
ATOM   4509  N   GLU B 133       6.344 -18.417 -16.918  1.00 96.68           N  
ATOM   4510  H   GLU B 133       5.417 -18.054 -17.091  1.00 96.68           H  
ATOM   4511  CA  GLU B 133       7.041 -19.094 -18.012  1.00 96.68           C  
ATOM   4512  HA  GLU B 133       7.344 -20.084 -17.671  1.00 96.68           H  
ATOM   4513  C   GLU B 133       8.317 -18.347 -18.436  1.00 96.68           C  
ATOM   4514  CB  GLU B 133       6.098 -19.257 -19.213  1.00 96.68           C  
ATOM   4515  HB2 GLU B 133       6.690 -19.573 -20.072  1.00 96.68           H  
ATOM   4516  HB3 GLU B 133       5.636 -18.300 -19.452  1.00 96.68           H  
ATOM   4517  O   GLU B 133       9.359 -18.978 -18.648  1.00 96.68           O  
ATOM   4518  CG  GLU B 133       5.011 -20.312 -18.959  1.00 96.68           C  
ATOM   4519  HG2 GLU B 133       5.489 -21.210 -18.568  1.00 96.68           H  
ATOM   4520  HG3 GLU B 133       4.316 -19.947 -18.203  1.00 96.68           H  
ATOM   4521  CD  GLU B 133       4.238 -20.686 -20.233  1.00 96.68           C  
ATOM   4522  OE1 GLU B 133       3.672 -21.806 -20.254  1.00 96.68           O  
ATOM   4523  OE2 GLU B 133       4.243 -19.899 -21.201  1.00 96.68           O  
ATOM   4524  N   ASN B 134       8.278 -17.013 -18.500  1.00 96.32           N  
ATOM   4525  H   ASN B 134       7.378 -16.566 -18.397  1.00 96.32           H  
ATOM   4526  CA  ASN B 134       9.434 -16.163 -18.803  1.00 96.32           C  
ATOM   4527  HA  ASN B 134       9.906 -16.518 -19.718  1.00 96.32           H  
ATOM   4528  C   ASN B 134      10.504 -16.218 -17.703  1.00 96.32           C  
ATOM   4529  CB  ASN B 134       8.955 -14.716 -19.023  1.00 96.32           C  
ATOM   4530  HB2 ASN B 134       8.320 -14.409 -18.192  1.00 96.32           H  
ATOM   4531  HB3 ASN B 134       9.818 -14.052 -19.060  1.00 96.32           H  
ATOM   4532  O   ASN B 134      11.686 -16.053 -17.989  1.00 96.32           O  
ATOM   4533  CG  ASN B 134       8.190 -14.527 -20.322  1.00 96.32           C  
ATOM   4534  ND2 ASN B 134       7.511 -13.413 -20.468  1.00 96.32           N  
ATOM   4535 HD21 ASN B 134       7.492 -12.724 -19.729  1.00 96.32           H  
ATOM   4536 HD22 ASN B 134       6.902 -13.372 -21.273  1.00 96.32           H  
ATOM   4537  OD1 ASN B 134       8.239 -15.339 -21.231  1.00 96.32           O  
ATOM   4538  N   ALA B 135      10.110 -16.492 -16.457  1.00 96.84           N  
ATOM   4539  H   ALA B 135       9.118 -16.570 -16.283  1.00 96.84           H  
ATOM   4540  CA  ALA B 135      11.026 -16.730 -15.342  1.00 96.84           C  
ATOM   4541  HA  ALA B 135      11.879 -16.060 -15.446  1.00 96.84           H  
ATOM   4542  C   ALA B 135      11.591 -18.168 -15.302  1.00 96.84           C  
ATOM   4543  CB  ALA B 135      10.295 -16.367 -14.045  1.00 96.84           C  
ATOM   4544  HB1 ALA B 135       9.451 -17.039 -13.894  1.00 96.84           H  
ATOM   4545  HB2 ALA B 135       9.921 -15.345 -14.105  1.00 96.84           H  
ATOM   4546  HB3 ALA B 135      10.985 -16.444 -13.204  1.00 96.84           H  
ATOM   4547  O   ALA B 135      12.318 -18.513 -14.367  1.00 96.84           O  
ATOM   4548  N   GLY B 136      11.235 -19.022 -16.271  1.00 95.79           N  
ATOM   4549  H   GLY B 136      10.621 -18.686 -17.000  1.00 95.79           H  
ATOM   4550  CA  GLY B 136      11.653 -20.425 -16.324  1.00 95.79           C  
ATOM   4551  HA2 GLY B 136      12.735 -20.485 -16.205  1.00 95.79           H  
ATOM   4552  HA3 GLY B 136      11.387 -20.829 -17.301  1.00 95.79           H  
ATOM   4553  C   GLY B 136      10.999 -21.309 -15.258  1.00 95.79           C  
ATOM   4554  O   GLY B 136      11.602 -22.293 -14.831  1.00 95.79           O  
ATOM   4555  N   ILE B 137       9.796 -20.960 -14.799  1.00 96.76           N  
ATOM   4556  H   ILE B 137       9.329 -20.169 -15.220  1.00 96.76           H  
ATOM   4557  CA  ILE B 137       9.054 -21.690 -13.764  1.00 96.76           C  
ATOM   4558  HA  ILE B 137       9.695 -22.449 -13.316  1.00 96.76           H  
ATOM   4559  C   ILE B 137       7.846 -22.371 -14.402  1.00 96.76           C  
ATOM   4560  CB  ILE B 137       8.548 -20.743 -12.657  1.00 96.76           C  
ATOM   4561  HB  ILE B 137       7.709 -20.189 -13.076  1.00 96.76           H  
ATOM   4562  O   ILE B 137       7.096 -21.724 -15.126  1.00 96.76           O  
ATOM   4563  CG1 ILE B 137       9.587 -19.722 -12.168  1.00 96.76           C  
ATOM   4564 HG12 ILE B 137      10.349 -20.215 -11.564  1.00 96.76           H  
ATOM   4565 HG13 ILE B 137      10.072 -19.242 -13.018  1.00 96.76           H  
ATOM   4566  CG2 ILE B 137       8.035 -21.537 -11.442  1.00 96.76           C  
ATOM   4567 HG21 ILE B 137       7.604 -20.874 -10.692  1.00 96.76           H  
ATOM   4568 HG22 ILE B 137       8.838 -22.126 -11.001  1.00 96.76           H  
ATOM   4569 HG23 ILE B 137       7.238 -22.213 -11.751  1.00 96.76           H  
ATOM   4570  CD1 ILE B 137       8.873 -18.613 -11.385  1.00 96.76           C  
ATOM   4571 HD11 ILE B 137       8.722 -18.896 -10.343  1.00 96.76           H  
ATOM   4572 HD12 ILE B 137       7.905 -18.397 -11.836  1.00 96.76           H  
ATOM   4573 HD13 ILE B 137       9.452 -17.693 -11.455  1.00 96.76           H  
ATOM   4574  N   ASP B 138       7.597 -23.636 -14.061  1.00 96.67           N  
ATOM   4575  H   ASP B 138       8.258 -24.133 -13.482  1.00 96.67           H  
ATOM   4576  CA  ASP B 138       6.286 -24.252 -14.287  1.00 96.67           C  
ATOM   4577  HA  ASP B 138       6.013 -24.131 -15.335  1.00 96.67           H  
ATOM   4578  C   ASP B 138       5.234 -23.569 -13.387  1.00 96.67           C  
ATOM   4579  CB  ASP B 138       6.365 -25.766 -14.015  1.00 96.67           C  
ATOM   4580  HB2 ASP B 138       6.759 -25.927 -13.012  1.00 96.67           H  
ATOM   4581  HB3 ASP B 138       7.062 -26.209 -14.726  1.00 96.67           H  
ATOM   4582  O   ASP B 138       5.322 -23.711 -12.158  1.00 96.67           O  
ATOM   4583  CG  ASP B 138       5.012 -26.489 -14.132  1.00 96.67           C  
ATOM   4584  OD1 ASP B 138       3.992 -25.830 -14.435  1.00 96.67           O  
ATOM   4585  OD2 ASP B 138       4.969 -27.714 -13.893  1.00 96.67           O  
ATOM   4586  N   PRO B 139       4.221 -22.876 -13.947  1.00 97.03           N  
ATOM   4587  CA  PRO B 139       3.170 -22.233 -13.160  1.00 97.03           C  
ATOM   4588  HA  PRO B 139       3.615 -21.434 -12.567  1.00 97.03           H  
ATOM   4589  C   PRO B 139       2.438 -23.204 -12.223  1.00 97.03           C  
ATOM   4590  CB  PRO B 139       2.211 -21.618 -14.189  1.00 97.03           C  
ATOM   4591  HB2 PRO B 139       1.416 -22.323 -14.432  1.00 97.03           H  
ATOM   4592  HB3 PRO B 139       1.788 -20.676 -13.838  1.00 97.03           H  
ATOM   4593  O   PRO B 139       2.063 -22.824 -11.116  1.00 97.03           O  
ATOM   4594  CG  PRO B 139       3.088 -21.412 -15.420  1.00 97.03           C  
ATOM   4595  HG2 PRO B 139       2.513 -21.382 -16.345  1.00 97.03           H  
ATOM   4596  HG3 PRO B 139       3.680 -20.502 -15.316  1.00 97.03           H  
ATOM   4597  CD  PRO B 139       4.009 -22.620 -15.368  1.00 97.03           C  
ATOM   4598  HD2 PRO B 139       3.515 -23.477 -15.823  1.00 97.03           H  
ATOM   4599  HD3 PRO B 139       4.930 -22.394 -15.906  1.00 97.03           H  
ATOM   4600  N   HIS B 140       2.290 -24.481 -12.599  1.00 94.67           N  
ATOM   4601  H   HIS B 140       2.716 -24.790 -13.462  1.00 94.67           H  
ATOM   4602  CA  HIS B 140       1.680 -25.489 -11.730  1.00 94.67           C  
ATOM   4603  HA  HIS B 140       0.738 -25.097 -11.347  1.00 94.67           H  
ATOM   4604  C   HIS B 140       2.534 -25.827 -10.503  1.00 94.67           C  
ATOM   4605  CB  HIS B 140       1.401 -26.777 -12.512  1.00 94.67           C  
ATOM   4606  HB2 HIS B 140       2.326 -27.127 -12.970  1.00 94.67           H  
ATOM   4607  HB3 HIS B 140       1.086 -27.542 -11.803  1.00 94.67           H  
ATOM   4608  O   HIS B 140       1.981 -26.229  -9.479  1.00 94.67           O  
ATOM   4609  CG  HIS B 140       0.330 -26.693 -13.568  1.00 94.67           C  
ATOM   4610  CD2 HIS B 140      -0.713 -25.807 -13.656  1.00 94.67           C  
ATOM   4611  HD2 HIS B 140      -0.902 -24.977 -12.992  1.00 94.67           H  
ATOM   4612  ND1 HIS B 140       0.178 -27.598 -14.589  1.00 94.67           N  
ATOM   4613  HD1 HIS B 140       0.846 -28.319 -14.819  1.00 94.67           H  
ATOM   4614  CE1 HIS B 140      -0.925 -27.270 -15.277  1.00 94.67           C  
ATOM   4615  HE1 HIS B 140      -1.285 -27.788 -16.154  1.00 94.67           H  
ATOM   4616  NE2 HIS B 140      -1.515 -26.195 -14.738  1.00 94.67           N  
ATOM   4617  N   SER B 141       3.856 -25.645 -10.560  1.00 95.17           N  
ATOM   4618  H   SER B 141       4.259 -25.272 -11.408  1.00 95.17           H  
ATOM   4619  CA  SER B 141       4.731 -25.879  -9.403  1.00 95.17           C  
ATOM   4620  HA  SER B 141       4.478 -26.849  -8.975  1.00 95.17           H  
ATOM   4621  C   SER B 141       4.552 -24.839  -8.288  1.00 95.17           C  
ATOM   4622  CB  SER B 141       6.195 -25.921  -9.844  1.00 95.17           C  
ATOM   4623  HB2 SER B 141       6.773 -26.452  -9.088  1.00 95.17           H  
ATOM   4624  HB3 SER B 141       6.287 -26.461 -10.787  1.00 95.17           H  
ATOM   4625  O   SER B 141       4.958 -25.082  -7.154  1.00 95.17           O  
ATOM   4626  OG  SER B 141       6.696 -24.611 -10.026  1.00 95.17           O  
ATOM   4627  HG  SER B 141       6.237 -24.231 -10.779  1.00 95.17           H  
ATOM   4628  N   LEU B 142       3.928 -23.696  -8.599  1.00 96.58           N  
ATOM   4629  H   LEU B 142       3.604 -23.570  -9.548  1.00 96.58           H  
ATOM   4630  CA  LEU B 142       3.616 -22.636  -7.637  1.00 96.58           C  
ATOM   4631  HA  LEU B 142       4.366 -22.638  -6.846  1.00 96.58           H  
ATOM   4632  C   LEU B 142       2.274 -22.868  -6.931  1.00 96.58           C  
ATOM   4633  CB  LEU B 142       3.659 -21.272  -8.345  1.00 96.58           C  
ATOM   4634  HB2 LEU B 142       2.903 -21.259  -9.130  1.00 96.58           H  
ATOM   4635  HB3 LEU B 142       3.393 -20.502  -7.621  1.00 96.58           H  
ATOM   4636  O   LEU B 142       1.885 -22.112  -6.044  1.00 96.58           O  
ATOM   4637  CG  LEU B 142       5.024 -20.909  -8.956  1.00 96.58           C  
ATOM   4638  HG  LEU B 142       5.307 -21.649  -9.705  1.00 96.58           H  
ATOM   4639  CD1 LEU B 142       4.917 -19.552  -9.642  1.00 96.58           C  
ATOM   4640 HD11 LEU B 142       4.149 -19.598 -10.415  1.00 96.58           H  
ATOM   4641 HD12 LEU B 142       5.864 -19.289 -10.114  1.00 96.58           H  
ATOM   4642 HD13 LEU B 142       4.640 -18.787  -8.917  1.00 96.58           H  
ATOM   4643  CD2 LEU B 142       6.133 -20.814  -7.902  1.00 96.58           C  
ATOM   4644 HD21 LEU B 142       7.049 -20.442  -8.359  1.00 96.58           H  
ATOM   4645 HD22 LEU B 142       5.820 -20.144  -7.101  1.00 96.58           H  
ATOM   4646 HD23 LEU B 142       6.326 -21.805  -7.490  1.00 96.58           H  
ATOM   4647  N   ARG B 143       1.544 -23.931  -7.277  1.00 94.54           N  
ATOM   4648  H   ARG B 143       1.896 -24.555  -7.989  1.00 94.54           H  
ATOM   4649  CA  ARG B 143       0.290 -24.246  -6.598  1.00 94.54           C  
ATOM   4650  HA  ARG B 143      -0.315 -23.339  -6.618  1.00 94.54           H  
ATOM   4651  C   ARG B 143       0.566 -24.612  -5.138  1.00 94.54           C  
ATOM   4652  CB  ARG B 143      -0.435 -25.351  -7.368  1.00 94.54           C  
ATOM   4653  HB2 ARG B 143      -0.067 -26.331  -7.064  1.00 94.54           H  
ATOM   4654  HB3 ARG B 143      -0.243 -25.221  -8.433  1.00 94.54           H  
ATOM   4655  O   ARG B 143       1.297 -25.558  -4.855  1.00 94.54           O  
ATOM   4656  CG  ARG B 143      -1.943 -25.246  -7.154  1.00 94.54           C  
ATOM   4657  HG2 ARG B 143      -2.192 -25.348  -6.098  1.00 94.54           H  
ATOM   4658  HG3 ARG B 143      -2.261 -24.266  -7.508  1.00 94.54           H  
ATOM   4659  CD  ARG B 143      -2.658 -26.323  -7.971  1.00 94.54           C  
ATOM   4660  HD2 ARG B 143      -2.132 -26.454  -8.916  1.00 94.54           H  
ATOM   4661  HD3 ARG B 143      -2.615 -27.265  -7.425  1.00 94.54           H  
ATOM   4662  NE  ARG B 143      -4.040 -25.912  -8.278  1.00 94.54           N  
ATOM   4663  HE  ARG B 143      -4.136 -25.001  -8.703  1.00 94.54           H  
ATOM   4664  NH1 ARG B 143      -5.164 -27.774  -7.535  1.00 94.54           N  
ATOM   4665 HH11 ARG B 143      -4.287 -28.145  -7.199  1.00 94.54           H  
ATOM   4666 HH12 ARG B 143      -6.040 -28.243  -7.357  1.00 94.54           H  
ATOM   4667  NH2 ARG B 143      -6.289 -26.095  -8.489  1.00 94.54           N  
ATOM   4668 HH21 ARG B 143      -7.163 -26.562  -8.292  1.00 94.54           H  
ATOM   4669 HH22 ARG B 143      -6.311 -25.168  -8.889  1.00 94.54           H  
ATOM   4670  CZ  ARG B 143      -5.152 -26.597  -8.098  1.00 94.54           C  
ATOM   4671  N   GLY B 144      -0.039 -23.882  -4.208  1.00 94.32           N  
ATOM   4672  H   GLY B 144      -0.593 -23.095  -4.514  1.00 94.32           H  
ATOM   4673  CA  GLY B 144       0.200 -24.020  -2.772  1.00 94.32           C  
ATOM   4674  HA2 GLY B 144       0.325 -25.075  -2.525  1.00 94.32           H  
ATOM   4675  HA3 GLY B 144      -0.673 -23.651  -2.235  1.00 94.32           H  
ATOM   4676  C   GLY B 144       1.434 -23.269  -2.254  1.00 94.32           C  
ATOM   4677  O   GLY B 144       1.764 -23.425  -1.080  1.00 94.32           O  
ATOM   4678  N   SER B 145       2.136 -22.482  -3.083  1.00 96.15           N  
ATOM   4679  H   SER B 145       1.839 -22.360  -4.041  1.00 96.15           H  
ATOM   4680  CA  SER B 145       3.251 -21.648  -2.617  1.00 96.15           C  
ATOM   4681  HA  SER B 145       3.774 -22.195  -1.833  1.00 96.15           H  
ATOM   4682  C   SER B 145       2.759 -20.343  -2.000  1.00 96.15           C  
ATOM   4683  CB  SER B 145       4.284 -21.375  -3.720  1.00 96.15           C  
ATOM   4684  HB2 SER B 145       4.588 -22.325  -4.159  1.00 96.15           H  
ATOM   4685  HB3 SER B 145       5.163 -20.903  -3.280  1.00 96.15           H  
ATOM   4686  O   SER B 145       1.710 -19.807  -2.356  1.00 96.15           O  
ATOM   4687  OG  SER B 145       3.779 -20.540  -4.740  1.00 96.15           O  
ATOM   4688  HG  SER B 145       4.146 -19.653  -4.712  1.00 96.15           H  
ATOM   4689  N   ASP B 146       3.561 -19.767  -1.111  1.00 96.63           N  
ATOM   4690  H   ASP B 146       4.468 -20.173  -0.930  1.00 96.63           H  
ATOM   4691  CA  ASP B 146       3.341 -18.451  -0.512  1.00 96.63           C  
ATOM   4692  HA  ASP B 146       2.278 -18.354  -0.294  1.00 96.63           H  
ATOM   4693  C   ASP B 146       3.702 -17.310  -1.481  1.00 96.63           C  
ATOM   4694  CB  ASP B 146       4.093 -18.371   0.828  1.00 96.63           C  
ATOM   4695  HB2 ASP B 146       3.825 -17.436   1.319  1.00 96.63           H  
ATOM   4696  HB3 ASP B 146       3.751 -19.184   1.469  1.00 96.63           H  
ATOM   4697  O   ASP B 146       4.384 -16.356  -1.118  1.00 96.63           O  
ATOM   4698  CG  ASP B 146       5.623 -18.452   0.707  1.00 96.63           C  
ATOM   4699  OD1 ASP B 146       6.136 -18.895  -0.349  1.00 96.63           O  
ATOM   4700  OD2 ASP B 146       6.287 -18.079   1.697  1.00 96.63           O  
ATOM   4701  N   THR B 147       3.271 -17.403  -2.740  1.00 98.62           N  
ATOM   4702  H   THR B 147       2.696 -18.196  -2.983  1.00 98.62           H  
ATOM   4703  CA  THR B 147       3.498 -16.363  -3.747  1.00 98.62           C  
ATOM   4704  HA  THR B 147       4.477 -15.924  -3.553  1.00 98.62           H  
ATOM   4705  C   THR B 147       2.442 -15.266  -3.624  1.00 98.62           C  
ATOM   4706  CB  THR B 147       3.539 -16.962  -5.156  1.00 98.62           C  
ATOM   4707  HB  THR B 147       2.585 -17.445  -5.369  1.00 98.62           H  
ATOM   4708  O   THR B 147       1.253 -15.544  -3.748  1.00 98.62           O  
ATOM   4709  CG2 THR B 147       3.842 -15.929  -6.242  1.00 98.62           C  
ATOM   4710 HG21 THR B 147       3.014 -15.224  -6.322  1.00 98.62           H  
ATOM   4711 HG22 THR B 147       4.750 -15.376  -6.004  1.00 98.62           H  
ATOM   4712 HG23 THR B 147       3.957 -16.434  -7.201  1.00 98.62           H  
ATOM   4713  OG1 THR B 147       4.573 -17.925  -5.201  1.00 98.62           O  
ATOM   4714  HG1 THR B 147       5.377 -17.480  -4.923  1.00 98.62           H  
ATOM   4715  N   GLY B 148       2.863 -14.030  -3.347  1.00 98.74           N  
ATOM   4716  H   GLY B 148       3.859 -13.869  -3.296  1.00 98.74           H  
ATOM   4717  CA  GLY B 148       1.973 -12.869  -3.257  1.00 98.74           C  
ATOM   4718  HA2 GLY B 148       2.439 -12.092  -2.650  1.00 98.74           H  
ATOM   4719  HA3 GLY B 148       1.043 -13.164  -2.771  1.00 98.74           H  
ATOM   4720  C   GLY B 148       1.630 -12.274  -4.625  1.00 98.74           C  
ATOM   4721  O   GLY B 148       2.383 -12.437  -5.586  1.00 98.74           O  
ATOM   4722  N   VAL B 149       0.512 -11.555  -4.707  1.00 98.91           N  
ATOM   4723  H   VAL B 149      -0.038 -11.449  -3.866  1.00 98.91           H  
ATOM   4724  CA  VAL B 149       0.035 -10.853  -5.907  1.00 98.91           C  
ATOM   4725  HA  VAL B 149       0.838 -10.804  -6.642  1.00 98.91           H  
ATOM   4726  C   VAL B 149      -0.348  -9.423  -5.527  1.00 98.91           C  
ATOM   4727  CB  VAL B 149      -1.162 -11.586  -6.554  1.00 98.91           C  
ATOM   4728  HB  VAL B 149      -2.007 -11.581  -5.866  1.00 98.91           H  
ATOM   4729  O   VAL B 149      -1.344  -9.201  -4.847  1.00 98.91           O  
ATOM   4730  CG1 VAL B 149      -1.588 -10.888  -7.852  1.00 98.91           C  
ATOM   4731 HG11 VAL B 149      -0.764 -10.874  -8.565  1.00 98.91           H  
ATOM   4732 HG12 VAL B 149      -1.908  -9.867  -7.643  1.00 98.91           H  
ATOM   4733 HG13 VAL B 149      -2.434 -11.416  -8.293  1.00 98.91           H  
ATOM   4734  CG2 VAL B 149      -0.841 -13.049  -6.892  1.00 98.91           C  
ATOM   4735 HG21 VAL B 149      -0.635 -13.609  -5.981  1.00 98.91           H  
ATOM   4736 HG22 VAL B 149       0.025 -13.102  -7.552  1.00 98.91           H  
ATOM   4737 HG23 VAL B 149      -1.700 -13.507  -7.382  1.00 98.91           H  
ATOM   4738  N   PHE B 150       0.428  -8.442  -5.978  1.00 98.86           N  
ATOM   4739  H   PHE B 150       1.231  -8.685  -6.540  1.00 98.86           H  
ATOM   4740  CA  PHE B 150       0.218  -7.020  -5.704  1.00 98.86           C  
ATOM   4741  HA  PHE B 150      -0.667  -6.883  -5.083  1.00 98.86           H  
ATOM   4742  C   PHE B 150      -0.001  -6.283  -7.025  1.00 98.86           C  
ATOM   4743  CB  PHE B 150       1.421  -6.460  -4.933  1.00 98.86           C  
ATOM   4744  HB2 PHE B 150       2.318  -6.577  -5.540  1.00 98.86           H  
ATOM   4745  HB3 PHE B 150       1.269  -5.391  -4.781  1.00 98.86           H  
ATOM   4746  O   PHE B 150       0.923  -6.155  -7.831  1.00 98.86           O  
ATOM   4747  CG  PHE B 150       1.653  -7.112  -3.583  1.00 98.86           C  
ATOM   4748  CD1 PHE B 150       1.079  -6.556  -2.424  1.00 98.86           C  
ATOM   4749  HD1 PHE B 150       0.478  -5.662  -2.495  1.00 98.86           H  
ATOM   4750  CD2 PHE B 150       2.426  -8.286  -3.487  1.00 98.86           C  
ATOM   4751  HD2 PHE B 150       2.859  -8.717  -4.378  1.00 98.86           H  
ATOM   4752  CE1 PHE B 150       1.269  -7.177  -1.177  1.00 98.86           C  
ATOM   4753  HE1 PHE B 150       0.816  -6.758  -0.290  1.00 98.86           H  
ATOM   4754  CE2 PHE B 150       2.619  -8.905  -2.240  1.00 98.86           C  
ATOM   4755  HE2 PHE B 150       3.208  -9.807  -2.165  1.00 98.86           H  
ATOM   4756  CZ  PHE B 150       2.030  -8.355  -1.089  1.00 98.86           C  
ATOM   4757  HZ  PHE B 150       2.152  -8.844  -0.134  1.00 98.86           H  
ATOM   4758  N   LEU B 151      -1.219  -5.798  -7.268  1.00 98.84           N  
ATOM   4759  H   LEU B 151      -1.929  -5.877  -6.555  1.00 98.84           H  
ATOM   4760  CA  LEU B 151      -1.585  -5.189  -8.550  1.00 98.84           C  
ATOM   4761  HA  LEU B 151      -0.692  -5.059  -9.162  1.00 98.84           H  
ATOM   4762  C   LEU B 151      -2.177  -3.796  -8.367  1.00 98.84           C  
ATOM   4763  CB  LEU B 151      -2.548  -6.108  -9.321  1.00 98.84           C  
ATOM   4764  HB2 LEU B 151      -3.396  -6.335  -8.674  1.00 98.84           H  
ATOM   4765  HB3 LEU B 151      -2.931  -5.568 -10.187  1.00 98.84           H  
ATOM   4766  O   LEU B 151      -3.099  -3.600  -7.580  1.00 98.84           O  
ATOM   4767  CG  LEU B 151      -1.915  -7.425  -9.809  1.00 98.84           C  
ATOM   4768  HG  LEU B 151      -1.481  -7.959  -8.964  1.00 98.84           H  
ATOM   4769  CD1 LEU B 151      -3.001  -8.300 -10.423  1.00 98.84           C  
ATOM   4770 HD11 LEU B 151      -2.585  -9.270 -10.695  1.00 98.84           H  
ATOM   4771 HD12 LEU B 151      -3.810  -8.451  -9.708  1.00 98.84           H  
ATOM   4772 HD13 LEU B 151      -3.403  -7.815 -11.312  1.00 98.84           H  
ATOM   4773  CD2 LEU B 151      -0.833  -7.208 -10.871  1.00 98.84           C  
ATOM   4774 HD21 LEU B 151      -1.228  -6.616 -11.697  1.00 98.84           H  
ATOM   4775 HD22 LEU B 151      -0.499  -8.173 -11.253  1.00 98.84           H  
ATOM   4776 HD23 LEU B 151       0.026  -6.702 -10.430  1.00 98.84           H  
ATOM   4777  N   GLY B 152      -1.663  -2.840  -9.138  1.00 98.76           N  
ATOM   4778  H   GLY B 152      -0.872  -3.073  -9.721  1.00 98.76           H  
ATOM   4779  CA  GLY B 152      -2.299  -1.547  -9.342  1.00 98.76           C  
ATOM   4780  HA2 GLY B 152      -2.671  -1.172  -8.389  1.00 98.76           H  
ATOM   4781  HA3 GLY B 152      -1.566  -0.844  -9.735  1.00 98.76           H  
ATOM   4782  C   GLY B 152      -3.443  -1.655 -10.349  1.00 98.76           C  
ATOM   4783  O   GLY B 152      -3.187  -1.959 -11.514  1.00 98.76           O  
ATOM   4784  N   ALA B 153      -4.677  -1.402  -9.926  1.00 98.07           N  
ATOM   4785  H   ALA B 153      -4.826  -1.123  -8.967  1.00 98.07           H  
ATOM   4786  CA  ALA B 153      -5.848  -1.401 -10.803  1.00 98.07           C  
ATOM   4787  HA  ALA B 153      -5.559  -1.040 -11.790  1.00 98.07           H  
ATOM   4788  C   ALA B 153      -6.927  -0.465 -10.250  1.00 98.07           C  
ATOM   4789  CB  ALA B 153      -6.388  -2.831 -10.951  1.00 98.07           C  
ATOM   4790  HB1 ALA B 153      -6.782  -3.182  -9.997  1.00 98.07           H  
ATOM   4791  HB2 ALA B 153      -5.591  -3.499 -11.278  1.00 98.07           H  
ATOM   4792  HB3 ALA B 153      -7.188  -2.846 -11.691  1.00 98.07           H  
ATOM   4793  O   ALA B 153      -7.009  -0.258  -9.041  1.00 98.07           O  
ATOM   4794  N   ALA B 154      -7.768   0.059 -11.137  1.00 94.72           N  
ATOM   4795  H   ALA B 154      -7.699  -0.228 -12.103  1.00 94.72           H  
ATOM   4796  CA  ALA B 154      -8.915   0.887 -10.787  1.00 94.72           C  
ATOM   4797  HA  ALA B 154      -9.102   0.824  -9.715  1.00 94.72           H  
ATOM   4798  C   ALA B 154     -10.168   0.373 -11.506  1.00 94.72           C  
ATOM   4799  CB  ALA B 154      -8.603   2.350 -11.125  1.00 94.72           C  
ATOM   4800  HB1 ALA B 154      -7.728   2.678 -10.565  1.00 94.72           H  
ATOM   4801  HB2 ALA B 154      -9.448   2.980 -10.846  1.00 94.72           H  
ATOM   4802  HB3 ALA B 154      -8.418   2.457 -12.194  1.00 94.72           H  
ATOM   4803  O   ALA B 154     -10.072  -0.333 -12.515  1.00 94.72           O  
ATOM   4804  N   TYR B 155     -11.338   0.728 -10.981  1.00 90.91           N  
ATOM   4805  H   TYR B 155     -11.349   1.339 -10.177  1.00 90.91           H  
ATOM   4806  CA  TYR B 155     -12.611   0.440 -11.633  1.00 90.91           C  
ATOM   4807  HA  TYR B 155     -12.657  -0.628 -11.847  1.00 90.91           H  
ATOM   4808  C   TYR B 155     -12.725   1.210 -12.959  1.00 90.91           C  
ATOM   4809  CB  TYR B 155     -13.750   0.794 -10.672  1.00 90.91           C  
ATOM   4810  HB2 TYR B 155     -13.757   1.869 -10.493  1.00 90.91           H  
ATOM   4811  HB3 TYR B 155     -13.582   0.297  -9.717  1.00 90.91           H  
ATOM   4812  O   TYR B 155     -12.436   2.404 -12.997  1.00 90.91           O  
ATOM   4813  CG  TYR B 155     -15.091   0.359 -11.204  1.00 90.91           C  
ATOM   4814  CD1 TYR B 155     -15.994   1.299 -11.735  1.00 90.91           C  
ATOM   4815  HD1 TYR B 155     -15.763   2.354 -11.725  1.00 90.91           H  
ATOM   4816  CD2 TYR B 155     -15.406  -1.010 -11.208  1.00 90.91           C  
ATOM   4817  HD2 TYR B 155     -14.719  -1.735 -10.796  1.00 90.91           H  
ATOM   4818  CE1 TYR B 155     -17.214   0.860 -12.280  1.00 90.91           C  
ATOM   4819  HE1 TYR B 155     -17.915   1.571 -12.691  1.00 90.91           H  
ATOM   4820  CE2 TYR B 155     -16.618  -1.447 -11.755  1.00 90.91           C  
ATOM   4821  HE2 TYR B 155     -16.860  -2.499 -11.747  1.00 90.91           H  
ATOM   4822  OH  TYR B 155     -18.643  -0.990 -12.890  1.00 90.91           O  
ATOM   4823  HH  TYR B 155     -18.696  -1.948 -12.899  1.00 90.91           H  
ATOM   4824  CZ  TYR B 155     -17.518  -0.520 -12.306  1.00 90.91           C  
ATOM   4825  N   GLN B 156     -13.121   0.524 -14.036  1.00 86.67           N  
ATOM   4826  H   GLN B 156     -13.311  -0.462 -13.926  1.00 86.67           H  
ATOM   4827  CA  GLN B 156     -13.171   1.071 -15.406  1.00 86.67           C  
ATOM   4828  HA  GLN B 156     -12.907   2.128 -15.388  1.00 86.67           H  
ATOM   4829  C   GLN B 156     -14.579   1.020 -16.031  1.00 86.67           C  
ATOM   4830  CB  GLN B 156     -12.132   0.341 -16.285  1.00 86.67           C  
ATOM   4831  HB2 GLN B 156     -12.307   0.553 -17.340  1.00 86.67           H  
ATOM   4832  HB3 GLN B 156     -12.255  -0.733 -16.148  1.00 86.67           H  
ATOM   4833  O   GLN B 156     -14.711   1.212 -17.234  1.00 86.67           O  
ATOM   4834  CG  GLN B 156     -10.677   0.718 -15.956  1.00 86.67           C  
ATOM   4835  HG2 GLN B 156     -10.024  -0.053 -16.365  1.00 86.67           H  
ATOM   4836  HG3 GLN B 156     -10.533   0.722 -14.876  1.00 86.67           H  
ATOM   4837  CD  GLN B 156     -10.208   2.058 -16.525  1.00 86.67           C  
ATOM   4838  NE2 GLN B 156      -9.043   2.519 -16.116  1.00 86.67           N  
ATOM   4839 HE21 GLN B 156      -8.542   2.030 -15.388  1.00 86.67           H  
ATOM   4840 HE22 GLN B 156      -8.764   3.422 -16.474  1.00 86.67           H  
ATOM   4841  OE1 GLN B 156     -10.825   2.698 -17.358  1.00 86.67           O  
ATOM   4842  N   GLY B 157     -15.626   0.722 -15.251  1.00 84.60           N  
ATOM   4843  H   GLY B 157     -15.484   0.629 -14.256  1.00 84.60           H  
ATOM   4844  CA  GLY B 157     -17.013   0.777 -15.739  1.00 84.60           C  
ATOM   4845  HA2 GLY B 157     -17.691   0.722 -14.887  1.00 84.60           H  
ATOM   4846  HA3 GLY B 157     -17.183   1.733 -16.233  1.00 84.60           H  
ATOM   4847  C   GLY B 157     -17.424  -0.332 -16.716  1.00 84.60           C  
ATOM   4848  O   GLY B 157     -18.401  -0.178 -17.446  1.00 84.60           O  
ATOM   4849  N   TYR B 158     -16.709  -1.463 -16.766  1.00 90.04           N  
ATOM   4850  H   TYR B 158     -15.925  -1.581 -16.141  1.00 90.04           H  
ATOM   4851  CA  TYR B 158     -17.071  -2.545 -17.687  1.00 90.04           C  
ATOM   4852  HA  TYR B 158     -17.117  -2.109 -18.685  1.00 90.04           H  
ATOM   4853  C   TYR B 158     -18.466  -3.111 -17.374  1.00 90.04           C  
ATOM   4854  CB  TYR B 158     -15.999  -3.643 -17.717  1.00 90.04           C  
ATOM   4855  HB2 TYR B 158     -15.037  -3.193 -17.963  1.00 90.04           H  
ATOM   4856  HB3 TYR B 158     -15.902  -4.080 -16.723  1.00 90.04           H  
ATOM   4857  O   TYR B 158     -18.756  -3.528 -16.255  1.00 90.04           O  
ATOM   4858  CG  TYR B 158     -16.289  -4.740 -18.731  1.00 90.04           C  
ATOM   4859  CD1 TYR B 158     -16.787  -5.993 -18.320  1.00 90.04           C  
ATOM   4860  HD1 TYR B 158     -16.961  -6.184 -17.272  1.00 90.04           H  
ATOM   4861  CD2 TYR B 158     -16.078  -4.494 -20.101  1.00 90.04           C  
ATOM   4862  HD2 TYR B 158     -15.696  -3.536 -20.421  1.00 90.04           H  
ATOM   4863  CE1 TYR B 158     -17.049  -6.998 -19.272  1.00 90.04           C  
ATOM   4864  HE1 TYR B 158     -17.420  -7.963 -18.960  1.00 90.04           H  
ATOM   4865  CE2 TYR B 158     -16.366  -5.482 -21.058  1.00 90.04           C  
ATOM   4866  HE2 TYR B 158     -16.216  -5.270 -22.106  1.00 90.04           H  
ATOM   4867  OH  TYR B 158     -17.087  -7.692 -21.582  1.00 90.04           O  
ATOM   4868  HH  TYR B 158     -17.111  -7.306 -22.461  1.00 90.04           H  
ATOM   4869  CZ  TYR B 158     -16.843  -6.742 -20.643  1.00 90.04           C  
ATOM   4870  N   GLY B 159     -19.333  -3.127 -18.389  1.00 78.95           N  
ATOM   4871  H   GLY B 159     -19.055  -2.684 -19.253  1.00 78.95           H  
ATOM   4872  CA  GLY B 159     -20.666  -3.723 -18.312  1.00 78.95           C  
ATOM   4873  HA2 GLY B 159     -20.591  -4.684 -17.803  1.00 78.95           H  
ATOM   4874  HA3 GLY B 159     -21.023  -3.903 -19.326  1.00 78.95           H  
ATOM   4875  C   GLY B 159     -21.736  -2.903 -17.584  1.00 78.95           C  
ATOM   4876  O   GLY B 159     -22.839  -3.417 -17.440  1.00 78.95           O  
ATOM   4877  N   GLN B 160     -21.465  -1.666 -17.154  1.00 69.67           N  
ATOM   4878  H   GLN B 160     -20.543  -1.279 -17.295  1.00 69.67           H  
ATOM   4879  CA  GLN B 160     -22.442  -0.868 -16.393  1.00 69.67           C  
ATOM   4880  HA  GLN B 160     -22.797  -1.461 -15.549  1.00 69.67           H  
ATOM   4881  C   GLN B 160     -23.688  -0.493 -17.191  1.00 69.67           C  
ATOM   4882  CB  GLN B 160     -21.782   0.396 -15.855  1.00 69.67           C  
ATOM   4883  HB2 GLN B 160     -21.317   0.966 -16.659  1.00 69.67           H  
ATOM   4884  HB3 GLN B 160     -22.544   1.012 -15.377  1.00 69.67           H  
ATOM   4885  O   GLN B 160     -24.798  -0.753 -16.744  1.00 69.67           O  
ATOM   4886  CG  GLN B 160     -20.745  -0.004 -14.820  1.00 69.67           C  
ATOM   4887  HG2 GLN B 160     -19.859  -0.411 -15.309  1.00 69.67           H  
ATOM   4888  HG3 GLN B 160     -21.158  -0.774 -14.170  1.00 69.67           H  
ATOM   4889  CD  GLN B 160     -20.353   1.187 -13.994  1.00 69.67           C  
ATOM   4890  NE2 GLN B 160     -20.623   1.103 -12.712  1.00 69.67           N  
ATOM   4891 HE21 GLN B 160     -20.797   1.947 -12.186  1.00 69.67           H  
ATOM   4892 HE22 GLN B 160     -21.103   0.275 -12.390  1.00 69.67           H  
ATOM   4893  OE1 GLN B 160     -19.794   2.159 -14.473  1.00 69.67           O  
ATOM   4894  N   ASP B 161     -23.504   0.016 -18.408  1.00 65.88           N  
ATOM   4895  H   ASP B 161     -22.583   0.352 -18.649  1.00 65.88           H  
ATOM   4896  CA  ASP B 161     -24.615   0.361 -19.307  1.00 65.88           C  
ATOM   4897  HA  ASP B 161     -25.461   0.699 -18.708  1.00 65.88           H  
ATOM   4898  C   ASP B 161     -25.094  -0.835 -20.146  1.00 65.88           C  
ATOM   4899  CB  ASP B 161     -24.189   1.519 -20.216  1.00 65.88           C  
ATOM   4900  HB2 ASP B 161     -25.002   1.754 -20.903  1.00 65.88           H  
ATOM   4901  HB3 ASP B 161     -23.329   1.204 -20.807  1.00 65.88           H  
ATOM   4902  O   ASP B 161     -25.924  -0.705 -21.053  1.00 65.88           O  
ATOM   4903  CG  ASP B 161     -23.848   2.791 -19.444  1.00 65.88           C  
ATOM   4904  OD1 ASP B 161     -24.528   3.057 -18.433  1.00 65.88           O  
ATOM   4905  OD2 ASP B 161     -22.927   3.487 -19.916  1.00 65.88           O  
ATOM   4906  N   ALA B 162     -24.535  -2.024 -19.905  1.00 66.59           N  
ATOM   4907  H   ALA B 162     -23.988  -2.128 -19.062  1.00 66.59           H  
ATOM   4908  CA  ALA B 162     -24.859  -3.198 -20.691  1.00 66.59           C  
ATOM   4909  HA  ALA B 162     -25.001  -2.881 -21.724  1.00 66.59           H  
ATOM   4910  C   ALA B 162     -26.166  -3.820 -20.201  1.00 66.59           C  
ATOM   4911  CB  ALA B 162     -23.690  -4.188 -20.680  1.00 66.59           C  
ATOM   4912  HB1 ALA B 162     -23.912  -5.026 -21.342  1.00 66.59           H  
ATOM   4913  HB2 ALA B 162     -22.783  -3.689 -21.021  1.00 66.59           H  
ATOM   4914  HB3 ALA B 162     -23.540  -4.567 -19.669  1.00 66.59           H  
ATOM   4915  O   ALA B 162     -26.366  -4.070 -19.015  1.00 66.59           O  
ATOM   4916  N   VAL B 163     -27.033  -4.191 -21.145  1.00 63.27           N  
ATOM   4917  H   VAL B 163     -26.847  -3.925 -22.101  1.00 63.27           H  
ATOM   4918  CA  VAL B 163     -28.111  -5.136 -20.848  1.00 63.27           C  
ATOM   4919  HA  VAL B 163     -28.605  -4.826 -19.927  1.00 63.27           H  
ATOM   4920  C   VAL B 163     -27.458  -6.489 -20.612  1.00 63.27           C  
ATOM   4921  CB  VAL B 163     -29.173  -5.198 -21.954  1.00 63.27           C  
ATOM   4922  HB  VAL B 163     -28.721  -5.535 -22.887  1.00 63.27           H  
ATOM   4923  O   VAL B 163     -27.133  -7.216 -21.556  1.00 63.27           O  
ATOM   4924  CG1 VAL B 163     -30.303  -6.163 -21.566  1.00 63.27           C  
ATOM   4925 HG11 VAL B 163     -29.916  -7.176 -21.461  1.00 63.27           H  
ATOM   4926 HG12 VAL B 163     -30.747  -5.855 -20.620  1.00 63.27           H  
ATOM   4927 HG13 VAL B 163     -31.071  -6.165 -22.340  1.00 63.27           H  
ATOM   4928  CG2 VAL B 163     -29.791  -3.815 -22.192  1.00 63.27           C  
ATOM   4929 HG21 VAL B 163     -29.030  -3.115 -22.537  1.00 63.27           H  
ATOM   4930 HG22 VAL B 163     -30.571  -3.878 -22.950  1.00 63.27           H  
ATOM   4931 HG23 VAL B 163     -30.217  -3.434 -21.264  1.00 63.27           H  
ATOM   4932  N   VAL B 164     -27.205  -6.795 -19.346  1.00 64.33           N  
ATOM   4933  H   VAL B 164     -27.347  -6.087 -18.641  1.00 64.33           H  
ATOM   4934  CA  VAL B 164     -26.516  -8.024 -18.985  1.00 64.33           C  
ATOM   4935  HA  VAL B 164     -25.630  -8.070 -19.619  1.00 64.33           H  
ATOM   4936  C   VAL B 164     -27.441  -9.200 -19.296  1.00 64.33           C  
ATOM   4937  CB  VAL B 164     -26.001  -8.012 -17.537  1.00 64.33           C
[truncated: 1,797,967 more chars]
