# Supplementary material for: Module-Based Polyketide Synthase Engineering for de Novo Polyketide Biosynthesis
Source: ACS Synth Biol. 2023 Oct 23;12(11):3148–55. doi: 10.1021/acssynbio.3c00282 (PMC10661043; doi:10.1021/acssynbio.3c00282)
Supplement: Supplementary file 2 — sb3c00282_si_002.zip [file sb3c00282_si_002.zip › Final_PKS_Structures/menzella_pdbs/eryM2_ACP_gelM3_KSAT_dimer.pdb]

ATOM      1  N   LEU A   1       7.708-152.343  42.543  1.00 63.20           N  
ATOM      2  H   LEU A   1       6.951-151.987  43.108  1.00 63.20           H  
ATOM      3  H2  LEU A   1       8.227-153.026  43.075  1.00 63.20           H  
ATOM      4  H3  LEU A   1       7.321-152.796  41.727  1.00 63.20           H  
ATOM      5  CA  LEU A   1       8.610-151.243  42.128  1.00 63.20           C  
ATOM      6  HA  LEU A   1       9.411-151.685  41.536  1.00 63.20           H  
ATOM      7  C   LEU A   1       9.338-150.637  43.323  1.00 63.20           C  
ATOM      8  CB  LEU A   1       7.922-150.199  41.230  1.00 63.20           C  
ATOM      9  HB2 LEU A   1       6.952-149.939  41.655  1.00 63.20           H  
ATOM     10  HB3 LEU A   1       8.529-149.293  41.199  1.00 63.20           H  
ATOM     11  O   LEU A   1      10.497-150.981  43.477  1.00 63.20           O  
ATOM     12  CG  LEU A   1       7.744-150.714  39.787  1.00 63.20           C  
ATOM     13  HG  LEU A   1       7.244-151.682  39.820  1.00 63.20           H  
ATOM     14  CD1 LEU A   1       6.871-149.754  38.988  1.00 63.20           C  
ATOM     15 HD11 LEU A   1       6.689-150.160  37.993  1.00 63.20           H  
ATOM     16 HD12 LEU A   1       7.357-148.783  38.893  1.00 63.20           H  
ATOM     17 HD13 LEU A   1       5.904-149.622  39.474  1.00 63.20           H  
ATOM     18  CD2 LEU A   1       9.086-150.877  39.067  1.00 63.20           C  
ATOM     19 HD21 LEU A   1       9.698-151.654  39.525  1.00 63.20           H  
ATOM     20 HD22 LEU A   1       9.635-149.936  39.073  1.00 63.20           H  
ATOM     21 HD23 LEU A   1       8.913-151.163  38.029  1.00 63.20           H  
ATOM     22  N   ALA A   2       8.696-149.827  44.179  1.00 61.61           N  
ATOM     23  H   ALA A   2       7.753-149.528  43.979  1.00 61.61           H  
ATOM     24  CA  ALA A   2       9.365-149.104  45.279  1.00 61.61           C  
ATOM     25  HA  ALA A   2       9.951-148.291  44.850  1.00 61.61           H  
ATOM     26  C   ALA A   2      10.344-149.959  46.118  1.00 61.61           C  
ATOM     27  CB  ALA A   2       8.283-148.468  46.163  1.00 61.61           C  
ATOM     28  HB1 ALA A   2       7.656-147.801  45.571  1.00 61.61           H  
ATOM     29  HB2 ALA A   2       8.755-147.877  46.947  1.00 61.61           H  
ATOM     30  HB3 ALA A   2       7.659-149.232  46.628  1.00 61.61           H  
ATOM     31  O   ALA A   2      11.523-149.622  46.200  1.00 61.61           O  
ATOM     32  N   GLY A   3       9.881-151.101  46.646  1.00 69.14           N  
ATOM     33  H   GLY A   3       8.886-151.267  46.595  1.00 69.14           H  
ATOM     34  CA  GLY A   3      10.669-152.021  47.482  1.00 69.14           C  
ATOM     35  HA2 GLY A   3       9.988-152.675  48.028  1.00 69.14           H  
ATOM     36  HA3 GLY A   3      11.215-151.432  48.218  1.00 69.14           H  
ATOM     37  C   GLY A   3      11.699-152.913  46.768  1.00 69.14           C  
ATOM     38  O   GLY A   3      12.136-153.894  47.360  1.00 69.14           O  
ATOM     39  N   LEU A   4      12.069-152.632  45.512  1.00 71.56           N  
ATOM     40  H   LEU A   4      11.737-151.771  45.102  1.00 71.56           H  
ATOM     41  CA  LEU A   4      13.217-153.288  44.868  1.00 71.56           C  
ATOM     42  HA  LEU A   4      13.253-154.324  45.207  1.00 71.56           H  
ATOM     43  C   LEU A   4      14.538-152.602  45.275  1.00 71.56           C  
ATOM     44  CB  LEU A   4      13.070-153.280  43.335  1.00 71.56           C  
ATOM     45  HB2 LEU A   4      12.789-152.274  43.023  1.00 71.56           H  
ATOM     46  HB3 LEU A   4      14.041-153.498  42.890  1.00 71.56           H  
ATOM     47  O   LEU A   4      14.559-151.372  45.398  1.00 71.56           O  
ATOM     48  CG  LEU A   4      12.057-154.287  42.769  1.00 71.56           C  
ATOM     49  HG  LEU A   4      11.093-154.149  43.260  1.00 71.56           H  
ATOM     50  CD1 LEU A   4      11.870-154.028  41.272  1.00 71.56           C  
ATOM     51 HD11 LEU A   4      11.540-153.003  41.107  1.00 71.56           H  
ATOM     52 HD12 LEU A   4      11.135-154.721  40.861  1.00 71.56           H  
ATOM     53 HD13 LEU A   4      12.817-154.180  40.755  1.00 71.56           H  
ATOM     54  CD2 LEU A   4      12.511-155.737  42.950  1.00 71.56           C  
ATOM     55 HD21 LEU A   4      12.546-155.998  44.007  1.00 71.56           H  
ATOM     56 HD22 LEU A   4      13.504-155.878  42.523  1.00 71.56           H  
ATOM     57 HD23 LEU A   4      11.816-156.415  42.454  1.00 71.56           H  
ATOM     58  N   PRO A   5      15.655-153.346  45.408  1.00 73.89           N  
ATOM     59  CA  PRO A   5      16.990-152.767  45.552  1.00 73.89           C  
ATOM     60  HA  PRO A   5      17.049-152.264  46.517  1.00 73.89           H  
ATOM     61  C   PRO A   5      17.290-151.779  44.421  1.00 73.89           C  
ATOM     62  CB  PRO A   5      17.968-153.949  45.525  1.00 73.89           C  
ATOM     63  HB2 PRO A   5      18.318-154.130  44.509  1.00 73.89           H  
ATOM     64  HB3 PRO A   5      18.813-153.791  46.196  1.00 73.89           H  
ATOM     65  O   PRO A   5      16.996-152.053  43.258  1.00 73.89           O  
ATOM     66  CG  PRO A   5      17.114-155.135  45.967  1.00 73.89           C  
ATOM     67  HG2 PRO A   5      17.496-156.078  45.576  1.00 73.89           H  
ATOM     68  HG3 PRO A   5      17.055-155.163  47.055  1.00 73.89           H  
ATOM     69  CD  PRO A   5      15.744-154.799  45.387  1.00 73.89           C  
ATOM     70  HD2 PRO A   5      15.677-155.151  44.357  1.00 73.89           H  
ATOM     71  HD3 PRO A   5      14.968-155.264  45.996  1.00 73.89           H  
ATOM     72  N   ARG A   6      17.899-150.628  44.741  1.00 67.93           N  
ATOM     73  H   ARG A   6      18.100-150.474  45.719  1.00 67.93           H  
ATOM     74  CA  ARG A   6      17.954-149.470  43.828  1.00 67.93           C  
ATOM     75  HA  ARG A   6      16.932-149.121  43.687  1.00 67.93           H  
ATOM     76  C   ARG A   6      18.471-149.792  42.419  1.00 67.93           C  
ATOM     77  CB  ARG A   6      18.761-148.335  44.477  1.00 67.93           C  
ATOM     78  HB2 ARG A   6      19.819-148.597  44.502  1.00 67.93           H  
ATOM     79  HB3 ARG A   6      18.410-148.186  45.498  1.00 67.93           H  
ATOM     80  O   ARG A   6      17.862-149.358  41.451  1.00 67.93           O  
ATOM     81  CG  ARG A   6      18.567-147.027  43.699  1.00 67.93           C  
ATOM     82  HG2 ARG A   6      17.503-146.789  43.670  1.00 67.93           H  
ATOM     83  HG3 ARG A   6      18.923-147.139  42.675  1.00 67.93           H  
ATOM     84  CD  ARG A   6      19.318-145.868  44.350  1.00 67.93           C  
ATOM     85  HD2 ARG A   6      20.390-146.045  44.266  1.00 67.93           H  
ATOM     86  HD3 ARG A   6      19.041-145.807  45.403  1.00 67.93           H  
ATOM     87  NE  ARG A   6      18.952-144.617  43.679  1.00 67.93           N  
ATOM     88  HE  ARG A   6      18.161-144.646  43.052  1.00 67.93           H  
ATOM     89  NH1 ARG A   6      20.487-143.190  44.637  1.00 67.93           N  
ATOM     90 HH11 ARG A   6      20.847-142.251  44.732  1.00 67.93           H  
ATOM     91 HH12 ARG A   6      20.870-143.958  45.169  1.00 67.93           H  
ATOM     92  NH2 ARG A   6      18.948-142.451  43.164  1.00 67.93           N  
ATOM     93 HH21 ARG A   6      18.137-142.682  42.607  1.00 67.93           H  
ATOM     94 HH22 ARG A   6      19.252-141.492  43.253  1.00 67.93           H  
ATOM     95  CZ  ARG A   6      19.479-143.425  43.837  1.00 67.93           C  
ATOM     96  N   ALA A   7      19.543-150.576  42.292  1.00 73.51           N  
ATOM     97  H   ALA A   7      19.972-150.946  43.128  1.00 73.51           H  
ATOM     98  CA  ALA A   7      20.112-150.930  40.987  1.00 73.51           C  
ATOM     99  HA  ALA A   7      20.324-150.012  40.440  1.00 73.51           H  
ATOM    100  C   ALA A   7      19.145-151.759  40.115  1.00 73.51           C  
ATOM    101  CB  ALA A   7      21.437-151.666  41.225  1.00 73.51           C  
ATOM    102  HB1 ALA A   7      22.120-151.033  41.791  1.00 73.51           H  
ATOM    103  HB2 ALA A   7      21.262-152.592  41.772  1.00 73.51           H  
ATOM    104  HB3 ALA A   7      21.895-151.906  40.265  1.00 73.51           H  
ATOM    105  O   ALA A   7      18.983-151.475  38.927  1.00 73.51           O  
ATOM    106  N   GLU A   8      18.454-152.738  40.708  1.00 78.75           N  
ATOM    107  H   GLU A   8      18.570-152.891  41.699  1.00 78.75           H  
ATOM    108  CA  GLU A   8      17.417-153.524  40.026  1.00 78.75           C  
ATOM    109  HA  GLU A   8      17.803-153.898  39.078  1.00 78.75           H  
ATOM    110  C   GLU A   8      16.187-152.662  39.720  1.00 78.75           C  
ATOM    111  CB  GLU A   8      16.999-154.723  40.892  1.00 78.75           C  
ATOM    112  HB2 GLU A   8      16.206-155.262  40.372  1.00 78.75           H  
ATOM    113  HB3 GLU A   8      16.601-154.356  41.838  1.00 78.75           H  
ATOM    114  O   GLU A   8      15.615-152.752  38.635  1.00 78.75           O  
ATOM    115  CG  GLU A   8      18.157-155.694  41.164  1.00 78.75           C  
ATOM    116  HG2 GLU A   8      18.927-155.184  41.741  1.00 78.75           H  
ATOM    117  HG3 GLU A   8      18.590-155.992  40.209  1.00 78.75           H  
ATOM    118  CD  GLU A   8      17.696-156.937  41.939  1.00 78.75           C  
ATOM    119  OE1 GLU A   8      18.258-158.020  41.668  1.00 78.75           O  
ATOM    120  OE2 GLU A   8      16.809-156.785  42.809  1.00 78.75           O  
ATOM    121  N   ARG A   9      15.819-151.765  40.644  1.00 79.93           N  
ATOM    122  H   ARG A   9      16.330-151.766  41.515  1.00 79.93           H  
ATOM    123  CA  ARG A   9      14.706-150.824  40.485  1.00 79.93           C  
ATOM    124  HA  ARG A   9      13.811-151.403  40.259  1.00 79.93           H  
ATOM    125  C   ARG A   9      14.918-149.880  39.303  1.00 79.93           C  
ATOM    126  CB  ARG A   9      14.501-150.067  41.804  1.00 79.93           C  
ATOM    127  HB2 ARG A   9      15.298-149.336  41.937  1.00 79.93           H  
ATOM    128  HB3 ARG A   9      14.552-150.776  42.631  1.00 79.93           H  
ATOM    129  O   ARG A   9      14.012-149.747  38.486  1.00 79.93           O  
ATOM    130  CG  ARG A   9      13.144-149.355  41.852  1.00 79.93           C  
ATOM    131  HG2 ARG A   9      12.356-150.077  41.636  1.00 79.93           H  
ATOM    132  HG3 ARG A   9      13.108-148.562  41.105  1.00 79.93           H  
ATOM    133  CD  ARG A   9      12.899-148.766  43.243  1.00 79.93           C  
ATOM    134  HD2 ARG A   9      13.043-149.547  43.989  1.00 79.93           H  
ATOM    135  HD3 ARG A   9      11.866-148.423  43.299  1.00 79.93           H  
ATOM    136  NE  ARG A   9      13.789-147.628  43.520  1.00 79.93           N  
ATOM    137  HE  ARG A   9      14.216-147.142  42.744  1.00 79.93           H  
ATOM    138  NH1 ARG A   9      13.485-147.497  45.801  1.00 79.93           N  
ATOM    139 HH11 ARG A   9      13.571-146.968  46.657  1.00 79.93           H  
ATOM    140 HH12 ARG A   9      12.953-148.356  45.805  1.00 79.93           H  
ATOM    141  NH2 ARG A   9      14.643-145.925  44.699  1.00 79.93           N  
ATOM    142 HH21 ARG A   9      14.577-145.292  45.483  1.00 79.93           H  
ATOM    143 HH22 ARG A   9      14.912-145.563  43.795  1.00 79.93           H  
ATOM    144  CZ  ARG A   9      13.970-147.034  44.681  1.00 79.93           C  
ATOM    145  N   THR A  10      16.104-149.282  39.154  1.00 77.84           N  
ATOM    146  H   THR A  10      16.790-149.377  39.890  1.00 77.84           H  
ATOM    147  CA  THR A  10      16.438-148.446  37.988  1.00 77.84           C  
ATOM    148  HA  THR A  10      15.692-147.656  37.901  1.00 77.84           H  
ATOM    149  C   THR A  10      16.400-149.258  36.690  1.00 77.84           C  
ATOM    150  CB  THR A  10      17.820-147.787  38.139  1.00 77.84           C  
ATOM    151  HB  THR A  10      18.590-148.557  38.090  1.00 77.84           H  
ATOM    152  O   THR A  10      15.820-148.801  35.705  1.00 77.84           O  
ATOM    153  CG2 THR A  10      18.094-146.746  37.052  1.00 77.84           C  
ATOM    154 HG21 THR A  10      19.064-146.282  37.230  1.00 77.84           H  
ATOM    155 HG22 THR A  10      17.321-145.978  37.059  1.00 77.84           H  
ATOM    156 HG23 THR A  10      18.117-147.222  36.071  1.00 77.84           H  
ATOM    157  OG1 THR A  10      17.944-147.119  39.373  1.00 77.84           O  
ATOM    158  HG1 THR A  10      17.219-146.498  39.472  1.00 77.84           H  
ATOM    159  N   ALA A  11      16.959-150.474  36.676  1.00 84.11           N  
ATOM    160  H   ALA A  11      17.409-150.821  37.511  1.00 84.11           H  
ATOM    161  CA  ALA A  11      16.945-151.333  35.491  1.00 84.11           C  
ATOM    162  HA  ALA A  11      17.398-150.788  34.663  1.00 84.11           H  
ATOM    163  C   ALA A  11      15.514-151.713  35.060  1.00 84.11           C  
ATOM    164  CB  ALA A  11      17.802-152.571  35.781  1.00 84.11           C  
ATOM    165  HB1 ALA A  11      18.813-152.267  36.054  1.00 84.11           H  
ATOM    166  HB2 ALA A  11      17.846-153.202  34.893  1.00 84.11           H  
ATOM    167  HB3 ALA A  11      17.370-153.144  36.601  1.00 84.11           H  
ATOM    168  O   ALA A  11      15.180-151.642  33.874  1.00 84.11           O  
ATOM    169  N   GLU A  12      14.648-152.053  36.017  1.00 86.51           N  
ATOM    170  H   GLU A  12      14.989-152.146  36.963  1.00 86.51           H  
ATOM    171  CA  GLU A  12      13.262-152.440  35.749  1.00 86.51           C  
ATOM    172  HA  GLU A  12      13.273-153.080  34.867  1.00 86.51           H  
ATOM    173  C   GLU A  12      12.370-151.239  35.395  1.00 86.51           C  
ATOM    174  CB  GLU A  12      12.730-153.253  36.944  1.00 86.51           C  
ATOM    175  HB2 GLU A  12      12.585-152.574  37.784  1.00 86.51           H  
ATOM    176  HB3 GLU A  12      13.479-153.989  37.239  1.00 86.51           H  
ATOM    177  O   GLU A  12      11.484-151.369  34.550  1.00 86.51           O  
ATOM    178  CG  GLU A  12      11.411-154.000  36.686  1.00 86.51           C  
ATOM    179  HG2 GLU A  12      10.668-153.304  36.297  1.00 86.51           H  
ATOM    180  HG3 GLU A  12      11.041-154.355  37.648  1.00 86.51           H  
ATOM    181  CD  GLU A  12      11.536-155.204  35.735  1.00 86.51           C  
ATOM    182  OE1 GLU A  12      10.679-156.119  35.819  1.00 86.51           O  
ATOM    183  OE2 GLU A  12      12.425-155.224  34.850  1.00 86.51           O  
ATOM    184  N   LEU A  13      12.644-150.045  35.937  1.00 88.91           N  
ATOM    185  H   LEU A  13      13.351-149.996  36.656  1.00 88.91           H  
ATOM    186  CA  LEU A  13      12.019-148.794  35.487  1.00 88.91           C  
ATOM    187  HA  LEU A  13      10.937-148.928  35.488  1.00 88.91           H  
ATOM    188  C   LEU A  13      12.406-148.459  34.037  1.00 88.91           C  
ATOM    189  CB  LEU A  13      12.383-147.642  36.444  1.00 88.91           C  
ATOM    190  HB2 LEU A  13      12.171-146.694  35.949  1.00 88.91           H  
ATOM    191  HB3 LEU A  13      13.455-147.674  36.639  1.00 88.91           H  
ATOM    192  O   LEU A  13      11.529-148.135  33.237  1.00 88.91           O  
ATOM    193  CG  LEU A  13      11.620-147.657  37.783  1.00 88.91           C  
ATOM    194  HG  LEU A  13      11.704-148.637  38.253  1.00 88.91           H  
ATOM    195  CD1 LEU A  13      12.222-146.615  38.725  1.00 88.91           C  
ATOM    196 HD11 LEU A  13      12.185-145.628  38.265  1.00 88.91           H  
ATOM    197 HD12 LEU A  13      11.672-146.587  39.666  1.00 88.91           H  
ATOM    198 HD13 LEU A  13      13.262-146.864  38.935  1.00 88.91           H  
ATOM    199  CD2 LEU A  13      10.133-147.340  37.600  1.00 88.91           C  
ATOM    200 HD21 LEU A  13       9.637-148.151  37.067  1.00 88.91           H  
ATOM    201 HD22 LEU A  13      10.020-146.414  37.035  1.00 88.91           H  
ATOM    202 HD23 LEU A  13       9.658-147.219  38.573  1.00 88.91           H  
ATOM    203  N   VAL A  14      13.679-148.614  33.651  1.00 89.20           N  
ATOM    204  H   VAL A  14      14.367-148.856  34.350  1.00 89.20           H  
ATOM    205  CA  VAL A  14      14.103-148.463  32.245  1.00 89.20           C  
ATOM    206  HA  VAL A  14      13.780-147.483  31.893  1.00 89.20           H  
ATOM    207  C   VAL A  14      13.408-149.494  31.349  1.00 89.20           C  
ATOM    208  CB  VAL A  14      15.640-148.530  32.104  1.00 89.20           C  
ATOM    209  HB  VAL A  14      16.014-149.414  32.620  1.00 89.20           H  
ATOM    210  O   VAL A  14      12.982-149.149  30.245  1.00 89.20           O  
ATOM    211  CG1 VAL A  14      16.105-148.596  30.639  1.00 89.20           C  
ATOM    212 HG11 VAL A  14      15.793-149.538  30.189  1.00 89.20           H  
ATOM    213 HG12 VAL A  14      15.682-147.762  30.079  1.00 89.20           H  
ATOM    214 HG13 VAL A  14      17.193-148.541  30.596  1.00 89.20           H  
ATOM    215  CG2 VAL A  14      16.299-147.286  32.712  1.00 89.20           C  
ATOM    216 HG21 VAL A  14      16.005-147.172  33.755  1.00 89.20           H  
ATOM    217 HG22 VAL A  14      17.384-147.383  32.675  1.00 89.20           H  
ATOM    218 HG23 VAL A  14      15.999-146.394  32.162  1.00 89.20           H  
ATOM    219  N   ARG A  15      13.230-150.744  31.806  1.00 89.51           N  
ATOM    220  H   ARG A  15      13.626-150.988  32.703  1.00 89.51           H  
ATOM    221  CA  ARG A  15      12.471-151.758  31.053  1.00 89.51           C  
ATOM    222  HA  ARG A  15      12.877-151.790  30.042  1.00 89.51           H  
ATOM    223  C   ARG A  15      11.001-151.363  30.903  1.00 89.51           C  
ATOM    224  CB  ARG A  15      12.622-153.152  31.689  1.00 89.51           C  
ATOM    225  HB2 ARG A  15      11.947-153.250  32.539  1.00 89.51           H  
ATOM    226  HB3 ARG A  15      13.643-153.282  32.049  1.00 89.51           H  
ATOM    227  O   ARG A  15      10.486-151.407  29.790  1.00 89.51           O  
ATOM    228  CG  ARG A  15      12.330-154.247  30.646  1.00 89.51           C  
ATOM    229  HG2 ARG A  15      11.377-154.056  30.153  1.00 89.51           H  
ATOM    230  HG3 ARG A  15      13.114-154.210  29.890  1.00 89.51           H  
ATOM    231  CD  ARG A  15      12.312-155.657  31.250  1.00 89.51           C  
ATOM    232  HD2 ARG A  15      13.114-155.736  31.984  1.00 89.51           H  
ATOM    233  HD3 ARG A  15      12.502-156.379  30.457  1.00 89.51           H  
ATOM    234  NE  ARG A  15      11.007-155.974  31.863  1.00 89.51           N  
ATOM    235  HE  ARG A  15      10.201-155.468  31.524  1.00 89.51           H  
ATOM    236  NH1 ARG A  15      11.774-157.417  33.481  1.00 89.51           N  
ATOM    237 HH11 ARG A  15      12.511-156.764  33.706  1.00 89.51           H  
ATOM    238 HH12 ARG A  15      11.494-157.902  34.322  1.00 89.51           H  
ATOM    239  NH2 ARG A  15       9.642-156.892  33.441  1.00 89.51           N  
ATOM    240 HH21 ARG A  15       8.864-156.363  33.073  1.00 89.51           H  
ATOM    241 HH22 ARG A  15       9.717-156.945  34.447  1.00 89.51           H  
ATOM    242  CZ  ARG A  15      10.812-156.778  32.894  1.00 89.51           C  
ATOM    243  N   LEU A  16      10.352-150.936  31.988  1.00 90.26           N  
ATOM    244  H   LEU A  16      10.852-150.941  32.865  1.00 90.26           H  
ATOM    245  CA  LEU A  16       8.956-150.493  32.002  1.00 90.26           C  
ATOM    246  HA  LEU A  16       8.331-151.325  31.678  1.00 90.26           H  
ATOM    247  C   LEU A  16       8.722-149.341  31.019  1.00 90.26           C  
ATOM    248  CB  LEU A  16       8.566-150.114  33.445  1.00 90.26           C  
ATOM    249  HB2 LEU A  16       8.669-150.995  34.078  1.00 90.26           H  
ATOM    250  HB3 LEU A  16       9.267-149.363  33.808  1.00 90.26           H  
ATOM    251  O   LEU A  16       7.861-149.459  30.152  1.00 90.26           O  
ATOM    252  CG  LEU A  16       7.141-149.548  33.602  1.00 90.26           C  
ATOM    253  HG  LEU A  16       7.036-148.648  32.996  1.00 90.26           H  
ATOM    254  CD1 LEU A  16       6.067-150.555  33.187  1.00 90.26           C  
ATOM    255 HD11 LEU A  16       6.161-151.471  33.770  1.00 90.26           H  
ATOM    256 HD12 LEU A  16       5.081-150.120  33.349  1.00 90.26           H  
ATOM    257 HD13 LEU A  16       6.158-150.780  32.124  1.00 90.26           H  
ATOM    258  CD2 LEU A  16       6.906-149.163  35.062  1.00 90.26           C  
ATOM    259 HD21 LEU A  16       6.964-150.051  35.692  1.00 90.26           H  
ATOM    260 HD22 LEU A  16       7.659-148.442  35.379  1.00 90.26           H  
ATOM    261 HD23 LEU A  16       5.923-148.706  35.169  1.00 90.26           H  
ATOM    262  N   VAL A  17       9.523-148.271  31.091  1.00 91.19           N  
ATOM    263  H   VAL A  17      10.218-148.236  31.823  1.00 91.19           H  
ATOM    264  CA  VAL A  17       9.364-147.108  30.203  1.00 91.19           C  
ATOM    265  HA  VAL A  17       8.330-146.769  30.275  1.00 91.19           H  
ATOM    266  C   VAL A  17       9.596-147.492  28.740  1.00 91.19           C  
ATOM    267  CB  VAL A  17      10.269-145.933  30.627  1.00 91.19           C  
ATOM    268  HB  VAL A  17      11.310-146.253  30.594  1.00 91.19           H  
ATOM    269  O   VAL A  17       8.811-147.086  27.883  1.00 91.19           O  
ATOM    270  CG1 VAL A  17      10.086-144.726  29.697  1.00 91.19           C  
ATOM    271 HG11 VAL A  17       9.042-144.414  29.682  1.00 91.19           H  
ATOM    272 HG12 VAL A  17      10.399-144.963  28.680  1.00 91.19           H  
ATOM    273 HG13 VAL A  17      10.696-143.898  30.059  1.00 91.19           H  
ATOM    274  CG2 VAL A  17       9.944-145.431  32.041  1.00 91.19           C  
ATOM    275 HG21 VAL A  17       9.957-146.248  32.762  1.00 91.19           H  
ATOM    276 HG22 VAL A  17       8.959-144.965  32.063  1.00 91.19           H  
ATOM    277 HG23 VAL A  17      10.692-144.698  32.346  1.00 91.19           H  
ATOM    278  N   ARG A  18      10.608-148.317  28.425  1.00 89.77           N  
ATOM    279  H   ARG A  18      11.209-148.643  29.169  1.00 89.77           H  
ATOM    280  CA  ARG A  18      10.843-148.796  27.047  1.00 89.77           C  
ATOM    281  HA  ARG A  18      10.918-147.938  26.380  1.00 89.77           H  
ATOM    282  C   ARG A  18       9.677-149.627  26.515  1.00 89.77           C  
ATOM    283  CB  ARG A  18      12.144-149.603  26.963  1.00 89.77           C  
ATOM    284  HB2 ARG A  18      12.174-150.116  26.002  1.00 89.77           H  
ATOM    285  HB3 ARG A  18      12.151-150.356  27.752  1.00 89.77           H  
ATOM    286  O   ARG A  18       9.236-149.375  25.396  1.00 89.77           O  
ATOM    287  CG  ARG A  18      13.388-148.711  27.079  1.00 89.77           C  
ATOM    288  HG2 ARG A  18      13.346-148.127  27.998  1.00 89.77           H  
ATOM    289  HG3 ARG A  18      13.425-148.016  26.241  1.00 89.77           H  
ATOM    290  CD  ARG A  18      14.652-149.575  27.094  1.00 89.77           C  
ATOM    291  HD2 ARG A  18      15.487-148.955  27.421  1.00 89.77           H  
ATOM    292  HD3 ARG A  18      14.521-150.382  27.815  1.00 89.77           H  
ATOM    293  NE  ARG A  18      14.939-150.112  25.752  1.00 89.77           N  
ATOM    294  HE  ARG A  18      14.456-149.683  24.975  1.00 89.77           H  
ATOM    295  NH1 ARG A  18      16.495-151.712  26.280  1.00 89.77           N  
ATOM    296 HH11 ARG A  18      16.339-151.517  27.259  1.00 89.77           H  
ATOM    297 HH12 ARG A  18      17.130-152.441  25.987  1.00 89.77           H  
ATOM    298  NH2 ARG A  18      15.965-151.309  24.143  1.00 89.77           N  
ATOM    299 HH21 ARG A  18      16.603-152.019  23.811  1.00 89.77           H  
ATOM    300 HH22 ARG A  18      15.411-150.778  23.486  1.00 89.77           H  
ATOM    301  CZ  ARG A  18      15.792-151.050  25.404  1.00 89.77           C  
ATOM    302  N   THR A  19       9.142-150.556  27.309  1.00 90.42           N  
ATOM    303  H   THR A  19       9.570-150.738  28.206  1.00 90.42           H  
ATOM    304  CA  THR A  19       7.964-151.352  26.929  1.00 90.42           C  
ATOM    305  HA  THR A  19       8.166-151.837  25.974  1.00 90.42           H  
ATOM    306  C   THR A  19       6.737-150.464  26.722  1.00 90.42           C  
ATOM    307  CB  THR A  19       7.679-152.452  27.962  1.00 90.42           C  
ATOM    308  HB  THR A  19       7.504-152.003  28.940  1.00 90.42           H  
ATOM    309  O   THR A  19       6.098-150.564  25.681  1.00 90.42           O  
ATOM    310  CG2 THR A  19       6.487-153.334  27.593  1.00 90.42           C  
ATOM    311 HG21 THR A  19       5.571-152.744  27.584  1.00 90.42           H  
ATOM    312 HG22 THR A  19       6.368-154.132  28.326  1.00 90.42           H  
ATOM    313 HG23 THR A  19       6.632-153.767  26.603  1.00 90.42           H  
ATOM    314  OG1 THR A  19       8.780-153.328  28.042  1.00 90.42           O  
ATOM    315  HG1 THR A  19       8.474-154.109  28.509  1.00 90.42           H  
ATOM    316  N   SER A  20       6.441-149.537  27.641  1.00 88.80           N  
ATOM    317  H   SER A  20       6.979-149.492  28.495  1.00 88.80           H  
ATOM    318  CA  SER A  20       5.318-148.599  27.486  1.00 88.80           C  
ATOM    319  HA  SER A  20       4.402-149.173  27.347  1.00 88.80           H  
ATOM    320  C   SER A  20       5.474-147.694  26.259  1.00 88.80           C  
ATOM    321  CB  SER A  20       5.165-147.730  28.739  1.00 88.80           C  
ATOM    322  HB2 SER A  20       4.312-147.064  28.611  1.00 88.80           H  
ATOM    323  HB3 SER A  20       6.063-147.128  28.879  1.00 88.80           H  
ATOM    324  O   SER A  20       4.495-147.429  25.568  1.00 88.80           O  
ATOM    325  OG  SER A  20       4.960-148.526  29.890  1.00 88.80           O  
ATOM    326  HG  SER A  20       4.222-149.120  29.733  1.00 88.80           H  
ATOM    327  N   THR A  21       6.699-147.260  25.947  1.00 86.14           N  
ATOM    328  H   THR A  21       7.456-147.499  26.571  1.00 86.14           H  
ATOM    329  CA  THR A  21       7.007-146.465  24.745  1.00 86.14           C  
ATOM    330  HA  THR A  21       6.349-145.596  24.713  1.00 86.14           H  
ATOM    331  C   THR A  21       6.760-147.276  23.471  1.00 86.14           C  
ATOM    332  CB  THR A  21       8.461-145.962  24.779  1.00 86.14           C  
ATOM    333  HB  THR A  21       9.141-146.813  24.739  1.00 86.14           H  
ATOM    334  O   THR A  21       6.110-146.786  22.552  1.00 86.14           O  
ATOM    335  CG2 THR A  21       8.793-144.999  23.642  1.00 86.14           C  
ATOM    336 HG21 THR A  21       8.626-145.467  22.673  1.00 86.14           H  
ATOM    337 HG22 THR A  21       9.837-144.694  23.710  1.00 86.14           H  
ATOM    338 HG23 THR A  21       8.165-144.112  23.732  1.00 86.14           H  
ATOM    339  OG1 THR A  21       8.703-145.244  25.965  1.00 86.14           O  
ATOM    340  HG1 THR A  21       8.676-145.865  26.697  1.00 86.14           H  
ATOM    341  N   ALA A  22       7.205-148.536  23.435  1.00 87.41           N  
ATOM    342  H   ALA A  22       7.718-148.896  24.227  1.00 87.41           H  
ATOM    343  CA  ALA A  22       6.971-149.446  22.314  1.00 87.41           C  
ATOM    344  HA  ALA A  22       7.364-148.990  21.405  1.00 87.41           H  
ATOM    345  C   ALA A  22       5.468-149.697  22.080  1.00 87.41           C  
ATOM    346  CB  ALA A  22       7.752-150.739  22.584  1.00 87.41           C  
ATOM    347  HB1 ALA A  22       8.815-150.513  22.657  1.00 87.41           H  
ATOM    348  HB2 ALA A  22       7.415-151.201  23.513  1.00 87.41           H  
ATOM    349  HB3 ALA A  22       7.594-151.450  21.773  1.00 87.41           H  
ATOM    350  O   ALA A  22       4.998-149.569  20.952  1.00 87.41           O  
ATOM    351  N   THR A  23       4.691-149.938  23.143  1.00 83.07           N  
ATOM    352  H   THR A  23       5.133-150.068  24.042  1.00 83.07           H  
ATOM    353  CA  THR A  23       3.225-150.090  23.064  1.00 83.07           C  
ATOM    354  HA  THR A  23       2.993-150.915  22.391  1.00 83.07           H  
ATOM    355  C   THR A  23       2.527-148.845  22.506  1.00 83.07           C  
ATOM    356  CB  THR A  23       2.646-150.405  24.454  1.00 83.07           C  
ATOM    357  HB  THR A  23       2.826-149.559  25.118  1.00 83.07           H  
ATOM    358  O   THR A  23       1.561-148.973  21.759  1.00 83.07           O  
ATOM    359  CG2 THR A  23       1.146-150.705  24.450  1.00 83.07           C  
ATOM    360 HG21 THR A  23       0.586-149.819  24.149  1.00 83.07           H  
ATOM    361 HG22 THR A  23       0.829-150.986  25.454  1.00 83.07           H  
ATOM    362 HG23 THR A  23       0.928-151.520  23.760  1.00 83.07           H  
ATOM    363  OG1 THR A  23       3.272-151.541  25.003  1.00 83.07           O  
ATOM    364  HG1 THR A  23       3.448-152.153  24.284  1.00 83.07           H  
ATOM    365  N   VAL A  24       3.000-147.639  22.839  1.00 76.15           N  
ATOM    366  H   VAL A  24       3.791-147.588  23.466  1.00 76.15           H  
ATOM    367  CA  VAL A  24       2.414-146.379  22.345  1.00 76.15           C  
ATOM    368  HA  VAL A  24       1.328-146.455  22.408  1.00 76.15           H  
ATOM    369  C   VAL A  24       2.725-146.128  20.866  1.00 76.15           C  
ATOM    370  CB  VAL A  24       2.858-145.204  23.237  1.00 76.15           C  
ATOM    371  HB  VAL A  24       3.935-145.255  23.395  1.00 76.15           H  
ATOM    372  O   VAL A  24       1.861-145.612  20.160  1.00 76.15           O  
ATOM    373  CG1 VAL A  24       2.522-143.822  22.669  1.00 76.15           C  
ATOM    374 HG11 VAL A  24       3.085-143.649  21.752  1.00 76.15           H  
ATOM    375 HG12 VAL A  24       1.456-143.748  22.455  1.00 76.15           H  
ATOM    376 HG13 VAL A  24       2.813-143.053  23.385  1.00 76.15           H  
ATOM    377  CG2 VAL A  24       2.149-145.307  24.592  1.00 76.15           C  
ATOM    378 HG21 VAL A  24       1.073-145.193  24.461  1.00 76.15           H  
ATOM    379 HG22 VAL A  24       2.527-144.534  25.261  1.00 76.15           H  
ATOM    380 HG23 VAL A  24       2.343-146.281  25.042  1.00 76.15           H  
ATOM    381  N   LEU A  25       3.915-146.519  20.399  1.00 77.05           N  
ATOM    382  H   LEU A  25       4.575-146.914  21.053  1.00 77.05           H  
ATOM    383  CA  LEU A  25       4.357-146.366  19.004  1.00 77.05           C  
ATOM    384  HA  LEU A  25       3.893-145.475  18.581  1.00 77.05           H  
ATOM    385  C   LEU A  25       3.944-147.526  18.077  1.00 77.05           C  
ATOM    386  CB  LEU A  25       5.885-146.182  18.983  1.00 77.05           C  
ATOM    387  HB2 LEU A  25       6.341-147.049  19.461  1.00 77.05           H  
ATOM    388  HB3 LEU A  25       6.220-146.169  17.946  1.00 77.05           H  
ATOM    389  O   LEU A  25       4.180-147.453  16.874  1.00 77.05           O  
ATOM    390  CG  LEU A  25       6.401-144.903  19.663  1.00 77.05           C  
ATOM    391  HG  LEU A  25       6.084-144.882  20.706  1.00 77.05           H  
ATOM    392  CD1 LEU A  25       7.928-144.928  19.630  1.00 77.05           C  
ATOM    393 HD11 LEU A  25       8.272-144.905  18.596  1.00 77.05           H  
ATOM    394 HD12 LEU A  25       8.296-145.833  20.112  1.00 77.05           H  
ATOM    395 HD13 LEU A  25       8.318-144.055  20.153  1.00 77.05           H  
ATOM    396  CD2 LEU A  25       5.904-143.627  18.980  1.00 77.05           C  
ATOM    397 HD21 LEU A  25       4.826-143.525  19.101  1.00 77.05           H  
ATOM    398 HD22 LEU A  25       6.386-142.753  19.419  1.00 77.05           H  
ATOM    399 HD23 LEU A  25       6.149-143.655  17.918  1.00 77.05           H  
ATOM    400  N   GLY A  26       3.346-148.597  18.609  1.00 76.42           N  
ATOM    401  H   GLY A  26       3.205-148.616  19.608  1.00 76.42           H  
ATOM    402  CA  GLY A  26       2.975-149.779  17.822  1.00 76.42           C  
ATOM    403  HA2 GLY A  26       2.271-150.378  18.401  1.00 76.42           H  
ATOM    404  HA3 GLY A  26       2.485-149.466  16.900  1.00 76.42           H  
ATOM    405  C   GLY A  26       4.162-150.678  17.452  1.00 76.42           C  
ATOM    406  O   GLY A  26       4.213-151.208  16.346  1.00 76.42           O  
ATOM    407  N   HIS A  27       5.137-150.835  18.353  1.00 74.03           N  
ATOM    408  H   HIS A  27       5.037-150.369  19.243  1.00 74.03           H  
ATOM    409  CA  HIS A  27       6.260-151.765  18.197  1.00 74.03           C  
ATOM    410  HA  HIS A  27       6.335-152.079  17.156  1.00 74.03           H  
ATOM    411  C   HIS A  27       6.072-153.025  19.056  1.00 74.03           C  
ATOM    412  CB  HIS A  27       7.576-151.070  18.581  1.00 74.03           C  
ATOM    413  HB2 HIS A  27       7.505-150.750  19.621  1.00 74.03           H  
ATOM    414  HB3 HIS A  27       8.385-151.797  18.512  1.00 74.03           H  
ATOM    415  O   HIS A  27       5.919-152.922  20.273  1.00 74.03           O  
ATOM    416  CG  HIS A  27       7.961-149.871  17.755  1.00 74.03           C  
ATOM    417  CD2 HIS A  27       8.750-148.836  18.177  1.00 74.03           C  
ATOM    418  HD2 HIS A  27       9.186-148.731  19.160  1.00 74.03           H  
ATOM    419  ND1 HIS A  27       7.627-149.616  16.444  1.00 74.03           N  
ATOM    420  HD1 HIS A  27       6.941-150.118  15.899  1.00 74.03           H  
ATOM    421  CE1 HIS A  27       8.204-148.455  16.090  1.00 74.03           C  
ATOM    422  HE1 HIS A  27       8.077-147.965  15.136  1.00 74.03           H  
ATOM    423  NE2 HIS A  27       8.913-147.949  17.113  1.00 74.03           N  
ATOM    424  N   ASP A  28       6.181-154.208  18.442  1.00 72.72           N  
ATOM    425  H   ASP A  28       6.181-154.231  17.432  1.00 72.72           H  
ATOM    426  CA  ASP A  28       6.032-155.500  19.136  1.00 72.72           C  
ATOM    427  HA  ASP A  28       5.145-155.458  19.768  1.00 72.72           H  
ATOM    428  C   ASP A  28       7.228-155.868  20.044  1.00 72.72           C  
ATOM    429  CB  ASP A  28       5.816-156.616  18.100  1.00 72.72           C  
ATOM    430  HB2 ASP A  28       5.751-157.570  18.622  1.00 72.72           H  
ATOM    431  HB3 ASP A  28       6.683-156.656  17.441  1.00 72.72           H  
ATOM    432  O   ASP A  28       7.050-156.561  21.045  1.00 72.72           O  
ATOM    433  CG  ASP A  28       4.542-156.438  17.270  1.00 72.72           C  
ATOM    434  OD1 ASP A  28       3.468-156.263  17.885  1.00 72.72           O  
ATOM    435  OD2 ASP A  28       4.672-156.480  16.028  1.00 72.72           O  
ATOM    436  N   ASP A  29       8.451-155.409  19.731  1.00 75.31           N  
ATOM    437  H   ASP A  29       8.531-154.821  18.913  1.00 75.31           H  
ATOM    438  CA  ASP A  29       9.655-155.649  20.551  1.00 75.31           C  
ATOM    439  HA  ASP A  29       9.401-156.385  21.314  1.00 75.31           H  
ATOM    440  C   ASP A  29      10.129-154.351  21.251  1.00 75.31           C  
ATOM    441  CB  ASP A  29      10.788-156.318  19.731  1.00 75.31           C  
ATOM    442  HB2 ASP A  29      11.160-155.614  18.986  1.00 75.31           H  
ATOM    443  HB3 ASP A  29      10.372-157.177  19.205  1.00 75.31           H  
ATOM    444  O   ASP A  29      10.600-153.425  20.577  1.00 75.31           O  
ATOM    445  CG  ASP A  29      11.974-156.812  20.595  1.00 75.31           C  
ATOM    446  OD1 ASP A  29      12.094-156.410  21.774  1.00 75.31           O  
ATOM    447  OD2 ASP A  29      12.832-157.601  20.124  1.00 75.31           O  
ATOM    448  N   PRO A  30      10.120-154.283  22.601  1.00 75.46           N  
ATOM    449  CA  PRO A  30      10.704-153.183  23.380  1.00 75.46           C  
ATOM    450  HA  PRO A  30      10.117-152.285  23.188  1.00 75.46           H  
ATOM    451  C   PRO A  30      12.181-152.870  23.078  1.00 75.46           C  
ATOM    452  CB  PRO A  30      10.527-153.592  24.847  1.00 75.46           C  
ATOM    453  HB2 PRO A  30      10.389-152.724  25.492  1.00 75.46           H  
ATOM    454  HB3 PRO A  30      11.383-154.180  25.178  1.00 75.46           H  
ATOM    455  O   PRO A  30      12.672-151.798  23.448  1.00 75.46           O  
ATOM    456  CG  PRO A  30       9.288-154.482  24.817  1.00 75.46           C  
ATOM    457  HG2 PRO A  30       9.255-155.168  25.663  1.00 75.46           H  
ATOM    458  HG3 PRO A  30       8.390-153.865  24.782  1.00 75.46           H  
ATOM    459  CD  PRO A  30       9.447-155.219  23.492  1.00 75.46           C  
ATOM    460  HD2 PRO A  30      10.070-156.103  23.628  1.00 75.46           H  
ATOM    461  HD3 PRO A  30       8.467-155.502  23.108  1.00 75.46           H  
ATOM    462  N   LYS A  31      12.916-153.766  22.402  1.00 78.35           N  
ATOM    463  H   LYS A  31      12.482-154.645  22.160  1.00 78.35           H  
ATOM    464  CA  LYS A  31      14.277-153.495  21.914  1.00 78.35           C  
ATOM    465  HA  LYS A  31      14.875-153.148  22.756  1.00 78.35           H  
ATOM    466  C   LYS A  31      14.336-152.390  20.859  1.00 78.35           C  
ATOM    467  CB  LYS A  31      14.926-154.765  21.353  1.00 78.35           C  
ATOM    468  HB2 LYS A  31      14.274-155.188  20.589  1.00 78.35           H  
ATOM    469  HB3 LYS A  31      15.871-154.500  20.879  1.00 78.35           H  
ATOM    470  O   LYS A  31      15.374-151.733  20.792  1.00 78.35           O  
ATOM    471  CG  LYS A  31      15.211-155.808  22.442  1.00 78.35           C  
ATOM    472  HG2 LYS A  31      14.280-156.070  22.945  1.00 78.35           H  
ATOM    473  HG3 LYS A  31      15.890-155.389  23.184  1.00 78.35           H  
ATOM    474  CD  LYS A  31      15.851-157.058  21.822  1.00 78.35           C  
ATOM    475  HD2 LYS A  31      16.936-156.971  21.878  1.00 78.35           H  
ATOM    476  HD3 LYS A  31      15.578-157.122  20.769  1.00 78.35           H  
ATOM    477  CE  LYS A  31      15.393-158.324  22.552  1.00 78.35           C  
ATOM    478  HE2 LYS A  31      14.795-158.032  23.415  1.00 78.35           H  
ATOM    479  HE3 LYS A  31      16.258-158.887  22.901  1.00 78.35           H  
ATOM    480  NZ  LYS A  31      14.563-159.144  21.641  1.00 78.35           N  
ATOM    481  HZ1 LYS A  31      14.078-159.892  22.117  1.00 78.35           H  
ATOM    482  HZ2 LYS A  31      13.851-158.561  21.225  1.00 78.35           H  
ATOM    483  HZ3 LYS A  31      15.089-159.503  20.858  1.00 78.35           H  
ATOM    484  N   ALA A  32      13.263-152.159  20.093  1.00 75.50           N  
ATOM    485  H   ALA A  32      12.441-152.730  20.229  1.00 75.50           H  
ATOM    486  CA  ALA A  32      13.200-151.111  19.069  1.00 75.50           C  
ATOM    487  HA  ALA A  32      13.966-151.301  18.317  1.00 75.50           H  
ATOM    488  C   ALA A  32      13.461-149.709  19.652  1.00 75.50           C  
ATOM    489  CB  ALA A  32      11.824-151.187  18.392  1.00 75.50           C  
ATOM    490  HB1 ALA A  32      11.032-151.024  19.123  1.00 75.50           H  
ATOM    491  HB2 ALA A  32      11.686-152.165  17.932  1.00 75.50           H  
ATOM    492  HB3 ALA A  32      11.751-150.421  17.619  1.00 75.50           H  
ATOM    493  O   ALA A  32      14.188-148.907  19.068  1.00 75.50           O  
ATOM    494  N   VAL A  33      12.944-149.440  20.855  1.00 80.49           N  
ATOM    495  H   VAL A  33      12.384-150.153  21.299  1.00 80.49           H  
ATOM    496  CA  VAL A  33      13.170-148.182  21.576  1.00 80.49           C  
ATOM    497  HA  VAL A  33      13.160-147.358  20.862  1.00 80.49           H  
ATOM    498  C   VAL A  33      14.538-148.221  22.260  1.00 80.49           C  
ATOM    499  CB  VAL A  33      12.039-147.933  22.597  1.00 80.49           C  
ATOM    500  HB  VAL A  33      12.021-148.749  23.319  1.00 80.49           H  
ATOM    501  O   VAL A  33      14.734-148.972  23.219  1.00 80.49           O  
ATOM    502  CG1 VAL A  33      12.247-146.618  23.359  1.00 80.49           C  
ATOM    503 HG11 VAL A  33      12.256-145.779  22.663  1.00 80.49           H  
ATOM    504 HG12 VAL A  33      11.437-146.476  24.075  1.00 80.49           H  
ATOM    505 HG13 VAL A  33      13.185-146.632  23.913  1.00 80.49           H  
ATOM    506  CG2 VAL A  33      10.667-147.871  21.910  1.00 80.49           C  
ATOM    507 HG21 VAL A  33      10.644-147.058  21.184  1.00 80.49           H  
ATOM    508 HG22 VAL A  33       9.889-147.708  22.656  1.00 80.49           H  
ATOM    509 HG23 VAL A  33      10.449-148.810  21.401  1.00 80.49           H  
ATOM    510  N   ARG A  34      15.497-147.397  21.821  1.00 80.85           N  
ATOM    511  H   ARG A  34      15.280-146.815  21.024  1.00 80.85           H  
ATOM    512  CA  ARG A  34      16.752-147.149  22.560  1.00 80.85           C  
ATOM    513  HA  ARG A  34      17.118-148.094  22.961  1.00 80.85           H  
ATOM    514  C   ARG A  34      16.488-146.211  23.740  1.00 80.85           C  
ATOM    515  CB  ARG A  34      17.820-146.553  21.632  1.00 80.85           C  
ATOM    516  HB2 ARG A  34      17.362-145.762  21.038  1.00 80.85           H  
ATOM    517  HB3 ARG A  34      18.611-146.111  22.237  1.00 80.85           H  
ATOM    518  O   ARG A  34      15.796-145.213  23.593  1.00 80.85           O  
ATOM    519  CG  ARG A  34      18.451-147.590  20.693  1.00 80.85           C  
ATOM    520  HG2 ARG A  34      18.941-148.363  21.286  1.00 80.85           H  
ATOM    521  HG3 ARG A  34      17.677-148.046  20.076  1.00 80.85           H  
ATOM    522  CD  ARG A  34      19.483-146.901  19.792  1.00 80.85           C  
ATOM    523  HD2 ARG A  34      20.209-146.378  20.414  1.00 80.85           H  
ATOM    524  HD3 ARG A  34      18.959-146.165  19.181  1.00 80.85           H  
ATOM    525  NE  ARG A  34      20.191-147.868  18.927  1.00 80.85           N  
ATOM    526  HE  ARG A  34      20.128-148.842  19.186  1.00 80.85           H  
ATOM    527  NH1 ARG A  34      20.954-146.367  17.360  1.00 80.85           N  
ATOM    528 HH11 ARG A  34      20.474-145.621  17.843  1.00 80.85           H  
ATOM    529 HH12 ARG A  34      21.441-146.167  16.498  1.00 80.85           H  
ATOM    530  NH2 ARG A  34      21.453-148.528  17.147  1.00 80.85           N  
ATOM    531 HH21 ARG A  34      21.941-148.299  16.292  1.00 80.85           H  
ATOM    532 HH22 ARG A  34      21.387-149.491  17.445  1.00 80.85           H  
ATOM    533  CZ  ARG A  34      20.860-147.583  17.821  1.00 80.85           C  
ATOM    534  N   ALA A  35      17.074-146.505  24.903  1.00 80.04           N  
ATOM    535  H   ALA A  35      17.662-147.325  24.958  1.00 80.04           H  
ATOM    536  CA  ALA A  35      16.773-145.783  26.146  1.00 80.04           C  
ATOM    537  HA  ALA A  35      15.696-145.835  26.305  1.00 80.04           H  
ATOM    538  C   ALA A  35      17.159-144.286  26.126  1.00 80.04           C  
ATOM    539  CB  ALA A  35      17.462-146.518  27.303  1.00 80.04           C  
ATOM    540  HB1 ALA A  35      18.542-146.389  27.240  1.00 80.04           H  
ATOM    541  HB2 ALA A  35      17.222-147.581  27.279  1.00 80.04           H  
ATOM    542  HB3 ALA A  35      17.112-146.104  28.248  1.00 80.04           H  
ATOM    543  O   ALA A  35      16.561-143.483  26.838  1.00 80.04           O  
ATOM    544  N   THR A  36      18.147-143.920  25.306  1.00 80.08           N  
ATOM    545  H   THR A  36      18.611-144.630  24.758  1.00 80.08           H  
ATOM    546  CA  THR A  36      18.711-142.566  25.195  1.00 80.08           C  
ATOM    547  HA  THR A  36      18.481-142.002  26.099  1.00 80.08           H  
ATOM    548  C   THR A  36      18.168-141.743  24.025  1.00 80.08           C  
ATOM    549  CB  THR A  36      20.239-142.650  25.059  1.00 80.08           C  
ATOM    550  HB  THR A  36      20.638-141.672  24.790  1.00 80.08           H  
ATOM    551  O   THR A  36      18.411-140.539  23.994  1.00 80.08           O  
ATOM    552  CG2 THR A  36      20.902-143.107  26.358  1.00 80.08           C  
ATOM    553 HG21 THR A  36      20.646-142.415  27.160  1.00 80.08           H  
ATOM    554 HG22 THR A  36      20.566-144.109  26.626  1.00 80.08           H  
ATOM    555 HG23 THR A  36      21.985-143.111  26.233  1.00 80.08           H  
ATOM    556  OG1 THR A  36      20.591-143.594  24.065  1.00 80.08           O  
ATOM    557  HG1 THR A  36      21.440-143.316  23.714  1.00 80.08           H  
ATOM    558  N   THR A  37      17.448-142.348  23.072  1.00 79.39           N  
ATOM    559  H   THR A  37      17.187-143.317  23.184  1.00 79.39           H  
ATOM    560  CA  THR A  37      16.909-141.623  21.908  1.00 79.39           C  
ATOM    561  HA  THR A  37      17.726-141.053  21.465  1.00 79.39           H  
ATOM    562  C   THR A  37      15.793-140.666  22.350  1.00 79.39           C  
ATOM    563  CB  THR A  37      16.405-142.589  20.824  1.00 79.39           C  
ATOM    564  HB  THR A  37      15.659-143.263  21.245  1.00 79.39           H  
ATOM    565  O   THR A  37      14.912-141.096  23.101  1.00 79.39           O  
ATOM    566  CG2 THR A  37      15.834-141.887  19.595  1.00 79.39           C  
ATOM    567 HG21 THR A  37      15.545-142.622  18.844  1.00 79.39           H  
ATOM    568 HG22 THR A  37      16.568-141.206  19.164  1.00 79.39           H  
ATOM    569 HG23 THR A  37      14.949-141.311  19.866  1.00 79.39           H  
ATOM    570  OG1 THR A  37      17.499-143.330  20.329  1.00 79.39           O  
ATOM    571  HG1 THR A  37      17.866-142.774  19.638  1.00 79.39           H  
ATOM    572  N   PRO A  38      15.800-139.391  21.915  1.00 70.28           N  
ATOM    573  CA  PRO A  38      14.748-138.438  22.247  1.00 70.28           C  
ATOM    574  HA  PRO A  38      14.748-138.325  23.331  1.00 70.28           H  
ATOM    575  C   PRO A  38      13.364-138.883  21.758  1.00 70.28           C  
ATOM    576  CB  PRO A  38      15.157-137.106  21.606  1.00 70.28           C  
ATOM    577  HB2 PRO A  38      14.721-137.014  20.611  1.00 70.28           H  
ATOM    578  HB3 PRO A  38      14.871-136.257  22.226  1.00 70.28           H  
ATOM    579  O   PRO A  38      13.217-139.299  20.610  1.00 70.28           O  
ATOM    580  CG  PRO A  38      16.672-137.222  21.472  1.00 70.28           C  
ATOM    581  HG2 PRO A  38      17.148-136.955  22.415  1.00 70.28           H  
ATOM    582  HG3 PRO A  38      17.057-136.610  20.656  1.00 70.28           H  
ATOM    583  CD  PRO A  38      16.871-138.709  21.200  1.00 70.28           C  
ATOM    584  HD2 PRO A  38      17.859-139.005  21.552  1.00 70.28           H  
ATOM    585  HD3 PRO A  38      16.770-138.908  20.133  1.00 70.28           H  
ATOM    586  N   PHE A  39      12.317-138.699  22.566  1.00 76.74           N  
ATOM    587  H   PHE A  39      12.490-138.384  23.510  1.00 76.74           H  
ATOM    588  CA  PHE A  39      10.936-139.019  22.168  1.00 76.74           C  
ATOM    589  HA  PHE A  39      10.878-140.085  21.948  1.00 76.74           H  
ATOM    590  C   PHE A  39      10.495-138.285  20.886  1.00 76.74           C  
ATOM    591  CB  PHE A  39       9.980-138.712  23.330  1.00 76.74           C  
ATOM    592  HB2 PHE A  39      10.110-137.673  23.633  1.00 76.74           H  
ATOM    593  HB3 PHE A  39       8.956-138.818  22.972  1.00 76.74           H  
ATOM    594  O   PHE A  39       9.740-138.836  20.087  1.00 76.74           O  
ATOM    595  CG  PHE A  39      10.129-139.619  24.541  1.00 76.74           C  
ATOM    596  CD1 PHE A  39       9.854-140.996  24.429  1.00 76.74           C  
ATOM    597  HD1 PHE A  39       9.548-141.410  23.479  1.00 76.74           H  
ATOM    598  CD2 PHE A  39      10.483-139.085  25.794  1.00 76.74           C  
ATOM    599  HD2 PHE A  39      10.660-138.026  25.905  1.00 76.74           H  
ATOM    600  CE1 PHE A  39       9.945-141.832  25.557  1.00 76.74           C  
ATOM    601  HE1 PHE A  39       9.717-142.884  25.469  1.00 76.74           H  
ATOM    602  CE2 PHE A  39      10.571-139.921  26.920  1.00 76.74           C  
ATOM    603  HE2 PHE A  39      10.828-139.497  27.880  1.00 76.74           H  
ATOM    604  CZ  PHE A  39      10.304-141.295  26.804  1.00 76.74           C  
ATOM    605  HZ  PHE A  39      10.354-141.931  27.675  1.00 76.74           H  
ATOM    606  N   LYS A  40      11.032-137.081  20.636  1.00 60.93           N  
ATOM    607  H   LYS A  40      11.644-136.697  21.343  1.00 60.93           H  
ATOM    608  CA  LYS A  40      10.812-136.314  19.398  1.00 60.93           C  
ATOM    609  HA  LYS A  40       9.737-136.218  19.245  1.00 60.93           H  
ATOM    610  C   LYS A  40      11.355-137.019  18.144  1.00 60.93           C  
ATOM    611  CB  LYS A  40      11.413-134.906  19.568  1.00 60.93           C  
ATOM    612  HB2 LYS A  40      11.038-134.473  20.495  1.00 60.93           H  
ATOM    613  HB3 LYS A  40      12.498-134.984  19.636  1.00 60.93           H  
ATOM    614  O   LYS A  40      10.722-136.948  17.099  1.00 60.93           O  
ATOM    615  CG  LYS A  40      11.041-133.971  18.405  1.00 60.93           C  
ATOM    616  HG2 LYS A  40      11.425-134.380  17.471  1.00 60.93           H  
ATOM    617  HG3 LYS A  40       9.955-133.904  18.337  1.00 60.93           H  
ATOM    618  CD  LYS A  40      11.623-132.564  18.593  1.00 60.93           C  
ATOM    619  HD2 LYS A  40      11.236-132.134  19.516  1.00 60.93           H  
ATOM    620  HD3 LYS A  40      12.709-132.634  18.653  1.00 60.93           H  
ATOM    621  CE  LYS A  40      11.223-131.688  17.399  1.00 60.93           C  
ATOM    622  HE2 LYS A  40      10.135-131.632  17.360  1.00 60.93           H  
ATOM    623  HE3 LYS A  40      11.559-132.177  16.485  1.00 60.93           H  
ATOM    624  NZ  LYS A  40      11.805-130.325  17.490  1.00 60.93           N  
ATOM    625  HZ1 LYS A  40      11.525-129.768  16.695  1.00 60.93           H  
ATOM    626  HZ2 LYS A  40      11.491-129.860  18.330  1.00 60.93           H  
ATOM    627  HZ3 LYS A  40      12.814-130.372  17.503  1.00 60.93           H  
ATOM    628  N   GLU A  41      12.487-137.720  18.241  1.00 71.23           N  
ATOM    629  H   GLU A  41      12.919-137.826  19.148  1.00 71.23           H  
ATOM    630  CA  GLU A  41      13.043-138.524  17.135  1.00 71.23           C  
ATOM    631  HA  GLU A  41      12.958-137.971  16.199  1.00 71.23           H  
ATOM    632  C   GLU A  41      12.281-139.844  16.938  1.00 71.23           C  
ATOM    633  CB  GLU A  41      14.530-138.825  17.383  1.00 71.23           C  
ATOM    634  HB2 GLU A  41      14.872-139.523  16.619  1.00 71.23           H  
ATOM    635  HB3 GLU A  41      14.641-139.301  18.357  1.00 71.23           H  
ATOM    636  O   GLU A  41      12.294-140.411  15.851  1.00 71.23           O  
ATOM    637  CG  GLU A  41      15.414-137.572  17.322  1.00 71.23           C  
ATOM    638  HG2 GLU A  41      15.287-137.104  16.346  1.00 71.23           H  
ATOM    639  HG3 GLU A  41      15.077-136.865  18.080  1.00 71.23           H  
ATOM    640  CD  GLU A  41      16.907-137.869  17.551  1.00 71.23           C  
ATOM    641  OE1 GLU A  41      17.674-136.883  17.570  1.00 71.23           O  
ATOM    642  OE2 GLU A  41      17.274-139.050  17.765  1.00 71.23           O  
ATOM    643  N   LEU A  42      11.578-140.310  17.975  1.00 72.86           N  
ATOM    644  H   LEU A  42      11.635-139.800  18.845  1.00 72.86           H  
ATOM    645  CA  LEU A  42      10.707-141.488  17.933  1.00 72.86           C  
ATOM    646  HA  LEU A  42      11.119-142.196  17.214  1.00 72.86           H  
ATOM    647  C   LEU A  42       9.279-141.181  17.434  1.00 72.86           C  
ATOM    648  CB  LEU A  42      10.689-142.160  19.320  1.00 72.86           C  
ATOM    649  HB2 LEU A  42      10.034-143.029  19.262  1.00 72.86           H  
ATOM    650  HB3 LEU A  42      10.256-141.462  20.036  1.00 72.86           H  
ATOM    651  O   LEU A  42       8.431-142.068  17.455  1.00 72.86           O  
ATOM    652  CG  LEU A  42      12.050-142.641  19.850  1.00 72.86           C  
ATOM    653  HG  LEU A  42      12.751-141.807  19.876  1.00 72.86           H  
ATOM    654  CD1 LEU A  42      11.890-143.170  21.277  1.00 72.86           C  
ATOM    655 HD11 LEU A  42      12.861-143.476  21.665  1.00 72.86           H  
ATOM    656 HD12 LEU A  42      11.502-142.377  21.917  1.00 72.86           H  
ATOM    657 HD13 LEU A  42      11.199-144.013  21.286  1.00 72.86           H  
ATOM    658  CD2 LEU A  42      12.643-143.766  18.997  1.00 72.86           C  
ATOM    659 HD21 LEU A  42      11.930-144.586  18.911  1.00 72.86           H  
ATOM    660 HD22 LEU A  42      12.871-143.386  18.001  1.00 72.86           H  
ATOM    661 HD23 LEU A  42      13.567-144.127  19.448  1.00 72.86           H  
ATOM    662  N   GLY A  43       8.993-139.946  17.003  1.00 67.79           N  
ATOM    663  H   GLY A  43       9.736-139.263  16.992  1.00 67.79           H  
ATOM    664  CA  GLY A  43       7.696-139.571  16.425  1.00 67.79           C  
ATOM    665  HA2 GLY A  43       7.832-138.665  15.836  1.00 67.79           H  
ATOM    666  HA3 GLY A  43       7.360-140.363  15.755  1.00 67.79           H  
ATOM    667  C   GLY A  43       6.573-139.301  17.435  1.00 67.79           C  
ATOM    668  O   GLY A  43       5.404-139.435  17.083  1.00 67.79           O  
ATOM    669  N   PHE A  44       6.889-138.926  18.681  1.00 57.96           N  
ATOM    670  H   PHE A  44       7.862-138.847  18.938  1.00 57.96           H  
ATOM    671  CA  PHE A  44       5.861-138.579  19.672  1.00 57.96           C  
ATOM    672  HA  PHE A  44       5.139-139.395  19.705  1.00 57.96           H  
ATOM    673  C   PHE A  44       5.081-137.307  19.304  1.00 57.96           C  
ATOM    674  CB  PHE A  44       6.472-138.442  21.075  1.00 57.96           C  
ATOM    675  HB2 PHE A  44       5.917-137.681  21.623  1.00 57.96           H  
ATOM    676  HB3 PHE A  44       7.499-138.085  21.009  1.00 57.96           H  
ATOM    677  O   PHE A  44       5.627-136.203  19.329  1.00 57.96           O  
ATOM    678  CG  PHE A  44       6.414-139.723  21.878  1.00 57.96           C  
ATOM    679  CD1 PHE A  44       5.547-139.809  22.982  1.00 57.96           C  
ATOM    680  HD1 PHE A  44       4.970-138.945  23.277  1.00 57.96           H  
ATOM    681  CD2 PHE A  44       7.162-140.847  21.486  1.00 57.96           C  
ATOM    682  HD2 PHE A  44       7.815-140.792  20.628  1.00 57.96           H  
ATOM    683  CE1 PHE A  44       5.405-141.019  23.679  1.00 57.96           C  
ATOM    684  HE1 PHE A  44       4.719-141.081  24.511  1.00 57.96           H  
ATOM    685  CE2 PHE A  44       7.019-142.058  22.185  1.00 57.96           C  
ATOM    686  HE2 PHE A  44       7.572-142.928  21.865  1.00 57.96           H  
ATOM    687  CZ  PHE A  44       6.133-142.150  23.272  1.00 57.96           C  
ATOM    688  HZ  PHE A  44       6.004-143.091  23.786  1.00 57.96           H  
ATOM    689  N   ASP A  45       3.778-137.467  19.065  1.00 49.69           N  
ATOM    690  H   ASP A  45       3.420-138.408  18.986  1.00 49.69           H  
ATOM    691  CA  ASP A  45       2.797-136.382  19.057  1.00 49.69           C  
ATOM    692  HA  ASP A  45       3.322-135.456  18.825  1.00 49.69           H  
ATOM    693  C   ASP A  45       2.146-136.177  20.447  1.00 49.69           C  
ATOM    694  CB  ASP A  45       1.780-136.599  17.910  1.00 49.69           C  
ATOM    695  HB2 ASP A  45       1.246-135.662  17.754  1.00 49.69           H  
ATOM    696  HB3 ASP A  45       2.330-136.810  16.993  1.00 49.69           H  
ATOM    697  O   ASP A  45       2.444-136.870  21.430  1.00 49.69           O  
ATOM    698  CG  ASP A  45       0.733-137.703  18.128  1.00 49.69           C  
ATOM    699  OD1 ASP A  45       0.535-138.125  19.289  1.00 49.69           O  
ATOM    700  OD2 ASP A  45       0.053-138.071  17.152  1.00 49.69           O  
ATOM    701  N   SER A  46       1.224-135.215  20.538  1.00 47.84           N  
ATOM    702  H   SER A  46       1.054-134.632  19.732  1.00 47.84           H  
ATOM    703  CA  SER A  46       0.488-134.901  21.770  1.00 47.84           C  
ATOM    704  HA  SER A  46       1.205-134.631  22.545  1.00 47.84           H  
ATOM    705  C   SER A  46      -0.362-136.068  22.300  1.00 47.84           C  
ATOM    706  CB  SER A  46      -0.433-133.700  21.523  1.00 47.84           C  
ATOM    707  HB2 SER A  46      -1.221-133.987  20.826  1.00 47.84           H  
ATOM    708  HB3 SER A  46      -0.888-133.395  22.465  1.00 47.84           H  
ATOM    709  O   SER A  46      -0.555-136.187  23.512  1.00 47.84           O  
ATOM    710  OG  SER A  46       0.296-132.617  20.976  1.00 47.84           O  
ATOM    711  HG  SER A  46      -0.295-131.876  20.824  1.00 47.84           H  
ATOM    712  N   LEU A  47      -0.874-136.942  21.426  1.00 52.54           N  
ATOM    713  H   LEU A  47      -0.525-136.929  20.479  1.00 52.54           H  
ATOM    714  CA  LEU A  47      -1.701-138.088  21.807  1.00 52.54           C  
ATOM    715  HA  LEU A  47      -2.358-137.778  22.620  1.00 52.54           H  
ATOM    716  C   LEU A  47      -0.832-139.244  22.327  1.00 52.54           C  
ATOM    717  CB  LEU A  47      -2.565-138.492  20.595  1.00 52.54           C  
ATOM    718  HB2 LEU A  47      -3.115-137.617  20.248  1.00 52.54           H  
ATOM    719  HB3 LEU A  47      -1.905-138.804  19.786  1.00 52.54           H  
ATOM    720  O   LEU A  47      -1.177-139.868  23.334  1.00 52.54           O  
ATOM    721  CG  LEU A  47      -3.565-139.629  20.868  1.00 52.54           C  
ATOM    722  HG  LEU A  47      -3.032-140.510  21.226  1.00 52.54           H  
ATOM    723  CD1 LEU A  47      -4.622-139.240  21.906  1.00 52.54           C  
ATOM    724 HD11 LEU A  47      -4.150-139.082  22.876  1.00 52.54           H  
ATOM    725 HD12 LEU A  47      -5.362-140.035  22.002  1.00 52.54           H  
ATOM    726 HD13 LEU A  47      -5.122-138.322  21.596  1.00 52.54           H  
ATOM    727  CD2 LEU A  47      -4.291-140.010  19.578  1.00 52.54           C  
ATOM    728 HD21 LEU A  47      -4.975-140.840  19.756  1.00 52.54           H  
ATOM    729 HD22 LEU A  47      -3.560-140.306  18.826  1.00 52.54           H  
ATOM    730 HD23 LEU A  47      -4.848-139.153  19.197  1.00 52.54           H  
ATOM    731  N   ALA A  48       0.316-139.487  21.694  1.00 60.26           N  
ATOM    732  H   ALA A  48       0.507-138.958  20.855  1.00 60.26           H  
ATOM    733  CA  ALA A  48       1.339-140.424  22.145  1.00 60.26           C  
ATOM    734  HA  ALA A  48       0.895-141.416  22.226  1.00 60.26           H  
ATOM    735  C   ALA A  48       1.883-140.031  23.528  1.00 60.26           C  
ATOM    736  CB  ALA A  48       2.448-140.474  21.087  1.00 60.26           C  
ATOM    737  HB1 ALA A  48       2.034-140.787  20.128  1.00 60.26           H  
ATOM    738  HB2 ALA A  48       3.222-141.180  21.387  1.00 60.26           H  
ATOM    739  HB3 ALA A  48       2.898-139.488  20.969  1.00 60.26           H  
ATOM    740  O   ALA A  48       1.931-140.869  24.433  1.00 60.26           O  
ATOM    741  N   ALA A  49       2.200-138.748  23.740  1.00 57.91           N  
ATOM    742  H   ALA A  49       2.168-138.112  22.956  1.00 57.91           H  
ATOM    743  CA  ALA A  49       2.678-138.247  25.029  1.00 57.91           C  
ATOM    744  HA  ALA A  49       3.581-138.798  25.293  1.00 57.91           H  
ATOM    745  C   ALA A  49       1.658-138.475  26.163  1.00 57.91           C  
ATOM    746  CB  ALA A  49       3.044-136.766  24.867  1.00 57.91           C  
ATOM    747  HB1 ALA A  49       3.432-136.375  25.807  1.00 57.91           H  
ATOM    748  HB2 ALA A  49       2.165-136.190  24.576  1.00 57.91           H  
ATOM    749  HB3 ALA A  49       3.807-136.655  24.097  1.00 57.91           H  
ATOM    750  O   ALA A  49       2.007-139.000  27.226  1.00 57.91           O  
ATOM    751  N   VAL A  50       0.376-138.171  25.918  1.00 57.45           N  
ATOM    752  H   VAL A  50       0.155-137.723  25.040  1.00 57.45           H  
ATOM    753  CA  VAL A  50      -0.712-138.427  26.879  1.00 57.45           C  
ATOM    754  HA  VAL A  50      -0.435-137.980  27.833  1.00 57.45           H  
ATOM    755  C   VAL A  50      -0.896-139.927  27.143  1.00 57.45           C  
ATOM    756  CB  VAL A  50      -2.020-137.759  26.403  1.00 57.45           C  
ATOM    757  HB  VAL A  50      -2.189-138.005  25.354  1.00 57.45           H  
ATOM    758  O   VAL A  50      -1.066-140.320  28.300  1.00 57.45           O  
ATOM    759  CG1 VAL A  50      -3.254-138.201  27.204  1.00 57.45           C  
ATOM    760 HG11 VAL A  50      -4.122-137.624  26.887  1.00 57.45           H  
ATOM    761 HG12 VAL A  50      -3.463-139.255  27.018  1.00 57.45           H  
ATOM    762 HG13 VAL A  50      -3.080-138.047  28.269  1.00 57.45           H  
ATOM    763  CG2 VAL A  50      -1.914-136.236  26.553  1.00 57.45           C  
ATOM    764 HG21 VAL A  50      -2.798-135.760  26.130  1.00 57.45           H  
ATOM    765 HG22 VAL A  50      -1.818-135.961  27.604  1.00 57.45           H  
ATOM    766 HG23 VAL A  50      -1.042-135.862  26.016  1.00 57.45           H  
ATOM    767  N   ARG A  51      -0.824-140.783  26.112  1.00 70.22           N  
ATOM    768  H   ARG A  51      -0.677-140.403  25.188  1.00 70.22           H  
ATOM    769  CA  ARG A  51      -0.925-142.246  26.271  1.00 70.22           C  
ATOM    770  HA  ARG A  51      -1.829-142.478  26.834  1.00 70.22           H  
ATOM    771  C   ARG A  51       0.224-142.821  27.103  1.00 70.22           C  
ATOM    772  CB  ARG A  51      -1.011-142.936  24.900  1.00 70.22           C  
ATOM    773  HB2 ARG A  51      -0.259-142.518  24.230  1.00 70.22           H  
ATOM    774  HB3 ARG A  51      -0.796-143.996  25.035  1.00 70.22           H  
ATOM    775  O   ARG A  51      -0.048-143.600  28.016  1.00 70.22           O  
ATOM    776  CG  ARG A  51      -2.404-142.824  24.262  1.00 70.22           C  
ATOM    777  HG2 ARG A  51      -3.126-143.332  24.902  1.00 70.22           H  
ATOM    778  HG3 ARG A  51      -2.694-141.778  24.166  1.00 70.22           H  
ATOM    779  CD  ARG A  51      -2.400-143.484  22.877  1.00 70.22           C  
ATOM    780  HD2 ARG A  51      -1.750-142.907  22.219  1.00 70.22           H  
ATOM    781  HD3 ARG A  51      -1.993-144.491  22.971  1.00 70.22           H  
ATOM    782  NE  ARG A  51      -3.755-143.557  22.296  1.00 70.22           N  
ATOM    783  HE  ARG A  51      -4.480-143.028  22.760  1.00 70.22           H  
ATOM    784  NH1 ARG A  51      -3.224-144.867  20.481  1.00 70.22           N  
ATOM    785 HH11 ARG A  51      -2.247-144.835  20.736  1.00 70.22           H  
ATOM    786 HH12 ARG A  51      -3.486-145.331  19.623  1.00 70.22           H  
ATOM    787  NH2 ARG A  51      -5.332-144.212  20.785  1.00 70.22           N  
ATOM    788 HH21 ARG A  51      -6.041-143.695  21.286  1.00 70.22           H  
ATOM    789 HH22 ARG A  51      -5.570-144.691  19.928  1.00 70.22           H  
ATOM    790  CZ  ARG A  51      -4.094-144.210  21.196  1.00 70.22           C  
ATOM    791  N   LEU A  52       1.472-142.409  26.855  1.00 75.95           N  
ATOM    792  H   LEU A  52       1.621-141.775  26.084  1.00 75.95           H  
ATOM    793  CA  LEU A  52       2.635-142.869  27.626  1.00 75.95           C  
ATOM    794  HA  LEU A  52       2.652-143.958  27.591  1.00 75.95           H  
ATOM    795  C   LEU A  52       2.520-142.471  29.102  1.00 75.95           C  
ATOM    796  CB  LEU A  52       3.932-142.341  26.982  1.00 75.95           C  
ATOM    797  HB2 LEU A  52       3.995-142.727  25.964  1.00 75.95           H  
ATOM    798  HB3 LEU A  52       3.879-141.254  26.927  1.00 75.95           H  
ATOM    799  O   LEU A  52       2.635-143.331  29.974  1.00 75.95           O  
ATOM    800  CG  LEU A  52       5.222-142.729  27.738  1.00 75.95           C  
ATOM    801  HG  LEU A  52       5.186-142.317  28.746  1.00 75.95           H  
ATOM    802  CD1 LEU A  52       5.408-144.246  27.831  1.00 75.95           C  
ATOM    803 HD11 LEU A  52       6.376-144.470  28.279  1.00 75.95           H  
ATOM    804 HD12 LEU A  52       5.365-144.685  26.834  1.00 75.95           H  
ATOM    805 HD13 LEU A  52       4.630-144.678  28.460  1.00 75.95           H  
ATOM    806  CD2 LEU A  52       6.448-142.146  27.040  1.00 75.95           C  
ATOM    807 HD21 LEU A  52       7.340-142.336  27.636  1.00 75.95           H  
ATOM    808 HD22 LEU A  52       6.337-141.068  26.919  1.00 75.95           H  
ATOM    809 HD23 LEU A  52       6.583-142.603  26.059  1.00 75.95           H  
ATOM    810  N   ARG A  53       2.210-141.199  29.391  1.00 70.27           N  
ATOM    811  H   ARG A  53       2.139-140.539  28.630  1.00 70.27           H  
ATOM    812  CA  ARG A  53       1.982-140.727  30.767  1.00 70.27           C  
ATOM    813  HA  ARG A  53       2.889-140.878  31.352  1.00 70.27           H  
ATOM    814  C   ARG A  53       0.870-141.521  31.460  1.00 70.27           C  
ATOM    815  CB  ARG A  53       1.656-139.227  30.731  1.00 70.27           C  
ATOM    816  HB2 ARG A  53       2.448-138.696  30.202  1.00 70.27           H  
ATOM    817  HB3 ARG A  53       0.737-139.096  30.159  1.00 70.27           H  
ATOM    818  O   ARG A  53       1.030-141.918  32.608  1.00 70.27           O  
ATOM    819  CG  ARG A  53       1.513-138.608  32.138  1.00 70.27           C  
ATOM    820  HG2 ARG A  53       2.501-138.325  32.502  1.00 70.27           H  
ATOM    821  HG3 ARG A  53       1.086-139.318  32.845  1.00 70.27           H  
ATOM    822  CD  ARG A  53       0.612-137.372  32.119  1.00 70.27           C  
ATOM    823  HD2 ARG A  53       0.624-136.923  33.112  1.00 70.27           H  
ATOM    824  HD3 ARG A  53       1.026-136.655  31.410  1.00 70.27           H  
ATOM    825  NE  ARG A  53      -0.778-137.720  31.747  1.00 70.27           N  
ATOM    826  HE  ARG A  53      -1.004-138.700  31.654  1.00 70.27           H  
ATOM    827  NH1 ARG A  53      -1.570-135.584  31.535  1.00 70.27           N  
ATOM    828 HH11 ARG A  53      -0.686-135.263  31.904  1.00 70.27           H  
ATOM    829 HH12 ARG A  53      -2.307-134.937  31.294  1.00 70.27           H  
ATOM    830  NH2 ARG A  53      -2.890-137.320  31.045  1.00 70.27           N  
ATOM    831 HH21 ARG A  53      -3.007-138.321  30.991  1.00 70.27           H  
ATOM    832 HH22 ARG A  53      -3.641-136.687  30.810  1.00 70.27           H  
ATOM    833  CZ  ARG A  53      -1.737-136.871  31.443  1.00 70.27           C  
ATOM    834  N   ASN A  54      -0.245-141.787  30.776  1.00 70.04           N  
ATOM    835  H   ASN A  54      -0.329-141.428  29.836  1.00 70.04           H  
ATOM    836  CA  ASN A  54      -1.365-142.534  31.358  1.00 70.04           C  
ATOM    837  HA  ASN A  54      -1.633-142.072  32.308  1.00 70.04           H  
ATOM    838  C   ASN A  54      -0.996-143.995  31.682  1.00 70.04           C  
ATOM    839  CB  ASN A  54      -2.581-142.449  30.421  1.00 70.04           C  
ATOM    840  HB2 ASN A  54      -3.339-143.147  30.774  1.00 70.04           H  
ATOM    841  HB3 ASN A  54      -2.286-142.753  29.416  1.00 70.04           H  
ATOM    842  O   ASN A  54      -1.383-144.491  32.740  1.00 70.04           O  
ATOM    843  CG  ASN A  54      -3.229-141.074  30.348  1.00 70.04           C  
ATOM    844  ND2 ASN A  54      -4.253-140.945  29.536  1.00 70.04           N  
ATOM    845 HD21 ASN A  54      -4.702-140.042  29.474  1.00 70.04           H  
ATOM    846 HD22 ASN A  54      -4.562-141.737  28.991  1.00 70.04           H  
ATOM    847  OD1 ASN A  54      -2.867-140.112  31.018  1.00 70.04           O  
ATOM    848  N   LEU A  55      -0.218-144.665  30.821  1.00 79.79           N  
ATOM    849  H   LEU A  55       0.055-144.212  29.961  1.00 79.79           H  
ATOM    850  CA  LEU A  55       0.309-146.010  31.094  1.00 79.79           C  
ATOM    851  HA  LEU A  55      -0.517-146.665  31.371  1.00 79.79           H  
ATOM    852  C   LEU A  55       1.279-146.013  32.285  1.00 79.79           C  
ATOM    853  CB  LEU A  55       1.000-146.562  29.833  1.00 79.79           C  
ATOM    854  HB2 LEU A  55       1.613-147.420  30.113  1.00 79.79           H  
ATOM    855  HB3 LEU A  55       1.672-145.797  29.444  1.00 79.79           H  
ATOM    856  O   LEU A  55       1.189-146.890  33.142  1.00 79.79           O  
ATOM    857  CG  LEU A  55       0.033-147.003  28.719  1.00 79.79           C  
ATOM    858  HG  LEU A  55      -0.698-146.217  28.532  1.00 79.79           H  
ATOM    859  CD1 LEU A  55       0.816-147.253  27.431  1.00 79.79           C  
ATOM    860 HD11 LEU A  55       1.353-146.345  27.158  1.00 79.79           H  
ATOM    861 HD12 LEU A  55       0.131-147.511  26.624  1.00 79.79           H  
ATOM    862 HD13 LEU A  55       1.530-148.064  27.570  1.00 79.79           H  
ATOM    863  CD2 LEU A  55      -0.708-148.295  29.076  1.00 79.79           C  
ATOM    864 HD21 LEU A  55       0.004-149.092  29.290  1.00 79.79           H  
ATOM    865 HD22 LEU A  55      -1.343-148.138  29.948  1.00 79.79           H  
ATOM    866 HD23 LEU A  55      -1.341-148.598  28.242  1.00 79.79           H  
ATOM    867  N   LEU A  56       2.168-145.019  32.378  1.00 79.82           N  
ATOM    868  H   LEU A  56       2.211-144.339  31.633  1.00 79.82           H  
ATOM    869  CA  LEU A  56       3.121-144.908  33.486  1.00 79.82           C  
ATOM    870  HA  LEU A  56       3.582-145.884  33.640  1.00 79.82           H  
ATOM    871  C   LEU A  56       2.434-144.567  34.817  1.00 79.82           C  
ATOM    872  CB  LEU A  56       4.225-143.902  33.125  1.00 79.82           C  
ATOM    873  HB2 LEU A  56       3.757-142.957  32.848  1.00 79.82           H  
ATOM    874  HB3 LEU A  56       4.837-143.729  34.010  1.00 79.82           H  
ATOM    875  O   LEU A  56       2.781-145.172  35.831  1.00 79.82           O  
ATOM    876  CG  LEU A  56       5.155-144.356  31.982  1.00 79.82           C  
ATOM    877  HG  LEU A  56       4.568-144.592  31.095  1.00 79.82           H  
ATOM    878  CD1 LEU A  56       6.114-143.217  31.636  1.00 79.82           C  
ATOM    879 HD11 LEU A  56       6.766-143.518  30.816  1.00 79.82           H  
ATOM    880 HD12 LEU A  56       5.543-142.342  31.324  1.00 79.82           H  
ATOM    881 HD13 LEU A  56       6.717-142.960  32.507  1.00 79.82           H  
ATOM    882  CD2 LEU A  56       5.987-145.589  32.346  1.00 79.82           C  
ATOM    883 HD21 LEU A  56       6.664-145.824  31.525  1.00 79.82           H  
ATOM    884 HD22 LEU A  56       5.338-146.452  32.492  1.00 79.82           H  
ATOM    885 HD23 LEU A  56       6.562-145.404  33.253  1.00 79.82           H  
ATOM    886  N   ASN A  57       1.414-143.699  34.823  1.00 71.44           N  
ATOM    887  H   ASN A  57       1.225-143.177  33.979  1.00 71.44           H  
ATOM    888  CA  ASN A  57       0.563-143.460  35.997  1.00 71.44           C  
ATOM    889  HA  ASN A  57       1.166-143.056  36.810  1.00 71.44           H  
ATOM    890  C   ASN A  57      -0.061-144.778  36.493  1.00 71.44           C  
ATOM    891  CB  ASN A  57      -0.558-142.453  35.655  1.00 71.44           C  
ATOM    892  HB2 ASN A  57      -1.287-142.473  36.465  1.00 71.44           H  
ATOM    893  HB3 ASN A  57      -1.061-142.763  34.739  1.00 71.44           H  
ATOM    894  O   ASN A  57       0.043-145.109  37.672  1.00 71.44           O  
ATOM    895  CG  ASN A  57      -0.119-141.006  35.507  1.00 71.44           C  
ATOM    896  ND2 ASN A  57      -1.015-140.127  35.119  1.00 71.44           N  
ATOM    897 HD21 ASN A  57      -0.687-139.172  35.091  1.00 71.44           H  
ATOM    898 HD22 ASN A  57      -1.973-140.407  34.968  1.00 71.44           H  
ATOM    899  OD1 ASN A  57       1.003-140.610  35.741  1.00 71.44           O  
ATOM    900  N   ALA A  58      -0.657-145.567  35.589  1.00 77.25           N  
ATOM    901  H   ALA A  58      -0.705-145.259  34.629  1.00 77.25           H  
ATOM    902  CA  ALA A  58      -1.288-146.842  35.936  1.00 77.25           C  
ATOM    903  HA  ALA A  58      -1.994-146.669  36.748  1.00 77.25           H  
ATOM    904  C   ALA A  58      -0.287-147.907  36.431  1.00 77.25           C  
ATOM    905  CB  ALA A  58      -2.072-147.333  34.712  1.00 77.25           C  
ATOM    906  HB1 ALA A  58      -2.806-146.584  34.416  1.00 77.25           H  
ATOM    907  HB2 ALA A  58      -1.392-147.518  33.880  1.00 77.25           H  
ATOM    908  HB3 ALA A  58      -2.591-148.259  34.961  1.00 77.25           H  
ATOM    909  O   ALA A  58      -0.622-148.698  37.309  1.00 77.25           O  
ATOM    910  N   ALA A  59       0.939-147.923  35.898  1.00 81.35           N  
ATOM    911  H   ALA A  59       1.129-147.299  35.126  1.00 81.35           H  
ATOM    912  CA  ALA A  59       1.969-148.898  36.263  1.00 81.35           C  
ATOM    913  HA  ALA A  59       1.486-149.856  36.459  1.00 81.35           H  
ATOM    914  C   ALA A  59       2.772-148.540  37.531  1.00 81.35           C  
ATOM    915  CB  ALA A  59       2.893-149.075  35.054  1.00 81.35           C  
ATOM    916  HB1 ALA A  59       3.408-148.139  34.837  1.00 81.35           H  
ATOM    917  HB2 ALA A  59       3.628-149.849  35.273  1.00 81.35           H  
ATOM    918  HB3 ALA A  59       2.311-149.375  34.182  1.00 81.35           H  
ATOM    919  O   ALA A  59       3.400-149.421  38.120  1.00 81.35           O  
ATOM    920  N   THR A  60       2.787-147.267  37.942  1.00 76.91           N  
ATOM    921  H   THR A  60       2.297-146.586  37.380  1.00 76.91           H  
ATOM    922  CA  THR A  60       3.593-146.781  39.085  1.00 76.91           C  
ATOM    923  HA  THR A  60       4.199-147.598  39.476  1.00 76.91           H  
ATOM    924  C   THR A  60       2.760-146.277  40.263  1.00 76.91           C  
ATOM    925  CB  THR A  60       4.565-145.668  38.662  1.00 76.91           C  
ATOM    926  HB  THR A  60       5.124-145.345  39.540  1.00 76.91           H  
ATOM    927  O   THR A  60       3.278-146.222  41.375  1.00 76.91           O  
ATOM    928  CG2 THR A  60       5.583-146.104  37.598  1.00 76.91           C  
ATOM    929 HG21 THR A  60       5.752-145.299  36.883  1.00 76.91           H  
ATOM    930 HG22 THR A  60       5.244-146.988  37.058  1.00 76.91           H  
ATOM    931 HG23 THR A  60       6.528-146.337  38.088  1.00 76.91           H  
ATOM    932  OG1 THR A  60       3.844-144.556  38.188  1.00 76.91           O  
ATOM    933  HG1 THR A  60       3.504-144.774  37.317  1.00 76.91           H  
ATOM    934  N   GLY A  61       1.492-145.910  40.043  1.00 75.41           N  
ATOM    935  H   GLY A  61       1.132-145.956  39.100  1.00 75.41           H  
ATOM    936  CA  GLY A  61       0.637-145.248  41.035  1.00 75.41           C  
ATOM    937  HA2 GLY A  61       0.775-145.724  42.005  1.00 75.41           H  
ATOM    938  HA3 GLY A  61      -0.404-145.366  40.734  1.00 75.41           H  
ATOM    939  C   GLY A  61       0.908-143.746  41.206  1.00 75.41           C  
ATOM    940  O   GLY A  61       0.202-143.087  41.966  1.00 75.41           O  
ATOM    941  N   LEU A  62       1.903-143.194  40.503  1.00 71.69           N  
ATOM    942  H   LEU A  62       2.416-143.780  39.860  1.00 71.69           H  
ATOM    943  CA  LEU A  62       2.298-141.789  40.597  1.00 71.69           C  
ATOM    944  HA  LEU A  62       2.213-141.479  41.638  1.00 71.69           H  
ATOM    945  C   LEU A  62       1.371-140.869  39.782  1.00 71.69           C  
ATOM    946  CB  LEU A  62       3.770-141.643  40.166  1.00 71.69           C  
ATOM    947  HB2 LEU A  62       3.861-142.006  39.142  1.00 71.69           H  
ATOM    948  HB3 LEU A  62       4.036-140.586  40.164  1.00 71.69           H  
ATOM    949  O   LEU A  62       0.744-141.277  38.801  1.00 71.69           O  
ATOM    950  CG  LEU A  62       4.784-142.394  41.054  1.00 71.69           C  
ATOM    951  HG  LEU A  62       4.511-143.447  41.122  1.00 71.69           H  
ATOM    952  CD1 LEU A  62       6.172-142.307  40.425  1.00 71.69           C  
ATOM    953 HD11 LEU A  62       6.471-141.265  40.319  1.00 71.69           H  
ATOM    954 HD12 LEU A  62       6.149-142.786  39.446  1.00 71.69           H  
ATOM    955 HD13 LEU A  62       6.899-142.822  41.053  1.00 71.69           H  
ATOM    956  CD2 LEU A  62       4.858-141.810  42.465  1.00 71.69           C  
ATOM    957 HD21 LEU A  62       5.071-140.742  42.422  1.00 71.69           H  
ATOM    958 HD22 LEU A  62       3.920-141.975  42.995  1.00 71.69           H  
ATOM    959 HD23 LEU A  62       5.656-142.293  43.029  1.00 71.69           H  
ATOM    960  N   ARG A  63       1.315-139.591  40.174  1.00 68.35           N  
ATOM    961  H   ARG A  63       1.887-139.328  40.964  1.00 68.35           H  
ATOM    962  CA  ARG A  63       0.574-138.522  39.481  1.00 68.35           C  
ATOM    963  HA  ARG A  63      -0.129-138.987  38.789  1.00 68.35           H  
ATOM    964  C   ARG A  63       1.537-137.705  38.608  1.00 68.35           C  
ATOM    965  CB  ARG A  63      -0.226-137.691  40.514  1.00 68.35           C  
ATOM    966  HB2 ARG A  63      -0.022-138.051  41.522  1.00 68.35           H  
ATOM    967  HB3 ARG A  63       0.073-136.643  40.486  1.00 68.35           H  
ATOM    968  O   ARG A  63       1.919-136.596  38.960  1.00 68.35           O  
ATOM    969  CG  ARG A  63      -1.738-137.761  40.266  1.00 68.35           C  
ATOM    970  HG2 ARG A  63      -2.082-138.784  40.416  1.00 68.35           H  
ATOM    971  HG3 ARG A  63      -1.952-137.454  39.242  1.00 68.35           H  
ATOM    972  CD  ARG A  63      -2.464-136.821  41.236  1.00 68.35           C  
ATOM    973  HD2 ARG A  63      -2.221-137.116  42.257  1.00 68.35           H  
ATOM    974  HD3 ARG A  63      -2.098-135.807  41.071  1.00 68.35           H  
ATOM    975  NE  ARG A  63      -3.929-136.857  41.052  1.00 68.35           N  
ATOM    976  HE  ARG A  63      -4.295-137.611  40.489  1.00 68.35           H  
ATOM    977  NH1 ARG A  63      -4.430-135.039  42.366  1.00 68.35           N  
ATOM    978 HH11 ARG A  63      -3.446-134.919  42.559  1.00 68.35           H  
ATOM    979 HH12 ARG A  63      -5.104-134.412  42.782  1.00 68.35           H  
ATOM    980  NH2 ARG A  63      -6.079-136.166  41.377  1.00 68.35           N  
ATOM    981 HH21 ARG A  63      -6.417-136.926  40.805  1.00 68.35           H  
ATOM    982 HH22 ARG A  63      -6.734-135.530  41.808  1.00 68.35           H  
ATOM    983  CZ  ARG A  63      -4.802-136.024  41.596  1.00 68.35           C  
ATOM    984  N   LEU A  64       1.969-138.281  37.486  1.00 66.24           N  
ATOM    985  H   LEU A  64       1.626-139.199  37.243  1.00 66.24           H  
ATOM    986  CA  LEU A  64       3.041-137.703  36.667  1.00 66.24           C  
ATOM    987  HA  LEU A  64       3.844-137.437  37.353  1.00 66.24           H  
ATOM    988  C   LEU A  64       2.596-136.418  35.925  1.00 66.24           C  
ATOM    989  CB  LEU A  64       3.583-138.762  35.689  1.00 66.24           C  
ATOM    990  HB2 LEU A  64       4.428-138.336  35.147  1.00 66.24           H  
ATOM    991  HB3 LEU A  64       2.804-138.981  34.959  1.00 66.24           H  
ATOM    992  O   LEU A  64       1.424-136.327  35.530  1.00 66.24           O  
ATOM    993  CG  LEU A  64       4.035-140.081  36.353  1.00 66.24           C  
ATOM    994  HG  LEU A  64       3.246-140.471  36.996  1.00 66.24           H  
ATOM    995  CD1 LEU A  64       4.330-141.135  35.288  1.00 66.24           C  
ATOM    996 HD11 LEU A  64       3.443-141.279  34.670  1.00 66.24           H  
ATOM    997 HD12 LEU A  64       5.168-140.822  34.666  1.00 66.24           H  
ATOM    998 HD13 LEU A  64       4.567-142.077  35.781  1.00 66.24           H  
ATOM    999  CD2 LEU A  64       5.287-139.899  37.205  1.00 66.24           C  
ATOM   1000 HD21 LEU A  64       5.124-139.141  37.972  1.00 66.24           H  
ATOM   1001 HD22 LEU A  64       6.133-139.616  36.578  1.00 66.24           H  
ATOM   1002 HD23 LEU A  64       5.515-140.836  37.713  1.00 66.24           H  
ATOM   1003  N   PRO A  65       3.508-135.450  35.681  1.00 58.81           N  
ATOM   1004  CA  PRO A  65       3.197-134.189  35.000  1.00 58.81           C  
ATOM   1005  HA  PRO A  65       2.521-133.621  35.639  1.00 58.81           H  
ATOM   1006  C   PRO A  65       2.556-134.357  33.616  1.00 58.81           C  
ATOM   1007  CB  PRO A  65       4.525-133.428  34.891  1.00 58.81           C  
ATOM   1008  HB2 PRO A  65       4.383-132.348  34.948  1.00 58.81           H  
ATOM   1009  HB3 PRO A  65       5.041-133.692  33.968  1.00 58.81           H  
ATOM   1010  O   PRO A  65       2.810-135.321  32.892  1.00 58.81           O  
ATOM   1011  CG  PRO A  65       5.330-133.952  36.076  1.00 58.81           C  
ATOM   1012  HG2 PRO A  65       6.403-133.860  35.911  1.00 58.81           H  
ATOM   1013  HG3 PRO A  65       5.033-133.428  36.984  1.00 58.81           H  
ATOM   1014  CD  PRO A  65       4.891-135.413  36.156  1.00 58.81           C  
ATOM   1015  HD2 PRO A  65       4.983-135.750  37.188  1.00 58.81           H  
ATOM   1016  HD3 PRO A  65       5.518-136.019  35.502  1.00 58.81           H  
ATOM   1017  N   SER A  66       1.762-133.370  33.191  1.00 54.86           N  
ATOM   1018  H   SER A  66       1.628-132.563  33.783  1.00 54.86           H  
ATOM   1019  CA  SER A  66       1.300-133.249  31.798  1.00 54.86           C  
ATOM   1020  HA  SER A  66       0.799-134.171  31.503  1.00 54.86           H  
ATOM   1021  C   SER A  66       2.452-133.051  30.808  1.00 54.86           C  
ATOM   1022  CB  SER A  66       0.310-132.083  31.665  1.00 54.86           C  
ATOM   1023  HB2 SER A  66      -0.663-132.394  32.045  1.00 54.86           H  
ATOM   1024  HB3 SER A  66       0.206-131.805  30.616  1.00 54.86           H  
ATOM   1025  O   SER A  66       2.344-133.487  29.666  1.00 54.86           O  
ATOM   1026  OG  SER A  66       0.756-130.975  32.421  1.00 54.86           O  
ATOM   1027  HG  SER A  66       0.475-130.154  32.011  1.00 54.86           H  
ATOM   1028  N   THR A  67       3.547-132.443  31.258  1.00 57.86           N  
ATOM   1029  H   THR A  67       3.537-132.057  32.191  1.00 57.86           H  
ATOM   1030  CA  THR A  67       4.747-132.104  30.484  1.00 57.86           C  
ATOM   1031  HA  THR A  67       4.464-131.984  29.438  1.00 57.86           H  
ATOM   1032  C   THR A  67       5.843-133.176  30.507  1.00 57.86           C  
ATOM   1033  CB  THR A  67       5.303-130.757  30.978  1.00 57.86           C  
ATOM   1034  HB  THR A  67       6.313-130.597  30.602  1.00 57.86           H  
ATOM   1035  O   THR A  67       6.848-132.995  29.831  1.00 57.86           O  
ATOM   1036  CG2 THR A  67       4.422-129.598  30.507  1.00 57.86           C  
ATOM   1037 HG21 THR A  67       4.392-129.576  29.418  1.00 57.86           H  
ATOM   1038 HG22 THR A  67       4.853-128.663  30.864  1.00 57.86           H  
ATOM   1039 HG23 THR A  67       3.412-129.700  30.905  1.00 57.86           H  
ATOM   1040  OG1 THR A  67       5.293-130.748  32.387  1.00 57.86           O  
ATOM   1041  HG1 THR A  67       6.159-131.077  32.639  1.00 57.86           H  
ATOM   1042  N   LEU A  68       5.632-134.322  31.178  1.00 66.03           N  
ATOM   1043  H   LEU A  68       4.763-134.383  31.689  1.00 66.03           H  
ATOM   1044  CA  LEU A  68       6.628-135.383  31.447  1.00 66.03           C  
ATOM   1045  HA  LEU A  68       7.247-135.058  32.283  1.00 66.03           H  
ATOM   1046  C   LEU A  68       7.581-135.712  30.275  1.00 66.03           C  
ATOM   1047  CB  LEU A  68       5.836-136.649  31.853  1.00 66.03           C  
ATOM   1048  HB2 LEU A  68       5.210-136.412  32.713  1.00 66.03           H  
ATOM   1049  HB3 LEU A  68       5.174-136.906  31.025  1.00 66.03           H  
ATOM   1050  O   LEU A  68       8.769-135.932  30.487  1.00 66.03           O  
ATOM   1051  CG  LEU A  68       6.682-137.894  32.199  1.00 66.03           C  
ATOM   1052  HG  LEU A  68       7.456-138.049  31.447  1.00 66.03           H  
ATOM   1053  CD1 LEU A  68       7.338-137.773  33.573  1.00 66.03           C  
ATOM   1054 HD11 LEU A  68       8.014-138.612  33.738  1.00 66.03           H  
ATOM   1055 HD12 LEU A  68       7.914-136.849  33.626  1.00 66.03           H  
ATOM   1056 HD13 LEU A  68       6.584-137.756  34.360  1.00 66.03           H  
ATOM   1057  CD2 LEU A  68       5.798-139.145  32.204  1.00 66.03           C  
ATOM   1058 HD21 LEU A  68       5.390-139.305  31.206  1.00 66.03           H  
ATOM   1059 HD22 LEU A  68       6.396-140.012  32.482  1.00 66.03           H  
ATOM   1060 HD23 LEU A  68       4.981-139.021  32.915  1.00 66.03           H  
ATOM   1061  N   VAL A  69       7.059-135.769  29.046  1.00 69.31           N  
ATOM   1062  H   VAL A  69       6.087-135.512  28.955  1.00 69.31           H  
ATOM   1063  CA  VAL A  69       7.801-136.137  27.820  1.00 69.31           C  
ATOM   1064  HA  VAL A  69       8.465-136.970  28.051  1.00 69.31           H  
ATOM   1065  C   VAL A  69       8.704-135.003  27.302  1.00 69.31           C  
ATOM   1066  CB  VAL A  69       6.792-136.605  26.745  1.00 69.31           C  
ATOM   1067  HB  VAL A  69       6.082-135.801  26.554  1.00 69.31           H  
ATOM   1068  O   VAL A  69       9.678-135.265  26.601  1.00 69.31           O  
ATOM   1069  CG1 VAL A  69       7.420-137.011  25.408  1.00 69.31           C  
ATOM   1070 HG11 VAL A  69       6.649-137.349  24.716  1.00 69.31           H  
ATOM   1071 HG12 VAL A  69       8.135-137.818  25.569  1.00 69.31           H  
ATOM   1072 HG13 VAL A  69       7.927-136.160  24.951  1.00 69.31           H  
ATOM   1073  CG2 VAL A  69       6.011-137.831  27.251  1.00 69.31           C  
ATOM   1074 HG21 VAL A  69       5.387-137.564  28.104  1.00 69.31           H  
ATOM   1075 HG22 VAL A  69       5.364-138.213  26.462  1.00 69.31           H  
ATOM   1076 HG23 VAL A  69       6.709-138.615  27.546  1.00 69.31           H  
ATOM   1077  N   PHE A  70       8.406-133.753  27.663  1.00 55.52           N  
ATOM   1078  H   PHE A  70       7.634-133.619  28.300  1.00 55.52           H  
ATOM   1079  CA  PHE A  70       9.241-132.577  27.407  1.00 55.52           C  
ATOM   1080  HA  PHE A  70       9.807-132.730  26.488  1.00 55.52           H  
ATOM   1081  C   PHE A  70      10.258-132.360  28.536  1.00 55.52           C  
ATOM   1082  CB  PHE A  70       8.343-131.342  27.223  1.00 55.52           C  
ATOM   1083  HB2 PHE A  70       7.853-131.112  28.169  1.00 55.52           H  
ATOM   1084  HB3 PHE A  70       8.977-130.489  26.978  1.00 55.52           H  
ATOM   1085  O   PHE A  70      11.426-132.103  28.253  1.00 55.52           O  
ATOM   1086  CG  PHE A  70       7.291-131.484  26.137  1.00 55.52           C  
ATOM   1087  CD1 PHE A  70       7.673-131.476  24.782  1.00 55.52           C  
ATOM   1088  HD1 PHE A  70       8.714-131.358  24.520  1.00 55.52           H  
ATOM   1089  CD2 PHE A  70       5.932-131.638  26.475  1.00 55.52           C  
ATOM   1090  HD2 PHE A  70       5.638-131.640  27.514  1.00 55.52           H  
ATOM   1091  CE1 PHE A  70       6.704-131.623  23.773  1.00 55.52           C  
ATOM   1092  HE1 PHE A  70       7.000-131.619  22.734  1.00 55.52           H  
ATOM   1093  CE2 PHE A  70       4.963-131.785  25.466  1.00 55.52           C  
ATOM   1094  HE2 PHE A  70       3.922-131.900  25.730  1.00 55.52           H  
ATOM   1095  CZ  PHE A  70       5.349-131.779  24.114  1.00 55.52           C  
ATOM   1096  HZ  PHE A  70       4.606-131.892  23.339  1.00 55.52           H  
ATOM   1097  N   ASP A  71       9.831-132.535  29.792  1.00 57.36           N  
ATOM   1098  H   ASP A  71       8.840-132.656  29.941  1.00 57.36           H  
ATOM   1099  CA  ASP A  71      10.678-132.386  30.988  1.00 57.36           C  
ATOM   1100  HA  ASP A  71      11.144-131.400  30.975  1.00 57.36           H  
ATOM   1101  C   ASP A  71      11.790-133.452  31.035  1.00 57.36           C  
ATOM   1102  CB  ASP A  71       9.807-132.501  32.257  1.00 57.36           C  
ATOM   1103  HB2 ASP A  71      10.428-132.285  33.126  1.00 57.36           H  
ATOM   1104  HB3 ASP A  71       9.461-133.531  32.345  1.00 57.36           H  
ATOM   1105  O   ASP A  71      12.930-133.187  31.421  1.00 57.36           O  
ATOM   1106  CG  ASP A  71       8.584-131.575  32.286  1.00 57.36           C  
ATOM   1107  OD1 ASP A  71       8.661-130.446  31.759  1.00 57.36           O  
ATOM   1108  OD2 ASP A  71       7.527-132.024  32.793  1.00 57.36           O  
ATOM   1109  N   HIS A  72      11.466-134.673  30.597  1.00 73.53           N  
ATOM   1110  H   HIS A  72      10.502-134.833  30.341  1.00 73.53           H  
ATOM   1111  CA  HIS A  72      12.367-135.821  30.571  1.00 73.53           C  
ATOM   1112  HA  HIS A  72      13.376-135.495  30.824  1.00 73.53           H  
ATOM   1113  C   HIS A  72      12.394-136.437  29.160  1.00 73.53           C  
ATOM   1114  CB  HIS A  72      11.935-136.805  31.664  1.00 73.53           C  
ATOM   1115  HB2 HIS A  72      12.581-137.682  31.630  1.00 73.53           H  
ATOM   1116  HB3 HIS A  72      10.911-137.127  31.475  1.00 73.53           H  
ATOM   1117  O   HIS A  72      11.660-137.384  28.879  1.00 73.53           O  
ATOM   1118  CG  HIS A  72      12.009-136.204  33.044  1.00 73.53           C  
ATOM   1119  CD2 HIS A  72      10.944-135.868  33.832  1.00 73.53           C  
ATOM   1120  HD2 HIS A  72       9.903-136.017  33.587  1.00 73.53           H  
ATOM   1121  ND1 HIS A  72      13.140-135.736  33.676  1.00 73.53           N  
ATOM   1122  HD1 HIS A  72      14.064-135.669  33.274  1.00 73.53           H  
ATOM   1123  CE1 HIS A  72      12.760-135.140  34.817  1.00 73.53           C  
ATOM   1124  HE1 HIS A  72      13.417-134.626  35.503  1.00 73.53           H  
ATOM   1125  NE2 HIS A  72      11.432-135.212  34.963  1.00 73.53           N  
ATOM   1126  N   PRO A  73      13.245-135.931  28.247  1.00 72.76           N  
ATOM   1127  CA  PRO A  73      13.089-136.144  26.805  1.00 72.76           C  
ATOM   1128  HA  PRO A  73      12.044-135.971  26.545  1.00 72.76           H  
ATOM   1129  C   PRO A  73      13.438-137.547  26.280  1.00 72.76           C  
ATOM   1130  CB  PRO A  73      13.928-135.043  26.142  1.00 72.76           C  
ATOM   1131  HB2 PRO A  73      14.361-135.352  25.191  1.00 72.76           H  
ATOM   1132  HB3 PRO A  73      13.308-134.157  26.000  1.00 72.76           H  
ATOM   1133  O   PRO A  73      13.335-137.766  25.076  1.00 72.76           O  
ATOM   1134  CG  PRO A  73      15.004-134.742  27.181  1.00 72.76           C  
ATOM   1135  HG2 PRO A  73      15.412-133.738  27.065  1.00 72.76           H  
ATOM   1136  HG3 PRO A  73      15.793-135.492  27.126  1.00 72.76           H  
ATOM   1137  CD  PRO A  73      14.236-134.891  28.490  1.00 72.76           C  
ATOM   1138  HD2 PRO A  73      13.730-133.956  28.727  1.00 72.76           H  
ATOM   1139  HD3 PRO A  73      14.919-135.165  29.295  1.00 72.76           H  
ATOM   1140  N   ASN A  74      13.847-138.500  27.126  1.00 81.76           N  
ATOM   1141  H   ASN A  74      13.782-138.302  28.114  1.00 81.76           H  
ATOM   1142  CA  ASN A  74      14.095-139.895  26.738  1.00 81.76           C  
ATOM   1143  HA  ASN A  74      13.432-140.136  25.907  1.00 81.76           H  
ATOM   1144  C   ASN A  74      13.743-140.885  27.866  1.00 81.76           C  
ATOM   1145  CB  ASN A  74      15.545-140.051  26.231  1.00 81.76           C  
ATOM   1146  HB2 ASN A  74      15.682-141.055  25.830  1.00 81.76           H  
ATOM   1147  HB3 ASN A  74      15.696-139.358  25.403  1.00 81.76           H  
ATOM   1148  O   ASN A  74      13.520-140.502  29.017  1.00 81.76           O  
ATOM   1149  CG  ASN A  74      16.619-139.818  27.281  1.00 81.76           C  
ATOM   1150  ND2 ASN A  74      17.664-139.105  26.936  1.00 81.76           N  
ATOM   1151 HD21 ASN A  74      17.755-138.775  25.986  1.00 81.76           H  
ATOM   1152 HD22 ASN A  74      18.352-138.912  27.650  1.00 81.76           H  
ATOM   1153  OD1 ASN A  74      16.567-140.297  28.402  1.00 81.76           O  
ATOM   1154  N   ALA A  75      13.706-142.180  27.540  1.00 86.43           N  
ATOM   1155  H   ALA A  75      13.931-142.443  26.591  1.00 86.43           H  
ATOM   1156  CA  ALA A  75      13.269-143.221  28.470  1.00 86.43           C  
ATOM   1157  HA  ALA A  75      12.283-142.938  28.838  1.00 86.43           H  
ATOM   1158  C   ALA A  75      14.175-143.372  29.709  1.00 86.43           C  
ATOM   1159  CB  ALA A  75      13.132-144.537  27.697  1.00 86.43           C  
ATOM   1160  HB1 ALA A  75      12.395-144.423  26.902  1.00 86.43           H  
ATOM   1161  HB2 ALA A  75      14.094-144.808  27.263  1.00 86.43           H  
ATOM   1162  HB3 ALA A  75      12.809-145.328  28.374  1.00 86.43           H  
ATOM   1163  O   ALA A  75      13.666-143.675  30.789  1.00 86.43           O  
ATOM   1164  N   SER A  76      15.485-143.126  29.590  1.00 85.11           N  
ATOM   1165  H   SER A  76      15.859-142.913  28.676  1.00 85.11           H  
ATOM   1166  CA  SER A  76      16.399-143.092  30.744  1.00 85.11           C  
ATOM   1167  HA  SER A  76      16.288-144.015  31.313  1.00 85.11           H  
ATOM   1168  C   SER A  76      16.095-141.928  31.692  1.00 85.11           C  
ATOM   1169  CB  SER A  76      17.857-142.982  30.291  1.00 85.11           C  
ATOM   1170  HB2 SER A  76      18.485-142.824  31.168  1.00 85.11           H  
ATOM   1171  HB3 SER A  76      17.971-142.128  29.623  1.00 85.11           H  
ATOM   1172  O   SER A  76      16.110-142.118  32.906  1.00 85.11           O  
ATOM   1173  OG  SER A  76      18.289-144.160  29.636  1.00 85.11           O  
ATOM   1174  HG  SER A  76      19.226-144.060  29.453  1.00 85.11           H  
ATOM   1175  N   ALA A  77      15.787-140.740  31.162  1.00 80.58           N  
ATOM   1176  H   ALA A  77      15.791-140.638  30.157  1.00 80.58           H  
ATOM   1177  CA  ALA A  77      15.430-139.571  31.966  1.00 80.58           C  
ATOM   1178  HA  ALA A  77      16.208-139.411  32.713  1.00 80.58           H  
ATOM   1179  C   ALA A  77      14.111-139.793  32.727  1.00 80.58           C  
ATOM   1180  CB  ALA A  77      15.383-138.338  31.053  1.00 80.58           C  
ATOM   1181  HB1 ALA A  77      16.346-138.205  30.561  1.00 80.58           H  
ATOM   1182  HB2 ALA A  77      15.165-137.452  31.649  1.00 80.58           H  
ATOM   1183  HB3 ALA A  77      14.608-138.457  30.296  1.00 80.58           H  
ATOM   1184  O   ALA A  77      14.053-139.556  33.932  1.00 80.58           O  
ATOM   1185  N   VAL A  78      13.087-140.339  32.056  1.00 85.85           N  
ATOM   1186  H   VAL A  78      13.189-140.478  31.061  1.00 85.85           H  
ATOM   1187  CA  VAL A  78      11.808-140.697  32.698  1.00 85.85           C  
ATOM   1188  HA  VAL A  78      11.415-139.815  33.205  1.00 85.85           H  
ATOM   1189  C   VAL A  78      12.015-141.774  33.769  1.00 85.85           C  
ATOM   1190  CB  VAL A  78      10.770-141.149  31.653  1.00 85.85           C  
ATOM   1191  HB  VAL A  78      11.198-141.964  31.069  1.00 85.85           H  
ATOM   1192  O   VAL A  78      11.493-141.643  34.871  1.00 85.85           O  
ATOM   1193  CG1 VAL A  78       9.456-141.634  32.280  1.00 85.85           C  
ATOM   1194 HG11 VAL A  78       8.749-141.894  31.493  1.00 85.85           H  
ATOM   1195 HG12 VAL A  78       9.627-142.518  32.894  1.00 85.85           H  
ATOM   1196 HG13 VAL A  78       9.028-140.847  32.902  1.00 85.85           H  
ATOM   1197  CG2 VAL A  78      10.400-140.012  30.698  1.00 85.85           C  
ATOM   1198 HG21 VAL A  78       9.716-140.373  29.929  1.00 85.85           H  
ATOM   1199 HG22 VAL A  78       9.917-139.202  31.245  1.00 85.85           H  
ATOM   1200 HG23 VAL A  78      11.292-139.622  30.209  1.00 85.85           H  
ATOM   1201  N   ALA A  79      12.813-142.813  33.503  1.00 87.70           N  
ATOM   1202  H   ALA A  79      13.221-142.903  32.583  1.00 87.70           H  
ATOM   1203  CA  ALA A  79      13.115-143.839  34.505  1.00 87.70           C  
ATOM   1204  HA  ALA A  79      12.174-144.245  34.878  1.00 87.70           H  
ATOM   1205  C   ALA A  79      13.879-143.283  35.725  1.00 87.70           C  
ATOM   1206  CB  ALA A  79      13.885-144.972  33.823  1.00 87.70           C  
ATOM   1207  HB1 ALA A  79      14.104-145.752  34.553  1.00 87.70           H  
ATOM   1208  HB2 ALA A  79      14.821-144.590  33.416  1.00 87.70           H  
ATOM   1209  HB3 ALA A  79      13.283-145.393  33.018  1.00 87.70           H  
ATOM   1210  O   ALA A  79      13.650-143.743  36.842  1.00 87.70           O  
ATOM   1211  N   GLY A  80      14.744-142.281  35.530  1.00 84.06           N  
ATOM   1212  H   GLY A  80      14.923-141.981  34.582  1.00 84.06           H  
ATOM   1213  CA  GLY A  80      15.420-141.563  36.615  1.00 84.06           C  
ATOM   1214  HA2 GLY A  80      15.931-142.276  37.261  1.00 84.06           H  
ATOM   1215  HA3 GLY A  80      16.158-140.887  36.183  1.00 84.06           H  
ATOM   1216  C   GLY A  80      14.462-140.731  37.474  1.00 84.06           C  
ATOM   1217  O   GLY A  80      14.540-140.793  38.699  1.00 84.06           O  
ATOM   1218  N   PHE A  81      13.515-140.023  36.850  1.00 78.58           N  
ATOM   1219  H   PHE A  81      13.524-139.987  35.841  1.00 78.58           H  
ATOM   1220  CA  PHE A  81      12.446-139.301  37.553  1.00 78.58           C  
ATOM   1221  HA  PHE A  81      12.894-138.580  38.238  1.00 78.58           H  
ATOM   1222  C   PHE A  81      11.583-140.253  38.402  1.00 78.58           C  
ATOM   1223  CB  PHE A  81      11.614-138.532  36.514  1.00 78.58           C  
ATOM   1224  HB2 PHE A  81      12.273-137.847  35.979  1.00 78.58           H  
ATOM   1225  HB3 PHE A  81      11.214-139.232  35.781  1.00 78.58           H  
ATOM   1226  O   PHE A  81      11.354-140.009  39.586  1.00 78.58           O  
ATOM   1227  CG  PHE A  81      10.469-137.727  37.098  1.00 78.58           C  
ATOM   1228  CD1 PHE A  81       9.133-138.117  36.875  1.00 78.58           C  
ATOM   1229  HD1 PHE A  81       8.916-138.993  36.282  1.00 78.58           H  
ATOM   1230  CD2 PHE A  81      10.741-136.588  37.878  1.00 78.58           C  
ATOM   1231  HD2 PHE A  81      11.760-136.276  38.048  1.00 78.58           H  
ATOM   1232  CE1 PHE A  81       8.080-137.372  37.438  1.00 78.58           C  
ATOM   1233  HE1 PHE A  81       7.053-137.667  37.281  1.00 78.58           H  
ATOM   1234  CE2 PHE A  81       9.688-135.853  38.448  1.00 78.58           C  
ATOM   1235  HE2 PHE A  81       9.899-134.994  39.068  1.00 78.58           H  
ATOM   1236  CZ  PHE A  81       8.358-136.246  38.230  1.00 78.58           C  
ATOM   1237  HZ  PHE A  81       7.554-135.689  38.690  1.00 78.58           H  
ATOM   1238  N   LEU A  82      11.200-141.403  37.836  1.00 79.53           N  
ATOM   1239  H   LEU A  82      11.423-141.542  36.861  1.00 79.53           H  
ATOM   1240  CA  LEU A  82      10.425-142.437  38.534  1.00 79.53           C  
ATOM   1241  HA  LEU A  82       9.558-141.962  38.993  1.00 79.53           H  
ATOM   1242  C   LEU A  82      11.188-143.124  39.691  1.00 79.53           C  
ATOM   1243  CB  LEU A  82       9.939-143.480  37.507  1.00 79.53           C  
ATOM   1244  HB2 LEU A  82       9.454-144.291  38.050  1.00 79.53           H  
ATOM   1245  HB3 LEU A  82      10.817-143.892  37.008  1.00 79.53           H  
ATOM   1246  O   LEU A  82      10.541-143.659  40.589  1.00 79.53           O  
ATOM   1247  CG  LEU A  82       8.957-142.965  36.434  1.00 79.53           C  
ATOM   1248  HG  LEU A  82       9.358-142.078  35.943  1.00 79.53           H  
ATOM   1249  CD1 LEU A  82       8.725-144.049  35.377  1.00 79.53           C  
ATOM   1250 HD11 LEU A  82       8.053-143.669  34.607  1.00 79.53           H  
ATOM   1251 HD12 LEU A  82       9.677-144.309  34.914  1.00 79.53           H  
ATOM   1252 HD13 LEU A  82       8.289-144.935  35.837  1.00 79.53           H  
ATOM   1253  CD2 LEU A  82       7.599-142.590  37.011  1.00 79.53           C  
ATOM   1254 HD21 LEU A  82       6.945-142.245  36.209  1.00 79.53           H  
ATOM   1255 HD22 LEU A  82       7.720-141.781  37.731  1.00 79.53           H  
ATOM   1256 HD23 LEU A  82       7.151-143.453  37.505  1.00 79.53           H  
ATOM   1257  N   ASP A  83      12.531-143.129  39.707  1.00 76.73           N  
ATOM   1258  H   ASP A  83      13.023-142.711  38.930  1.00 76.73           H  
ATOM   1259  CA  ASP A  83      13.322-143.633  40.852  1.00 76.73           C  
ATOM   1260  HA  ASP A  83      12.865-144.556  41.207  1.00 76.73           H  
ATOM   1261  C   ASP A  83      13.332-142.649  42.034  1.00 76.73           C  
ATOM   1262  CB  ASP A  83      14.774-143.957  40.428  1.00 76.73           C  
ATOM   1263  HB2 ASP A  83      14.748-144.628  39.570  1.00 76.73           H  
ATOM   1264  HB3 ASP A  83      15.273-143.038  40.121  1.00 76.73           H  
ATOM   1265  O   ASP A  83      13.428-143.082  43.185  1.00 76.73           O  
ATOM   1266  CG  ASP A  83      15.593-144.635  41.549  1.00 76.73           C  
ATOM   1267  OD1 ASP A  83      15.166-145.725  42.003  1.00 76.73           O  
ATOM   1268  OD2 ASP A  83      16.670-144.123  41.959  1.00 76.73           O  
ATOM   1269  N   ALA A  84      13.233-141.344  41.756  1.00 72.57           N  
ATOM   1270  H   ALA A  84      13.120-141.068  40.791  1.00 72.57           H  
ATOM   1271  CA  ALA A  84      13.276-140.283  42.760  1.00 72.57           C  
ATOM   1272  HA  ALA A  84      14.040-140.532  43.497  1.00 72.57           H  
ATOM   1273  C   ALA A  84      11.946-140.143  43.523  1.00 72.57           C  
ATOM   1274  CB  ALA A  84      13.690-138.977  42.068  1.00 72.57           C  
ATOM   1275  HB1 ALA A  84      12.939-138.687  41.333  1.00 72.57           H  
ATOM   1276  HB2 ALA A  84      14.649-139.108  41.568  1.00 72.57           H  
ATOM   1277  HB3 ALA A  84      13.776-138.184  42.811  1.00 72.57           H  
ATOM   1278  O   ALA A  84      11.945-140.159  44.753  1.00 72.57           O  
ATOM   1279  N   GLU A  85      10.820-140.093  42.803  1.00 73.21           N  
ATOM   1280  H   GLU A  85      10.905-140.046  41.798  1.00 73.21           H  
ATOM   1281  CA  GLU A  85       9.471-139.914  43.376  1.00 73.21           C  
ATOM   1282  HA  GLU A  85       9.442-138.989  43.952  1.00 73.21           H  
ATOM   1283  C   GLU A  85       9.038-141.046  44.335  1.00 73.21           C  
ATOM   1284  CB  GLU A  85       8.457-139.807  42.221  1.00 73.21           C  
ATOM   1285  HB2 GLU A  85       7.447-139.916  42.616  1.00 73.21           H  
ATOM   1286  HB3 GLU A  85       8.627-140.631  41.529  1.00 73.21           H  
ATOM   1287  O   GLU A  85       8.124-140.875  45.137  1.00 73.21           O  
ATOM   1288  CG  GLU A  85       8.533-138.483  41.445  1.00 73.21           C  
ATOM   1289  HG2 GLU A  85       7.875-138.556  40.579  1.00 73.21           H  
ATOM   1290  HG3 GLU A  85       9.548-138.336  41.074  1.00 73.21           H  
ATOM   1291  CD  GLU A  85       8.096-137.292  42.310  1.00 73.21           C  
ATOM   1292  OE1 GLU A  85       8.961-136.437  42.604  1.00 73.21           O  
ATOM   1293  OE2 GLU A  85       6.901-137.263  42.682  1.00 73.21           O  
ATOM   1294  N   LEU A  86       9.692-142.213  44.283  1.00 64.74           N  
ATOM   1295  H   LEU A  86      10.456-142.277  43.625  1.00 64.74           H  
ATOM   1296  CA  LEU A  86       9.374-143.386  45.110  1.00 64.74           C  
ATOM   1297  HA  LEU A  86       8.328-143.321  45.409  1.00 64.74           H  
ATOM   1298  C   LEU A  86      10.161-143.464  46.441  1.00 64.74           C  
ATOM   1299  CB  LEU A  86       9.559-144.663  44.254  1.00 64.74           C  
ATOM   1300  HB2 LEU A  86      10.573-144.657  43.856  1.00 64.74           H  
ATOM   1301  HB3 LEU A  86       9.462-145.538  44.896  1.00 64.74           H  
ATOM   1302  O   LEU A  86      10.153-144.523  47.069  1.00 64.74           O  
ATOM   1303  CG  LEU A  86       8.567-144.834  43.088  1.00 64.74           C  
ATOM   1304  HG  LEU A  86       8.605-143.963  42.435  1.00 64.74           H  
ATOM   1305  CD1 LEU A  86       8.949-146.080  42.278  1.00 64.74           C  
ATOM   1306 HD11 LEU A  86       9.962-145.955  41.897  1.00 64.74           H  
ATOM   1307 HD12 LEU A  86       8.273-146.175  41.428  1.00 64.74           H  
ATOM   1308 HD13 LEU A  86       8.896-146.969  42.907  1.00 64.74           H  
ATOM   1309  CD2 LEU A  86       7.126-145.036  43.567  1.00 64.74           C  
ATOM   1310 HD21 LEU A  86       6.468-145.198  42.713  1.00 64.74           H  
ATOM   1311 HD22 LEU A  86       6.785-144.138  44.082  1.00 64.74           H  
ATOM   1312 HD23 LEU A  86       7.062-145.881  44.253  1.00 64.74           H  
ATOM   1313  N   GLY A  87      10.899-142.420  46.851  1.00 46.87           N  
ATOM   1314  H   GLY A  87      10.874-141.579  46.291  1.00 46.87           H  
ATOM   1315  CA  GLY A  87      11.943-142.534  47.890  1.00 46.87           C  
ATOM   1316  HA2 GLY A  87      12.881-142.212  47.438  1.00 46.87           H  
ATOM   1317  HA3 GLY A  87      12.067-143.579  48.175  1.00 46.87           H  
ATOM   1318  C   GLY A  87      11.793-141.737  49.198  1.00 46.87           C  
ATOM   1319  O   GLY A  87      12.680-141.828  50.045  1.00 46.87           O  
ATOM   1320  N   THR A  88      10.754-140.920  49.378  1.00 41.56           N  
ATOM   1321  H   THR A  88      10.077-140.870  48.631  1.00 41.56           H  
ATOM   1322  CA  THR A  88      10.845-139.700  50.219  1.00 41.56           C  
ATOM   1323  HA  THR A  88      11.903-139.439  50.262  1.00 41.56           H  
ATOM   1324  C   THR A  88      10.416-139.816  51.701  1.00 41.56           C  
ATOM   1325  CB  THR A  88      10.135-138.511  49.524  1.00 41.56           C  
ATOM   1326  HB  THR A  88       9.151-138.362  49.968  1.00 41.56           H  
ATOM   1327  O   THR A  88      10.258-138.794  52.362  1.00 41.56           O  
ATOM   1328  CG2 THR A  88      10.947-137.217  49.618  1.00 41.56           C  
ATOM   1329 HG21 THR A  88      10.400-136.407  49.136  1.00 41.56           H  
ATOM   1330 HG22 THR A  88      11.107-136.956  50.664  1.00 41.56           H  
ATOM   1331 HG23 THR A  88      11.910-137.346  49.123  1.00 41.56           H  
ATOM   1332  OG1 THR A  88       9.965-138.755  48.142  1.00 41.56           O  
ATOM   1333  HG1 THR A  88       9.440-138.048  47.758  1.00 41.56           H  
ATOM   1334  N   GLU A  89      10.224-141.018  52.259  1.00 32.89           N  
ATOM   1335  H   GLU A  89      10.414-141.828  51.686  1.00 32.89           H  
ATOM   1336  CA  GLU A  89       9.423-141.240  53.490  1.00 32.89           C  
ATOM   1337  HA  GLU A  89       8.437-140.798  53.343  1.00 32.89           H  
ATOM   1338  C   GLU A  89       9.949-140.660  54.832  1.00 32.89           C  
ATOM   1339  CB  GLU A  89       9.227-142.758  53.695  1.00 32.89           C  
ATOM   1340  HB2 GLU A  89       8.708-142.917  54.640  1.00 32.89           H  
ATOM   1341  HB3 GLU A  89      10.209-143.226  53.768  1.00 32.89           H  
ATOM   1342  O   GLU A  89       9.151-140.331  55.703  1.00 32.89           O  
ATOM   1343  CG  GLU A  89       8.417-143.459  52.593  1.00 32.89           C  
ATOM   1344  HG2 GLU A  89       7.450-142.965  52.503  1.00 32.89           H  
ATOM   1345  HG3 GLU A  89       8.939-143.352  51.642  1.00 32.89           H  
ATOM   1346  CD  GLU A  89       8.220-144.957  52.893  1.00 32.89           C  
ATOM   1347  OE1 GLU A  89       7.063-145.426  52.808  1.00 32.89           O  
ATOM   1348  OE2 GLU A  89       9.239-145.632  53.173  1.00 32.89           O  
ATOM   1349  N   VAL A  90      11.266-140.613  55.076  1.00 27.57           N  
ATOM   1350  H   VAL A  90      11.849-140.792  54.271  1.00 27.57           H  
ATOM   1351  CA  VAL A  90      11.795-141.079  56.390  1.00 27.57           C  
ATOM   1352  HA  VAL A  90      11.064-141.777  56.797  1.00 27.57           H  
ATOM   1353  C   VAL A  90      12.003-140.031  57.517  1.00 27.57           C  
ATOM   1354  CB  VAL A  90      13.093-141.899  56.145  1.00 27.57           C  
ATOM   1355  HB  VAL A  90      13.864-141.220  55.779  1.00 27.57           H  
ATOM   1356  O   VAL A  90      12.193-140.416  58.668  1.00 27.57           O  
ATOM   1357  CG1 VAL A  90      13.649-142.622  57.383  1.00 27.57           C  
ATOM   1358 HG11 VAL A  90      14.462-143.292  57.104  1.00 27.57           H  
ATOM   1359 HG12 VAL A  90      12.857-143.200  57.860  1.00 27.57           H  
ATOM   1360 HG13 VAL A  90      14.052-141.905  58.097  1.00 27.57           H  
ATOM   1361  CG2 VAL A  90      12.890-142.994  55.083  1.00 27.57           C  
ATOM   1362 HG21 VAL A  90      12.648-142.564  54.111  1.00 27.57           H  
ATOM   1363 HG22 VAL A  90      12.083-143.661  55.386  1.00 27.57           H  
ATOM   1364 HG23 VAL A  90      13.802-143.579  54.958  1.00 27.57           H  
ATOM   1365  N   ARG A  91      12.066-138.716  57.256  1.00 26.44           N  
ATOM   1366  H   ARG A  91      11.717-138.398  56.362  1.00 26.44           H  
ATOM   1367  CA  ARG A  91      12.636-137.745  58.237  1.00 26.44           C  
ATOM   1368  HA  ARG A  91      13.531-138.208  58.651  1.00 26.44           H  
ATOM   1369  C   ARG A  91      11.743-137.457  59.465  1.00 26.44           C  
ATOM   1370  CB  ARG A  91      13.050-136.438  57.542  1.00 26.44           C  
ATOM   1371  HB2 ARG A  91      12.268-136.126  56.850  1.00 26.44           H  
ATOM   1372  HB3 ARG A  91      13.160-135.662  58.299  1.00 26.44           H  
ATOM   1373  O   ARG A  91      10.556-137.205  59.309  1.00 26.44           O  
ATOM   1374  CG  ARG A  91      14.389-136.581  56.805  1.00 26.44           C  
ATOM   1375  HG2 ARG A  91      14.298-137.322  56.010  1.00 26.44           H  
ATOM   1376  HG3 ARG A  91      15.147-136.912  57.515  1.00 26.44           H  
ATOM   1377  CD  ARG A  91      14.815-135.235  56.207  1.00 26.44           C  
ATOM   1378  HD2 ARG A  91      14.733-134.469  56.979  1.00 26.44           H  
ATOM   1379  HD3 ARG A  91      14.134-134.985  55.394  1.00 26.44           H  
ATOM   1380  NE  ARG A  91      16.207-135.271  55.714  1.00 26.44           N  
ATOM   1381  HE  ARG A  91      16.718-136.128  55.870  1.00 26.44           H  
ATOM   1382  NH1 ARG A  91      16.270-133.142  54.855  1.00 26.44           N  
ATOM   1383 HH11 ARG A  91      16.771-132.389  54.405  1.00 26.44           H  
ATOM   1384 HH12 ARG A  91      15.299-133.024  55.105  1.00 26.44           H  
ATOM   1385  NH2 ARG A  91      18.104-134.410  54.788  1.00 26.44           N  
ATOM   1386 HH21 ARG A  91      18.595-135.270  54.988  1.00 26.44           H  
ATOM   1387 HH22 ARG A  91      18.588-133.643  54.344  1.00 26.44           H  
ATOM   1388  CZ  ARG A  91      16.850-134.279  55.123  1.00 26.44           C  
ATOM   1389  N   GLY A  92      12.351-137.416  60.664  1.00 26.09           N  
ATOM   1390  H   GLY A  92      13.338-137.628  60.689  1.00 26.09           H  
ATOM   1391  CA  GLY A  92      11.650-137.352  61.964  1.00 26.09           C  
ATOM   1392  HA2 GLY A  92      11.902-138.247  62.532  1.00 26.09           H  
ATOM   1393  HA3 GLY A  92      10.575-137.395  61.792  1.00 26.09           H  
ATOM   1394  C   GLY A  92      11.900-136.123  62.870  1.00 26.09           C  
ATOM   1395  O   GLY A  92      11.278-135.079  62.721  1.00 26.09           O  
ATOM   1396  N   GLU A  93      12.745-136.285  63.891  1.00 26.59           N  
ATOM   1397  H   GLU A  93      13.404-137.042  63.781  1.00 26.59           H  
ATOM   1398  CA  GLU A  93      12.350-136.144  65.314  1.00 26.59           C  
ATOM   1399  HA  GLU A  93      11.270-136.274  65.382  1.00 26.59           H  
ATOM   1400  C   GLU A  93      12.662-134.785  66.011  1.00 26.59           C  
ATOM   1401  CB  GLU A  93      13.008-137.360  66.006  1.00 26.59           C  
ATOM   1402  HB2 GLU A  93      14.063-137.139  66.169  1.00 26.59           H  
ATOM   1403  HB3 GLU A  93      12.963-138.201  65.315  1.00 26.59           H  
ATOM   1404  O   GLU A  93      13.205-134.753  67.113  1.00 26.59           O  
ATOM   1405  CG  GLU A  93      12.377-137.859  67.310  1.00 26.59           C  
ATOM   1406  HG2 GLU A  93      12.524-137.125  68.103  1.00 26.59           H  
ATOM   1407  HG3 GLU A  93      11.306-137.985  67.153  1.00 26.59           H  
ATOM   1408  CD  GLU A  93      13.017-139.201  67.712  1.00 26.59           C  
ATOM   1409  OE1 GLU A  93      12.253-140.168  67.931  1.00 26.59           O  
ATOM   1410  OE2 GLU A  93      14.268-139.269  67.741  1.00 26.59           O  
ATOM   1411  N   ALA A  94      12.390-133.638  65.375  1.00 32.44           N  
ATOM   1412  H   ALA A  94      11.912-133.689  64.487  1.00 32.44           H  
ATOM   1413  CA  ALA A  94      12.868-132.323  65.858  1.00 32.44           C  
ATOM   1414  HA  ALA A  94      13.945-132.441  65.982  1.00 32.44           H  
ATOM   1415  C   ALA A  94      12.288-131.845  67.234  1.00 32.44           C  
ATOM   1416  CB  ALA A  94      12.658-131.287  64.749  1.00 32.44           C  
ATOM   1417  HB1 ALA A  94      11.591-131.160  64.566  1.00 32.44           H  
ATOM   1418  HB2 ALA A  94      13.145-131.619  63.832  1.00 32.44           H  
ATOM   1419  HB3 ALA A  94      13.081-130.328  65.051  1.00 32.44           H  
ATOM   1420  O   ALA A  94      11.120-132.105  67.526  1.00 32.44           O  
ATOM   1421  N   PRO A  95      13.073-131.126  68.079  1.00 33.74           N  
ATOM   1422  CA  PRO A  95      12.807-130.980  69.524  1.00 33.74           C  
ATOM   1423  HA  PRO A  95      12.299-131.877  69.877  1.00 33.74           H  
ATOM   1424  C   PRO A  95      11.962-129.763  69.976  1.00 33.74           C  
ATOM   1425  CB  PRO A  95      14.203-130.940  70.158  1.00 33.74           C  
ATOM   1426  HB2 PRO A  95      14.598-131.953  70.240  1.00 33.74           H  
ATOM   1427  HB3 PRO A  95      14.220-130.449  71.131  1.00 33.74           H  
ATOM   1428  O   PRO A  95      11.666-128.841  69.220  1.00 33.74           O  
ATOM   1429  CG  PRO A  95      15.004-130.161  69.120  1.00 33.74           C  
ATOM   1430  HG2 PRO A  95      14.782-129.096  69.201  1.00 33.74           H  
ATOM   1431  HG3 PRO A  95      16.075-130.342  69.213  1.00 33.74           H  
ATOM   1432  CD  PRO A  95      14.447-130.709  67.807  1.00 33.74           C  
ATOM   1433  HD2 PRO A  95      15.045-131.573  67.516  1.00 33.74           H  
ATOM   1434  HD3 PRO A  95      14.481-129.944  67.031  1.00 33.74           H  
ATOM   1435  N   SER A  96      11.611-129.765  71.271  1.00 40.29           N  
ATOM   1436  H   SER A  96      11.951-130.538  71.825  1.00 40.29           H  
ATOM   1437  CA  SER A  96      10.762-128.777  71.964  1.00 40.29           C  
ATOM   1438  HA  SER A  96       9.832-128.668  71.405  1.00 40.29           H  
ATOM   1439  C   SER A  96      11.400-127.389  72.132  1.00 40.29           C  
ATOM   1440  CB  SER A  96      10.419-129.316  73.361  1.00 40.29           C  
ATOM   1441  HB2 SER A  96      11.343-129.493  73.912  1.00 40.29           H  
ATOM   1442  HB3 SER A  96       9.881-130.259  73.263  1.00 40.29           H  
ATOM   1443  O   SER A  96      12.443-127.259  72.770  1.00 40.29           O  
ATOM   1444  OG  SER A  96       9.623-128.397  74.089  1.00 40.29           O  
ATOM   1445  HG  SER A  96       9.560-128.705  74.996  1.00 40.29           H  
ATOM   1446  N   ALA A  97      10.716-126.347  71.645  1.00 46.19           N  
ATOM   1447  H   ALA A  97       9.914-126.544  71.063  1.00 46.19           H  
ATOM   1448  CA  ALA A  97      11.066-124.943  71.895  1.00 46.19           C  
ATOM   1449  HA  ALA A  97      12.109-124.883  72.205  1.00 46.19           H  
ATOM   1450  C   ALA A  97      10.231-124.284  73.017  1.00 46.19           C  
ATOM   1451  CB  ALA A  97      10.930-124.177  70.572  1.00 46.19           C  
ATOM   1452  HB1 ALA A  97      11.233-123.141  70.721  1.00 46.19           H  
ATOM   1453  HB2 ALA A  97      11.576-124.627  69.818  1.00 46.19           H  
ATOM   1454  HB3 ALA A  97       9.897-124.199  70.224  1.00 46.19           H  
ATOM   1455  O   ALA A  97      10.765-123.508  73.805  1.00 46.19           O  
ATOM   1456  N   LEU A  98       8.924-124.579  73.100  1.00 54.86           N  
ATOM   1457  H   LEU A  98       8.549-125.262  72.458  1.00 54.86           H  
ATOM   1458  CA  LEU A  98       7.975-123.818  73.936  1.00 54.86           C  
ATOM   1459  HA  LEU A  98       8.078-122.761  73.693  1.00 54.86           H  
ATOM   1460  C   LEU A  98       8.247-123.911  75.444  1.00 54.86           C  
ATOM   1461  CB  LEU A  98       6.533-124.267  73.626  1.00 54.86           C  
ATOM   1462  HB2 LEU A  98       5.886-123.965  74.449  1.00 54.86           H  
ATOM   1463  HB3 LEU A  98       6.507-125.355  73.576  1.00 54.86           H  
ATOM   1464  O   LEU A  98       8.130-122.905  76.135  1.00 54.86           O  
ATOM   1465  CG  LEU A  98       5.955-123.673  72.329  1.00 54.86           C  
ATOM   1466  HG  LEU A  98       6.664-123.819  71.515  1.00 54.86           H  
ATOM   1467  CD1 LEU A  98       4.654-124.390  71.966  1.00 54.86           C  
ATOM   1468 HD11 LEU A  98       3.924-124.258  72.765  1.00 54.86           H  
ATOM   1469 HD12 LEU A  98       4.251-123.979  71.041  1.00 54.86           H  
ATOM   1470 HD13 LEU A  98       4.843-125.454  71.825  1.00 54.86           H  
ATOM   1471  CD2 LEU A  98       5.645-122.179  72.466  1.00 54.86           C  
ATOM   1472 HD21 LEU A  98       6.559-121.613  72.646  1.00 54.86           H  
ATOM   1473 HD22 LEU A  98       4.959-122.013  73.297  1.00 54.86           H  
ATOM   1474 HD23 LEU A  98       5.189-121.809  71.548  1.00 54.86           H  
ATOM   1475  N   ALA A  99       8.674-125.075  75.943  1.00 49.79           N  
ATOM   1476  H   ALA A  99       8.786-125.856  75.311  1.00 49.79           H  
ATOM   1477  CA  ALA A  99       8.926-125.295  77.373  1.00 49.79           C  
ATOM   1478  HA  ALA A  99       8.019-125.044  77.924  1.00 49.79           H  
ATOM   1479  C   ALA A  99      10.054-124.411  77.959  1.00 49.79           C  
ATOM   1480  CB  ALA A  99       9.215-126.788  77.575  1.00 49.79           C  
ATOM   1481  HB1 ALA A  99      10.126-127.068  77.045  1.00 49.79           H  
ATOM   1482  HB2 ALA A  99       9.346-126.986  78.639  1.00 49.79           H  
ATOM   1483  HB3 ALA A  99       8.374-127.380  77.212  1.00 49.79           H  
ATOM   1484  O   ALA A  99      10.232-124.359  79.173  1.00 49.79           O  
ATOM   1485  N   GLY A 100      10.819-123.708  77.113  1.00 50.30           N  
ATOM   1486  H   GLY A 100      10.623-123.771  76.125  1.00 50.30           H  
ATOM   1487  CA  GLY A 100      11.798-122.709  77.546  1.00 50.30           C  
ATOM   1488  HA2 GLY A 100      12.466-122.493  76.713  1.00 50.30           H  
ATOM   1489  HA3 GLY A 100      12.391-123.116  78.365  1.00 50.30           H  
ATOM   1490  C   GLY A 100      11.195-121.377  78.017  1.00 50.30           C  
ATOM   1491  O   GLY A 100      11.909-120.604  78.648  1.00 50.30           O  
ATOM   1492  N   LEU A 101       9.914-121.094  77.738  1.00 53.47           N  
ATOM   1493  H   LEU A 101       9.364-121.769  77.228  1.00 53.47           H  
ATOM   1494  CA  LEU A 101       9.241-119.876  78.218  1.00 53.47           C  
ATOM   1495  HA  LEU A 101       9.967-119.063  78.241  1.00 53.47           H  
ATOM   1496  C   LEU A 101       8.754-120.020  79.664  1.00 53.47           C  
ATOM   1497  CB  LEU A 101       8.100-119.488  77.259  1.00 53.47           C  
ATOM   1498  HB2 LEU A 101       7.350-118.915  77.804  1.00 53.47           H  
ATOM   1499  HB3 LEU A 101       7.613-120.394  76.897  1.00 53.47           H  
ATOM   1500  O   LEU A 101       9.057-119.158  80.487  1.00 53.47           O  
ATOM   1501  CG  LEU A 101       8.594-118.641  76.073  1.00 53.47           C  
ATOM   1502  HG  LEU A 101       9.513-119.071  75.674  1.00 53.47           H  
ATOM   1503  CD1 LEU A 101       7.553-118.625  74.953  1.00 53.47           C  
ATOM   1504 HD11 LEU A 101       7.920-118.034  74.114  1.00 53.47           H  
ATOM   1505 HD12 LEU A 101       7.368-119.645  74.617  1.00 53.47           H  
ATOM   1506 HD13 LEU A 101       6.621-118.197  75.322  1.00 53.47           H  
ATOM   1507  CD2 LEU A 101       8.856-117.188  76.488  1.00 53.47           C  
ATOM   1508 HD21 LEU A 101       9.189-116.611  75.625  1.00 53.47           H  
ATOM   1509 HD22 LEU A 101       9.632-117.147  77.252  1.00 53.47           H  
ATOM   1510 HD23 LEU A 101       7.945-116.745  76.889  1.00 53.47           H  
ATOM   1511  N   ASP A 102       8.111-121.144  79.995  1.00 54.42           N  
ATOM   1512  H   ASP A 102       7.824-121.773  79.259  1.00 54.42           H  
ATOM   1513  CA  ASP A 102       7.681-121.467  81.367  1.00 54.42           C  
ATOM   1514  HA  ASP A 102       6.965-120.717  81.703  1.00 54.42           H  
ATOM   1515  C   ASP A 102       8.871-121.479  82.353  1.00 54.42           C  
ATOM   1516  CB  ASP A 102       6.989-122.844  81.378  1.00 54.42           C  
ATOM   1517  HB2 ASP A 102       6.616-123.040  82.383  1.00 54.42           H  
ATOM   1518  HB3 ASP A 102       7.734-123.606  81.147  1.00 54.42           H  
ATOM   1519  O   ASP A 102       8.730-121.179  83.539  1.00 54.42           O  
ATOM   1520  CG  ASP A 102       5.821-122.975  80.392  1.00 54.42           C  
ATOM   1521  OD1 ASP A 102       5.017-122.025  80.293  1.00 54.42           O  
ATOM   1522  OD2 ASP A 102       5.760-124.029  79.716  1.00 54.42           O  
ATOM   1523  N   ALA A 103      10.073-121.774  81.843  1.00 53.28           N  
ATOM   1524  H   ALA A 103      10.110-122.026  80.866  1.00 53.28           H  
ATOM   1525  CA  ALA A 103      11.321-121.756  82.596  1.00 53.28           C  
ATOM   1526  HA  ALA A 103      11.171-122.323  83.514  1.00 53.28           H  
ATOM   1527  C   ALA A 103      11.790-120.347  83.013  1.00 53.28           C  
ATOM   1528  CB  ALA A 103      12.389-122.470  81.758  1.00 53.28           C  
ATOM   1529  HB1 ALA A 103      12.044-123.468  81.489  1.00 53.28           H  
ATOM   1530  HB2 ALA A 103      13.308-122.553  82.338  1.00 53.28           H  
ATOM   1531  HB3 ALA A 103      12.593-121.900  80.852  1.00 53.28           H  
ATOM   1532  O   ALA A 103      12.556-120.244  83.969  1.00 53.28           O  
ATOM   1533  N   LEU A 104      11.357-119.267  82.345  1.00 55.97           N  
ATOM   1534  H   LEU A 104      10.684-119.391  81.602  1.00 55.97           H  
ATOM   1535  CA  LEU A 104      11.731-117.903  82.738  1.00 55.97           C  
ATOM   1536  HA  LEU A 104      12.771-117.925  83.063  1.00 55.97           H  
ATOM   1537  C   LEU A 104      10.902-117.432  83.939  1.00 55.97           C  
ATOM   1538  CB  LEU A 104      11.627-116.947  81.533  1.00 55.97           C  
ATOM   1539  HB2 LEU A 104      12.221-117.348  80.712  1.00 55.97           H  
ATOM   1540  HB3 LEU A 104      10.587-116.914  81.209  1.00 55.97           H  
ATOM   1541  O   LEU A 104      11.471-117.054  84.962  1.00 55.97           O  
ATOM   1542  CG  LEU A 104      12.096-115.507  81.839  1.00 55.97           C  
ATOM   1543  HG  LEU A 104      11.538-115.112  82.688  1.00 55.97           H  
ATOM   1544  CD1 LEU A 104      13.594-115.427  82.151  1.00 55.97           C  
ATOM   1545 HD11 LEU A 104      14.170-115.869  81.338  1.00 55.97           H  
ATOM   1546 HD12 LEU A 104      13.808-115.962  83.076  1.00 55.97           H  
ATOM   1547 HD13 LEU A 104      13.890-114.386  82.284  1.00 55.97           H  
ATOM   1548  CD2 LEU A 104      11.825-114.600  80.637  1.00 55.97           C  
ATOM   1549 HD21 LEU A 104      12.064-113.568  80.897  1.00 55.97           H  
ATOM   1550 HD22 LEU A 104      10.770-114.656  80.372  1.00 55.97           H  
ATOM   1551 HD23 LEU A 104      12.428-114.915  79.785  1.00 55.97           H  
ATOM   1552  N   GLU A 105       9.568-117.487  83.846  1.00 61.96           N  
ATOM   1553  H   GLU A 105       9.148-117.847  83.001  1.00 61.96           H  
ATOM   1554  CA  GLU A 105       8.686-117.030  84.932  1.00 61.96           C  
ATOM   1555  HA  GLU A 105       8.958-116.009  85.198  1.00 61.96           H  
ATOM   1556  C   GLU A 105       8.854-117.861  86.209  1.00 61.96           C  
ATOM   1557  CB  GLU A 105       7.208-117.032  84.506  1.00 61.96           C  
ATOM   1558  HB2 GLU A 105       6.965-117.978  84.021  1.00 61.96           H  
ATOM   1559  HB3 GLU A 105       6.601-116.944  85.407  1.00 61.96           H  
ATOM   1560  O   GLU A 105       8.915-117.293  87.299  1.00 61.96           O  
ATOM   1561  CG  GLU A 105       6.854-115.855  83.586  1.00 61.96           C  
ATOM   1562  HG2 GLU A 105       7.302-114.948  83.993  1.00 61.96           H  
ATOM   1563  HG3 GLU A 105       7.286-116.028  82.600  1.00 61.96           H  
ATOM   1564  CD  GLU A 105       5.332-115.660  83.465  1.00 61.96           C  
ATOM   1565  OE1 GLU A 105       4.892-114.489  83.533  1.00 61.96           O  
ATOM   1566  OE2 GLU A 105       4.618-116.676  83.316  1.00 61.96           O  
ATOM   1567  N   ALA A 106       9.001-119.185  86.090  1.00 55.73           N  
ATOM   1568  H   ALA A 106       8.922-119.610  85.178  1.00 55.73           H  
ATOM   1569  CA  ALA A 106       9.205-120.055  87.247  1.00 55.73           C  
ATOM   1570  HA  ALA A 106       8.461-119.798  88.001  1.00 55.73           H  
ATOM   1571  C   ALA A 106      10.587-119.884  87.910  1.00 55.73           C  
ATOM   1572  CB  ALA A 106       8.957-121.503  86.813  1.00 55.73           C  
ATOM   1573  HB1 ALA A 106       9.038-122.163  87.677  1.00 55.73           H  
ATOM   1574  HB2 ALA A 106       7.960-121.596  86.383  1.00 55.73           H  
ATOM   1575  HB3 ALA A 106       9.696-121.798  86.068  1.00 55.73           H  
ATOM   1576  O   ALA A 106      10.721-120.167  89.099  1.00 55.73           O  
ATOM   1577  N   ALA A 107      11.602-119.403  87.179  1.00 59.70           N  
ATOM   1578  H   ALA A 107      11.444-119.196  86.203  1.00 59.70           H  
ATOM   1579  CA  ALA A 107      12.932-119.137  87.731  1.00 59.70           C  
ATOM   1580  HA  ALA A 107      13.151-119.886  88.492  1.00 59.70           H  
ATOM   1581  C   ALA A 107      13.044-117.763  88.415  1.00 59.70           C  
ATOM   1582  CB  ALA A 107      13.974-119.292  86.619  1.00 59.70           C  
ATOM   1583  HB1 ALA A 107      13.777-118.580  85.818  1.00 59.70           H  
ATOM   1584  HB2 ALA A 107      14.970-119.111  87.023  1.00 59.70           H  
ATOM   1585  HB3 ALA A 107      13.937-120.306  86.220  1.00 59.70           H  
ATOM   1586  O   ALA A 107      13.814-117.628  89.367  1.00 59.70           O  
ATOM   1587  N   LEU A 108      12.274-116.750  87.983  1.00 63.55           N  
ATOM   1588  H   LEU A 108      11.671-116.929  87.194  1.00 63.55           H  
ATOM   1589  CA  LEU A 108      12.320-115.377  88.527  1.00 63.55           C  
ATOM   1590  HA  LEU A 108      13.264-114.934  88.210  1.00 63.55           H  
ATOM   1591  C   LEU A 108      12.321-115.272  90.072  1.00 63.55           C  
ATOM   1592  CB  LEU A 108      11.168-114.529  87.944  1.00 63.55           C  
ATOM   1593  HB2 LEU A 108      10.976-113.692  88.615  1.00 63.55           H  
ATOM   1594  HB3 LEU A 108      10.261-115.134  87.918  1.00 63.55           H  
ATOM   1595  O   LEU A 108      13.072-114.437  90.587  1.00 63.55           O  
ATOM   1596  CG  LEU A 108      11.413-113.948  86.540  1.00 63.55           C  
ATOM   1597  HG  LEU A 108      11.687-114.745  85.848  1.00 63.55           H  
ATOM   1598  CD1 LEU A 108      10.133-113.277  86.038  1.00 63.55           C  
ATOM   1599 HD11 LEU A 108       9.874-112.429  86.673  1.00 63.55           H  
ATOM   1600 HD12 LEU A 108       9.309-113.991  86.053  1.00 63.55           H  
ATOM   1601 HD13 LEU A 108      10.272-112.935  85.013  1.00 63.55           H  
ATOM   1602  CD2 LEU A 108      12.518-112.886  86.527  1.00 63.55           C  
ATOM   1603 HD21 LEU A 108      13.479-113.341  86.767  1.00 63.55           H  
ATOM   1604 HD22 LEU A 108      12.590-112.451  85.530  1.00 63.55           H  
ATOM   1605 HD23 LEU A 108      12.295-112.101  87.249  1.00 63.55           H  
ATOM   1606  N   PRO A 109      11.552-116.074  90.842  1.00 64.83           N  
ATOM   1607  CA  PRO A 109      11.593-116.029  92.304  1.00 64.83           C  
ATOM   1608  HA  PRO A 109      11.347-115.017  92.626  1.00 64.83           H  
ATOM   1609  C   PRO A 109      12.960-116.415  92.884  1.00 64.83           C  
ATOM   1610  CB  PRO A 109      10.493-116.988  92.781  1.00 64.83           C  
ATOM   1611  HB2 PRO A 109      10.906-117.981  92.961  1.00 64.83           H  
ATOM   1612  HB3 PRO A 109       9.998-116.617  93.679  1.00 64.83           H  
ATOM   1613  O   PRO A 109      13.423-115.765  93.827  1.00 64.83           O  
ATOM   1614  CG  PRO A 109       9.533-117.058  91.596  1.00 64.83           C  
ATOM   1615  HG2 PRO A 109       8.964-117.988  91.584  1.00 64.83           H  
ATOM   1616  HG3 PRO A 109       8.868-116.194  91.602  1.00 64.83           H  
ATOM   1617  CD  PRO A 109      10.485-116.965  90.411  1.00 64.83           C  
ATOM   1618  HD2 PRO A 109      10.902-117.950  90.203  1.00 64.83           H  
ATOM   1619  HD3 PRO A 109       9.953-116.585  89.539  1.00 64.83           H  
ATOM   1620  N   GLU A 110      13.613-117.427  92.301  1.00 59.55           N  
ATOM   1621  H   GLU A 110      13.210-117.844  91.474  1.00 59.55           H  
ATOM   1622  CA  GLU A 110      14.896-117.982  92.755  1.00 59.55           C  
ATOM   1623  HA  GLU A 110      14.986-117.798  93.826  1.00 59.55           H  
ATOM   1624  C   GLU A 110      16.128-117.306  92.126  1.00 59.55           C  
ATOM   1625  CB  GLU A 110      14.942-119.513  92.570  1.00 59.55           C  
ATOM   1626  HB2 GLU A 110      15.923-119.852  92.902  1.00 59.55           H  
ATOM   1627  HB3 GLU A 110      14.827-119.763  91.515  1.00 59.55           H  
ATOM   1628  O   GLU A 110      17.236-117.543  92.605  1.00 59.55           O  
ATOM   1629  CG  GLU A 110      13.868-120.246  93.397  1.00 59.55           C  
ATOM   1630  HG2 GLU A 110      13.758-119.724  94.348  1.00 59.55           H  
ATOM   1631  HG3 GLU A 110      12.913-120.177  92.876  1.00 59.55           H  
ATOM   1632  CD  GLU A 110      14.192-121.725  93.695  1.00 59.55           C  
ATOM   1633  OE1 GLU A 110      13.564-122.258  94.639  1.00 59.55           O  
ATOM   1634  OE2 GLU A 110      15.068-122.311  93.018  1.00 59.55           O  
ATOM   1635  N   VAL A 111      15.964-116.418  91.128  1.00 61.22           N  
ATOM   1636  H   VAL A 111      15.042-116.341  90.722  1.00 61.22           H  
ATOM   1637  CA  VAL A 111      17.068-115.617  90.549  1.00 61.22           C  
ATOM   1638  HA  VAL A 111      17.698-116.288  89.964  1.00 61.22           H  
ATOM   1639  C   VAL A 111      17.892-114.977  91.675  1.00 61.22           C  
ATOM   1640  CB  VAL A 111      16.565-114.518  89.585  1.00 61.22           C  
ATOM   1641  HB  VAL A 111      15.741-113.978  90.052  1.00 61.22           H  
ATOM   1642  O   VAL A 111      17.341-114.147  92.413  1.00 61.22           O  
ATOM   1643  CG1 VAL A 111      17.652-113.497  89.199  1.00 61.22           C  
ATOM   1644 HG11 VAL A 111      17.960-112.908  90.062  1.00 61.22           H  
ATOM   1645 HG12 VAL A 111      17.266-112.809  88.447  1.00 61.22           H  
ATOM   1646 HG13 VAL A 111      18.521-114.012  88.790  1.00 61.22           H  
ATOM   1647  CG2 VAL A 111      16.081-115.137  88.272  1.00 61.22           C  
ATOM   1648 HG21 VAL A 111      15.651-114.368  87.630  1.00 61.22           H  
ATOM   1649 HG22 VAL A 111      15.322-115.892  88.472  1.00 61.22           H  
ATOM   1650 HG23 VAL A 111      16.912-115.614  87.752  1.00 61.22           H  
ATOM   1651  N   PRO A 112      19.188-115.316  91.829  1.00 69.16           N  
ATOM   1652  CA  PRO A 112      20.006-114.820  92.928  1.00 69.16           C  
ATOM   1653  HA  PRO A 112      19.600-115.227  93.854  1.00 69.16           H  
ATOM   1654  C   PRO A 112      20.019-113.293  93.003  1.00 69.16           C  
ATOM   1655  CB  PRO A 112      21.406-115.397  92.701  1.00 69.16           C  
ATOM   1656  HB2 PRO A 112      21.983-114.737  92.053  1.00 69.16           H  
ATOM   1657  HB3 PRO A 112      21.932-115.571  93.639  1.00 69.16           H  
ATOM   1658  O   PRO A 112      19.990-112.599  91.984  1.00 69.16           O  
ATOM   1659  CG  PRO A 112      21.120-116.699  91.958  1.00 69.16           C  
ATOM   1660  HG2 PRO A 112      21.973-117.024  91.363  1.00 69.16           H  
ATOM   1661  HG3 PRO A 112      20.823-117.472  92.667  1.00 69.16           H  
ATOM   1662  CD  PRO A 112      19.930-116.324  91.080  1.00 69.16           C  
ATOM   1663  HD2 PRO A 112      20.282-115.895  90.142  1.00 69.16           H  
ATOM   1664  HD3 PRO A 112      19.331-117.214  90.889  1.00 69.16           H  
ATOM   1665  N   ALA A 113      20.097-112.757  94.223  1.00 66.40           N  
ATOM   1666  H   ALA A 113      20.114-113.378  95.020  1.00 66.40           H  
ATOM   1667  CA  ALA A 113      20.037-111.313  94.468  1.00 66.40           C  
ATOM   1668  HA  ALA A 113      19.060-110.950  94.147  1.00 66.40           H  
ATOM   1669  C   ALA A 113      21.094-110.506  93.682  1.00 66.40           C  
ATOM   1670  CB  ALA A 113      20.169-111.083  95.979  1.00 66.40           C  
ATOM   1671  HB1 ALA A 113      20.087-110.017  96.190  1.00 66.40           H  
ATOM   1672  HB2 ALA A 113      21.139-111.438  96.328  1.00 66.40           H  
ATOM   1673  HB3 ALA A 113      19.375-111.610  96.508  1.00 66.40           H  
ATOM   1674  O   ALA A 113      20.867-109.337  93.393  1.00 66.40           O  
ATOM   1675  N   THR A 114      22.209-111.140  93.308  1.00 67.10           N  
ATOM   1676  H   THR A 114      22.301-112.119  93.535  1.00 67.10           H  
ATOM   1677  CA  THR A 114      23.316-110.568  92.527  1.00 67.10           C  
ATOM   1678  HA  THR A 114      23.583-109.594  92.937  1.00 67.10           H  
ATOM   1679  C   THR A 114      23.009-110.351  91.044  1.00 67.10           C  
ATOM   1680  CB  THR A 114      24.535-111.501  92.625  1.00 67.10           C  
ATOM   1681  HB  THR A 114      25.284-111.214  91.886  1.00 67.10           H  
ATOM   1682  O   THR A 114      23.507-109.396  90.466  1.00 67.10           O  
ATOM   1683  CG2 THR A 114      25.171-111.445  94.014  1.00 67.10           C  
ATOM   1684 HG21 THR A 114      25.486-110.424  94.229  1.00 67.10           H  
ATOM   1685 HG22 THR A 114      24.459-111.772  94.772  1.00 67.10           H  
ATOM   1686 HG23 THR A 114      26.044-112.096  94.036  1.00 67.10           H  
ATOM   1687  OG1 THR A 114      24.149-112.848  92.419  1.00 67.10           O  
ATOM   1688  HG1 THR A 114      24.277-113.057  91.491  1.00 67.10           H  
ATOM   1689  N   GLU A 115      22.210-111.213  90.410  1.00 72.12           N  
ATOM   1690  H   GLU A 115      21.791-111.966  90.936  1.00 72.12           H  
ATOM   1691  CA  GLU A 115      21.932-111.143  88.958  1.00 72.12           C  
ATOM   1692  HA  GLU A 115      22.755-110.650  88.441  1.00 72.12           H  
ATOM   1693  C   GLU A 115      20.666-110.334  88.647  1.00 72.12           C  
ATOM   1694  CB  GLU A 115      21.805-112.566  88.398  1.00 72.12           C  
ATOM   1695  HB2 GLU A 115      21.071-113.117  88.985  1.00 72.12           H  
ATOM   1696  HB3 GLU A 115      21.456-112.506  87.367  1.00 72.12           H  
ATOM   1697  O   GLU A 115      20.480-109.814  87.544  1.00 72.12           O  
ATOM   1698  CG  GLU A 115      23.153-113.305  88.423  1.00 72.12           C  
ATOM   1699  HG2 GLU A 115      23.858-112.772  87.785  1.00 72.12           H  
ATOM   1700  HG3 GLU A 115      23.545-113.292  89.440  1.00 72.12           H  
ATOM   1701  CD  GLU A 115      23.049-114.764  87.956  1.00 72.12           C  
ATOM   1702  OE1 GLU A 115      23.961-115.535  88.331  1.00 72.12           O  
ATOM   1703  OE2 GLU A 115      22.060-115.109  87.271  1.00 72.12           O  
ATOM   1704  N   ARG A 116      19.800-110.187  89.655  1.00 71.57           N  
ATOM   1705  H   ARG A 116      20.041-110.649  90.520  1.00 71.57           H  
ATOM   1706  CA  ARG A 116      18.513-109.489  89.572  1.00 71.57           C  
ATOM   1707  HA  ARG A 116      17.921-109.978  88.798  1.00 71.57           H  
ATOM   1708  C   ARG A 116      18.665-108.021  89.135  1.00 71.57           C  
ATOM   1709  CB  ARG A 116      17.823-109.665  90.940  1.00 71.57           C  
ATOM   1710  HB2 ARG A 116      18.109-110.630  91.358  1.00 71.57           H  
ATOM   1711  HB3 ARG A 116      18.169-108.891  91.626  1.00 71.57           H  
ATOM   1712  O   ARG A 116      17.788-107.498  88.456  1.00 71.57           O  
ATOM   1713  CG  ARG A 116      16.292-109.642  90.852  1.00 71.57           C  
ATOM   1714  HG2 ARG A 116      15.953-110.371  90.116  1.00 71.57           H  
ATOM   1715  HG3 ARG A 116      15.977-108.651  90.524  1.00 71.57           H  
ATOM   1716  CD  ARG A 116      15.625-109.948  92.207  1.00 71.57           C  
ATOM   1717  HD2 ARG A 116      14.577-109.662  92.118  1.00 71.57           H  
ATOM   1718  HD3 ARG A 116      16.084-109.328  92.977  1.00 71.57           H  
ATOM   1719  NE  ARG A 116      15.710-111.378  92.598  1.00 71.57           N  
ATOM   1720  HE  ARG A 116      16.450-111.934  92.193  1.00 71.57           H  
ATOM   1721  NH1 ARG A 116      13.857-111.470  93.965  1.00 71.57           N  
ATOM   1722 HH11 ARG A 116      13.713-110.479  93.832  1.00 71.57           H  
ATOM   1723 HH12 ARG A 116      13.215-112.046  94.490  1.00 71.57           H  
ATOM   1724  NH2 ARG A 116      14.980-113.332  93.517  1.00 71.57           N  
ATOM   1725 HH21 ARG A 116      14.253-113.930  93.882  1.00 71.57           H  
ATOM   1726 HH22 ARG A 116      15.754-113.799  93.067  1.00 71.57           H  
ATOM   1727  CZ  ARG A 116      14.853-112.049  93.355  1.00 71.57           C  
ATOM   1728  N   GLU A 117      19.786-107.385  89.476  1.00 73.54           N  
ATOM   1729  H   GLU A 117      20.467-107.899  90.016  1.00 73.54           H  
ATOM   1730  CA  GLU A 117      20.114-105.995  89.126  1.00 73.54           C  
ATOM   1731  HA  GLU A 117      19.228-105.379  89.280  1.00 73.54           H  
ATOM   1732  C   GLU A 117      20.523-105.835  87.644  1.00 73.54           C  
ATOM   1733  CB  GLU A 117      21.200-105.522  90.114  1.00 73.54           C  
ATOM   1734  HB2 GLU A 117      20.908-105.851  91.111  1.00 73.54           H  
ATOM   1735  HB3 GLU A 117      22.146-106.002  89.866  1.00 73.54           H  
ATOM   1736  O   GLU A 117      20.051-104.922  86.964  1.00 73.54           O  
ATOM   1737  CG  GLU A 117      21.390-104.000  90.173  1.00 73.54           C  
ATOM   1738  HG2 GLU A 117      20.408-103.529  90.217  1.00 73.54           H  
ATOM   1739  HG3 GLU A 117      21.884-103.664  89.261  1.00 73.54           H  
ATOM   1740  CD  GLU A 117      22.217-103.586  91.405  1.00 73.54           C  
ATOM   1741  OE1 GLU A 117      21.753-102.687  92.143  1.00 73.54           O  
ATOM   1742  OE2 GLU A 117      23.307-104.169  91.604  1.00 73.54           O  
ATOM   1743  N   GLU A 118      21.314-106.762  87.088  1.00 71.01           N  
ATOM   1744  H   GLU A 118      21.643-107.529  87.656  1.00 71.01           H  
ATOM   1745  CA  GLU A 118      21.712-106.727  85.669  1.00 71.01           C  
ATOM   1746  HA  GLU A 118      22.016-105.707  85.432  1.00 71.01           H  
ATOM   1747  C   GLU A 118      20.543-107.076  84.728  1.00 71.01           C  
ATOM   1748  CB  GLU A 118      22.933-107.639  85.437  1.00 71.01           C  
ATOM   1749  HB2 GLU A 118      23.696-107.397  86.177  1.00 71.01           H  
ATOM   1750  HB3 GLU A 118      22.638-108.681  85.558  1.00 71.01           H  
ATOM   1751  O   GLU A 118      20.410-106.493  83.645  1.00 71.01           O  
ATOM   1752  CG  GLU A 118      23.518-107.417  84.029  1.00 71.01           C  
ATOM   1753  HG2 GLU A 118      22.772-107.708  83.289  1.00 71.01           H  
ATOM   1754  HG3 GLU A 118      23.709-106.352  83.901  1.00 71.01           H  
ATOM   1755  CD  GLU A 118      24.812-108.188  83.722  1.00 71.01           C  
ATOM   1756  OE1 GLU A 118      25.362-107.918  82.626  1.00 71.01           O  
ATOM   1757  OE2 GLU A 118      25.220-109.051  84.529  1.00 71.01           O  
ATOM   1758  N   LEU A 119      19.637-107.965  85.161  1.00 67.31           N  
ATOM   1759  H   LEU A 119      19.824-108.441  86.033  1.00 67.31           H  
ATOM   1760  CA  LEU A 119      18.398-108.265  84.438  1.00 67.31           C  
ATOM   1761  HA  LEU A 119      18.672-108.622  83.445  1.00 67.31           H  
ATOM   1762  C   LEU A 119      17.532-107.002  84.257  1.00 67.31           C  
ATOM   1763  CB  LEU A 119      17.640-109.379  85.189  1.00 67.31           C  
ATOM   1764  HB2 LEU A 119      17.257-108.963  86.121  1.00 67.31           H  
ATOM   1765  HB3 LEU A 119      18.336-110.177  85.447  1.00 67.31           H  
ATOM   1766  O   LEU A 119      17.035-106.746  83.157  1.00 67.31           O  
ATOM   1767  CG  LEU A 119      16.470-109.984  84.387  1.00 67.31           C  
ATOM   1768  HG  LEU A 119      15.858-109.185  83.968  1.00 67.31           H  
ATOM   1769  CD1 LEU A 119      16.964-110.884  83.250  1.00 67.31           C  
ATOM   1770 HD11 LEU A 119      17.590-111.681  83.652  1.00 67.31           H  
ATOM   1771 HD12 LEU A 119      17.538-110.298  82.532  1.00 67.31           H  
ATOM   1772 HD13 LEU A 119      16.111-111.325  82.735  1.00 67.31           H  
ATOM   1773  CD2 LEU A 119      15.582-110.827  85.302  1.00 67.31           C  
ATOM   1774 HD21 LEU A 119      15.179-110.203  86.099  1.00 67.31           H  
ATOM   1775 HD22 LEU A 119      14.752-111.242  84.731  1.00 67.31           H  
ATOM   1776 HD23 LEU A 119      16.161-111.640  85.739  1.00 67.31           H  
ATOM   1777  N   VAL A 120      17.412-106.176  85.305  1.00 75.16           N  
ATOM   1778  H   VAL A 120      17.872-106.433  86.166  1.00 75.16           H  
ATOM   1779  CA  VAL A 120      16.687-104.892  85.260  1.00 75.16           C  
ATOM   1780  HA  VAL A 120      15.694-105.074  84.850  1.00 75.16           H  
ATOM   1781  C   VAL A 120      17.366-103.906  84.304  1.00 75.16           C  
ATOM   1782  CB  VAL A 120      16.499-104.312  86.678  1.00 75.16           C  
ATOM   1783  HB  VAL A 120      17.457-104.306  87.199  1.00 75.16           H  
ATOM   1784  O   VAL A 120      16.701-103.406  83.397  1.00 75.16           O  
ATOM   1785  CG1 VAL A 120      15.943-102.883  86.668  1.00 75.16           C  
ATOM   1786 HG11 VAL A 120      15.020-102.835  86.090  1.00 75.16           H  
ATOM   1787 HG12 VAL A 120      16.669-102.194  86.236  1.00 75.16           H  
ATOM   1788 HG13 VAL A 120      15.747-102.552  87.688  1.00 75.16           H  
ATOM   1789  CG2 VAL A 120      15.506-105.175  87.470  1.00 75.16           C  
ATOM   1790 HG21 VAL A 120      14.518-105.128  87.012  1.00 75.16           H  
ATOM   1791 HG22 VAL A 120      15.837-106.213  87.491  1.00 75.16           H  
ATOM   1792 HG23 VAL A 120      15.446-104.812  88.497  1.00 75.16           H  
ATOM   1793  N   GLN A 121      18.689-103.716  84.383  1.00 65.69           N  
ATOM   1794  H   GLN A 121      19.190-104.145  85.148  1.00 65.69           H  
ATOM   1795  CA  GLN A 121      19.431-102.845  83.447  1.00 65.69           C  
ATOM   1796  HA  GLN A 121      19.079-101.819  83.557  1.00 65.69           H  
ATOM   1797  C   GLN A 121      19.281-103.250  81.968  1.00 65.69           C  
ATOM   1798  CB  GLN A 121      20.931-102.902  83.754  1.00 65.69           C  
ATOM   1799  HB2 GLN A 121      21.458-102.378  82.956  1.00 65.69           H  
ATOM   1800  HB3 GLN A 121      21.258-103.941  83.745  1.00 65.69           H  
ATOM   1801  O   GLN A 121      19.503-102.450  81.047  1.00 65.69           O  
ATOM   1802  CG  GLN A 121      21.349-102.260  85.079  1.00 65.69           C  
ATOM   1803  HG2 GLN A 121      20.834-102.747  85.907  1.00 65.69           H  
ATOM   1804  HG3 GLN A 121      21.073-101.205  85.080  1.00 65.69           H  
ATOM   1805  CD  GLN A 121      22.857-102.377  85.288  1.00 65.69           C  
ATOM   1806  NE2 GLN A 121      23.329-102.281  86.509  1.00 65.69           N  
ATOM   1807 HE21 GLN A 121      22.699-102.202  87.295  1.00 65.69           H  
ATOM   1808 HE22 GLN A 121      24.320-102.438  86.630  1.00 65.69           H  
ATOM   1809  OE1 GLN A 121      23.636-102.556  84.360  1.00 65.69           O  
ATOM   1810  N   ARG A 122      18.984-104.526  81.695  1.00 70.25           N  
ATOM   1811  H   ARG A 122      18.897-105.163  82.474  1.00 70.25           H  
ATOM   1812  CA  ARG A 122      18.764-105.026  80.333  1.00 70.25           C  
ATOM   1813  HA  ARG A 122      19.414-104.468  79.660  1.00 70.25           H  
ATOM   1814  C   ARG A 122      17.343-104.751  79.833  1.00 70.25           C  
ATOM   1815  CB  ARG A 122      19.176-106.501  80.275  1.00 70.25           C  
ATOM   1816  HB2 ARG A 122      18.399-107.125  80.717  1.00 70.25           H  
ATOM   1817  HB3 ARG A 122      20.091-106.630  80.854  1.00 70.25           H  
ATOM   1818  O   ARG A 122      17.192-104.475  78.645  1.00 70.25           O  
ATOM   1819  CG  ARG A 122      19.452-106.937  78.831  1.00 70.25           C  
ATOM   1820  HG2 ARG A 122      18.515-106.977  78.275  1.00 70.25           H  
ATOM   1821  HG3 ARG A 122      20.121-106.219  78.356  1.00 70.25           H  
ATOM   1822  CD  ARG A 122      20.121-108.313  78.820  1.00 70.25           C  
ATOM   1823  HD2 ARG A 122      19.449-109.033  79.287  1.00 70.25           H  
ATOM   1824  HD3 ARG A 122      21.037-108.259  79.408  1.00 70.25           H  
ATOM   1825  NE  ARG A 122      20.435-108.746  77.446  1.00 70.25           N  
ATOM   1826  HE  ARG A 122      20.022-108.208  76.697  1.00 70.25           H  
ATOM   1827  NH1 ARG A 122      21.684-110.587  78.015  1.00 70.25           N  
ATOM   1828 HH11 ARG A 122      21.561-110.361  78.991  1.00 70.25           H  
ATOM   1829 HH12 ARG A 122      22.229-111.399  77.763  1.00 70.25           H  
ATOM   1830  NH2 ARG A 122      21.332-110.114  75.862  1.00 70.25           N  
ATOM   1831 HH21 ARG A 122      20.907-109.555  75.136  1.00 70.25           H  
ATOM   1832 HH22 ARG A 122      21.862-110.941  75.625  1.00 70.25           H  
ATOM   1833  CZ  ARG A 122      21.147-109.809  77.116  1.00 70.25           C  
ATOM   1834  N   LEU A 123      16.348-104.735  80.723  1.00 70.38           N  
ATOM   1835  H   LEU A 123      16.572-104.964  81.681  1.00 70.38           H  
ATOM   1836  CA  LEU A 123      14.992-104.248  80.437  1.00 70.38           C  
ATOM   1837  HA  LEU A 123      14.636-104.702  79.512  1.00 70.38           H  
ATOM   1838  C   LEU A 123      14.981-102.725  80.214  1.00 70.38           C  
ATOM   1839  CB  LEU A 123      14.049-104.645  81.593  1.00 70.38           C  
ATOM   1840  HB2 LEU A 123      14.487-104.309  82.532  1.00 70.38           H  
ATOM   1841  HB3 LEU A 123      13.103-104.117  81.474  1.00 70.38           H  
ATOM   1842  O   LEU A 123      14.435-102.253  79.218  1.00 70.38           O  
ATOM   1843  CG  LEU A 123      13.756-106.155  81.690  1.00 70.38           C  
ATOM   1844  HG  LEU A 123      14.683-106.720  81.593  1.00 70.38           H  
ATOM   1845  CD1 LEU A 123      13.133-106.486  83.047  1.00 70.38           C  
ATOM   1846 HD11 LEU A 123      12.209-105.924  83.185  1.00 70.38           H  
ATOM   1847 HD12 LEU A 123      12.922-107.553  83.105  1.00 70.38           H  
ATOM   1848 HD13 LEU A 123      13.835-106.230  83.841  1.00 70.38           H  
ATOM   1849  CD2 LEU A 123      12.782-106.605  80.598  1.00 70.38           C  
ATOM   1850 HD21 LEU A 123      13.213-106.429  79.613  1.00 70.38           H  
ATOM   1851 HD22 LEU A 123      11.843-106.059  80.684  1.00 70.38           H  
ATOM   1852 HD23 LEU A 123      12.585-107.672  80.703  1.00 70.38           H  
ATOM   1853  N   GLU A 124      15.646-101.952  81.077  1.00 70.54           N  
ATOM   1854  H   GLU A 124      16.041-102.386  81.899  1.00 70.54           H  
ATOM   1855  CA  GLU A 124      15.698-100.481  80.986  1.00 70.54           C  
ATOM   1856  HA  GLU A 124      14.689-100.077  81.069  1.00 70.54           H  
ATOM   1857  C   GLU A 124      16.279 -99.982  79.654  1.00 70.54           C  
ATOM   1858  CB  GLU A 124      16.544 -99.923  82.136  1.00 70.54           C  
ATOM   1859  HB2 GLU A 124      17.498-100.448  82.152  1.00 70.54           H  
ATOM   1860  HB3 GLU A 124      16.735 -98.866  81.949  1.00 70.54           H  
ATOM   1861  O   GLU A 124      15.776 -99.022  79.066  1.00 70.54           O  
ATOM   1862  CG  GLU A 124      15.844-100.049  83.495  1.00 70.54           C  
ATOM   1863  HG2 GLU A 124      15.618-101.095  83.703  1.00 70.54           H  
ATOM   1864  HG3 GLU A 124      14.897 -99.510  83.444  1.00 70.54           H  
ATOM   1865  CD  GLU A 124      16.707 -99.480  84.629  1.00 70.54           C  
ATOM   1866  OE1 GLU A 124      16.115 -98.855  85.536  1.00 70.54           O  
ATOM   1867  OE2 GLU A 124      17.945 -99.663  84.566  1.00 70.54           O  
ATOM   1868  N   ARG A 125      17.296-100.669  79.114  1.00 63.98           N  
ATOM   1869  H   ARG A 125      17.672-101.438  79.649  1.00 63.98           H  
ATOM   1870  CA  ARG A 125      17.882-100.327  77.806  1.00 63.98           C  
ATOM   1871  HA  ARG A 125      18.158 -99.272  77.829  1.00 63.98           H  
ATOM   1872  C   ARG A 125      16.898-100.425  76.637  1.00 63.98           C  
ATOM   1873  CB  ARG A 125      19.143-101.169  77.552  1.00 63.98           C  
ATOM   1874  HB2 ARG A 125      19.292-101.286  76.478  1.00 63.98           H  
ATOM   1875  HB3 ARG A 125      19.028-102.159  77.992  1.00 63.98           H  
ATOM   1876  O   ARG A 125      17.103 -99.732  75.644  1.00 63.98           O  
ATOM   1877  CG  ARG A 125      20.375-100.457  78.129  1.00 63.98           C  
ATOM   1878  HG2 ARG A 125      20.230-100.263  79.192  1.00 63.98           H  
ATOM   1879  HG3 ARG A 125      20.490 -99.500  77.621  1.00 63.98           H  
ATOM   1880  CD  ARG A 125      21.660-101.266  77.925  1.00 63.98           C  
ATOM   1881  HD2 ARG A 125      22.504-100.591  78.067  1.00 63.98           H  
ATOM   1882  HD3 ARG A 125      21.687-101.653  76.907  1.00 63.98           H  
ATOM   1883  NE  ARG A 125      21.764-102.367  78.900  1.00 63.98           N  
ATOM   1884  HE  ARG A 125      21.026-102.428  79.587  1.00 63.98           H  
ATOM   1885  NH1 ARG A 125      23.854-103.117  78.297  1.00 63.98           N  
ATOM   1886 HH11 ARG A 125      24.654-103.697  78.508  1.00 63.98           H  
ATOM   1887 HH12 ARG A 125      23.885-102.423  77.564  1.00 63.98           H  
ATOM   1888  NH2 ARG A 125      22.817-104.021  80.055  1.00 63.98           N  
ATOM   1889 HH21 ARG A 125      23.639-104.565  80.275  1.00 63.98           H  
ATOM   1890 HH22 ARG A 125      22.076-104.005  80.741  1.00 63.98           H  
ATOM   1891  CZ  ARG A 125      22.806-103.163  79.075  1.00 63.98           C  
ATOM   1892  N   MET A 126      15.826-101.215  76.745  1.00 65.76           N  
ATOM   1893  H   MET A 126      15.673-101.710  77.612  1.00 65.76           H  
ATOM   1894  CA  MET A 126      14.790-101.293  75.705  1.00 65.76           C  
ATOM   1895  HA  MET A 126      15.277-101.308  74.731  1.00 65.76           H  
ATOM   1896  C   MET A 126      13.857-100.068  75.697  1.00 65.76           C  
ATOM   1897  CB  MET A 126      13.989-102.599  75.843  1.00 65.76           C  
ATOM   1898  HB2 MET A 126      13.203-102.599  75.088  1.00 65.76           H  
ATOM   1899  HB3 MET A 126      13.517-102.645  76.825  1.00 65.76           H  
ATOM   1900  O   MET A 126      13.269 -99.766  74.662  1.00 65.76           O  
ATOM   1901  CG  MET A 126      14.872-103.839  75.636  1.00 65.76           C  
ATOM   1902  HG2 MET A 126      15.338-103.775  74.653  1.00 65.76           H  
ATOM   1903  HG3 MET A 126      15.665-103.828  76.384  1.00 65.76           H  
ATOM   1904  SD  MET A 126      14.031-105.444  75.768  1.00 65.76           S  
ATOM   1905  CE  MET A 126      12.851-105.348  74.394  1.00 65.76           C  
ATOM   1906  HE1 MET A 126      12.329-106.300  74.300  1.00 65.76           H  
ATOM   1907  HE2 MET A 126      12.119-104.563  74.587  1.00 65.76           H  
ATOM   1908  HE3 MET A 126      13.381-105.134  73.466  1.00 65.76           H  
ATOM   1909  N   LEU A 127      13.750 -99.327  76.808  1.00 67.81           N  
ATOM   1910  H   LEU A 127      14.280 -99.606  77.621  1.00 67.81           H  
ATOM   1911  CA  LEU A 127      12.894 -98.135  76.930  1.00 67.81           C  
ATOM   1912  HA  LEU A 127      11.993 -98.287  76.337  1.00 67.81           H  
ATOM   1913  C   LEU A 127      13.536 -96.842  76.395  1.00 67.81           C  
ATOM   1914  CB  LEU A 127      12.496 -97.973  78.413  1.00 67.81           C  
ATOM   1915  HB2 LEU A 127      13.330 -98.277  79.045  1.00 67.81           H  
ATOM   1916  HB3 LEU A 127      12.304 -96.921  78.628  1.00 67.81           H  
ATOM   1917  O   LEU A 127      12.829 -95.883  76.093  1.00 67.81           O  
ATOM   1918  CG  LEU A 127      11.242 -98.779  78.792  1.00 67.81           C  
ATOM   1919  HG  LEU A 127      11.267 -99.751  78.300  1.00 67.81           H  
ATOM   1920  CD1 LEU A 127      11.183 -99.005  80.302  1.00 67.81           C  
ATOM   1921 HD11 LEU A 127      10.285 -99.567  80.557  1.00 67.81           H  
ATOM   1922 HD12 LEU A 127      11.175 -98.050  80.827  1.00 67.81           H  
ATOM   1923 HD13 LEU A 127      12.052 -99.582  80.619  1.00 67.81           H  
ATOM   1924  CD2 LEU A 127       9.973 -98.030  78.372  1.00 67.81           C  
ATOM   1925 HD21 LEU A 127       9.097 -98.626  78.626  1.00 67.81           H  
ATOM   1926 HD22 LEU A 127       9.976 -97.860  77.296  1.00 67.81           H  
ATOM   1927 HD23 LEU A 127       9.914 -97.071  78.886  1.00 67.81           H  
ATOM   1928  N   ALA A 128      14.865 -96.780  76.282  1.00 54.65           N  
ATOM   1929  H   ALA A 128      15.396 -97.596  76.549  1.00 54.65           H  
ATOM   1930  CA  ALA A 128      15.582 -95.517  76.072  1.00 54.65           C  
ATOM   1931  HA  ALA A 128      15.167 -94.780  76.759  1.00 54.65           H  
ATOM   1932  C   ALA A 128      15.466 -94.907  74.653  1.00 54.65           C  
ATOM   1933  CB  ALA A 128      17.046 -95.751  76.467  1.00 54.65           C  
ATOM   1934  HB1 ALA A 128      17.496 -96.492  75.806  1.00 54.65           H  
ATOM   1935  HB2 ALA A 128      17.601 -94.817  76.389  1.00 54.65           H  
ATOM   1936  HB3 ALA A 128      17.099 -96.109  77.495  1.00 54.65           H  
ATOM   1937  O   ALA A 128      15.735 -93.718  74.471  1.00 54.65           O  
ATOM   1938  N   ALA A 129      15.075 -95.687  73.641  1.00 57.31           N  
ATOM   1939  H   ALA A 129      14.788 -96.629  73.867  1.00 57.31           H  
ATOM   1940  CA  ALA A 129      15.219 -95.353  72.215  1.00 57.31           C  
ATOM   1941  HA  ALA A 129      16.170 -94.834  72.099  1.00 57.31           H  
ATOM   1942  C   ALA A 129      14.146 -94.391  71.629  1.00 57.31           C  
ATOM   1943  CB  ALA A 129      15.334 -96.678  71.444  1.00 57.31           C  
ATOM   1944  HB1 ALA A 129      14.394 -97.225  71.504  1.00 57.31           H  
ATOM   1945  HB2 ALA A 129      15.559 -96.478  70.396  1.00 57.31           H  
ATOM   1946  HB3 ALA A 129      16.135 -97.288  71.863  1.00 57.31           H  
ATOM   1947  O   ALA A 129      13.805 -94.487  70.454  1.00 57.31           O  
ATOM   1948  N   LEU A 130      13.589 -93.475  72.435  1.00 55.94           N  
ATOM   1949  H   LEU A 130      13.969 -93.424  73.369  1.00 55.94           H  
ATOM   1950  CA  LEU A 130      12.241 -92.905  72.220  1.00 55.94           C  
ATOM   1951  HA  LEU A 130      11.819 -93.375  71.332  1.00 55.94           H  
ATOM   1952  C   LEU A 130      12.145 -91.379  71.934  1.00 55.94           C  
ATOM   1953  CB  LEU A 130      11.373 -93.329  73.436  1.00 55.94           C  
ATOM   1954  HB2 LEU A 130      10.975 -92.448  73.939  1.00 55.94           H  
ATOM   1955  HB3 LEU A 130      11.997 -93.842  74.168  1.00 55.94           H  
ATOM   1956  O   LEU A 130      11.041 -90.849  71.888  1.00 55.94           O  
ATOM   1957  CG  LEU A 130      10.205 -94.267  73.078  1.00 55.94           C  
ATOM   1958  HG  LEU A 130      10.575 -95.078  72.452  1.00 55.94           H  
ATOM   1959  CD1 LEU A 130       9.610 -94.874  74.350  1.00 55.94           C  
ATOM   1960 HD11 LEU A 130      10.375 -95.441  74.880  1.00 55.94           H  
ATOM   1961 HD12 LEU A 130       9.229 -94.087  75.001  1.00 55.94           H  
ATOM   1962 HD13 LEU A 130       8.796 -95.552  74.088  1.00 55.94           H  
ATOM   1963  CD2 LEU A 130       9.086 -93.531  72.339  1.00 55.94           C  
ATOM   1964 HD21 LEU A 130       8.708 -92.711  72.948  1.00 55.94           H  
ATOM   1965 HD22 LEU A 130       9.463 -93.126  71.400  1.00 55.94           H  
ATOM   1966 HD23 LEU A 130       8.273 -94.222  72.116  1.00 55.94           H  
ATOM   1967  N   ARG A 131      13.259 -90.635  71.808  1.00 50.61           N  
ATOM   1968  H   ARG A 131      14.132 -91.142  71.782  1.00 50.61           H  
ATOM   1969  CA  ARG A 131      13.289 -89.153  72.008  1.00 50.61           C  
ATOM   1970  HA  ARG A 131      12.385 -88.904  72.563  1.00 50.61           H  
ATOM   1971  C   ARG A 131      13.201 -88.148  70.816  1.00 50.61           C  
ATOM   1972  CB  ARG A 131      14.477 -88.781  72.919  1.00 50.61           C  
ATOM   1973  HB2 ARG A 131      15.376 -89.296  72.581  1.00 50.61           H  
ATOM   1974  HB3 ARG A 131      14.653 -87.709  72.838  1.00 50.61           H  
ATOM   1975  O   ARG A 131      12.480 -87.169  70.986  1.00 50.61           O  
ATOM   1976  CG  ARG A 131      14.213 -89.100  74.401  1.00 50.61           C  
ATOM   1977  HG2 ARG A 131      13.307 -88.583  74.716  1.00 50.61           H  
ATOM   1978  HG3 ARG A 131      14.072 -90.173  74.529  1.00 50.61           H  
ATOM   1979  CD  ARG A 131      15.388 -88.630  75.273  1.00 50.61           C  
ATOM   1980  HD2 ARG A 131      16.262 -89.235  75.028  1.00 50.61           H  
ATOM   1981  HD3 ARG A 131      15.604 -87.588  75.038  1.00 50.61           H  
ATOM   1982  NE  ARG A 131      15.082 -88.744  76.713  1.00 50.61           N  
ATOM   1983  HE  ARG A 131      14.126 -88.965  76.953  1.00 50.61           H  
ATOM   1984  NH1 ARG A 131      17.186 -88.291  77.525  1.00 50.61           N  
ATOM   1985 HH11 ARG A 131      17.525 -88.211  76.576  1.00 50.61           H  
ATOM   1986 HH12 ARG A 131      17.813 -88.160  78.305  1.00 50.61           H  
ATOM   1987  NH2 ARG A 131      15.514 -88.666  78.951  1.00 50.61           N  
ATOM   1988 HH21 ARG A 131      16.161 -88.540  79.716  1.00 50.61           H  
ATOM   1989 HH22 ARG A 131      14.549 -88.890  79.147  1.00 50.61           H  
ATOM   1990  CZ  ARG A 131      15.926 -88.567  77.717  1.00 50.61           C  
ATOM   1991  N   PRO A 132      13.980 -88.212  69.711  1.00 46.30           N  
ATOM   1992  CA  PRO A 132      14.575 -86.970  69.136  1.00 46.30           C  
ATOM   1993  HA  PRO A 132      14.841 -86.346  69.989  1.00 46.30           H  
ATOM   1994  C   PRO A 132      13.783 -86.021  68.182  1.00 46.30           C  
ATOM   1995  CB  PRO A 132      15.902 -87.414  68.490  1.00 46.30           C  
ATOM   1996  HB2 PRO A 132      15.757 -87.611  67.428  1.00 46.30           H  
ATOM   1997  HB3 PRO A 132      16.686 -86.671  68.632  1.00 46.30           H  
ATOM   1998  O   PRO A 132      14.404 -85.434  67.298  1.00 46.30           O  
ATOM   1999  CG  PRO A 132      16.239 -88.725  69.183  1.00 46.30           C  
ATOM   2000  HG2 PRO A 132      16.688 -88.532  70.157  1.00 46.30           H  
ATOM   2001  HG3 PRO A 132      16.884 -89.356  68.570  1.00 46.30           H  
ATOM   2002  CD  PRO A 132      14.852 -89.328  69.355  1.00 46.30           C  
ATOM   2003  HD2 PRO A 132      14.516 -89.755  68.409  1.00 46.30           H  
ATOM   2004  HD3 PRO A 132      14.900 -90.113  70.109  1.00 46.30           H  
ATOM   2005  N   VAL A 133      12.463 -85.822  68.294  1.00 50.96           N  
ATOM   2006  H   VAL A 133      11.982 -86.230  69.083  1.00 50.96           H  
ATOM   2007  CA  VAL A 133      11.653 -85.131  67.245  1.00 50.96           C  
ATOM   2008  HA  VAL A 133      12.229 -85.096  66.320  1.00 50.96           H  
ATOM   2009  C   VAL A 133      11.297 -83.662  67.607  1.00 50.96           C  
ATOM   2010  CB  VAL A 133      10.386 -85.976  66.938  1.00 50.96           C  
ATOM   2011  HB  VAL A 133       9.698 -85.921  67.781  1.00 50.96           H  
ATOM   2012  O   VAL A 133      10.313 -83.464  68.312  1.00 50.96           O  
ATOM   2013  CG1 VAL A 133       9.667 -85.473  65.680  1.00 50.96           C  
ATOM   2014 HG11 VAL A 133       9.352 -84.439  65.819  1.00 50.96           H  
ATOM   2015 HG12 VAL A 133      10.328 -85.535  64.815  1.00 50.96           H  
ATOM   2016 HG13 VAL A 133       8.776 -86.074  65.496  1.00 50.96           H  
ATOM   2017  CG2 VAL A 133      10.708 -87.464  66.704  1.00 50.96           C  
ATOM   2018 HG21 VAL A 133      11.077 -87.924  67.620  1.00 50.96           H  
ATOM   2019 HG22 VAL A 133      11.456 -87.564  65.917  1.00 50.96           H  
ATOM   2020 HG23 VAL A 133       9.803 -87.995  66.407  1.00 50.96           H  
ATOM   2021  N   ALA A 134      12.078 -82.637  67.185  1.00 34.46           N  
ATOM   2022  H   ALA A 134      12.865 -82.855  66.590  1.00 34.46           H  
ATOM   2023  CA  ALA A 134      12.042 -81.294  67.834  1.00 34.46           C  
ATOM   2024  HA  ALA A 134      11.116 -81.258  68.409  1.00 34.46           H  
ATOM   2025  C   ALA A 134      11.955 -79.962  67.002  1.00 34.46           C  
ATOM   2026  CB  ALA A 134      13.151 -81.255  68.895  1.00 34.46           C  
ATOM   2027  HB1 ALA A 134      14.131 -81.225  68.420  1.00 34.46           H  
ATOM   2028  HB2 ALA A 134      13.019 -80.377  69.527  1.00 34.46           H  
ATOM   2029  HB3 ALA A 134      13.087 -82.141  69.527  1.00 34.46           H  
ATOM   2030  O   ALA A 134      10.878 -79.376  66.963  1.00 34.46           O  
ATOM   2031  N   GLN A 135      13.057 -79.371  66.491  1.00 34.72           N  
ATOM   2032  H   GLN A 135      13.907 -79.913  66.432  1.00 34.72           H  
ATOM   2033  CA  GLN A 135      13.206 -77.890  66.314  1.00 34.72           C  
ATOM   2034  HA  GLN A 135      12.394 -77.394  66.846  1.00 34.72           H  
ATOM   2035  C   GLN A 135      13.176 -77.337  64.858  1.00 34.72           C  
ATOM   2036  CB  GLN A 135      14.532 -77.451  66.973  1.00 34.72           C  
ATOM   2037  HB2 GLN A 135      15.339 -78.047  66.548  1.00 34.72           H  
ATOM   2038  HB3 GLN A 135      14.726 -76.407  66.729  1.00 34.72           H  
ATOM   2039  O   GLN A 135      13.637 -78.015  63.944  1.00 34.72           O  
ATOM   2040  CG  GLN A 135      14.542 -77.585  68.507  1.00 34.72           C  
ATOM   2041  HG2 GLN A 135      14.206 -78.581  68.794  1.00 34.72           H  
ATOM   2042  HG3 GLN A 135      13.843 -76.859  68.923  1.00 34.72           H  
ATOM   2043  CD  GLN A 135      15.924 -77.377  69.126  1.00 34.72           C  
ATOM   2044  NE2 GLN A 135      16.014 -76.779  70.293  1.00 34.72           N  
ATOM   2045 HE21 GLN A 135      16.955 -76.623  70.624  1.00 34.72           H  
ATOM   2046 HE22 GLN A 135      15.199 -76.372  70.729  1.00 34.72           H  
ATOM   2047  OE1 GLN A 135      16.949 -77.783  68.608  1.00 34.72           O  
ATOM   2048  N   ALA A 136      12.717 -76.081  64.668  1.00 35.84           N  
ATOM   2049  H   ALA A 136      12.313 -75.600  65.459  1.00 35.84           H  
ATOM   2050  CA  ALA A 136      12.812 -75.245  63.442  1.00 35.84           C  
ATOM   2051  HA  ALA A 136      13.806 -75.352  63.008  1.00 35.84           H  
ATOM   2052  C   ALA A 136      12.564 -73.735  63.765  1.00 35.84           C  
ATOM   2053  CB  ALA A 136      11.763 -75.738  62.433  1.00 35.84           C  
ATOM   2054  HB1 ALA A 136      10.765 -75.637  62.860  1.00 35.84           H  
ATOM   2055  HB2 ALA A 136      11.941 -76.784  62.186  1.00 35.84           H  
ATOM   2056  HB3 ALA A 136      11.820 -75.145  61.520  1.00 35.84           H  
ATOM   2057  O   ALA A 136      11.841 -73.484  64.731  1.00 35.84           O  
ATOM   2058  N   ALA A 137      13.127 -72.754  63.015  1.00 29.03           N  
ATOM   2059  H   ALA A 137      13.670 -73.003  62.201  1.00 29.03           H  
ATOM   2060  CA  ALA A 137      12.975 -71.299  63.308  1.00 29.03           C  
ATOM   2061  HA  ALA A 137      11.927 -71.145  63.566  1.00 29.03           H  
ATOM   2062  C   ALA A 137      13.232 -70.263  62.147  1.00 29.03           C  
ATOM   2063  CB  ALA A 137      13.772 -70.971  64.584  1.00 29.03           C  
ATOM   2064  HB1 ALA A 137      14.836 -71.147  64.426  1.00 29.03           H  
ATOM   2065  HB2 ALA A 137      13.610 -69.929  64.856  1.00 29.03           H  
ATOM   2066  HB3 ALA A 137      13.428 -71.584  65.417  1.00 29.03           H  
ATOM   2067  O   ALA A 137      12.393 -70.158  61.259  1.00 29.03           O  
ATOM   2068  N   ASP A 138      14.303 -69.443  62.216  1.00 27.82           N  
ATOM   2069  H   ASP A 138      14.946 -69.648  62.968  1.00 27.82           H  
ATOM   2070  CA  ASP A 138      14.463 -68.048  61.685  1.00 27.82           C  
ATOM   2071  HA  ASP A 138      13.506 -67.539  61.799  1.00 27.82           H  
ATOM   2072  C   ASP A 138      14.892 -67.899  60.181  1.00 27.82           C  
ATOM   2073  CB  ASP A 138      15.477 -67.340  62.609  1.00 27.82           C  
ATOM   2074  HB2 ASP A 138      15.348 -66.261  62.520  1.00 27.82           H  
ATOM   2075  HB3 ASP A 138      16.483 -67.601  62.281  1.00 27.82           H  
ATOM   2076  O   ASP A 138      15.065 -68.914  59.512  1.00 27.82           O  
ATOM   2077  CG  ASP A 138      15.355 -67.714  64.089  1.00 27.82           C  
ATOM   2078  OD1 ASP A 138      14.619 -67.013  64.813  1.00 27.82           O  
ATOM   2079  OD2 ASP A 138      15.980 -68.733  64.465  1.00 27.82           O  
ATOM   2080  N   ALA A 139      15.116 -66.727  59.524  1.00 26.38           N  
ATOM   2081  H   ALA A 139      15.259 -66.892  58.538  1.00 26.38           H  
ATOM   2082  CA  ALA A 139      15.234 -65.281  59.885  1.00 26.38           C  
ATOM   2083  HA  ALA A 139      14.548 -65.049  60.700  1.00 26.38           H  
ATOM   2084  C   ALA A 139      14.924 -64.320  58.672  1.00 26.38           C  
ATOM   2085  CB  ALA A 139      16.685 -65.020  60.335  1.00 26.38           C  
ATOM   2086  HB1 ALA A 139      17.357 -65.105  59.481  1.00 26.38           H  
ATOM   2087  HB2 ALA A 139      17.006 -65.739  61.088  1.00 26.38           H  
ATOM   2088  HB3 ALA A 139      16.769 -64.020  60.762  1.00 26.38           H  
ATOM   2089  O   ALA A 139      14.574 -64.808  57.600  1.00 26.38           O  
ATOM   2090  N   SER A 140      15.075 -62.973  58.784  1.00 27.80           N  
ATOM   2091  H   SER A 140      15.341 -62.600  59.684  1.00 27.80           H  
ATOM   2092  CA  SER A 140      14.621 -61.983  57.750  1.00 27.80           C  
ATOM   2093  HA  SER A 140      14.678 -62.450  56.767  1.00 27.80           H  
ATOM   2094  C   SER A 140      15.367 -60.608  57.666  1.00 27.80           C  
ATOM   2095  CB  SER A 140      13.142 -61.679  58.041  1.00 27.80           C  
ATOM   2096  HB2 SER A 140      12.763 -60.974  57.302  1.00 27.80           H  
ATOM   2097  HB3 SER A 140      12.562 -62.600  57.973  1.00 27.80           H  
ATOM   2098  O   SER A 140      15.323 -59.851  58.634  1.00 27.80           O  
ATOM   2099  OG  SER A 140      12.996 -61.129  59.342  1.00 27.80           O  
ATOM   2100  HG  SER A 140      13.619 -60.401  59.411  1.00 27.80           H  
ATOM   2101  N   GLY A 141      15.976 -60.219  56.524  1.00 26.25           N  
ATOM   2102  H   GLY A 141      15.890 -60.814  55.712  1.00 26.25           H  
ATOM   2103  CA  GLY A 141      16.750 -58.951  56.348  1.00 26.25           C  
ATOM   2104  HA2 GLY A 141      16.743 -58.390  57.282  1.00 26.25           H  
ATOM   2105  HA3 GLY A 141      17.789 -59.210  56.142  1.00 26.25           H  
ATOM   2106  C   GLY A 141      16.284 -57.979  55.229  1.00 26.25           C  
ATOM   2107  O   GLY A 141      15.404 -58.321  54.447  1.00 26.25           O  
ATOM   2108  N   THR A 142      16.873 -56.769  55.150  1.00 26.31           N  
ATOM   2109  H   THR A 142      17.612 -56.564  55.808  1.00 26.31           H  
ATOM   2110  CA  THR A 142      16.400 -55.590  54.360  1.00 26.31           C  
ATOM   2111  HA  THR A 142      15.453 -55.835  53.878  1.00 26.31           H  
ATOM   2112  C   THR A 142      17.369 -55.078  53.270  1.00 26.31           C  
ATOM   2113  CB  THR A 142      16.172 -54.393  55.305  1.00 26.31           C  
ATOM   2114  HB  THR A 142      15.958 -53.503  54.712  1.00 26.31           H  
ATOM   2115  O   THR A 142      18.579 -55.107  53.484  1.00 26.31           O  
ATOM   2116  CG2 THR A 142      15.017 -54.605  56.281  1.00 26.31           C  
ATOM   2117 HG21 THR A 142      14.101 -54.806  55.727  1.00 26.31           H  
ATOM   2118 HG22 THR A 142      15.230 -55.443  56.944  1.00 26.31           H  
ATOM   2119 HG23 THR A 142      14.881 -53.703  56.878  1.00 26.31           H  
ATOM   2120  OG1 THR A 142      17.337 -54.168  56.075  1.00 26.31           O  
ATOM   2121  HG1 THR A 142      18.069 -54.037  55.467  1.00 26.31           H  
ATOM   2122  N   GLY A 143      16.862 -54.483  52.173  1.00 25.19           N  
ATOM   2123  H   GLY A 143      15.859 -54.443  52.060  1.00 25.19           H  
ATOM   2124  CA  GLY A 143      17.646 -53.766  51.136  1.00 25.19           C  
ATOM   2125  HA2 GLY A 143      18.572 -53.396  51.575  1.00 25.19           H  
ATOM   2126  HA3 GLY A 143      17.901 -54.454  50.331  1.00 25.19           H  
ATOM   2127  C   GLY A 143      16.883 -52.566  50.530  1.00 25.19           C  
ATOM   2128  O   GLY A 143      15.655 -52.590  50.547  1.00 25.19           O  
ATOM   2129  N   ALA A 144      17.581 -51.499  50.087  1.00 25.47           N  
ATOM   2130  H   ALA A 144      18.589 -51.551  50.080  1.00 25.47           H  
ATOM   2131  CA  ALA A 144      16.981 -50.145  50.049  1.00 25.47           C  
ATOM   2132  HA  ALA A 144      15.935 -50.242  49.759  1.00 25.47           H  
ATOM   2133  C   ALA A 144      17.585 -49.072  49.084  1.00 25.47           C  
ATOM   2134  CB  ALA A 144      17.025 -49.627  51.502  1.00 25.47           C  
ATOM   2135  HB1 ALA A 144      16.555 -50.342  52.178  1.00 25.47           H  
ATOM   2136  HB2 ALA A 144      18.056 -49.456  51.810  1.00 25.47           H  
ATOM   2137  HB3 ALA A 144      16.475 -48.689  51.577  1.00 25.47           H  
ATOM   2138  O   ALA A 144      17.494 -47.887  49.393  1.00 25.47           O  
ATOM   2139  N   ASN A 145      18.252 -49.414  47.972  1.00 23.65           N  
ATOM   2140  H   ASN A 145      18.215 -50.367  47.641  1.00 23.65           H  
ATOM   2141  CA  ASN A 145      19.058 -48.431  47.204  1.00 23.65           C  
ATOM   2142  HA  ASN A 145      19.495 -47.744  47.928  1.00 23.65           H  
ATOM   2143  C   ASN A 145      18.248 -47.597  46.159  1.00 23.65           C  
ATOM   2144  CB  ASN A 145      20.234 -49.183  46.550  1.00 23.65           C  
ATOM   2145  HB2 ASN A 145      20.600 -49.960  47.221  1.00 23.65           H  
ATOM   2146  HB3 ASN A 145      19.900 -49.653  45.624  1.00 23.65           H  
ATOM   2147  O   ASN A 145      17.609 -48.232  45.320  1.00 23.65           O  
ATOM   2148  CG  ASN A 145      21.408 -48.261  46.278  1.00 23.65           C  
ATOM   2149  ND2 ASN A 145      21.931 -48.238  45.077  1.00 23.65           N  
ATOM   2150 HD21 ASN A 145      22.622 -47.518  44.922  1.00 23.65           H  
ATOM   2151 HD22 ASN A 145      21.454 -48.683  44.306  1.00 23.65           H  
ATOM   2152  OD1 ASN A 145      21.891 -47.578  47.162  1.00 23.65           O  
ATOM   2153  N   PRO A 146      18.285 -46.238  46.155  1.00 28.94           N  
ATOM   2154  CA  PRO A 146      17.415 -45.387  45.312  1.00 28.94           C  
ATOM   2155  HA  PRO A 146      16.575 -45.971  44.936  1.00 28.94           H  
ATOM   2156  C   PRO A 146      18.075 -44.673  44.100  1.00 28.94           C  
ATOM   2157  CB  PRO A 146      16.875 -44.347  46.296  1.00 28.94           C  
ATOM   2158  HB2 PRO A 146      16.510 -43.448  45.800  1.00 28.94           H  
ATOM   2159  HB3 PRO A 146      16.089 -44.792  46.906  1.00 28.94           H  
ATOM   2160  O   PRO A 146      19.280 -44.421  44.092  1.00 28.94           O  
ATOM   2161  CG  PRO A 146      18.101 -44.061  47.164  1.00 28.94           C  
ATOM   2162  HG2 PRO A 146      18.747 -43.340  46.664  1.00 28.94           H  
ATOM   2163  HG3 PRO A 146      17.817 -43.695  48.151  1.00 28.94           H  
ATOM   2164  CD  PRO A 146      18.808 -45.418  47.247  1.00 28.94           C  
ATOM   2165  HD2 PRO A 146      18.565 -45.869  48.209  1.00 28.94           H  
ATOM   2166  HD3 PRO A 146      19.887 -45.290  47.153  1.00 28.94           H  
ATOM   2167  N   SER A 147      17.231 -44.299  43.123  1.00 23.98           N  
ATOM   2168  H   SER A 147      16.264 -44.569  43.236  1.00 23.98           H  
ATOM   2169  CA  SER A 147      17.445 -43.481  41.896  1.00 23.98           C  
ATOM   2170  HA  SER A 147      18.004 -42.576  42.133  1.00 23.98           H  
ATOM   2171  C   SER A 147      16.060 -43.090  41.313  1.00 23.98           C  
ATOM   2172  CB  SER A 147      18.207 -44.303  40.846  1.00 23.98           C  
ATOM   2173  HB2 SER A 147      18.282 -43.732  39.920  1.00 23.98           H  
ATOM   2174  HB3 SER A 147      19.215 -44.501  41.210  1.00 23.98           H  
ATOM   2175  O   SER A 147      15.108 -43.787  41.656  1.00 23.98           O  
ATOM   2176  OG  SER A 147      17.560 -45.540  40.586  1.00 23.98           O  
ATOM   2177  HG  SER A 147      16.624 -45.366  40.461  1.00 23.98           H  
ATOM   2178  N   GLY A 148      15.849 -42.097  40.432  1.00 26.87           N  
ATOM   2179  H   GLY A 148      14.874 -41.923  40.236  1.00 26.87           H  
ATOM   2180  CA  GLY A 148      16.759 -41.201  39.686  1.00 26.87           C  
ATOM   2181  HA2 GLY A 148      17.378 -41.786  39.005  1.00 26.87           H  
ATOM   2182  HA3 GLY A 148      17.406 -40.660  40.375  1.00 26.87           H  
ATOM   2183  C   GLY A 148      15.978 -40.153  38.844  1.00 26.87           C  
ATOM   2184  O   GLY A 148      14.802 -39.943  39.104  1.00 26.87           O  
ATOM   2185  N   ASP A 149      16.622 -39.517  37.855  1.00 30.98           N  
ATOM   2186  H   ASP A 149      17.612 -39.707  37.792  1.00 30.98           H  
ATOM   2187  CA  ASP A 149      16.293 -38.185  37.279  1.00 30.98           C  
ATOM   2188  HA  ASP A 149      16.254 -37.494  38.121  1.00 30.98           H  
ATOM   2189  C   ASP A 149      14.945 -37.963  36.510  1.00 30.98           C  
ATOM   2190  CB  ASP A 149      17.466 -37.712  36.370  1.00 30.98           C  
ATOM   2191  HB2 ASP A 149      17.316 -36.659  36.132  1.00 30.98           H  
ATOM   2192  HB3 ASP A 149      17.409 -38.271  35.437  1.00 30.98           H  
ATOM   2193  O   ASP A 149      14.882 -37.071  35.659  1.00 30.98           O  
ATOM   2194  CG  ASP A 149      18.907 -37.843  36.894  1.00 30.98           C  
ATOM   2195  OD1 ASP A 149      19.112 -38.348  38.024  1.00 30.98           O  
ATOM   2196  OD2 ASP A 149      19.826 -37.508  36.112  1.00 30.98           O  
ATOM   2197  N   ASP A 150      13.858 -38.717  36.727  1.00 34.55           N  
ATOM   2198  H   ASP A 150      13.857 -39.355  37.511  1.00 34.55           H  
ATOM   2199  CA  ASP A 150      12.595 -38.468  35.992  1.00 34.55           C  
ATOM   2200  HA  ASP A 150      12.863 -38.266  34.955  1.00 34.55           H  
ATOM   2201  C   ASP A 150      11.848 -37.220  36.514  1.00 34.55           C  
ATOM   2202  CB  ASP A 150      11.689 -39.714  35.940  1.00 34.55           C  
ATOM   2203  HB2 ASP A 150      12.310 -40.584  35.723  1.00 34.55           H  
ATOM   2204  HB3 ASP A 150      11.219 -39.868  36.911  1.00 34.55           H  
ATOM   2205  O   ASP A 150      11.318 -37.199  37.625  1.00 34.55           O  
ATOM   2206  CG  ASP A 150      10.602 -39.605  34.850  1.00 34.55           C  
ATOM   2207  OD1 ASP A 150      10.106 -38.478  34.600  1.00 34.55           O  
ATOM   2208  OD2 ASP A 150      10.290 -40.647  34.229  1.00 34.55           O  
ATOM   2209  N   LEU A 151      11.747 -36.174  35.681  1.00 36.87           N  
ATOM   2210  H   LEU A 151      12.209 -36.263  34.787  1.00 36.87           H  
ATOM   2211  CA  LEU A 151      11.046 -34.920  35.999  1.00 36.87           C  
ATOM   2212  HA  LEU A 151      11.478 -34.536  36.923  1.00 36.87           H  
ATOM   2213  C   LEU A 151       9.537 -35.080  36.278  1.00 36.87           C  
ATOM   2214  CB  LEU A 151      11.260 -33.898  34.863  1.00 36.87           C  
ATOM   2215  HB2 LEU A 151      11.198 -34.422  33.910  1.00 36.87           H  
ATOM   2216  HB3 LEU A 151      10.449 -33.170  34.884  1.00 36.87           H  
ATOM   2217  O   LEU A 151       8.918 -34.144  36.788  1.00 36.87           O  
ATOM   2218  CG  LEU A 151      12.582 -33.112  34.931  1.00 36.87           C  
ATOM   2219  HG  LEU A 151      13.422 -33.805  34.975  1.00 36.87           H  
ATOM   2220  CD1 LEU A 151      12.711 -32.257  33.667  1.00 36.87           C  
ATOM   2221 HD11 LEU A 151      12.701 -32.903  32.789  1.00 36.87           H  
ATOM   2222 HD12 LEU A 151      11.889 -31.543  33.609  1.00 36.87           H  
ATOM   2223 HD13 LEU A 151      13.660 -31.720  33.690  1.00 36.87           H  
ATOM   2224  CD2 LEU A 151      12.638 -32.160  36.130  1.00 36.87           C  
ATOM   2225 HD21 LEU A 151      12.688 -32.733  37.056  1.00 36.87           H  
ATOM   2226 HD22 LEU A 151      11.759 -31.516  36.152  1.00 36.87           H  
ATOM   2227 HD23 LEU A 151      13.539 -31.549  36.078  1.00 36.87           H  
ATOM   2228  N   GLY A 152       8.928 -36.224  35.951  1.00 41.01           N  
ATOM   2229  H   GLY A 152       9.475 -36.953  35.515  1.00 41.01           H  
ATOM   2230  CA  GLY A 152       7.575 -36.567  36.395  1.00 41.01           C  
ATOM   2231  HA2 GLY A 152       6.890 -35.755  36.153  1.00 41.01           H  
ATOM   2232  HA3 GLY A 152       7.262 -37.467  35.867  1.00 41.01           H  
ATOM   2233  C   GLY A 152       7.480 -36.852  37.900  1.00 41.01           C  
ATOM   2234  O   GLY A 152       6.414 -36.664  38.486  1.00 41.01           O  
ATOM   2235  N   GLU A 153       8.590 -37.256  38.525  1.00 43.55           N  
ATOM   2236  H   GLU A 153       9.430 -37.377  37.979  1.00 43.55           H  
ATOM   2237  CA  GLU A 153       8.721 -37.545  39.961  1.00 43.55           C  
ATOM   2238  HA  GLU A 153       7.723 -37.649  40.387  1.00 43.55           H  
ATOM   2239  C   GLU A 153       9.402 -36.403  40.747  1.00 43.55           C  
ATOM   2240  CB  GLU A 153       9.452 -38.890  40.173  1.00 43.55           C  
ATOM   2241  HB2 GLU A 153       9.441 -39.116  41.240  1.00 43.55           H  
ATOM   2242  HB3 GLU A 153      10.490 -38.794  39.855  1.00 43.55           H  
ATOM   2243  O   GLU A 153       9.613 -36.535  41.954  1.00 43.55           O  
ATOM   2244  CG  GLU A 153       8.802 -40.070  39.425  1.00 43.55           C  
ATOM   2245  HG2 GLU A 153       7.721 -39.994  39.546  1.00 43.55           H  
ATOM   2246  HG3 GLU A 153       9.022 -39.987  38.361  1.00 43.55           H  
ATOM   2247  CD  GLU A 153       9.262 -41.450  39.936  1.00 43.55           C  
ATOM   2248  OE1 GLU A 153       8.386 -42.343  40.051  1.00 43.55           O  
ATOM   2249  OE2 GLU A 153      10.464 -41.627  40.240  1.00 43.55           O  
ATOM   2250  N   ALA A 154       9.726 -35.286  40.078  1.00 38.27           N  
ATOM   2251  H   ALA A 154       9.518 -35.261  39.090  1.00 38.27           H  
ATOM   2252  CA  ALA A 154      10.474 -34.161  40.643  1.00 38.27           C  
ATOM   2253  HA  ALA A 154      11.489 -34.505  40.844  1.00 38.27           H  
ATOM   2254  C   ALA A 154       9.886 -33.642  41.966  1.00 38.27           C  
ATOM   2255  CB  ALA A 154      10.559 -33.030  39.613  1.00 38.27           C  
ATOM   2256  HB1 ALA A 154      11.061 -33.391  38.715  1.00 38.27           H  
ATOM   2257  HB2 ALA A 154       9.559 -32.680  39.360  1.00 38.27           H  
ATOM   2258  HB3 ALA A 154      11.138 -32.206  40.030  1.00 38.27           H  
ATOM   2259  O   ALA A 154       8.674 -33.443  42.117  1.00 38.27           O  
ATOM   2260  N   GLY A 155      10.777 -33.373  42.920  1.00 46.52           N  
ATOM   2261  H   GLY A 155      11.754 -33.441  42.673  1.00 46.52           H  
ATOM   2262  CA  GLY A 155      10.427 -32.807  44.213  1.00 46.52           C  
ATOM   2263  HA2 GLY A 155       9.698 -33.459  44.695  1.00 46.52           H  
ATOM   2264  HA3 GLY A 155      11.322 -32.754  44.833  1.00 46.52           H  
ATOM   2265  C   GLY A 155       9.839 -31.404  44.082  1.00 46.52           C  
ATOM   2266  O   GLY A 155      10.085 -30.689  43.109  1.00 46.52           O  
ATOM   2267  N   VAL A 156       9.083 -30.983  45.104  1.00 46.64           N  
ATOM   2268  H   VAL A 156       8.942 -31.610  45.883  1.00 46.64           H  
ATOM   2269  CA  VAL A 156       8.519 -29.623  45.167  1.00 46.64           C  
ATOM   2270  HA  VAL A 156       7.806 -29.509  44.351  1.00 46.64           H  
ATOM   2271  C   VAL A 156       9.627 -28.598  44.932  1.00 46.64           C  
ATOM   2272  CB  VAL A 156       7.795 -29.364  46.506  1.00 46.64           C  
ATOM   2273  HB  VAL A 156       8.492 -29.507  47.332  1.00 46.64           H  
ATOM   2274  O   VAL A 156       9.522 -27.821  43.992  1.00 46.64           O  
ATOM   2275  CG1 VAL A 156       7.229 -27.939  46.590  1.00 46.64           C  
ATOM   2276 HG11 VAL A 156       8.056 -27.230  46.641  1.00 46.64           H  
ATOM   2277 HG12 VAL A 156       6.628 -27.713  45.710  1.00 46.64           H  
ATOM   2278 HG13 VAL A 156       6.641 -27.818  47.500  1.00 46.64           H  
ATOM   2279  CG2 VAL A 156       6.633 -30.352  46.692  1.00 46.64           C  
ATOM   2280 HG21 VAL A 156       6.071 -30.107  47.593  1.00 46.64           H  
ATOM   2281 HG22 VAL A 156       7.026 -31.363  46.803  1.00 46.64           H  
ATOM   2282 HG23 VAL A 156       5.980 -30.330  45.819  1.00 46.64           H  
ATOM   2283  N   ASP A 157      10.691 -28.675  45.735  1.00 50.60           N  
ATOM   2284  H   ASP A 157      10.607 -29.274  46.543  1.00 50.60           H  
ATOM   2285  CA  ASP A 157      11.845 -27.774  45.801  1.00 50.60           C  
ATOM   2286  HA  ASP A 157      11.513 -26.803  46.169  1.00 50.60           H  
ATOM   2287  C   ASP A 157      12.543 -27.561  44.440  1.00 50.60           C  
ATOM   2288  CB  ASP A 157      12.856 -28.352  46.823  1.00 50.60           C  
ATOM   2289  HB2 ASP A 157      13.273 -29.272  46.413  1.00 50.60           H  
ATOM   2290  HB3 ASP A 157      13.674 -27.640  46.924  1.00 50.60           H  
ATOM   2291  O   ASP A 157      12.805 -26.424  44.043  1.00 50.60           O  
ATOM   2292  CG  ASP A 157      12.317 -28.676  48.235  1.00 50.60           C  
ATOM   2293  OD1 ASP A 157      11.078 -28.740  48.425  1.00 50.60           O  
ATOM   2294  OD2 ASP A 157      13.160 -28.930  49.124  1.00 50.60           O  
ATOM   2295  N   GLU A 158      12.793 -28.642  43.693  1.00 50.99           N  
ATOM   2296  H   GLU A 158      12.496 -29.541  44.047  1.00 50.99           H  
ATOM   2297  CA  GLU A 158      13.472 -28.624  42.384  1.00 50.99           C  
ATOM   2298  HA  GLU A 158      14.462 -28.178  42.487  1.00 50.99           H  
ATOM   2299  C   GLU A 158      12.684 -27.807  41.354  1.00 50.99           C  
ATOM   2300  CB  GLU A 158      13.619 -30.064  41.862  1.00 50.99           C  
ATOM   2301  HB2 GLU A 158      12.625 -30.498  41.751  1.00 50.99           H  
ATOM   2302  HB3 GLU A 158      14.092 -30.038  40.881  1.00 50.99           H  
ATOM   2303  O   GLU A 158      13.245 -27.064  40.543  1.00 50.99           O  
ATOM   2304  CG  GLU A 158      14.461 -30.952  42.790  1.00 50.99           C  
ATOM   2305  HG2 GLU A 158      15.465 -30.534  42.855  1.00 50.99           H  
ATOM   2306  HG3 GLU A 158      14.031 -30.948  43.791  1.00 50.99           H  
ATOM   2307  CD  GLU A 158      14.517 -32.404  42.299  1.00 50.99           C  
ATOM   2308  OE1 GLU A 158      15.644 -32.930  42.176  1.00 50.99           O  
ATOM   2309  OE2 GLU A 158      13.425 -32.989  42.107  1.00 50.99           O  
ATOM   2310  N   LEU A 159      11.356 -27.887  41.443  1.00 49.22           N  
ATOM   2311  H   LEU A 159      10.969 -28.487  42.159  1.00 49.22           H  
ATOM   2312  CA  LEU A 159      10.433 -27.155  40.590  1.00 49.22           C  
ATOM   2313  HA  LEU A 159      10.740 -27.339  39.561  1.00 49.22           H  
ATOM   2314  C   LEU A 159      10.529 -25.637  40.823  1.00 49.22           C  
ATOM   2315  CB  LEU A 159       9.027 -27.746  40.821  1.00 49.22           C  
ATOM   2316  HB2 LEU A 159       8.483 -27.150  41.554  1.00 49.22           H  
ATOM   2317  HB3 LEU A 159       9.143 -28.740  41.254  1.00 49.22           H  
ATOM   2318  O   LEU A 159      10.281 -24.867  39.899  1.00 49.22           O  
ATOM   2319  CG  LEU A 159       8.210 -27.892  39.527  1.00 49.22           C  
ATOM   2320  HG  LEU A 159       8.880 -28.030  38.679  1.00 49.22           H  
ATOM   2321  CD1 LEU A 159       7.326 -29.138  39.610  1.00 49.22           C  
ATOM   2322 HD11 LEU A 159       6.815 -29.296  38.660  1.00 49.22           H  
ATOM   2323 HD12 LEU A 159       7.948 -30.012  39.799  1.00 49.22           H  
ATOM   2324 HD13 LEU A 159       6.609 -29.040  40.425  1.00 49.22           H  
ATOM   2325  CD2 LEU A 159       7.337 -26.662  39.266  1.00 49.22           C  
ATOM   2326 HD21 LEU A 159       6.794 -26.787  38.329  1.00 49.22           H  
ATOM   2327 HD22 LEU A 159       6.638 -26.515  40.089  1.00 49.22           H  
ATOM   2328 HD23 LEU A 159       7.974 -25.781  39.178  1.00 49.22           H  
ATOM   2329  N   LEU A 160      10.967 -25.182  42.004  1.00 53.69           N  
ATOM   2330  H   LEU A 160      11.230 -25.860  42.706  1.00 53.69           H  
ATOM   2331  CA  LEU A 160      11.215 -23.759  42.271  1.00 53.69           C  
ATOM   2332  HA  LEU A 160      10.545 -23.174  41.641  1.00 53.69           H  
ATOM   2333  C   LEU A 160      12.628 -23.307  41.931  1.00 53.69           C  
ATOM   2334  CB  LEU A 160      10.915 -23.369  43.715  1.00 53.69           C  
ATOM   2335  HB2 LEU A 160      11.646 -23.827  44.382  1.00 53.69           H  
ATOM   2336  HB3 LEU A 160      11.039 -22.289  43.791  1.00 53.69           H  
ATOM   2337  O   LEU A 160      12.793 -22.146  41.573  1.00 53.69           O  
ATOM   2338  CG  LEU A 160       9.491 -23.755  44.116  1.00 53.69           C  
ATOM   2339  HG  LEU A 160       8.881 -23.966  43.238  1.00 53.69           H  
ATOM   2340  CD1 LEU A 160       9.553 -24.986  44.999  1.00 53.69           C  
ATOM   2341 HD11 LEU A 160       9.982 -24.749  45.973  1.00 53.69           H  
ATOM   2342 HD12 LEU A 160       8.566 -25.437  45.094  1.00 53.69           H  
ATOM   2343 HD13 LEU A 160      10.236 -25.695  44.532  1.00 53.69           H  
ATOM   2344  CD2 LEU A 160       8.846 -22.611  44.872  1.00 53.69           C  
ATOM   2345 HD21 LEU A 160       9.463 -22.350  45.731  1.00 53.69           H  
ATOM   2346 HD22 LEU A 160       7.869 -22.939  45.229  1.00 53.69           H  
ATOM   2347 HD23 LEU A 160       8.730 -21.760  44.202  1.00 53.69           H  
ATOM   2348  N   GLU A 161      13.637 -24.178  41.994  1.00 54.25           N  
ATOM   2349  H   GLU A 161      13.471 -25.107  42.355  1.00 54.25           H  
ATOM   2350  CA  GLU A 161      14.950 -23.843  41.426  1.00 54.25           C  
ATOM   2351  HA  GLU A 161      15.277 -22.880  41.818  1.00 54.25           H  
ATOM   2352  C   GLU A 161      14.892 -23.696  39.901  1.00 54.25           C  
ATOM   2353  CB  GLU A 161      16.012 -24.892  41.771  1.00 54.25           C  
ATOM   2354  HB2 GLU A 161      16.839 -24.737  41.078  1.00 54.25           H  
ATOM   2355  HB3 GLU A 161      15.619 -25.895  41.607  1.00 54.25           H  
ATOM   2356  O   GLU A 161      15.681 -22.945  39.322  1.00 54.25           O  
ATOM   2357  CG  GLU A 161      16.564 -24.765  43.198  1.00 54.25           C  
ATOM   2358  HG2 GLU A 161      15.883 -25.256  43.892  1.00 54.25           H  
ATOM   2359  HG3 GLU A 161      16.614 -23.709  43.462  1.00 54.25           H  
ATOM   2360  CD  GLU A 161      17.976 -25.369  43.316  1.00 54.25           C  
ATOM   2361  OE1 GLU A 161      18.719 -24.915  44.216  1.00 54.25           O  
ATOM   2362  OE2 GLU A 161      18.332 -26.225  42.472  1.00 54.25           O  
ATOM   2363  N   ALA A 162      13.972 -24.399  39.234  1.00 47.10           N  
ATOM   2364  H   ALA A 162      13.440 -25.094  39.739  1.00 47.10           H  
ATOM   2365  CA  ALA A 162      13.657 -24.161  37.829  1.00 47.10           C  
ATOM   2366  HA  ALA A 162      14.586 -24.129  37.260  1.00 47.10           H  
ATOM   2367  C   ALA A 162      12.962 -22.800  37.637  1.00 47.10           C  
ATOM   2368  CB  ALA A 162      12.822 -25.335  37.305  1.00 47.10           C  
ATOM   2369  HB1 ALA A 162      12.612 -25.189  36.246  1.00 47.10           H  
ATOM   2370  HB2 ALA A 162      11.878 -25.401  37.848  1.00 47.10           H  
ATOM   2371  HB3 ALA A 162      13.371 -26.267  37.436  1.00 47.10           H  
ATOM   2372  O   ALA A 162      13.440 -21.975  36.861  1.00 47.10           O  
ATOM   2373  N   LEU A 163      11.885 -22.531  38.385  1.00 47.61           N  
ATOM   2374  H   LEU A 163      11.534 -23.256  38.995  1.00 47.61           H  
ATOM   2375  CA  LEU A 163      11.105 -21.293  38.251  1.00 47.61           C  
ATOM   2376  HA  LEU A 163      10.829 -21.168  37.203  1.00 47.61           H  
ATOM   2377  C   LEU A 163      11.876 -20.029  38.629  1.00 47.61           C  
ATOM   2378  CB  LEU A 163       9.837 -21.388  39.104  1.00 47.61           C  
ATOM   2379  HB2 LEU A 163      10.121 -21.674  40.116  1.00 47.61           H  
ATOM   2380  HB3 LEU A 163       9.370 -20.404  39.159  1.00 47.61           H  
ATOM   2381  O   LEU A 163      11.770 -19.040  37.915  1.00 47.61           O  
ATOM   2382  CG  LEU A 163       8.815 -22.382  38.541  1.00 47.61           C  
ATOM   2383  HG  LEU A 163       9.297 -23.326  38.287  1.00 47.61           H  
ATOM   2384  CD1 LEU A 163       7.761 -22.647  39.615  1.00 47.61           C  
ATOM   2385 HD11 LEU A 163       7.258 -21.715  39.875  1.00 47.61           H  
ATOM   2386 HD12 LEU A 163       7.048 -23.385  39.247  1.00 47.61           H  
ATOM   2387 HD13 LEU A 163       8.245 -23.059  40.501  1.00 47.61           H  
ATOM   2388  CD2 LEU A 163       8.163 -21.851  37.265  1.00 47.61           C  
ATOM   2389 HD21 LEU A 163       7.776 -20.843  37.419  1.00 47.61           H  
ATOM   2390 HD22 LEU A 163       8.895 -21.816  36.458  1.00 47.61           H  
ATOM   2391 HD23 LEU A 163       7.368 -22.529  36.956  1.00 47.61           H  
ATOM   2392  N   GLY A 164      12.679 -20.058  39.694  1.00 48.26           N  
ATOM   2393  H   GLY A 164      12.707 -20.890  40.266  1.00 48.26           H  
ATOM   2394  CA  GLY A 164      13.521 -18.922  40.072  1.00 48.26           C  
ATOM   2395  HA2 GLY A 164      12.897 -18.047  40.253  1.00 48.26           H  
ATOM   2396  HA3 GLY A 164      14.076 -19.155  40.980  1.00 48.26           H  
ATOM   2397  C   GLY A 164      14.511 -18.564  38.966  1.00 48.26           C  
ATOM   2398  O   GLY A 164      14.663 -17.399  38.627  1.00 48.26           O  
ATOM   2399  N   ARG A 165      15.102 -19.558  38.290  1.00 45.23           N  
ATOM   2400  H   ARG A 165      14.877 -20.510  38.540  1.00 45.23           H  
ATOM   2401  CA  ARG A 165      15.958 -19.302  37.119  1.00 45.23           C  
ATOM   2402  HA  ARG A 165      16.655 -18.501  37.364  1.00 45.23           H  
ATOM   2403  C   ARG A 165      15.200 -18.774  35.899  1.00 45.23           C  
ATOM   2404  CB  ARG A 165      16.742 -20.565  36.749  1.00 45.23           C  
ATOM   2405  HB2 ARG A 165      17.100 -20.471  35.724  1.00 45.23           H  
ATOM   2406  HB3 ARG A 165      16.088 -21.435  36.803  1.00 45.23           H  
ATOM   2407  O   ARG A 165      15.787 -18.023  35.131  1.00 45.23           O  
ATOM   2408  CG  ARG A 165      17.958 -20.745  37.664  1.00 45.23           C  
ATOM   2409  HG2 ARG A 165      18.613 -19.882  37.549  1.00 45.23           H  
ATOM   2410  HG3 ARG A 165      17.642 -20.805  38.706  1.00 45.23           H  
ATOM   2411  CD  ARG A 165      18.737 -22.007  37.284  1.00 45.23           C  
ATOM   2412  HD2 ARG A 165      18.874 -22.029  36.203  1.00 45.23           H  
ATOM   2413  HD3 ARG A 165      19.715 -21.962  37.763  1.00 45.23           H  
ATOM   2414  NE  ARG A 165      18.038 -23.217  37.745  1.00 45.23           N  
ATOM   2415  HE  ARG A 165      17.258 -23.069  38.369  1.00 45.23           H  
ATOM   2416  NH1 ARG A 165      19.255 -24.793  36.606  1.00 45.23           N  
ATOM   2417 HH11 ARG A 165      19.458 -25.766  36.426  1.00 45.23           H  
ATOM   2418 HH12 ARG A 165      19.700 -24.048  36.089  1.00 45.23           H  
ATOM   2419  NH2 ARG A 165      17.752 -25.430  38.135  1.00 45.23           N  
ATOM   2420 HH21 ARG A 165      17.116 -25.188  38.880  1.00 45.23           H  
ATOM   2421 HH22 ARG A 165      18.018 -26.399  38.025  1.00 45.23           H  
ATOM   2422  CZ  ARG A 165      18.349 -24.472  37.489  1.00 45.23           C  
ATOM   2423  N   GLU A 166      13.946 -19.177  35.695  1.00 36.01           N  
ATOM   2424  H   GLU A 166      13.538 -19.835  36.343  1.00 36.01           H  
ATOM   2425  CA  GLU A 166      13.144 -18.745  34.539  1.00 36.01           C  
ATOM   2426  HA  GLU A 166      13.815 -18.608  33.691  1.00 36.01           H  
ATOM   2427  C   GLU A 166      12.459 -17.379  34.756  1.00 36.01           C  
ATOM   2428  CB  GLU A 166      12.149 -19.868  34.159  1.00 36.01           C  
ATOM   2429  HB2 GLU A 166      12.676 -20.822  34.193  1.00 36.01           H  
ATOM   2430  HB3 GLU A 166      11.342 -19.898  34.891  1.00 36.01           H  
ATOM   2431  O   GLU A 166      12.123 -16.714  33.780  1.00 36.01           O  
ATOM   2432  CG  GLU A 166      11.565 -19.708  32.741  1.00 36.01           C  
ATOM   2433  HG2 GLU A 166      10.945 -18.812  32.710  1.00 36.01           H  
ATOM   2434  HG3 GLU A 166      12.390 -19.569  32.042  1.00 36.01           H  
ATOM   2435  CD  GLU A 166      10.705 -20.903  32.278  1.00 36.01           C  
ATOM   2436  OE1 GLU A 166      10.923 -21.386  31.139  1.00 36.01           O  
ATOM   2437  OE2 GLU A 166       9.779 -21.308  33.022  1.00 36.01           O  
ATOM   2438  N   LEU A 167      12.256 -16.945  36.010  1.00 40.69           N  
ATOM   2439  H   LEU A 167      12.506 -17.571  36.763  1.00 40.69           H  
ATOM   2440  CA  LEU A 167      11.442 -15.767  36.355  1.00 40.69           C  
ATOM   2441  HA  LEU A 167      11.226 -15.213  35.442  1.00 40.69           H  
ATOM   2442  C   LEU A 167      12.118 -14.729  37.271  1.00 40.69           C  
ATOM   2443  CB  LEU A 167      10.105 -16.246  36.947  1.00 40.69           C  
ATOM   2444  HB2 LEU A 167       9.565 -15.384  37.338  1.00 40.69           H  
ATOM   2445  HB3 LEU A 167      10.324 -16.910  37.782  1.00 40.69           H  
ATOM   2446  O   LEU A 167      11.587 -13.629  37.379  1.00 40.69           O  
ATOM   2447  CG  LEU A 167       9.199 -16.970  35.933  1.00 40.69           C  
ATOM   2448  HG  LEU A 167       9.767 -17.707  35.366  1.00 40.69           H  
ATOM   2449  CD1 LEU A 167       8.083 -17.710  36.661  1.00 40.69           C  
ATOM   2450 HD11 LEU A 167       8.535 -18.402  37.371  1.00 40.69           H  
ATOM   2451 HD12 LEU A 167       7.495 -18.279  35.940  1.00 40.69           H  
ATOM   2452 HD13 LEU A 167       7.448 -16.987  37.172  1.00 40.69           H  
ATOM   2453  CD2 LEU A 167       8.525 -15.992  34.966  1.00 40.69           C  
ATOM   2454 HD21 LEU A 167       7.957 -15.241  35.515  1.00 40.69           H  
ATOM   2455 HD22 LEU A 167       7.868 -16.538  34.288  1.00 40.69           H  
ATOM   2456 HD23 LEU A 167       9.289 -15.496  34.369  1.00 40.69           H  
ATOM   2457  N   ASP A 168      13.287 -15.018  37.856  1.00 38.46           N  
ATOM   2458  H   ASP A 168      13.630 -15.968  37.839  1.00 38.46           H  
ATOM   2459  CA  ASP A 168      14.226 -13.988  38.350  1.00 38.46           C  
ATOM   2460  HA  ASP A 168      13.653 -13.103  38.629  1.00 38.46           H  
ATOM   2461  C   ASP A 168      15.215 -13.553  37.232  1.00 38.46           C  
ATOM   2462  CB  ASP A 168      15.007 -14.445  39.609  1.00 38.46           C  
ATOM   2463  HB2 ASP A 168      15.730 -15.205  39.311  1.00 38.46           H  
ATOM   2464  HB3 ASP A 168      15.586 -13.593  39.966  1.00 38.46           H  
ATOM   2465  O   ASP A 168      16.217 -12.888  37.504  1.00 38.46           O  
ATOM   2466  CG  ASP A 168      14.208 -14.973  40.815  1.00 38.46           C  
ATOM   2467  OD1 ASP A 168      12.994 -14.696  40.956  1.00 38.46           O  
ATOM   2468  OD2 ASP A 168      14.829 -15.646  41.671  1.00 38.46           O  
ATOM   2469  N   GLY A 169      14.982 -13.993  35.985  1.00 30.47           N  
ATOM   2470  H   GLY A 169      14.146 -14.543  35.844  1.00 30.47           H  
ATOM   2471  CA  GLY A 169      15.831 -13.742  34.810  1.00 30.47           C  
ATOM   2472  HA2 GLY A 169      16.832 -13.465  35.139  1.00 30.47           H  
ATOM   2473  HA3 GLY A 169      15.907 -14.669  34.242  1.00 30.47           H  
ATOM   2474  C   GLY A 169      15.345 -12.649  33.841  1.00 30.47           C  
ATOM   2475  O   GLY A 169      16.118 -12.282  32.957  1.00 30.47           O  
ATOM   2476  N   ASP A 170      14.111 -12.152  34.012  1.00 28.63           N  
ATOM   2477  H   ASP A 170      13.629 -12.428  34.856  1.00 28.63           H  
ATOM   2478  CA  ASP A 170      13.520 -10.957  33.359  1.00 28.63           C  
ATOM   2479  HA  ASP A 170      14.153 -10.631  32.533  1.00 28.63           H  
ATOM   2480  C   ASP A 170      13.484  -9.792  34.382  1.00 28.63           C  
ATOM   2481  CB  ASP A 170      12.085 -11.266  32.804  1.00 28.63           C  
ATOM   2482  HB2 ASP A 170      11.459 -10.401  33.026  1.00 28.63           H  
ATOM   2483  HB3 ASP A 170      11.660 -12.091  33.375  1.00 28.63           H  
ATOM   2484  O   ASP A 170      13.808  -8.647  33.992  1.00 28.63           O  
ATOM   2485  CG  ASP A 170      11.873 -11.561  31.287  1.00 28.63           C  
ATOM   2486  OD1 ASP A 170      12.822 -11.622  30.477  1.00 28.63           O  
ATOM   2487  OD2 ASP A 170      10.689 -11.727  30.861  1.00 28.63           O  
ATOM   2488  OXT ASP A 170      13.094 -10.047  35.547  1.00 28.63           O  
TER    2489      ASP A 170                                                       
ATOM   2489  N   MET B   1      -0.926 -35.892  42.651  1.00 70.08           N  
ATOM   2490  H   MET B   1      -0.465 -36.062  41.768  1.00 70.08           H  
ATOM   2491  H2  MET B   1      -1.759 -36.454  42.752  1.00 70.08           H  
ATOM   2492  H3  MET B   1      -0.222 -36.132  43.334  1.00 70.08           H  
ATOM   2493  CA  MET B   1      -1.205 -34.447  42.745  1.00 70.08           C  
ATOM   2494  HA  MET B   1      -0.268 -33.939  42.513  1.00 70.08           H  
ATOM   2495  C   MET B   1      -1.547 -34.005  44.160  1.00 70.08           C  
ATOM   2496  CB  MET B   1      -2.208 -33.942  41.711  1.00 70.08           C  
ATOM   2497  HB2 MET B   1      -3.152 -34.477  41.814  1.00 70.08           H  
ATOM   2498  HB3 MET B   1      -2.387 -32.883  41.896  1.00 70.08           H  
ATOM   2499  O   MET B   1      -2.706 -33.792  44.518  1.00 70.08           O  
ATOM   2500  CG  MET B   1      -1.690 -34.092  40.280  1.00 70.08           C  
ATOM   2501  HG2 MET B   1      -1.647 -35.149  40.017  1.00 70.08           H  
ATOM   2502  HG3 MET B   1      -0.687 -33.671  40.202  1.00 70.08           H  
ATOM   2503  SD  MET B   1      -2.763 -33.235  39.111  1.00 70.08           S  
ATOM   2504  CE  MET B   1      -2.100 -33.858  37.543  1.00 70.08           C  
ATOM   2505  HE1 MET B   1      -2.122 -34.948  37.529  1.00 70.08           H  
ATOM   2506  HE2 MET B   1      -2.701 -33.477  36.718  1.00 70.08           H  
ATOM   2507  HE3 MET B   1      -1.074 -33.512  37.413  1.00 70.08           H  
ATOM   2508  N   THR B   2      -0.487 -33.803  44.938  1.00 80.04           N  
ATOM   2509  H   THR B   2       0.394 -34.131  44.569  1.00 80.04           H  
ATOM   2510  CA  THR B   2      -0.316 -32.696  45.890  1.00 80.04           C  
ATOM   2511  HA  THR B   2      -0.924 -32.870  46.778  1.00 80.04           H  
ATOM   2512  C   THR B   2      -0.711 -31.348  45.271  1.00 80.04           C  
ATOM   2513  CB  THR B   2       1.169 -32.596  46.296  1.00 80.04           C  
ATOM   2514  HB  THR B   2       1.284 -31.765  46.991  1.00 80.04           H  
ATOM   2515  O   THR B   2      -1.019 -31.256  44.083  1.00 80.04           O  
ATOM   2516  CG2 THR B   2       1.699 -33.852  46.987  1.00 80.04           C  
ATOM   2517 HG21 THR B   2       2.735 -33.687  47.279  1.00 80.04           H  
ATOM   2518 HG22 THR B   2       1.660 -34.712  46.319  1.00 80.04           H  
ATOM   2519 HG23 THR B   2       1.109 -34.060  47.880  1.00 80.04           H  
ATOM   2520  OG1 THR B   2       1.968 -32.338  45.166  1.00 80.04           O  
ATOM   2521  HG1 THR B   2       2.117 -33.170  44.710  1.00 80.04           H  
ATOM   2522  N   ASP B   3      -0.718 -30.277  46.065  1.00 71.92           N  
ATOM   2523  H   ASP B   3      -0.437 -30.350  47.032  1.00 71.92           H  
ATOM   2524  CA  ASP B   3      -1.007 -28.949  45.518  1.00 71.92           C  
ATOM   2525  HA  ASP B   3      -1.877 -29.049  44.869  1.00 71.92           H  
ATOM   2526  C   ASP B   3       0.118 -28.442  44.602  1.00 71.92           C  
ATOM   2527  CB  ASP B   3      -1.357 -27.982  46.659  1.00 71.92           C  
ATOM   2528  HB2 ASP B   3      -0.515 -27.317  46.852  1.00 71.92           H  
ATOM   2529  HB3 ASP B   3      -1.558 -28.540  47.574  1.00 71.92           H  
ATOM   2530  O   ASP B   3      -0.166 -27.959  43.508  1.00 71.92           O  
ATOM   2531  CG  ASP B   3      -2.612 -27.175  46.324  1.00 71.92           C  
ATOM   2532  OD1 ASP B   3      -3.603 -27.821  45.876  1.00 71.92           O  
ATOM   2533  OD2 ASP B   3      -2.588 -25.953  46.564  1.00 71.92           O  
ATOM   2534  N   SER B   4       1.381 -28.672  44.977  1.00 70.45           N  
ATOM   2535  H   SER B   4       1.564 -29.054  45.894  1.00 70.45           H  
ATOM   2536  CA  SER B   4       2.561 -28.310  44.181  1.00 70.45           C  
ATOM   2537  HA  SER B   4       2.601 -27.225  44.090  1.00 70.45           H  
ATOM   2538  C   SER B   4       2.533 -28.898  42.766  1.00 70.45           C  
ATOM   2539  CB  SER B   4       3.836 -28.776  44.890  1.00 70.45           C  
ATOM   2540  HB2 SER B   4       3.907 -29.862  44.832  1.00 70.45           H  
ATOM   2541  HB3 SER B   4       4.700 -28.340  44.389  1.00 70.45           H  
ATOM   2542  O   SER B   4       2.746 -28.161  41.809  1.00 70.45           O  
ATOM   2543  OG  SER B   4       3.825 -28.387  46.255  1.00 70.45           O  
ATOM   2544  HG  SER B   4       4.730 -28.415  46.573  1.00 70.45           H  
ATOM   2545  N   GLU B   5       2.190 -30.184  42.612  1.00 74.74           N  
ATOM   2546  H   GLU B   5       2.047 -30.749  43.437  1.00 74.74           H  
ATOM   2547  CA  GLU B   5       2.057 -30.828  41.291  1.00 74.74           C  
ATOM   2548  HA  GLU B   5       3.010 -30.794  40.763  1.00 74.74           H  
ATOM   2549  C   GLU B   5       1.011 -30.133  40.396  1.00 74.74           C  
ATOM   2550  CB  GLU B   5       1.636 -32.295  41.464  1.00 74.74           C  
ATOM   2551  HB2 GLU B   5       1.275 -32.667  40.505  1.00 74.74           H  
ATOM   2552  HB3 GLU B   5       0.800 -32.313  42.163  1.00 74.74           H  
ATOM   2553  O   GLU B   5       1.231 -29.983  39.196  1.00 74.74           O  
ATOM   2554  CG  GLU B   5       2.725 -33.266  41.949  1.00 74.74           C  
ATOM   2555  HG2 GLU B   5       3.298 -32.800  42.750  1.00 74.74           H  
ATOM   2556  HG3 GLU B   5       3.401 -33.499  41.126  1.00 74.74           H  
ATOM   2557  CD  GLU B   5       2.047 -34.537  42.475  1.00 74.74           C  
ATOM   2558  OE1 GLU B   5       1.464 -35.313  41.686  1.00 74.74           O  
ATOM   2559  OE2 GLU B   5       1.775 -34.605  43.697  1.00 74.74           O  
ATOM   2560  N   LYS B   6      -0.114 -29.665  40.960  1.00 79.60           N  
ATOM   2561  H   LYS B   6      -0.205 -29.728  41.964  1.00 79.60           H  
ATOM   2562  CA  LYS B   6      -1.148 -28.956  40.181  1.00 79.60           C  
ATOM   2563  HA  LYS B   6      -1.367 -29.517  39.273  1.00 79.60           H  
ATOM   2564  C   LYS B   6      -0.665 -27.578  39.750  1.00 79.60           C  
ATOM   2565  CB  LYS B   6      -2.436 -28.751  40.983  1.00 79.60           C  
ATOM   2566  HB2 LYS B   6      -3.162 -28.242  40.349  1.00 79.60           H  
ATOM   2567  HB3 LYS B   6      -2.203 -28.093  41.820  1.00 79.60           H  
ATOM   2568  O   LYS B   6      -0.851 -27.187  38.601  1.00 79.60           O  
ATOM   2569  CG  LYS B   6      -3.079 -30.028  41.524  1.00 79.60           C  
ATOM   2570  HG2 LYS B   6      -2.328 -30.589  42.080  1.00 79.60           H  
ATOM   2571  HG3 LYS B   6      -3.457 -30.644  40.708  1.00 79.60           H  
ATOM   2572  CD  LYS B   6      -4.221 -29.626  42.466  1.00 79.60           C  
ATOM   2573  HD2 LYS B   6      -3.959 -28.688  42.956  1.00 79.60           H  
ATOM   2574  HD3 LYS B   6      -5.135 -29.467  41.894  1.00 79.60           H  
ATOM   2575  CE  LYS B   6      -4.441 -30.674  43.553  1.00 79.60           C  
ATOM   2576  HE2 LYS B   6      -5.103 -31.457  43.184  1.00 79.60           H  
ATOM   2577  HE3 LYS B   6      -3.478 -31.126  43.791  1.00 79.60           H  
ATOM   2578  NZ  LYS B   6      -4.978 -30.015  44.770  1.00 79.60           N  
ATOM   2579  HZ1 LYS B   6      -4.372 -29.262  45.064  1.00 79.60           H  
ATOM   2580  HZ2 LYS B   6      -5.874 -29.580  44.596  1.00 79.60           H  
ATOM   2581  HZ3 LYS B   6      -5.035 -30.657  45.547  1.00 79.60           H  
ATOM   2582  N   VAL B   7      -0.074 -26.818  40.677  1.00 77.17           N  
ATOM   2583  H   VAL B   7       0.057 -27.200  41.603  1.00 77.17           H  
ATOM   2584  CA  VAL B   7       0.409 -25.462  40.377  1.00 77.17           C  
ATOM   2585  HA  VAL B   7      -0.403 -24.912  39.901  1.00 77.17           H  
ATOM   2586  C   VAL B   7       1.544 -25.529  39.349  1.00 77.17           C  
ATOM   2587  CB  VAL B   7       0.800 -24.684  41.650  1.00 77.17           C  
ATOM   2588  HB  VAL B   7       1.674 -25.146  42.109  1.00 77.17           H  
ATOM   2589  O   VAL B   7       1.584 -24.695  38.448  1.00 77.17           O  
ATOM   2590  CG1 VAL B   7       1.105 -23.221  41.314  1.00 77.17           C  
ATOM   2591 HG11 VAL B   7       1.875 -23.159  40.545  1.00 77.17           H  
ATOM   2592 HG12 VAL B   7       0.207 -22.727  40.943  1.00 77.17           H  
ATOM   2593 HG13 VAL B   7       1.455 -22.702  42.207  1.00 77.17           H  
ATOM   2594  CG2 VAL B   7      -0.345 -24.623  42.672  1.00 77.17           C  
ATOM   2595 HG21 VAL B   7      -0.618 -25.622  43.011  1.00 77.17           H  
ATOM   2596 HG22 VAL B   7      -1.224 -24.154  42.230  1.00 77.17           H  
ATOM   2597 HG23 VAL B   7      -0.032 -24.050  43.545  1.00 77.17           H  
ATOM   2598  N   ALA B   8       2.380 -26.571  39.396  1.00 75.84           N  
ATOM   2599  H   ALA B   8       2.319 -27.211  40.175  1.00 75.84           H  
ATOM   2600  CA  ALA B   8       3.376 -26.864  38.371  1.00 75.84           C  
ATOM   2601  HA  ALA B   8       4.068 -26.023  38.308  1.00 75.84           H  
ATOM   2602  C   ALA B   8       2.772 -27.072  36.970  1.00 75.84           C  
ATOM   2603  CB  ALA B   8       4.161 -28.100  38.806  1.00 75.84           C  
ATOM   2604  HB1 ALA B   8       4.636 -27.914  39.770  1.00 75.84           H  
ATOM   2605  HB2 ALA B   8       3.503 -28.964  38.894  1.00 75.84           H  
ATOM   2606  HB3 ALA B   8       4.920 -28.317  38.054  1.00 75.84           H  
ATOM   2607  O   ALA B   8       3.278 -26.496  36.007  1.00 75.84           O  
ATOM   2608  N   GLU B   9       1.683 -27.840  36.826  1.00 84.32           N  
ATOM   2609  H   GLU B   9       1.321 -28.339  37.626  1.00 84.32           H  
ATOM   2610  CA  GLU B   9       0.998 -27.988  35.530  1.00 84.32           C  
ATOM   2611  HA  GLU B   9       1.728 -28.292  34.780  1.00 84.32           H  
ATOM   2612  C   GLU B   9       0.390 -26.672  35.028  1.00 84.32           C  
ATOM   2613  CB  GLU B   9      -0.106 -29.053  35.584  1.00 84.32           C  
ATOM   2614  HB2 GLU B   9      -0.749 -28.903  34.717  1.00 84.32           H  
ATOM   2615  HB3 GLU B   9      -0.711 -28.922  36.481  1.00 84.32           H  
ATOM   2616  O   GLU B   9       0.590 -26.310  33.864  1.00 84.32           O  
ATOM   2617  CG  GLU B   9       0.433 -30.485  35.516  1.00 84.32           C  
ATOM   2618  HG2 GLU B   9       0.853 -30.764  36.482  1.00 84.32           H  
ATOM   2619  HG3 GLU B   9       1.233 -30.525  34.776  1.00 84.32           H  
ATOM   2620  CD  GLU B   9      -0.680 -31.463  35.116  1.00 84.32           C  
ATOM   2621  OE1 GLU B   9      -0.412 -32.289  34.215  1.00 84.32           O  
ATOM   2622  OE2 GLU B   9      -1.791 -31.361  35.684  1.00 84.32           O  
ATOM   2623  N   TYR B  10      -0.310 -25.926  35.892  1.00 83.35           N  
ATOM   2624  H   TYR B  10      -0.461 -26.286  36.824  1.00 83.35           H  
ATOM   2625  CA  TYR B  10      -0.886 -24.628  35.521  1.00 83.35           C  
ATOM   2626  HA  TYR B  10      -1.552 -24.773  34.671  1.00 83.35           H  
ATOM   2627  C   TYR B  10       0.186 -23.628  35.078  1.00 83.35           C  
ATOM   2628  CB  TYR B  10      -1.685 -24.036  36.692  1.00 83.35           C  
ATOM   2629  HB2 TYR B  10      -1.901 -22.991  36.468  1.00 83.35           H  
ATOM   2630  HB3 TYR B  10      -1.066 -24.051  37.589  1.00 83.35           H  
ATOM   2631  O   TYR B  10      -0.007 -22.904  34.100  1.00 83.35           O  
ATOM   2632  CG  TYR B  10      -3.011 -24.717  36.966  1.00 83.35           C  
ATOM   2633  CD1 TYR B  10      -3.997 -24.759  35.961  1.00 83.35           C  
ATOM   2634  HD1 TYR B  10      -3.806 -24.315  34.995  1.00 83.35           H  
ATOM   2635  CD2 TYR B  10      -3.272 -25.282  38.228  1.00 83.35           C  
ATOM   2636  HD2 TYR B  10      -2.517 -25.244  39.000  1.00 83.35           H  
ATOM   2637  CE1 TYR B  10      -5.231 -25.390  36.209  1.00 83.35           C  
ATOM   2638  HE1 TYR B  10      -5.988 -25.442  35.441  1.00 83.35           H  
ATOM   2639  CE2 TYR B  10      -4.501 -25.919  38.481  1.00 83.35           C  
ATOM   2640  HE2 TYR B  10      -4.688 -26.365  39.446  1.00 83.35           H  
ATOM   2641  OH  TYR B  10      -6.669 -26.591  37.701  1.00 83.35           O  
ATOM   2642  HH  TYR B  10      -6.683 -27.001  38.569  1.00 83.35           H  
ATOM   2643  CZ  TYR B  10      -5.481 -25.977  37.466  1.00 83.35           C  
ATOM   2644  N   LEU B  11       1.326 -23.608  35.769  1.00 83.17           N  
ATOM   2645  H   LEU B  11       1.409 -24.211  36.575  1.00 83.17           H  
ATOM   2646  CA  LEU B  11       2.438 -22.717  35.468  1.00 83.17           C  
ATOM   2647  HA  LEU B  11       2.031 -21.722  35.291  1.00 83.17           H  
ATOM   2648  C   LEU B  11       3.161 -23.132  34.184  1.00 83.17           C  
ATOM   2649  CB  LEU B  11       3.325 -22.664  36.715  1.00 83.17           C  
ATOM   2650  HB2 LEU B  11       3.742 -23.654  36.905  1.00 83.17           H  
ATOM   2651  HB3 LEU B  11       2.673 -22.418  37.554  1.00 83.17           H  
ATOM   2652  O   LEU B  11       3.338 -22.296  33.303  1.00 83.17           O  
ATOM   2653  CG  LEU B  11       4.478 -21.648  36.691  1.00 83.17           C  
ATOM   2654  HG  LEU B  11       5.314 -22.066  36.130  1.00 83.17           H  
ATOM   2655  CD1 LEU B  11       4.120 -20.288  36.099  1.00 83.17           C  
ATOM   2656 HD11 LEU B  11       4.922 -19.576  36.291  1.00 83.17           H  
ATOM   2657 HD12 LEU B  11       4.008 -20.374  35.019  1.00 83.17           H  
ATOM   2658 HD13 LEU B  11       3.190 -19.928  36.541  1.00 83.17           H  
ATOM   2659  CD2 LEU B  11       4.879 -21.421  38.145  1.00 83.17           C  
ATOM   2660 HD21 LEU B  11       5.157 -22.379  38.583  1.00 83.17           H  
ATOM   2661 HD22 LEU B  11       5.721 -20.731  38.200  1.00 83.17           H  
ATOM   2662 HD23 LEU B  11       4.051 -20.990  38.708  1.00 83.17           H  
ATOM   2663  N   ARG B  12       3.429 -24.430  33.988  1.00 83.22           N  
ATOM   2664  H   ARG B  12       3.252 -25.069  34.751  1.00 83.22           H  
ATOM   2665  CA  ARG B  12       3.932 -24.978  32.716  1.00 83.22           C  
ATOM   2666  HA  ARG B  12       4.911 -24.543  32.518  1.00 83.22           H  
ATOM   2667  C   ARG B  12       3.028 -24.585  31.540  1.00 83.22           C  
ATOM   2668  CB  ARG B  12       4.068 -26.504  32.863  1.00 83.22           C  
ATOM   2669  HB2 ARG B  12       4.669 -26.712  33.749  1.00 83.22           H  
ATOM   2670  HB3 ARG B  12       3.079 -26.934  33.017  1.00 83.22           H  
ATOM   2671  O   ARG B  12       3.533 -24.209  30.484  1.00 83.22           O  
ATOM   2672  CG  ARG B  12       4.734 -27.191  31.659  1.00 83.22           C  
ATOM   2673  HG2 ARG B  12       5.768 -26.858  31.573  1.00 83.22           H  
ATOM   2674  HG3 ARG B  12       4.205 -26.917  30.746  1.00 83.22           H  
ATOM   2675  CD  ARG B  12       4.689 -28.723  31.790  1.00 83.22           C  
ATOM   2676  HD2 ARG B  12       3.647 -29.026  31.889  1.00 83.22           H  
ATOM   2677  HD3 ARG B  12       5.080 -29.158  30.870  1.00 83.22           H  
ATOM   2678  NE  ARG B  12       5.490 -29.226  32.929  1.00 83.22           N  
ATOM   2679  HE  ARG B  12       6.368 -28.759  33.103  1.00 83.22           H  
ATOM   2680  NH1 ARG B  12       4.087 -30.913  33.656  1.00 83.22           N  
ATOM   2681 HH11 ARG B  12       3.892 -31.660  34.308  1.00 83.22           H  
ATOM   2682 HH12 ARG B  12       3.385 -30.659  32.976  1.00 83.22           H  
ATOM   2683  NH2 ARG B  12       6.051 -30.606  34.654  1.00 83.22           N  
ATOM   2684 HH21 ARG B  12       5.854 -31.401  35.246  1.00 83.22           H  
ATOM   2685 HH22 ARG B  12       6.940 -30.138  34.763  1.00 83.22           H  
ATOM   2686  CZ  ARG B  12       5.202 -30.239  33.735  1.00 83.22           C  
ATOM   2687  N   ARG B  13       1.697 -24.616  31.711  1.00 85.51           N  
ATOM   2688  H   ARG B  13       1.342 -24.971  32.587  1.00 85.51           H  
ATOM   2689  CA  ARG B  13       0.754 -24.136  30.685  1.00 85.51           C  
ATOM   2690  HA  ARG B  13       1.059 -24.581  29.738  1.00 85.51           H  
ATOM   2691  C   ARG B  13       0.851 -22.624  30.469  1.00 85.51           C  
ATOM   2692  CB  ARG B  13      -0.687 -24.575  31.017  1.00 85.51           C  
ATOM   2693  HB2 ARG B  13      -0.993 -24.106  31.952  1.00 85.51           H  
ATOM   2694  HB3 ARG B  13      -0.711 -25.655  31.164  1.00 85.51           H  
ATOM   2695  O   ARG B  13       0.846 -22.196  29.317  1.00 85.51           O  
ATOM   2696  CG  ARG B  13      -1.705 -24.191  29.922  1.00 85.51           C  
ATOM   2697  HG2 ARG B  13      -2.712 -24.385  30.292  1.00 85.51           H  
ATOM   2698  HG3 ARG B  13      -1.637 -23.123  29.717  1.00 85.51           H  
ATOM   2699  CD  ARG B  13      -1.501 -24.988  28.624  1.00 85.51           C  
ATOM   2700  HD2 ARG B  13      -2.045 -25.928  28.716  1.00 85.51           H  
ATOM   2701  HD3 ARG B  13      -0.445 -25.223  28.493  1.00 85.51           H  
ATOM   2702  NE  ARG B  13      -1.938 -24.245  27.427  1.00 85.51           N  
ATOM   2703  HE  ARG B  13      -1.828 -23.241  27.426  1.00 85.51           H  
ATOM   2704  NH1 ARG B  13      -2.394 -26.038  26.055  1.00 85.51           N  
ATOM   2705 HH11 ARG B  13      -2.242 -26.664  26.832  1.00 85.51           H  
ATOM   2706 HH12 ARG B  13      -2.637 -26.386  25.138  1.00 85.51           H  
ATOM   2707  NH2 ARG B  13      -2.448 -23.966  25.242  1.00 85.51           N  
ATOM   2708 HH21 ARG B  13      -2.148 -23.011  25.380  1.00 85.51           H  
ATOM   2709 HH22 ARG B  13      -2.647 -24.305  24.312  1.00 85.51           H  
ATOM   2710  CZ  ARG B  13      -2.264 -24.755  26.254  1.00 85.51           C  
ATOM   2711  N   ALA B  14       0.958 -21.830  31.535  1.00 87.34           N  
ATOM   2712  H   ALA B  14       0.948 -22.251  32.454  1.00 87.34           H  
ATOM   2713  CA  ALA B  14       1.095 -20.378  31.444  1.00 87.34           C  
ATOM   2714  HA  ALA B  14       0.255 -19.993  30.866  1.00 87.34           H  
ATOM   2715  C   ALA B  14       2.377 -19.960  30.702  1.00 87.34           C  
ATOM   2716  CB  ALA B  14       1.015 -19.771  32.852  1.00 87.34           C  
ATOM   2717  HB1 ALA B  14       0.089 -20.078  33.339  1.00 87.34           H  
ATOM   2718  HB2 ALA B  14       1.037 -18.683  32.781  1.00 87.34           H  
ATOM   2719  HB3 ALA B  14       1.862 -20.100  33.452  1.00 87.34           H  
ATOM   2720  O   ALA B  14       2.295 -19.128  29.800  1.00 87.34           O  
ATOM   2721  N   THR B  15       3.531 -20.572  30.998  1.00 85.35           N  
ATOM   2722  H   THR B  15       3.575 -21.181  31.803  1.00 85.35           H  
ATOM   2723  CA  THR B  15       4.798 -20.284  30.301  1.00 85.35           C  
ATOM   2724  HA  THR B  15       4.964 -19.207  30.335  1.00 85.35           H  
ATOM   2725  C   THR B  15       4.744 -20.700  28.826  1.00 85.35           C  
ATOM   2726  CB  THR B  15       6.005 -20.957  30.985  1.00 85.35           C  
ATOM   2727  HB  THR B  15       6.032 -22.015  30.722  1.00 85.35           H  
ATOM   2728  O   THR B  15       5.215 -19.963  27.960  1.00 85.35           O  
ATOM   2729  CG2 THR B  15       7.316 -20.294  30.575  1.00 85.35           C  
ATOM   2730 HG21 THR B  15       7.444 -20.332  29.493  1.00 85.35           H  
ATOM   2731 HG22 THR B  15       7.337 -19.256  30.907  1.00 85.35           H  
ATOM   2732 HG23 THR B  15       8.150 -20.828  31.030  1.00 85.35           H  
ATOM   2733  OG1 THR B  15       5.934 -20.842  32.384  1.00 85.35           O  
ATOM   2734  HG1 THR B  15       6.827 -20.963  32.715  1.00 85.35           H  
ATOM   2735  N   LEU B  16       4.111 -21.836  28.498  1.00 87.32           N  
ATOM   2736  H   LEU B  16       3.757 -22.419  29.243  1.00 87.32           H  
ATOM   2737  CA  LEU B  16       3.904 -22.264  27.106  1.00 87.32           C  
ATOM   2738  HA  LEU B  16       4.868 -22.252  26.596  1.00 87.32           H  
ATOM   2739  C   LEU B  16       3.001 -21.296  26.323  1.00 87.32           C  
ATOM   2740  CB  LEU B  16       3.328 -23.693  27.077  1.00 87.32           C  
ATOM   2741  HB2 LEU B  16       2.502 -23.745  27.785  1.00 87.32           H  
ATOM   2742  HB3 LEU B  16       2.920 -23.886  26.085  1.00 87.32           H  
ATOM   2743  O   LEU B  16       3.356 -20.895  25.213  1.00 87.32           O  
ATOM   2744  CG  LEU B  16       4.348 -24.800  27.402  1.00 87.32           C  
ATOM   2745  HG  LEU B  16       4.875 -24.566  28.327  1.00 87.32           H  
ATOM   2746  CD1 LEU B  16       3.614 -26.132  27.576  1.00 87.32           C  
ATOM   2747 HD11 LEU B  16       2.899 -26.046  28.394  1.00 87.32           H  
ATOM   2748 HD12 LEU B  16       4.330 -26.916  27.825  1.00 87.32           H  
ATOM   2749 HD13 LEU B  16       3.089 -26.397  26.659  1.00 87.32           H  
ATOM   2750  CD2 LEU B  16       5.384 -24.977  26.287  1.00 87.32           C  
ATOM   2751 HD21 LEU B  16       6.040 -25.812  26.534  1.00 87.32           H  
ATOM   2752 HD22 LEU B  16       4.883 -25.175  25.340  1.00 87.32           H  
ATOM   2753 HD23 LEU B  16       5.992 -24.077  26.205  1.00 87.32           H  
ATOM   2754  N   ASP B  17       1.872 -20.882  26.905  1.00 90.10           N  
ATOM   2755  H   ASP B  17       1.630 -21.262  27.809  1.00 90.10           H  
ATOM   2756  CA  ASP B  17       0.966 -19.896  26.303  1.00 90.10           C  
ATOM   2757  HA  ASP B  17       0.692 -20.227  25.301  1.00 90.10           H  
ATOM   2758  C   ASP B  17       1.639 -18.518  26.155  1.00 90.10           C  
ATOM   2759  CB  ASP B  17      -0.313 -19.767  27.153  1.00 90.10           C  
ATOM   2760  HB2 ASP B  17      -0.766 -18.801  26.927  1.00 90.10           H  
ATOM   2761  HB3 ASP B  17      -0.052 -19.762  28.211  1.00 90.10           H  
ATOM   2762  O   ASP B  17       1.428 -17.834  25.151  1.00 90.10           O  
ATOM   2763  CG  ASP B  17      -1.395 -20.822  26.897  1.00 90.10           C  
ATOM   2764  OD1 ASP B  17      -1.224 -21.716  26.042  1.00 90.10           O  
ATOM   2765  OD2 ASP B  17      -2.491 -20.692  27.490  1.00 90.10           O  
ATOM   2766  N   LEU B  18       2.470 -18.112  27.124  1.00 89.62           N  
ATOM   2767  H   LEU B  18       2.555 -18.690  27.949  1.00 89.62           H  
ATOM   2768  CA  LEU B  18       3.247 -16.869  27.081  1.00 89.62           C  
ATOM   2769  HA  LEU B  18       2.576 -16.044  26.841  1.00 89.62           H  
ATOM   2770  C   LEU B  18       4.310 -16.915  25.983  1.00 89.62           C  
ATOM   2771  CB  LEU B  18       3.868 -16.609  28.468  1.00 89.62           C  
ATOM   2772  HB2 LEU B  18       3.062 -16.453  29.185  1.00 89.62           H  
ATOM   2773  HB3 LEU B  18       4.416 -17.500  28.775  1.00 89.62           H  
ATOM   2774  O   LEU B  18       4.460 -15.944  25.244  1.00 89.62           O  
ATOM   2775  CG  LEU B  18       4.840 -15.413  28.542  1.00 89.62           C  
ATOM   2776  HG  LEU B  18       5.697 -15.598  27.893  1.00 89.62           H  
ATOM   2777  CD1 LEU B  18       4.189 -14.093  28.129  1.00 89.62           C  
ATOM   2778 HD11 LEU B  18       3.869 -14.126  27.088  1.00 89.62           H  
ATOM   2779 HD12 LEU B  18       3.327 -13.906  28.769  1.00 89.62           H  
ATOM   2780 HD13 LEU B  18       4.903 -13.278  28.251  1.00 89.62           H  
ATOM   2781  CD2 LEU B  18       5.350 -15.259  29.973  1.00 89.62           C  
ATOM   2782 HD21 LEU B  18       4.521 -15.058  30.652  1.00 89.62           H  
ATOM   2783 HD22 LEU B  18       6.065 -14.438  30.032  1.00 89.62           H  
ATOM   2784 HD23 LEU B  18       5.854 -16.173  30.288  1.00 89.62           H  
ATOM   2785  N   ARG B  19       5.017 -18.040  25.828  1.00 88.90           N  
ATOM   2786  H   ARG B  19       4.878 -18.782  26.499  1.00 88.90           H  
ATOM   2787  CA  ARG B  19       6.008 -18.225  24.760  1.00 88.90           C  
ATOM   2788  HA  ARG B  19       6.717 -17.398  24.811  1.00 88.90           H  
ATOM   2789  C   ARG B  19       5.359 -18.157  23.379  1.00 88.90           C  
ATOM   2790  CB  ARG B  19       6.767 -19.540  24.989  1.00 88.90           C  
ATOM   2791  HB2 ARG B  19       6.092 -20.383  24.840  1.00 88.90           H  
ATOM   2792  HB3 ARG B  19       7.125 -19.563  26.018  1.00 88.90           H  
ATOM   2793  O   ARG B  19       5.892 -17.476  22.508  1.00 88.90           O  
ATOM   2794  CG  ARG B  19       7.978 -19.661  24.050  1.00 88.90           C  
ATOM   2795  HG2 ARG B  19       7.655 -19.665  23.009  1.00 88.90           H  
ATOM   2796  HG3 ARG B  19       8.628 -18.800  24.206  1.00 88.90           H  
ATOM   2797  CD  ARG B  19       8.787 -20.931  24.335  1.00 88.90           C  
ATOM   2798  HD2 ARG B  19       9.735 -20.861  23.803  1.00 88.90           H  
ATOM   2799  HD3 ARG B  19       8.996 -20.978  25.404  1.00 88.90           H  
ATOM   2800  NE  ARG B  19       8.079 -22.147  23.889  1.00 88.90           N  
ATOM   2801  HE  ARG B  19       7.353 -22.019  23.199  1.00 88.90           H  
ATOM   2802  NH1 ARG B  19       9.286 -23.668  25.121  1.00 88.90           N  
ATOM   2803 HH11 ARG B  19       9.492 -24.620  25.387  1.00 88.90           H  
ATOM   2804 HH12 ARG B  19       9.787 -22.911  25.562  1.00 88.90           H  
ATOM   2805  NH2 ARG B  19       7.706 -24.384  23.716  1.00 88.90           N  
ATOM   2806 HH21 ARG B  19       7.007 -24.209  23.008  1.00 88.90           H  
ATOM   2807 HH22 ARG B  19       7.941 -25.332  23.973  1.00 88.90           H  
ATOM   2808  CZ  ARG B  19       8.360 -23.388  24.246  1.00 88.90           C  
ATOM   2809  N   ALA B  20       4.200 -18.794  23.201  1.00 93.41           N  
ATOM   2810  H   ALA B  20       3.831 -19.343  23.964  1.00 93.41           H  
ATOM   2811  CA  ALA B  20       3.422 -18.708  21.966  1.00 93.41           C  
ATOM   2812  HA  ALA B  20       4.051 -19.018  21.131  1.00 93.41           H  
ATOM   2813  C   ALA B  20       2.959 -17.266  21.676  1.00 93.41           C  
ATOM   2814  CB  ALA B  20       2.242 -19.682  22.067  1.00 93.41           C  
ATOM   2815  HB1 ALA B  20       1.588 -19.400  22.893  1.00 93.41           H  
ATOM   2816  HB2 ALA B  20       2.610 -20.694  22.233  1.00 93.41           H  
ATOM   2817  HB3 ALA B  20       1.673 -19.661  21.138  1.00 93.41           H  
ATOM   2818  O   ALA B  20       3.099 -16.790  20.552  1.00 93.41           O  
ATOM   2819  N   ALA B  21       2.492 -16.528  22.690  1.00 93.84           N  
ATOM   2820  H   ALA B  21       2.356 -16.965  23.591  1.00 93.84           H  
ATOM   2821  CA  ALA B  21       2.092 -15.131  22.523  1.00 93.84           C  
ATOM   2822  HA  ALA B  21       1.424 -15.080  21.663  1.00 93.84           H  
ATOM   2823  C   ALA B  21       3.286 -14.198  22.216  1.00 93.84           C  
ATOM   2824  CB  ALA B  21       1.297 -14.698  23.761  1.00 93.84           C  
ATOM   2825  HB1 ALA B  21       1.940 -14.702  24.641  1.00 93.84           H  
ATOM   2826  HB2 ALA B  21       0.464 -15.382  23.923  1.00 93.84           H  
ATOM   2827  HB3 ALA B  21       0.901 -13.695  23.603  1.00 93.84           H  
ATOM   2828  O   ALA B  21       3.223 -13.424  21.264  1.00 93.84           O  
ATOM   2829  N   ARG B  22       4.408 -14.314  22.951  1.00 91.75           N  
ATOM   2830  H   ARG B  22       4.396 -14.968  23.720  1.00 91.75           H  
ATOM   2831  CA  ARG B  22       5.668 -13.589  22.665  1.00 91.75           C  
ATOM   2832  HA  ARG B  22       5.457 -12.520  22.627  1.00 91.75           H  
ATOM   2833  C   ARG B  22       6.221 -13.931  21.267  1.00 91.75           C  
ATOM   2834  CB  ARG B  22       6.738 -13.846  23.765  1.00 91.75           C  
ATOM   2835  HB2 ARG B  22       6.770 -14.913  23.986  1.00 91.75           H  
ATOM   2836  HB3 ARG B  22       7.708 -13.573  23.349  1.00 91.75           H  
ATOM   2837  O   ARG B  22       6.908 -13.101  20.680  1.00 91.75           O  
ATOM   2838  CG  ARG B  22       6.581 -13.055  25.091  1.00 91.75           C  
ATOM   2839  HG2 ARG B  22       5.650 -13.350  25.575  1.00 91.75           H  
ATOM   2840  HG3 ARG B  22       6.527 -11.992  24.857  1.00 91.75           H  
ATOM   2841  CD  ARG B  22       7.768 -13.287  26.074  1.00 91.75           C  
ATOM   2842  HD2 ARG B  22       8.698 -13.067  25.549  1.00 91.75           H  
ATOM   2843  HD3 ARG B  22       7.778 -14.338  26.363  1.00 91.75           H  
ATOM   2844  NE  ARG B  22       7.715 -12.449  27.306  1.00 91.75           N  
ATOM   2845  HE  ARG B  22       6.888 -11.883  27.436  1.00 91.75           H  
ATOM   2846  NH1 ARG B  22       9.785 -12.916  28.315  1.00 91.75           N  
ATOM   2847 HH11 ARG B  22      10.111 -13.546  27.596  1.00 91.75           H  
ATOM   2848 HH12 ARG B  22      10.386 -12.683  29.093  1.00 91.75           H  
ATOM   2849  NH2 ARG B  22       8.438 -11.539  29.296  1.00 91.75           N  
ATOM   2850 HH21 ARG B  22       7.606 -10.987  29.447  1.00 91.75           H  
ATOM   2851 HH22 ARG B  22       9.184 -11.497  29.975  1.00 91.75           H  
ATOM   2852  CZ  ARG B  22       8.633 -12.315  28.274  1.00 91.75           C  
ATOM   2853  N   GLN B  23       5.940 -15.121  20.725  1.00 93.01           N  
ATOM   2854  H   GLN B  23       5.431 -15.795  21.278  1.00 93.01           H  
ATOM   2855  CA  GLN B  23       6.290 -15.483  19.347  1.00 93.01           C  
ATOM   2856  HA  GLN B  23       7.288 -15.098  19.139  1.00 93.01           H  
ATOM   2857  C   GLN B  23       5.363 -14.818  18.317  1.00 93.01           C  
ATOM   2858  CB  GLN B  23       6.358 -17.013  19.202  1.00 93.01           C  
ATOM   2859  HB2 GLN B  23       5.396 -17.455  19.462  1.00 93.01           H  
ATOM   2860  HB3 GLN B  23       7.115 -17.397  19.885  1.00 93.01           H  
ATOM   2861  O   GLN B  23       5.877 -14.149  17.425  1.00 93.01           O  
ATOM   2862  CG  GLN B  23       6.717 -17.417  17.765  1.00 93.01           C  
ATOM   2863  HG2 GLN B  23       5.917 -17.080  17.106  1.00 93.01           H  
ATOM   2864  HG3 GLN B  23       7.639 -16.922  17.457  1.00 93.01           H  
ATOM   2865  CD  GLN B  23       6.892 -18.917  17.567  1.00 93.01           C  
ATOM   2866  NE2 GLN B  23       6.636 -19.402  16.376  1.00 93.01           N  
ATOM   2867 HE21 GLN B  23       6.230 -18.791  15.682  1.00 93.01           H  
ATOM   2868 HE22 GLN B  23       6.728 -20.395  16.215  1.00 93.01           H  
ATOM   2869  OE1 GLN B  23       7.277 -19.656  18.465  1.00 93.01           O  
ATOM   2870  N   ARG B  24       4.033 -14.918  18.468  1.00 93.89           N  
ATOM   2871  H   ARG B  24       3.678 -15.506  19.209  1.00 93.89           H  
ATOM   2872  CA  ARG B  24       3.065 -14.325  17.522  1.00 93.89           C  
ATOM   2873  HA  ARG B  24       3.256 -14.762  16.541  1.00 93.89           H  
ATOM   2874  C   ARG B  24       3.243 -12.811  17.352  1.00 93.89           C  
ATOM   2875  CB  ARG B  24       1.629 -14.686  17.950  1.00 93.89           C  
ATOM   2876  HB2 ARG B  24       1.461 -14.317  18.962  1.00 93.89           H  
ATOM   2877  HB3 ARG B  24       1.538 -15.772  17.972  1.00 93.89           H  
ATOM   2878  O   ARG B  24       3.093 -12.303  16.249  1.00 93.89           O  
ATOM   2879  CG  ARG B  24       0.516 -14.124  17.038  1.00 93.89           C  
ATOM   2880  HG2 ARG B  24       0.522 -13.035  17.083  1.00 93.89           H  
ATOM   2881  HG3 ARG B  24      -0.448 -14.468  17.411  1.00 93.89           H  
ATOM   2882  CD  ARG B  24       0.668 -14.568  15.577  1.00 93.89           C  
ATOM   2883  HD2 ARG B  24       1.638 -14.237  15.206  1.00 93.89           H  
ATOM   2884  HD3 ARG B  24       0.641 -15.657  15.526  1.00 93.89           H  
ATOM   2885  NE  ARG B  24      -0.382 -14.007  14.707  1.00 93.89           N  
ATOM   2886  HE  ARG B  24      -1.165 -13.511  15.109  1.00 93.89           H  
ATOM   2887  NH1 ARG B  24       0.655 -14.466  12.705  1.00 93.89           N  
ATOM   2888 HH11 ARG B  24       0.717 -14.297  11.712  1.00 93.89           H  
ATOM   2889 HH12 ARG B  24       1.424 -14.897  13.199  1.00 93.89           H  
ATOM   2890  NH2 ARG B  24      -1.305 -13.379  12.753  1.00 93.89           N  
ATOM   2891 HH21 ARG B  24      -1.994 -12.916  13.328  1.00 93.89           H  
ATOM   2892 HH22 ARG B  24      -1.273 -13.207  11.759  1.00 93.89           H  
ATOM   2893  CZ  ARG B  24      -0.335 -13.960  13.390  1.00 93.89           C  
ATOM   2894  N   ILE B  25       3.618 -12.097  18.418  1.00 94.52           N  
ATOM   2895  H   ILE B  25       3.669 -12.571  19.308  1.00 94.52           H  
ATOM   2896  CA  ILE B  25       3.948 -10.660  18.347  1.00 94.52           C  
ATOM   2897  HA  ILE B  25       3.096 -10.122  17.932  1.00 94.52           H  
ATOM   2898  C   ILE B  25       5.125 -10.409  17.393  1.00 94.52           C  
ATOM   2899  CB  ILE B  25       4.226 -10.104  19.762  1.00 94.52           C  
ATOM   2900  HB  ILE B  25       4.976 -10.735  20.239  1.00 94.52           H  
ATOM   2901  O   ILE B  25       5.025  -9.559  16.514  1.00 94.52           O  
ATOM   2902  CG1 ILE B  25       2.933 -10.138  20.603  1.00 94.52           C  
ATOM   2903 HG12 ILE B  25       2.238  -9.382  20.237  1.00 94.52           H  
ATOM   2904 HG13 ILE B  25       2.452 -11.110  20.491  1.00 94.52           H  
ATOM   2905  CG2 ILE B  25       4.763  -8.665  19.716  1.00 94.52           C  
ATOM   2906 HG21 ILE B  25       5.721  -8.625  19.198  1.00 94.52           H  
ATOM   2907 HG22 ILE B  25       4.933  -8.267  20.716  1.00 94.52           H  
ATOM   2908 HG23 ILE B  25       4.067  -8.013  19.189  1.00 94.52           H  
ATOM   2909  CD1 ILE B  25       3.168  -9.927  22.101  1.00 94.52           C  
ATOM   2910 HD11 ILE B  25       3.497  -8.908  22.303  1.00 94.52           H  
ATOM   2911 HD12 ILE B  25       2.227 -10.101  22.623  1.00 94.52           H  
ATOM   2912 HD13 ILE B  25       3.911 -10.636  22.467  1.00 94.52           H  
ATOM   2913  N   ARG B  26       6.214 -11.185  17.500  1.00 93.20           N  
ATOM   2914  H   ARG B  26       6.204 -11.940  18.172  1.00 93.20           H  
ATOM   2915  CA  ARG B  26       7.365 -11.050  16.591  1.00 93.20           C  
ATOM   2916  HA  ARG B  26       7.671 -10.004  16.567  1.00 93.20           H  
ATOM   2917  C   ARG B  26       7.007 -11.394  15.149  1.00 93.20           C  
ATOM   2918  CB  ARG B  26       8.550 -11.901  17.057  1.00 93.20           C  
ATOM   2919  HB2 ARG B  26       8.221 -12.927  17.224  1.00 93.20           H  
ATOM   2920  HB3 ARG B  26       9.300 -11.905  16.266  1.00 93.20           H  
ATOM   2921  O   ARG B  26       7.468 -10.706  14.250  1.00 93.20           O  
ATOM   2922  CG  ARG B  26       9.196 -11.331  18.327  1.00 93.20           C  
ATOM   2923  HG2 ARG B  26       8.485 -11.352  19.153  1.00 93.20           H  
ATOM   2924  HG3 ARG B  26       9.484 -10.297  18.142  1.00 93.20           H  
ATOM   2925  CD  ARG B  26      10.451 -12.128  18.703  1.00 93.20           C  
ATOM   2926  HD2 ARG B  26      10.972 -11.601  19.502  1.00 93.20           H  
ATOM   2927  HD3 ARG B  26      11.119 -12.149  17.842  1.00 93.20           H  
ATOM   2928  NE  ARG B  26      10.120 -13.513  19.101  1.00 93.20           N  
ATOM   2929  HE  ARG B  26       9.867 -14.130  18.343  1.00 93.20           H  
ATOM   2930  NH1 ARG B  26      10.355 -13.276  21.374  1.00 93.20           N  
ATOM   2931 HH11 ARG B  26      10.544 -12.295  21.223  1.00 93.20           H  
ATOM   2932 HH12 ARG B  26      10.381 -13.670  22.303  1.00 93.20           H  
ATOM   2933  NH2 ARG B  26       9.777 -15.257  20.520  1.00 93.20           N  
ATOM   2934 HH21 ARG B  26       9.745 -15.634  21.456  1.00 93.20           H  
ATOM   2935 HH22 ARG B  26       9.575 -15.844  19.723  1.00 93.20           H  
ATOM   2936  CZ  ARG B  26      10.080 -14.003  20.326  1.00 93.20           C  
ATOM   2937  N   GLU B  27       6.163 -12.400  14.930  1.00 93.01           N  
ATOM   2938  H   GLU B  27       5.838 -12.939  15.719  1.00 93.01           H  
ATOM   2939  CA  GLU B  27       5.678 -12.752  13.587  1.00 93.01           C  
ATOM   2940  HA  GLU B  27       6.538 -12.961  12.950  1.00 93.01           H  
ATOM   2941  C   GLU B  27       4.890 -11.593  12.938  1.00 93.01           C  
ATOM   2942  CB  GLU B  27       4.819 -14.026  13.663  1.00 93.01           C  
ATOM   2943  HB2 GLU B  27       4.033 -13.863  14.400  1.00 93.01           H  
ATOM   2944  HB3 GLU B  27       4.347 -14.197  12.695  1.00 93.01           H  
ATOM   2945  O   GLU B  27       5.064 -11.307  11.756  1.00 93.01           O  
ATOM   2946  CG  GLU B  27       5.636 -15.279  14.036  1.00 93.01           C  
ATOM   2947  HG2 GLU B  27       6.272 -15.543  13.192  1.00 93.01           H  
ATOM   2948  HG3 GLU B  27       6.287 -15.049  14.879  1.00 93.01           H  
ATOM   2949  CD  GLU B  27       4.770 -16.491  14.428  1.00 93.01           C  
ATOM   2950  OE1 GLU B  27       5.374 -17.552  14.730  1.00 93.01           O  
ATOM   2951  OE2 GLU B  27       3.525 -16.353  14.511  1.00 93.01           O  
ATOM   2952  N   LEU B  28       4.077 -10.876  13.720  1.00 93.64           N  
ATOM   2953  H   LEU B  28       3.964 -11.165  14.681  1.00 93.64           H  
ATOM   2954  CA  LEU B  28       3.311  -9.712  13.258  1.00 93.64           C  
ATOM   2955  HA  LEU B  28       2.841  -9.948  12.303  1.00 93.64           H  
ATOM   2956  C   LEU B  28       4.181  -8.463  13.022  1.00 93.64           C  
ATOM   2957  CB  LEU B  28       2.224  -9.411  14.304  1.00 93.64           C  
ATOM   2958  HB2 LEU B  28       2.696  -9.386  15.286  1.00 93.64           H  
ATOM   2959  HB3 LEU B  28       1.812  -8.419  14.116  1.00 93.64           H  
ATOM   2960  O   LEU B  28       3.962  -7.731  12.061  1.00 93.64           O  
ATOM   2961  CG  LEU B  28       1.070 -10.428  14.323  1.00 93.64           C  
ATOM   2962  HG  LEU B  28       1.459 -11.445  14.269  1.00 93.64           H  
ATOM   2963  CD1 LEU B  28       0.286 -10.285  15.628  1.00 93.64           C  
ATOM   2964 HD11 LEU B  28       0.951 -10.450  16.476  1.00 93.64           H  
ATOM   2965 HD12 LEU B  28      -0.513 -11.025  15.653  1.00 93.64           H  
ATOM   2966 HD13 LEU B  28      -0.148  -9.286  15.690  1.00 93.64           H  
ATOM   2967  CD2 LEU B  28       0.120 -10.196  13.147  1.00 93.64           C  
ATOM   2968 HD21 LEU B  28      -0.755 -10.839  13.245  1.00 93.64           H  
ATOM   2969 HD22 LEU B  28       0.625 -10.423  12.208  1.00 93.64           H  
ATOM   2970 HD23 LEU B  28      -0.215  -9.159  13.133  1.00 93.64           H  
ATOM   2971  N   GLU B  29       5.152  -8.193  13.897  1.00 92.26           N  
ATOM   2972  H   GLU B  29       5.225  -8.788  14.710  1.00 92.26           H  
ATOM   2973  CA  GLU B  29       5.935  -6.945  13.876  1.00 92.26           C  
ATOM   2974  HA  GLU B  29       5.332  -6.147  13.442  1.00 92.26           H  
ATOM   2975  C   GLU B  29       7.221  -7.035  13.030  1.00 92.26           C  
ATOM   2976  CB  GLU B  29       6.277  -6.542  15.327  1.00 92.26           C  
ATOM   2977  HB2 GLU B  29       6.792  -7.375  15.806  1.00 92.26           H  
ATOM   2978  HB3 GLU B  29       6.957  -5.690  15.305  1.00 92.26           H  
ATOM   2979  O   GLU B  29       7.678  -6.031  12.478  1.00 92.26           O  
ATOM   2980  CG  GLU B  29       5.037  -6.147  16.156  1.00 92.26           C  
ATOM   2981  HG2 GLU B  29       4.576  -5.281  15.682  1.00 92.26           H  
ATOM   2982  HG3 GLU B  29       4.313  -6.961  16.131  1.00 92.26           H  
ATOM   2983  CD  GLU B  29       5.342  -5.815  17.631  1.00 92.26           C  
ATOM   2984  OE1 GLU B  29       4.527  -5.082  18.251  1.00 92.26           O  
ATOM   2985  OE2 GLU B  29       6.350  -6.311  18.176  1.00 92.26           O  
ATOM   2986  N   SER B  30       7.839  -8.221  12.959  1.00 89.80           N  
ATOM   2987  H   SER B  30       7.387  -9.019  13.382  1.00 89.80           H  
ATOM   2988  CA  SER B  30       9.244  -8.386  12.550  1.00 89.80           C  
ATOM   2989  HA  SER B  30       9.455  -7.637  11.786  1.00 89.80           H  
ATOM   2990  C   SER B  30       9.605  -9.738  11.899  1.00 89.80           C  
ATOM   2991  CB  SER B  30      10.179  -8.062  13.734  1.00 89.80           C  
ATOM   2992  HB2 SER B  30      10.134  -6.990  13.925  1.00 89.80           H  
ATOM   2993  HB3 SER B  30      11.211  -8.307  13.484  1.00 89.80           H  
ATOM   2994  O   SER B  30      10.796 -10.032  11.788  1.00 89.80           O  
ATOM   2995  OG  SER B  30       9.794  -8.749  14.914  1.00 89.80           O  
ATOM   2996  HG  SER B  30       8.877  -8.512  15.072  1.00 89.80           H  
ATOM   2997  N   ASP B  31       8.649 -10.551  11.407  1.00 94.20           N  
ATOM   2998  H   ASP B  31       7.674 -10.333  11.556  1.00 94.20           H  
ATOM   2999  CA  ASP B  31       9.007 -11.800  10.694  1.00 94.20           C  
ATOM   3000  HA  ASP B  31       9.535 -12.414  11.423  1.00 94.20           H  
ATOM   3001  C   ASP B  31       9.930 -11.477   9.498  1.00 94.20           C  
ATOM   3002  CB  ASP B  31       7.789 -12.629  10.214  1.00 94.20           C  
ATOM   3003  HB2 ASP B  31       7.390 -12.192   9.298  1.00 94.20           H  
ATOM   3004  HB3 ASP B  31       7.009 -12.571  10.973  1.00 94.20           H  
ATOM   3005  O   ASP B  31       9.631 -10.533   8.745  1.00 94.20           O  
ATOM   3006  CG  ASP B  31       8.085 -14.132   9.989  1.00 94.20           C  
ATOM   3007  OD1 ASP B  31       9.054 -14.649  10.587  1.00 94.20           O  
ATOM   3008  OD2 ASP B  31       7.323 -14.810   9.257  1.00 94.20           O  
ATOM   3009  N   PRO B  32      11.057 -12.192   9.311  1.00 96.53           N  
ATOM   3010  CA  PRO B  32      11.930 -11.979   8.166  1.00 96.53           C  
ATOM   3011  HA  PRO B  32      12.126 -10.910   8.071  1.00 96.53           H  
ATOM   3012  C   PRO B  32      11.278 -12.495   6.879  1.00 96.53           C  
ATOM   3013  CB  PRO B  32      13.244 -12.695   8.492  1.00 96.53           C  
ATOM   3014  HB2 PRO B  32      14.099 -12.070   8.234  1.00 96.53           H  
ATOM   3015  HB3 PRO B  32      13.293 -13.656   7.979  1.00 96.53           H  
ATOM   3016  O   PRO B  32      10.787 -13.625   6.819  1.00 96.53           O  
ATOM   3017  CG  PRO B  32      13.194 -12.924  10.000  1.00 96.53           C  
ATOM   3018  HG2 PRO B  32      13.760 -13.806  10.298  1.00 96.53           H  
ATOM   3019  HG3 PRO B  32      13.553 -12.037  10.520  1.00 96.53           H  
ATOM   3020  CD  PRO B  32      11.704 -13.094  10.253  1.00 96.53           C  
ATOM   3021  HD2 PRO B  32      11.410 -14.121  10.035  1.00 96.53           H  
ATOM   3022  HD3 PRO B  32      11.490 -12.844  11.292  1.00 96.53           H  
ATOM   3023  N   VAL B  33      11.307 -11.685   5.823  1.00 98.60           N  
ATOM   3024  H   VAL B  33      11.776 -10.795   5.914  1.00 98.60           H  
ATOM   3025  CA  VAL B  33      10.691 -12.020   4.531  1.00 98.60           C  
ATOM   3026  HA  VAL B  33      10.014 -12.865   4.660  1.00 98.60           H  
ATOM   3027  C   VAL B  33      11.774 -12.463   3.551  1.00 98.60           C  
ATOM   3028  CB  VAL B  33       9.829 -10.849   4.025  1.00 98.60           C  
ATOM   3029  HB  VAL B  33      10.428  -9.939   3.998  1.00 98.60           H  
ATOM   3030  O   VAL B  33      12.725 -11.731   3.289  1.00 98.60           O  
ATOM   3031  CG1 VAL B  33       9.268 -11.098   2.625  1.00 98.60           C  
ATOM   3032 HG11 VAL B  33      10.078 -11.197   1.903  1.00 98.60           H  
ATOM   3033 HG12 VAL B  33       8.639 -10.257   2.330  1.00 98.60           H  
ATOM   3034 HG13 VAL B  33       8.666 -12.007   2.618  1.00 98.60           H  
ATOM   3035  CG2 VAL B  33       8.634 -10.624   4.965  1.00 98.60           C  
ATOM   3036 HG21 VAL B  33       7.990  -9.836   4.573  1.00 98.60           H  
ATOM   3037 HG22 VAL B  33       8.050 -11.539   5.057  1.00 98.60           H  
ATOM   3038 HG23 VAL B  33       8.983 -10.325   5.954  1.00 98.60           H  
ATOM   3039  N   ALA B  34      11.653 -13.675   3.021  1.00 98.61           N  
ATOM   3040  H   ALA B  34      10.778 -14.162   3.155  1.00 98.61           H  
ATOM   3041  CA  ALA B  34      12.551 -14.223   2.017  1.00 98.61           C  
ATOM   3042  HA  ALA B  34      13.580 -13.994   2.294  1.00 98.61           H  
ATOM   3043  C   ALA B  34      12.272 -13.611   0.637  1.00 98.61           C  
ATOM   3044  CB  ALA B  34      12.383 -15.747   1.992  1.00 98.61           C  
ATOM   3045  HB1 ALA B  34      12.974 -16.168   1.179  1.00 98.61           H  
ATOM   3046  HB2 ALA B  34      12.713 -16.174   2.939  1.00 98.61           H  
ATOM   3047  HB3 ALA B  34      11.337 -16.004   1.822  1.00 98.61           H  
ATOM   3048  O   ALA B  34      11.123 -13.512   0.210  1.00 98.61           O  
ATOM   3049  N   ILE B  35      13.339 -13.266  -0.084  1.00 98.72           N  
ATOM   3050  H   ILE B  35      14.247 -13.351   0.351  1.00 98.72           H  
ATOM   3051  CA  ILE B  35      13.312 -13.054  -1.533  1.00 98.72           C  
ATOM   3052  HA  ILE B  35      12.322 -12.720  -1.845  1.00 98.72           H  
ATOM   3053  C   ILE B  35      13.590 -14.416  -2.171  1.00 98.72           C  
ATOM   3054  CB  ILE B  35      14.347 -11.977  -1.939  1.00 98.72           C  
ATOM   3055  HB  ILE B  35      15.318 -12.263  -1.535  1.00 98.72           H  
ATOM   3056  O   ILE B  35      14.732 -14.882  -2.134  1.00 98.72           O  
ATOM   3057  CG1 ILE B  35      13.962 -10.591  -1.370  1.00 98.72           C  
ATOM   3058 HG12 ILE B  35      13.536 -10.697  -0.372  1.00 98.72           H  
ATOM   3059 HG13 ILE B  35      13.205 -10.140  -2.011  1.00 98.72           H  
ATOM   3060  CG2 ILE B  35      14.463 -11.891  -3.475  1.00 98.72           C  
ATOM   3061 HG21 ILE B  35      15.118 -11.071  -3.770  1.00 98.72           H  
ATOM   3062 HG22 ILE B  35      14.880 -12.816  -3.873  1.00 98.72           H  
ATOM   3063 HG23 ILE B  35      13.477 -11.740  -3.914  1.00 98.72           H  
ATOM   3064  CD1 ILE B  35      15.147  -9.625  -1.255  1.00 98.72           C  
ATOM   3065 HD11 ILE B  35      15.643  -9.504  -2.218  1.00 98.72           H  
ATOM   3066 HD12 ILE B  35      14.783  -8.652  -0.925  1.00 98.72           H  
ATOM   3067 HD13 ILE B  35      15.857 -10.001  -0.519  1.00 98.72           H  
ATOM   3068  N   VAL B  36      12.557 -15.061  -2.722  1.00 98.01           N  
ATOM   3069  H   VAL B  36      11.649 -14.619  -2.712  1.00 98.01           H  
ATOM   3070  CA  VAL B  36      12.680 -16.408  -3.315  1.00 98.01           C  
ATOM   3071  HA  VAL B  36      13.529 -16.900  -2.841  1.00 98.01           H  
ATOM   3072  C   VAL B  36      13.024 -16.378  -4.803  1.00 98.01           C  
ATOM   3073  CB  VAL B  36      11.458 -17.305  -3.034  1.00 98.01           C  
ATOM   3074  HB  VAL B  36      11.630 -18.268  -3.513  1.00 98.01           H  
ATOM   3075  O   VAL B  36      13.682 -17.277  -5.316  1.00 98.01           O  
ATOM   3076  CG1 VAL B  36      11.300 -17.553  -1.529  1.00 98.01           C  
ATOM   3077 HG11 VAL B  36      11.079 -16.623  -1.005  1.00 98.01           H  
ATOM   3078 HG12 VAL B  36      10.482 -18.253  -1.362  1.00 98.01           H  
ATOM   3079 HG13 VAL B  36      12.216 -17.991  -1.133  1.00 98.01           H  
ATOM   3080  CG2 VAL B  36      10.144 -16.736  -3.578  1.00 98.01           C  
ATOM   3081 HG21 VAL B  36      10.235 -16.544  -4.647  1.00 98.01           H  
ATOM   3082 HG22 VAL B  36       9.352 -17.468  -3.422  1.00 98.01           H  
ATOM   3083 HG23 VAL B  36       9.877 -15.818  -3.054  1.00 98.01           H  
ATOM   3084  N   SER B  37      12.663 -15.304  -5.508  1.00 98.24           N  
ATOM   3085  H   SER B  37      12.108 -14.591  -5.057  1.00 98.24           H  
ATOM   3086  CA  SER B  37      13.154 -15.050  -6.863  1.00 98.24           C  
ATOM   3087  HA  SER B  37      14.174 -15.432  -6.924  1.00 98.24           H  
ATOM   3088  C   SER B  37      13.203 -13.561  -7.192  1.00 98.24           C  
ATOM   3089  CB  SER B  37      12.341 -15.825  -7.901  1.00 98.24           C  
ATOM   3090  HB2 SER B  37      12.195 -16.845  -7.547  1.00 98.24           H  
ATOM   3091  HB3 SER B  37      12.898 -15.861  -8.837  1.00 98.24           H  
ATOM   3092  O   SER B  37      12.635 -12.721  -6.490  1.00 98.24           O  
ATOM   3093  OG  SER B  37      11.100 -15.205  -8.135  1.00 98.24           O  
ATOM   3094  HG  SER B  37      10.645 -15.705  -8.817  1.00 98.24           H  
ATOM   3095  N   MET B  38      13.918 -13.222  -8.266  1.00 98.65           N  
ATOM   3096  H   MET B  38      14.344 -13.957  -8.813  1.00 98.65           H  
ATOM   3097  CA  MET B  38      14.036 -11.848  -8.749  1.00 98.65           C  
ATOM   3098  HA  MET B  38      13.101 -11.335  -8.524  1.00 98.65           H  
ATOM   3099  C   MET B  38      14.215 -11.772 -10.269  1.00 98.65           C  
ATOM   3100  CB  MET B  38      15.144 -11.105  -7.985  1.00 98.65           C  
ATOM   3101  HB2 MET B  38      14.876 -11.077  -6.929  1.00 98.65           H  
ATOM   3102  HB3 MET B  38      15.193 -10.080  -8.352  1.00 98.65           H  
ATOM   3103  O   MET B  38      14.826 -12.640 -10.908  1.00 98.65           O  
ATOM   3104  CG  MET B  38      16.531 -11.739  -8.092  1.00 98.65           C  
ATOM   3105  HG2 MET B  38      16.829 -11.761  -9.140  1.00 98.65           H  
ATOM   3106  HG3 MET B  38      16.484 -12.764  -7.725  1.00 98.65           H  
ATOM   3107  SD  MET B  38      17.795 -10.847  -7.151  1.00 98.65           S  
ATOM   3108  CE  MET B  38      19.244 -11.874  -7.499  1.00 98.65           C  
ATOM   3109  HE1 MET B  38      20.123 -11.421  -7.039  1.00 98.65           H  
ATOM   3110  HE2 MET B  38      19.397 -11.949  -8.575  1.00 98.65           H  
ATOM   3111  HE3 MET B  38      19.099 -12.871  -7.083  1.00 98.65           H  
ATOM   3112  N   ASN B  39      13.686 -10.704 -10.861  1.00 98.25           N  
ATOM   3113  H   ASN B  39      13.185 -10.037 -10.293  1.00 98.25           H  
ATOM   3114  CA  ASN B  39      13.748 -10.454 -12.292  1.00 98.25           C  
ATOM   3115  HA  ASN B  39      14.659 -10.917 -12.672  1.00 98.25           H  
ATOM   3116  C   ASN B  39      13.852  -8.959 -12.610  1.00 98.25           C  
ATOM   3117  CB  ASN B  39      12.527 -11.108 -12.961  1.00 98.25           C  
ATOM   3118  HB2 ASN B  39      12.387 -12.117 -12.572  1.00 98.25           H  
ATOM   3119  HB3 ASN B  39      11.631 -10.536 -12.722  1.00 98.25           H  
ATOM   3120  O   ASN B  39      13.354  -8.118 -11.867  1.00 98.25           O  
ATOM   3121  CG  ASN B  39      12.670 -11.219 -14.464  1.00 98.25           C  
ATOM   3122  ND2 ASN B  39      11.633 -11.635 -15.126  1.00 98.25           N  
ATOM   3123 HD21 ASN B  39      10.750 -11.804 -14.666  1.00 98.25           H  
ATOM   3124 HD22 ASN B  39      11.730 -11.829 -16.112  1.00 98.25           H  
ATOM   3125  OD1 ASN B  39      13.735 -10.997 -15.032  1.00 98.25           O  
ATOM   3126  N   CYS B  40      14.505  -8.626 -13.720  1.00 98.66           N  
ATOM   3127  H   CYS B  40      14.783  -9.356 -14.361  1.00 98.66           H  
ATOM   3128  CA  CYS B  40      14.618  -7.260 -14.200  1.00 98.66           C  
ATOM   3129  HA  CYS B  40      13.651  -6.782 -14.039  1.00 98.66           H  
ATOM   3130  C   CYS B  40      14.907  -7.198 -15.706  1.00 98.66           C  
ATOM   3131  CB  CYS B  40      15.681  -6.509 -13.374  1.00 98.66           C  
ATOM   3132  HB2 CYS B  40      15.746  -5.481 -13.731  1.00 98.66           H  
ATOM   3133  HB3 CYS B  40      15.353  -6.474 -12.335  1.00 98.66           H  
ATOM   3134  O   CYS B  40      15.637  -8.031 -16.246  1.00 98.66           O  
ATOM   3135  SG  CYS B  40      17.323  -7.297 -13.452  1.00 98.66           S  
ATOM   3136  HG  CYS B  40      17.926  -6.452 -12.612  1.00 98.66           H  
ATOM   3137  N   ARG B  41      14.383  -6.161 -16.367  1.00 98.66           N  
ATOM   3138  H   ARG B  41      13.822  -5.516 -15.830  1.00 98.66           H  
ATOM   3139  CA  ARG B  41      14.861  -5.685 -17.675  1.00 98.66           C  
ATOM   3140  HA  ARG B  41      15.703  -6.300 -17.992  1.00 98.66           H  
ATOM   3141  C   ARG B  41      15.366  -4.256 -17.447  1.00 98.66           C  
ATOM   3142  CB  ARG B  41      13.768  -5.779 -18.767  1.00 98.66           C  
ATOM   3143  HB2 ARG B  41      12.938  -5.134 -18.480  1.00 98.66           H  
ATOM   3144  HB3 ARG B  41      14.173  -5.369 -19.692  1.00 98.66           H  
ATOM   3145  O   ARG B  41      14.629  -3.442 -16.893  1.00 98.66           O  
ATOM   3146  CG  ARG B  41      13.216  -7.193 -19.078  1.00 98.66           C  
ATOM   3147  HG2 ARG B  41      13.921  -7.718 -19.723  1.00 98.66           H  
ATOM   3148  HG3 ARG B  41      13.098  -7.756 -18.153  1.00 98.66           H  
ATOM   3149  CD  ARG B  41      11.839  -7.084 -19.776  1.00 98.66           C  
ATOM   3150  HD2 ARG B  41      11.914  -6.303 -20.532  1.00 98.66           H  
ATOM   3151  HD3 ARG B  41      11.100  -6.771 -19.038  1.00 98.66           H  
ATOM   3152  NE  ARG B  41      11.340  -8.302 -20.464  1.00 98.66           N  
ATOM   3153  HE  ARG B  41      10.973  -8.188 -21.398  1.00 98.66           H  
ATOM   3154  NH1 ARG B  41      11.507  -9.880 -18.801  1.00 98.66           N  
ATOM   3155 HH11 ARG B  41      11.507 -10.862 -18.564  1.00 98.66           H  
ATOM   3156 HH12 ARG B  41      11.503  -9.171 -18.081  1.00 98.66           H  
ATOM   3157  NH2 ARG B  41      10.852 -10.482 -20.830  1.00 98.66           N  
ATOM   3158 HH21 ARG B  41      10.237 -10.243 -21.594  1.00 98.66           H  
ATOM   3159 HH22 ARG B  41      10.832 -11.437 -20.501  1.00 98.66           H  
ATOM   3160  CZ  ARG B  41      11.235  -9.544 -20.025  1.00 98.66           C  
ATOM   3161  N   LEU B  42      16.626  -3.968 -17.779  1.00 98.77           N  
ATOM   3162  H   LEU B  42      17.138  -4.666 -18.301  1.00 98.77           H  
ATOM   3163  CA  LEU B  42      17.319  -2.700 -17.480  1.00 98.77           C  
ATOM   3164  HA  LEU B  42      16.567  -1.920 -17.356  1.00 98.77           H  
ATOM   3165  C   LEU B  42      18.224  -2.264 -18.664  1.00 98.77           C  
ATOM   3166  CB  LEU B  42      18.112  -2.829 -16.149  1.00 98.77           C  
ATOM   3167  HB2 LEU B  42      18.815  -3.656 -16.239  1.00 98.77           H  
ATOM   3168  HB3 LEU B  42      18.708  -1.930 -15.991  1.00 98.77           H  
ATOM   3169  O   LEU B  42      18.497  -3.075 -19.561  1.00 98.77           O  
ATOM   3170  CG  LEU B  42      17.279  -3.071 -14.874  1.00 98.77           C  
ATOM   3171  HG  LEU B  42      16.607  -3.914 -15.035  1.00 98.77           H  
ATOM   3172  CD1 LEU B  42      18.195  -3.427 -13.703  1.00 98.77           C  
ATOM   3173 HD11 LEU B  42      17.599  -3.580 -12.804  1.00 98.77           H  
ATOM   3174 HD12 LEU B  42      18.726  -4.351 -13.933  1.00 98.77           H  
ATOM   3175 HD13 LEU B  42      18.911  -2.625 -13.526  1.00 98.77           H  
ATOM   3176  CD2 LEU B  42      16.458  -1.851 -14.467  1.00 98.77           C  
ATOM   3177 HD21 LEU B  42      17.112  -1.016 -14.215  1.00 98.77           H  
ATOM   3178 HD22 LEU B  42      15.811  -1.563 -15.295  1.00 98.77           H  
ATOM   3179 HD23 LEU B  42      15.833  -2.097 -13.609  1.00 98.77           H  
ATOM   3180  N   PRO B  43      18.698  -1.000 -18.702  1.00 98.24           N  
ATOM   3181  CA  PRO B  43      19.525  -0.476 -19.792  1.00 98.24           C  
ATOM   3182  HA  PRO B  43      18.936  -0.523 -20.708  1.00 98.24           H  
ATOM   3183  C   PRO B  43      20.830  -1.257 -20.009  1.00 98.24           C  
ATOM   3184  CB  PRO B  43      19.777   1.000 -19.457  1.00 98.24           C  
ATOM   3185  HB2 PRO B  43      19.838   1.614 -20.356  1.00 98.24           H  
ATOM   3186  HB3 PRO B  43      20.685   1.104 -18.862  1.00 98.24           H  
ATOM   3187  O   PRO B  43      21.282  -2.025 -19.160  1.00 98.24           O  
ATOM   3188  CG  PRO B  43      18.567   1.365 -18.599  1.00 98.24           C  
ATOM   3189  HG2 PRO B  43      18.763   2.222 -17.955  1.00 98.24           H  
ATOM   3190  HG3 PRO B  43      17.696   1.540 -19.231  1.00 98.24           H  
ATOM   3191  CD  PRO B  43      18.364   0.088 -17.794  1.00 98.24           C  
ATOM   3192  HD2 PRO B  43      17.335   0.025 -17.440  1.00 98.24           H  
ATOM   3193  HD3 PRO B  43      19.051   0.080 -16.948  1.00 98.24           H  
ATOM   3194  N   GLY B  44      21.456  -1.084 -21.177  1.00 97.42           N  
ATOM   3195  H   GLY B  44      21.109  -0.366 -21.797  1.00 97.42           H  
ATOM   3196  CA  GLY B  44      22.702  -1.789 -21.513  1.00 97.42           C  
ATOM   3197  HA2 GLY B  44      23.145  -1.309 -22.385  1.00 97.42           H  
ATOM   3198  HA3 GLY B  44      23.399  -1.695 -20.680  1.00 97.42           H  
ATOM   3199  C   GLY B  44      22.530  -3.285 -21.823  1.00 97.42           C  
ATOM   3200  O   GLY B  44      23.489  -4.051 -21.676  1.00 97.42           O  
ATOM   3201  N   LYS B  45      21.330  -3.682 -22.279  1.00 95.99           N  
ATOM   3202  H   LYS B  45      20.622  -2.963 -22.324  1.00 95.99           H  
ATOM   3203  CA  LYS B  45      20.903  -5.063 -22.597  1.00 95.99           C  
ATOM   3204  HA  LYS B  45      19.854  -5.004 -22.886  1.00 95.99           H  
ATOM   3205  C   LYS B  45      20.891  -6.009 -21.390  1.00 95.99           C  
ATOM   3206  CB  LYS B  45      21.658  -5.640 -23.812  1.00 95.99           C  
ATOM   3207  HB2 LYS B  45      21.259  -6.633 -24.022  1.00 95.99           H  
ATOM   3208  HB3 LYS B  45      22.716  -5.744 -23.573  1.00 95.99           H  
ATOM   3209  O   LYS B  45      21.310  -7.164 -21.484  1.00 95.99           O  
ATOM   3210  CG  LYS B  45      21.497  -4.784 -25.073  1.00 95.99           C  
ATOM   3211  HG2 LYS B  45      21.980  -3.818 -24.928  1.00 95.99           H  
ATOM   3212  HG3 LYS B  45      20.435  -4.628 -25.258  1.00 95.99           H  
ATOM   3213  CD  LYS B  45      22.115  -5.483 -26.289  1.00 95.99           C  
ATOM   3214  HD2 LYS B  45      21.623  -6.446 -26.429  1.00 95.99           H  
ATOM   3215  HD3 LYS B  45      23.181  -5.638 -26.123  1.00 95.99           H  
ATOM   3216  CE  LYS B  45      21.895  -4.604 -27.524  1.00 95.99           C  
ATOM   3217  HE2 LYS B  45      20.843  -4.319 -27.556  1.00 95.99           H  
ATOM   3218  HE3 LYS B  45      22.475  -3.688 -27.412  1.00 95.99           H  
ATOM   3219  NZ  LYS B  45      22.262  -5.311 -28.775  1.00 95.99           N  
ATOM   3220  HZ1 LYS B  45      23.237  -5.574 -28.767  1.00 95.99           H  
ATOM   3221  HZ2 LYS B  45      21.696  -6.142 -28.878  1.00 95.99           H  
ATOM   3222  HZ3 LYS B  45      22.084  -4.716 -29.572  1.00 95.99           H  
ATOM   3223  N   VAL B  46      20.393  -5.527 -20.254  1.00 97.87           N  
ATOM   3224  H   VAL B  46      20.043  -4.579 -20.232  1.00 97.87           H  
ATOM   3225  CA  VAL B  46      20.119  -6.366 -19.085  1.00 97.87           C  
ATOM   3226  HA  VAL B  46      20.843  -7.180 -19.045  1.00 97.87           H  
ATOM   3227  C   VAL B  46      18.726  -6.974 -19.222  1.00 97.87           C  
ATOM   3228  CB  VAL B  46      20.269  -5.547 -17.796  1.00 97.87           C  
ATOM   3229  HB  VAL B  46      19.661  -4.648 -17.892  1.00 97.87           H  
ATOM   3230  O   VAL B  46      17.731  -6.262 -19.156  1.00 97.87           O  
ATOM   3231  CG1 VAL B  46      19.816  -6.320 -16.552  1.00 97.87           C  
ATOM   3232 HG11 VAL B  46      20.354  -7.265 -16.476  1.00 97.87           H  
ATOM   3233 HG12 VAL B  46      18.744  -6.512 -16.590  1.00 97.87           H  
ATOM   3234 HG13 VAL B  46      20.010  -5.716 -15.665  1.00 97.87           H  
ATOM   3235  CG2 VAL B  46      21.724  -5.116 -17.596  1.00 97.87           C  
ATOM   3236 HG21 VAL B  46      21.815  -4.536 -16.677  1.00 97.87           H  
ATOM   3237 HG22 VAL B  46      22.377  -5.987 -17.545  1.00 97.87           H  
ATOM   3238 HG23 VAL B  46      22.037  -4.485 -18.427  1.00 97.87           H  
ATOM   3239  N   THR B  47      18.658  -8.294 -19.391  1.00 94.64           N  
ATOM   3240  H   THR B  47      19.513  -8.797 -19.579  1.00 94.64           H  
ATOM   3241  CA  THR B  47      17.412  -9.088 -19.478  1.00 94.64           C  
ATOM   3242  HA  THR B  47      16.554  -8.417 -19.433  1.00 94.64           H  
ATOM   3243  C   THR B  47      17.242 -10.051 -18.291  1.00 94.64           C  
ATOM   3244  CB  THR B  47      17.341  -9.837 -20.817  1.00 94.64           C  
ATOM   3245  HB  THR B  47      16.471 -10.494 -20.824  1.00 94.64           H  
ATOM   3246  O   THR B  47      16.526 -11.048 -18.363  1.00 94.64           O  
ATOM   3247  CG2 THR B  47      17.235  -8.881 -22.006  1.00 94.64           C  
ATOM   3248 HG21 THR B  47      18.133  -8.268 -22.085  1.00 94.64           H  
ATOM   3249 HG22 THR B  47      17.106  -9.453 -22.925  1.00 94.64           H  
ATOM   3250 HG23 THR B  47      16.368  -8.233 -21.877  1.00 94.64           H  
ATOM   3251  OG1 THR B  47      18.515 -10.601 -21.009  1.00 94.64           O  
ATOM   3252  HG1 THR B  47      18.292 -11.259 -21.672  1.00 94.64           H  
ATOM   3253  N   GLY B  48      17.949  -9.783 -17.192  1.00 96.49           N  
ATOM   3254  H   GLY B  48      18.485  -8.927 -17.175  1.00 96.49           H  
ATOM   3255  CA  GLY B  48      17.818 -10.512 -15.936  1.00 96.49           C  
ATOM   3256  HA2 GLY B  48      16.892 -10.186 -15.461  1.00 96.49           H  
ATOM   3257  HA3 GLY B  48      17.747 -11.582 -16.132  1.00 96.49           H  
ATOM   3258  C   GLY B  48      18.989 -10.262 -14.976  1.00 96.49           C  
ATOM   3259  O   GLY B  48      20.007  -9.691 -15.380  1.00 96.49           O  
ATOM   3260  N   PRO B  49      18.897 -10.733 -13.718  1.00 97.81           N  
ATOM   3261  CA  PRO B  49      19.877 -10.458 -12.666  1.00 97.81           C  
ATOM   3262  HA  PRO B  49      19.855  -9.388 -12.457  1.00 97.81           H  
ATOM   3263  C   PRO B  49      21.317 -10.853 -13.023  1.00 97.81           C  
ATOM   3264  CB  PRO B  49      19.369 -11.207 -11.430  1.00 97.81           C  
ATOM   3265  HB2 PRO B  49      19.792 -12.211 -11.392  1.00 97.81           H  
ATOM   3266  HB3 PRO B  49      19.589 -10.662 -10.512  1.00 97.81           H  
ATOM   3267  O   PRO B  49      22.238 -10.095 -12.744  1.00 97.81           O  
ATOM   3268  CG  PRO B  49      17.865 -11.304 -11.651  1.00 97.81           C  
ATOM   3269  HG2 PRO B  49      17.449 -12.184 -11.160  1.00 97.81           H  
ATOM   3270  HG3 PRO B  49      17.378 -10.392 -11.307  1.00 97.81           H  
ATOM   3271  CD  PRO B  49      17.745 -11.419 -13.162  1.00 97.81           C  
ATOM   3272  HD2 PRO B  49      16.810 -10.955 -13.479  1.00 97.81           H  
ATOM   3273  HD3 PRO B  49      17.776 -12.468 -13.455  1.00 97.81           H  
ATOM   3274  N   GLY B  50      21.533 -11.975 -13.722  1.00 95.89           N  
ATOM   3275  H   GLY B  50      20.754 -12.591 -13.907  1.00 95.89           H  
ATOM   3276  CA  GLY B  50      22.873 -12.358 -14.193  1.00 95.89           C  
ATOM   3277  HA2 GLY B  50      22.811 -13.313 -14.715  1.00 95.89           H  
ATOM   3278  HA3 GLY B  50      23.538 -12.477 -13.337  1.00 95.89           H  
ATOM   3279  C   GLY B  50      23.496 -11.328 -15.147  1.00 95.89           C  
ATOM   3280  O   GLY B  50      24.675 -11.008 -15.031  1.00 95.89           O  
ATOM   3281  N   LYS B  51      22.690 -10.720 -16.032  1.00 97.39           N  
ATOM   3282  H   LYS B  51      21.701 -10.923 -15.995  1.00 97.39           H  
ATOM   3283  CA  LYS B  51      23.148  -9.635 -16.918  1.00 97.39           C  
ATOM   3284  HA  LYS B  51      24.148  -9.891 -17.267  1.00 97.39           H  
ATOM   3285  C   LYS B  51      23.328  -8.310 -16.178  1.00 97.39           C  
ATOM   3286  CB  LYS B  51      22.205  -9.473 -18.127  1.00 97.39           C  
ATOM   3287  HB2 LYS B  51      21.177  -9.386 -17.773  1.00 97.39           H  
ATOM   3288  HB3 LYS B  51      22.463  -8.552 -18.650  1.00 97.39           H  
ATOM   3289  O   LYS B  51      24.185  -7.524 -16.572  1.00 97.39           O  
ATOM   3290  CG  LYS B  51      22.294 -10.630 -19.135  1.00 97.39           C  
ATOM   3291  HG2 LYS B  51      22.229 -11.573 -18.593  1.00 97.39           H  
ATOM   3292  HG3 LYS B  51      21.449 -10.574 -19.820  1.00 97.39           H  
ATOM   3293  CD  LYS B  51      23.597 -10.574 -19.952  1.00 97.39           C  
ATOM   3294  HD2 LYS B  51      23.477  -9.882 -20.786  1.00 97.39           H  
ATOM   3295  HD3 LYS B  51      24.405 -10.196 -19.325  1.00 97.39           H  
ATOM   3296  CE  LYS B  51      23.979 -11.967 -20.469  1.00 97.39           C  
ATOM   3297  HE2 LYS B  51      23.578 -12.109 -21.473  1.00 97.39           H  
ATOM   3298  HE3 LYS B  51      23.518 -12.708 -19.816  1.00 97.39           H  
ATOM   3299  NZ  LYS B  51      25.448 -12.167 -20.436  1.00 97.39           N  
ATOM   3300  HZ1 LYS B  51      25.712 -13.125 -20.616  1.00 97.39           H  
ATOM   3301  HZ2 LYS B  51      25.803 -11.944 -19.517  1.00 97.39           H  
ATOM   3302  HZ3 LYS B  51      25.937 -11.540 -21.059  1.00 97.39           H  
ATOM   3303  N   LEU B  52      22.573  -8.066 -15.103  1.00 98.47           N  
ATOM   3304  H   LEU B  52      21.860  -8.735 -14.849  1.00 98.47           H  
ATOM   3305  CA  LEU B  52      22.825  -6.926 -14.217  1.00 98.47           C  
ATOM   3306  HA  LEU B  52      22.894  -6.031 -14.836  1.00 98.47           H  
ATOM   3307  C   LEU B  52      24.169  -7.092 -13.499  1.00 98.47           C  
ATOM   3308  CB  LEU B  52      21.666  -6.752 -13.217  1.00 98.47           C  
ATOM   3309  HB2 LEU B  52      20.725  -6.687 -13.763  1.00 98.47           H  
ATOM   3310  HB3 LEU B  52      21.614  -7.630 -12.574  1.00 98.47           H  
ATOM   3311  O   LEU B  52      24.946  -6.141 -13.442  1.00 98.47           O  
ATOM   3312  CG  LEU B  52      21.811  -5.508 -12.317  1.00 98.47           C  
ATOM   3313  HG  LEU B  52      22.709  -5.601 -11.707  1.00 98.47           H  
ATOM   3314  CD1 LEU B  52      21.897  -4.209 -13.120  1.00 98.47           C  
ATOM   3315 HD11 LEU B  52      21.816  -3.359 -12.442  1.00 98.47           H  
ATOM   3316 HD12 LEU B  52      21.091  -4.158 -13.852  1.00 98.47           H  
ATOM   3317 HD13 LEU B  52      22.858  -4.145 -13.629  1.00 98.47           H  
ATOM   3318  CD2 LEU B  52      20.613  -5.417 -11.374  1.00 98.47           C  
ATOM   3319 HD21 LEU B  52      19.685  -5.330 -11.939  1.00 98.47           H  
ATOM   3320 HD22 LEU B  52      20.581  -6.312 -10.752  1.00 98.47           H  
ATOM   3321 HD23 LEU B  52      20.715  -4.551 -10.720  1.00 98.47           H  
ATOM   3322  N   TRP B  53      24.472  -8.303 -13.017  1.00 98.02           N  
ATOM   3323  H   TRP B  53      23.776  -9.034 -13.064  1.00 98.02           H  
ATOM   3324  CA  TRP B  53      25.757  -8.608 -12.395  1.00 98.02           C  
ATOM   3325  HA  TRP B  53      25.924  -7.882 -11.599  1.00 98.02           H  
ATOM   3326  C   TRP B  53      26.926  -8.459 -13.372  1.00 98.02           C  
ATOM   3327  CB  TRP B  53      25.752  -9.991 -11.744  1.00 98.02           C  
ATOM   3328  HB2 TRP B  53      24.912 -10.059 -11.053  1.00 98.02           H  
ATOM   3329  HB3 TRP B  53      25.633 -10.760 -12.507  1.00 98.02           H  
ATOM   3330  O   TRP B  53      27.894  -7.779 -13.031  1.00 98.02           O  
ATOM   3331  CG  TRP B  53      27.010 -10.237 -10.976  1.00 98.02           C  
ATOM   3332  CD1 TRP B  53      27.965 -11.138 -11.295  1.00 98.02           C  
ATOM   3333  HD1 TRP B  53      27.909 -11.837 -12.117  1.00 98.02           H  
ATOM   3334  CD2 TRP B  53      27.518  -9.508  -9.816  1.00 98.02           C  
ATOM   3335  CE2 TRP B  53      28.816 -10.010  -9.502  1.00 98.02           C  
ATOM   3336  CE3 TRP B  53      27.023  -8.456  -9.013  1.00 98.02           C  
ATOM   3337  HE3 TRP B  53      26.043  -8.048  -9.216  1.00 98.02           H  
ATOM   3338  NE1 TRP B  53      29.026 -11.014 -10.421  1.00 98.02           N  
ATOM   3339  HE1 TRP B  53      29.834 -11.620 -10.448  1.00 98.02           H  
ATOM   3340  CH2 TRP B  53      29.064  -8.445  -7.675  1.00 98.02           C  
ATOM   3341  HH2 TRP B  53      29.639  -8.037  -6.856  1.00 98.02           H  
ATOM   3342  CZ2 TRP B  53      29.590  -9.488  -8.455  1.00 98.02           C  
ATOM   3343  HZ2 TRP B  53      30.566  -9.897  -8.241  1.00 98.02           H  
ATOM   3344  CZ3 TRP B  53      27.783  -7.936  -7.949  1.00 98.02           C  
ATOM   3345  HZ3 TRP B  53      27.379  -7.146  -7.333  1.00 98.02           H  
ATOM   3346  N   ASP B  54      26.817  -8.982 -14.603  1.00 97.58           N  
ATOM   3347  H   ASP B  54      26.049  -9.610 -14.790  1.00 97.58           H  
ATOM   3348  CA  ASP B  54      27.784  -8.712 -15.684  1.00 97.58           C  
ATOM   3349  HA  ASP B  54      28.729  -9.212 -15.470  1.00 97.58           H  
ATOM   3350  C   ASP B  54      28.055  -7.203 -15.820  1.00 97.58           C  
ATOM   3351  CB  ASP B  54      27.249  -9.187 -17.052  1.00 97.58           C  
ATOM   3352  HB2 ASP B  54      27.807  -8.669 -17.831  1.00 97.58           H  
ATOM   3353  HB3 ASP B  54      26.208  -8.879 -17.158  1.00 97.58           H  
ATOM   3354  O   ASP B  54      29.202  -6.773 -15.901  1.00 97.58           O  
ATOM   3355  CG  ASP B  54      27.359 -10.677 -17.372  1.00 97.58           C  
ATOM   3356  OD1 ASP B  54      28.283 -11.335 -16.859  1.00 97.58           O  
ATOM   3357  OD2 ASP B  54      26.589 -11.115 -18.265  1.00 97.58           O  
ATOM   3358  N   LEU B  55      26.998  -6.384 -15.834  1.00 98.29           N  
ATOM   3359  H   LEU B  55      26.081  -6.794 -15.731  1.00 98.29           H  
ATOM   3360  CA  LEU B  55      27.089  -4.947 -16.081  1.00 98.29           C  
ATOM   3361  HA  LEU B  55      27.704  -4.808 -16.970  1.00 98.29           H  
ATOM   3362  C   LEU B  55      27.795  -4.191 -14.943  1.00 98.29           C  
ATOM   3363  CB  LEU B  55      25.670  -4.435 -16.398  1.00 98.29           C  
ATOM   3364  HB2 LEU B  55      25.240  -5.118 -17.131  1.00 98.29           H  
ATOM   3365  HB3 LEU B  55      25.043  -4.480 -15.508  1.00 98.29           H  
ATOM   3366  O   LEU B  55      28.708  -3.404 -15.213  1.00 98.29           O  
ATOM   3367  CG  LEU B  55      25.639  -3.013 -16.986  1.00 98.29           C  
ATOM   3368  HG  LEU B  55      26.556  -2.842 -17.550  1.00 98.29           H  
ATOM   3369  CD1 LEU B  55      24.478  -2.866 -17.969  1.00 98.29           C  
ATOM   3370 HD11 LEU B  55      23.531  -2.857 -17.429  1.00 98.29           H  
ATOM   3371 HD12 LEU B  55      24.577  -1.926 -18.511  1.00 98.29           H  
ATOM   3372 HD13 LEU B  55      24.474  -3.683 -18.690  1.00 98.29           H  
ATOM   3373  CD2 LEU B  55      25.490  -1.935 -15.913  1.00 98.29           C  
ATOM   3374 HD21 LEU B  55      26.345  -1.948 -15.237  1.00 98.29           H  
ATOM   3375 HD22 LEU B  55      25.456  -0.953 -16.385  1.00 98.29           H  
ATOM   3376 HD23 LEU B  55      24.575  -2.088 -15.341  1.00 98.29           H  
ATOM   3377  N   VAL B  56      27.419  -4.444 -13.683  1.00 98.21           N  
ATOM   3378  H   VAL B  56      26.668  -5.103 -13.532  1.00 98.21           H  
ATOM   3379  CA  VAL B  56      28.007  -3.742 -12.525  1.00 98.21           C  
ATOM   3380  HA  VAL B  56      28.154  -2.702 -12.813  1.00 98.21           H  
ATOM   3381  C   VAL B  56      29.395  -4.269 -12.153  1.00 98.21           C  
ATOM   3382  CB  VAL B  56      27.075  -3.711 -11.294  1.00 98.21           C  
ATOM   3383  HB  VAL B  56      27.553  -3.095 -10.532  1.00 98.21           H  
ATOM   3384  O   VAL B  56      30.268  -3.471 -11.818  1.00 98.21           O  
ATOM   3385  CG1 VAL B  56      25.732  -3.053 -11.630  1.00 98.21           C  
ATOM   3386 HG11 VAL B  56      25.140  -2.950 -10.720  1.00 98.21           H  
ATOM   3387 HG12 VAL B  56      25.176  -3.656 -12.347  1.00 98.21           H  
ATOM   3388 HG13 VAL B  56      25.902  -2.061 -12.047  1.00 98.21           H  
ATOM   3389  CG2 VAL B  56      26.810  -5.087 -10.672  1.00 98.21           C  
ATOM   3390 HG21 VAL B  56      26.385  -5.758 -11.418  1.00 98.21           H  
ATOM   3391 HG22 VAL B  56      27.735  -5.519 -10.289  1.00 98.21           H  
ATOM   3392 HG23 VAL B  56      26.110  -4.992  -9.842  1.00 98.21           H  
ATOM   3393  N   SER B  57      29.649  -5.578 -12.270  1.00 97.45           N  
ATOM   3394  H   SER B  57      28.907  -6.192 -12.577  1.00 97.45           H  
ATOM   3395  CA  SER B  57      30.964  -6.172 -11.963  1.00 97.45           C  
ATOM   3396  HA  SER B  57      31.293  -5.794 -10.996  1.00 97.45           H  
ATOM   3397  C   SER B  57      32.036  -5.779 -12.985  1.00 97.45           C  
ATOM   3398  CB  SER B  57      30.873  -7.698 -11.849  1.00 97.45           C  
ATOM   3399  HB2 SER B  57      31.845  -8.091 -11.551  1.00 97.45           H  
ATOM   3400  HB3 SER B  57      30.141  -7.964 -11.086  1.00 97.45           H  
ATOM   3401  O   SER B  57      33.174  -5.506 -12.610  1.00 97.45           O  
ATOM   3402  OG  SER B  57      30.500  -8.271 -13.084  1.00 97.45           O  
ATOM   3403  HG  SER B  57      29.544  -8.205 -13.148  1.00 97.45           H  
ATOM   3404  N   GLN B  58      31.665  -5.639 -14.264  1.00 97.16           N  
ATOM   3405  H   GLN B  58      30.742  -5.954 -14.528  1.00 97.16           H  
ATOM   3406  CA  GLN B  58      32.526  -5.066 -15.308  1.00 97.16           C  
ATOM   3407  HA  GLN B  58      33.533  -5.466 -15.187  1.00 97.16           H  
ATOM   3408  C   GLN B  58      32.641  -3.532 -15.202  1.00 97.16           C  
ATOM   3409  CB  GLN B  58      32.003  -5.482 -16.695  1.00 97.16           C  
ATOM   3410  HB2 GLN B  58      30.973  -5.140 -16.794  1.00 97.16           H  
ATOM   3411  HB3 GLN B  58      32.594  -4.994 -17.469  1.00 97.16           H  
ATOM   3412  O   GLN B  58      33.403  -2.919 -15.951  1.00 97.16           O  
ATOM   3413  CG  GLN B  58      32.076  -7.004 -16.923  1.00 97.16           C  
ATOM   3414  HG2 GLN B  58      33.114  -7.296 -17.080  1.00 97.16           H  
ATOM   3415  HG3 GLN B  58      31.720  -7.530 -16.036  1.00 97.16           H  
ATOM   3416  CD  GLN B  58      31.242  -7.487 -18.110  1.00 97.16           C  
ATOM   3417  NE2 GLN B  58      30.913  -8.761 -18.145  1.00 97.16           N  
ATOM   3418 HE21 GLN B  58      30.311  -9.072 -18.894  1.00 97.16           H  
ATOM   3419 HE22 GLN B  58      31.086  -9.349 -17.342  1.00 97.16           H  
ATOM   3420  OE1 GLN B  58      30.880  -6.756 -19.028  1.00 97.16           O  
ATOM   3421  N   GLY B  59      31.886  -2.893 -14.299  1.00 97.17           N  
ATOM   3422  H   GLY B  59      31.307  -3.447 -13.684  1.00 97.17           H  
ATOM   3423  CA  GLY B  59      31.905  -1.449 -14.085  1.00 97.17           C  
ATOM   3424  HA2 GLY B  59      32.909  -1.154 -13.781  1.00 97.17           H  
ATOM   3425  HA3 GLY B  59      31.205  -1.209 -13.285  1.00 97.17           H  
ATOM   3426  C   GLY B  59      31.509  -0.646 -15.327  1.00 97.17           C  
ATOM   3427  O   GLY B  59      32.127   0.391 -15.584  1.00 97.17           O  
ATOM   3428  N   ARG B  60      30.538  -1.146 -16.103  1.00 97.84           N  
ATOM   3429  H   ARG B  60      30.059  -1.970 -15.768  1.00 97.84           H  
ATOM   3430  CA  ARG B  60      30.053  -0.543 -17.353  1.00 97.84           C  
ATOM   3431  HA  ARG B  60      30.899  -0.131 -17.904  1.00 97.84           H  
ATOM   3432  C   ARG B  60      29.068   0.601 -17.100  1.00 97.84           C  
ATOM   3433  CB  ARG B  60      29.361  -1.616 -18.206  1.00 97.84           C  
ATOM   3434  HB2 ARG B  60      28.758  -1.115 -18.963  1.00 97.84           H  
ATOM   3435  HB3 ARG B  60      28.688  -2.184 -17.563  1.00 97.84           H  
ATOM   3436  O   ARG B  60      28.216   0.497 -16.218  1.00 97.84           O  
ATOM   3437  CG  ARG B  60      30.321  -2.586 -18.916  1.00 97.84           C  
ATOM   3438  HG2 ARG B  60      31.062  -2.955 -18.207  1.00 97.84           H  
ATOM   3439  HG3 ARG B  60      30.839  -2.052 -19.712  1.00 97.84           H  
ATOM   3440  CD  ARG B  60      29.571  -3.791 -19.511  1.00 97.84           C  
ATOM   3441  HD2 ARG B  60      30.254  -4.354 -20.148  1.00 97.84           H  
ATOM   3442  HD3 ARG B  60      29.271  -4.436 -18.686  1.00 97.84           H  
ATOM   3443  NE  ARG B  60      28.376  -3.381 -20.283  1.00 97.84           N  
ATOM   3444  HE  ARG B  60      28.297  -2.396 -20.492  1.00 97.84           H  
ATOM   3445  NH1 ARG B  60      27.315  -5.413 -20.338  1.00 97.84           N  
ATOM   3446 HH11 ARG B  60      28.139  -5.831 -19.931  1.00 97.84           H  
ATOM   3447 HH12 ARG B  60      26.463  -5.942 -20.456  1.00 97.84           H  
ATOM   3448  NH2 ARG B  60      26.246  -3.567 -21.035  1.00 97.84           N  
ATOM   3449 HH21 ARG B  60      25.391  -4.084 -21.184  1.00 97.84           H  
ATOM   3450 HH22 ARG B  60      26.210  -2.561 -21.121  1.00 97.84           H  
ATOM   3451  CZ  ARG B  60      27.321  -4.127 -20.554  1.00 97.84           C  
ATOM   3452  N   ASP B  61      29.170   1.633 -17.933  1.00 97.75           N  
ATOM   3453  H   ASP B  61      29.915   1.616 -18.615  1.00 97.75           H  
ATOM   3454  CA  ASP B  61      28.108   2.612 -18.199  1.00 97.75           C  
ATOM   3455  HA  ASP B  61      27.580   2.840 -17.273  1.00 97.75           H  
ATOM   3456  C   ASP B  61      27.100   1.985 -19.193  1.00 97.75           C  
ATOM   3457  CB  ASP B  61      28.767   3.920 -18.709  1.00 97.75           C  
ATOM   3458  HB2 ASP B  61      29.260   3.712 -19.658  1.00 97.75           H  
ATOM   3459  HB3 ASP B  61      29.537   4.212 -17.995  1.00 97.75           H  
ATOM   3460  O   ASP B  61      27.479   1.185 -20.061  1.00 97.75           O  
ATOM   3461  CG  ASP B  61      27.825   5.125 -18.901  1.00 97.75           C  
ATOM   3462  OD1 ASP B  61      26.605   4.939 -18.716  1.00 97.75           O  
ATOM   3463  OD2 ASP B  61      28.332   6.214 -19.274  1.00 97.75           O  
ATOM   3464  N   ALA B  62      25.817   2.289 -19.021  1.00 98.02           N  
ATOM   3465  H   ALA B  62      25.611   2.951 -18.287  1.00 98.02           H  
ATOM   3466  CA  ALA B  62      24.690   1.796 -19.810  1.00 98.02           C  
ATOM   3467  HA  ALA B  62      25.074   1.202 -20.639  1.00 98.02           H  
ATOM   3468  C   ALA B  62      23.838   2.921 -20.426  1.00 98.02           C  
ATOM   3469  CB  ALA B  62      23.846   0.893 -18.909  1.00 98.02           C  
ATOM   3470  HB1 ALA B  62      24.496   0.235 -18.332  1.00 98.02           H  
ATOM   3471  HB2 ALA B  62      23.152   0.308 -19.513  1.00 98.02           H  
ATOM   3472  HB3 ALA B  62      23.271   1.512 -18.221  1.00 98.02           H  
ATOM   3473  O   ALA B  62      22.846   2.627 -21.100  1.00 98.02           O  
ATOM   3474  N   ILE B  63      24.217   4.181 -20.198  1.00 97.91           N  
ATOM   3475  H   ILE B  63      25.049   4.344 -19.649  1.00 97.91           H  
ATOM   3476  CA  ILE B  63      23.626   5.358 -20.831  1.00 97.91           C  
ATOM   3477  HA  ILE B  63      22.543   5.311 -20.719  1.00 97.91           H  
ATOM   3478  C   ILE B  63      23.940   5.353 -22.335  1.00 97.91           C  
ATOM   3479  CB  ILE B  63      24.143   6.630 -20.118  1.00 97.91           C  
ATOM   3480  HB  ILE B  63      25.232   6.623 -20.172  1.00 97.91           H  
ATOM   3481  O   ILE B  63      25.035   4.985 -22.767  1.00 97.91           O  
ATOM   3482  CG1 ILE B  63      23.761   6.672 -18.616  1.00 97.91           C  
ATOM   3483 HG12 ILE B  63      24.192   7.571 -18.176  1.00 97.91           H  
ATOM   3484 HG13 ILE B  63      24.221   5.828 -18.102  1.00 97.91           H  
ATOM   3485  CG2 ILE B  63      23.688   7.910 -20.833  1.00 97.91           C  
ATOM   3486 HG21 ILE B  63      22.602   7.938 -20.922  1.00 97.91           H  
ATOM   3487 HG22 ILE B  63      24.026   8.785 -20.277  1.00 97.91           H  
ATOM   3488 HG23 ILE B  63      24.145   7.965 -21.821  1.00 97.91           H  
ATOM   3489  CD1 ILE B  63      22.260   6.648 -18.299  1.00 97.91           C  
ATOM   3490 HD11 ILE B  63      22.124   6.765 -17.224  1.00 97.91           H  
ATOM   3491 HD12 ILE B  63      21.751   7.471 -18.802  1.00 97.91           H  
ATOM   3492 HD13 ILE B  63      21.822   5.698 -18.604  1.00 97.91           H  
ATOM   3493  N   GLY B  64      22.970   5.768 -23.149  1.00 95.80           N  
ATOM   3494  H   GLY B  64      22.092   6.055 -22.742  1.00 95.80           H  
ATOM   3495  CA  GLY B  64      23.105   5.898 -24.598  1.00 95.80           C  
ATOM   3496  HA2 GLY B  64      24.131   6.168 -24.848  1.00 95.80           H  
ATOM   3497  HA3 GLY B  64      22.871   4.941 -25.064  1.00 95.80           H  
ATOM   3498  C   GLY B  64      22.174   6.970 -25.172  1.00 95.80           C  
ATOM   3499  O   GLY B  64      21.424   7.590 -24.421  1.00 95.80           O  
ATOM   3500  N   PRO B  65      22.211   7.219 -26.491  1.00 95.20           N  
ATOM   3501  CA  PRO B  65      21.375   8.233 -27.128  1.00 95.20           C  
ATOM   3502  HA  PRO B  65      21.552   9.198 -26.651  1.00 95.20           H  
ATOM   3503  C   PRO B  65      19.877   7.906 -27.039  1.00 95.20           C  
ATOM   3504  CB  PRO B  65      21.857   8.299 -28.580  1.00 95.20           C  
ATOM   3505  HB2 PRO B  65      21.056   8.559 -29.272  1.00 95.20           H  
ATOM   3506  HB3 PRO B  65      22.674   9.016 -28.658  1.00 95.20           H  
ATOM   3507  O   PRO B  65      19.489   6.743 -26.914  1.00 95.20           O  
ATOM   3508  CG  PRO B  65      22.388   6.888 -28.830  1.00 95.20           C  
ATOM   3509  HG2 PRO B  65      21.557   6.217 -29.051  1.00 95.20           H  
ATOM   3510  HG3 PRO B  65      23.124   6.868 -29.633  1.00 95.20           H  
ATOM   3511  CD  PRO B  65      23.006   6.516 -27.483  1.00 95.20           C  
ATOM   3512  HD2 PRO B  65      24.036   6.871 -27.436  1.00 95.20           H  
ATOM   3513  HD3 PRO B  65      22.967   5.437 -27.338  1.00 95.20           H  
ATOM   3514  N   PHE B  66      19.038   8.938 -27.154  1.00 95.88           N  
ATOM   3515  H   PHE B  66      19.428   9.870 -27.173  1.00 95.88           H  
ATOM   3516  CA  PHE B  66      17.579   8.798 -27.209  1.00 95.88           C  
ATOM   3517  HA  PHE B  66      17.257   8.381 -26.255  1.00 95.88           H  
ATOM   3518  C   PHE B  66      17.111   7.839 -28.332  1.00 95.88           C  
ATOM   3519  CB  PHE B  66      16.924  10.180 -27.391  1.00 95.88           C  
ATOM   3520  HB2 PHE B  66      15.876  10.019 -27.640  1.00 95.88           H  
ATOM   3521  HB3 PHE B  66      17.383  10.667 -28.251  1.00 95.88           H  
ATOM   3522  O   PHE B  66      17.699   7.824 -29.419  1.00 95.88           O  
ATOM   3523  CG  PHE B  66      16.948  11.155 -26.219  1.00 95.88           C  
ATOM   3524  CD1 PHE B  66      17.530  10.838 -24.973  1.00 95.88           C  
ATOM   3525  HD1 PHE B  66      18.037   9.896 -24.823  1.00 95.88           H  
ATOM   3526  CD2 PHE B  66      16.339  12.413 -26.387  1.00 95.88           C  
ATOM   3527  HD2 PHE B  66      15.899  12.677 -27.337  1.00 95.88           H  
ATOM   3528  CE1 PHE B  66      17.469  11.748 -23.904  1.00 95.88           C  
ATOM   3529  HE1 PHE B  66      17.901  11.495 -22.947  1.00 95.88           H  
ATOM   3530  CE2 PHE B  66      16.295  13.333 -25.324  1.00 95.88           C  
ATOM   3531  HE2 PHE B  66      15.837  14.301 -25.458  1.00 95.88           H  
ATOM   3532  CZ  PHE B  66      16.844  12.993 -24.079  1.00 95.88           C  
ATOM   3533  HZ  PHE B  66      16.786  13.692 -23.258  1.00 95.88           H  
ATOM   3534  N   PRO B  67      16.037   7.058 -28.101  1.00 94.41           N  
ATOM   3535  CA  PRO B  67      15.503   6.102 -29.068  1.00 94.41           C  
ATOM   3536  HA  PRO B  67      16.310   5.470 -29.438  1.00 94.41           H  
ATOM   3537  C   PRO B  67      14.835   6.804 -30.261  1.00 94.41           C  
ATOM   3538  CB  PRO B  67      14.516   5.240 -28.274  1.00 94.41           C  
ATOM   3539  HB2 PRO B  67      13.695   4.876 -28.892  1.00 94.41           H  
ATOM   3540  HB3 PRO B  67      15.047   4.404 -27.816  1.00 94.41           H  
ATOM   3541  O   PRO B  67      14.079   7.761 -30.099  1.00 94.41           O  
ATOM   3542  CG  PRO B  67      14.020   6.188 -27.184  1.00 94.41           C  
ATOM   3543  HG2 PRO B  67      13.238   6.836 -27.581  1.00 94.41           H  
ATOM   3544  HG3 PRO B  67      13.671   5.653 -26.300  1.00 94.41           H  
ATOM   3545  CD  PRO B  67      15.259   7.015 -26.871  1.00 94.41           C  
ATOM   3546  HD2 PRO B  67      14.967   8.012 -26.541  1.00 94.41           H  
ATOM   3547  HD3 PRO B  67      15.847   6.516 -26.101  1.00 94.41           H  
ATOM   3548  N   THR B  68      15.094   6.305 -31.471  1.00 93.23           N  
ATOM   3549  H   THR B  68      15.717   5.514 -31.545  1.00 93.23           H  
ATOM   3550  CA  THR B  68      14.633   6.901 -32.741  1.00 93.23           C  
ATOM   3551  HA  THR B  68      14.378   7.947 -32.571  1.00 93.23           H  
ATOM   3552  C   THR B  68      13.378   6.244 -33.323  1.00 93.23           C  
ATOM   3553  CB  THR B  68      15.759   6.859 -33.785  1.00 93.23           C  
ATOM   3554  HB  THR B  68      15.374   7.200 -34.746  1.00 93.23           H  
ATOM   3555  O   THR B  68      12.827   6.726 -34.309  1.00 93.23           O  
ATOM   3556  CG2 THR B  68      16.942   7.745 -33.396  1.00 93.23           C  
ATOM   3557 HG21 THR B  68      17.392   7.396 -32.467  1.00 93.23           H  
ATOM   3558 HG22 THR B  68      16.594   8.768 -33.255  1.00 93.23           H  
ATOM   3559 HG23 THR B  68      17.691   7.734 -34.188  1.00 93.23           H  
ATOM   3560  OG1 THR B  68      16.263   5.547 -33.922  1.00 93.23           O  
ATOM   3561  HG1 THR B  68      16.837   5.542 -34.692  1.00 93.23           H  
ATOM   3562  N   ASP B  69      12.909   5.153 -32.720  1.00 90.66           N  
ATOM   3563  H   ASP B  69      13.379   4.824 -31.888  1.00 90.66           H  
ATOM   3564  CA  ASP B  69      11.767   4.334 -33.145  1.00 90.66           C  
ATOM   3565  HA  ASP B  69      11.619   4.475 -34.216  1.00 90.66           H  
ATOM   3566  C   ASP B  69      10.435   4.731 -32.478  1.00 90.66           C  
ATOM   3567  CB  ASP B  69      12.117   2.846 -32.929  1.00 90.66           C  
ATOM   3568  HB2 ASP B  69      11.248   2.239 -33.179  1.00 90.66           H  
ATOM   3569  HB3 ASP B  69      12.908   2.584 -33.633  1.00 90.66           H  
ATOM   3570  O   ASP B  69       9.371   4.286 -32.905  1.00 90.66           O  
ATOM   3571  CG  ASP B  69      12.600   2.470 -31.515  1.00 90.66           C  
ATOM   3572  OD1 ASP B  69      12.670   3.362 -30.635  1.00 90.66           O  
ATOM   3573  OD2 ASP B  69      12.965   1.291 -31.330  1.00 90.66           O  
ATOM   3574  N   ARG B  70      10.465   5.624 -31.480  1.00 90.33           N  
ATOM   3575  H   ARG B  70      11.383   5.904 -31.167  1.00 90.33           H  
ATOM   3576  CA  ARG B  70       9.289   6.051 -30.689  1.00 90.33           C  
ATOM   3577  HA  ARG B  70       8.560   5.241 -30.716  1.00 90.33           H  
ATOM   3578  C   ARG B  70       8.538   7.267 -31.242  1.00 90.33           C  
ATOM   3579  CB  ARG B  70       9.690   6.263 -29.221  1.00 90.33           C  
ATOM   3580  HB2 ARG B  70      10.373   7.110 -29.146  1.00 90.33           H  
ATOM   3581  HB3 ARG B  70       8.798   6.481 -28.634  1.00 90.33           H  
ATOM   3582  O   ARG B  70       7.692   7.831 -30.555  1.00 90.33           O  
ATOM   3583  CG  ARG B  70      10.365   5.016 -28.648  1.00 90.33           C  
ATOM   3584  HG2 ARG B  70       9.757   4.135 -28.853  1.00 90.33           H  
ATOM   3585  HG3 ARG B  70      11.343   4.895 -29.113  1.00 90.33           H  
ATOM   3586  CD  ARG B  70      10.559   5.153 -27.145  1.00 90.33           C  
ATOM   3587  HD2 ARG B  70      11.059   6.098 -26.931  1.00 90.33           H  
ATOM   3588  HD3 ARG B  70       9.585   5.152 -26.657  1.00 90.33           H  
ATOM   3589  NE  ARG B  70      11.376   4.038 -26.647  1.00 90.33           N  
ATOM   3590  HE  ARG B  70      11.749   3.398 -27.334  1.00 90.33           H  
ATOM   3591  NH1 ARG B  70      11.279   4.639 -24.450  1.00 90.33           N  
ATOM   3592 HH11 ARG B  70      10.646   5.408 -24.618  1.00 90.33           H  
ATOM   3593 HH12 ARG B  70      11.397   4.342 -23.492  1.00 90.33           H  
ATOM   3594  NH2 ARG B  70      12.455   2.854 -25.028  1.00 90.33           N  
ATOM   3595 HH21 ARG B  70      12.834   2.199 -25.697  1.00 90.33           H  
ATOM   3596 HH22 ARG B  70      12.706   2.774 -24.053  1.00 90.33           H  
ATOM   3597  CZ  ARG B  70      11.695   3.846 -25.385  1.00 90.33           C  
ATOM   3598  N   GLY B  71       8.871   7.715 -32.453  1.00 88.38           N  
ATOM   3599  H   GLY B  71       9.551   7.181 -32.975  1.00 88.38           H  
ATOM   3600  CA  GLY B  71       8.271   8.908 -33.068  1.00 88.38           C  
ATOM   3601  HA2 GLY B  71       7.185   8.829 -33.017  1.00 88.38           H  
ATOM   3602  HA3 GLY B  71       8.564   8.947 -34.117  1.00 88.38           H  
ATOM   3603  C   GLY B  71       8.678  10.240 -32.420  1.00 88.38           C  
ATOM   3604  O   GLY B  71       8.020  11.251 -32.646  1.00 88.38           O  
ATOM   3605  N   TRP B  72       9.742  10.258 -31.613  1.00 88.69           N  
ATOM   3606  H   TRP B  72      10.256   9.401 -31.471  1.00 88.69           H  
ATOM   3607  CA  TRP B  72      10.285  11.480 -31.016  1.00 88.69           C  
ATOM   3608  HA  TRP B  72       9.467  12.097 -30.644  1.00 88.69           H  
ATOM   3609  C   TRP B  72      11.070  12.283 -32.064  1.00 88.69           C  
ATOM   3610  CB  TRP B  72      11.209  11.119 -29.841  1.00 88.69           C  
ATOM   3611  HB2 TRP B  72      11.667  12.041 -29.484  1.00 88.69           H  
ATOM   3612  HB3 TRP B  72      12.015  10.491 -30.221  1.00 88.69           H  
ATOM   3613  O   TRP B  72      11.969  11.740 -32.709  1.00 88.69           O  
ATOM   3614  CG  TRP B  72      10.632  10.421 -28.642  1.00 88.69           C  
ATOM   3615  CD1 TRP B  72       9.379   9.922 -28.493  1.00 88.69           C  
ATOM   3616  HD1 TRP B  72       8.599   9.950 -29.240  1.00 88.69           H  
ATOM   3617  CD2 TRP B  72      11.321  10.132 -27.385  1.00 88.69           C  
ATOM   3618  CE2 TRP B  72      10.405   9.483 -26.508  1.00 88.69           C  
ATOM   3619  CE3 TRP B  72      12.625  10.369 -26.892  1.00 88.69           C  
ATOM   3620  HE3 TRP B  72      13.349  10.847 -27.536  1.00 88.69           H  
ATOM   3621  NE1 TRP B  72       9.249   9.351 -27.243  1.00 88.69           N  
ATOM   3622  HE1 TRP B  72       8.409   8.891 -26.922  1.00 88.69           H  
ATOM   3623  CH2 TRP B  72      12.048   9.389 -24.732  1.00 88.69           C  
ATOM   3624  HH2 TRP B  72      12.322   9.120 -23.722  1.00 88.69           H  
ATOM   3625  CZ2 TRP B  72      10.749   9.130 -25.200  1.00 88.69           C  
ATOM   3626  HZ2 TRP B  72      10.009   8.669 -24.563  1.00 88.69           H  
ATOM   3627  CZ3 TRP B  72      12.987  10.002 -25.580  1.00 88.69           C  
ATOM   3628  HZ3 TRP B  72      13.986  10.203 -25.222  1.00 88.69           H  
ATOM   3629  N   ASP B  73      10.803  13.586 -32.192  1.00 88.82           N  
ATOM   3630  H   ASP B  73      10.034  13.989 -31.676  1.00 88.82           H  
ATOM   3631  CA  ASP B  73      11.632  14.488 -33.003  1.00 88.82           C  
ATOM   3632  HA  ASP B  73      11.923  13.967 -33.915  1.00 88.82           H  
ATOM   3633  C   ASP B  73      12.928  14.840 -32.253  1.00 88.82           C  
ATOM   3634  CB  ASP B  73      10.835  15.725 -33.447  1.00 88.82           C  
ATOM   3635  HB2 ASP B  73       9.923  15.389 -33.941  1.00 88.82           H  
ATOM   3636  HB3 ASP B  73      10.552  16.312 -32.573  1.00 88.82           H  
ATOM   3637  O   ASP B  73      13.065  15.897 -31.641  1.00 88.82           O  
ATOM   3638  CG  ASP B  73      11.624  16.612 -34.425  1.00 88.82           C  
ATOM   3639  OD1 ASP B  73      12.850  16.414 -34.594  1.00 88.82           O  
ATOM   3640  OD2 ASP B  73      11.008  17.537 -34.997  1.00 88.82           O  
ATOM   3641  N   VAL B  74      13.879  13.905 -32.265  1.00 91.30           N  
ATOM   3642  H   VAL B  74      13.652  13.032 -32.719  1.00 91.30           H  
ATOM   3643  CA  VAL B  74      15.157  14.009 -31.543  1.00 91.30           C  
ATOM   3644  HA  VAL B  74      14.931  14.300 -30.517  1.00 91.30           H  
ATOM   3645  C   VAL B  74      16.103  15.099 -32.067  1.00 91.30           C  
ATOM   3646  CB  VAL B  74      15.884  12.650 -31.487  1.00 91.30           C  
ATOM   3647  HB  VAL B  74      16.889  12.807 -31.096  1.00 91.30           H  
ATOM   3648  O   VAL B  74      17.040  15.449 -31.349  1.00 91.30           O  
ATOM   3649  CG1 VAL B  74      15.177  11.684 -30.529  1.00 91.30           C  
ATOM   3650 HG11 VAL B  74      15.746  10.758 -30.447  1.00 91.30           H  
ATOM   3651 HG12 VAL B  74      15.094  12.137 -29.540  1.00 91.30           H  
ATOM   3652 HG13 VAL B  74      14.179  11.451 -30.899  1.00 91.30           H  
ATOM   3653  CG2 VAL B  74      16.006  11.976 -32.861  1.00 91.30           C  
ATOM   3654 HG21 VAL B  74      16.457  12.667 -33.573  1.00 91.30           H  
ATOM   3655 HG22 VAL B  74      16.644  11.097 -32.774  1.00 91.30           H  
ATOM   3656 HG23 VAL B  74      15.027  11.666 -33.229  1.00 91.30           H  
ATOM   3657  N   GLU B  75      15.881  15.667 -33.261  1.00 91.81           N  
ATOM   3658  H   GLU B  75      15.038  15.427 -33.764  1.00 91.81           H  
ATOM   3659  CA  GLU B  75      16.628  16.859 -33.694  1.00 91.81           C  
ATOM   3660  HA  GLU B  75      17.630  16.821 -33.267  1.00 91.81           H  
ATOM   3661  C   GLU B  75      15.996  18.140 -33.136  1.00 91.81           C  
ATOM   3662  CB  GLU B  75      16.805  16.950 -35.224  1.00 91.81           C  
ATOM   3663  HB2 GLU B  75      15.840  16.863 -35.722  1.00 91.81           H  
ATOM   3664  HB3 GLU B  75      17.209  17.940 -35.434  1.00 91.81           H  
ATOM   3665  O   GLU B  75      16.705  18.947 -32.532  1.00 91.81           O  
ATOM   3666  CG  GLU B  75      17.785  15.902 -35.788  1.00 91.81           C  
ATOM   3667  HG2 GLU B  75      17.236  14.986 -36.007  1.00 91.81           H  
ATOM   3668  HG3 GLU B  75      18.517  15.664 -35.016  1.00 91.81           H  
ATOM   3669  CD  GLU B  75      18.555  16.365 -37.046  1.00 91.81           C  
ATOM   3670  OE1 GLU B  75      19.693  15.870 -37.235  1.00 91.81           O  
ATOM   3671  OE2 GLU B  75      18.043  17.213 -37.813  1.00 91.81           O  
ATOM   3672  N   THR B  76      14.678  18.323 -33.275  1.00 91.39           N  
ATOM   3673  H   THR B  76      14.132  17.646 -33.789  1.00 91.39           H  
ATOM   3674  CA  THR B  76      14.008  19.555 -32.820  1.00 91.39           C  
ATOM   3675  HA  THR B  76      14.627  20.399 -33.125  1.00 91.39           H  
ATOM   3676  C   THR B  76      13.872  19.624 -31.294  1.00 91.39           C  
ATOM   3677  CB  THR B  76      12.636  19.738 -33.488  1.00 91.39           C  
ATOM   3678  HB  THR B  76      11.939  19.005 -33.083  1.00 91.39           H  
ATOM   3679  O   THR B  76      13.902  20.722 -30.737  1.00 91.39           O  
ATOM   3680  CG2 THR B  76      12.057  21.141 -33.286  1.00 91.39           C  
ATOM   3681 HG21 THR B  76      11.826  21.305 -32.233  1.00 91.39           H  
ATOM   3682 HG22 THR B  76      12.769  21.892 -33.629  1.00 91.39           H  
ATOM   3683 HG23 THR B  76      11.133  21.229 -33.857  1.00 91.39           H  
ATOM   3684  OG1 THR B  76      12.735  19.572 -34.881  1.00 91.39           O  
ATOM   3685  HG1 THR B  76      12.215  18.789 -35.077  1.00 91.39           H  
ATOM   3686  N   LEU B  77      13.778  18.479 -30.604  1.00 92.08           N  
ATOM   3687  H   LEU B  77      13.706  17.622 -31.133  1.00 92.08           H  
ATOM   3688  CA  LEU B  77      13.701  18.376 -29.137  1.00 92.08           C  
ATOM   3689  HA  LEU B  77      12.828  18.931 -28.793  1.00 92.08           H  
ATOM   3690  C   LEU B  77      14.933  18.957 -28.425  1.00 92.08           C  
ATOM   3691  CB  LEU B  77      13.528  16.886 -28.779  1.00 92.08           C  
ATOM   3692  HB2 LEU B  77      12.604  16.530 -29.235  1.00 92.08           H  
ATOM   3693  HB3 LEU B  77      14.357  16.337 -29.224  1.00 92.08           H  
ATOM   3694  O   LEU B  77      14.821  19.423 -27.291  1.00 92.08           O  
ATOM   3695  CG  LEU B  77      13.477  16.534 -27.279  1.00 92.08           C  
ATOM   3696  HG  LEU B  77      14.376  16.891 -26.777  1.00 92.08           H  
ATOM   3697  CD1 LEU B  77      12.245  17.117 -26.589  1.00 92.08           C  
ATOM   3698 HD11 LEU B  77      11.336  16.779 -27.086  1.00 92.08           H  
ATOM   3699 HD12 LEU B  77      12.282  18.206 -26.617  1.00 92.08           H  
ATOM   3700 HD13 LEU B  77      12.229  16.803 -25.545  1.00 92.08           H  
ATOM   3701  CD2 LEU B  77      13.436  15.013 -27.123  1.00 92.08           C  
ATOM   3702 HD21 LEU B  77      12.531  14.614 -27.582  1.00 92.08           H  
ATOM   3703 HD22 LEU B  77      14.307  14.574 -27.610  1.00 92.08           H  
ATOM   3704 HD23 LEU B  77      13.460  14.752 -26.065  1.00 92.08           H  
ATOM   3705  N   PHE B  78      16.107  18.936 -29.058  1.00 94.68           N  
ATOM   3706  H   PHE B  78      16.148  18.612 -30.014  1.00 94.68           H  
ATOM   3707  CA  PHE B  78      17.326  19.415 -28.417  1.00 94.68           C  
ATOM   3708  HA  PHE B  78      17.289  19.106 -27.373  1.00 94.68           H  
ATOM   3709  C   PHE B  78      17.441  20.946 -28.445  1.00 94.68           C  
ATOM   3710  CB  PHE B  78      18.554  18.739 -29.029  1.00 94.68           C  
ATOM   3711  HB2 PHE B  78      18.448  17.658 -28.932  1.00 94.68           H  
ATOM   3712  HB3 PHE B  78      18.597  18.975 -30.092  1.00 94.68           H  
ATOM   3713  O   PHE B  78      17.206  21.591 -29.472  1.00 94.68           O  
ATOM   3714  CG  PHE B  78      19.847  19.171 -28.364  1.00 94.68           C  
ATOM   3715  CD1 PHE B  78      20.581  20.250 -28.890  1.00 94.68           C  
ATOM   3716  HD1 PHE B  78      20.203  20.781 -29.752  1.00 94.68           H  
ATOM   3717  CD2 PHE B  78      20.274  18.550 -27.177  1.00 94.68           C  
ATOM   3718  HD2 PHE B  78      19.666  17.785 -26.717  1.00 94.68           H  
ATOM   3719  CE1 PHE B  78      21.770  20.668 -28.265  1.00 94.68           C  
ATOM   3720  HE1 PHE B  78      22.308  21.523 -28.649  1.00 94.68           H  
ATOM   3721  CE2 PHE B  78      21.476  18.951 -26.568  1.00 94.68           C  
ATOM   3722  HE2 PHE B  78      21.801  18.475 -25.655  1.00 94.68           H  
ATOM   3723  CZ  PHE B  78      22.228  20.002 -27.115  1.00 94.68           C  
ATOM   3724  HZ  PHE B  78      23.127  20.327 -26.611  1.00 94.68           H  
ATOM   3725  N   ASP B  79      17.885  21.527 -27.332  1.00 94.94           N  
ATOM   3726  H   ASP B  79      17.994  20.963 -26.501  1.00 94.94           H  
ATOM   3727  CA  ASP B  79      18.436  22.883 -27.280  1.00 94.94           C  
ATOM   3728  HA  ASP B  79      18.986  23.062 -28.204  1.00 94.94           H  
ATOM   3729  C   ASP B  79      19.410  23.031 -26.108  1.00 94.94           C  
ATOM   3730  CB  ASP B  79      17.313  23.917 -27.173  1.00 94.94           C  
ATOM   3731  HB2 ASP B  79      16.411  23.492 -27.614  1.00 94.94           H  
ATOM   3732  HB3 ASP B  79      17.107  24.160 -26.130  1.00 94.94           H  
ATOM   3733  O   ASP B  79      19.200  22.431 -25.062  1.00 94.94           O  
ATOM   3734  CG  ASP B  79      17.677  25.172 -27.951  1.00 94.94           C  
ATOM   3735  OD1 ASP B  79      18.798  25.688 -27.724  1.00 94.94           O  
ATOM   3736  OD2 ASP B  79      16.861  25.514 -28.844  1.00 94.94           O  
ATOM   3737  N   LEU B  80      20.473  23.824 -26.259  1.00 93.92           N  
ATOM   3738  H   LEU B  80      20.450  24.468 -27.037  1.00 93.92           H  
ATOM   3739  CA  LEU B  80      21.452  24.029 -25.178  1.00 93.92           C  
ATOM   3740  HA  LEU B  80      21.593  23.082 -24.656  1.00 93.92           H  
ATOM   3741  C   LEU B  80      20.962  25.005 -24.101  1.00 93.92           C  
ATOM   3742  CB  LEU B  80      22.801  24.500 -25.757  1.00 93.92           C  
ATOM   3743  HB2 LEU B  80      22.604  25.189 -26.579  1.00 93.92           H  
ATOM   3744  HB3 LEU B  80      23.345  25.054 -24.993  1.00 93.92           H  
ATOM   3745  O   LEU B  80      21.553  25.048 -23.024  1.00 93.92           O  
ATOM   3746  CG  LEU B  80      23.705  23.356 -26.239  1.00 93.92           C  
ATOM   3747  HG  LEU B  80      23.137  22.710 -26.909  1.00 93.92           H  
ATOM   3748  CD1 LEU B  80      24.889  23.925 -27.023  1.00 93.92           C  
ATOM   3749 HD11 LEU B  80      24.519  24.497 -27.874  1.00 93.92           H  
ATOM   3750 HD12 LEU B  80      25.514  23.110 -27.388  1.00 93.92           H  
ATOM   3751 HD13 LEU B  80      25.478  24.576 -26.378  1.00 93.92           H  
ATOM   3752  CD2 LEU B  80      24.272  22.520 -25.086  1.00 93.92           C  
ATOM   3753 HD21 LEU B  80      24.796  23.163 -24.379  1.00 93.92           H  
ATOM   3754 HD22 LEU B  80      24.958  21.764 -25.467  1.00 93.92           H  
ATOM   3755 HD23 LEU B  80      23.465  22.010 -24.559  1.00 93.92           H  
ATOM   3756  N   ASP B  81      19.927  25.794 -24.390  1.00 93.97           N  
ATOM   3757  H   ASP B  81      19.473  25.690 -25.286  1.00 93.97           H  
ATOM   3758  CA  ASP B  81      19.316  26.711 -23.431  1.00 93.97           C  
ATOM   3759  HA  ASP B  81      20.097  27.118 -22.789  1.00 93.97           H  
ATOM   3760  C   ASP B  81      18.260  25.984 -22.568  1.00 93.97           C  
ATOM   3761  CB  ASP B  81      18.721  27.910 -24.187  1.00 93.97           C  
ATOM   3762  HB2 ASP B  81      19.502  28.353 -24.804  1.00 93.97           H  
ATOM   3763  HB3 ASP B  81      17.926  27.565 -24.848  1.00 93.97           H  
ATOM   3764  O   ASP B  81      17.233  25.560 -23.103  1.00 93.97           O  
ATOM   3765  CG  ASP B  81      18.173  28.995 -23.254  1.00 93.97           C  
ATOM   3766  OD1 ASP B  81      18.292  28.828 -22.016  1.00 93.97           O  
ATOM   3767  OD2 ASP B  81      17.673  30.008 -23.790  1.00 93.97           O  
ATOM   3768  N   PRO B  82      18.449  25.856 -21.237  1.00 91.15           N  
ATOM   3769  CA  PRO B  82      17.440  25.275 -20.348  1.00 91.15           C  
ATOM   3770  HA  PRO B  82      17.199  24.271 -20.696  1.00 91.15           H  
ATOM   3771  C   PRO B  82      16.139  26.091 -20.272  1.00 91.15           C  
ATOM   3772  CB  PRO B  82      18.108  25.198 -18.970  1.00 91.15           C  
ATOM   3773  HB2 PRO B  82      17.882  24.258 -18.467  1.00 91.15           H  
ATOM   3774  HB3 PRO B  82      17.780  26.039 -18.358  1.00 91.15           H  
ATOM   3775  O   PRO B  82      15.108  25.559 -19.862  1.00 91.15           O  
ATOM   3776  CG  PRO B  82      19.604  25.325 -19.247  1.00 91.15           C  
ATOM   3777  HG2 PRO B  82      20.020  24.350 -19.499  1.00 91.15           H  
ATOM   3778  HG3 PRO B  82      20.140  25.770 -18.409  1.00 91.15           H  
ATOM   3779  CD  PRO B  82      19.631  26.223 -20.475  1.00 91.15           C  
ATOM   3780  HD2 PRO B  82      20.555  26.052 -21.028  1.00 91.15           H  
ATOM   3781  HD3 PRO B  82      19.555  27.269 -20.178  1.00 91.15           H  
ATOM   3782  N   ASP B  83      16.171  27.372 -20.661  1.00 89.42           N  
ATOM   3783  H   ASP B  83      17.036  27.758 -21.012  1.00 89.42           H  
ATOM   3784  CA  ASP B  83      15.003  28.256 -20.689  1.00 89.42           C  
ATOM   3785  HA  ASP B  83      14.287  27.888 -19.953  1.00 89.42           H  
ATOM   3786  C   ASP B  83      14.268  28.228 -22.051  1.00 89.42           C  
ATOM   3787  CB  ASP B  83      15.398  29.674 -20.238  1.00 89.42           C  
ATOM   3788  HB2 ASP B  83      16.095  30.098 -20.961  1.00 89.42           H  
ATOM   3789  HB3 ASP B  83      14.507  30.301 -20.229  1.00 89.42           H  
ATOM   3790  O   ASP B  83      13.246  28.907 -22.228  1.00 89.42           O  
ATOM   3791  CG  ASP B  83      16.023  29.712 -18.835  1.00 89.42           C  
ATOM   3792  OD1 ASP B  83      15.583  28.968 -17.929  1.00 89.42           O  
ATOM   3793  OD2 ASP B  83      16.987  30.476 -18.602  1.00 89.42           O  
ATOM   3794  N   ALA B  84      14.699  27.382 -22.996  1.00 91.62           N  
ATOM   3795  H   ALA B  84      15.527  26.833 -22.813  1.00 91.62           H  
ATOM   3796  CA  ALA B  84      13.952  27.093 -24.219  1.00 91.62           C  
ATOM   3797  HA  ALA B  84      13.600  28.043 -24.622  1.00 91.62           H  
ATOM   3798  C   ALA B  84      12.720  26.209 -23.930  1.00 91.62           C  
ATOM   3799  CB  ALA B  84      14.892  26.481 -25.262  1.00 91.62           C  
ATOM   3800  HB1 ALA B  84      15.729  27.156 -25.445  1.00 91.62           H  
ATOM   3801  HB2 ALA B  84      15.278  25.528 -24.901  1.00 91.62           H  
ATOM   3802  HB3 ALA B  84      14.354  26.328 -26.198  1.00 91.62           H  
ATOM   3803  O   ALA B  84      12.795  25.208 -23.220  1.00 91.62           O  
ATOM   3804  N   VAL B  85      11.559  26.602 -24.463  1.00 87.33           N  
ATOM   3805  H   VAL B  85      11.572  27.400 -25.082  1.00 87.33           H  
ATOM   3806  CA  VAL B  85      10.259  25.945 -24.212  1.00 87.33           C  
ATOM   3807  HA  VAL B  85      10.190  25.676 -23.158  1.00 87.33           H  
ATOM   3808  C   VAL B  85      10.136  24.666 -25.037  1.00 87.33           C  
ATOM   3809  CB  VAL B  85       9.092  26.888 -24.557  1.00 87.33           C  
ATOM   3810  HB  VAL B  85       9.167  27.158 -25.611  1.00 87.33           H  
ATOM   3811  O   VAL B  85      10.422  24.687 -26.234  1.00 87.33           O  
ATOM   3812  CG1 VAL B  85       7.717  26.244 -24.324  1.00 87.33           C  
ATOM   3813 HG11 VAL B  85       6.923  26.932 -24.615  1.00 87.33           H  
ATOM   3814 HG12 VAL B  85       7.602  25.349 -24.935  1.00 87.33           H  
ATOM   3815 HG13 VAL B  85       7.604  25.964 -23.277  1.00 87.33           H  
ATOM   3816  CG2 VAL B  85       9.142  28.186 -23.738  1.00 87.33           C  
ATOM   3817 HG21 VAL B  85       8.435  28.901 -24.157  1.00 87.33           H  
ATOM   3818 HG22 VAL B  85       8.872  27.959 -22.707  1.00 87.33           H  
ATOM   3819 HG23 VAL B  85      10.135  28.634 -23.772  1.00 87.33           H  
ATOM   3820  N   GLY B  86       9.666  23.573 -24.434  1.00 86.90           N  
ATOM   3821  H   GLY B  86       9.344  23.636 -23.479  1.00 86.90           H  
ATOM   3822  CA  GLY B  86       9.473  22.288 -25.112  1.00 86.90           C  
ATOM   3823  HA2 GLY B  86       8.892  22.445 -26.021  1.00 86.90           H  
ATOM   3824  HA3 GLY B  86       8.905  21.632 -24.453  1.00 86.90           H  
ATOM   3825  C   GLY B  86      10.775  21.574 -25.496  1.00 86.90           C  
ATOM   3826  O   GLY B  86      10.748  20.661 -26.321  1.00 86.90           O  
ATOM   3827  N   LYS B  87      11.918  22.003 -24.944  1.00 92.50           N  
ATOM   3828  H   LYS B  87      11.851  22.726 -24.241  1.00 92.50           H  
ATOM   3829  CA  LYS B  87      13.260  21.515 -25.290  1.00 92.50           C  
ATOM   3830  HA  LYS B  87      13.176  20.799 -26.108  1.00 92.50           H  
ATOM   3831  C   LYS B  87      13.933  20.774 -24.138  1.00 92.50           C  
ATOM   3832  CB  LYS B  87      14.151  22.685 -25.741  1.00 92.50           C  
ATOM   3833  HB2 LYS B  87      14.273  23.374 -24.905  1.00 92.50           H  
ATOM   3834  HB3 LYS B  87      15.138  22.291 -25.986  1.00 92.50           H  
ATOM   3835  O   LYS B  87      13.565  20.928 -22.977  1.00 92.50           O  
ATOM   3836  CG  LYS B  87      13.644  23.477 -26.955  1.00 92.50           C  
ATOM   3837  HG2 LYS B  87      12.749  24.036 -26.680  1.00 92.50           H  
ATOM   3838  HG3 LYS B  87      14.400  24.214 -27.224  1.00 92.50           H  
ATOM   3839  CD  LYS B  87      13.332  22.588 -28.165  1.00 92.50           C  
ATOM   3840  HD2 LYS B  87      12.320  22.196 -28.061  1.00 92.50           H  
ATOM   3841  HD3 LYS B  87      14.021  21.745 -28.197  1.00 92.50           H  
ATOM   3842  CE  LYS B  87      13.438  23.364 -29.479  1.00 92.50           C  
ATOM   3843  HE2 LYS B  87      12.957  24.336 -29.368  1.00 92.50           H  
ATOM   3844  HE3 LYS B  87      12.902  22.792 -30.237  1.00 92.50           H  
ATOM   3845  NZ  LYS B  87      14.860  23.506 -29.896  1.00 92.50           N  
ATOM   3846  HZ1 LYS B  87      15.383  24.130 -29.298  1.00 92.50           H  
ATOM   3847  HZ2 LYS B  87      15.326  22.610 -29.861  1.00 92.50           H  
ATOM   3848  HZ3 LYS B  87      14.945  23.853 -30.841  1.00 92.50           H  
ATOM   3849  N   SER B  88      14.975  20.011 -24.460  1.00 94.46           N  
ATOM   3850  H   SER B  88      15.194  19.905 -25.440  1.00 94.46           H  
ATOM   3851  CA  SER B  88      15.905  19.445 -23.483  1.00 94.46           C  
ATOM   3852  HA  SER B  88      15.762  19.958 -22.532  1.00 94.46           H  
ATOM   3853  C   SER B  88      17.360  19.658 -23.907  1.00 94.46           C  
ATOM   3854  CB  SER B  88      15.599  17.963 -23.265  1.00 94.46           C  
ATOM   3855  HB2 SER B  88      14.543  17.842 -23.022  1.00 94.46           H  
ATOM   3856  HB3 SER B  88      15.820  17.407 -24.176  1.00 94.46           H  
ATOM   3857  O   SER B  88      17.693  19.559 -25.088  1.00 94.46           O  
ATOM   3858  OG  SER B  88      16.379  17.458 -22.201  1.00 94.46           O  
ATOM   3859  HG  SER B  88      16.109  17.892 -21.388  1.00 94.46           H  
ATOM   3860  N   TYR B  89      18.234  19.919 -22.932  1.00 96.16           N  
ATOM   3861  H   TYR B  89      17.885  19.961 -21.985  1.00 96.16           H  
ATOM   3862  CA  TYR B  89      19.678  20.087 -23.147  1.00 96.16           C  
ATOM   3863  HA  TYR B  89      19.834  20.415 -24.175  1.00 96.16           H  
ATOM   3864  C   TYR B  89      20.476  18.783 -23.063  1.00 96.16           C  
ATOM   3865  CB  TYR B  89      20.234  21.188 -22.231  1.00 96.16           C  
ATOM   3866  HB2 TYR B  89      21.282  21.357 -22.479  1.00 96.16           H  
ATOM   3867  HB3 TYR B  89      19.708  22.118 -22.449  1.00 96.16           H  
ATOM   3868  O   TYR B  89      21.693  18.800 -23.244  1.00 96.16           O  
ATOM   3869  CG  TYR B  89      20.133  20.900 -20.745  1.00 96.16           C  
ATOM   3870  CD1 TYR B  89      19.218  21.620 -19.954  1.00 96.16           C  
ATOM   3871  HD1 TYR B  89      18.599  22.380 -20.406  1.00 96.16           H  
ATOM   3872  CD2 TYR B  89      20.968  19.935 -20.145  1.00 96.16           C  
ATOM   3873  HD2 TYR B  89      21.695  19.402 -20.739  1.00 96.16           H  
ATOM   3874  CE1 TYR B  89      19.144  21.374 -18.571  1.00 96.16           C  
ATOM   3875  HE1 TYR B  89      18.482  21.957 -17.948  1.00 96.16           H  
ATOM   3876  CE2 TYR B  89      20.869  19.667 -18.768  1.00 96.16           C  
ATOM   3877  HE2 TYR B  89      21.503  18.919 -18.315  1.00 96.16           H  
ATOM   3878  OH  TYR B  89      19.858  20.150 -16.643  1.00 96.16           O  
ATOM   3879  HH  TYR B  89      20.536  19.537 -16.352  1.00 96.16           H  
ATOM   3880  CZ  TYR B  89      19.956  20.390 -17.975  1.00 96.16           C  
ATOM   3881  N   VAL B  90      19.812  17.650 -22.820  1.00 95.84           N  
ATOM   3882  H   VAL B  90      18.808  17.697 -22.729  1.00 95.84           H  
ATOM   3883  CA  VAL B  90      20.422  16.317 -22.893  1.00 95.84           C  
ATOM   3884  HA  VAL B  90      21.503  16.435 -22.977  1.00 95.84           H  
ATOM   3885  C   VAL B  90      19.977  15.573 -24.152  1.00 95.84           C  
ATOM   3886  CB  VAL B  90      20.186  15.485 -21.620  1.00 95.84           C  
ATOM   3887  HB  VAL B  90      20.606  14.492 -21.785  1.00 95.84           H  
ATOM   3888  O   VAL B  90      18.943  15.866 -24.748  1.00 95.84           O  
ATOM   3889  CG1 VAL B  90      20.911  16.100 -20.423  1.00 95.84           C  
ATOM   3890 HG11 VAL B  90      21.973  16.205 -20.648  1.00 95.84           H  
ATOM   3891 HG12 VAL B  90      20.494  17.077 -20.182  1.00 95.84           H  
ATOM   3892 HG13 VAL B  90      20.806  15.445 -19.558  1.00 95.84           H  
ATOM   3893  CG2 VAL B  90      18.714  15.321 -21.251  1.00 95.84           C  
ATOM   3894 HG21 VAL B  90      18.310  16.263 -20.880  1.00 95.84           H  
ATOM   3895 HG22 VAL B  90      18.140  15.008 -22.124  1.00 95.84           H  
ATOM   3896 HG23 VAL B  90      18.629  14.558 -20.478  1.00 95.84           H  
ATOM   3897  N   ARG B  91      20.794  14.603 -24.572  1.00 94.46           N  
ATOM   3898  H   ARG B  91      21.646  14.465 -24.048  1.00 94.46           H  
ATOM   3899  CA  ARG B  91      20.539  13.709 -25.721  1.00 94.46           C  
ATOM   3900  HA  ARG B  91      19.519  13.851 -26.078  1.00 94.46           H  
ATOM   3901  C   ARG B  91      20.657  12.229 -25.360  1.00 94.46           C  
ATOM   3902  CB  ARG B  91      21.528  14.021 -26.854  1.00 94.46           C  
ATOM   3903  HB2 ARG B  91      21.304  13.374 -27.702  1.00 94.46           H  
ATOM   3904  HB3 ARG B  91      22.538  13.795 -26.512  1.00 94.46           H  
ATOM   3905  O   ARG B  91      20.493  11.373 -26.229  1.00 94.46           O  
ATOM   3906  CG  ARG B  91      21.477  15.473 -27.332  1.00 94.46           C  
ATOM   3907  HG2 ARG B  91      21.739  16.139 -26.510  1.00 94.46           H  
ATOM   3908  HG3 ARG B  91      20.471  15.700 -27.686  1.00 94.46           H  
ATOM   3909  CD  ARG B  91      22.480  15.669 -28.469  1.00 94.46           C  
ATOM   3910  HD2 ARG B  91      23.477  15.416 -28.108  1.00 94.46           H  
ATOM   3911  HD3 ARG B  91      22.211  14.987 -29.275  1.00 94.46           H  
ATOM   3912  NE  ARG B  91      22.474  17.059 -28.952  1.00 94.46           N  
ATOM   3913  HE  ARG B  91      22.097  17.751 -28.320  1.00 94.46           H  
ATOM   3914  NH1 ARG B  91      23.247  16.654 -31.075  1.00 94.46           N  
ATOM   3915 HH11 ARG B  91      23.371  16.970 -32.026  1.00 94.46           H  
ATOM   3916 HH12 ARG B  91      23.280  15.671 -30.848  1.00 94.46           H  
ATOM   3917  NH2 ARG B  91      22.681  18.722 -30.480  1.00 94.46           N  
ATOM   3918 HH21 ARG B  91      22.804  19.026 -31.436  1.00 94.46           H  
ATOM   3919 HH22 ARG B  91      22.257  19.337 -29.800  1.00 94.46           H  
ATOM   3920  CZ  ARG B  91      22.804  17.470 -30.160  1.00 94.46           C  
ATOM   3921  N   GLU B  92      21.019  11.945 -24.112  1.00 96.28           N  
ATOM   3922  H   GLU B  92      20.987  12.681 -23.421  1.00 96.28           H  
ATOM   3923  CA  GLU B  92      21.408  10.626 -23.626  1.00 96.28           C  
ATOM   3924  HA  GLU B  92      21.144   9.899 -24.394  1.00 96.28           H  
ATOM   3925  C   GLU B  92      20.604  10.258 -22.367  1.00 96.28           C  
ATOM   3926  CB  GLU B  92      22.939  10.533 -23.399  1.00 96.28           C  
ATOM   3927  HB2 GLU B  92      23.169   9.504 -23.123  1.00 96.28           H  
ATOM   3928  HB3 GLU B  92      23.227  11.190 -22.578  1.00 96.28           H  
ATOM   3929  O   GLU B  92      20.180  11.127 -21.604  1.00 96.28           O  
ATOM   3930  CG  GLU B  92      23.770  10.888 -24.650  1.00 96.28           C  
ATOM   3931  HG2 GLU B  92      23.330  10.365 -25.499  1.00 96.28           H  
ATOM   3932  HG3 GLU B  92      23.673  11.957 -24.841  1.00 96.28           H  
ATOM   3933  CD  GLU B  92      25.277  10.533 -24.596  1.00 96.28           C  
ATOM   3934  OE1 GLU B  92      25.868  10.444 -25.694  1.00 96.28           O  
ATOM   3935  OE2 GLU B  92      25.875  10.357 -23.504  1.00 96.28           O  
ATOM   3936  N   GLY B  93      20.371   8.962 -22.177  1.00 97.19           N  
ATOM   3937  H   GLY B  93      20.741   8.317 -22.861  1.00 97.19           H  
ATOM   3938  CA  GLY B  93      19.648   8.364 -21.056  1.00 97.19           C  
ATOM   3939  HA2 GLY B  93      18.596   8.646 -21.099  1.00 97.19           H  
ATOM   3940  HA3 GLY B  93      20.067   8.730 -20.119  1.00 97.19           H  
ATOM   3941  C   GLY B  93      19.759   6.836 -21.082  1.00 97.19           C  
ATOM   3942  O   GLY B  93      20.322   6.256 -22.012  1.00 97.19           O  
ATOM   3943  N   GLY B  94      19.249   6.157 -20.059  1.00 98.33           N  
ATOM   3944  H   GLY B  94      18.811   6.664 -19.303  1.00 98.33           H  
ATOM   3945  CA  GLY B  94      19.251   4.692 -19.997  1.00 98.33           C  
ATOM   3946  HA2 GLY B  94      20.106   4.286 -20.538  1.00 98.33           H  
ATOM   3947  HA3 GLY B  94      19.343   4.378 -18.957  1.00 98.33           H  
ATOM   3948  C   GLY B  94      17.960   4.109 -20.567  1.00 98.33           C  
ATOM   3949  O   GLY B  94      16.936   4.144 -19.896  1.00 98.33           O  
ATOM   3950  N   PHE B  95      17.987   3.538 -21.772  1.00 98.22           N  
ATOM   3951  H   PHE B  95      18.853   3.553 -22.292  1.00 98.22           H  
ATOM   3952  CA  PHE B  95      16.783   3.007 -22.434  1.00 98.22           C  
ATOM   3953  HA  PHE B  95      15.905   3.289 -21.853  1.00 98.22           H  
ATOM   3954  C   PHE B  95      16.763   1.476 -22.517  1.00 98.22           C  
ATOM   3955  CB  PHE B  95      16.605   3.664 -23.809  1.00 98.22           C  
ATOM   3956  HB2 PHE B  95      17.484   3.465 -24.423  1.00 98.22           H  
ATOM   3957  HB3 PHE B  95      15.746   3.215 -24.307  1.00 98.22           H  
ATOM   3958  O   PHE B  95      17.805   0.822 -22.647  1.00 98.22           O  
ATOM   3959  CG  PHE B  95      16.377   5.160 -23.719  1.00 98.22           C  
ATOM   3960  CD1 PHE B  95      15.079   5.667 -23.513  1.00 98.22           C  
ATOM   3961  HD1 PHE B  95      14.238   4.993 -23.458  1.00 98.22           H  
ATOM   3962  CD2 PHE B  95      17.468   6.046 -23.784  1.00 98.22           C  
ATOM   3963  HD2 PHE B  95      18.469   5.672 -23.939  1.00 98.22           H  
ATOM   3964  CE1 PHE B  95      14.874   7.051 -23.374  1.00 98.22           C  
ATOM   3965  HE1 PHE B  95      13.875   7.431 -23.216  1.00 98.22           H  
ATOM   3966  CE2 PHE B  95      17.264   7.426 -23.627  1.00 98.22           C  
ATOM   3967  HE2 PHE B  95      18.117   8.088 -23.654  1.00 98.22           H  
ATOM   3968  CZ  PHE B  95      15.968   7.933 -23.431  1.00 98.22           C  
ATOM   3969  HZ  PHE B  95      15.815   8.997 -23.321  1.00 98.22           H  
ATOM   3970  N   LEU B  96      15.560   0.898 -22.482  1.00 97.87           N  
ATOM   3971  H   LEU B  96      14.751   1.499 -22.425  1.00 97.87           H  
ATOM   3972  CA  LEU B  96      15.341  -0.526 -22.714  1.00 97.87           C  
ATOM   3973  HA  LEU B  96      16.135  -1.082 -22.216  1.00 97.87           H  
ATOM   3974  C   LEU B  96      15.440  -0.849 -24.209  1.00 97.87           C  
ATOM   3975  CB  LEU B  96      13.988  -0.975 -22.129  1.00 97.87           C  
ATOM   3976  HB2 LEU B  96      13.774  -1.984 -22.483  1.00 97.87           H  
ATOM   3977  HB3 LEU B  96      13.210  -0.313 -22.511  1.00 97.87           H  
ATOM   3978  O   LEU B  96      14.784  -0.242 -25.055  1.00 97.87           O  
ATOM   3979  CG  LEU B  96      13.897  -0.969 -20.596  1.00 97.87           C  
ATOM   3980  HG  LEU B  96      14.039   0.048 -20.230  1.00 97.87           H  
ATOM   3981  CD1 LEU B  96      12.518  -1.453 -20.150  1.00 97.87           C  
ATOM   3982 HD11 LEU B  96      12.447  -1.432 -19.063  1.00 97.87           H  
ATOM   3983 HD12 LEU B  96      12.338  -2.468 -20.506  1.00 97.87           H  
ATOM   3984 HD13 LEU B  96      11.754  -0.791 -20.556  1.00 97.87           H  
ATOM   3985  CD2 LEU B  96      14.950  -1.856 -19.939  1.00 97.87           C  
ATOM   3986 HD21 LEU B  96      14.879  -2.876 -20.316  1.00 97.87           H  
ATOM   3987 HD22 LEU B  96      15.945  -1.450 -20.122  1.00 97.87           H  
ATOM   3988 HD23 LEU B  96      14.781  -1.844 -18.862  1.00 97.87           H  
ATOM   3989  N   THR B  97      16.248  -1.859 -24.535  1.00 90.12           N  
ATOM   3990  H   THR B  97      16.682  -2.371 -23.779  1.00 90.12           H  
ATOM   3991  CA  THR B  97      16.259  -2.463 -25.874  1.00 90.12           C  
ATOM   3992  HA  THR B  97      16.214  -1.677 -26.628  1.00 90.12           H  
ATOM   3993  C   THR B  97      15.024  -3.352 -26.007  1.00 90.12           C  
ATOM   3994  CB  THR B  97      17.528  -3.301 -26.091  1.00 90.12           C  
ATOM   3995  HB  THR B  97      17.467  -4.217 -25.503  1.00 90.12           H  
ATOM   3996  O   THR B  97      14.833  -4.213 -25.154  1.00 90.12           O  
ATOM   3997  CG2 THR B  97      17.740  -3.656 -27.561  1.00 90.12           C  
ATOM   3998 HG21 THR B  97      18.649  -4.248 -27.664  1.00 90.12           H  
ATOM   3999 HG22 THR B  97      17.821  -2.747 -28.157  1.00 90.12           H  
ATOM   4000 HG23 THR B  97      16.899  -4.247 -27.922  1.00 90.12           H  
ATOM   4001  OG1 THR B  97      18.673  -2.584 -25.679  1.00 90.12           O  
ATOM   4002  HG1 THR B  97      18.353  -1.743 -25.344  1.00 90.12           H  
ATOM   4003  N   GLY B  98      14.209  -3.154 -27.046  1.00 89.95           N  
ATOM   4004  H   GLY B  98      14.417  -2.433 -27.723  1.00 89.95           H  
ATOM   4005  CA  GLY B  98      12.967  -3.918 -27.227  1.00 89.95           C  
ATOM   4006  HA2 GLY B  98      12.637  -3.825 -28.261  1.00 89.95           H  
ATOM   4007  HA3 GLY B  98      13.152  -4.976 -27.037  1.00 89.95           H  
ATOM   4008  C   GLY B  98      11.810  -3.472 -26.324  1.00 89.95           C  
ATOM   4009  O   GLY B  98      10.932  -4.262 -26.013  1.00 89.95           O  
ATOM   4010  N   ALA B  99      11.780  -2.206 -25.885  1.00 91.69           N  
ATOM   4011  H   ALA B  99      12.545  -1.594 -26.128  1.00 91.69           H  
ATOM   4012  CA  ALA B  99      10.737  -1.687 -24.983  1.00 91.69           C  
ATOM   4013  HA  ALA B  99      10.774  -2.253 -24.052  1.00 91.69           H  
ATOM   4014  C   ALA B  99       9.292  -1.793 -25.525  1.00 91.69           C  
ATOM   4015  CB  ALA B  99      11.065  -0.219 -24.684  1.00 91.69           C  
ATOM   4016  HB1 ALA B  99      12.109  -0.114 -24.388  1.00 91.69           H  
ATOM   4017  HB2 ALA B  99      10.427   0.141 -23.877  1.00 91.69           H  
ATOM   4018  HB3 ALA B  99      10.887   0.388 -25.572  1.00 91.69           H  
ATOM   4019  O   ALA B  99       8.342  -1.664 -24.757  1.00 91.69           O  
ATOM   4020  N   GLY B 100       9.127  -1.973 -26.840  1.00 92.10           N  
ATOM   4021  H   GLY B 100       9.957  -2.100 -27.402  1.00 92.10           H  
ATOM   4022  CA  GLY B 100       7.836  -2.191 -27.496  1.00 92.10           C  
ATOM   4023  HA2 GLY B 100       7.829  -1.639 -28.436  1.00 92.10           H  
ATOM   4024  HA3 GLY B 100       7.033  -1.808 -26.866  1.00 92.10           H  
ATOM   4025  C   GLY B 100       7.522  -3.656 -27.821  1.00 92.10           C  
ATOM   4026  O   GLY B 100       6.402  -3.919 -28.261  1.00 92.10           O  
ATOM   4027  N   ASP B 101       8.466  -4.578 -27.611  1.00 94.74           N  
ATOM   4028  H   ASP B 101       9.311  -4.318 -27.121  1.00 94.74           H  
ATOM   4029  CA  ASP B 101       8.313  -6.007 -27.899  1.00 94.74           C  
ATOM   4030  HA  ASP B 101       7.809  -6.114 -28.859  1.00 94.74           H  
ATOM   4031  C   ASP B 101       7.444  -6.673 -26.814  1.00 94.74           C  
ATOM   4032  CB  ASP B 101       9.692  -6.694 -28.013  1.00 94.74           C  
ATOM   4033  HB2 ASP B 101       9.530  -7.746 -28.251  1.00 94.74           H  
ATOM   4034  HB3 ASP B 101      10.187  -6.651 -27.043  1.00 94.74           H  
ATOM   4035  O   ASP B 101       7.512  -6.295 -25.644  1.00 94.74           O  
ATOM   4036  CG  ASP B 101      10.630  -6.103 -29.082  1.00 94.74           C  
ATOM   4037  OD1 ASP B 101      10.126  -5.538 -30.078  1.00 94.74           O  
ATOM   4038  OD2 ASP B 101      11.867  -6.222 -28.911  1.00 94.74           O  
ATOM   4039  N   PHE B 102       6.587  -7.626 -27.202  1.00 96.95           N  
ATOM   4040  H   PHE B 102       6.559  -7.893 -28.176  1.00 96.95           H  
ATOM   4041  CA  PHE B 102       5.708  -8.362 -26.282  1.00 96.95           C  
ATOM   4042  HA  PHE B 102       6.285  -8.660 -25.407  1.00 96.95           H  
ATOM   4043  C   PHE B 102       5.113  -9.615 -26.943  1.00 96.95           C  
ATOM   4044  CB  PHE B 102       4.562  -7.431 -25.848  1.00 96.95           C  
ATOM   4045  HB2 PHE B 102       4.036  -7.089 -26.739  1.00 96.95           H  
ATOM   4046  HB3 PHE B 102       4.991  -6.553 -25.365  1.00 96.95           H  
ATOM   4047  O   PHE B 102       4.556  -9.510 -28.041  1.00 96.95           O  
ATOM   4048  CG  PHE B 102       3.561  -8.029 -24.878  1.00 96.95           C  
ATOM   4049  CD1 PHE B 102       2.185  -8.021 -25.179  1.00 96.95           C  
ATOM   4050  HD1 PHE B 102       1.843  -7.640 -26.129  1.00 96.95           H  
ATOM   4051  CD2 PHE B 102       4.001  -8.548 -23.647  1.00 96.95           C  
ATOM   4052  HD2 PHE B 102       5.055  -8.566 -23.413  1.00 96.95           H  
ATOM   4053  CE1 PHE B 102       1.254  -8.517 -24.248  1.00 96.95           C  
ATOM   4054  HE1 PHE B 102       0.200  -8.522 -24.485  1.00 96.95           H  
ATOM   4055  CE2 PHE B 102       3.072  -9.048 -22.720  1.00 96.95           C  
ATOM   4056  HE2 PHE B 102       3.421  -9.462 -21.786  1.00 96.95           H  
ATOM   4057  CZ  PHE B 102       1.700  -9.030 -23.017  1.00 96.95           C  
ATOM   4058  HZ  PHE B 102       0.998  -9.434 -22.303  1.00 96.95           H  
ATOM   4059  N   ASP B 103       5.149 -10.775 -26.278  1.00 97.20           N  
ATOM   4060  H   ASP B 103       5.648 -10.815 -25.400  1.00 97.20           H  
ATOM   4061  CA  ASP B 103       4.419 -11.971 -26.744  1.00 97.20           C  
ATOM   4062  HA  ASP B 103       4.452 -11.973 -27.834  1.00 97.20           H  
ATOM   4063  C   ASP B 103       2.929 -11.910 -26.354  1.00 97.20           C  
ATOM   4064  CB  ASP B 103       5.108 -13.280 -26.322  1.00 97.20           C  
ATOM   4065  HB2 ASP B 103       6.176 -13.188 -26.519  1.00 97.20           H  
ATOM   4066  HB3 ASP B 103       4.974 -13.443 -25.253  1.00 97.20           H  
ATOM   4067  O   ASP B 103       2.476 -12.461 -25.348  1.00 97.20           O  
ATOM   4068  CG  ASP B 103       4.572 -14.495 -27.106  1.00 97.20           C  
ATOM   4069  OD1 ASP B 103       3.416 -14.440 -27.596  1.00 97.20           O  
ATOM   4070  OD2 ASP B 103       5.325 -15.489 -27.223  1.00 97.20           O  
ATOM   4071  N   ALA B 104       2.146 -11.198 -27.168  1.00 96.83           N  
ATOM   4072  H   ALA B 104       2.592 -10.710 -27.931  1.00 96.83           H  
ATOM   4073  CA  ALA B 104       0.716 -11.016 -26.934  1.00 96.83           C  
ATOM   4074  HA  ALA B 104       0.587 -10.636 -25.920  1.00 96.83           H  
ATOM   4075  C   ALA B 104      -0.088 -12.332 -27.024  1.00 96.83           C  
ATOM   4076  CB  ALA B 104       0.207  -9.955 -27.918  1.00 96.83           C  
ATOM   4077  HB1 ALA B 104       0.238 -10.346 -28.935  1.00 96.83           H  
ATOM   4078  HB2 ALA B 104       0.826  -9.061 -27.854  1.00 96.83           H  
ATOM   4079  HB3 ALA B 104      -0.821  -9.692 -27.666  1.00 96.83           H  
ATOM   4080  O   ALA B 104      -1.010 -12.533 -26.231  1.00 96.83           O  
ATOM   4081  N   GLU B 105       0.268 -13.247 -27.938  1.00 93.40           N  
ATOM   4082  H   GLU B 105       1.132 -13.114 -28.444  1.00 93.40           H  
ATOM   4083  CA  GLU B 105      -0.438 -14.529 -28.105  1.00 93.40           C  
ATOM   4084  HA  GLU B 105      -1.510 -14.333 -28.123  1.00 93.40           H  
ATOM   4085  C   GLU B 105      -0.209 -15.474 -26.918  1.00 93.40           C  
ATOM   4086  CB  GLU B 105      -0.059 -15.220 -29.433  1.00 93.40           C  
ATOM   4087  HB2 GLU B 105      -0.281 -16.284 -29.347  1.00 93.40           H  
ATOM   4088  HB3 GLU B 105       1.009 -15.106 -29.616  1.00 93.40           H  
ATOM   4089  O   GLU B 105      -1.143 -16.172 -26.514  1.00 93.40           O  
ATOM   4090  CG  GLU B 105      -0.870 -14.670 -30.619  1.00 93.40           C  
ATOM   4091  HG2 GLU B 105      -0.608 -13.622 -30.769  1.00 93.40           H  
ATOM   4092  HG3 GLU B 105      -1.928 -14.710 -30.360  1.00 93.40           H  
ATOM   4093  CD  GLU B 105      -0.645 -15.439 -31.937  1.00 93.40           C  
ATOM   4094  OE1 GLU B 105      -1.638 -15.601 -32.687  1.00 93.40           O  
ATOM   4095  OE2 GLU B 105       0.511 -15.826 -32.223  1.00 93.40           O  
ATOM   4096  N   PHE B 106       0.976 -15.451 -26.296  1.00 96.39           N  
ATOM   4097  H   PHE B 106       1.728 -14.911 -26.699  1.00 96.39           H  
ATOM   4098  CA  PHE B 106       1.253 -16.214 -25.076  1.00 96.39           C  
ATOM   4099  HA  PHE B 106       1.155 -17.274 -25.309  1.00 96.39           H  
ATOM   4100  C   PHE B 106       0.256 -15.894 -23.951  1.00 96.39           C  
ATOM   4101  CB  PHE B 106       2.698 -15.943 -24.637  1.00 96.39           C  
ATOM   4102  HB2 PHE B 106       2.814 -14.889 -24.382  1.00 96.39           H  
ATOM   4103  HB3 PHE B 106       3.350 -16.156 -25.484  1.00 96.39           H  
ATOM   4104  O   PHE B 106      -0.301 -16.808 -23.335  1.00 96.39           O  
ATOM   4105  CG  PHE B 106       3.171 -16.784 -23.473  1.00 96.39           C  
ATOM   4106  CD1 PHE B 106       2.877 -16.406 -22.150  1.00 96.39           C  
ATOM   4107  HD1 PHE B 106       2.331 -15.495 -21.952  1.00 96.39           H  
ATOM   4108  CD2 PHE B 106       3.916 -17.953 -23.720  1.00 96.39           C  
ATOM   4109  HD2 PHE B 106       4.176 -18.215 -24.734  1.00 96.39           H  
ATOM   4110  CE1 PHE B 106       3.293 -17.217 -21.081  1.00 96.39           C  
ATOM   4111  HE1 PHE B 106       3.064 -16.929 -20.066  1.00 96.39           H  
ATOM   4112  CE2 PHE B 106       4.328 -18.766 -22.652  1.00 96.39           C  
ATOM   4113  HE2 PHE B 106       4.906 -19.659 -22.836  1.00 96.39           H  
ATOM   4114  CZ  PHE B 106       4.012 -18.398 -21.334  1.00 96.39           C  
ATOM   4115  HZ  PHE B 106       4.342 -19.018 -20.514  1.00 96.39           H  
ATOM   4116  N   PHE B 107      -0.024 -14.605 -23.736  1.00 95.63           N  
ATOM   4117  H   PHE B 107       0.474 -13.926 -24.293  1.00 95.63           H  
ATOM   4118  CA  PHE B 107      -0.973 -14.114 -22.728  1.00 95.63           C  
ATOM   4119  HA  PHE B 107      -0.970 -14.814 -21.893  1.00 95.63           H  
ATOM   4120  C   PHE B 107      -2.436 -14.055 -23.211  1.00 95.63           C  
ATOM   4121  CB  PHE B 107      -0.480 -12.759 -22.193  1.00 95.63           C  
ATOM   4122  HB2 PHE B 107      -1.230 -12.343 -21.519  1.00 95.63           H  
ATOM   4123  HB3 PHE B 107      -0.371 -12.067 -23.028  1.00 95.63           H  
ATOM   4124  O   PHE B 107      -3.306 -13.616 -22.460  1.00 95.63           O  
ATOM   4125  CG  PHE B 107       0.828 -12.852 -21.430  1.00 95.63           C  
ATOM   4126  CD1 PHE B 107       0.855 -13.434 -20.147  1.00 95.63           C  
ATOM   4127  HD1 PHE B 107      -0.059 -13.796 -19.699  1.00 95.63           H  
ATOM   4128  CD2 PHE B 107       2.025 -12.400 -22.012  1.00 95.63           C  
ATOM   4129  HD2 PHE B 107       2.020 -11.960 -22.998  1.00 95.63           H  
ATOM   4130  CE1 PHE B 107       2.072 -13.568 -19.456  1.00 95.63           C  
ATOM   4131  HE1 PHE B 107       2.094 -14.026 -18.478  1.00 95.63           H  
ATOM   4132  CE2 PHE B 107       3.243 -12.543 -21.326  1.00 95.63           C  
ATOM   4133  HE2 PHE B 107       4.159 -12.220 -21.799  1.00 95.63           H  
ATOM   4134  CZ  PHE B 107       3.268 -13.130 -20.050  1.00 95.63           C  
ATOM   4135  HZ  PHE B 107       4.205 -13.261 -19.528  1.00 95.63           H  
ATOM   4136  N   GLY B 108      -2.734 -14.485 -24.444  1.00 92.21           N  
ATOM   4137  H   GLY B 108      -1.986 -14.848 -25.018  1.00 92.21           H  
ATOM   4138  CA  GLY B 108      -4.085 -14.436 -25.022  1.00 92.21           C  
ATOM   4139  HA2 GLY B 108      -4.787 -14.906 -24.333  1.00 92.21           H  
ATOM   4140  HA3 GLY B 108      -4.081 -14.998 -25.955  1.00 92.21           H  
ATOM   4141  C   GLY B 108      -4.598 -13.020 -25.330  1.00 92.21           C  
ATOM   4142  O   GLY B 108      -5.802 -12.820 -25.484  1.00 92.21           O  
ATOM   4143  N   ILE B 109      -3.700 -12.038 -25.411  1.00 93.36           N  
ATOM   4144  H   ILE B 109      -2.726 -12.303 -25.401  1.00 93.36           H  
ATOM   4145  CA  ILE B 109      -4.003 -10.628 -25.669  1.00 93.36           C  
ATOM   4146  HA  ILE B 109      -5.000 -10.405 -25.290  1.00 93.36           H  
ATOM   4147  C   ILE B 109      -4.013 -10.392 -27.183  1.00 93.36           C  
ATOM   4148  CB  ILE B 109      -2.996  -9.735 -24.904  1.00 93.36           C  
ATOM   4149  HB  ILE B 109      -1.988 -10.086 -25.123  1.00 93.36           H  
ATOM   4150  O   ILE B 109      -3.113 -10.815 -27.906  1.00 93.36           O  
ATOM   4151  CG1 ILE B 109      -3.257  -9.865 -23.383  1.00 93.36           C  
ATOM   4152 HG12 ILE B 109      -4.208  -9.393 -23.137  1.00 93.36           H  
ATOM   4153 HG13 ILE B 109      -3.334 -10.919 -23.113  1.00 93.36           H  
ATOM   4154  CG2 ILE B 109      -3.092  -8.259 -25.329  1.00 93.36           C  
ATOM   4155 HG21 ILE B 109      -2.349  -7.660 -24.801  1.00 93.36           H  
ATOM   4156 HG22 ILE B 109      -4.086  -7.874 -25.103  1.00 93.36           H  
ATOM   4157 HG23 ILE B 109      -2.892  -8.155 -26.395  1.00 93.36           H  
ATOM   4158  CD1 ILE B 109      -2.161  -9.266 -22.496  1.00 93.36           C  
ATOM   4159 HD11 ILE B 109      -2.400  -9.462 -21.451  1.00 93.36           H  
ATOM   4160 HD12 ILE B 109      -2.091  -8.188 -22.640  1.00 93.36           H  
ATOM   4161 HD13 ILE B 109      -1.207  -9.734 -22.736  1.00 93.36           H  
ATOM   4162  N   SER B 110      -5.028  -9.690 -27.694  1.00 91.50           N  
ATOM   4163  H   SER B 110      -5.733  -9.337 -27.062  1.00 91.50           H  
ATOM   4164  CA  SER B 110      -5.089  -9.402 -29.134  1.00 91.50           C  
ATOM   4165  HA  SER B 110      -4.927 -10.350 -29.647  1.00 91.50           H  
ATOM   4166  C   SER B 110      -3.980  -8.419 -29.554  1.00 91.50           C  
ATOM   4167  CB  SER B 110      -6.474  -8.898 -29.551  1.00 91.50           C  
ATOM   4168  HB2 SER B 110      -7.239  -9.554 -29.134  1.00 91.50           H  
ATOM   4169  HB3 SER B 110      -6.546  -8.937 -30.638  1.00 91.50           H  
ATOM   4170  O   SER B 110      -3.695  -7.487 -28.799  1.00 91.50           O  
ATOM   4171  OG  SER B 110      -6.709  -7.566 -29.133  1.00 91.50           O  
ATOM   4172  HG  SER B 110      -6.714  -7.550 -28.173  1.00 91.50           H  
ATOM   4173  N   PRO B 111      -3.406  -8.510 -30.773  1.00 91.31           N  
ATOM   4174  CA  PRO B 111      -2.387  -7.557 -31.236  1.00 91.31           C  
ATOM   4175  HA  PRO B 111      -1.494  -7.676 -30.623  1.00 91.31           H  
ATOM   4176  C   PRO B 111      -2.843  -6.092 -31.176  1.00 91.31           C  
ATOM   4177  CB  PRO B 111      -2.071  -7.973 -32.677  1.00 91.31           C  
ATOM   4178  HB2 PRO B 111      -2.745  -7.473 -33.373  1.00 91.31           H  
ATOM   4179  HB3 PRO B 111      -1.033  -7.765 -32.936  1.00 91.31           H  
ATOM   4180  O   PRO B 111      -2.039  -5.190 -30.964  1.00 91.31           O  
ATOM   4181  CG  PRO B 111      -2.365  -9.472 -32.681  1.00 91.31           C  
ATOM   4182  HG2 PRO B 111      -1.514 -10.012 -32.265  1.00 91.31           H  
ATOM   4183  HG3 PRO B 111      -2.601  -9.839 -33.679  1.00 91.31           H  
ATOM   4184  CD  PRO B 111      -3.558  -9.594 -31.734  1.00 91.31           C  
ATOM   4185  HD2 PRO B 111      -4.488  -9.466 -32.288  1.00 91.31           H  
ATOM   4186  HD3 PRO B 111      -3.535 -10.569 -31.248  1.00 91.31           H  
ATOM   4187  N   ARG B 112      -4.153  -5.857 -31.325  1.00 89.36           N  
ATOM   4188  H   ARG B 112      -4.749  -6.663 -31.446  1.00 89.36           H  
ATOM   4189  CA  ARG B 112      -4.778  -4.534 -31.258  1.00 89.36           C  
ATOM   4190  HA  ARG B 112      -4.141  -3.824 -31.785  1.00 89.36           H  
ATOM   4191  C   ARG B 112      -4.900  -4.006 -29.825  1.00 89.36           C  
ATOM   4192  CB  ARG B 112      -6.130  -4.625 -31.975  1.00 89.36           C  
ATOM   4193  HB2 ARG B 112      -6.821  -5.215 -31.373  1.00 89.36           H  
ATOM   4194  HB3 ARG B 112      -5.987  -5.127 -32.932  1.00 89.36           H  
ATOM   4195  O   ARG B 112      -4.708  -2.818 -29.604  1.00 89.36           O  
ATOM   4196  CG  ARG B 112      -6.718  -3.239 -32.245  1.00 89.36           C  
ATOM   4197  HG2 ARG B 112      -5.982  -2.639 -32.780  1.00 89.36           H  
ATOM   4198  HG3 ARG B 112      -6.959  -2.748 -31.302  1.00 89.36           H  
ATOM   4199  CD  ARG B 112      -7.979  -3.330 -33.101  1.00 89.36           C  
ATOM   4200  HD2 ARG B 112      -7.766  -3.884 -34.016  1.00 89.36           H  
ATOM   4201  HD3 ARG B 112      -8.246  -2.307 -33.370  1.00 89.36           H  
ATOM   4202  NE  ARG B 112      -9.097  -3.950 -32.367  1.00 89.36           N  
ATOM   4203  HE  ARG B 112      -8.874  -4.414 -31.498  1.00 89.36           H  
ATOM   4204  NH1 ARG B 112     -10.775  -3.210 -33.743  1.00 89.36           N  
ATOM   4205 HH11 ARG B 112     -11.756  -3.067 -33.933  1.00 89.36           H  
ATOM   4206 HH12 ARG B 112     -10.070  -2.819 -34.352  1.00 89.36           H  
ATOM   4207  NH2 ARG B 112     -11.280  -4.295 -31.850  1.00 89.36           N  
ATOM   4208 HH21 ARG B 112     -12.262  -4.154 -32.039  1.00 89.36           H  
ATOM   4209 HH22 ARG B 112     -10.996  -4.725 -30.982  1.00 89.36           H  
ATOM   4210  CZ  ARG B 112     -10.376  -3.814 -32.657  1.00 89.36           C  
ATOM   4211  N   GLU B 113      -5.161  -4.878 -28.854  1.00 90.44           N  
ATOM   4212  H   GLU B 113      -5.262  -5.854 -29.092  1.00 90.44           H  
ATOM   4213  CA  GLU B 113      -5.085  -4.525 -27.433  1.00 90.44           C  
ATOM   4214  HA  GLU B 113      -5.623  -3.592 -27.263  1.00 90.44           H  
ATOM   4215  C   GLU B 113      -3.630  -4.299 -27.003  1.00 90.44           C  
ATOM   4216  CB  GLU B 113      -5.752  -5.620 -26.595  1.00 90.44           C  
ATOM   4217  HB2 GLU B 113      -5.231  -6.564 -26.760  1.00 90.44           H  
ATOM   4218  HB3 GLU B 113      -6.783  -5.732 -26.929  1.00 90.44           H  
ATOM   4219  O   GLU B 113      -3.338  -3.286 -26.378  1.00 90.44           O  
ATOM   4220  CG  GLU B 113      -5.742  -5.285 -25.096  1.00 90.44           C  
ATOM   4221  HG2 GLU B 113      -4.711  -5.188 -24.757  1.00 90.44           H  
ATOM   4222  HG3 GLU B 113      -6.239  -4.326 -24.946  1.00 90.44           H  
ATOM   4223  CD  GLU B 113      -6.428  -6.351 -24.236  1.00 90.44           C  
ATOM   4224  OE1 GLU B 113      -6.489  -6.120 -23.002  1.00 90.44           O  
ATOM   4225  OE2 GLU B 113      -6.869  -7.377 -24.803  1.00 90.44           O  
ATOM   4226  N   ALA B 114      -2.698  -5.167 -27.411  1.00 94.76           N  
ATOM   4227  H   ALA B 114      -2.995  -5.994 -27.909  1.00 94.76           H  
ATOM   4228  CA  ALA B 114      -1.272  -5.010 -27.124  1.00 94.76           C  
ATOM   4229  HA  ALA B 114      -1.137  -5.006 -26.042  1.00 94.76           H  
ATOM   4230  C   ALA B 114      -0.692  -3.686 -27.664  1.00 94.76           C  
ATOM   4231  CB  ALA B 114      -0.526  -6.217 -27.701  1.00 94.76           C  
ATOM   4232  HB1 ALA B 114      -0.667  -6.264 -28.781  1.00 94.76           H  
ATOM   4233  HB2 ALA B 114      -0.899  -7.136 -27.248  1.00 94.76           H  
ATOM   4234  HB3 ALA B 114       0.539  -6.123 -27.489  1.00 94.76           H  
ATOM   4235  O   ALA B 114       0.207  -3.119 -27.045  1.00 94.76           O  
ATOM   4236  N   LEU B 115      -1.229  -3.166 -28.777  1.00 91.62           N  
ATOM   4237  H   LEU B 115      -1.899  -3.726 -29.285  1.00 91.62           H  
ATOM   4238  CA  LEU B 115      -0.865  -1.853 -29.322  1.00 91.62           C  
ATOM   4239  HA  LEU B 115       0.218  -1.756 -29.244  1.00 91.62           H  
ATOM   4240  C   LEU B 115      -1.482  -0.669 -28.553  1.00 91.62           C  
ATOM   4241  CB  LEU B 115      -1.271  -1.785 -30.808  1.00 91.62           C  
ATOM   4242  HB2 LEU B 115      -1.342  -2.788 -31.227  1.00 91.62           H  
ATOM   4243  HB3 LEU B 115      -2.264  -1.342 -30.876  1.00 91.62           H  
ATOM   4244  O   LEU B 115      -0.959   0.437 -28.633  1.00 91.62           O  
ATOM   4245  CG  LEU B 115      -0.262  -0.971 -31.644  1.00 91.62           C  
ATOM   4246  HG  LEU B 115       0.337  -0.329 -30.998  1.00 91.62           H  
ATOM   4247  CD1 LEU B 115       0.673  -1.910 -32.409  1.00 91.62           C  
ATOM   4248 HD11 LEU B 115       1.416  -1.327 -32.954  1.00 91.62           H  
ATOM   4249 HD12 LEU B 115       0.104  -2.521 -33.110  1.00 91.62           H  
ATOM   4250 HD13 LEU B 115       1.187  -2.562 -31.703  1.00 91.62           H  
ATOM   4251  CD2 LEU B 115      -0.972  -0.077 -32.657  1.00 91.62           C  
ATOM   4252 HD21 LEU B 115      -0.236   0.461 -33.255  1.00 91.62           H  
ATOM   4253 HD22 LEU B 115      -1.578   0.650 -32.116  1.00 91.62           H  
ATOM   4254 HD23 LEU B 115      -1.610  -0.676 -33.307  1.00 91.62           H  
ATOM   4255  N   ALA B 116      -2.590  -0.880 -27.835  1.00 89.51           N  
ATOM   4256  H   ALA B 116      -2.972  -1.815 -27.818  1.00 89.51           H  
ATOM   4257  CA  ALA B 116      -3.214   0.115 -26.957  1.00 89.51           C  
ATOM   4258  HA  ALA B 116      -3.017   1.114 -27.345  1.00 89.51           H  
ATOM   4259  C   ALA B 116      -2.663   0.067 -25.518  1.00 89.51           C  
ATOM   4260  CB  ALA B 116      -4.728  -0.118 -26.967  1.00 89.51           C  
ATOM   4261  HB1 ALA B 116      -5.112  -0.056 -27.985  1.00 89.51           H  
ATOM   4262  HB2 ALA B 116      -4.951  -1.103 -26.559  1.00 89.51           H  
ATOM   4263  HB3 ALA B 116      -5.218   0.638 -26.354  1.00 89.51           H  
ATOM   4264  O   ALA B 116      -2.734   1.062 -24.801  1.00 89.51           O  
ATOM   4265  N   MET B 117      -2.117  -1.077 -25.096  1.00 93.21           N  
ATOM   4266  H   MET B 117      -2.169  -1.875 -25.712  1.00 93.21           H  
ATOM   4267  CA  MET B 117      -1.491  -1.262 -23.790  1.00 93.21           C  
ATOM   4268  HA  MET B 117      -2.160  -0.881 -23.019  1.00 93.21           H  
ATOM   4269  C   MET B 117      -0.172  -0.504 -23.675  1.00 93.21           C  
ATOM   4270  CB  MET B 117      -1.228  -2.747 -23.514  1.00 93.21           C  
ATOM   4271  HB2 MET B 117      -0.517  -2.821 -22.692  1.00 93.21           H  
ATOM   4272  HB3 MET B 117      -0.780  -3.208 -24.395  1.00 93.21           H  
ATOM   4273  O   MET B 117       0.760  -0.729 -24.459  1.00 93.21           O  
ATOM   4274  CG  MET B 117      -2.489  -3.517 -23.116  1.00 93.21           C  
ATOM   4275  HG2 MET B 117      -3.260  -3.353 -23.869  1.00 93.21           H  
ATOM   4276  HG3 MET B 117      -2.856  -3.125 -22.168  1.00 93.21           H  
ATOM   4277  SD  MET B 117      -2.226  -5.304 -22.950  1.00 93.21           S  
ATOM   4278  CE  MET B 117      -1.047  -5.348 -21.574  1.00 93.21           C  
ATOM   4279  HE1 MET B 117      -0.865  -6.382 -21.279  1.00 93.21           H  
ATOM   4280  HE2 MET B 117      -1.447  -4.785 -20.730  1.00 93.21           H  
ATOM   4281  HE3 MET B 117      -0.103  -4.895 -21.876  1.00 93.21           H  
ATOM   4282  N   ASP B 118      -0.066   0.291 -22.611  1.00 93.70           N  
ATOM   4283  H   ASP B 118      -0.876   0.439 -22.027  1.00 93.70           H  
ATOM   4284  CA  ASP B 118       1.193   0.831 -22.117  1.00 93.70           C  
ATOM   4285  HA  ASP B 118       1.528   1.597 -22.817  1.00 93.70           H  
ATOM   4286  C   ASP B 118       2.242  -0.301 -22.022  1.00 93.70           C  
ATOM   4287  CB  ASP B 118       0.938   1.522 -20.762  1.00 93.70           C  
ATOM   4288  HB2 ASP B 118       0.496   0.798 -20.077  1.00 93.70           H  
ATOM   4289  HB3 ASP B 118       0.218   2.326 -20.914  1.00 93.70           H  
ATOM   4290  O   ASP B 118       1.973  -1.337 -21.395  1.00 93.70           O  
ATOM   4291  CG  ASP B 118       2.186   2.111 -20.098  1.00 93.70           C  
ATOM   4292  OD1 ASP B 118       3.288   1.991 -20.675  1.00 93.70           O  
ATOM   4293  OD2 ASP B 118       2.068   2.620 -18.965  1.00 93.70           O  
ATOM   4294  N   PRO B 119       3.431  -0.156 -22.644  1.00 96.50           N  
ATOM   4295  CA  PRO B 119       4.523  -1.112 -22.485  1.00 96.50           C  
ATOM   4296  HA  PRO B 119       4.237  -2.056 -22.949  1.00 96.50           H  
ATOM   4297  C   PRO B 119       4.882  -1.401 -21.017  1.00 96.50           C  
ATOM   4298  CB  PRO B 119       5.704  -0.525 -23.265  1.00 96.50           C  
ATOM   4299  HB2 PRO B 119       6.657  -0.705 -22.767  1.00 96.50           H  
ATOM   4300  HB3 PRO B 119       5.717  -0.951 -24.268  1.00 96.50           H  
ATOM   4301  O   PRO B 119       5.358  -2.498 -20.734  1.00 96.50           O  
ATOM   4302  CG  PRO B 119       5.385   0.965 -23.354  1.00 96.50           C  
ATOM   4303  HG2 PRO B 119       5.670   1.464 -22.427  1.00 96.50           H  
ATOM   4304  HG3 PRO B 119       5.859   1.436 -24.215  1.00 96.50           H  
ATOM   4305  CD  PRO B 119       3.870   0.965 -23.468  1.00 96.50           C  
ATOM   4306  HD2 PRO B 119       3.492   1.927 -23.122  1.00 96.50           H  
ATOM   4307  HD3 PRO B 119       3.569   0.797 -24.503  1.00 96.50           H  
ATOM   4308  N   GLN B 120       4.587  -0.509 -20.061  1.00 97.55           N  
ATOM   4309  H   GLN B 120       4.192   0.382 -20.327  1.00 97.55           H  
ATOM   4310  CA  GLN B 120       4.726  -0.811 -18.630  1.00 97.55           C  
ATOM   4311  HA  GLN B 120       5.767  -1.073 -18.442  1.00 97.55           H  
ATOM   4312  C   GLN B 120       3.872  -2.021 -18.198  1.00 97.55           C  
ATOM   4313  CB  GLN B 120       4.384   0.425 -17.778  1.00 97.55           C  
ATOM   4314  HB2 GLN B 120       4.501   0.163 -16.727  1.00 97.55           H  
ATOM   4315  HB3 GLN B 120       3.339   0.693 -17.934  1.00 97.55           H  
ATOM   4316  O   GLN B 120       4.377  -2.897 -17.493  1.00 97.55           O  
ATOM   4317  CG  GLN B 120       5.289   1.632 -18.081  1.00 97.55           C  
ATOM   4318  HG2 GLN B 120       5.112   2.003 -19.090  1.00 97.55           H  
ATOM   4319  HG3 GLN B 120       6.329   1.313 -18.024  1.00 97.55           H  
ATOM   4320  CD  GLN B 120       5.098   2.789 -17.110  1.00 97.55           C  
ATOM   4321  NE2 GLN B 120       3.957   3.435 -17.086  1.00 97.55           N  
ATOM   4322 HE21 GLN B 120       3.226   3.189 -17.739  1.00 97.55           H  
ATOM   4323 HE22 GLN B 120       3.846   4.202 -16.438  1.00 97.55           H  
ATOM   4324  OE1 GLN B 120       6.010   3.124 -16.369  1.00 97.55           O  
ATOM   4325  N   GLN B 121       2.619  -2.136 -18.668  1.00 97.69           N  
ATOM   4326  H   GLN B 121       2.287  -1.439 -19.319  1.00 97.69           H  
ATOM   4327  CA  GLN B 121       1.760  -3.300 -18.390  1.00 97.69           C  
ATOM   4328  HA  GLN B 121       1.740  -3.476 -17.315  1.00 97.69           H  
ATOM   4329  C   GLN B 121       2.287  -4.580 -19.062  1.00 97.69           C  
ATOM   4330  CB  GLN B 121       0.313  -3.068 -18.870  1.00 97.69           C  
ATOM   4331  HB2 GLN B 121       0.303  -2.969 -19.956  1.00 97.69           H  
ATOM   4332  HB3 GLN B 121      -0.245  -3.969 -18.614  1.00 97.69           H  
ATOM   4333  O   GLN B 121       2.206  -5.668 -18.491  1.00 97.69           O  
ATOM   4334  CG  GLN B 121      -0.427  -1.860 -18.266  1.00 97.69           C  
ATOM   4335  HG2 GLN B 121      -0.260  -1.834 -17.189  1.00 97.69           H  
ATOM   4336  HG3 GLN B 121      -0.024  -0.941 -18.689  1.00 97.69           H  
ATOM   4337  CD  GLN B 121      -1.941  -1.905 -18.523  1.00 97.69           C  
ATOM   4338  NE2 GLN B 121      -2.693  -0.905 -18.128  1.00 97.69           N  
ATOM   4339 HE21 GLN B 121      -3.668  -0.951 -18.387  1.00 97.69           H  
ATOM   4340 HE22 GLN B 121      -2.296  -0.064 -17.734  1.00 97.69           H  
ATOM   4341  OE1 GLN B 121      -2.492  -2.860 -19.058  1.00 97.69           O  
ATOM   4342  N   ARG B 122       2.841  -4.456 -20.276  1.00 98.04           N  
ATOM   4343  H   ARG B 122       2.889  -3.526 -20.666  1.00 98.04           H  
ATOM   4344  CA  ARG B 122       3.382  -5.582 -21.060  1.00 98.04           C  
ATOM   4345  HA  ARG B 122       2.665  -6.404 -21.059  1.00 98.04           H  
ATOM   4346  C   ARG B 122       4.648  -6.162 -20.428  1.00 98.04           C  
ATOM   4347  CB  ARG B 122       3.609  -5.132 -22.513  1.00 98.04           C  
ATOM   4348  HB2 ARG B 122       4.150  -5.915 -23.045  1.00 98.04           H  
ATOM   4349  HB3 ARG B 122       4.217  -4.228 -22.538  1.00 98.04           H  
ATOM   4350  O   ARG B 122       4.736  -7.369 -20.212  1.00 98.04           O  
ATOM   4351  CG  ARG B 122       2.261  -4.887 -23.209  1.00 98.04           C  
ATOM   4352  HG2 ARG B 122       1.734  -4.068 -22.719  1.00 98.04           H  
ATOM   4353  HG3 ARG B 122       1.664  -5.794 -23.113  1.00 98.04           H  
ATOM   4354  CD  ARG B 122       2.387  -4.572 -24.699  1.00 98.04           C  
ATOM   4355  HD2 ARG B 122       1.475  -4.907 -25.193  1.00 98.04           H  
ATOM   4356  HD3 ARG B 122       3.217  -5.144 -25.115  1.00 98.04           H  
ATOM   4357  NE  ARG B 122       2.536  -3.130 -24.964  1.00 98.04           N  
ATOM   4358  HE  ARG B 122       1.867  -2.508 -24.533  1.00 98.04           H  
ATOM   4359  NH1 ARG B 122       4.110  -3.261 -26.632  1.00 98.04           N  
ATOM   4360 HH11 ARG B 122       4.339  -4.203 -26.347  1.00 98.04           H  
ATOM   4361 HH12 ARG B 122       4.642  -2.873 -27.397  1.00 98.04           H  
ATOM   4362  NH2 ARG B 122       2.973  -1.350 -26.260  1.00 98.04           N  
ATOM   4363 HH21 ARG B 122       3.353  -0.941 -27.102  1.00 98.04           H  
ATOM   4364 HH22 ARG B 122       2.194  -0.904 -25.797  1.00 98.04           H  
ATOM   4365  CZ  ARG B 122       3.216  -2.590 -25.954  1.00 98.04           C  
ATOM   4366  N   LEU B 123       5.575  -5.292 -20.023  1.00 98.07           N  
ATOM   4367  H   LEU B 123       5.436  -4.316 -20.243  1.00 98.07           H  
ATOM   4368  CA  LEU B 123       6.773  -5.677 -19.276  1.00 98.07           C  
ATOM   4369  HA  LEU B 123       7.319  -6.427 -19.849  1.00 98.07           H  
ATOM   4370  C   LEU B 123       6.431  -6.315 -17.925  1.00 98.07           C  
ATOM   4371  CB  LEU B 123       7.661  -4.443 -19.058  1.00 98.07           C  
ATOM   4372  HB2 LEU B 123       7.049  -3.658 -18.613  1.00 98.07           H  
ATOM   4373  HB3 LEU B 123       8.441  -4.698 -18.340  1.00 98.07           H  
ATOM   4374  O   LEU B 123       7.094  -7.279 -17.541  1.00 98.07           O  
ATOM   4375  CG  LEU B 123       8.337  -3.894 -20.326  1.00 98.07           C  
ATOM   4376  HG  LEU B 123       7.594  -3.678 -21.094  1.00 98.07           H  
ATOM   4377  CD1 LEU B 123       9.064  -2.606 -19.949  1.00 98.07           C  
ATOM   4378 HD11 LEU B 123       8.350  -1.928 -19.481  1.00 98.07           H  
ATOM   4379 HD12 LEU B 123       9.464  -2.138 -20.848  1.00 98.07           H  
ATOM   4380 HD13 LEU B 123       9.871  -2.810 -19.245  1.00 98.07           H  
ATOM   4381  CD2 LEU B 123       9.384  -4.844 -20.900  1.00 98.07           C  
ATOM   4382 HD21 LEU B 123       9.833  -4.396 -21.786  1.00 98.07           H  
ATOM   4383 HD22 LEU B 123      10.152  -5.023 -20.147  1.00 98.07           H  
ATOM   4384 HD23 LEU B 123       8.920  -5.783 -21.202  1.00 98.07           H  
ATOM   4385  N   LEU B 124       5.410  -5.814 -17.217  1.00 98.29           N  
ATOM   4386  H   LEU B 124       4.941  -4.989 -17.563  1.00 98.29           H  
ATOM   4387  CA  LEU B 124       4.927  -6.411 -15.967  1.00 98.29           C  
ATOM   4388  HA  LEU B 124       5.761  -6.478 -15.268  1.00 98.29           H  
ATOM   4389  C   LEU B 124       4.438  -7.851 -16.167  1.00 98.29           C  
ATOM   4390  CB  LEU B 124       3.828  -5.525 -15.345  1.00 98.29           C  
ATOM   4391  HB2 LEU B 124       3.174  -6.141 -14.728  1.00 98.29           H  
ATOM   4392  HB3 LEU B 124       3.214  -5.110 -16.144  1.00 98.29           H  
ATOM   4393  O   LEU B 124       4.812  -8.712 -15.371  1.00 98.29           O  
ATOM   4394  CG  LEU B 124       4.369  -4.380 -14.469  1.00 98.29           C  
ATOM   4395  HG  LEU B 124       5.205  -3.894 -14.971  1.00 98.29           H  
ATOM   4396  CD1 LEU B 124       3.273  -3.349 -14.220  1.00 98.29           C  
ATOM   4397 HD11 LEU B 124       3.638  -2.561 -13.561  1.00 98.29           H  
ATOM   4398 HD12 LEU B 124       2.980  -2.905 -15.171  1.00 98.29           H  
ATOM   4399 HD13 LEU B 124       2.409  -3.829 -13.761  1.00 98.29           H  
ATOM   4400  CD2 LEU B 124       4.826  -4.879 -13.095  1.00 98.29           C  
ATOM   4401 HD21 LEU B 124       5.572  -5.666 -13.205  1.00 98.29           H  
ATOM   4402 HD22 LEU B 124       5.262  -4.053 -12.532  1.00 98.29           H  
ATOM   4403 HD23 LEU B 124       3.977  -5.280 -12.542  1.00 98.29           H  
ATOM   4404  N   ALA B 125       3.677  -8.138 -17.228  1.00 97.91           N  
ATOM   4405  H   ALA B 125       3.396  -7.385 -17.840  1.00 97.91           H  
ATOM   4406  CA  ALA B 125       3.189  -9.488 -17.522  1.00 97.91           C  
ATOM   4407  HA  ALA B 125       2.646  -9.852 -16.649  1.00 97.91           H  
ATOM   4408  C   ALA B 125       4.336 -10.489 -17.780  1.00 97.91           C  
ATOM   4409  CB  ALA B 125       2.197  -9.413 -18.690  1.00 97.91           C  
ATOM   4410  HB1 ALA B 125       1.815 -10.410 -18.910  1.00 97.91           H  
ATOM   4411  HB2 ALA B 125       1.363  -8.762 -18.425  1.00 97.91           H  
ATOM   4412  HB3 ALA B 125       2.690  -9.018 -19.578  1.00 97.91           H  
ATOM   4413  O   ALA B 125       4.442 -11.490 -17.068  1.00 97.91           O  
ATOM   4414  N   GLU B 126       5.244 -10.194 -18.721  1.00 98.22           N  
ATOM   4415  H   GLU B 126       5.112  -9.361 -19.277  1.00 98.22           H  
ATOM   4416  CA  GLU B 126       6.403 -11.062 -19.009  1.00 98.22           C  
ATOM   4417  HA  GLU B 126       6.064 -12.053 -19.310  1.00 98.22           H  
ATOM   4418  C   GLU B 126       7.308 -11.245 -17.787  1.00 98.22           C  
ATOM   4419  CB  GLU B 126       7.270 -10.476 -20.134  1.00 98.22           C  
ATOM   4420  HB2 GLU B 126       7.489  -9.431 -19.918  1.00 98.22           H  
ATOM   4421  HB3 GLU B 126       8.208 -11.031 -20.147  1.00 98.22           H  
ATOM   4422  O   GLU B 126       7.669 -12.364 -17.415  1.00 98.22           O  
ATOM   4423  CG  GLU B 126       6.636 -10.593 -21.522  1.00 98.22           C  
ATOM   4424  HG2 GLU B 126       6.371 -11.637 -21.689  1.00 98.22           H  
ATOM   4425  HG3 GLU B 126       5.723  -9.997 -21.540  1.00 98.22           H  
ATOM   4426  CD  GLU B 126       7.575 -10.136 -22.653  1.00 98.22           C  
ATOM   4427  OE1 GLU B 126       7.121 -10.212 -23.815  1.00 98.22           O  
ATOM   4428  OE2 GLU B 126       8.732  -9.729 -22.359  1.00 98.22           O  
ATOM   4429  N   THR B 127       7.660 -10.136 -17.130  1.00 98.41           N  
ATOM   4430  H   THR B 127       7.292  -9.252 -17.453  1.00 98.41           H  
ATOM   4431  CA  THR B 127       8.625 -10.151 -16.026  1.00 98.41           C  
ATOM   4432  HA  THR B 127       9.501 -10.702 -16.368  1.00 98.41           H  
ATOM   4433  C   THR B 127       8.065 -10.901 -14.814  1.00 98.41           C  
ATOM   4434  CB  THR B 127       9.082  -8.725 -15.668  1.00 98.41           C  
ATOM   4435  HB  THR B 127       8.232  -8.171 -15.271  1.00 98.41           H  
ATOM   4436  O   THR B 127       8.857 -11.516 -14.101  1.00 98.41           O  
ATOM   4437  CG2 THR B 127      10.239  -8.628 -14.674  1.00 98.41           C  
ATOM   4438 HG21 THR B 127      11.154  -9.003 -15.132  1.00 98.41           H  
ATOM   4439 HG22 THR B 127      10.389  -7.583 -14.402  1.00 98.41           H  
ATOM   4440 HG23 THR B 127      10.015  -9.191 -13.768  1.00 98.41           H  
ATOM   4441  OG1 THR B 127       9.565  -8.082 -16.830  1.00 98.41           O  
ATOM   4442  HG1 THR B 127       8.773  -7.779 -17.280  1.00 98.41           H  
ATOM   4443  N   SER B 128       6.737 -10.911 -14.613  1.00 98.44           N  
ATOM   4444  H   SER B 128       6.158 -10.386 -15.253  1.00 98.44           H  
ATOM   4445  CA  SER B 128       6.047 -11.671 -13.553  1.00 98.44           C  
ATOM   4446  HA  SER B 128       6.605 -11.564 -12.623  1.00 98.44           H  
ATOM   4447  C   SER B 128       5.933 -13.169 -13.852  1.00 98.44           C  
ATOM   4448  CB  SER B 128       4.633 -11.133 -13.309  1.00 98.44           C  
ATOM   4449  HB2 SER B 128       4.167 -11.707 -12.508  1.00 98.44           H  
ATOM   4450  HB3 SER B 128       4.032 -11.248 -14.212  1.00 98.44           H  
ATOM   4451  O   SER B 128       6.088 -13.975 -12.939  1.00 98.44           O  
ATOM   4452  OG  SER B 128       4.669  -9.772 -12.942  1.00 98.44           O  
ATOM   4453  HG  SER B 128       4.720  -9.271 -13.760  1.00 98.44           H  
ATOM   4454  N   TRP B 129       5.717 -13.573 -15.109  1.00 98.36           N  
ATOM   4455  H   TRP B 129       5.574 -12.885 -15.835  1.00 98.36           H  
ATOM   4456  CA  TRP B 129       5.727 -14.996 -15.482  1.00 98.36           C  
ATOM   4457  HA  TRP B 129       5.019 -15.540 -14.857  1.00 98.36           H  
ATOM   4458  C   TRP B 129       7.113 -15.616 -15.242  1.00 98.36           C  
ATOM   4459  CB  TRP B 129       5.296 -15.150 -16.947  1.00 98.36           C  
ATOM   4460  HB2 TRP B 129       4.305 -14.713 -17.068  1.00 98.36           H  
ATOM   4461  HB3 TRP B 129       5.980 -14.597 -17.590  1.00 98.36           H  
ATOM   4462  O   TRP B 129       7.269 -16.592 -14.507  1.00 98.36           O  
ATOM   4463  CG  TRP B 129       5.248 -16.574 -17.410  1.00 98.36           C  
ATOM   4464  CD1 TRP B 129       6.316 -17.319 -17.776  1.00 98.36           C  
ATOM   4465  HD1 TRP B 129       7.339 -16.974 -17.801  1.00 98.36           H  
ATOM   4466  CD2 TRP B 129       4.095 -17.465 -17.499  1.00 98.36           C  
ATOM   4467  CE2 TRP B 129       4.555 -18.759 -17.892  1.00 98.36           C  
ATOM   4468  CE3 TRP B 129       2.708 -17.315 -17.272  1.00 98.36           C  
ATOM   4469  HE3 TRP B 129       2.324 -16.353 -16.965  1.00 98.36           H  
ATOM   4470  NE1 TRP B 129       5.921 -18.613 -18.040  1.00 98.36           N  
ATOM   4471  HE1 TRP B 129       6.587 -19.351 -18.218  1.00 98.36           H  
ATOM   4472  CH2 TRP B 129       2.309 -19.664 -17.814  1.00 98.36           C  
ATOM   4473  HH2 TRP B 129       1.627 -20.495 -17.920  1.00 98.36           H  
ATOM   4474  CZ2 TRP B 129       3.685 -19.849 -18.037  1.00 98.36           C  
ATOM   4475  HZ2 TRP B 129       4.076 -20.816 -18.319  1.00 98.36           H  
ATOM   4476  CZ3 TRP B 129       1.823 -18.399 -17.435  1.00 98.36           C  
ATOM   4477  HZ3 TRP B 129       0.768 -18.265 -17.248  1.00 98.36           H  
ATOM   4478  N   GLU B 130       8.147 -14.972 -15.785  1.00 97.70           N  
ATOM   4479  H   GLU B 130       7.943 -14.175 -16.371  1.00 97.70           H  
ATOM   4480  CA  GLU B 130       9.554 -15.347 -15.602  1.00 97.70           C  
ATOM   4481  HA  GLU B 130       9.732 -16.345 -16.002  1.00 97.70           H  
ATOM   4482  C   GLU B 130      10.011 -15.325 -14.128  1.00 97.70           C  
ATOM   4483  CB  GLU B 130      10.406 -14.323 -16.354  1.00 97.70           C  
ATOM   4484  HB2 GLU B 130      10.043 -13.341 -16.051  1.00 97.70           H  
ATOM   4485  HB3 GLU B 130      11.444 -14.429 -16.037  1.00 97.70           H  
ATOM   4486  O   GLU B 130      11.004 -15.964 -13.774  1.00 97.70           O  
ATOM   4487  CG  GLU B 130      10.373 -14.384 -17.886  1.00 97.70           C  
ATOM   4488  HG2 GLU B 130       9.339 -14.388 -18.231  1.00 97.70           H  
ATOM   4489  HG3 GLU B 130      10.850 -15.309 -18.210  1.00 97.70           H  
ATOM   4490  CD  GLU B 130      11.115 -13.181 -18.495  1.00 97.70           C  
ATOM   4491  OE1 GLU B 130      11.062 -12.975 -19.723  1.00 97.70           O  
ATOM   4492  OE2 GLU B 130      11.784 -12.416 -17.755  1.00 97.70           O  
ATOM   4493  N   LEU B 131       9.323 -14.570 -13.263  1.00 97.70           N  
ATOM   4494  H   LEU B 131       8.509 -14.081 -13.608  1.00 97.70           H  
ATOM   4495  CA  LEU B 131       9.621 -14.480 -11.834  1.00 97.70           C  
ATOM   4496  HA  LEU B 131      10.693 -14.319 -11.718  1.00 97.70           H  
ATOM   4497  C   LEU B 131       9.266 -15.787 -11.108  1.00 97.70           C  
ATOM   4498  CB  LEU B 131       8.864 -13.269 -11.259  1.00 97.70           C  
ATOM   4499  HB2 LEU B 131       7.797 -13.490 -11.288  1.00 97.70           H  
ATOM   4500  HB3 LEU B 131       9.052 -12.395 -11.883  1.00 97.70           H  
ATOM   4501  O   LEU B 131      10.087 -16.291 -10.340  1.00 97.70           O  
ATOM   4502  CG  LEU B 131       9.215 -12.883  -9.822  1.00 97.70           C  
ATOM   4503  HG  LEU B 131       9.144 -13.770  -9.193  1.00 97.70           H  
ATOM   4504  CD1 LEU B 131      10.618 -12.283  -9.716  1.00 97.70           C  
ATOM   4505 HD11 LEU B 131      10.813 -12.038  -8.672  1.00 97.70           H  
ATOM   4506 HD12 LEU B 131      11.358 -13.016 -10.036  1.00 97.70           H  
ATOM   4507 HD13 LEU B 131      10.690 -11.380 -10.323  1.00 97.70           H  
ATOM   4508  CD2 LEU B 131       8.200 -11.844  -9.346  1.00 97.70           C  
ATOM   4509 HD21 LEU B 131       7.204 -12.288  -9.340  1.00 97.70           H  
ATOM   4510 HD22 LEU B 131       8.199 -10.983 -10.015  1.00 97.70           H  
ATOM   4511 HD23 LEU B 131       8.435 -11.522  -8.332  1.00 97.70           H  
ATOM   4512  N   PHE B 132       8.099 -16.375 -11.391  1.00 98.15           N  
ATOM   4513  H   PHE B 132       7.475 -15.927 -12.046  1.00 98.15           H  
ATOM   4514  CA  PHE B 132       7.719 -17.691 -10.861  1.00 98.15           C  
ATOM   4515  HA  PHE B 132       7.873 -17.697  -9.782  1.00 98.15           H  
ATOM   4516  C   PHE B 132       8.599 -18.808 -11.435  1.00 98.15           C  
ATOM   4517  CB  PHE B 132       6.234 -17.954 -11.133  1.00 98.15           C  
ATOM   4518  HB2 PHE B 132       6.028 -19.014 -10.983  1.00 98.15           H  
ATOM   4519  HB3 PHE B 132       6.022 -17.715 -12.175  1.00 98.15           H  
ATOM   4520  O   PHE B 132       9.125 -19.620 -10.672  1.00 98.15           O  
ATOM   4521  CG  PHE B 132       5.291 -17.170 -10.246  1.00 98.15           C  
ATOM   4522  CD1 PHE B 132       5.250 -17.426  -8.862  1.00 98.15           C  
ATOM   4523  HD1 PHE B 132       5.890 -18.182  -8.431  1.00 98.15           H  
ATOM   4524  CD2 PHE B 132       4.433 -16.204 -10.803  1.00 98.15           C  
ATOM   4525  HD2 PHE B 132       4.450 -16.006 -11.865  1.00 98.15           H  
ATOM   4526  CE1 PHE B 132       4.368 -16.709  -8.034  1.00 98.15           C  
ATOM   4527  HE1 PHE B 132       4.335 -16.914  -6.974  1.00 98.15           H  
ATOM   4528  CE2 PHE B 132       3.537 -15.508  -9.977  1.00 98.15           C  
ATOM   4529  HE2 PHE B 132       2.858 -14.787 -10.408  1.00 98.15           H  
ATOM   4530  CZ  PHE B 132       3.505 -15.754  -8.595  1.00 98.15           C  
ATOM   4531  HZ  PHE B 132       2.806 -15.219  -7.968  1.00 98.15           H  
ATOM   4532  N   GLU B 133       8.898 -18.779 -12.742  1.00 97.00           N  
ATOM   4533  H   GLU B 133       8.417 -18.117 -13.334  1.00 97.00           H  
ATOM   4534  CA  GLU B 133       9.813 -19.756 -13.354  1.00 97.00           C  
ATOM   4535  HA  GLU B 133       9.380 -20.749 -13.230  1.00 97.00           H  
ATOM   4536  C   GLU B 133      11.206 -19.767 -12.690  1.00 97.00           C  
ATOM   4537  CB  GLU B 133      10.000 -19.478 -14.854  1.00 97.00           C  
ATOM   4538  HB2 GLU B 133      10.815 -20.112 -15.206  1.00 97.00           H  
ATOM   4539  HB3 GLU B 133      10.300 -18.439 -14.993  1.00 97.00           H  
ATOM   4540  O   GLU B 133      11.857 -20.816 -12.614  1.00 97.00           O  
ATOM   4541  CG  GLU B 133       8.767 -19.778 -15.718  1.00 97.00           C  
ATOM   4542  HG2 GLU B 133       7.990 -19.046 -15.499  1.00 97.00           H  
ATOM   4543  HG3 GLU B 133       8.391 -20.766 -15.450  1.00 97.00           H  
ATOM   4544  CD  GLU B 133       9.083 -19.759 -17.227  1.00 97.00           C  
ATOM   4545  OE1 GLU B 133       8.246 -20.286 -17.997  1.00 97.00           O  
ATOM   4546  OE2 GLU B 133      10.167 -19.260 -17.621  1.00 97.00           O  
ATOM   4547  N   ARG B 134      11.675 -18.618 -12.181  1.00 96.88           N  
ATOM   4548  H   ARG B 134      11.107 -17.792 -12.305  1.00 96.88           H  
ATOM   4549  CA  ARG B 134      12.937 -18.506 -11.426  1.00 96.88           C  
ATOM   4550  HA  ARG B 134      13.640 -19.250 -11.802  1.00 96.88           H  
ATOM   4551  C   ARG B 134      12.833 -18.820  -9.936  1.00 96.88           C  
ATOM   4552  CB  ARG B 134      13.551 -17.119 -11.622  1.00 96.88           C  
ATOM   4553  HB2 ARG B 134      14.361 -16.981 -10.905  1.00 96.88           H  
ATOM   4554  HB3 ARG B 134      12.796 -16.355 -11.442  1.00 96.88           H  
ATOM   4555  O   ARG B 134      13.874 -18.984  -9.316  1.00 96.88           O  
ATOM   4556  CG  ARG B 134      14.129 -16.974 -13.029  1.00 96.88           C  
ATOM   4557  HG2 ARG B 134      14.837 -17.778 -13.232  1.00 96.88           H  
ATOM   4558  HG3 ARG B 134      13.324 -17.015 -13.763  1.00 96.88           H  
ATOM   4559  CD  ARG B 134      14.848 -15.633 -13.111  1.00 96.88           C  
ATOM   4560  HD2 ARG B 134      15.797 -15.698 -12.579  1.00 96.88           H  
ATOM   4561  HD3 ARG B 134      14.219 -14.891 -12.619  1.00 96.88           H  
ATOM   4562  NE  ARG B 134      15.068 -15.237 -14.512  1.00 96.88           N  
ATOM   4563  HE  ARG B 134      14.928 -15.949 -15.215  1.00 96.88           H  
ATOM   4564  NH1 ARG B 134      15.243 -13.017 -14.067  1.00 96.88           N  
ATOM   4565 HH11 ARG B 134      15.181 -13.229 -13.081  1.00 96.88           H  
ATOM   4566 HH12 ARG B 134      14.975 -12.107 -14.413  1.00 96.88           H  
ATOM   4567  NH2 ARG B 134      15.010 -13.658 -16.173  1.00 96.88           N  
ATOM   4568 HH21 ARG B 134      14.710 -14.345 -16.850  1.00 96.88           H  
ATOM   4569 HH22 ARG B 134      14.866 -12.690 -16.422  1.00 96.88           H  
ATOM   4570  CZ  ARG B 134      15.120 -13.986 -14.918  1.00 96.88           C  
ATOM   4571  N   ALA B 135      11.630 -18.919  -9.375  1.00 97.32           N  
ATOM   4572  H   ALA B 135      10.813 -18.763  -9.948  1.00 97.32           H  
ATOM   4573  CA  ALA B 135      11.412 -19.441  -8.023  1.00 97.32           C  
ATOM   4574  HA  ALA B 135      12.231 -19.129  -7.375  1.00 97.32           H  
ATOM   4575  C   ALA B 135      11.372 -20.982  -7.985  1.00 97.32           C  
ATOM   4576  CB  ALA B 135      10.112 -18.837  -7.480  1.00 97.32           C  
ATOM   4577  HB1 ALA B 135       9.261 -19.196  -8.059  1.00 97.32           H  
ATOM   4578  HB2 ALA B 135       9.980 -19.136  -6.440  1.00 97.32           H  
ATOM   4579  HB3 ALA B 135      10.146 -17.749  -7.534  1.00 97.32           H  
ATOM   4580  O   ALA B 135      11.327 -21.566  -6.907  1.00 97.32           O  
ATOM   4581  N   GLY B 136      11.356 -21.640  -9.153  1.00 96.91           N  
ATOM   4582  H   GLY B 136      11.389 -21.097 -10.004  1.00 96.91           H  
ATOM   4583  CA  GLY B 136      11.070 -23.072  -9.259  1.00 96.91           C  
ATOM   4584  HA2 GLY B 136      11.573 -23.610  -8.455  1.00 96.91           H  
ATOM   4585  HA3 GLY B 136      11.451 -23.441 -10.211  1.00 96.91           H  
ATOM   4586  C   GLY B 136       9.573 -23.394  -9.185  1.00 96.91           C  
ATOM   4587  O   GLY B 136       9.212 -24.521  -8.870  1.00 96.91           O  
ATOM   4588  N   ILE B 137       8.702 -22.424  -9.480  1.00 97.48           N  
ATOM   4589  H   ILE B 137       9.053 -21.532  -9.796  1.00 97.48           H  
ATOM   4590  CA  ILE B 137       7.244 -22.549  -9.369  1.00 97.48           C  
ATOM   4591  HA  ILE B 137       6.993 -23.496  -8.891  1.00 97.48           H  
ATOM   4592  C   ILE B 137       6.632 -22.551 -10.775  1.00 97.48           C  
ATOM   4593  CB  ILE B 137       6.691 -21.411  -8.474  1.00 97.48           C  
ATOM   4594  HB  ILE B 137       6.965 -20.459  -8.930  1.00 97.48           H  
ATOM   4595  O   ILE B 137       6.970 -21.698 -11.597  1.00 97.48           O  
ATOM   4596  CG1 ILE B 137       7.315 -21.464  -7.055  1.00 97.48           C  
ATOM   4597 HG12 ILE B 137       8.402 -21.479  -7.132  1.00 97.48           H  
ATOM   4598 HG13 ILE B 137       7.008 -22.383  -6.557  1.00 97.48           H  
ATOM   4599  CG2 ILE B 137       5.156 -21.471  -8.387  1.00 97.48           C  
ATOM   4600 HG21 ILE B 137       4.836 -22.427  -7.975  1.00 97.48           H  
ATOM   4601 HG22 ILE B 137       4.713 -21.337  -9.374  1.00 97.48           H  
ATOM   4602 HG23 ILE B 137       4.775 -20.668  -7.756  1.00 97.48           H  
ATOM   4603  CD1 ILE B 137       6.958 -20.271  -6.159  1.00 97.48           C  
ATOM   4604 HD11 ILE B 137       7.146 -19.335  -6.686  1.00 97.48           H  
ATOM   4605 HD12 ILE B 137       5.913 -20.318  -5.852  1.00 97.48           H  
ATOM   4606 HD13 ILE B 137       7.582 -20.300  -5.265  1.00 97.48           H  
ATOM   4607  N   ASP B 138       5.709 -23.478 -11.049  1.00 96.73           N  
ATOM   4608  H   ASP B 138       5.455 -24.142 -10.332  1.00 96.73           H  
ATOM   4609  CA  ASP B 138       4.876 -23.427 -12.256  1.00 96.73           C  
ATOM   4610  HA  ASP B 138       5.527 -23.343 -13.126  1.00 96.73           H  
ATOM   4611  C   ASP B 138       3.923 -22.211 -12.180  1.00 96.73           C  
ATOM   4612  CB  ASP B 138       4.094 -24.744 -12.427  1.00 96.73           C  
ATOM   4613  HB2 ASP B 138       3.637 -25.009 -11.474  1.00 96.73           H  
ATOM   4614  HB3 ASP B 138       4.792 -25.537 -12.699  1.00 96.73           H  
ATOM   4615  O   ASP B 138       3.078 -22.172 -11.277  1.00 96.73           O  
ATOM   4616  CG  ASP B 138       2.991 -24.655 -13.495  1.00 96.73           C  
ATOM   4617  OD1 ASP B 138       3.085 -23.781 -14.387  1.00 96.73           O  
ATOM   4618  OD2 ASP B 138       2.002 -25.405 -13.383  1.00 96.73           O  
ATOM   4619  N   PRO B 139       3.989 -21.242 -13.117  1.00 97.09           N  
ATOM   4620  CA  PRO B 139       3.116 -20.066 -13.116  1.00 97.09           C  
ATOM   4621  HA  PRO B 139       3.238 -19.557 -12.160  1.00 97.09           H  
ATOM   4622  C   PRO B 139       1.618 -20.370 -13.310  1.00 97.09           C  
ATOM   4623  CB  PRO B 139       3.649 -19.155 -14.229  1.00 97.09           C  
ATOM   4624  HB2 PRO B 139       3.619 -18.105 -13.940  1.00 97.09           H  
ATOM   4625  HB3 PRO B 139       3.069 -19.316 -15.138  1.00 97.09           H  
ATOM   4626  O   PRO B 139       0.795 -19.481 -13.105  1.00 97.09           O  
ATOM   4627  CG  PRO B 139       5.080 -19.636 -14.459  1.00 97.09           C  
ATOM   4628  HG2 PRO B 139       5.429 -19.439 -15.473  1.00 97.09           H  
ATOM   4629  HG3 PRO B 139       5.758 -19.185 -13.735  1.00 97.09           H  
ATOM   4630  CD  PRO B 139       4.974 -21.126 -14.184  1.00 97.09           C  
ATOM   4631  HD2 PRO B 139       5.956 -21.502 -13.897  1.00 97.09           H  
ATOM   4632  HD3 PRO B 139       4.613 -21.645 -15.071  1.00 97.09           H  
ATOM   4633  N   VAL B 140       1.234 -21.599 -13.679  1.00 94.68           N  
ATOM   4634  H   VAL B 140       1.944 -22.282 -13.902  1.00 94.68           H  
ATOM   4635  CA  VAL B 140      -0.177 -22.038 -13.700  1.00 94.68           C  
ATOM   4636  HA  VAL B 140      -0.803 -21.178 -13.936  1.00 94.68           H  
ATOM   4637  C   VAL B 140      -0.635 -22.538 -12.320  1.00 94.68           C  
ATOM   4638  CB  VAL B 140      -0.403 -23.086 -14.811  1.00 94.68           C  
ATOM   4639  HB  VAL B 140       0.210 -23.965 -14.613  1.00 94.68           H  
ATOM   4640  O   VAL B 140      -1.791 -22.331 -11.947  1.00 94.68           O  
ATOM   4641  CG1 VAL B 140      -1.868 -23.534 -14.915  1.00 94.68           C  
ATOM   4642 HG11 VAL B 140      -1.983 -24.227 -15.749  1.00 94.68           H  
ATOM   4643 HG12 VAL B 140      -2.160 -24.056 -14.003  1.00 94.68           H  
ATOM   4644 HG13 VAL B 140      -2.517 -22.671 -15.062  1.00 94.68           H  
ATOM   4645  CG2 VAL B 140      -0.019 -22.520 -16.187  1.00 94.68           C  
ATOM   4646 HG21 VAL B 140      -0.610 -21.631 -16.408  1.00 94.68           H  
ATOM   4647 HG22 VAL B 140       1.039 -22.256 -16.191  1.00 94.68           H  
ATOM   4648 HG23 VAL B 140      -0.183 -23.274 -16.957  1.00 94.68           H  
ATOM   4649  N   SER B 141       0.264 -23.118 -11.516  1.00 94.92           N  
ATOM   4650  H   SER B 141       1.191 -23.267 -11.889  1.00 94.92           H  
ATOM   4651  CA  SER B 141      -0.035 -23.662 -10.175  1.00 94.92           C  
ATOM   4652  HA  SER B 141      -0.903 -24.315 -10.272  1.00 94.92           H  
ATOM   4653  C   SER B 141      -0.393 -22.611  -9.105  1.00 94.92           C  
ATOM   4654  CB  SER B 141       1.135 -24.530  -9.695  1.00 94.92           C  
ATOM   4655  HB2 SER B 141       0.800 -25.134  -8.852  1.00 94.92           H  
ATOM   4656  HB3 SER B 141       1.448 -25.201 -10.494  1.00 94.92           H  
ATOM   4657  O   SER B 141      -0.943 -22.945  -8.052  1.00 94.92           O  
ATOM   4658  OG  SER B 141       2.234 -23.740  -9.276  1.00 94.92           O  
ATOM   4659  HG  SER B 141       2.536 -23.193 -10.005  1.00 94.92           H  
ATOM   4660  N   VAL B 142      -0.116 -21.329  -9.370  1.00 96.64           N  
ATOM   4661  H   VAL B 142       0.372 -21.130 -10.232  1.00 96.64           H  
ATOM   4662  CA  VAL B 142      -0.422 -20.201  -8.467  1.00 96.64           C  
ATOM   4663  HA  VAL B 142      -0.396 -20.573  -7.443  1.00 96.64           H  
ATOM   4664  C   VAL B 142      -1.831 -19.620  -8.639  1.00 96.64           C  
ATOM   4665  CB  VAL B 142       0.651 -19.104  -8.549  1.00 96.64           C  
ATOM   4666  HB  VAL B 142       0.343 -18.275  -7.911  1.00 96.64           H  
ATOM   4667  O   VAL B 142      -2.262 -18.796  -7.829  1.00 96.64           O  
ATOM   4668  CG1 VAL B 142       1.986 -19.639  -8.021  1.00 96.64           C  
ATOM   4669 HG11 VAL B 142       1.865 -19.987  -6.995  1.00 96.64           H  
ATOM   4670 HG12 VAL B 142       2.732 -18.844  -8.035  1.00 96.64           H  
ATOM   4671 HG13 VAL B 142       2.337 -20.465  -8.639  1.00 96.64           H  
ATOM   4672  CG2 VAL B 142       0.863 -18.558  -9.964  1.00 96.64           C  
ATOM   4673 HG21 VAL B 142       1.540 -17.705  -9.929  1.00 96.64           H  
ATOM   4674 HG22 VAL B 142       1.308 -19.327 -10.596  1.00 96.64           H  
ATOM   4675 HG23 VAL B 142      -0.085 -18.238 -10.397  1.00 96.64           H  
ATOM   4676  N   ARG B 143      -2.585 -20.071  -9.649  1.00 94.74           N  
ATOM   4677  H   ARG B 143      -2.186 -20.769 -10.261  1.00 94.74           H  
ATOM   4678  CA  ARG B 143      -3.986 -19.682  -9.852  1.00 94.74           C  
ATOM   4679  HA  ARG B 143      -4.021 -18.597  -9.946  1.00 94.74           H  
ATOM   4680  C   ARG B 143      -4.845 -20.084  -8.647  1.00 94.74           C  
ATOM   4681  CB  ARG B 143      -4.485 -20.305 -11.164  1.00 94.74           C  
ATOM   4682  HB2 ARG B 143      -4.300 -21.378 -11.143  1.00 94.74           H  
ATOM   4683  HB3 ARG B 143      -3.916 -19.874 -11.988  1.00 94.74           H  
ATOM   4684  O   ARG B 143      -4.822 -21.231  -8.214  1.00 94.74           O  
ATOM   4685  CG  ARG B 143      -5.987 -20.072 -11.389  1.00 94.74           C  
ATOM   4686  HG2 ARG B 143      -6.229 -19.017 -11.259  1.00 94.74           H  
ATOM   4687  HG3 ARG B 143      -6.548 -20.647 -10.652  1.00 94.74           H  
ATOM   4688  CD  ARG B 143      -6.429 -20.532 -12.781  1.00 94.74           C  
ATOM   4689  HD2 ARG B 143      -6.005 -21.516 -12.982  1.00 94.74           H  
ATOM   4690  HD3 ARG B 143      -7.516 -20.612 -12.778  1.00 94.74           H  
ATOM   4691  NE  ARG B 143      -6.019 -19.575 -13.825  1.00 94.74           N  
ATOM   4692  HE  ARG B 143      -5.404 -18.826 -13.539  1.00 94.74           H  
ATOM   4693  NH1 ARG B 143      -7.076 -20.591 -15.587  1.00 94.74           N  
ATOM   4694 HH11 ARG B 143      -7.353 -20.592 -16.558  1.00 94.74           H  
ATOM   4695 HH12 ARG B 143      -7.306 -21.362 -14.977  1.00 94.74           H  
ATOM   4696  NH2 ARG B 143      -6.058 -18.624 -15.893  1.00 94.74           N  
ATOM   4697 HH21 ARG B 143      -5.503 -17.852 -15.552  1.00 94.74           H  
ATOM   4698 HH22 ARG B 143      -6.346 -18.623 -16.861  1.00 94.74           H  
ATOM   4699  CZ  ARG B 143      -6.384 -19.600 -15.094  1.00 94.74           C  
ATOM   4700  N   GLY B 144      -5.647 -19.148  -8.143  1.00 95.57           N  
ATOM   4701  H   GLY B 144      -5.604 -18.221  -8.542  1.00 95.57           H  
ATOM   4702  CA  GLY B 144      -6.503 -19.344  -6.969  1.00 95.57           C  
ATOM   4703  HA2 GLY B 144      -6.932 -20.345  -6.994  1.00 95.57           H  
ATOM   4704  HA3 GLY B 144      -7.322 -18.626  -7.006  1.00 95.57           H  
ATOM   4705  C   GLY B 144      -5.784 -19.177  -5.624  1.00 95.57           C  
ATOM   4706  O   GLY B 144      -6.389 -19.429  -4.585  1.00 95.57           O  
ATOM   4707  N   GLN B 145      -4.508 -18.772  -5.610  1.00 96.73           N  
ATOM   4708  H   GLN B 145      -4.035 -18.602  -6.486  1.00 96.73           H  
ATOM   4709  CA  GLN B 145      -3.772 -18.505  -4.371  1.00 96.73           C  
ATOM   4710  HA  GLN B 145      -4.233 -19.076  -3.566  1.00 96.73           H  
ATOM   4711  C   GLN B 145      -3.839 -17.025  -3.964  1.00 96.73           C  
ATOM   4712  CB  GLN B 145      -2.317 -18.985  -4.475  1.00 96.73           C  
ATOM   4713  HB2 GLN B 145      -1.798 -18.429  -5.256  1.00 96.73           H  
ATOM   4714  HB3 GLN B 145      -1.833 -18.764  -3.524  1.00 96.73           H  
ATOM   4715  O   GLN B 145      -3.876 -16.126  -4.807  1.00 96.73           O  
ATOM   4716  CG  GLN B 145      -2.197 -20.494  -4.762  1.00 96.73           C  
ATOM   4717  HG2 GLN B 145      -2.474 -20.689  -5.798  1.00 96.73           H  
ATOM   4718  HG3 GLN B 145      -2.884 -21.045  -4.119  1.00 96.73           H  
ATOM   4719  CD  GLN B 145      -0.790 -21.027  -4.504  1.00 96.73           C  
ATOM   4720  NE2 GLN B 145      -0.319 -21.996  -5.260  1.00 96.73           N  
ATOM   4721 HE21 GLN B 145      -0.823 -22.347  -6.062  1.00 96.73           H  
ATOM   4722 HE22 GLN B 145       0.624 -22.302  -5.065  1.00 96.73           H  
ATOM   4723  OE1 GLN B 145      -0.096 -20.597  -3.595  1.00 96.73           O  
ATOM   4724  N   ALA B 146      -3.784 -16.767  -2.654  1.00 97.70           N  
ATOM   4725  H   ALA B 146      -3.743 -17.551  -2.019  1.00 97.70           H  
ATOM   4726  CA  ALA B 146      -3.750 -15.429  -2.058  1.00 97.70           C  
ATOM   4727  HA  ALA B 146      -4.464 -14.801  -2.590  1.00 97.70           H  
ATOM   4728  C   ALA B 146      -2.366 -14.759  -2.209  1.00 97.70           C  
ATOM   4729  CB  ALA B 146      -4.224 -15.532  -0.601  1.00 97.70           C  
ATOM   4730  HB1 ALA B 146      -3.537 -16.154  -0.026  1.00 97.70           H  
ATOM   4731  HB2 ALA B 146      -4.253 -14.538  -0.155  1.00 97.70           H  
ATOM   4732  HB3 ALA B 146      -5.225 -15.962  -0.565  1.00 97.70           H  
ATOM   4733  O   ALA B 146      -1.694 -14.451  -1.226  1.00 97.70           O  
ATOM   4734  N   ILE B 147      -1.921 -14.567  -3.452  1.00 98.68           N  
ATOM   4735  H   ILE B 147      -2.509 -14.873  -4.214  1.00 98.68           H  
ATOM   4736  CA  ILE B 147      -0.670 -13.877  -3.781  1.00 98.68           C  
ATOM   4737  HA  ILE B 147      -0.034 -13.895  -2.896  1.00 98.68           H  
ATOM   4738  C   ILE B 147      -0.973 -12.416  -4.115  1.00 98.68           C  
ATOM   4739  CB  ILE B 147       0.100 -14.606  -4.904  1.00 98.68           C  
ATOM   4740  HB  ILE B 147      -0.538 -14.636  -5.788  1.00 98.68           H  
ATOM   4741  O   ILE B 147      -1.786 -12.140  -4.997  1.00 98.68           O  
ATOM   4742  CG1 ILE B 147       0.395 -16.062  -4.468  1.00 98.68           C  
ATOM   4743 HG12 ILE B 147      -0.550 -16.596  -4.382  1.00 98.68           H  
ATOM   4744 HG13 ILE B 147       0.863 -16.062  -3.484  1.00 98.68           H  
ATOM   4745  CG2 ILE B 147       1.387 -13.842  -5.276  1.00 98.68           C  
ATOM   4746 HG21 ILE B 147       2.068 -13.808  -4.425  1.00 98.68           H  
ATOM   4747 HG22 ILE B 147       1.154 -12.825  -5.590  1.00 98.68           H  
ATOM   4748 HG23 ILE B 147       1.888 -14.329  -6.113  1.00 98.68           H  
ATOM   4749  CD1 ILE B 147       1.282 -16.859  -5.431  1.00 98.68           C  
ATOM   4750 HD11 ILE B 147       1.250 -17.915  -5.165  1.00 98.68           H  
ATOM   4751 HD12 ILE B 147       2.315 -16.516  -5.369  1.00 98.68           H  
ATOM   4752 HD13 ILE B 147       0.922 -16.730  -6.452  1.00 98.68           H  
ATOM   4753  N   GLY B 148      -0.331 -11.487  -3.405  1.00 98.76           N  
ATOM   4754  H   GLY B 148       0.325 -11.798  -2.703  1.00 98.76           H  
ATOM   4755  CA  GLY B 148      -0.469 -10.047  -3.646  1.00 98.76           C  
ATOM   4756  HA2 GLY B 148      -0.192  -9.498  -2.746  1.00 98.76           H  
ATOM   4757  HA3 GLY B 148      -1.512  -9.818  -3.866  1.00 98.76           H  
ATOM   4758  C   GLY B 148       0.395  -9.544  -4.807  1.00 98.76           C  
ATOM   4759  O   GLY B 148       1.420 -10.143  -5.142  1.00 98.76           O  
ATOM   4760  N   VAL B 149       0.007  -8.413  -5.400  1.00 98.90           N  
ATOM   4761  H   VAL B 149      -0.833  -7.972  -5.053  1.00 98.90           H  
ATOM   4762  CA  VAL B 149       0.747  -7.720  -6.467  1.00 98.90           C  
ATOM   4763  HA  VAL B 149       1.756  -8.128  -6.525  1.00 98.90           H  
ATOM   4764  C   VAL B 149       0.856  -6.237  -6.121  1.00 98.90           C  
ATOM   4765  CB  VAL B 149       0.087  -7.912  -7.851  1.00 98.90           C  
ATOM   4766  HB  VAL B 149      -0.895  -7.438  -7.859  1.00 98.90           H  
ATOM   4767  O   VAL B 149      -0.099  -5.482  -6.290  1.00 98.90           O  
ATOM   4768  CG1 VAL B 149       0.947  -7.271  -8.951  1.00 98.90           C  
ATOM   4769 HG11 VAL B 149       0.448  -7.389  -9.913  1.00 98.90           H  
ATOM   4770 HG12 VAL B 149       1.925  -7.750  -8.990  1.00 98.90           H  
ATOM   4771 HG13 VAL B 149       1.071  -6.204  -8.768  1.00 98.90           H  
ATOM   4772  CG2 VAL B 149      -0.103  -9.391  -8.211  1.00 98.90           C  
ATOM   4773 HG21 VAL B 149      -0.815  -9.852  -7.526  1.00 98.90           H  
ATOM   4774 HG22 VAL B 149      -0.498  -9.480  -9.223  1.00 98.90           H  
ATOM   4775 HG23 VAL B 149       0.848  -9.919  -8.140  1.00 98.90           H  
ATOM   4776  N   PHE B 150       2.029  -5.806  -5.663  1.00 98.84           N  
ATOM   4777  H   PHE B 150       2.781  -6.475  -5.575  1.00 98.84           H  
ATOM   4778  CA  PHE B 150       2.288  -4.426  -5.244  1.00 98.84           C  
ATOM   4779  HA  PHE B 150       1.361  -3.853  -5.259  1.00 98.84           H  
ATOM   4780  C   PHE B 150       3.267  -3.766  -6.221  1.00 98.84           C  
ATOM   4781  CB  PHE B 150       2.797  -4.424  -3.795  1.00 98.84           C  
ATOM   4782  HB2 PHE B 150       3.714  -5.011  -3.740  1.00 98.84           H  
ATOM   4783  HB3 PHE B 150       3.045  -3.400  -3.520  1.00 98.84           H  
ATOM   4784  O   PHE B 150       4.454  -4.093  -6.236  1.00 98.84           O  
ATOM   4785  CG  PHE B 150       1.806  -4.967  -2.779  1.00 98.84           C  
ATOM   4786  CD1 PHE B 150       0.934  -4.089  -2.106  1.00 98.84           C  
ATOM   4787  HD1 PHE B 150       0.965  -3.029  -2.312  1.00 98.84           H  
ATOM   4788  CD2 PHE B 150       1.751  -6.348  -2.504  1.00 98.84           C  
ATOM   4789  HD2 PHE B 150       2.411  -7.028  -3.022  1.00 98.84           H  
ATOM   4790  CE1 PHE B 150       0.017  -4.589  -1.163  1.00 98.84           C  
ATOM   4791  HE1 PHE B 150      -0.652  -3.918  -0.645  1.00 98.84           H  
ATOM   4792  CE2 PHE B 150       0.837  -6.846  -1.558  1.00 98.84           C  
ATOM   4793  HE2 PHE B 150       0.799  -7.903  -1.339  1.00 98.84           H  
ATOM   4794  CZ  PHE B 150      -0.031  -5.967  -0.889  1.00 98.84           C  
ATOM   4795  HZ  PHE B 150      -0.735  -6.348  -0.163  1.00 98.84           H  
ATOM   4796  N   ALA B 151       2.784  -2.850  -7.062  1.00 98.62           N  
ATOM   4797  H   ALA B 151       1.812  -2.587  -6.985  1.00 98.62           H  
ATOM   4798  CA  ALA B 151       3.571  -2.294  -8.164  1.00 98.62           C  
ATOM   4799  HA  ALA B 151       4.570  -2.730  -8.157  1.00 98.62           H  
ATOM   4800  C   ALA B 151       3.746  -0.773  -8.055  1.00 98.62           C  
ATOM   4801  CB  ALA B 151       2.921  -2.709  -9.491  1.00 98.62           C  
ATOM   4802  HB1 ALA B 151       2.835  -3.795  -9.538  1.00 98.62           H  
ATOM   4803  HB2 ALA B 151       3.533  -2.365 -10.325  1.00 98.62           H  
ATOM   4804  HB3 ALA B 151       1.928  -2.265  -9.572  1.00 98.62           H  
ATOM   4805  O   ALA B 151       2.773  -0.021  -8.082  1.00 98.62           O  
ATOM   4806  N   GLY B 152       4.998  -0.311  -8.007  1.00 98.56           N  
ATOM   4807  H   GLY B 152       5.754  -0.974  -7.910  1.00 98.56           H  
ATOM   4808  CA  GLY B 152       5.339   1.094  -8.221  1.00 98.56           C  
ATOM   4809  HA2 GLY B 152       4.669   1.722  -7.634  1.00 98.56           H  
ATOM   4810  HA3 GLY B 152       6.362   1.271  -7.888  1.00 98.56           H  
ATOM   4811  C   GLY B 152       5.239   1.463  -9.704  1.00 98.56           C  
ATOM   4812  O   GLY B 152       6.061   0.995 -10.497  1.00 98.56           O  
ATOM   4813  N   VAL B 153       4.253   2.286 -10.077  1.00 97.53           N  
ATOM   4814  H   VAL B 153       3.646   2.663  -9.362  1.00 97.53           H  
ATOM   4815  CA  VAL B 153       3.977   2.688 -11.473  1.00 97.53           C  
ATOM   4816  HA  VAL B 153       4.895   2.582 -12.052  1.00 97.53           H  
ATOM   4817  C   VAL B 153       3.543   4.154 -11.527  1.00 97.53           C  
ATOM   4818  CB  VAL B 153       2.883   1.820 -12.144  1.00 97.53           C  
ATOM   4819  HB  VAL B 153       1.908   2.126 -11.764  1.00 97.53           H  
ATOM   4820  O   VAL B 153       2.776   4.607 -10.684  1.00 97.53           O  
ATOM   4821  CG1 VAL B 153       2.868   2.009 -13.668  1.00 97.53           C  
ATOM   4822 HG11 VAL B 153       2.123   1.354 -14.121  1.00 97.53           H  
ATOM   4823 HG12 VAL B 153       2.601   3.034 -13.925  1.00 97.53           H  
ATOM   4824 HG13 VAL B 153       3.847   1.780 -14.089  1.00 97.53           H  
ATOM   4825  CG2 VAL B 153       3.042   0.318 -11.871  1.00 97.53           C  
ATOM   4826 HG21 VAL B 153       2.308  -0.251 -12.442  1.00 97.53           H  
ATOM   4827 HG22 VAL B 153       4.048  -0.003 -12.145  1.00 97.53           H  
ATOM   4828 HG23 VAL B 153       2.875   0.115 -10.814  1.00 97.53           H  
ATOM   4829  N   ILE B 154       4.005   4.877 -12.547  1.00 93.23           N  
ATOM   4830  H   ILE B 154       4.563   4.406 -13.245  1.00 93.23           H  
ATOM   4831  CA  ILE B 154       3.650   6.274 -12.846  1.00 93.23           C  
ATOM   4832  HA  ILE B 154       2.883   6.622 -12.154  1.00 93.23           H  
ATOM   4833  C   ILE B 154       3.081   6.295 -14.274  1.00 93.23           C  
ATOM   4834  CB  ILE B 154       4.900   7.186 -12.711  1.00 93.23           C  
ATOM   4835  HB  ILE B 154       5.602   6.902 -13.495  1.00 93.23           H  
ATOM   4836  O   ILE B 154       3.598   5.563 -15.123  1.00 93.23           O  
ATOM   4837  CG1 ILE B 154       5.617   7.025 -11.349  1.00 93.23           C  
ATOM   4838 HG12 ILE B 154       4.977   7.430 -10.566  1.00 93.23           H  
ATOM   4839 HG13 ILE B 154       5.772   5.968 -11.134  1.00 93.23           H  
ATOM   4840  CG2 ILE B 154       4.526   8.666 -12.907  1.00 93.23           C  
ATOM   4841 HG21 ILE B 154       5.415   9.296 -12.886  1.00 93.23           H  
ATOM   4842 HG22 ILE B 154       3.843   8.987 -12.120  1.00 93.23           H  
ATOM   4843 HG23 ILE B 154       4.050   8.821 -13.876  1.00 93.23           H  
ATOM   4844  CD1 ILE B 154       6.996   7.698 -11.273  1.00 93.23           C  
ATOM   4845 HD11 ILE B 154       7.495   7.393 -10.354  1.00 93.23           H  
ATOM   4846 HD12 ILE B 154       6.894   8.783 -11.268  1.00 93.23           H  
ATOM   4847 HD13 ILE B 154       7.608   7.390 -12.122  1.00 93.23           H  
ATOM   4848  N   ASP B 155       2.059   7.106 -14.576  1.00 89.52           N  
ATOM   4849  H   ASP B 155       1.691   7.735 -13.876  1.00 89.52           H  
ATOM   4850  CA  ASP B 155       1.659   7.318 -15.979  1.00 89.52           C  
ATOM   4851  HA  ASP B 155       1.561   6.338 -16.447  1.00 89.52           H  
ATOM   4852  C   ASP B 155       2.773   8.082 -16.721  1.00 89.52           C  
ATOM   4853  CB  ASP B 155       0.281   8.005 -16.118  1.00 89.52           C  
ATOM   4854  HB2 ASP B 155      -0.448   7.448 -15.531  1.00 89.52           H  
ATOM   4855  HB3 ASP B 155       0.344   9.015 -15.711  1.00 89.52           H  
ATOM   4856  O   ASP B 155       3.266   9.110 -16.258  1.00 89.52           O  
ATOM   4857  CG  ASP B 155      -0.218   8.076 -17.581  1.00 89.52           C  
ATOM   4858  OD1 ASP B 155       0.453   7.509 -18.477  1.00 89.52           O  
ATOM   4859  OD2 ASP B 155      -1.259   8.715 -17.841  1.00 89.52           O  
ATOM   4860  N   GLN B 156       3.196   7.548 -17.865  1.00 86.23           N  
ATOM   4861  H   GLN B 156       2.672   6.753 -18.203  1.00 86.23           H  
ATOM   4862  CA  GLN B 156       4.238   8.112 -18.732  1.00 86.23           C  
ATOM   4863  HA  GLN B 156       4.674   8.979 -18.236  1.00 86.23           H  
ATOM   4864  C   GLN B 156       3.650   8.641 -20.062  1.00 86.23           C  
ATOM   4865  CB  GLN B 156       5.365   7.075 -18.917  1.00 86.23           C  
ATOM   4866  HB2 GLN B 156       4.929   6.179 -19.359  1.00 86.23           H  
ATOM   4867  HB3 GLN B 156       6.107   7.461 -19.616  1.00 86.23           H  
ATOM   4868  O   GLN B 156       4.394   8.989 -20.985  1.00 86.23           O  
ATOM   4869  CG  GLN B 156       6.074   6.670 -17.602  1.00 86.23           C  
ATOM   4870  HG2 GLN B 156       6.551   5.701 -17.747  1.00 86.23           H  
ATOM   4871  HG3 GLN B 156       5.335   6.524 -16.814  1.00 86.23           H  
ATOM   4872  CD  GLN B 156       7.157   7.632 -17.104  1.00 86.23           C  
ATOM   4873  NE2 GLN B 156       7.311   7.753 -15.802  1.00 86.23           N  
ATOM   4874 HE21 GLN B 156       6.637   7.320 -15.188  1.00 86.23           H  
ATOM   4875 HE22 GLN B 156       8.029   8.371 -15.452  1.00 86.23           H  
ATOM   4876  OE1 GLN B 156       7.932   8.221 -17.849  1.00 86.23           O  
ATOM   4877  N   GLY B 157       2.317   8.715 -20.174  1.00 79.87           N  
ATOM   4878  H   GLY B 157       1.761   8.377 -19.402  1.00 79.87           H  
ATOM   4879  CA  GLY B 157       1.586   9.377 -21.256  1.00 79.87           C  
ATOM   4880  HA2 GLY B 157       0.590   9.615 -20.883  1.00 79.87           H  
ATOM   4881  HA3 GLY B 157       2.086  10.314 -21.504  1.00 79.87           H  
ATOM   4882  C   GLY B 157       1.423   8.550 -22.537  1.00 79.87           C  
ATOM   4883  O   GLY B 157       1.384   9.127 -23.631  1.00 79.87           O  
ATOM   4884  N   TYR B 158       1.359   7.215 -22.443  1.00 83.77           N  
ATOM   4885  H   TYR B 158       1.339   6.807 -21.520  1.00 83.77           H  
ATOM   4886  CA  TYR B 158       1.266   6.326 -23.612  1.00 83.77           C  
ATOM   4887  HA  TYR B 158       1.994   6.675 -24.344  1.00 83.77           H  
ATOM   4888  C   TYR B 158      -0.124   6.358 -24.279  1.00 83.77           C  
ATOM   4889  CB  TYR B 158       1.664   4.889 -23.241  1.00 83.77           C  
ATOM   4890  HB2 TYR B 158       0.940   4.485 -22.534  1.00 83.77           H  
ATOM   4891  HB3 TYR B 158       2.632   4.906 -22.740  1.00 83.77           H  
ATOM   4892  O   TYR B 158      -1.112   5.924 -23.695  1.00 83.77           O  
ATOM   4893  CG  TYR B 158       1.764   3.968 -24.448  1.00 83.77           C  
ATOM   4894  CD1 TYR B 158       0.727   3.061 -24.751  1.00 83.77           C  
ATOM   4895  HD1 TYR B 158      -0.154   3.015 -24.128  1.00 83.77           H  
ATOM   4896  CD2 TYR B 158       2.899   4.027 -25.280  1.00 83.77           C  
ATOM   4897  HD2 TYR B 158       3.700   4.712 -25.046  1.00 83.77           H  
ATOM   4898  CE1 TYR B 158       0.853   2.185 -25.849  1.00 83.77           C  
ATOM   4899  HE1 TYR B 158       0.072   1.473 -26.074  1.00 83.77           H  
ATOM   4900  CE2 TYR B 158       3.012   3.180 -26.398  1.00 83.77           C  
ATOM   4901  HE2 TYR B 158       3.892   3.227 -27.023  1.00 83.77           H  
ATOM   4902  OH  TYR B 158       2.131   1.402 -27.733  1.00 83.77           O  
ATOM   4903  HH  TYR B 158       2.859   1.664 -28.301  1.00 83.77           H  
ATOM   4904  CZ  TYR B 158       1.994   2.243 -26.674  1.00 83.77           C  
ATOM   4905  N   ILE B 159      -0.174   6.841 -25.529  1.00 65.12           N  
ATOM   4906  H   ILE B 159       0.711   7.170 -25.889  1.00 65.12           H  
ATOM   4907  CA  ILE B 159      -1.325   6.956 -26.460  1.00 65.12           C  
ATOM   4908  HA  ILE B 159      -0.965   7.578 -27.280  1.00 65.12           H  
ATOM   4909  C   ILE B 159      -2.569   7.699 -25.945  1.00 65.12           C  
ATOM   4910  CB  ILE B 159      -1.709   5.605 -27.116  1.00 65.12           C  
ATOM   4911  HB  ILE B 159      -2.080   4.931 -26.344  1.00 65.12           H  
ATOM   4912  O   ILE B 159      -2.988   8.645 -26.607  1.00 65.12           O  
ATOM   4913  CG1 ILE B 159      -0.484   4.954 -27.798  1.00 65.12           C  
ATOM   4914 HG12 ILE B 159      -0.077   5.636 -28.545  1.00 65.12           H  
ATOM   4915 HG13 ILE B 159       0.289   4.776 -27.050  1.00 65.12           H  
ATOM   4916  CG2 ILE B 159      -2.826   5.821 -28.165  1.00 65.12           C  
ATOM   4917 HG21 ILE B 159      -2.472   6.472 -28.965  1.00 65.12           H  
ATOM   4918 HG22 ILE B 159      -3.713   6.266 -27.714  1.00 65.12           H  
ATOM   4919 HG23 ILE B 159      -3.141   4.867 -28.589  1.00 65.12           H  
ATOM   4920  CD1 ILE B 159      -0.783   3.610 -28.474  1.00 65.12           C  
ATOM   4921 HD11 ILE B 159       0.154   3.141 -28.774  1.00 65.12           H  
ATOM   4922 HD12 ILE B 159      -1.305   2.956 -27.776  1.00 65.12           H  
ATOM   4923 HD13 ILE B 159      -1.388   3.751 -29.370  1.00 65.12           H  
ATOM   4924  N   ALA B 160      -3.173   7.303 -24.820  1.00 54.55           N  
ATOM   4925  H   ALA B 160      -2.736   6.556 -24.299  1.00 54.55           H  
ATOM   4926  CA  ALA B 160      -4.447   7.829 -24.303  1.00 54.55           C  
ATOM   4927  HA  ALA B 160      -5.244   7.574 -25.001  1.00 54.55           H  
ATOM   4928  C   ALA B 160      -4.461   9.361 -24.128  1.00 54.55           C  
ATOM   4929  CB  ALA B 160      -4.722   7.130 -22.966  1.00 54.55           C  
ATOM   4930  HB1 ALA B 160      -5.676   7.469 -22.563  1.00 54.55           H  
ATOM   4931  HB2 ALA B 160      -3.935   7.362 -22.249  1.00 54.55           H  
ATOM   4932  HB3 ALA B 160      -4.769   6.050 -23.111  1.00 54.55           H  
ATOM   4933  O   ALA B 160      -5.506  10.005 -24.172  1.00 54.55           O  
ATOM   4934  N   HIS B 161      -3.272   9.943 -23.997  1.00 52.69           N  
ATOM   4935  H   HIS B 161      -2.481   9.318 -23.936  1.00 52.69           H  
ATOM   4936  CA  HIS B 161      -3.004  11.368 -23.908  1.00 52.69           C  
ATOM   4937  HA  HIS B 161      -3.942  11.877 -23.686  1.00 52.69           H
[truncated: 1,878,319 more chars]
