# Supplementary material for: Module-Based Polyketide Synthase Engineering for de Novo Polyketide Biosynthesis
Source: ACS Synth Biol. 2023 Oct 23;12(11):3148–55. doi: 10.1021/acssynbio.3c00282 (PMC10661043; doi:10.1021/acssynbio.3c00282)
Supplement: Supplementary file 2 — sb3c00282_si_002.zip [file sb3c00282_si_002.zip › Final_PKS_Structures/menzella_pdbs/rifM5_ACP_epoM3_KSAT_dimer.pdb]

ATOM      1  N   LEU A   1       8.298  55.517 -16.384  1.00 69.33           N  
ATOM      2  H   LEU A   1       7.780  56.384 -16.402  1.00 69.33           H  
ATOM      3  H2  LEU A   1       7.651  54.756 -16.537  1.00 69.33           H  
ATOM      4  H3  LEU A   1       8.979  55.512 -17.130  1.00 69.33           H  
ATOM      5  CA  LEU A   1       8.962  55.344 -15.071  1.00 69.33           C  
ATOM      6  HA  LEU A   1       8.188  55.356 -14.304  1.00 69.33           H  
ATOM      7  C   LEU A   1       9.855  56.526 -14.708  1.00 69.33           C  
ATOM      8  CB  LEU A   1       9.666  53.983 -14.960  1.00 69.33           C  
ATOM      9  HB2 LEU A   1       9.917  53.621 -15.957  1.00 69.33           H  
ATOM     10  HB3 LEU A   1      10.601  54.084 -14.409  1.00 69.33           H  
ATOM     11  O   LEU A   1       9.531  57.190 -13.740  1.00 69.33           O  
ATOM     12  CG  LEU A   1       8.751  52.972 -14.231  1.00 69.33           C  
ATOM     13  HG  LEU A   1       7.714  53.297 -14.315  1.00 69.33           H  
ATOM     14  CD1 LEU A   1       8.853  51.593 -14.861  1.00 69.33           C  
ATOM     15 HD11 LEU A   1       8.506  51.611 -15.894  1.00 69.33           H  
ATOM     16 HD12 LEU A   1       9.891  51.259 -14.837  1.00 69.33           H  
ATOM     17 HD13 LEU A   1       8.242  50.883 -14.303  1.00 69.33           H  
ATOM     18  CD2 LEU A   1       9.119  52.871 -12.754  1.00 69.33           C  
ATOM     19 HD21 LEU A   1      10.118  52.451 -12.638  1.00 69.33           H  
ATOM     20 HD22 LEU A   1       9.089  53.857 -12.292  1.00 69.33           H  
ATOM     21 HD23 LEU A   1       8.409  52.223 -12.239  1.00 69.33           H  
ATOM     22  N   ALA A   2      10.897  56.858 -15.480  1.00 67.24           N  
ATOM     23  H   ALA A   2      11.205  56.234 -16.211  1.00 67.24           H  
ATOM     24  CA  ALA A   2      11.842  57.929 -15.114  1.00 67.24           C  
ATOM     25  HA  ALA A   2      12.333  57.650 -14.181  1.00 67.24           H  
ATOM     26  C   ALA A   2      11.230  59.328 -14.891  1.00 67.24           C  
ATOM     27  CB  ALA A   2      12.905  57.985 -16.206  1.00 67.24           C  
ATOM     28  HB1 ALA A   2      13.383  57.008 -16.271  1.00 67.24           H  
ATOM     29  HB2 ALA A   2      12.464  58.252 -17.166  1.00 67.24           H  
ATOM     30  HB3 ALA A   2      13.660  58.725 -15.942  1.00 67.24           H  
ATOM     31  O   ALA A   2      11.752  60.099 -14.095  1.00 67.24           O  
ATOM     32  N   GLY A   3      10.114  59.646 -15.558  1.00 70.46           N  
ATOM     33  H   GLY A   3       9.774  59.005 -16.260  1.00 70.46           H  
ATOM     34  CA  GLY A   3       9.387  60.906 -15.350  1.00 70.46           C  
ATOM     35  HA2 GLY A   3       8.752  61.103 -16.213  1.00 70.46           H  
ATOM     36  HA3 GLY A   3      10.105  61.722 -15.272  1.00 70.46           H  
ATOM     37  C   GLY A   3       8.499  60.951 -14.098  1.00 70.46           C  
ATOM     38  O   GLY A   3       7.880  61.978 -13.847  1.00 70.46           O  
ATOM     39  N   LEU A   4       8.393  59.855 -13.340  1.00 75.56           N  
ATOM     40  H   LEU A   4       9.013  59.079 -13.525  1.00 75.56           H  
ATOM     41  CA  LEU A   4       7.590  59.776 -12.118  1.00 75.56           C  
ATOM     42  HA  LEU A   4       6.833  60.561 -12.124  1.00 75.56           H  
ATOM     43  C   LEU A   4       8.466  60.009 -10.888  1.00 75.56           C  
ATOM     44  CB  LEU A   4       6.887  58.410 -12.038  1.00 75.56           C  
ATOM     45  HB2 LEU A   4       7.642  57.628 -12.128  1.00 75.56           H  
ATOM     46  HB3 LEU A   4       6.435  58.299 -11.052  1.00 75.56           H  
ATOM     47  O   LEU A   4       9.625  59.585 -10.862  1.00 75.56           O  
ATOM     48  CG  LEU A   4       5.799  58.178 -13.096  1.00 75.56           C  
ATOM     49  HG  LEU A   4       6.207  58.365 -14.089  1.00 75.56           H  
ATOM     50  CD1 LEU A   4       5.343  56.719 -13.045  1.00 75.56           C  
ATOM     51 HD11 LEU A   4       4.905  56.507 -12.070  1.00 75.56           H  
ATOM     52 HD12 LEU A   4       6.189  56.050 -13.200  1.00 75.56           H  
ATOM     53 HD13 LEU A   4       4.588  56.541 -13.810  1.00 75.56           H  
ATOM     54  CD2 LEU A   4       4.584  59.077 -12.875  1.00 75.56           C  
ATOM     55 HD21 LEU A   4       4.192  58.941 -11.867  1.00 75.56           H  
ATOM     56 HD22 LEU A   4       4.856  60.124 -13.010  1.00 75.56           H  
ATOM     57 HD23 LEU A   4       3.802  58.832 -13.594  1.00 75.56           H  
ATOM     58  N   ALA A   5       7.897  60.619  -9.847  1.00 74.61           N  
ATOM     59  H   ALA A   5       6.921  60.876  -9.887  1.00 74.61           H  
ATOM     60  CA  ALA A   5       8.563  60.692  -8.555  1.00 74.61           C  
ATOM     61  HA  ALA A   5       9.527  61.173  -8.718  1.00 74.61           H  
ATOM     62  C   ALA A   5       8.779  59.270  -7.993  1.00 74.61           C  
ATOM     63  CB  ALA A   5       7.742  61.569  -7.603  1.00 74.61           C  
ATOM     64  HB1 ALA A   5       6.777  61.103  -7.405  1.00 74.61           H  
ATOM     65  HB2 ALA A   5       8.272  61.695  -6.659  1.00 74.61           H  
ATOM     66  HB3 ALA A   5       7.574  62.549  -8.050  1.00 74.61           H  
ATOM     67  O   ALA A   5       7.974  58.377  -8.262  1.00 74.61           O  
ATOM     68  N   PRO A   6       9.827  59.022  -7.189  1.00 67.40           N  
ATOM     69  CA  PRO A   6      10.163  57.673  -6.720  1.00 67.40           C  
ATOM     70  HA  PRO A   6      10.496  57.084  -7.574  1.00 67.40           H  
ATOM     71  C   PRO A   6       9.020  56.912  -6.020  1.00 67.40           C  
ATOM     72  CB  PRO A   6      11.343  57.879  -5.766  1.00 67.40           C  
ATOM     73  HB2 PRO A   6      10.982  58.070  -4.756  1.00 67.40           H  
ATOM     74  HB3 PRO A   6      12.017  57.022  -5.773  1.00 67.40           H  
ATOM     75  O   PRO A   6       8.923  55.692  -6.148  1.00 67.40           O  
ATOM     76  CG  PRO A   6      12.024  59.136  -6.302  1.00 67.40           C  
ATOM     77  HG2 PRO A   6      12.674  58.870  -7.136  1.00 67.40           H  
ATOM     78  HG3 PRO A   6      12.587  59.655  -5.527  1.00 67.40           H  
ATOM     79  CD  PRO A   6      10.859  59.976  -6.813  1.00 67.40           C  
ATOM     80  HD2 PRO A   6      11.196  60.573  -7.661  1.00 67.40           H  
ATOM     81  HD3 PRO A   6      10.488  60.621  -6.017  1.00 67.40           H  
ATOM     82  N   ALA A   7       8.147  57.612  -5.289  1.00 72.87           N  
ATOM     83  H   ALA A   7       8.251  58.616  -5.235  1.00 72.87           H  
ATOM     84  CA  ALA A   7       6.979  57.010  -4.638  1.00 72.87           C  
ATOM     85  HA  ALA A   7       7.295  56.129  -4.080  1.00 72.87           H  
ATOM     86  C   ALA A   7       5.919  56.553  -5.658  1.00 72.87           C  
ATOM     87  CB  ALA A   7       6.404  58.031  -3.650  1.00 72.87           C  
ATOM     88  HB1 ALA A   7       5.552  57.591  -3.133  1.00 72.87           H  
ATOM     89  HB2 ALA A   7       7.159  58.307  -2.913  1.00 72.87           H  
ATOM     90  HB3 ALA A   7       6.066  58.921  -4.179  1.00 72.87           H  
ATOM     91  O   ALA A   7       5.384  55.446  -5.556  1.00 72.87           O  
ATOM     92  N   ASP A   8       5.681  57.366  -6.686  1.00 80.20           N  
ATOM     93  H   ASP A   8       6.126  58.272  -6.715  1.00 80.20           H  
ATOM     94  CA  ASP A   8       4.758  57.043  -7.776  1.00 80.20           C  
ATOM     95  HA  ASP A   8       3.797  56.744  -7.357  1.00 80.20           H  
ATOM     96  C   ASP A   8       5.300  55.886  -8.628  1.00 80.20           C  
ATOM     97  CB  ASP A   8       4.535  58.281  -8.656  1.00 80.20           C  
ATOM     98  HB2 ASP A   8       5.483  58.551  -9.121  1.00 80.20           H  
ATOM     99  HB3 ASP A   8       3.830  58.027  -9.448  1.00 80.20           H  
ATOM    100  O   ASP A   8       4.536  55.036  -9.082  1.00 80.20           O  
ATOM    101  CG  ASP A   8       4.006  59.501  -7.902  1.00 80.20           C  
ATOM    102  OD1 ASP A   8       3.254  59.315  -6.923  1.00 80.20           O  
ATOM    103  OD2 ASP A   8       4.415  60.614  -8.303  1.00 80.20           O  
ATOM    104  N   GLN A   9       6.628  55.800  -8.795  1.00 80.83           N  
ATOM    105  H   GLN A   9       7.192  56.551  -8.424  1.00 80.83           H  
ATOM    106  CA  GLN A   9       7.281  54.665  -9.459  1.00 80.83           C  
ATOM    107  HA  GLN A   9       6.890  54.578 -10.472  1.00 80.83           H  
ATOM    108  C   GLN A   9       6.988  53.341  -8.740  1.00 80.83           C  
ATOM    109  CB  GLN A   9       8.805  54.861  -9.524  1.00 80.83           C  
ATOM    110  HB2 GLN A   9       9.251  53.947  -9.915  1.00 80.83           H  
ATOM    111  HB3 GLN A   9       9.193  55.003  -8.515  1.00 80.83           H  
ATOM    112  O   GLN A   9       6.619  52.365  -9.391  1.00 80.83           O  
ATOM    113  CG  GLN A   9       9.264  56.034 -10.399  1.00 80.83           C  
ATOM    114  HG2 GLN A   9       8.939  55.874 -11.427  1.00 80.83           H  
ATOM    115  HG3 GLN A   9       8.807  56.960 -10.050  1.00 80.83           H  
ATOM    116  CD  GLN A   9      10.779  56.213 -10.389  1.00 80.83           C  
ATOM    117  NE2 GLN A   9      11.291  57.272 -10.971  1.00 80.83           N  
ATOM    118 HE21 GLN A   9      12.294  57.374 -10.911  1.00 80.83           H  
ATOM    119 HE22 GLN A   9      10.693  58.040 -11.241  1.00 80.83           H  
ATOM    120  OE1 GLN A   9      11.534  55.418  -9.856  1.00 80.83           O  
ATOM    121  N   LEU A  10       7.143  53.298  -7.410  1.00 83.21           N  
ATOM    122  H   LEU A  10       7.429  54.139  -6.930  1.00 83.21           H  
ATOM    123  CA  LEU A  10       6.891  52.083  -6.630  1.00 83.21           C  
ATOM    124  HA  LEU A  10       7.439  51.266  -7.100  1.00 83.21           H  
ATOM    125  C   LEU A  10       5.408  51.701  -6.647  1.00 83.21           C  
ATOM    126  CB  LEU A  10       7.394  52.274  -5.187  1.00 83.21           C  
ATOM    127  HB2 LEU A  10       8.433  52.603  -5.212  1.00 83.21           H  
ATOM    128  HB3 LEU A  10       6.803  53.060  -4.718  1.00 83.21           H  
ATOM    129  O   LEU A  10       5.095  50.524  -6.782  1.00 83.21           O  
ATOM    130  CG  LEU A  10       7.291  50.994  -4.331  1.00 83.21           C  
ATOM    131  HG  LEU A  10       6.274  50.602  -4.363  1.00 83.21           H  
ATOM    132  CD1 LEU A  10       8.260  49.908  -4.807  1.00 83.21           C  
ATOM    133 HD11 LEU A  10       8.023  49.612  -5.829  1.00 83.21           H  
ATOM    134 HD12 LEU A  10       9.290  50.260  -4.761  1.00 83.21           H  
ATOM    135 HD13 LEU A  10       8.136  49.021  -4.185  1.00 83.21           H  
ATOM    136  CD2 LEU A  10       7.617  51.312  -2.871  1.00 83.21           C  
ATOM    137 HD21 LEU A  10       6.914  52.058  -2.500  1.00 83.21           H  
ATOM    138 HD22 LEU A  10       8.633  51.697  -2.786  1.00 83.21           H  
ATOM    139 HD23 LEU A  10       7.511  50.410  -2.269  1.00 83.21           H  
ATOM    140  N   THR A  11       4.514  52.685  -6.542  1.00 86.11           N  
ATOM    141  H   THR A  11       4.851  53.628  -6.410  1.00 86.11           H  
ATOM    142  CA  THR A  11       3.060  52.466  -6.583  1.00 86.11           C  
ATOM    143  HA  THR A  11       2.778  51.779  -5.784  1.00 86.11           H  
ATOM    144  C   THR A  11       2.645  51.824  -7.905  1.00 86.11           C  
ATOM    145  CB  THR A  11       2.309  53.786  -6.361  1.00 86.11           C  
ATOM    146  HB  THR A  11       2.516  54.471  -7.183  1.00 86.11           H  
ATOM    147  O   THR A  11       2.008  50.775  -7.904  1.00 86.11           O  
ATOM    148  CG2 THR A  11       0.800  53.581  -6.250  1.00 86.11           C  
ATOM    149 HG21 THR A  11       0.319  54.535  -6.035  1.00 86.11           H  
ATOM    150 HG22 THR A  11       0.576  52.878  -5.447  1.00 86.11           H  
ATOM    151 HG23 THR A  11       0.395  53.190  -7.183  1.00 86.11           H  
ATOM    152  OG1 THR A  11       2.748  54.374  -5.154  1.00 86.11           O  
ATOM    153  HG1 THR A  11       3.570  54.842  -5.320  1.00 86.11           H  
ATOM    154  N   LEU A  12       3.118  52.372  -9.031  1.00 85.59           N  
ATOM    155  H   LEU A  12       3.647  53.230  -8.967  1.00 85.59           H  
ATOM    156  CA  LEU A  12       2.861  51.819 -10.362  1.00 85.59           C  
ATOM    157  HA  LEU A  12       1.786  51.835 -10.540  1.00 85.59           H  
ATOM    158  C   LEU A  12       3.337  50.360 -10.489  1.00 85.59           C  
ATOM    159  CB  LEU A  12       3.581  52.714 -11.386  1.00 85.59           C  
ATOM    160  HB2 LEU A  12       3.305  53.755 -11.215  1.00 85.59           H  
ATOM    161  HB3 LEU A  12       4.654  52.627 -11.216  1.00 85.59           H  
ATOM    162  O   LEU A  12       2.647  49.523 -11.069  1.00 85.59           O  
ATOM    163  CG  LEU A  12       3.274  52.351 -12.850  1.00 85.59           C  
ATOM    164  HG  LEU A  12       3.305  51.271 -12.992  1.00 85.59           H  
ATOM    165  CD1 LEU A  12       1.901  52.874 -13.274  1.00 85.59           C  
ATOM    166 HD11 LEU A  12       1.710  52.614 -14.315  1.00 85.59           H  
ATOM    167 HD12 LEU A  12       1.849  53.956 -13.148  1.00 85.59           H  
ATOM    168 HD13 LEU A  12       1.129  52.409 -12.661  1.00 85.59           H  
ATOM    169  CD2 LEU A  12       4.334  52.962 -13.770  1.00 85.59           C  
ATOM    170 HD21 LEU A  12       5.311  52.561 -13.502  1.00 85.59           H  
ATOM    171 HD22 LEU A  12       4.332  54.046 -13.656  1.00 85.59           H  
ATOM    172 HD23 LEU A  12       4.110  52.695 -14.803  1.00 85.59           H  
ATOM    173  N   LEU A  13       4.523  50.048  -9.957  1.00 90.34           N  
ATOM    174  H   LEU A  13       5.045  50.777  -9.492  1.00 90.34           H  
ATOM    175  CA  LEU A  13       5.081  48.695 -10.007  1.00 90.34           C  
ATOM    176  HA  LEU A  13       4.941  48.294 -11.011  1.00 90.34           H  
ATOM    177  C   LEU A  13       4.359  47.728  -9.066  1.00 90.34           C  
ATOM    178  CB  LEU A  13       6.582  48.748  -9.689  1.00 90.34           C  
ATOM    179  HB2 LEU A  13       6.727  49.332  -8.781  1.00 90.34           H  
ATOM    180  HB3 LEU A  13       6.941  47.737  -9.493  1.00 90.34           H  
ATOM    181  O   LEU A  13       4.176  46.567  -9.415  1.00 90.34           O  
ATOM    182  CG  LEU A  13       7.421  49.349 -10.829  1.00 90.34           C  
ATOM    183  HG  LEU A  13       6.998  50.303 -11.146  1.00 90.34           H  
ATOM    184  CD1 LEU A  13       8.835  49.594 -10.323  1.00 90.34           C  
ATOM    185 HD11 LEU A  13       9.248  48.664  -9.933  1.00 90.34           H  
ATOM    186 HD12 LEU A  13       9.464  49.963 -11.133  1.00 90.34           H  
ATOM    187 HD13 LEU A  13       8.800  50.344  -9.532  1.00 90.34           H  
ATOM    188  CD2 LEU A  13       7.507  48.422 -12.044  1.00 90.34           C  
ATOM    189 HD21 LEU A  13       8.177  48.848 -12.790  1.00 90.34           H  
ATOM    190 HD22 LEU A  13       7.890  47.447 -11.743  1.00 90.34           H  
ATOM    191 HD23 LEU A  13       6.523  48.298 -12.497  1.00 90.34           H  
ATOM    192  N   LEU A  14       3.923  48.186  -7.895  1.00 91.14           N  
ATOM    193  H   LEU A  14       4.099  49.152  -7.658  1.00 91.14           H  
ATOM    194  CA  LEU A  14       3.143  47.379  -6.962  1.00 91.14           C  
ATOM    195  HA  LEU A  14       3.681  46.450  -6.775  1.00 91.14           H  
ATOM    196  C   LEU A  14       1.783  47.012  -7.560  1.00 91.14           C  
ATOM    197  CB  LEU A  14       2.994  48.169  -5.656  1.00 91.14           C  
ATOM    198  HB2 LEU A  14       3.965  48.580  -5.378  1.00 91.14           H  
ATOM    199  HB3 LEU A  14       2.319  49.006  -5.834  1.00 91.14           H  
ATOM    200  O   LEU A  14       1.384  45.851  -7.488  1.00 91.14           O  
ATOM    201  CG  LEU A  14       2.466  47.342  -4.475  1.00 91.14           C  
ATOM    202  HG  LEU A  14       1.558  46.806  -4.752  1.00 91.14           H  
ATOM    203  CD1 LEU A  14       3.517  46.348  -3.980  1.00 91.14           C  
ATOM    204 HD11 LEU A  14       4.438  46.884  -3.748  1.00 91.14           H  
ATOM    205 HD12 LEU A  14       3.156  45.837  -3.087  1.00 91.14           H  
ATOM    206 HD13 LEU A  14       3.714  45.597  -4.745  1.00 91.14           H  
ATOM    207  CD2 LEU A  14       2.148  48.304  -3.333  1.00 91.14           C  
ATOM    208 HD21 LEU A  14       2.988  48.980  -3.169  1.00 91.14           H  
ATOM    209 HD22 LEU A  14       1.267  48.892  -3.589  1.00 91.14           H  
ATOM    210 HD23 LEU A  14       1.966  47.759  -2.407  1.00 91.14           H  
ATOM    211  N   ASP A  15       1.117  47.967  -8.207  1.00 90.03           N  
ATOM    212  H   ASP A  15       1.463  48.915  -8.173  1.00 90.03           H  
ATOM    213  CA  ASP A  15      -0.138  47.725  -8.919  1.00 90.03           C  
ATOM    214  HA  ASP A  15      -0.853  47.266  -8.237  1.00 90.03           H  
ATOM    215  C   ASP A  15       0.060  46.744 -10.081  1.00 90.03           C  
ATOM    216  CB  ASP A  15      -0.724  49.056  -9.413  1.00 90.03           C  
ATOM    217  HB2 ASP A  15       0.044  49.617  -9.944  1.00 90.03           H  
ATOM    218  HB3 ASP A  15      -1.527  48.839 -10.118  1.00 90.03           H  
ATOM    219  O   ASP A  15      -0.736  45.817 -10.243  1.00 90.03           O  
ATOM    220  CG  ASP A  15      -1.312  49.918  -8.288  1.00 90.03           C  
ATOM    221  OD1 ASP A  15      -1.647  49.353  -7.216  1.00 90.03           O  
ATOM    222  OD2 ASP A  15      -1.466  51.135  -8.534  1.00 90.03           O  
ATOM    223  N   LEU A  16       1.161  46.871 -10.834  1.00 91.31           N  
ATOM    224  H   LEU A  16       1.752  47.675 -10.677  1.00 91.31           H  
ATOM    225  CA  LEU A  16       1.532  45.907 -11.872  1.00 91.31           C  
ATOM    226  HA  LEU A  16       0.715  45.862 -12.592  1.00 91.31           H  
ATOM    227  C   LEU A  16       1.713  44.494 -11.296  1.00 91.31           C  
ATOM    228  CB  LEU A  16       2.808  46.390 -12.591  1.00 91.31           C  
ATOM    229  HB2 LEU A  16       3.592  46.531 -11.848  1.00 91.31           H  
ATOM    230  HB3 LEU A  16       2.611  47.357 -13.053  1.00 91.31           H  
ATOM    231  O   LEU A  16       1.154  43.538 -11.836  1.00 91.31           O  
ATOM    232  CG  LEU A  16       3.339  45.413 -13.657  1.00 91.31           C  
ATOM    233  HG  LEU A  16       3.479  44.427 -13.215  1.00 91.31           H  
ATOM    234  CD1 LEU A  16       2.380  45.288 -14.843  1.00 91.31           C  
ATOM    235 HD11 LEU A  16       2.222  46.265 -15.298  1.00 91.31           H  
ATOM    236 HD12 LEU A  16       2.798  44.604 -15.582  1.00 91.31           H  
ATOM    237 HD13 LEU A  16       1.425  44.886 -14.504  1.00 91.31           H  
ATOM    238  CD2 LEU A  16       4.704  45.876 -14.164  1.00 91.31           C  
ATOM    239 HD21 LEU A  16       5.091  45.165 -14.894  1.00 91.31           H  
ATOM    240 HD22 LEU A  16       5.403  45.929 -13.329  1.00 91.31           H  
ATOM    241 HD23 LEU A  16       4.619  46.859 -14.626  1.00 91.31           H  
ATOM    242  N   VAL A  17       2.476  44.348 -10.208  1.00 93.30           N  
ATOM    243  H   VAL A  17       2.911  45.172  -9.818  1.00 93.30           H  
ATOM    244  CA  VAL A  17       2.728  43.045  -9.576  1.00 93.30           C  
ATOM    245  HA  VAL A  17       3.118  42.362 -10.331  1.00 93.30           H  
ATOM    246  C   VAL A  17       1.426  42.440  -9.061  1.00 93.30           C  
ATOM    247  CB  VAL A  17       3.774  43.151  -8.450  1.00 93.30           C  
ATOM    248  HB  VAL A  17       3.488  43.941  -7.756  1.00 93.30           H  
ATOM    249  O   VAL A  17       1.130  41.293  -9.382  1.00 93.30           O  
ATOM    250  CG1 VAL A  17       3.908  41.835  -7.674  1.00 93.30           C  
ATOM    251 HG11 VAL A  17       4.744  41.910  -6.978  1.00 93.30           H  
ATOM    252 HG12 VAL A  17       2.999  41.627  -7.110  1.00 93.30           H  
ATOM    253 HG13 VAL A  17       4.087  41.014  -8.368  1.00 93.30           H  
ATOM    254  CG2 VAL A  17       5.168  43.458  -9.010  1.00 93.30           C  
ATOM    255 HG21 VAL A  17       5.144  44.331  -9.662  1.00 93.30           H  
ATOM    256 HG22 VAL A  17       5.860  43.651  -8.190  1.00 93.30           H  
ATOM    257 HG23 VAL A  17       5.534  42.610  -9.588  1.00 93.30           H  
ATOM    258  N   ARG A  18       0.609  43.197  -8.319  1.00 91.68           N  
ATOM    259  H   ARG A  18       0.881  44.152  -8.134  1.00 91.68           H  
ATOM    260  CA  ARG A  18      -0.680  42.711  -7.797  1.00 91.68           C  
ATOM    261  HA  ARG A  18      -0.519  41.825  -7.183  1.00 91.68           H  
ATOM    262  C   ARG A  18      -1.631  42.295  -8.912  1.00 91.68           C  
ATOM    263  CB  ARG A  18      -1.361  43.792  -6.959  1.00 91.68           C  
ATOM    264  HB2 ARG A  18      -1.418  44.706  -7.550  1.00 91.68           H  
ATOM    265  HB3 ARG A  18      -2.378  43.465  -6.739  1.00 91.68           H  
ATOM    266  O   ARG A  18      -2.274  41.260  -8.782  1.00 91.68           O  
ATOM    267  CG  ARG A  18      -0.660  44.082  -5.630  1.00 91.68           C  
ATOM    268  HG2 ARG A  18       0.386  44.337  -5.798  1.00 91.68           H  
ATOM    269  HG3 ARG A  18      -0.704  43.209  -4.978  1.00 91.68           H  
ATOM    270  CD  ARG A  18      -1.373  45.270  -4.980  1.00 91.68           C  
ATOM    271  HD2 ARG A  18      -1.552  46.037  -5.733  1.00 91.68           H  
ATOM    272  HD3 ARG A  18      -0.722  45.708  -4.224  1.00 91.68           H  
ATOM    273  NE  ARG A  18      -2.640  44.858  -4.359  1.00 91.68           N  
ATOM    274  HE  ARG A  18      -2.824  43.869  -4.262  1.00 91.68           H  
ATOM    275  NH1 ARG A  18      -3.456  46.932  -3.841  1.00 91.68           N  
ATOM    276 HH11 ARG A  18      -4.195  47.509  -3.465  1.00 91.68           H  
ATOM    277 HH12 ARG A  18      -2.725  47.350  -4.398  1.00 91.68           H  
ATOM    278  NH2 ARG A  18      -4.589  45.097  -3.244  1.00 91.68           N  
ATOM    279 HH21 ARG A  18      -5.326  45.640  -2.817  1.00 91.68           H  
ATOM    280 HH22 ARG A  18      -4.636  44.088  -3.230  1.00 91.68           H  
ATOM    281  CZ  ARG A  18      -3.558  45.633  -3.824  1.00 91.68           C  
ATOM    282  N   ALA A  19      -1.699  43.055 -10.006  1.00 90.67           N  
ATOM    283  H   ALA A  19      -1.177  43.919 -10.036  1.00 90.67           H  
ATOM    284  CA  ALA A  19      -2.526  42.705 -11.157  1.00 90.67           C  
ATOM    285  HA  ALA A  19      -3.553  42.559 -10.823  1.00 90.67           H  
ATOM    286  C   ALA A  19      -2.077  41.389 -11.808  1.00 90.67           C  
ATOM    287  CB  ALA A  19      -2.500  43.866 -12.158  1.00 90.67           C  
ATOM    288  HB1 ALA A  19      -3.131  43.624 -13.014  1.00 90.67           H  
ATOM    289  HB2 ALA A  19      -2.879  44.771 -11.684  1.00 90.67           H  
ATOM    290  HB3 ALA A  19      -1.481  44.045 -12.501  1.00 90.67           H  
ATOM    291  O   ALA A  19      -2.915  40.554 -12.142  1.00 90.67           O  
ATOM    292  N   GLN A  20      -0.765  41.165 -11.950  1.00 92.09           N  
ATOM    293  H   GLN A  20      -0.111  41.877 -11.660  1.00 92.09           H  
ATOM    294  CA  GLN A  20      -0.260  39.903 -12.499  1.00 92.09           C  
ATOM    295  HA  GLN A  20      -0.856  39.649 -13.376  1.00 92.09           H  
ATOM    296  C   GLN A  20      -0.442  38.735 -11.534  1.00 92.09           C  
ATOM    297  CB  GLN A  20       1.206  40.038 -12.932  1.00 92.09           C  
ATOM    298  HB2 GLN A  20       1.810  40.380 -12.091  1.00 92.09           H  
ATOM    299  HB3 GLN A  20       1.575  39.062 -13.245  1.00 92.09           H  
ATOM    300  O   GLN A  20      -0.826  37.655 -11.962  1.00 92.09           O  
ATOM    301  CG  GLN A  20       1.359  41.020 -14.102  1.00 92.09           C  
ATOM    302  HG2 GLN A  20       1.095  42.027 -13.778  1.00 92.09           H  
ATOM    303  HG3 GLN A  20       2.395  41.030 -14.439  1.00 92.09           H  
ATOM    304  CD  GLN A  20       0.557  40.677 -15.344  1.00 92.09           C  
ATOM    305  NE2 GLN A  20       0.177  41.674 -16.110  1.00 92.09           N  
ATOM    306 HE21 GLN A  20      -0.369  41.434 -16.926  1.00 92.09           H  
ATOM    307 HE22 GLN A  20       0.359  42.628 -15.833  1.00 92.09           H  
ATOM    308  OE1 GLN A  20       0.290  39.531 -15.678  1.00 92.09           O  
ATOM    309  N   VAL A  21      -0.237  38.950 -10.237  1.00 89.47           N  
ATOM    310  H   VAL A  21       0.112  39.852  -9.947  1.00 89.47           H  
ATOM    311  CA  VAL A  21      -0.497  37.940  -9.206  1.00 89.47           C  
ATOM    312  HA  VAL A  21       0.078  37.042  -9.433  1.00 89.47           H  
ATOM    313  C   VAL A  21      -1.969  37.533  -9.195  1.00 89.47           C  
ATOM    314  CB  VAL A  21      -0.057  38.473  -7.836  1.00 89.47           C  
ATOM    315  HB  VAL A  21      -0.478  39.467  -7.685  1.00 89.47           H  
ATOM    316  O   VAL A  21      -2.267  36.341  -9.213  1.00 89.47           O  
ATOM    317  CG1 VAL A  21      -0.539  37.565  -6.705  1.00 89.47           C  
ATOM    318 HG11 VAL A  21       0.067  37.692  -5.808  1.00 89.47           H  
ATOM    319 HG12 VAL A  21      -0.511  36.533  -7.052  1.00 89.47           H  
ATOM    320 HG13 VAL A  21      -1.578  37.784  -6.461  1.00 89.47           H  
ATOM    321  CG2 VAL A  21       1.469  38.584  -7.777  1.00 89.47           C  
ATOM    322 HG21 VAL A  21       1.910  37.602  -7.611  1.00 89.47           H  
ATOM    323 HG22 VAL A  21       1.874  38.988  -8.705  1.00 89.47           H  
ATOM    324 HG23 VAL A  21       1.737  39.274  -6.976  1.00 89.47           H  
ATOM    325  N   ALA A  22      -2.881  38.508  -9.237  1.00 87.37           N  
ATOM    326  H   ALA A  22      -2.571  39.469  -9.208  1.00 87.37           H  
ATOM    327  CA  ALA A  22      -4.316  38.265  -9.320  1.00 87.37           C  
ATOM    328  HA  ALA A  22      -4.631  37.698  -8.444  1.00 87.37           H  
ATOM    329  C   ALA A  22      -4.656  37.436 -10.561  1.00 87.37           C  
ATOM    330  CB  ALA A  22      -5.054  39.611  -9.335  1.00 87.37           C  
ATOM    331  HB1 ALA A  22      -4.715  40.220 -10.173  1.00 87.37           H  
ATOM    332  HB2 ALA A  22      -6.126  39.445  -9.442  1.00 87.37           H  
ATOM    333  HB3 ALA A  22      -4.872  40.151  -8.406  1.00 87.37           H  
ATOM    334  O   ALA A  22      -5.333  36.420 -10.447  1.00 87.37           O  
ATOM    335  N   ALA A  23      -4.117  37.816 -11.723  1.00 82.66           N  
ATOM    336  H   ALA A  23      -3.585  38.674 -11.755  1.00 82.66           H  
ATOM    337  CA  ALA A  23      -4.345  37.093 -12.968  1.00 82.66           C  
ATOM    338  HA  ALA A  23      -5.420  37.034 -13.135  1.00 82.66           H  
ATOM    339  C   ALA A  23      -3.813  35.647 -12.933  1.00 82.66           C  
ATOM    340  CB  ALA A  23      -3.720  37.897 -14.113  1.00 82.66           C  
ATOM    341  HB1 ALA A  23      -4.135  38.905 -14.124  1.00 82.66           H  
ATOM    342  HB2 ALA A  23      -3.953  37.407 -15.058  1.00 82.66           H  
ATOM    343  HB3 ALA A  23      -2.639  37.951 -13.987  1.00 82.66           H  
ATOM    344  O   ALA A  23      -4.475  34.756 -13.454  1.00 82.66           O  
ATOM    345  N   VAL A  24      -2.649  35.399 -12.320  1.00 82.14           N  
ATOM    346  H   VAL A  24      -2.142  36.177 -11.923  1.00 82.14           H  
ATOM    347  CA  VAL A  24      -2.056  34.050 -12.223  1.00 82.14           C  
ATOM    348  HA  VAL A  24      -2.082  33.580 -13.205  1.00 82.14           H  
ATOM    349  C   VAL A  24      -2.855  33.143 -11.284  1.00 82.14           C  
ATOM    350  CB  VAL A  24      -0.583  34.135 -11.777  1.00 82.14           C  
ATOM    351  HB  VAL A  24      -0.503  34.764 -10.890  1.00 82.14           H  
ATOM    352  O   VAL A  24      -3.137  31.995 -11.634  1.00 82.14           O  
ATOM    353  CG1 VAL A  24       0.020  32.764 -11.457  1.00 82.14           C  
ATOM    354 HG11 VAL A  24      -0.425  32.366 -10.545  1.00 82.14           H  
ATOM    355 HG12 VAL A  24      -0.162  32.072 -12.279  1.00 82.14           H  
ATOM    356 HG13 VAL A  24       1.094  32.858 -11.300  1.00 82.14           H  
ATOM    357  CG2 VAL A  24       0.281  34.733 -12.890  1.00 82.14           C  
ATOM    358 HG21 VAL A  24       0.283  34.057 -13.745  1.00 82.14           H  
ATOM    359 HG22 VAL A  24       1.300  34.870 -12.528  1.00 82.14           H  
ATOM    360 HG23 VAL A  24      -0.118  35.697 -13.208  1.00 82.14           H  
ATOM    361  N   LEU A  25      -3.247  33.658 -10.116  1.00 79.78           N  
ATOM    362  H   LEU A  25      -2.980  34.607  -9.894  1.00 79.78           H  
ATOM    363  CA  LEU A  25      -4.018  32.913  -9.113  1.00 79.78           C  
ATOM    364  HA  LEU A  25      -3.662  31.883  -9.089  1.00 79.78           H  
ATOM    365  C   LEU A  25      -5.522  32.823  -9.439  1.00 79.78           C  
ATOM    366  CB  LEU A  25      -3.787  33.546  -7.731  1.00 79.78           C  
ATOM    367  HB2 LEU A  25      -4.451  33.061  -7.016  1.00 79.78           H  
ATOM    368  HB3 LEU A  25      -4.073  34.596  -7.783  1.00 79.78           H  
ATOM    369  O   LEU A  25      -6.241  32.059  -8.798  1.00 79.78           O  
ATOM    370  CG  LEU A  25      -2.348  33.448  -7.188  1.00 79.78           C  
ATOM    371  HG  LEU A  25      -1.655  33.922  -7.883  1.00 79.78           H  
ATOM    372  CD1 LEU A  25      -2.299  34.208  -5.862  1.00 79.78           C  
ATOM    373 HD11 LEU A  25      -2.422  35.276  -6.045  1.00 79.78           H  
ATOM    374 HD12 LEU A  25      -1.354  34.020  -5.352  1.00 79.78           H  
ATOM    375 HD13 LEU A  25      -3.110  33.869  -5.218  1.00 79.78           H  
ATOM    376  CD2 LEU A  25      -1.895  32.004  -6.958  1.00 79.78           C  
ATOM    377 HD21 LEU A  25      -2.575  31.504  -6.269  1.00 79.78           H  
ATOM    378 HD22 LEU A  25      -1.863  31.456  -7.899  1.00 79.78           H  
ATOM    379 HD23 LEU A  25      -0.893  31.992  -6.528  1.00 79.78           H  
ATOM    380  N   GLY A  26      -6.002  33.575 -10.437  1.00 73.89           N  
ATOM    381  H   GLY A  26      -5.362  34.202 -10.903  1.00 73.89           H  
ATOM    382  CA  GLY A  26      -7.396  33.557 -10.892  1.00 73.89           C  
ATOM    383  HA2 GLY A  26      -7.419  33.866 -11.937  1.00 73.89           H  
ATOM    384  HA3 GLY A  26      -7.785  32.540 -10.832  1.00 73.89           H  
ATOM    385  C   GLY A  26      -8.347  34.478 -10.116  1.00 73.89           C  
ATOM    386  O   GLY A  26      -9.546  34.217 -10.062  1.00 73.89           O  
ATOM    387  N   HIS A  27      -7.847  35.555  -9.505  1.00 77.08           N  
ATOM    388  H   HIS A  27      -6.864  35.747  -9.641  1.00 77.08           H  
ATOM    389  CA  HIS A  27      -8.675  36.592  -8.878  1.00 77.08           C  
ATOM    390  HA  HIS A  27      -9.543  36.109  -8.430  1.00 77.08           H  
ATOM    391  C   HIS A  27      -9.195  37.617  -9.906  1.00 77.08           C  
ATOM    392  CB  HIS A  27      -7.893  37.284  -7.754  1.00 77.08           C  
ATOM    393  HB2 HIS A  27      -6.992  37.730  -8.174  1.00 77.08           H  
ATOM    394  HB3 HIS A  27      -8.506  38.090  -7.352  1.00 77.08           H  
ATOM    395  O   HIS A  27      -8.516  37.931 -10.881  1.00 77.08           O  
ATOM    396  CG  HIS A  27      -7.505  36.375  -6.615  1.00 77.08           C  
ATOM    397  CD2 HIS A  27      -6.233  36.060  -6.218  1.00 77.08           C  
ATOM    398  HD2 HIS A  27      -5.317  36.407  -6.675  1.00 77.08           H  
ATOM    399  ND1 HIS A  27      -8.366  35.724  -5.759  1.00 77.08           N  
ATOM    400  HD1 HIS A  27      -9.374  35.707  -5.817  1.00 77.08           H  
ATOM    401  CE1 HIS A  27      -7.628  35.033  -4.873  1.00 77.08           C  
ATOM    402  HE1 HIS A  27      -8.020  34.403  -4.089  1.00 77.08           H  
ATOM    403  NE2 HIS A  27      -6.322  35.220  -5.107  1.00 77.08           N  
ATOM    404  N   ALA A  28     -10.390  38.179  -9.671  1.00 71.35           N  
ATOM    405  H   ALA A  28     -10.911  37.874  -8.861  1.00 71.35           H  
ATOM    406  CA  ALA A  28     -11.065  39.088 -10.610  1.00 71.35           C  
ATOM    407  HA  ALA A  28     -11.083  38.618 -11.593  1.00 71.35           H  
ATOM    408  C   ALA A  28     -10.376  40.456 -10.778  1.00 71.35           C  
ATOM    409  CB  ALA A  28     -12.512  39.276 -10.135  1.00 71.35           C  
ATOM    410  HB1 ALA A  28     -12.528  39.752  -9.155  1.00 71.35           H  
ATOM    411  HB2 ALA A  28     -13.016  38.311 -10.080  1.00 71.35           H  
ATOM    412  HB3 ALA A  28     -13.045  39.911 -10.843  1.00 71.35           H  
ATOM    413  O   ALA A  28     -10.411  41.040 -11.860  1.00 71.35           O  
ATOM    414  N   ASP A  29      -9.757  40.975  -9.718  1.00 79.46           N  
ATOM    415  H   ASP A  29      -9.732  40.447  -8.857  1.00 79.46           H  
ATOM    416  CA  ASP A  29      -9.012  42.228  -9.752  1.00 79.46           C  
ATOM    417  HA  ASP A  29      -8.587  42.335 -10.750  1.00 79.46           H  
ATOM    418  C   ASP A  29      -7.823  42.204  -8.775  1.00 79.46           C  
ATOM    419  CB  ASP A  29      -9.963  43.427  -9.537  1.00 79.46           C  
ATOM    420  HB2 ASP A  29     -10.785  43.361 -10.249  1.00 79.46           H  
ATOM    421  HB3 ASP A  29      -9.415  44.344  -9.756  1.00 79.46           H  
ATOM    422  O   ASP A  29      -7.691  41.330  -7.913  1.00 79.46           O  
ATOM    423  CG  ASP A  29     -10.532  43.538  -8.124  1.00 79.46           C  
ATOM    424  OD1 ASP A  29      -9.725  43.422  -7.180  1.00 79.46           O  
ATOM    425  OD2 ASP A  29     -11.732  43.828  -7.969  1.00 79.46           O  
ATOM    426  N   ALA A  30      -6.937  43.190  -8.911  1.00 82.72           N  
ATOM    427  H   ALA A  30      -7.109  43.887  -9.621  1.00 82.72           H  
ATOM    428  CA  ALA A  30      -5.741  43.321  -8.084  1.00 82.72           C  
ATOM    429  HA  ALA A  30      -5.174  42.391  -8.140  1.00 82.72           H  
ATOM    430  C   ALA A  30      -6.031  43.592  -6.591  1.00 82.72           C  
ATOM    431  CB  ALA A  30      -4.897  44.447  -8.692  1.00 82.72           C  
ATOM    432  HB1 ALA A  30      -4.684  44.233  -9.739  1.00 82.72           H  
ATOM    433  HB2 ALA A  30      -3.957  44.538  -8.148  1.00 82.72           H  
ATOM    434  HB3 ALA A  30      -5.433  45.393  -8.623  1.00 82.72           H  
ATOM    435  O   ALA A  30      -5.141  43.404  -5.758  1.00 82.72           O  
ATOM    436  N   SER A  31      -7.242  44.039  -6.230  1.00 78.14           N  
ATOM    437  H   SER A  31      -7.997  43.985  -6.900  1.00 78.14           H  
ATOM    438  CA  SER A  31      -7.612  44.380  -4.851  1.00 78.14           C  
ATOM    439  HA  SER A  31      -6.834  45.038  -4.464  1.00 78.14           H  
ATOM    440  C   SER A  31      -7.658  43.153  -3.938  1.00 78.14           C  
ATOM    441  CB  SER A  31      -8.924  45.176  -4.783  1.00 78.14           C  
ATOM    442  HB2 SER A  31      -8.938  45.921  -5.579  1.00 78.14           H  
ATOM    443  HB3 SER A  31      -8.959  45.696  -3.825  1.00 78.14           H  
ATOM    444  O   SER A  31      -7.323  43.277  -2.760  1.00 78.14           O  
ATOM    445  OG  SER A  31     -10.070  44.365  -4.870  1.00 78.14           O  
ATOM    446  HG  SER A  31     -10.100  43.985  -5.751  1.00 78.14           H  
ATOM    447  N   ALA A  32      -7.943  41.971  -4.495  1.00 76.27           N  
ATOM    448  H   ALA A  32      -8.242  41.968  -5.460  1.00 76.27           H  
ATOM    449  CA  ALA A  32      -7.926  40.694  -3.778  1.00 76.27           C  
ATOM    450  HA  ALA A  32      -8.561  40.777  -2.897  1.00 76.27           H  
ATOM    451  C   ALA A  32      -6.521  40.277  -3.302  1.00 76.27           C  
ATOM    452  CB  ALA A  32      -8.517  39.631  -4.709  1.00 76.27           C  
ATOM    453  HB1 ALA A  32      -7.895  39.537  -5.599  1.00 76.27           H  
ATOM    454  HB2 ALA A  32      -9.528  39.912  -5.002  1.00 76.27           H  
ATOM    455  HB3 ALA A  32      -8.547  38.671  -4.193  1.00 76.27           H  
ATOM    456  O   ALA A  32      -6.383  39.520  -2.343  1.00 76.27           O  
ATOM    457  N   VAL A  33      -5.464  40.782  -3.945  1.00 84.20           N  
ATOM    458  H   VAL A  33      -5.633  41.427  -4.704  1.00 84.20           H  
ATOM    459  CA  VAL A  33      -4.078  40.441  -3.613  1.00 84.20           C  
ATOM    460  HA  VAL A  33      -4.047  39.441  -3.180  1.00 84.20           H  
ATOM    461  C   VAL A  33      -3.550  41.431  -2.591  1.00 84.20           C  
ATOM    462  CB  VAL A  33      -3.195  40.426  -4.868  1.00 84.20           C  
ATOM    463  HB  VAL A  33      -3.208  41.412  -5.333  1.00 84.20           H  
ATOM    464  O   VAL A  33      -3.349  42.605  -2.900  1.00 84.20           O  
ATOM    465  CG1 VAL A  33      -1.741  40.069  -4.531  1.00 84.20           C  
ATOM    466 HG11 VAL A  33      -1.143  40.078  -5.442  1.00 84.20           H  
ATOM    467 HG12 VAL A  33      -1.316  40.800  -3.844  1.00 84.20           H  
ATOM    468 HG13 VAL A  33      -1.692  39.079  -4.076  1.00 84.20           H  
ATOM    469  CG2 VAL A  33      -3.728  39.410  -5.879  1.00 84.20           C  
ATOM    470 HG21 VAL A  33      -4.754  39.649  -6.160  1.00 84.20           H  
ATOM    471 HG22 VAL A  33      -3.705  38.405  -5.458  1.00 84.20           H  
ATOM    472 HG23 VAL A  33      -3.112  39.452  -6.778  1.00 84.20           H  
ATOM    473  N   ARG A  34      -3.280  40.968  -1.376  1.00 78.40           N  
ATOM    474  H   ARG A  34      -3.473  39.995  -1.187  1.00 78.40           H  
ATOM    475  CA  ARG A  34      -2.614  41.770  -0.345  1.00 78.40           C  
ATOM    476  HA  ARG A  34      -3.069  42.760  -0.309  1.00 78.40           H  
ATOM    477  C   ARG A  34      -1.127  41.952  -0.658  1.00 78.40           C  
ATOM    478  CB  ARG A  34      -2.813  41.083   0.999  1.00 78.40           C  
ATOM    479  HB2 ARG A  34      -2.603  40.021   0.869  1.00 78.40           H  
ATOM    480  HB3 ARG A  34      -2.096  41.497   1.708  1.00 78.40           H  
ATOM    481  O   ARG A  34      -0.470  41.043  -1.150  1.00 78.40           O  
ATOM    482  CG  ARG A  34      -4.235  41.242   1.549  1.00 78.40           C  
ATOM    483  HG2 ARG A  34      -4.483  42.300   1.634  1.00 78.40           H  
ATOM    484  HG3 ARG A  34      -4.945  40.766   0.872  1.00 78.40           H  
ATOM    485  CD  ARG A  34      -4.341  40.583   2.927  1.00 78.40           C  
ATOM    486  HD2 ARG A  34      -4.048  39.536   2.840  1.00 78.40           H  
ATOM    487  HD3 ARG A  34      -5.385  40.617   3.239  1.00 78.40           H  
ATOM    488  NE  ARG A  34      -3.465  41.253   3.912  1.00 78.40           N  
ATOM    489  HE  ARG A  34      -2.503  41.406   3.645  1.00 78.40           H  
ATOM    490  NH1 ARG A  34      -4.995  41.617   5.587  1.00 78.40           N  
ATOM    491 HH11 ARG A  34      -5.198  41.967   6.512  1.00 78.40           H  
ATOM    492 HH12 ARG A  34      -5.707  41.176   5.023  1.00 78.40           H  
ATOM    493  NH2 ARG A  34      -2.854  42.240   5.849  1.00 78.40           N  
ATOM    494 HH21 ARG A  34      -3.039  42.590   6.778  1.00 78.40           H  
ATOM    495 HH22 ARG A  34      -1.900  42.277   5.519  1.00 78.40           H  
ATOM    496  CZ  ARG A  34      -3.780  41.699   5.110  1.00 78.40           C  
ATOM    497  N   VAL A  35      -0.591  43.137  -0.371  1.00 80.12           N  
ATOM    498  H   VAL A  35      -1.166  43.808   0.118  1.00 80.12           H  
ATOM    499  CA  VAL A  35       0.793  43.527  -0.718  1.00 80.12           C  
ATOM    500  HA  VAL A  35       0.987  43.218  -1.745  1.00 80.12           H  
ATOM    501  C   VAL A  35       1.860  42.846   0.142  1.00 80.12           C  
ATOM    502  CB  VAL A  35       0.963  45.056  -0.635  1.00 80.12           C  
ATOM    503  HB  VAL A  35       2.017  45.304  -0.763  1.00 80.12           H  
ATOM    504  O   VAL A  35       3.003  42.693  -0.291  1.00 80.12           O  
ATOM    505  CG1 VAL A  35       0.192  45.712  -1.780  1.00 80.12           C  
ATOM    506 HG11 VAL A  35       0.700  45.466  -2.713  1.00 80.12           H  
ATOM    507 HG12 VAL A  35       0.169  46.793  -1.649  1.00 80.12           H  
ATOM    508 HG13 VAL A  35      -0.836  45.353  -1.812  1.00 80.12           H  
ATOM    509  CG2 VAL A  35       0.486  45.665   0.691  1.00 80.12           C  
ATOM    510 HG21 VAL A  35       0.719  46.729   0.707  1.00 80.12           H  
ATOM    511 HG22 VAL A  35       1.006  45.197   1.527  1.00 80.12           H  
ATOM    512 HG23 VAL A  35      -0.589  45.540   0.821  1.00 80.12           H  
ATOM    513  N   ASP A  36       1.466  42.450   1.348  1.00 75.83           N  
ATOM    514  H   ASP A  36       0.510  42.641   1.612  1.00 75.83           H  
ATOM    515  CA  ASP A  36       2.272  41.884   2.425  1.00 75.83           C  
ATOM    516  HA  ASP A  36       3.319  42.132   2.250  1.00 75.83           H  
ATOM    517  C   ASP A  36       2.190  40.351   2.508  1.00 75.83           C  
ATOM    518  CB  ASP A  36       1.844  42.557   3.753  1.00 75.83           C  
ATOM    519  HB2 ASP A  36       2.417  42.113   4.567  1.00 75.83           H  
ATOM    520  HB3 ASP A  36       2.118  43.610   3.702  1.00 75.83           H  
ATOM    521  O   ASP A  36       3.080  39.726   3.086  1.00 75.83           O  
ATOM    522  CG  ASP A  36       0.335  42.475   4.093  1.00 75.83           C  
ATOM    523  OD1 ASP A  36      -0.517  42.592   3.180  1.00 75.83           O  
ATOM    524  OD2 ASP A  36      -0.033  42.326   5.279  1.00 75.83           O  
ATOM    525  N   THR A  37       1.170  39.733   1.904  1.00 75.59           N  
ATOM    526  H   THR A  37       0.484  40.297   1.422  1.00 75.59           H  
ATOM    527  CA  THR A  37       0.967  38.278   1.934  1.00 75.59           C  
ATOM    528  HA  THR A  37       1.052  37.949   2.970  1.00 75.59           H  
ATOM    529  C   THR A  37       2.038  37.556   1.129  1.00 75.59           C  
ATOM    530  CB  THR A  37      -0.434  37.899   1.436  1.00 75.59           C  
ATOM    531  HB  THR A  37      -0.584  38.279   0.426  1.00 75.59           H  
ATOM    532  O   THR A  37       2.307  37.903  -0.024  1.00 75.59           O  
ATOM    533  CG2 THR A  37      -0.725  36.400   1.472  1.00 75.59           C  
ATOM    534 HG21 THR A  37      -0.488  35.982   2.450  1.00 75.59           H  
ATOM    535 HG22 THR A  37      -1.775  36.221   1.243  1.00 75.59           H  
ATOM    536 HG23 THR A  37      -0.130  35.891   0.713  1.00 75.59           H  
ATOM    537  OG1 THR A  37      -1.379  38.482   2.303  1.00 75.59           O  
ATOM    538  HG1 THR A  37      -1.389  37.943   3.097  1.00 75.59           H  
ATOM    539  N   ALA A  38       2.643  36.536   1.741  1.00 78.18           N  
ATOM    540  H   ALA A  38       2.361  36.258   2.670  1.00 78.18           H  
ATOM    541  CA  ALA A  38       3.620  35.716   1.055  1.00 78.18           C  
ATOM    542  HA  ALA A  38       4.371  36.400   0.661  1.00 78.18           H  
ATOM    543  C   ALA A  38       2.962  34.966  -0.110  1.00 78.18           C  
ATOM    544  CB  ALA A  38       4.307  34.769   2.042  1.00 78.18           C  
ATOM    545  HB1 ALA A  38       4.743  35.338   2.863  1.00 78.18           H  
ATOM    546  HB2 ALA A  38       5.097  34.218   1.532  1.00 78.18           H  
ATOM    547  HB3 ALA A  38       3.582  34.061   2.444  1.00 78.18           H  
ATOM    548  O   ALA A  38       1.848  34.465   0.014  1.00 78.18           O  
ATOM    549  N   PHE A  39       3.657  34.840  -1.234  1.00 81.67           N  
ATOM    550  H   PHE A  39       4.554  35.300  -1.292  1.00 81.67           H  
ATOM    551  CA  PHE A  39       3.153  34.156  -2.417  1.00 81.67           C  
ATOM    552  HA  PHE A  39       2.255  34.669  -2.762  1.00 81.67           H  
ATOM    553  C   PHE A  39       2.728  32.720  -2.107  1.00 81.67           C  
ATOM    554  CB  PHE A  39       4.235  34.210  -3.498  1.00 81.67           C  
ATOM    555  HB2 PHE A  39       5.171  33.848  -3.071  1.00 81.67           H  
ATOM    556  HB3 PHE A  39       3.954  33.534  -4.306  1.00 81.67           H  
ATOM    557  O   PHE A  39       1.656  32.300  -2.530  1.00 81.67           O  
ATOM    558  CG  PHE A  39       4.456  35.579  -4.113  1.00 81.67           C  
ATOM    559  CD1 PHE A  39       3.352  36.316  -4.574  1.00 81.67           C  
ATOM    560  HD1 PHE A  39       2.349  35.930  -4.465  1.00 81.67           H  
ATOM    561  CD2 PHE A  39       5.752  36.103  -4.286  1.00 81.67           C  
ATOM    562  HD2 PHE A  39       6.615  35.549  -3.947  1.00 81.67           H  
ATOM    563  CE1 PHE A  39       3.538  37.566  -5.174  1.00 81.67           C  
ATOM    564  HE1 PHE A  39       2.669  38.133  -5.475  1.00 81.67           H  
ATOM    565  CE2 PHE A  39       5.933  37.329  -4.954  1.00 81.67           C  
ATOM    566  HE2 PHE A  39       6.926  37.707  -5.150  1.00 81.67           H  
ATOM    567  CZ  PHE A  39       4.827  38.071  -5.385  1.00 81.67           C  
ATOM    568  HZ  PHE A  39       4.970  39.020  -5.881  1.00 81.67           H  
ATOM    569  N   LYS A  40       3.501  32.001  -1.287  1.00 66.92           N  
ATOM    570  H   LYS A  40       4.361  32.417  -0.960  1.00 66.92           H  
ATOM    571  CA  LYS A  40       3.135  30.655  -0.830  1.00 66.92           C  
ATOM    572  HA  LYS A  40       3.046  30.003  -1.699  1.00 66.92           H  
ATOM    573  C   LYS A  40       1.763  30.631  -0.140  1.00 66.92           C  
ATOM    574  CB  LYS A  40       4.244  30.118   0.086  1.00 66.92           C  
ATOM    575  HB2 LYS A  40       4.274  30.700   1.008  1.00 66.92           H  
ATOM    576  HB3 LYS A  40       5.203  30.211  -0.422  1.00 66.92           H  
ATOM    577  O   LYS A  40       0.932  29.792  -0.466  1.00 66.92           O  
ATOM    578  CG  LYS A  40       4.002  28.640   0.418  1.00 66.92           C  
ATOM    579  HG2 LYS A  40       3.972  28.072  -0.512  1.00 66.92           H  
ATOM    580  HG3 LYS A  40       3.043  28.531   0.924  1.00 66.92           H  
ATOM    581  CD  LYS A  40       5.095  28.065   1.324  1.00 66.92           C  
ATOM    582  HD2 LYS A  40       6.065  28.172   0.838  1.00 66.92           H  
ATOM    583  HD3 LYS A  40       5.094  28.600   2.273  1.00 66.92           H  
ATOM    584  CE  LYS A  40       4.779  26.582   1.550  1.00 66.92           C  
ATOM    585  HE2 LYS A  40       3.775  26.502   1.965  1.00 66.92           H  
ATOM    586  HE3 LYS A  40       4.768  26.081   0.581  1.00 66.92           H  
ATOM    587  NZ  LYS A  40       5.756  25.917   2.445  1.00 66.92           N  
ATOM    588  HZ1 LYS A  40       6.686  25.979   2.057  1.00 66.92           H  
ATOM    589  HZ2 LYS A  40       5.737  26.333   3.365  1.00 66.92           H  
ATOM    590  HZ3 LYS A  40       5.522  24.937   2.527  1.00 66.92           H  
ATOM    591  N   ASP A  41       1.501  31.582   0.754  1.00 67.86           N  
ATOM    592  H   ASP A  41       2.205  32.281   0.944  1.00 67.86           H  
ATOM    593  CA  ASP A  41       0.229  31.675   1.485  1.00 67.86           C  
ATOM    594  HA  ASP A  41      -0.040  30.687   1.857  1.00 67.86           H  
ATOM    595  C   ASP A  41      -0.923  32.165   0.596  1.00 67.86           C  
ATOM    596  CB  ASP A  41       0.380  32.618   2.687  1.00 67.86           C  
ATOM    597  HB2 ASP A  41       0.622  33.617   2.324  1.00 67.86           H  
ATOM    598  HB3 ASP A  41      -0.575  32.676   3.208  1.00 67.86           H  
ATOM    599  O   ASP A  41      -2.085  31.867   0.864  1.00 67.86           O  
ATOM    600  CG  ASP A  41       1.445  32.177   3.693  1.00 67.86           C  
ATOM    601  OD1 ASP A  41       1.653  30.954   3.857  1.00 67.86           O  
ATOM    602  OD2 ASP A  41       2.062  33.090   4.288  1.00 67.86           O  
ATOM    603  N   ALA A  42      -0.605  32.893  -0.479  1.00 73.78           N  
ATOM    604  H   ALA A  42       0.364  33.145  -0.609  1.00 73.78           H  
ATOM    605  CA  ALA A  42      -1.561  33.273  -1.514  1.00 73.78           C  
ATOM    606  HA  ALA A  42      -2.488  33.576  -1.026  1.00 73.78           H  
ATOM    607  C   ALA A  42      -1.926  32.104  -2.455  1.00 73.78           C  
ATOM    608  CB  ALA A  42      -1.008  34.487  -2.274  1.00 73.78           C  
ATOM    609  HB1 ALA A  42      -0.125  34.200  -2.844  1.00 73.78           H  
ATOM    610  HB2 ALA A  42      -1.769  34.857  -2.961  1.00 73.78           H  
ATOM    611  HB3 ALA A  42      -0.748  35.280  -1.573  1.00 73.78           H  
ATOM    612  O   ALA A  42      -2.798  32.268  -3.303  1.00 73.78           O  
ATOM    613  N   GLY A  43      -1.287  30.937  -2.312  1.00 67.69           N  
ATOM    614  H   GLY A  43      -0.605  30.846  -1.573  1.00 67.69           H  
ATOM    615  CA  GLY A  43      -1.541  29.756  -3.139  1.00 67.69           C  
ATOM    616  HA2 GLY A  43      -2.558  29.782  -3.530  1.00 67.69           H  
ATOM    617  HA3 GLY A  43      -1.442  28.869  -2.513  1.00 67.69           H  
ATOM    618  C   GLY A  43      -0.581  29.595  -4.317  1.00 67.69           C  
ATOM    619  O   GLY A  43      -0.886  28.836  -5.234  1.00 67.69           O  
ATOM    620  N   PHE A  44       0.567  30.286  -4.318  1.00 73.32           N  
ATOM    621  H   PHE A  44       0.780  30.895  -3.541  1.00 73.32           H  
ATOM    622  CA  PHE A  44       1.611  29.997  -5.298  1.00 73.32           C  
ATOM    623  HA  PHE A  44       1.120  29.927  -6.268  1.00 73.32           H  
ATOM    624  C   PHE A  44       2.287  28.659  -5.013  1.00 73.32           C  
ATOM    625  CB  PHE A  44       2.680  31.085  -5.412  1.00 73.32           C  
ATOM    626  HB2 PHE A  44       3.557  30.648  -5.890  1.00 73.32           H  
ATOM    627  HB3 PHE A  44       3.004  31.399  -4.420  1.00 73.32           H  
ATOM    628  O   PHE A  44       2.826  28.410  -3.935  1.00 73.32           O  
ATOM    629  CG  PHE A  44       2.260  32.267  -6.248  1.00 73.32           C  
ATOM    630  CD1 PHE A  44       2.592  32.301  -7.608  1.00 73.32           C  
ATOM    631  HD1 PHE A  44       3.143  31.475  -8.034  1.00 73.32           H  
ATOM    632  CD2 PHE A  44       1.511  33.311  -5.693  1.00 73.32           C  
ATOM    633  HD2 PHE A  44       1.211  33.276  -4.656  1.00 73.32           H  
ATOM    634  CE1 PHE A  44       2.152  33.356  -8.417  1.00 73.32           C  
ATOM    635  HE1 PHE A  44       2.354  33.320  -9.478  1.00 73.32           H  
ATOM    636  CE2 PHE A  44       1.119  34.393  -6.486  1.00 73.32           C  
ATOM    637  HE2 PHE A  44       0.558  35.183  -6.010  1.00 73.32           H  
ATOM    638  CZ  PHE A  44       1.413  34.412  -7.860  1.00 73.32           C  
ATOM    639  HZ  PHE A  44       1.059  35.218  -8.486  1.00 73.32           H  
ATOM    640  N   ASP A  45       2.347  27.860  -6.059  1.00 60.73           N  
ATOM    641  H   ASP A  45       1.892  28.196  -6.896  1.00 60.73           H  
ATOM    642  CA  ASP A  45       3.145  26.658  -6.206  1.00 60.73           C  
ATOM    643  HA  ASP A  45       3.650  26.433  -5.266  1.00 60.73           H  
ATOM    644  C   ASP A  45       4.220  26.868  -7.286  1.00 60.73           C  
ATOM    645  CB  ASP A  45       2.199  25.494  -6.528  1.00 60.73           C  
ATOM    646  HB2 ASP A  45       2.774  24.571  -6.599  1.00 60.73           H  
ATOM    647  HB3 ASP A  45       1.500  25.377  -5.700  1.00 60.73           H  
ATOM    648  O   ASP A  45       4.433  27.970  -7.797  1.00 60.73           O  
ATOM    649  CG  ASP A  45       1.405  25.689  -7.825  1.00 60.73           C  
ATOM    650  OD1 ASP A  45       1.799  26.505  -8.696  1.00 60.73           O  
ATOM    651  OD2 ASP A  45       0.395  24.988  -7.974  1.00 60.73           O  
ATOM    652  N   SER A  46       4.921  25.801  -7.661  1.00 55.05           N  
ATOM    653  H   SER A  46       4.714  24.906  -7.240  1.00 55.05           H  
ATOM    654  CA  SER A  46       5.975  25.838  -8.680  1.00 55.05           C  
ATOM    655  HA  SER A  46       6.780  26.489  -8.338  1.00 55.05           H  
ATOM    656  C   SER A  46       5.480  26.355 -10.037  1.00 55.05           C  
ATOM    657  CB  SER A  46       6.524  24.421  -8.890  1.00 55.05           C  
ATOM    658  HB2 SER A  46       7.518  24.472  -9.333  1.00 55.05           H  
ATOM    659  HB3 SER A  46       5.869  23.883  -9.576  1.00 55.05           H  
ATOM    660  O   SER A  46       6.209  27.053 -10.741  1.00 55.05           O  
ATOM    661  OG  SER A  46       6.562  23.689  -7.677  1.00 55.05           O  
ATOM    662  HG  SER A  46       7.260  24.041  -7.120  1.00 55.05           H  
ATOM    663  N   LEU A  47       4.246  26.014 -10.407  1.00 54.30           N  
ATOM    664  H   LEU A  47       3.634  25.609  -9.714  1.00 54.30           H  
ATOM    665  CA  LEU A  47       3.674  26.297 -11.719  1.00 54.30           C  
ATOM    666  HA  LEU A  47       4.430  26.121 -12.485  1.00 54.30           H  
ATOM    667  C   LEU A  47       3.261  27.754 -11.846  1.00 54.30           C  
ATOM    668  CB  LEU A  47       2.473  25.359 -11.919  1.00 54.30           C  
ATOM    669  HB2 LEU A  47       1.712  25.845 -12.530  1.00 54.30           H  
ATOM    670  HB3 LEU A  47       2.014  25.133 -10.957  1.00 54.30           H  
ATOM    671  O   LEU A  47       3.701  28.469 -12.749  1.00 54.30           O  
ATOM    672  CG  LEU A  47       2.917  24.064 -12.600  1.00 54.30           C  
ATOM    673  HG  LEU A  47       3.878  23.740 -12.200  1.00 54.30           H  
ATOM    674  CD1 LEU A  47       1.905  22.954 -12.340  1.00 54.30           C  
ATOM    675 HD11 LEU A  47       0.896  23.308 -12.551  1.00 54.30           H  
ATOM    676 HD12 LEU A  47       2.133  22.073 -12.941  1.00 54.30           H  
ATOM    677 HD13 LEU A  47       1.947  22.673 -11.288  1.00 54.30           H  
ATOM    678  CD2 LEU A  47       3.071  24.337 -14.091  1.00 54.30           C  
ATOM    679 HD21 LEU A  47       3.381  23.419 -14.590  1.00 54.30           H  
ATOM    680 HD22 LEU A  47       3.838  25.089 -14.275  1.00 54.30           H  
ATOM    681 HD23 LEU A  47       2.125  24.693 -14.499  1.00 54.30           H  
ATOM    682  N   THR A  48       2.468  28.211 -10.889  1.00 69.66           N  
ATOM    683  H   THR A  48       2.179  27.565 -10.168  1.00 69.66           H  
ATOM    684  CA  THR A  48       2.072  29.614 -10.779  1.00 69.66           C  
ATOM    685  HA  THR A  48       1.600  29.925 -11.711  1.00 69.66           H  
ATOM    686  C   THR A  48       3.289  30.514 -10.561  1.00 69.66           C  
ATOM    687  CB  THR A  48       1.056  29.791  -9.648  1.00 69.66           C  
ATOM    688  HB  THR A  48       0.907  30.853  -9.453  1.00 69.66           H  
ATOM    689  O   THR A  48       3.333  31.620 -11.101  1.00 69.66           O  
ATOM    690  CG2 THR A  48      -0.290  29.150  -9.972  1.00 69.66           C  
ATOM    691 HG21 THR A  48      -0.174  28.082 -10.157  1.00 69.66           H  
ATOM    692 HG22 THR A  48      -0.724  29.625 -10.852  1.00 69.66           H  
ATOM    693 HG23 THR A  48      -0.966  29.285  -9.127  1.00 69.66           H  
ATOM    694  OG1 THR A  48       1.545  29.174  -8.492  1.00 69.66           O  
ATOM    695  HG1 THR A  48       1.490  28.225  -8.627  1.00 69.66           H  
ATOM    696  N   ALA A  49       4.331  30.044  -9.864  1.00 71.71           N  
ATOM    697  H   ALA A  49       4.228  29.175  -9.360  1.00 71.71           H  
ATOM    698  CA  ALA A  49       5.563  30.810  -9.697  1.00 71.71           C  
ATOM    699  HA  ALA A  49       5.275  31.785  -9.304  1.00 71.71           H  
ATOM    700  C   ALA A  49       6.291  31.060 -11.028  1.00 71.71           C  
ATOM    701  CB  ALA A  49       6.470  30.102  -8.683  1.00 71.71           C  
ATOM    702  HB1 ALA A  49       6.666  29.079  -9.005  1.00 71.71           H  
ATOM    703  HB2 ALA A  49       7.421  30.629  -8.599  1.00 71.71           H  
ATOM    704  HB3 ALA A  49       5.986  30.085  -7.707  1.00 71.71           H  
ATOM    705  O   ALA A  49       6.754  32.177 -11.290  1.00 71.71           O  
ATOM    706  N   VAL A  50       6.350  30.047 -11.898  1.00 65.26           N  
ATOM    707  H   VAL A  50       5.953  29.160 -11.623  1.00 65.26           H  
ATOM    708  CA  VAL A  50       6.898  30.182 -13.255  1.00 65.26           C  
ATOM    709  HA  VAL A  50       7.885  30.638 -13.187  1.00 65.26           H  
ATOM    710  C   VAL A  50       6.038  31.119 -14.102  1.00 65.26           C  
ATOM    711  CB  VAL A  50       7.052  28.796 -13.914  1.00 65.26           C  
ATOM    712  HB  VAL A  50       6.139  28.216 -13.775  1.00 65.26           H  
ATOM    713  O   VAL A  50       6.587  31.990 -14.785  1.00 65.26           O  
ATOM    714  CG1 VAL A  50       7.340  28.889 -15.418  1.00 65.26           C  
ATOM    715 HG11 VAL A  50       8.159  29.584 -15.600  1.00 65.26           H  
ATOM    716 HG12 VAL A  50       6.450  29.233 -15.944  1.00 65.26           H  
ATOM    717 HG13 VAL A  50       7.591  27.903 -15.810  1.00 65.26           H  
ATOM    718  CG2 VAL A  50       8.222  28.042 -13.269  1.00 65.26           C  
ATOM    719 HG21 VAL A  50       9.162  28.560 -13.463  1.00 65.26           H  
ATOM    720 HG22 VAL A  50       8.076  27.971 -12.191  1.00 65.26           H  
ATOM    721 HG23 VAL A  50       8.270  27.030 -13.670  1.00 65.26           H  
ATOM    722  N   GLU A  51       4.711  30.993 -14.028  1.00 68.78           N  
ATOM    723  H   GLU A  51       4.327  30.240 -13.476  1.00 68.78           H  
ATOM    724  CA  GLU A  51       3.786  31.849 -14.776  1.00 68.78           C  
ATOM    725  HA  GLU A  51       4.032  31.764 -15.834  1.00 68.78           H  
ATOM    726  C   GLU A  51       3.945  33.328 -14.381  1.00 68.78           C  
ATOM    727  CB  GLU A  51       2.333  31.363 -14.587  1.00 68.78           C  
ATOM    728  HB2 GLU A  51       2.296  30.279 -14.697  1.00 68.78           H  
ATOM    729  HB3 GLU A  51       1.979  31.630 -13.592  1.00 68.78           H  
ATOM    730  O   GLU A  51       4.110  34.192 -15.248  1.00 68.78           O  
ATOM    731  CG  GLU A  51       1.427  31.999 -15.653  1.00 68.78           C  
ATOM    732  HG2 GLU A  51       1.756  31.653 -16.634  1.00 68.78           H  
ATOM    733  HG3 GLU A  51       1.575  33.078 -15.630  1.00 68.78           H  
ATOM    734  CD  GLU A  51      -0.082  31.719 -15.512  1.00 68.78           C  
ATOM    735  OE1 GLU A  51      -0.827  32.641 -15.931  1.00 68.78           O  
ATOM    736  OE2 GLU A  51      -0.507  30.645 -15.015  1.00 68.78           O  
ATOM    737  N   LEU A  52       3.990  33.627 -13.076  1.00 82.72           N  
ATOM    738  H   LEU A  52       3.843  32.882 -12.410  1.00 82.72           H  
ATOM    739  CA  LEU A  52       4.215  34.985 -12.578  1.00 82.72           C  
ATOM    740  HA  LEU A  52       3.436  35.628 -12.989  1.00 82.72           H  
ATOM    741  C   LEU A  52       5.555  35.538 -13.056  1.00 82.72           C  
ATOM    742  CB  LEU A  52       4.115  35.005 -11.045  1.00 82.72           C  
ATOM    743  HB2 LEU A  52       3.091  34.734 -10.785  1.00 82.72           H  
ATOM    744  HB3 LEU A  52       4.793  34.257 -10.633  1.00 82.72           H  
ATOM    745  O   LEU A  52       5.606  36.650 -13.583  1.00 82.72           O  
ATOM    746  CG  LEU A  52       4.423  36.372 -10.403  1.00 82.72           C  
ATOM    747  HG  LEU A  52       5.408  36.715 -10.720  1.00 82.72           H  
ATOM    748  CD1 LEU A  52       3.383  37.423 -10.801  1.00 82.72           C  
ATOM    749 HD11 LEU A  52       3.411  37.593 -11.878  1.00 82.72           H  
ATOM    750 HD12 LEU A  52       3.609  38.366 -10.302  1.00 82.72           H  
ATOM    751 HD13 LEU A  52       2.386  37.091 -10.512  1.00 82.72           H  
ATOM    752  CD2 LEU A  52       4.451  36.262  -8.881  1.00 82.72           C  
ATOM    753 HD21 LEU A  52       3.471  35.974  -8.502  1.00 82.72           H  
ATOM    754 HD22 LEU A  52       4.735  37.218  -8.441  1.00 82.72           H  
ATOM    755 HD23 LEU A  52       5.176  35.508  -8.574  1.00 82.72           H  
ATOM    756  N   ARG A  53       6.637  34.763 -12.931  1.00 78.76           N  
ATOM    757  H   ARG A  53       6.527  33.860 -12.493  1.00 78.76           H  
ATOM    758  CA  ARG A  53       7.959  35.170 -13.422  1.00 78.76           C  
ATOM    759  HA  ARG A  53       8.266  36.077 -12.900  1.00 78.76           H  
ATOM    760  C   ARG A  53       7.923  35.507 -14.913  1.00 78.76           C  
ATOM    761  CB  ARG A  53       8.957  34.046 -13.121  1.00 78.76           C  
ATOM    762  HB2 ARG A  53       8.597  33.139 -13.605  1.00 78.76           H  
ATOM    763  HB3 ARG A  53       8.974  33.856 -12.048  1.00 78.76           H  
ATOM    764  O   ARG A  53       8.478  36.530 -15.313  1.00 78.76           O  
ATOM    765  CG  ARG A  53      10.392  34.359 -13.587  1.00 78.76           C  
ATOM    766  HG2 ARG A  53      10.404  34.940 -14.509  1.00 78.76           H  
ATOM    767  HG3 ARG A  53      10.899  34.937 -12.815  1.00 78.76           H  
ATOM    768  CD  ARG A  53      11.162  33.063 -13.838  1.00 78.76           C  
ATOM    769  HD2 ARG A  53      11.083  32.449 -12.941  1.00 78.76           H  
ATOM    770  HD3 ARG A  53      12.210  33.310 -14.004  1.00 78.76           H  
ATOM    771  NE  ARG A  53      10.639  32.328 -15.012  1.00 78.76           N  
ATOM    772  HE  ARG A  53       9.946  32.785 -15.588  1.00 78.76           H  
ATOM    773  NH1 ARG A  53      11.674  30.311 -14.628  1.00 78.76           N  
ATOM    774 HH11 ARG A  53      11.802  29.342 -14.884  1.00 78.76           H  
ATOM    775 HH12 ARG A  53      11.942  30.632 -13.709  1.00 78.76           H  
ATOM    776  NH2 ARG A  53      10.400  30.584 -16.433  1.00 78.76           N  
ATOM    777 HH21 ARG A  53      10.496  29.603 -16.655  1.00 78.76           H  
ATOM    778 HH22 ARG A  53       9.732  31.145 -16.941  1.00 78.76           H  
ATOM    779  CZ  ARG A  53      10.910  31.082 -15.348  1.00 78.76           C  
ATOM    780  N   ASN A  54       7.277  34.682 -15.738  1.00 73.05           N  
ATOM    781  H   ASN A  54       6.835  33.864 -15.343  1.00 73.05           H  
ATOM    782  CA  ASN A  54       7.189  34.900 -17.185  1.00 73.05           C  
ATOM    783  HA  ASN A  54       8.193  35.049 -17.584  1.00 73.05           H  
ATOM    784  C   ASN A  54       6.394  36.170 -17.519  1.00 73.05           C  
ATOM    785  CB  ASN A  54       6.582  33.658 -17.859  1.00 73.05           C  
ATOM    786  HB2 ASN A  54       6.337  33.896 -18.894  1.00 73.05           H  
ATOM    787  HB3 ASN A  54       5.657  33.379 -17.356  1.00 73.05           H  
ATOM    788  O   ASN A  54       6.863  36.999 -18.301  1.00 73.05           O  
ATOM    789  CG  ASN A  54       7.505  32.451 -17.882  1.00 73.05           C  
ATOM    790  ND2 ASN A  54       7.019  31.341 -18.390  1.00 73.05           N  
ATOM    791 HD21 ASN A  54       6.105  31.324 -18.820  1.00 73.05           H  
ATOM    792 HD22 ASN A  54       7.580  30.504 -18.452  1.00 73.05           H  
ATOM    793  OD1 ASN A  54       8.670  32.499 -17.485  1.00 73.05           O  
ATOM    794  N   ARG A  55       5.241  36.376 -16.872  1.00 82.09           N  
ATOM    795  H   ARG A  55       4.908  35.652 -16.252  1.00 82.09           H  
ATOM    796  CA  ARG A  55       4.439  37.602 -17.019  1.00 82.09           C  
ATOM    797  HA  ARG A  55       4.171  37.738 -18.067  1.00 82.09           H  
ATOM    798  C   ARG A  55       5.223  38.846 -16.610  1.00 82.09           C  
ATOM    799  CB  ARG A  55       3.157  37.472 -16.187  1.00 82.09           C  
ATOM    800  HB2 ARG A  55       3.413  37.120 -15.188  1.00 82.09           H  
ATOM    801  HB3 ARG A  55       2.696  38.455 -16.089  1.00 82.09           H  
ATOM    802  O   ARG A  55       5.191  39.850 -17.319  1.00 82.09           O  
ATOM    803  CG  ARG A  55       2.134  36.522 -16.828  1.00 82.09           C  
ATOM    804  HG2 ARG A  55       2.612  35.585 -17.116  1.00 82.09           H  
ATOM    805  HG3 ARG A  55       1.705  36.992 -17.713  1.00 82.09           H  
ATOM    806  CD  ARG A  55       1.034  36.221 -15.812  1.00 82.09           C  
ATOM    807  HD2 ARG A  55       0.638  37.148 -15.395  1.00 82.09           H  
ATOM    808  HD3 ARG A  55       1.499  35.670 -14.994  1.00 82.09           H  
ATOM    809  NE  ARG A  55      -0.054  35.397 -16.366  1.00 82.09           N  
ATOM    810  HE  ARG A  55       0.033  34.394 -16.291  1.00 82.09           H  
ATOM    811  NH1 ARG A  55      -1.619  37.039 -16.756  1.00 82.09           N  
ATOM    812 HH11 ARG A  55      -2.572  37.276 -16.993  1.00 82.09           H  
ATOM    813 HH12 ARG A  55      -0.962  37.736 -16.438  1.00 82.09           H  
ATOM    814  NH2 ARG A  55      -2.118  34.859 -17.038  1.00 82.09           N  
ATOM    815 HH21 ARG A  55      -3.090  35.051 -17.233  1.00 82.09           H  
ATOM    816 HH22 ARG A  55      -1.845  33.912 -16.818  1.00 82.09           H  
ATOM    817  CZ  ARG A  55      -1.259  35.782 -16.727  1.00 82.09           C  
ATOM    818  N   MET A  56       5.982  38.774 -15.516  1.00 87.50           N  
ATOM    819  H   MET A  56       5.933  37.934 -14.957  1.00 87.50           H  
ATOM    820  CA  MET A  56       6.844  39.873 -15.069  1.00 87.50           C  
ATOM    821  HA  MET A  56       6.263  40.795 -15.061  1.00 87.50           H  
ATOM    822  C   MET A  56       7.972  40.164 -16.049  1.00 87.50           C  
ATOM    823  CB  MET A  56       7.379  39.600 -13.656  1.00 87.50           C  
ATOM    824  HB2 MET A  56       7.881  38.633 -13.647  1.00 87.50           H  
ATOM    825  HB3 MET A  56       8.107  40.368 -13.395  1.00 87.50           H  
ATOM    826  O   MET A  56       8.228  41.330 -16.349  1.00 87.50           O  
ATOM    827  CG  MET A  56       6.292  39.594 -12.576  1.00 87.50           C  
ATOM    828  HG2 MET A  56       6.719  39.127 -11.689  1.00 87.50           H  
ATOM    829  HG3 MET A  56       5.453  38.974 -12.893  1.00 87.50           H  
ATOM    830  SD  MET A  56       5.645  41.212 -12.077  1.00 87.50           S  
ATOM    831  CE  MET A  56       4.644  41.681 -13.498  1.00 87.50           C  
ATOM    832  HE1 MET A  56       4.373  40.781 -14.050  1.00 87.50           H  
ATOM    833  HE2 MET A  56       3.750  42.191 -13.137  1.00 87.50           H  
ATOM    834  HE3 MET A  56       5.204  42.365 -14.136  1.00 87.50           H  
ATOM    835  N   ARG A  57       8.580  39.127 -16.626  1.00 81.24           N  
ATOM    836  H   ARG A  57       8.329  38.202 -16.308  1.00 81.24           H  
ATOM    837  CA  ARG A  57       9.564  39.254 -17.705  1.00 81.24           C  
ATOM    838  HA  ARG A  57      10.406  39.845 -17.345  1.00 81.24           H  
ATOM    839  C   ARG A  57       9.007  40.015 -18.903  1.00 81.24           C  
ATOM    840  CB  ARG A  57      10.033  37.848 -18.121  1.00 81.24           C  
ATOM    841  HB2 ARG A  57       9.466  37.073 -17.605  1.00 81.24           H  
ATOM    842  HB3 ARG A  57       9.898  37.704 -19.193  1.00 81.24           H  
ATOM    843  O   ARG A  57       9.643  40.946 -19.381  1.00 81.24           O  
ATOM    844  CG  ARG A  57      11.506  37.696 -17.781  1.00 81.24           C  
ATOM    845  HG2 ARG A  57      12.021  38.438 -18.391  1.00 81.24           H  
ATOM    846  HG3 ARG A  57      11.662  37.879 -16.718  1.00 81.24           H  
ATOM    847  CD  ARG A  57      12.090  36.344 -18.162  1.00 81.24           C  
ATOM    848  HD2 ARG A  57      11.370  35.558 -17.935  1.00 81.24           H  
ATOM    849  HD3 ARG A  57      12.994  36.181 -17.577  1.00 81.24           H  
ATOM    850  NE  ARG A  57      12.431  36.354 -19.594  1.00 81.24           N  
ATOM    851  HE  ARG A  57      12.230  37.211 -20.088  1.00 81.24           H  
ATOM    852  NH1 ARG A  57      13.235  34.217 -19.735  1.00 81.24           N  
ATOM    853 HH11 ARG A  57      13.017  34.091 -18.757  1.00 81.24           H  
ATOM    854 HH12 ARG A  57      13.554  33.434 -20.286  1.00 81.24           H  
ATOM    855  NH2 ARG A  57      13.186  35.513 -21.560  1.00 81.24           N  
ATOM    856 HH21 ARG A  57      12.903  36.366 -22.020  1.00 81.24           H  
ATOM    857 HH22 ARG A  57      13.501  34.726 -22.110  1.00 81.24           H  
ATOM    858  CZ  ARG A  57      12.950  35.363 -20.288  1.00 81.24           C  
ATOM    859  N   THR A  58       7.814  39.650 -19.361  1.00 83.61           N  
ATOM    860  H   THR A  58       7.380  38.825 -18.972  1.00 83.61           H  
ATOM    861  CA  THR A  58       7.167  40.302 -20.508  1.00 83.61           C  
ATOM    862  HA  THR A  58       7.865  40.325 -21.344  1.00 83.61           H  
ATOM    863  C   THR A  58       6.780  41.746 -20.197  1.00 83.61           C  
ATOM    864  CB  THR A  58       5.939  39.494 -20.944  1.00 83.61           C  
ATOM    865  HB  THR A  58       5.225  39.438 -20.123  1.00 83.61           H  
ATOM    866  O   THR A  58       6.991  42.626 -21.026  1.00 83.61           O  
ATOM    867  CG2 THR A  58       5.251  40.067 -22.182  1.00 83.61           C  
ATOM    868 HG21 THR A  58       4.852  41.058 -21.968  1.00 83.61           H  
ATOM    869 HG22 THR A  58       5.963  40.136 -23.004  1.00 83.61           H  
ATOM    870 HG23 THR A  58       4.424  39.419 -22.475  1.00 83.61           H  
ATOM    871  OG1 THR A  58       6.368  38.194 -21.276  1.00 83.61           O  
ATOM    872  HG1 THR A  58       5.598  37.624 -21.331  1.00 83.61           H  
ATOM    873  N   ALA A  59       6.252  42.010 -19.000  1.00 88.20           N  
ATOM    874  H   ALA A  59       6.069  41.246 -18.365  1.00 88.20           H  
ATOM    875  CA  ALA A  59       5.811  43.348 -18.616  1.00 88.20           C  
ATOM    876  HA  ALA A  59       5.213  43.764 -19.427  1.00 88.20           H  
ATOM    877  C   ALA A  59       6.969  44.330 -18.364  1.00 88.20           C  
ATOM    878  CB  ALA A  59       4.918  43.219 -17.378  1.00 88.20           C  
ATOM    879  HB1 ALA A  59       5.492  42.817 -16.544  1.00 88.20           H  
ATOM    880  HB2 ALA A  59       4.077  42.559 -17.592  1.00 88.20           H  
ATOM    881  HB3 ALA A  59       4.538  44.205 -17.112  1.00 88.20           H  
ATOM    882  O   ALA A  59       6.793  45.532 -18.548  1.00 88.20           O  
ATOM    883  N   THR A  60       8.133  43.838 -17.928  1.00 84.16           N  
ATOM    884  H   THR A  60       8.193  42.846 -17.750  1.00 84.16           H  
ATOM    885  CA  THR A  60       9.271  44.689 -17.527  1.00 84.16           C  
ATOM    886  HA  THR A  60       8.953  45.732 -17.516  1.00 84.16           H  
ATOM    887  C   THR A  60      10.462  44.638 -18.480  1.00 84.16           C  
ATOM    888  CB  THR A  60       9.741  44.358 -16.103  1.00 84.16           C  
ATOM    889  HB  THR A  60      10.538  45.052 -15.835  1.00 84.16           H  
ATOM    890  O   THR A  60      11.309  45.521 -18.428  1.00 84.16           O  
ATOM    891  CG2 THR A  60       8.612  44.507 -15.080  1.00 84.16           C  
ATOM    892 HG21 THR A  60       9.021  44.418 -14.074  1.00 84.16           H  
ATOM    893 HG22 THR A  60       7.848  43.744 -15.226  1.00 84.16           H  
ATOM    894 HG23 THR A  60       8.164  45.495 -15.180  1.00 84.16           H  
ATOM    895  OG1 THR A  60      10.241  43.041 -16.038  1.00 84.16           O  
ATOM    896  HG1 THR A  60       9.493  42.441 -16.076  1.00 84.16           H  
ATOM    897  N   GLY A  61      10.558  43.620 -19.340  1.00 81.59           N  
ATOM    898  H   GLY A  61       9.840  42.910 -19.331  1.00 81.59           H  
ATOM    899  CA  GLY A  61      11.728  43.365 -20.187  1.00 81.59           C  
ATOM    900  HA2 GLY A  61      12.019  44.292 -20.681  1.00 81.59           H  
ATOM    901  HA3 GLY A  61      11.455  42.635 -20.949  1.00 81.59           H  
ATOM    902  C   GLY A  61      12.955  42.828 -19.435  1.00 81.59           C  
ATOM    903  O   GLY A  61      13.953  42.486 -20.069  1.00 81.59           O  
ATOM    904  N   LEU A  62      12.893  42.717 -18.103  1.00 81.43           N  
ATOM    905  H   LEU A  62      12.038  42.993 -17.641  1.00 81.43           H  
ATOM    906  CA  LEU A  62      14.008  42.288 -17.257  1.00 81.43           C  
ATOM    907  HA  LEU A  62      14.915  42.801 -17.577  1.00 81.43           H  
ATOM    908  C   LEU A  62      14.253  40.785 -17.356  1.00 81.43           C  
ATOM    909  CB  LEU A  62      13.712  42.645 -15.793  1.00 81.43           C  
ATOM    910  HB2 LEU A  62      14.500  42.228 -15.166  1.00 81.43           H  
ATOM    911  HB3 LEU A  62      12.778  42.162 -15.503  1.00 81.43           H  
ATOM    912  O   LEU A  62      13.309  40.006 -17.426  1.00 81.43           O  
ATOM    913  CG  LEU A  62      13.610  44.148 -15.494  1.00 81.43           C  
ATOM    914  HG  LEU A  62      12.838  44.603 -16.115  1.00 81.43           H  
ATOM    915  CD1 LEU A  62      13.204  44.299 -14.031  1.00 81.43           C  
ATOM    916 HD11 LEU A  62      13.156  45.352 -13.755  1.00 81.43           H  
ATOM    917 HD12 LEU A  62      12.222  43.849 -13.887  1.00 81.43           H  
ATOM    918 HD13 LEU A  62      13.931  43.802 -13.387  1.00 81.43           H  
ATOM    919  CD2 LEU A  62      14.932  44.871 -15.740  1.00 81.43           C  
ATOM    920 HD21 LEU A  62      15.158  44.900 -16.806  1.00 81.43           H  
ATOM    921 HD22 LEU A  62      15.743  44.376 -15.206  1.00 81.43           H  
ATOM    922 HD23 LEU A  62      14.865  45.899 -15.383  1.00 81.43           H  
ATOM    923  N   LYS A  63      15.507  40.337 -17.256  1.00 76.76           N  
ATOM    924  H   LYS A  63      16.236  41.019 -17.104  1.00 76.76           H  
ATOM    925  CA  LYS A  63      15.800  38.918 -16.996  1.00 76.76           C  
ATOM    926  HA  LYS A  63      15.093  38.296 -17.545  1.00 76.76           H  
ATOM    927  C   LYS A  63      15.607  38.626 -15.510  1.00 76.76           C  
ATOM    928  CB  LYS A  63      17.222  38.552 -17.435  1.00 76.76           C  
ATOM    929  HB2 LYS A  63      17.539  37.672 -16.875  1.00 76.76           H  
ATOM    930  HB3 LYS A  63      17.905  39.367 -17.193  1.00 76.76           H  
ATOM    931  O   LYS A  63      16.390  39.083 -14.691  1.00 76.76           O  
ATOM    932  CG  LYS A  63      17.297  38.217 -18.929  1.00 76.76           C  
ATOM    933  HG2 LYS A  63      17.033  39.096 -19.517  1.00 76.76           H  
ATOM    934  HG3 LYS A  63      16.602  37.408 -19.155  1.00 76.76           H  
ATOM    935  CD  LYS A  63      18.723  37.773 -19.270  1.00 76.76           C  
ATOM    936  HD2 LYS A  63      19.403  38.601 -19.073  1.00 76.76           H  
ATOM    937  HD3 LYS A  63      18.999  36.934 -18.631  1.00 76.76           H  
ATOM    938  CE  LYS A  63      18.835  37.352 -20.737  1.00 76.76           C  
ATOM    939  HE2 LYS A  63      18.525  38.191 -21.360  1.00 76.76           H  
ATOM    940  HE3 LYS A  63      18.151  36.522 -20.917  1.00 76.76           H  
ATOM    941  NZ  LYS A  63      20.228  36.957 -21.066  1.00 76.76           N  
ATOM    942  HZ1 LYS A  63      20.524  36.184 -20.486  1.00 76.76           H  
ATOM    943  HZ2 LYS A  63      20.311  36.687 -22.035  1.00 76.76           H  
ATOM    944  HZ3 LYS A  63      20.856  37.729 -20.896  1.00 76.76           H  
ATOM    945  N   LEU A  64      14.591  37.831 -15.189  1.00 76.67           N  
ATOM    946  H   LEU A  64      13.973  37.524 -15.926  1.00 76.67           H  
ATOM    947  CA  LEU A  64      14.243  37.472 -13.815  1.00 76.67           C  
ATOM    948  HA  LEU A  64      14.795  38.127 -13.141  1.00 76.67           H  
ATOM    949  C   LEU A  64      14.644  36.021 -13.491  1.00 76.67           C  
ATOM    950  CB  LEU A  64      12.743  37.726 -13.600  1.00 76.67           C  
ATOM    951  HB2 LEU A  64      12.183  37.145 -14.333  1.00 76.67           H  
ATOM    952  HB3 LEU A  64      12.462  37.358 -12.613  1.00 76.67           H  
ATOM    953  O   LEU A  64      14.479  35.149 -14.354  1.00 76.67           O  
ATOM    954  CG  LEU A  64      12.340  39.210 -13.719  1.00 76.67           C  
ATOM    955  HG  LEU A  64      12.614  39.579 -14.707  1.00 76.67           H  
ATOM    956  CD1 LEU A  64      10.825  39.334 -13.586  1.00 76.67           C  
ATOM    957 HD11 LEU A  64      10.333  38.683 -14.308  1.00 76.67           H  
ATOM    958 HD12 LEU A  64      10.516  39.065 -12.576  1.00 76.67           H  
ATOM    959 HD13 LEU A  64      10.537  40.366 -13.786  1.00 76.67           H  
ATOM    960  CD2 LEU A  64      12.992  40.104 -12.664  1.00 76.67           C  
ATOM    961 HD21 LEU A  64      12.772  39.744 -11.659  1.00 76.67           H  
ATOM    962 HD22 LEU A  64      12.621  41.124 -12.767  1.00 76.67           H  
ATOM    963 HD23 LEU A  64      14.072  40.140 -12.801  1.00 76.67           H  
ATOM    964  N   PRO A  65      15.153  35.747 -12.275  1.00 63.57           N  
ATOM    965  CA  PRO A  65      15.586  34.415 -11.860  1.00 63.57           C  
ATOM    966  HA  PRO A  65      16.319  34.035 -12.571  1.00 63.57           H  
ATOM    967  C   PRO A  65      14.421  33.421 -11.787  1.00 63.57           C  
ATOM    968  CB  PRO A  65      16.268  34.605 -10.499  1.00 63.57           C  
ATOM    969  HB2 PRO A  65      16.125  33.754  -9.834  1.00 63.57           H  
ATOM    970  HB3 PRO A  65      17.332  34.790 -10.648  1.00 63.57           H  
ATOM    971  O   PRO A  65      13.259  33.793 -11.622  1.00 63.57           O  
ATOM    972  CG  PRO A  65      15.614  35.866  -9.940  1.00 63.57           C  
ATOM    973  HG2 PRO A  65      14.664  35.609  -9.472  1.00 63.57           H  
ATOM    974  HG3 PRO A  65      16.261  36.381  -9.230  1.00 63.57           H  
ATOM    975  CD  PRO A  65      15.362  36.701 -11.191  1.00 63.57           C  
ATOM    976  HD2 PRO A  65      16.240  37.310 -11.407  1.00 63.57           H  
ATOM    977  HD3 PRO A  65      14.494  37.343 -11.038  1.00 63.57           H  
ATOM    978  N   ALA A  66      14.720  32.125 -11.902  1.00 54.87           N  
ATOM    979  H   ALA A  66      15.688  31.852 -11.994  1.00 54.87           H  
ATOM    980  CA  ALA A  66      13.698  31.080 -11.825  1.00 54.87           C  
ATOM    981  HA  ALA A  66      12.898  31.348 -12.515  1.00 54.87           H  
ATOM    982  C   ALA A  66      13.052  30.970 -10.434  1.00 54.87           C  
ATOM    983  CB  ALA A  66      14.308  29.750 -12.280  1.00 54.87           C  
ATOM    984  HB1 ALA A  66      13.546  28.971 -12.260  1.00 54.87           H  
ATOM    985  HB2 ALA A  66      15.116  29.461 -11.608  1.00 54.87           H  
ATOM    986  HB3 ALA A  66      14.699  29.842 -13.294  1.00 54.87           H  
ATOM    987  O   ALA A  66      11.881  30.621 -10.333  1.00 54.87           O  
ATOM    988  N   THR A  67      13.794  31.331  -9.391  1.00 60.77           N  
ATOM    989  H   THR A  67      14.756  31.597  -9.545  1.00 60.77           H  
ATOM    990  CA  THR A  67      13.397  31.340  -7.980  1.00 60.77           C  
ATOM    991  HA  THR A  67      12.663  30.551  -7.814  1.00 60.77           H  
ATOM    992  C   THR A  67      12.737  32.647  -7.541  1.00 60.77           C  
ATOM    993  CB  THR A  67      14.630  31.046  -7.107  1.00 60.77           C  
ATOM    994  HB  THR A  67      14.433  31.258  -6.057  1.00 60.77           H  
ATOM    995  O   THR A  67      12.568  32.852  -6.346  1.00 60.77           O  
ATOM    996  CG2 THR A  67      15.032  29.575  -7.243  1.00 60.77           C  
ATOM    997 HG21 THR A  67      15.896  29.387  -6.606  1.00 60.77           H  
ATOM    998 HG22 THR A  67      15.295  29.340  -8.275  1.00 60.77           H  
ATOM    999 HG23 THR A  67      14.212  28.935  -6.917  1.00 60.77           H  
ATOM   1000  OG1 THR A  67      15.714  31.822  -7.569  1.00 60.77           O  
ATOM   1001  HG1 THR A  67      15.692  32.664  -7.107  1.00 60.77           H  
ATOM   1002  N   LEU A  68      12.309  33.505  -8.480  1.00 74.26           N  
ATOM   1003  H   LEU A  68      12.499  33.263  -9.442  1.00 74.26           H  
ATOM   1004  CA  LEU A  68      11.788  34.858  -8.224  1.00 74.26           C  
ATOM   1005  HA  LEU A  68      12.635  35.515  -8.028  1.00 74.26           H  
ATOM   1006  C   LEU A  68      10.838  34.952  -7.019  1.00 74.26           C  
ATOM   1007  CB  LEU A  68      11.037  35.316  -9.492  1.00 74.26           C  
ATOM   1008  HB2 LEU A  68      11.691  35.207 -10.357  1.00 74.26           H  
ATOM   1009  HB3 LEU A  68      10.179  34.660  -9.641  1.00 74.26           H  
ATOM   1010  O   LEU A  68      10.933  35.872  -6.215  1.00 74.26           O  
ATOM   1011  CG  LEU A  68      10.545  36.774  -9.450  1.00 74.26           C  
ATOM   1012  HG  LEU A  68      10.011  36.975  -8.521  1.00 74.26           H  
ATOM   1013  CD1 LEU A  68      11.727  37.735  -9.580  1.00 74.26           C  
ATOM   1014 HD11 LEU A  68      12.408  37.615  -8.738  1.00 74.26           H  
ATOM   1015 HD12 LEU A  68      12.286  37.525 -10.492  1.00 74.26           H  
ATOM   1016 HD13 LEU A  68      11.382  38.769  -9.601  1.00 74.26           H  
ATOM   1017  CD2 LEU A  68       9.578  37.021 -10.609  1.00 74.26           C  
ATOM   1018 HD21 LEU A  68       9.218  38.049 -10.572  1.00 74.26           H  
ATOM   1019 HD22 LEU A  68       8.723  36.352 -10.516  1.00 74.26           H  
ATOM   1020 HD23 LEU A  68      10.084  36.847 -11.559  1.00 74.26           H  
ATOM   1021  N   VAL A  69       9.915  33.998  -6.915  1.00 77.34           N  
ATOM   1022  H   VAL A  69       9.937  33.263  -7.608  1.00 77.34           H  
ATOM   1023  CA  VAL A  69       8.836  33.963  -5.917  1.00 77.34           C  
ATOM   1024  HA  VAL A  69       8.418  34.965  -5.814  1.00 77.34           H  
ATOM   1025  C   VAL A  69       9.341  33.545  -4.531  1.00 77.34           C  
ATOM   1026  CB  VAL A  69       7.730  33.021  -6.433  1.00 77.34           C  
ATOM   1027  HB  VAL A  69       8.096  31.995  -6.418  1.00 77.34           H  
ATOM   1028  O   VAL A  69       8.723  33.873  -3.525  1.00 77.34           O  
ATOM   1029  CG1 VAL A  69       6.430  33.084  -5.640  1.00 77.34           C  
ATOM   1030 HG11 VAL A  69       5.947  34.046  -5.811  1.00 77.34           H  
ATOM   1031 HG12 VAL A  69       5.757  32.297  -5.979  1.00 77.34           H  
ATOM   1032 HG13 VAL A  69       6.625  32.924  -4.580  1.00 77.34           H  
ATOM   1033  CG2 VAL A  69       7.366  33.396  -7.879  1.00 77.34           C  
ATOM   1034 HG21 VAL A  69       7.320  34.480  -7.982  1.00 77.34           H  
ATOM   1035 HG22 VAL A  69       8.095  32.992  -8.581  1.00 77.34           H  
ATOM   1036 HG23 VAL A  69       6.380  33.003  -8.127  1.00 77.34           H  
ATOM   1037  N   PHE A  70      10.481  32.857  -4.469  1.00 66.32           N  
ATOM   1038  H   PHE A  70      10.984  32.694  -5.329  1.00 66.32           H  
ATOM   1039  CA  PHE A  70      11.184  32.532  -3.228  1.00 66.32           C  
ATOM   1040  HA  PHE A  70      10.461  32.431  -2.419  1.00 66.32           H  
ATOM   1041  C   PHE A  70      12.157  33.648  -2.826  1.00 66.32           C  
ATOM   1042  CB  PHE A  70      11.910  31.188  -3.395  1.00 66.32           C  
ATOM   1043  HB2 PHE A  70      12.681  31.288  -4.159  1.00 66.32           H  
ATOM   1044  HB3 PHE A  70      12.416  30.952  -2.459  1.00 66.32           H  
ATOM   1045  O   PHE A  70      12.244  33.975  -1.645  1.00 66.32           O  
ATOM   1046  CG  PHE A  70      10.995  30.029  -3.749  1.00 66.32           C  
ATOM   1047  CD1 PHE A  70      10.133  29.494  -2.773  1.00 66.32           C  
ATOM   1048  HD1 PHE A  70      10.131  29.905  -1.775  1.00 66.32           H  
ATOM   1049  CD2 PHE A  70      10.987  29.496  -5.052  1.00 66.32           C  
ATOM   1050  HD2 PHE A  70      11.645  29.906  -5.804  1.00 66.32           H  
ATOM   1051  CE1 PHE A  70       9.270  28.432  -3.098  1.00 66.32           C  
ATOM   1052  HE1 PHE A  70       8.602  28.029  -2.351  1.00 66.32           H  
ATOM   1053  CE2 PHE A  70      10.124  28.434  -5.378  1.00 66.32           C  
ATOM   1054  HE2 PHE A  70      10.116  28.030  -6.379  1.00 66.32           H  
ATOM   1055  CZ  PHE A  70       9.265  27.902  -4.400  1.00 66.32           C  
ATOM   1056  HZ  PHE A  70       8.593  27.095  -4.650  1.00 66.32           H  
ATOM   1057  N   ASP A  71      12.831  34.266  -3.802  1.00 71.83           N  
ATOM   1058  H   ASP A  71      12.766  33.887  -4.736  1.00 71.83           H  
ATOM   1059  CA  ASP A  71      13.779  35.367  -3.581  1.00 71.83           C  
ATOM   1060  HA  ASP A  71      14.494  35.071  -2.813  1.00 71.83           H  
ATOM   1061  C   ASP A  71      13.064  36.643  -3.096  1.00 71.83           C  
ATOM   1062  CB  ASP A  71      14.555  35.651  -4.883  1.00 71.83           C  
ATOM   1063  HB2 ASP A  71      15.245  36.476  -4.704  1.00 71.83           H  
ATOM   1064  HB3 ASP A  71      13.848  35.969  -5.650  1.00 71.83           H  
ATOM   1065  O   ASP A  71      13.552  37.353  -2.214  1.00 71.83           O  
ATOM   1066  CG  ASP A  71      15.359  34.455  -5.413  1.00 71.83           C  
ATOM   1067  OD1 ASP A  71      15.868  33.660  -4.597  1.00 71.83           O  
ATOM   1068  OD2 ASP A  71      15.444  34.308  -6.657  1.00 71.83           O  
ATOM   1069  N   TYR A  72      11.871  36.915  -3.641  1.00 82.38           N  
ATOM   1070  H   TYR A  72      11.554  36.311  -4.385  1.00 82.38           H  
ATOM   1071  CA  TYR A  72      11.027  38.060  -3.294  1.00 82.38           C  
ATOM   1072  HA  TYR A  72      11.478  38.598  -2.460  1.00 82.38           H  
ATOM   1073  C   TYR A  72       9.637  37.567  -2.876  1.00 82.38           C  
ATOM   1074  CB  TYR A  72      10.962  39.045  -4.468  1.00 82.38           C  
ATOM   1075  HB2 TYR A  72      10.406  38.596  -5.291  1.00 82.38           H  
ATOM   1076  HB3 TYR A  72      10.422  39.934  -4.143  1.00 82.38           H  
ATOM   1077  O   TYR A  72       8.728  37.533  -3.698  1.00 82.38           O  
ATOM   1078  CG  TYR A  72      12.325  39.453  -4.971  1.00 82.38           C  
ATOM   1079  CD1 TYR A  72      13.108  40.371  -4.246  1.00 82.38           C  
ATOM   1080  HD1 TYR A  72      12.712  40.831  -3.353  1.00 82.38           H  
ATOM   1081  CD2 TYR A  72      12.848  38.819  -6.109  1.00 82.38           C  
ATOM   1082  HD2 TYR A  72      12.255  38.074  -6.620  1.00 82.38           H  
ATOM   1083  CE1 TYR A  72      14.431  40.632  -4.650  1.00 82.38           C  
ATOM   1084  HE1 TYR A  72      15.051  41.305  -4.078  1.00 82.38           H  
ATOM   1085  CE2 TYR A  72      14.162  39.086  -6.525  1.00 82.38           C  
ATOM   1086  HE2 TYR A  72      14.590  38.586  -7.381  1.00 82.38           H  
ATOM   1087  OH  TYR A  72      16.248  40.194  -6.155  1.00 82.38           O  
ATOM   1088  HH  TYR A  72      16.698  40.813  -5.576  1.00 82.38           H  
ATOM   1089  CZ  TYR A  72      14.960  39.980  -5.786  1.00 82.38           C  
ATOM   1090  N   PRO A  73       9.435  37.187  -1.606  1.00 79.66           N  
ATOM   1091  CA  PRO A  73       8.332  36.316  -1.202  1.00 79.66           C  
ATOM   1092  HA  PRO A  73       8.273  35.480  -1.898  1.00 79.66           H  
ATOM   1093  C   PRO A  73       6.944  36.955  -1.190  1.00 79.66           C  
ATOM   1094  CB  PRO A  73       8.734  35.758   0.169  1.00 79.66           C  
ATOM   1095  HB2 PRO A  73       9.282  34.827   0.028  1.00 79.66           H  
ATOM   1096  HB3 PRO A  73       7.882  35.596   0.828  1.00 79.66           H  
ATOM   1097  O   PRO A  73       5.991  36.248  -0.905  1.00 79.66           O  
ATOM   1098  CG  PRO A  73       9.680  36.820   0.721  1.00 79.66           C  
ATOM   1099  HG2 PRO A  73       9.102  37.634   1.159  1.00 79.66           H  
ATOM   1100  HG3 PRO A  73      10.376  36.404   1.449  1.00 79.66           H  
ATOM   1101  CD  PRO A  73      10.398  37.313  -0.528  1.00 79.66           C  
ATOM   1102  HD2 PRO A  73      10.719  38.346  -0.394  1.00 79.66           H  
ATOM   1103  HD3 PRO A  73      11.256  36.673  -0.731  1.00 79.66           H  
ATOM   1104  N   ASN A  74       6.790  38.250  -1.474  1.00 87.37           N  
ATOM   1105  H   ASN A  74       7.587  38.749  -1.842  1.00 87.37           H  
ATOM   1106  CA  ASN A  74       5.492  38.928  -1.529  1.00 87.37           C  
ATOM   1107  HA  ASN A  74       4.745  38.195  -1.833  1.00 87.37           H  
ATOM   1108  C   ASN A  74       5.481  40.049  -2.588  1.00 87.37           C  
ATOM   1109  CB  ASN A  74       5.119  39.422  -0.114  1.00 87.37           C  
ATOM   1110  HB2 ASN A  74       5.119  38.562   0.556  1.00 87.37           H  
ATOM   1111  HB3 ASN A  74       4.104  39.817  -0.105  1.00 87.37           H  
ATOM   1112  O   ASN A  74       6.550  40.472  -3.056  1.00 87.37           O  
ATOM   1113  CG  ASN A  74       6.016  40.490   0.479  1.00 87.37           C  
ATOM   1114  ND2 ASN A  74       6.125  40.502   1.786  1.00 87.37           N  
ATOM   1115 HD21 ASN A  74       6.654  41.250   2.212  1.00 87.37           H  
ATOM   1116 HD22 ASN A  74       5.526  39.895   2.326  1.00 87.37           H  
ATOM   1117  OD1 ASN A  74       6.596  41.341  -0.183  1.00 87.37           O  
ATOM   1118  N   PRO A  75       4.300  40.582  -2.960  1.00 89.21           N  
ATOM   1119  CA  PRO A  75       4.193  41.627  -3.976  1.00 89.21           C  
ATOM   1120  HA  PRO A  75       4.492  41.191  -4.930  1.00 89.21           H  
ATOM   1121  C   PRO A  75       5.051  42.873  -3.712  1.00 89.21           C  
ATOM   1122  CB  PRO A  75       2.705  41.981  -4.028  1.00 89.21           C  
ATOM   1123  HB2 PRO A  75       2.479  42.744  -3.283  1.00 89.21           H  
ATOM   1124  HB3 PRO A  75       2.395  42.322  -5.016  1.00 89.21           H  
ATOM   1125  O   PRO A  75       5.651  43.410  -4.643  1.00 89.21           O  
ATOM   1126  CG  PRO A  75       2.022  40.675  -3.637  1.00 89.21           C  
ATOM   1127  HG2 PRO A  75       1.026  40.846  -3.228  1.00 89.21           H  
ATOM   1128  HG3 PRO A  75       1.967  40.016  -4.504  1.00 89.21           H  
ATOM   1129  CD  PRO A  75       2.972  40.095  -2.594  1.00 89.21           C  
ATOM   1130  HD2 PRO A  75       2.914  39.007  -2.609  1.00 89.21           H  
ATOM   1131  HD3 PRO A  75       2.690  40.470  -1.611  1.00 89.21           H  
ATOM   1132  N   GLN A  76       5.151  43.336  -2.460  1.00 87.60           N  
ATOM   1133  H   GLN A  76       4.634  42.868  -1.729  1.00 87.60           H  
ATOM   1134  CA  GLN A  76       5.923  44.536  -2.114  1.00 87.60           C  
ATOM   1135  HA  GLN A  76       5.660  45.326  -2.818  1.00 87.60           H  
ATOM   1136  C   GLN A  76       7.440  44.340  -2.229  1.00 87.60           C  
ATOM   1137  CB  GLN A  76       5.526  44.994  -0.704  1.00 87.60           C  
ATOM   1138  HB2 GLN A  76       4.443  45.111  -0.673  1.00 87.60           H  
ATOM   1139  HB3 GLN A  76       5.809  44.229   0.019  1.00 87.60           H  
ATOM   1140  O   GLN A  76       8.164  45.280  -2.579  1.00 87.60           O  
ATOM   1141  CG  GLN A  76       6.175  46.333  -0.310  1.00 87.60           C  
ATOM   1142  HG2 GLN A  76       5.908  47.094  -1.044  1.00 87.60           H  
ATOM   1143  HG3 GLN A  76       7.259  46.227  -0.299  1.00 87.60           H  
ATOM   1144  CD  GLN A  76       5.737  46.819   1.068  1.00 87.60           C  
ATOM   1145  NE2 GLN A  76       6.454  47.742   1.671  1.00 87.60           N  
ATOM   1146 HE21 GLN A  76       6.080  48.035   2.562  1.00 87.60           H  
ATOM   1147 HE22 GLN A  76       7.214  48.218   1.207  1.00 87.60           H  
ATOM   1148  OE1 GLN A  76       4.759  46.384   1.639  1.00 87.60           O  
ATOM   1149  N   ALA A  77       7.946  43.150  -1.906  1.00 89.09           N  
ATOM   1150  H   ALA A  77       7.320  42.423  -1.593  1.00 89.09           H  
ATOM   1151  CA  ALA A  77       9.347  42.800  -2.111  1.00 89.09           C  
ATOM   1152  HA  ALA A  77       9.983  43.568  -1.670  1.00 89.09           H  
ATOM   1153  C   ALA A  77       9.669  42.744  -3.608  1.00 89.09           C  
ATOM   1154  CB  ALA A  77       9.638  41.470  -1.407  1.00 89.09           C  
ATOM   1155  HB1 ALA A  77       9.430  41.557  -0.341  1.00 89.09           H  
ATOM   1156  HB2 ALA A  77       9.013  40.679  -1.823  1.00 89.09           H  
ATOM   1157  HB3 ALA A  77      10.685  41.201  -1.546  1.00 89.09           H  
ATOM   1158  O   ALA A  77      10.634  43.372  -4.047  1.00 89.09           O  
ATOM   1159  N   LEU A  78       8.812  42.083  -4.392  1.00 91.36           N  
ATOM   1160  H   LEU A  78       8.044  41.585  -3.964  1.00 91.36           H  
ATOM   1161  CA  LEU A  78       8.997  41.961  -5.833  1.00 91.36           C  
ATOM   1162  HA  LEU A  78       9.995  41.557  -6.003  1.00 91.36           H  
ATOM   1163  C   LEU A  78       8.941  43.330  -6.531  1.00 91.36           C  
ATOM   1164  CB  LEU A  78       7.967  40.953  -6.373  1.00 91.36           C  
ATOM   1165  HB2 LEU A  78       6.964  41.304  -6.130  1.00 91.36           H  
ATOM   1166  HB3 LEU A  78       8.119  40.001  -5.864  1.00 91.36           H  
ATOM   1167  O   LEU A  78       9.826  43.652  -7.317  1.00 91.36           O  
ATOM   1168  CG  LEU A  78       8.051  40.718  -7.891  1.00 91.36           C  
ATOM   1169  HG  LEU A  78       7.777  41.635  -8.412  1.00 91.36           H  
ATOM   1170  CD1 LEU A  78       9.447  40.293  -8.346  1.00 91.36           C  
ATOM   1171 HD11 LEU A  78       9.428  40.082  -9.415  1.00 91.36           H  
ATOM   1172 HD12 LEU A  78       9.764  39.406  -7.796  1.00 91.36           H  
ATOM   1173 HD13 LEU A  78      10.165  41.096  -8.181  1.00 91.36           H  
ATOM   1174  CD2 LEU A  78       7.071  39.618  -8.302  1.00 91.36           C  
ATOM   1175 HD21 LEU A  78       6.062  39.884  -7.986  1.00 91.36           H  
ATOM   1176 HD22 LEU A  78       7.081  39.501  -9.385  1.00 91.36           H  
ATOM   1177 HD23 LEU A  78       7.351  38.674  -7.834  1.00 91.36           H  
ATOM   1178  N   ALA A  79       7.976  44.190  -6.197  1.00 89.36           N  
ATOM   1179  H   ALA A  79       7.245  43.876  -5.574  1.00 89.36           H  
ATOM   1180  CA  ALA A  79       7.864  45.526  -6.790  1.00 89.36           C  
ATOM   1181  HA  ALA A  79       7.778  45.419  -7.871  1.00 89.36           H  
ATOM   1182  C   ALA A  79       9.087  46.422  -6.514  1.00 89.36           C  
ATOM   1183  CB  ALA A  79       6.580  46.177  -6.268  1.00 89.36           C  
ATOM   1184  HB1 ALA A  79       6.624  46.284  -5.185  1.00 89.36           H  
ATOM   1185  HB2 ALA A  79       5.726  45.553  -6.531  1.00 89.36           H  
ATOM   1186  HB3 ALA A  79       6.453  47.159  -6.723  1.00 89.36           H  
ATOM   1187  O   ALA A  79       9.534  47.148  -7.404  1.00 89.36           O  
ATOM   1188  N   ARG A  80       9.658  46.362  -5.299  1.00 86.83           N  
ATOM   1189  H   ARG A  80       9.264  45.723  -4.624  1.00 86.83           H  
ATOM   1190  CA  ARG A  80      10.901  47.085  -4.969  1.00 86.83           C  
ATOM   1191  HA  ARG A  80      10.790  48.137  -5.232  1.00 86.83           H  
ATOM   1192  C   ARG A  80      12.073  46.595  -5.807  1.00 86.83           C  
ATOM   1193  CB  ARG A  80      11.246  46.951  -3.481  1.00 86.83           C  
ATOM   1194  HB2 ARG A  80      12.317  47.111  -3.353  1.00 86.83           H  
ATOM   1195  HB3 ARG A  80      11.010  45.945  -3.135  1.00 86.83           H  
ATOM   1196  O   ARG A  80      12.795  47.421  -6.353  1.00 86.83           O  
ATOM   1197  CG  ARG A  80      10.513  47.999  -2.641  1.00 86.83           C  
ATOM   1198  HG2 ARG A  80      10.792  48.992  -2.993  1.00 86.83           H  
ATOM   1199  HG3 ARG A  80       9.435  47.875  -2.747  1.00 86.83           H  
ATOM   1200  CD  ARG A  80      10.897  47.877  -1.166  1.00 86.83           C  
ATOM   1201  HD2 ARG A  80      10.562  48.774  -0.647  1.00 86.83           H  
ATOM   1202  HD3 ARG A  80      11.982  47.813  -1.088  1.00 86.83           H  
ATOM   1203  NE  ARG A  80      10.251  46.707  -0.545  1.00 86.83           N  
ATOM   1204  HE  ARG A  80       9.458  46.320  -1.037  1.00 86.83           H  
ATOM   1205  NH1 ARG A  80      11.805  46.316   1.105  1.00 86.83           N  
ATOM   1206 HH11 ARG A  80      12.122  45.761   1.886  1.00 86.83           H  
ATOM   1207 HH12 ARG A  80      12.425  46.990   0.678  1.00 86.83           H  
ATOM   1208  NH2 ARG A  80       9.909  45.143   1.074  1.00 86.83           N  
ATOM   1209 HH21 ARG A  80      10.213  44.658   1.905  1.00 86.83           H  
ATOM   1210 HH22 ARG A  80       9.028  44.888   0.651  1.00 86.83           H  
ATOM   1211  CZ  ARG A  80      10.657  46.065   0.537  1.00 86.83           C  
ATOM   1212  N   HIS A  81      12.215  45.279  -5.946  1.00 88.58           N  
ATOM   1213  H   HIS A  81      11.577  44.656  -5.473  1.00 88.58           H  
ATOM   1214  CA  HIS A  81      13.266  44.704  -6.775  1.00 88.58           C  
ATOM   1215  HA  HIS A  81      14.233  45.043  -6.403  1.00 88.58           H  
ATOM   1216  C   HIS A  81      13.159  45.164  -8.234  1.00 88.58           C  
ATOM   1217  CB  HIS A  81      13.210  43.183  -6.660  1.00 88.58           C  
ATOM   1218  HB2 HIS A  81      12.207  42.825  -6.894  1.00 88.58           H  
ATOM   1219  HB3 HIS A  81      13.441  42.902  -5.633  1.00 88.58           H  
ATOM   1220  O   HIS A  81      14.132  45.663  -8.791  1.00 88.58           O  
ATOM   1221  CG  HIS A  81      14.184  42.516  -7.589  1.00 88.58           C  
ATOM   1222  CD2 HIS A  81      13.882  41.583  -8.544  1.00 88.58           C  
ATOM   1223  HD2 HIS A  81      12.905  41.166  -8.736  1.00 88.58           H  
ATOM   1224  ND1 HIS A  81      15.531  42.784  -7.696  1.00 88.58           N  
ATOM   1225  HD1 HIS A  81      16.044  43.532  -7.251  1.00 88.58           H  
ATOM   1226  CE1 HIS A  81      16.029  42.015  -8.679  1.00 88.58           C  
ATOM   1227  HE1 HIS A  81      17.047  42.052  -9.038  1.00 88.58           H  
ATOM   1228  NE2 HIS A  81      15.057  41.266  -9.227  1.00 88.58           N  
ATOM   1229  N   LEU A  82      11.961  45.098  -8.823  1.00 88.76           N  
ATOM   1230  H   LEU A  82      11.203  44.658  -8.320  1.00 88.76           H  
ATOM   1231  CA  LEU A  82      11.736  45.553 -10.198  1.00 88.76           C  
ATOM   1232  HA  LEU A  82      12.394  44.997 -10.866  1.00 88.76           H  
ATOM   1233  C   LEU A  82      12.079  47.039 -10.390  1.00 88.76           C  
ATOM   1234  CB  LEU A  82      10.270  45.297 -10.588  1.00 88.76           C  
ATOM   1235  HB2 LEU A  82       9.631  45.813  -9.870  1.00 88.76           H  
ATOM   1236  HB3 LEU A  82      10.093  45.740 -11.568  1.00 88.76           H  
ATOM   1237  O   LEU A  82      12.611  47.419 -11.431  1.00 88.76           O  
ATOM   1238  CG  LEU A  82       9.850  43.816 -10.644  1.00 88.76           C  
ATOM   1239  HG  LEU A  82      10.055  43.332  -9.689  1.00 88.76           H  
ATOM   1240  CD1 LEU A  82       8.347  43.738 -10.911  1.00 88.76           C  
ATOM   1241 HD11 LEU A  82       8.032  42.695 -10.925  1.00 88.76           H  
ATOM   1242 HD12 LEU A  82       8.107  44.202 -11.868  1.00 88.76           H  
ATOM   1243 HD13 LEU A  82       7.807  44.252 -10.116  1.00 88.76           H  
ATOM   1244  CD2 LEU A  82      10.580  43.014 -11.717  1.00 88.76           C  
ATOM   1245 HD21 LEU A  82      10.379  43.429 -12.704  1.00 88.76           H  
ATOM   1246 HD22 LEU A  82      10.245  41.977 -11.688  1.00 88.76           H  
ATOM   1247 HD23 LEU A  82      11.654  43.029 -11.529  1.00 88.76           H  
ATOM   1248  N   ARG A  83      11.796  47.892  -9.396  1.00 83.97           N  
ATOM   1249  H   ARG A  83      11.353  47.521  -8.568  1.00 83.97           H  
ATOM   1250  CA  ARG A  83      12.147  49.321  -9.444  1.00 83.97           C  
ATOM   1251  HA  ARG A  83      11.739  49.760 -10.355  1.00 83.97           H  
ATOM   1252  C   ARG A  83      13.658  49.522  -9.501  1.00 83.97           C  
ATOM   1253  CB  ARG A  83      11.574  50.033  -8.211  1.00 83.97           C  
ATOM   1254  HB2 ARG A  83      10.510  49.820  -8.110  1.00 83.97           H  
ATOM   1255  HB3 ARG A  83      12.066  49.620  -7.330  1.00 83.97           H  
ATOM   1256  O   ARG A  83      14.131  50.343 -10.285  1.00 83.97           O  
ATOM   1257  CG  ARG A  83      11.784  51.558  -8.265  1.00 83.97           C  
ATOM   1258  HG2 ARG A  83      12.779  51.808  -8.633  1.00 83.97           H  
ATOM   1259  HG3 ARG A  83      11.051  51.997  -8.942  1.00 83.97           H  
ATOM   1260  CD  ARG A  83      11.637  52.181  -6.878  1.00 83.97           C  
ATOM   1261  HD2 ARG A  83      11.731  53.262  -6.974  1.00 83.97           H  
ATOM   1262  HD3 ARG A  83      10.645  51.944  -6.494  1.00 83.97           H  
ATOM   1263  NE  ARG A  83      12.676  51.673  -5.960  1.00 83.97           N  
ATOM   1264  HE  ARG A  83      13.421  51.108  -6.342  1.00 83.97           H  
ATOM   1265  NH1 ARG A  83      11.846  52.534  -4.009  1.00 83.97           N  
ATOM   1266 HH11 ARG A  83      11.929  52.654  -3.009  1.00 83.97           H  
ATOM   1267 HH12 ARG A  83      11.146  53.018  -4.552  1.00 83.97           H  
ATOM   1268  NH2 ARG A  83      13.672  51.213  -4.003  1.00 83.97           N  
ATOM   1269 HH21 ARG A  83      14.319  50.665  -4.551  1.00 83.97           H  
ATOM   1270 HH22 ARG A  83      13.815  51.292  -3.006  1.00 83.97           H  
ATOM   1271  CZ  ARG A  83      12.724  51.812  -4.656  1.00 83.97           C  
ATOM   1272  N   ASP A  84      14.384  48.810  -8.648  1.00 81.19           N  
ATOM   1273  H   ASP A  84      13.918  48.142  -8.050  1.00 81.19           H  
ATOM   1274  CA  ASP A  84      15.830  48.962  -8.517  1.00 81.19           C  
ATOM   1275  HA  ASP A  84      16.062  50.022  -8.410  1.00 81.19           H  
ATOM   1276  C   ASP A  84      16.547  48.485  -9.791  1.00 81.19           C  
ATOM   1277  CB  ASP A  84      16.302  48.252  -7.235  1.00 81.19           C  
ATOM   1278  HB2 ASP A  84      16.013  47.202  -7.280  1.00 81.19           H  
ATOM   1279  HB3 ASP A  84      17.390  48.300  -7.195  1.00 81.19           H  
ATOM   1280  O   ASP A  84      17.471  49.154 -10.250  1.00 81.19           O  
ATOM   1281  CG  ASP A  84      15.746  48.876  -5.936  1.00 81.19           C  
ATOM   1282  OD1 ASP A  84      15.193  50.011  -5.954  1.00 81.19           O  
ATOM   1283  OD2 ASP A  84      15.863  48.236  -4.868  1.00 81.19           O  
ATOM   1284  N   GLU A  85      16.044  47.423 -10.429  1.00 82.87           N  
ATOM   1285  H   GLU A  85      15.324  46.885  -9.969  1.00 82.87           H  
ATOM   1286  CA  GLU A  85      16.542  46.931 -11.722  1.00 82.87           C  
ATOM   1287  HA  GLU A  85      17.627  46.828 -11.677  1.00 82.87           H  
ATOM   1288  C   GLU A  85      16.247  47.882 -12.900  1.00 82.87           C  
ATOM   1289  CB  GLU A  85      15.929  45.550 -12.002  1.00 82.87           C  
ATOM   1290  HB2 GLU A  85      14.852  45.603 -11.845  1.00 82.87           H  
ATOM   1291  HB3 GLU A  85      16.098  45.293 -13.048  1.00 82.87           H  
ATOM   1292  O   GLU A  85      17.051  47.997 -13.819  1.00 82.87           O  
ATOM   1293  CG  GLU A  85      16.503  44.427 -11.127  1.00 82.87           C  
ATOM   1294  HG2 GLU A  85      16.324  44.666 -10.078  1.00 82.87           H  
ATOM   1295  HG3 GLU A  85      15.960  43.509 -11.352  1.00 82.87           H  
ATOM   1296  CD  GLU A  85      18.002  44.191 -11.366  1.00 82.87           C  
ATOM   1297  OE1 GLU A  85      18.740  44.105 -10.357  1.00 82.87           O  
ATOM   1298  OE2 GLU A  85      18.399  44.088 -12.549  1.00 82.87           O  
ATOM   1299  N   LEU A  86      15.117  48.601 -12.892  1.00 78.18           N  
ATOM   1300  H   LEU A  86      14.467  48.443 -12.135  1.00 78.18           H  
ATOM   1301  CA  LEU A  86      14.744  49.518 -13.985  1.00 78.18           C  
ATOM   1302  HA  LEU A  86      15.116  49.108 -14.925  1.00 78.18           H  
ATOM   1303  C   LEU A  86      15.370  50.922 -13.869  1.00 78.18           C  
ATOM   1304  CB  LEU A  86      13.206  49.613 -14.058  1.00 78.18           C  
ATOM   1305  HB2 LEU A  86      12.927  50.446 -14.702  1.00 78.18           H  
ATOM   1306  HB3 LEU A  86      12.832  49.825 -13.056  1.00 78.18           H  
ATOM   1307  O   LEU A  86      15.457  51.645 -14.862  1.00 78.18           O  
ATOM   1308  CG  LEU A  86      12.530  48.338 -14.596  1.00 78.18           C  
ATOM   1309  HG  LEU A  86      12.955  47.468 -14.095  1.00 78.18           H  
ATOM   1310  CD1 LEU A  86      11.025  48.360 -14.318  1.00 78.18           C  
ATOM   1311 HD11 LEU A  86      10.853  48.518 -13.253  1.00 78.18           H  
ATOM   1312 HD12 LEU A  86      10.600  47.395 -14.595  1.00 78.18           H  
ATOM   1313 HD13 LEU A  86      10.545  49.144 -14.903  1.00 78.18           H  
ATOM   1314  CD2 LEU A  86      12.717  48.179 -16.107  1.00 78.18           C  
ATOM   1315 HD21 LEU A  86      12.211  47.277 -16.449  1.00 78.18           H  
ATOM   1316 HD22 LEU A  86      13.777  48.073 -16.342  1.00 78.18           H  
ATOM   1317 HD23 LEU A  86      12.319  49.044 -16.639  1.00 78.18           H  
ATOM   1318  N   GLY A  87      15.747  51.365 -12.666  1.00 61.07           N  
ATOM   1319  H   GLY A  87      15.642  50.734 -11.884  1.00 61.07           H  
ATOM   1320  CA  GLY A  87      16.192  52.741 -12.411  1.00 61.07           C  
ATOM   1321  HA2 GLY A  87      15.543  53.434 -12.947  1.00 61.07           H  
ATOM   1322  HA3 GLY A  87      16.090  52.932 -11.343  1.00 61.07           H  
ATOM   1323  C   GLY A  87      17.644  53.053 -12.800  1.00 61.07           C  
ATOM   1324  O   GLY A  87      17.985  54.220 -13.003  1.00 61.07           O  
ATOM   1325  N   THR A  88      18.512  52.049 -12.903  1.00 48.85           N  
ATOM   1326  H   THR A  88      18.196  51.102 -12.752  1.00 48.85           H  
ATOM   1327  CA  THR A  88      19.959  52.219 -13.129  1.00 48.85           C  
ATOM   1328  HA  THR A  88      20.314  52.997 -12.454  1.00 48.85           H  
ATOM   1329  C   THR A  88      20.318  52.703 -14.536  1.00 48.85           C  
ATOM   1330  CB  THR A  88      20.728  50.920 -12.804  1.00 48.85           C  
ATOM   1331  HB  THR A  88      21.544  50.780 -13.513  1.00 48.85           H  
ATOM   1332  O   THR A  88      21.271  53.470 -14.670  1.00 48.85           O  
ATOM   1333  CG2 THR A  88      21.310  50.959 -11.392  1.00 48.85           C  
ATOM   1334 HG21 THR A  88      20.505  51.076 -10.667  1.00 48.85           H  
ATOM   1335 HG22 THR A  88      22.010  51.791 -11.304  1.00 48.85           H  
ATOM   1336 HG23 THR A  88      21.838  50.027 -11.190  1.00 48.85           H  
ATOM   1337  OG1 THR A  88      19.855  49.819 -12.870  1.00 48.85           O  
ATOM   1338  HG1 THR A  88      20.298  49.006 -12.616  1.00 48.85           H  
ATOM   1339  N   GLU A  89      19.566  52.340 -15.579  1.00 39.64           N  
ATOM   1340  H   GLU A  89      18.826  51.668 -15.433  1.00 39.64           H  
ATOM   1341  CA  GLU A  89      19.897  52.735 -16.962  1.00 39.64           C  
ATOM   1342  HA  GLU A  89      20.972  52.635 -17.110  1.00 39.64           H  
ATOM   1343  C   GLU A  89      19.564  54.198 -17.304  1.00 39.64           C  
ATOM   1344  CB  GLU A  89      19.203  51.809 -17.974  1.00 39.64           C  
ATOM   1345  HB2 GLU A  89      18.168  51.646 -17.671  1.00 39.64           H  
ATOM   1346  HB3 GLU A  89      19.198  52.308 -18.943  1.00 39.64           H  
ATOM   1347  O   GLU A  89      20.193  54.784 -18.182  1.00 39.64           O  
ATOM   1348  CG  GLU A  89      19.925  50.465 -18.152  1.00 39.64           C  
ATOM   1349  HG2 GLU A  89      20.989  50.658 -18.289  1.00 39.64           H  
ATOM   1350  HG3 GLU A  89      19.805  49.874 -17.244  1.00 39.64           H  
ATOM   1351  CD  GLU A  89      19.396  49.676 -19.364  1.00 39.64           C  
ATOM   1352  OE1 GLU A  89      20.197  48.908 -19.946  1.00 39.64           O  
ATOM   1353  OE2 GLU A  89      18.211  49.866 -19.723  1.00 39.64           O  
ATOM   1354  N   VAL A  90      18.602  54.839 -16.628  1.00 35.62           N  
ATOM   1355  H   VAL A  90      18.132  54.337 -15.888  1.00 35.62           H  
ATOM   1356  CA  VAL A  90      18.047  56.129 -17.103  1.00 35.62           C  
ATOM   1357  HA  VAL A  90      18.104  56.085 -18.190  1.00 35.62           H  
ATOM   1358  C   VAL A  90      18.887  57.358 -16.719  1.00 35.62           C  
ATOM   1359  CB  VAL A  90      16.546  56.301 -16.775  1.00 35.62           C  
ATOM   1360  HB  VAL A  90      16.425  56.557 -15.723  1.00 35.62           H  
ATOM   1361  O   VAL A  90      18.502  58.490 -16.998  1.00 35.62           O  
ATOM   1362  CG1 VAL A  90      15.919  57.412 -17.642  1.00 35.62           C  
ATOM   1363 HG11 VAL A  90      16.437  57.485 -18.598  1.00 35.62           H  
ATOM   1364 HG12 VAL A  90      14.872  57.208 -17.868  1.00 35.62           H  
ATOM   1365 HG13 VAL A  90      15.994  58.371 -17.129  1.00 35.62           H  
ATOM   1366  CG2 VAL A  90      15.753  55.011 -17.040  1.00 35.62           C  
ATOM   1367 HG21 VAL A  90      15.898  54.690 -18.072  1.00 35.62           H  
ATOM   1368 HG22 VAL A  90      16.084  54.213 -16.375  1.00 35.62           H  
ATOM   1369 HG23 VAL A  90      14.690  55.166 -16.853  1.00 35.62           H  
ATOM   1370  N   ARG A  91      20.086  57.191 -16.148  1.00 34.66           N  
ATOM   1371  H   ARG A  91      20.400  56.239 -16.019  1.00 34.66           H  
ATOM   1372  CA  ARG A  91      21.046  58.301 -15.947  1.00 34.66           C  
ATOM   1373  HA  ARG A  91      20.486  59.178 -15.619  1.00 34.66           H  
ATOM   1374  C   ARG A  91      21.716  58.781 -17.252  1.00 34.66           C  
ATOM   1375  CB  ARG A  91      22.067  57.941 -14.854  1.00 34.66           C  
ATOM   1376  HB2 ARG A  91      22.966  58.546 -14.969  1.00 34.66           H  
ATOM   1377  HB3 ARG A  91      22.359  56.896 -14.954  1.00 34.66           H  
ATOM   1378  O   ARG A  91      22.809  59.339 -17.206  1.00 34.66           O  
ATOM   1379  CG  ARG A  91      21.536  58.208 -13.443  1.00 34.66           C  
ATOM   1380  HG2 ARG A  91      20.708  57.535 -13.224  1.00 34.66           H  
ATOM   1381  HG3 ARG A  91      21.199  59.242 -13.370  1.00 34.66           H  
ATOM   1382  CD  ARG A  91      22.684  57.975 -12.455  1.00 34.66           C  
ATOM   1383  HD2 ARG A  91      23.533  58.589 -12.754  1.00 34.66           H  
ATOM   1384  HD3 ARG A  91      22.973  56.925 -12.510  1.00 34.66           H  
ATOM   1385  NE  ARG A  91      22.307  58.317 -11.073  1.00 34.66           N  
ATOM   1386  HE  ARG A  91      21.373  58.678 -10.935  1.00 34.66           H  
ATOM   1387  NH1 ARG A  91      24.276  57.657 -10.098  1.00 34.66           N  
ATOM   1388 HH11 ARG A  91      24.605  57.370 -11.009  1.00 34.66           H  
ATOM   1389 HH12 ARG A  91      24.840  57.491  -9.277  1.00 34.66           H  
ATOM   1390  NH2 ARG A  91      22.636  58.479  -8.825  1.00 34.66           N  
ATOM   1391 HH21 ARG A  91      21.694  58.825  -8.717  1.00 34.66           H  
ATOM   1392 HH22 ARG A  91      23.219  58.329  -8.013  1.00 34.66           H  
ATOM   1393  CZ  ARG A  91      23.072  58.152 -10.009  1.00 34.66           C  
ATOM   1394  N   GLY A  92      21.087  58.559 -18.406  1.00 30.59           N  
ATOM   1395  H   GLY A  92      20.159  58.161 -18.359  1.00 30.59           H  
ATOM   1396  CA  GLY A  92      21.549  59.081 -19.690  1.00 30.59           C  
ATOM   1397  HA2 GLY A  92      22.544  58.685 -19.894  1.00 30.59           H  
ATOM   1398  HA3 GLY A  92      20.878  58.754 -20.484  1.00 30.59           H  
ATOM   1399  C   GLY A  92      21.614  60.613 -19.711  1.00 30.59           C  
ATOM   1400  O   GLY A  92      20.897  61.292 -18.972  1.00 30.59           O  
ATOM   1401  N   GLU A  93      22.499  61.150 -20.553  1.00 31.16           N  
ATOM   1402  H   GLU A  93      23.042  60.536 -21.143  1.00 31.16           H  
ATOM   1403  CA  GLU A  93      22.775  62.586 -20.658  1.00 31.16           C  
ATOM   1404  HA  GLU A  93      23.119  62.931 -19.683  1.00 31.16           H  
ATOM   1405  C   GLU A  93      21.528  63.405 -21.020  1.00 31.16           C  
ATOM   1406  CB  GLU A  93      23.898  62.850 -21.677  1.00 31.16           C  
ATOM   1407  HB2 GLU A  93      23.709  62.263 -22.576  1.00 31.16           H  
ATOM   1408  HB3 GLU A  93      23.887  63.907 -21.945  1.00 31.16           H  
ATOM   1409  O   GLU A  93      20.761  63.066 -21.924  1.00 31.16           O  
ATOM   1410  CG  GLU A  93      25.285  62.523 -21.103  1.00 31.16           C  
ATOM   1411  HG2 GLU A  93      25.440  63.131 -20.212  1.00 31.16           H  
ATOM   1412  HG3 GLU A  93      25.303  61.476 -20.801  1.00 31.16           H  
ATOM   1413  CD  GLU A  93      26.426  62.771 -22.104  1.00 31.16           C  
ATOM   1414  OE1 GLU A  93      27.523  63.154 -21.639  1.00 31.16           O  
ATOM   1415  OE2 GLU A  93      26.203  62.560 -23.317  1.00 31.16           O  
ATOM   1416  N   ALA A  94      21.341  64.518 -20.306  1.00 37.13           N  
ATOM   1417  H   ALA A  94      22.024  64.755 -19.601  1.00 37.13           H  
ATOM   1418  CA  ALA A  94      20.236  65.441 -20.522  1.00 37.13           C  
ATOM   1419  HA  ALA A  94      19.312  64.875 -20.402  1.00 37.13           H  
ATOM   1420  C   ALA A  94      20.313  66.061 -21.937  1.00 37.13           C  
ATOM   1421  CB  ALA A  94      20.270  66.512 -19.424  1.00 37.13           C  
ATOM   1422  HB1 ALA A  94      21.199  67.078 -19.488  1.00 37.13           H  
ATOM   1423  HB2 ALA A  94      19.430  67.194 -19.557  1.00 37.13           H  
ATOM   1424  HB3 ALA A  94      20.196  66.042 -18.444  1.00 37.13           H  
ATOM   1425  O   ALA A  94      21.360  66.609 -22.295  1.00 37.13           O  
ATOM   1426  N   PRO A  95      19.232  66.026 -22.741  1.00 37.55           N  
ATOM   1427  CA  PRO A  95      19.231  66.585 -24.092  1.00 37.55           C  
ATOM   1428  HA  PRO A  95      19.943  66.019 -24.692  1.00 37.55           H  
ATOM   1429  C   PRO A  95      19.615  68.073 -24.100  1.00 37.55           C  
ATOM   1430  CB  PRO A  95      17.818  66.357 -24.641  1.00 37.55           C  
ATOM   1431  HB2 PRO A  95      17.833  66.120 -25.705  1.00 37.55           H  
ATOM   1432  HB3 PRO A  95      17.197  67.234 -24.458  1.00 37.55           H  
ATOM   1433  O   PRO A  95      19.074  68.871 -23.334  1.00 37.55           O  
ATOM   1434  CG  PRO A  95      17.285  65.192 -23.811  1.00 37.55           C  
ATOM   1435  HG2 PRO A  95      17.607  64.252 -24.260  1.00 37.55           H  
ATOM   1436  HG3 PRO A  95      16.200  65.220 -23.720  1.00 37.55           H  
ATOM   1437  CD  PRO A  95      17.971  65.363 -22.461  1.00 37.55           C  
ATOM   1438  HD2 PRO A  95      17.364  65.994 -21.811  1.00 37.55           H  
ATOM   1439  HD3 PRO A  95      18.120  64.381 -22.014  1.00 37.55           H  
ATOM   1440  N   SER A  96      20.554  68.444 -24.975  1.00 43.02           N  
ATOM   1441  H   SER A  96      20.966  67.719 -25.543  1.00 43.02           H  
ATOM   1442  CA  SER A  96      21.081  69.810 -25.103  1.00 43.02           C  
ATOM   1443  HA  SER A  96      21.547  70.087 -24.157  1.00 43.02           H  
ATOM   1444  C   SER A  96      19.987  70.837 -25.425  1.00 43.02           C  
ATOM   1445  CB  SER A  96      22.159  69.829 -26.193  1.00 43.02           C  
ATOM   1446  HB2 SER A  96      23.046  69.310 -25.829  1.00 43.02           H  
ATOM   1447  HB3 SER A  96      21.782  69.301 -27.069  1.00 43.02           H  
ATOM   1448  O   SER A  96      19.169  70.629 -26.322  1.00 43.02           O  
ATOM   1449  OG  SER A  96      22.501  71.146 -26.585  1.00 43.02           O  
ATOM   1450  HG  SER A  96      23.192  71.080 -27.248  1.00 43.02           H  
ATOM   1451  N   ALA A  97      20.027  71.990 -24.747  1.00 49.98           N  
ATOM   1452  H   ALA A  97      20.722  72.080 -24.020  1.00 49.98           H  
ATOM   1453  CA  ALA A  97      19.088  73.099 -24.940  1.00 49.98           C  
ATOM   1454  HA  ALA A  97      18.083  72.745 -24.711  1.00 49.98           H  
ATOM   1455  C   ALA A  97      19.063  73.651 -26.382  1.00 49.98           C  
ATOM   1456  CB  ALA A  97      19.464  74.206 -23.944  1.00 49.98           C  
ATOM   1457  HB1 ALA A  97      19.421  73.819 -22.926  1.00 49.98           H  
ATOM   1458  HB2 ALA A  97      18.758  75.031 -24.037  1.00 49.98           H  
ATOM   1459  HB3 ALA A  97      20.469  74.574 -24.152  1.00 49.98           H  
ATOM   1460  O   ALA A  97      18.033  74.159 -26.823  1.00 49.98           O  
ATOM   1461  N   LEU A  98      20.176  73.541 -27.121  1.00 54.25           N  
ATOM   1462  H   LEU A  98      20.957  73.039 -26.725  1.00 54.25           H  
ATOM   1463  CA  LEU A  98      20.312  74.078 -28.482  1.00 54.25           C  
ATOM   1464  HA  LEU A  98      20.027  75.131 -28.478  1.00 54.25           H  
ATOM   1465  C   LEU A  98      19.375  73.393 -29.487  1.00 54.25           C  
ATOM   1466  CB  LEU A  98      21.777  73.952 -28.940  1.00 54.25           C  
ATOM   1467  HB2 LEU A  98      21.822  74.084 -30.021  1.00 54.25           H  
ATOM   1468  HB3 LEU A  98      22.122  72.941 -28.724  1.00 54.25           H  
ATOM   1469  O   LEU A  98      18.813  74.071 -30.338  1.00 54.25           O  
ATOM   1470  CG  LEU A  98      22.728  74.974 -28.290  1.00 54.25           C  
ATOM   1471  HG  LEU A  98      22.539  75.021 -27.218  1.00 54.25           H  
ATOM   1472  CD1 LEU A  98      24.181  74.545 -28.497  1.00 54.25           C  
ATOM   1473 HD11 LEU A  98      24.399  74.478 -29.563  1.00 54.25           H  
ATOM   1474 HD12 LEU A  98      24.850  75.272 -28.038  1.00 54.25           H  
ATOM   1475 HD13 LEU A  98      24.348  73.572 -28.034  1.00 54.25           H  
ATOM   1476  CD2 LEU A  98      22.555  76.372 -28.891  1.00 54.25           C  
ATOM   1477 HD21 LEU A  98      21.542  76.735 -28.717  1.00 54.25           H  
ATOM   1478 HD22 LEU A  98      22.736  76.342 -29.966  1.00 54.25           H  
ATOM   1479 HD23 LEU A  98      23.257  77.065 -28.428  1.00 54.25           H  
ATOM   1480  N   ALA A  99      19.129  72.087 -29.345  1.00 51.73           N  
ATOM   1481  H   ALA A  99      19.545  71.589 -28.571  1.00 51.73           H  
ATOM   1482  CA  ALA A  99      18.269  71.341 -30.271  1.00 51.73           C  
ATOM   1483  HA  ALA A  99      18.643  71.481 -31.285  1.00 51.73           H  
ATOM   1484  C   ALA A  99      16.805  71.828 -30.257  1.00 51.73           C  
ATOM   1485  CB  ALA A  99      18.369  69.854 -29.911  1.00 51.73           C  
ATOM   1486  HB1 ALA A  99      18.010  69.688 -28.895  1.00 51.73           H  
ATOM   1487  HB2 ALA A  99      19.405  69.523 -29.990  1.00 51.73           H  
ATOM   1488  HB3 ALA A  99      17.762  69.274 -30.606  1.00 51.73           H  
ATOM   1489  O   ALA A  99      16.077  71.655 -31.233  1.00 51.73           O  
ATOM   1490  N   GLY A 100      16.367  72.468 -29.165  1.00 53.64           N  
ATOM   1491  H   GLY A 100      17.016  72.619 -28.406  1.00 53.64           H  
ATOM   1492  CA  GLY A 100      15.043  73.086 -29.086  1.00 53.64           C  
ATOM   1493  HA2 GLY A 100      14.846  73.357 -28.049  1.00 53.64           H  
ATOM   1494  HA3 GLY A 100      14.288  72.370 -29.409  1.00 53.64           H  
ATOM   1495  C   GLY A 100      14.898  74.353 -29.940  1.00 53.64           C  
ATOM   1496  O   GLY A 100      13.792  74.649 -30.389  1.00 53.64           O  
ATOM   1497  N   LEU A 101      15.989  75.092 -30.184  1.00 58.48           N  
ATOM   1498  H   LEU A 101      16.888  74.732 -29.897  1.00 58.48           H  
ATOM   1499  CA  LEU A 101      15.978  76.323 -30.989  1.00 58.48           C  
ATOM   1500  HA  LEU A 101      15.118  76.925 -30.696  1.00 58.48           H  
ATOM   1501  C   LEU A 101      15.791  76.031 -32.486  1.00 58.48           C  
ATOM   1502  CB  LEU A 101      17.264  77.135 -30.716  1.00 58.48           C  
ATOM   1503  HB2 LEU A 101      18.092  76.449 -30.538  1.00 58.48           H  
ATOM   1504  HB3 LEU A 101      17.524  77.706 -31.608  1.00 58.48           H  
ATOM   1505  O   LEU A 101      14.988  76.710 -33.125  1.00 58.48           O  
ATOM   1506  CG  LEU A 101      17.126  78.108 -29.531  1.00 58.48           C  
ATOM   1507  HG  LEU A 101      16.481  77.669 -28.770  1.00 58.48           H  
ATOM   1508  CD1 LEU A 101      18.484  78.397 -28.889  1.00 58.48           C  
ATOM   1509 HD11 LEU A 101      18.363  79.098 -28.064  1.00 58.48           H  
ATOM   1510 HD12 LEU A 101      18.903  77.467 -28.506  1.00 58.48           H  
ATOM   1511 HD13 LEU A 101      19.162  78.815 -29.633  1.00 58.48           H  
ATOM   1512  CD2 LEU A 101      16.524  79.441 -29.991  1.00 58.48           C  
ATOM   1513 HD21 LEU A 101      17.180  79.913 -30.722  1.00 58.48           H  
ATOM   1514 HD22 LEU A 101      16.394  80.103 -29.135  1.00 58.48           H  
ATOM   1515 HD23 LEU A 101      15.554  79.262 -30.454  1.00 58.48           H  
ATOM   1516  N   ASP A 102      16.440  74.989 -33.017  1.00 56.15           N  
ATOM   1517  H   ASP A 102      17.149  74.533 -32.461  1.00 56.15           H  
ATOM   1518  CA  ASP A 102      16.358  74.610 -34.441  1.00 56.15           C  
ATOM   1519  HA  ASP A 102      16.720  75.434 -35.055  1.00 56.15           H  
ATOM   1520  C   ASP A 102      14.915  74.286 -34.875  1.00 56.15           C  
ATOM   1521  CB  ASP A 102      17.239  73.373 -34.705  1.00 56.15           C  
ATOM   1522  HB2 ASP A 102      16.904  72.560 -34.060  1.00 56.15           H  
ATOM   1523  HB3 ASP A 102      17.089  73.058 -35.737  1.00 56.15           H  
ATOM   1524  O   ASP A 102      14.453  74.692 -35.944  1.00 56.15           O  
ATOM   1525  CG  ASP A 102      18.744  73.586 -34.495  1.00 56.15           C  
ATOM   1526  OD1 ASP A 102      19.201  74.746 -34.558  1.00 56.15           O  
ATOM   1527  OD2 ASP A 102      19.431  72.565 -34.261  1.00 56.15           O  
ATOM   1528  N   ALA A 103      14.166  73.581 -34.018  1.00 57.23           N  
ATOM   1529  H   ALA A 103      14.597  73.270 -33.160  1.00 57.23           H  
ATOM   1530  CA  ALA A 103      12.776  73.215 -34.294  1.00 57.23           C  
ATOM   1531  HA  ALA A 103      12.735  72.705 -35.257  1.00 57.23           H  
ATOM   1532  C   ALA A 103      11.855  74.443 -34.383  1.00 57.23           C  
ATOM   1533  CB  ALA A 103      12.306  72.246 -33.203  1.00 57.23           C  
ATOM   1534  HB1 ALA A 103      11.282  71.935 -33.409  1.00 57.23           H  
ATOM   1535  HB2 ALA A 103      12.950  71.367 -33.189  1.00 57.23           H  
ATOM   1536  HB3 ALA A 103      12.345  72.733 -32.229  1.00 57.23           H  
ATOM   1537  O   ALA A 103      10.936  74.473 -35.205  1.00 57.23           O  
ATOM   1538  N   LEU A 104      12.111  75.466 -33.560  1.00 59.26           N  
ATOM   1539  H   LEU A 104      12.924  75.408 -32.963  1.00 59.26           H  
ATOM   1540  CA  LEU A 104      11.370  76.723 -33.612  1.00 59.26           C  
ATOM   1541  HA  LEU A 104      10.306  76.494 -33.558  1.00 59.26           H  
ATOM   1542  C   LEU A 104      11.627  77.441 -34.944  1.00 59.26           C  
ATOM   1543  CB  LEU A 104      11.772  77.597 -32.409  1.00 59.26           C  
ATOM   1544  HB2 LEU A 104      12.774  77.987 -32.590  1.00 59.26           H  
ATOM   1545  HB3 LEU A 104      11.816  76.985 -31.508  1.00 59.26           H  
ATOM   1546  O   LEU A 104      10.684  77.929 -35.563  1.00 59.26           O  
ATOM   1547  CG  LEU A 104      10.812  78.777 -32.169  1.00 59.26           C  
ATOM   1548  HG  LEU A 104      10.535  79.234 -33.119  1.00 59.26           H  
ATOM   1549  CD1 LEU A 104       9.543  78.325 -31.440  1.00 59.26           C  
ATOM   1550 HD11 LEU A 104       9.016  77.588 -32.045  1.00 59.26           H  
ATOM   1551 HD12 LEU A 104       8.885  79.179 -31.282  1.00 59.26           H  
ATOM   1552 HD13 LEU A 104       9.802  77.879 -30.479  1.00 59.26           H  
ATOM   1553  CD2 LEU A 104      11.490  79.850 -31.315  1.00 59.26           C  
ATOM   1554 HD21 LEU A 104      11.790  79.426 -30.356  1.00 59.26           H  
ATOM   1555 HD22 LEU A 104      12.375  80.217 -31.834  1.00 59.26           H  
ATOM   1556 HD23 LEU A 104      10.805  80.682 -31.155  1.00 59.26           H  
ATOM   1557  N   GLU A 105      12.881  77.467 -35.404  1.00 59.49           N  
ATOM   1558  H   GLU A 105      13.601  77.016 -34.858  1.00 59.49           H  
ATOM   1559  CA  GLU A 105      13.296  78.160 -36.627  1.00 59.49           C  
ATOM   1560  HA  GLU A 105      12.962  79.194 -36.542  1.00 59.49           H  
ATOM   1561  C   GLU A 105      12.642  77.565 -37.887  1.00 59.49           C  
ATOM   1562  CB  GLU A 105      14.836  78.155 -36.703  1.00 59.49           C  
ATOM   1563  HB2 GLU A 105      15.241  78.152 -35.691  1.00 59.49           H  
ATOM   1564  HB3 GLU A 105      15.175  77.252 -37.212  1.00 59.49           H  
ATOM   1565  O   GLU A 105      12.158  78.302 -38.748  1.00 59.49           O  
ATOM   1566  CG  GLU A 105      15.380  79.404 -37.412  1.00 59.49           C  
ATOM   1567  HG2 GLU A 105      14.962  80.285 -36.925  1.00 59.49           H  
ATOM   1568  HG3 GLU A 105      15.035  79.401 -38.446  1.00 59.49           H  
ATOM   1569  CD  GLU A 105      16.917  79.497 -37.389  1.00 59.49           C  
ATOM   1570  OE1 GLU A 105      17.419  80.646 -37.410  1.00 59.49           O  
ATOM   1571  OE2 GLU A 105      17.578  78.438 -37.397  1.00 59.49           O  
ATOM   1572  N   ALA A 106      12.528  76.233 -37.952  1.00 57.46           N  
ATOM   1573  H   ALA A 106      12.977  75.690 -37.228  1.00 57.46           H  
ATOM   1574  CA  ALA A 106      11.889  75.523 -39.062  1.00 57.46           C  
ATOM   1575  HA  ALA A 106      12.309  75.898 -39.995  1.00 57.46           H  
ATOM   1576  C   ALA A 106      10.364  75.720 -39.136  1.00 57.46           C  
ATOM   1577  CB  ALA A 106      12.233  74.036 -38.939  1.00 57.46           C  
ATOM   1578  HB1 ALA A 106      11.824  73.635 -38.011  1.00 57.46           H  
ATOM   1579  HB2 ALA A 106      13.316  73.907 -38.934  1.00 57.46           H  
ATOM   1580  HB3 ALA A 106      11.813  73.490 -39.783  1.00 57.46           H  
ATOM   1581  O   ALA A 106       9.797  75.639 -40.224  1.00 57.46           O  
ATOM   1582  N   ALA A 107       9.696  75.976 -38.006  1.00 59.51           N  
ATOM   1583  H   ALA A 107      10.216  76.000 -37.141  1.00 59.51           H  
ATOM   1584  CA  ALA A 107       8.248  76.188 -37.954  1.00 59.51           C  
ATOM   1585  HA  ALA A 107       7.772  75.540 -38.689  1.00 59.51           H  
ATOM   1586  C   ALA A 107       7.830  77.634 -38.295  1.00 59.51           C  
ATOM   1587  CB  ALA A 107       7.755  75.764 -36.567  1.00 59.51           C  
ATOM   1588  HB1 ALA A 107       8.029  74.726 -36.379  1.00 59.51           H  
ATOM   1589  HB2 ALA A 107       6.670  75.861 -36.518  1.00 59.51           H  
ATOM   1590  HB3 ALA A 107       8.208  76.396 -35.802  1.00 59.51           H  
ATOM   1591  O   ALA A 107       6.684  77.872 -38.677  1.00 59.51           O  
ATOM   1592  N   LEU A 108       8.752  78.604 -38.205  1.00 63.62           N  
ATOM   1593  H   LEU A 108       9.674  78.345 -37.883  1.00 63.62           H  
ATOM   1594  CA  LEU A 108       8.492  80.018 -38.519  1.00 63.62           C  
ATOM   1595  HA  LEU A 108       7.761  80.384 -37.798  1.00 63.62           H  
ATOM   1596  C   LEU A 108       7.873  80.291 -39.912  1.00 63.62           C  
ATOM   1597  CB  LEU A 108       9.792  80.837 -38.368  1.00 63.62           C  
ATOM   1598  HB2 LEU A 108       9.658  81.804 -38.854  1.00 63.62           H  
ATOM   1599  HB3 LEU A 108      10.591  80.322 -38.902  1.00 63.62           H  
ATOM   1600  O   LEU A 108       7.020  81.180 -39.990  1.00 63.62           O  
ATOM   1601  CG  LEU A 108      10.236  81.099 -36.919  1.00 63.62           C  
ATOM   1602  HG  LEU A 108      10.222  80.165 -36.357  1.00 63.62           H  
ATOM   1603  CD1 LEU A 108      11.655  81.667 -36.891  1.00 63.62           C  
ATOM   1604 HD11 LEU A 108      11.673  82.667 -37.324  1.00 63.62           H  
ATOM   1605 HD12 LEU A 108      12.017  81.703 -35.863  1.00 63.62           H  
ATOM   1606 HD13 LEU A 108      12.320  81.029 -37.473  1.00 63.62           H  
ATOM   1607  CD2 LEU A 108       9.325  82.107 -36.216  1.00 63.62           C  
ATOM   1608 HD21 LEU A 108       9.298  83.046 -36.770  1.00 63.62           H  
ATOM   1609 HD22 LEU A 108       9.703  82.284 -35.209  1.00 63.62           H  
ATOM   1610 HD23 LEU A 108       8.318  81.698 -36.138  1.00 63.62           H  
ATOM   1611  N   PRO A 109       8.240  79.597 -41.014  1.00 60.10           N  
ATOM   1612  CA  PRO A 109       7.733  79.912 -42.355  1.00 60.10           C  
ATOM   1613  HA  PRO A 109       7.962  80.953 -42.580  1.00 60.10           H  
ATOM   1614  C   PRO A 109       6.224  79.687 -42.511  1.00 60.10           C  
ATOM   1615  CB  PRO A 109       8.503  78.999 -43.322  1.00 60.10           C  
ATOM   1616  HB2 PRO A 109       8.772  79.523 -44.238  1.00 60.10           H  
ATOM   1617  HB3 PRO A 109       7.912  78.114 -43.559  1.00 60.10           H  
ATOM   1618  O   PRO A 109       5.550  80.448 -43.216  1.00 60.10           O  
ATOM   1619  CG  PRO A 109       9.739  78.566 -42.542  1.00 60.10           C  
ATOM   1620  HG2 PRO A 109      10.521  79.319 -42.638  1.00 60.10           H  
ATOM   1621  HG3 PRO A 109      10.102  77.587 -42.858  1.00 60.10           H  
ATOM   1622  CD  PRO A 109       9.231  78.540 -41.111  1.00 60.10           C  
ATOM   1623  HD2 PRO A 109       8.719  77.594 -40.932  1.00 60.10           H  
ATOM   1624  HD3 PRO A 109      10.065  78.673 -40.422  1.00 60.10           H  
ATOM   1625  N   GLU A 110       5.703  78.650 -41.853  1.00 57.76           N  
ATOM   1626  H   GLU A 110       6.313  78.109 -41.257  1.00 57.76           H  
ATOM   1627  CA  GLU A 110       4.312  78.191 -41.958  1.00 57.76           C  
ATOM   1628  HA  GLU A 110       3.993  78.220 -43.000  1.00 57.76           H  
ATOM   1629  C   GLU A 110       3.340  79.079 -41.167  1.00 57.76           C  
ATOM   1630  CB  GLU A 110       4.220  76.733 -41.474  1.00 57.76           C  
ATOM   1631  HB2 GLU A 110       4.655  76.683 -40.476  1.00 57.76           H  
ATOM   1632  HB3 GLU A 110       3.169  76.462 -41.370  1.00 57.76           H  
ATOM   1633  O   GLU A 110       2.126  78.953 -41.325  1.00 57.76           O  
ATOM   1634  CG  GLU A 110       4.953  75.714 -42.375  1.00 57.76           C  
ATOM   1635  HG2 GLU A 110       5.644  76.240 -43.034  1.00 57.76           H  
ATOM   1636  HG3 GLU A 110       5.559  75.076 -41.732  1.00 57.76           H  
ATOM   1637  CD  GLU A 110       4.030  74.805 -43.211  1.00 57.76           C  
ATOM   1638  OE1 GLU A 110       4.430  74.478 -44.352  1.00 57.76           O  
ATOM   1639  OE2 GLU A 110       2.943  74.430 -42.719  1.00 57.76           O  
ATOM   1640  N   VAL A 111       3.845  80.011 -40.343  1.00 59.74           N  
ATOM   1641  H   VAL A 111       4.848  80.074 -40.240  1.00 59.74           H  
ATOM   1642  CA  VAL A 111       2.984  80.879 -39.533  1.00 59.74           C  
ATOM   1643  HA  VAL A 111       2.362  80.210 -38.939  1.00 59.74           H  
ATOM   1644  C   VAL A 111       2.104  81.744 -40.453  1.00 59.74           C  
ATOM   1645  CB  VAL A 111       3.760  81.729 -38.513  1.00 59.74           C  
ATOM   1646  HB  VAL A 111       4.454  82.391 -39.031  1.00 59.74           H  
ATOM   1647  O   VAL A 111       2.645  82.500 -41.278  1.00 59.74           O  
ATOM   1648  CG1 VAL A 111       2.766  82.576 -37.697  1.00 59.74           C  
ATOM   1649 HG11 VAL A 111       2.257  83.299 -38.335  1.00 59.74           H  
ATOM   1650 HG12 VAL A 111       3.275  83.137 -36.913  1.00 59.74           H  
ATOM   1651 HG13 VAL A 111       2.024  81.934 -37.224  1.00 59.74           H  
ATOM   1652  CG2 VAL A 111       4.541  80.816 -37.556  1.00 59.74           C  
ATOM   1653 HG21 VAL A 111       3.856  80.163 -37.016  1.00 59.74           H  
ATOM   1654 HG22 VAL A 111       5.247  80.198 -38.111  1.00 59.74           H  
ATOM   1655 HG23 VAL A 111       5.110  81.408 -36.839  1.00 59.74           H  
ATOM   1656  N   PRO A 112       0.759  81.665 -40.329  1.00 69.26           N  
ATOM   1657  CA  PRO A 112      -0.180  82.384 -41.185  1.00 69.26           C  
ATOM   1658  HA  PRO A 112      -0.070  82.000 -42.199  1.00 69.26           H  
ATOM   1659  C   PRO A 112       0.048  83.899 -41.176  1.00 69.26           C  
ATOM   1660  CB  PRO A 112      -1.580  82.037 -40.665  1.00 69.26           C  
ATOM   1661  HB2 PRO A 112      -1.897  82.769 -39.922  1.00 69.26           H  
ATOM   1662  HB3 PRO A 112      -2.309  81.978 -41.473  1.00 69.26           H  
ATOM   1663  O   PRO A 112       0.324  84.502 -40.139  1.00 69.26           O  
ATOM   1664  CG  PRO A 112      -1.390  80.691 -39.977  1.00 69.26           C  
ATOM   1665  HG2 PRO A 112      -2.121  80.532 -39.184  1.00 69.26           H  
ATOM   1666  HG3 PRO A 112      -1.442  79.891 -40.716  1.00 69.26           H  
ATOM   1667  CD  PRO A 112       0.026  80.782 -39.427  1.00 69.26           C  
ATOM   1668  HD2 PRO A 112       0.448  79.777 -39.398  1.00 69.26           H  
ATOM   1669  HD3 PRO A 112       0.005  81.215 -38.427  1.00 69.26           H  
ATOM   1670  N   ALA A 113      -0.116  84.545 -42.336  1.00 62.82           N  
ATOM   1671  H   ALA A 113      -0.362  83.996 -43.147  1.00 62.82           H  
ATOM   1672  CA  ALA A 113       0.208  85.963 -42.530  1.00 62.82           C  
ATOM   1673  HA  ALA A 113       1.275  86.095 -42.355  1.00 62.82           H  
ATOM   1674  C   ALA A 113      -0.522  86.924 -41.573  1.00 62.82           C  
ATOM   1675  CB  ALA A 113      -0.096  86.328 -43.988  1.00 62.82           C  
ATOM   1676  HB1 ALA A 113       0.178  87.368 -44.165  1.00 62.82           H  
ATOM   1677  HB2 ALA A 113       0.480  85.691 -44.659  1.00 62.82           H  
ATOM   1678  HB3 ALA A 113      -1.160  86.203 -44.192  1.00 62.82           H  
ATOM   1679  O   ALA A 113       0.039  87.952 -41.207  1.00 62.82           O  
ATOM   1680  N   THR A 114      -1.746  86.586 -41.161  1.00 66.00           N  
ATOM   1681  H   THR A 114      -2.130  85.696 -41.444  1.00 66.00           H  
ATOM   1682  CA  THR A 114      -2.569  87.381 -40.235  1.00 66.00           C  
ATOM   1683  HA  THR A 114      -2.634  88.409 -40.592  1.00 66.00           H  
ATOM   1684  C   THR A 114      -1.998  87.444 -38.825  1.00 66.00           C  
ATOM   1685  CB  THR A 114      -3.983  86.788 -40.141  1.00 66.00           C  
ATOM   1686  HB  THR A 114      -4.494  87.176 -39.260  1.00 66.00           H  
ATOM   1687  O   THR A 114      -2.170  88.448 -38.147  1.00 66.00           O  
ATOM   1688  CG2 THR A 114      -4.807  87.147 -41.377  1.00 66.00           C  
ATOM   1689 HG21 THR A 114      -4.333  86.750 -42.275  1.00 66.00           H  
ATOM   1690 HG22 THR A 114      -4.892  88.230 -41.458  1.00 66.00           H  
ATOM   1691 HG23 THR A 114      -5.805  86.720 -41.279  1.00 66.00           H  
ATOM   1692  OG1 THR A 114      -3.927  85.375 -40.080  1.00 66.00           O  
ATOM   1693  HG1 THR A 114      -3.948  85.115 -39.156  1.00 66.00           H  
ATOM   1694  N   GLU A 115      -1.315  86.387 -38.390  1.00 65.43           N  
ATOM   1695  H   GLU A 115      -1.199  85.592 -39.002  1.00 65.43           H  
ATOM   1696  CA  GLU A 115      -0.677  86.318 -37.074  1.00 65.43           C  
ATOM   1697  HA  GLU A 115      -1.151  87.019 -36.387  1.00 65.43           H  
ATOM   1698  C   GLU A 115       0.802  86.701 -37.146  1.00 65.43           C  
ATOM   1699  CB  GLU A 115      -0.842  84.910 -36.492  1.00 65.43           C  
ATOM   1700  HB2 GLU A 115      -0.255  84.843 -35.576  1.00 65.43           H  
ATOM   1701  HB3 GLU A 115      -0.461  84.180 -37.206  1.00 65.43           H  
ATOM   1702  O   GLU A 115       1.391  87.039 -36.123  1.00 65.43           O  
ATOM   1703  CG  GLU A 115      -2.310  84.599 -36.165  1.00 65.43           C  
ATOM   1704  HG2 GLU A 115      -2.669  85.326 -35.436  1.00 65.43           H  
ATOM   1705  HG3 GLU A 115      -2.907  84.709 -37.070  1.00 65.43           H  
ATOM   1706  CD  GLU A 115      -2.511  83.182 -35.610  1.00 65.43           C  
ATOM   1707  OE1 GLU A 115      -3.676  82.727 -35.651  1.00 65.43           O  
ATOM   1708  OE2 GLU A 115      -1.514  82.558 -35.184  1.00 65.43           O  
ATOM   1709  N   ARG A 116       1.412  86.705 -38.346  1.00 62.73           N  
ATOM   1710  H   ARG A 116       0.881  86.361 -39.134  1.00 62.73           H  
ATOM   1711  CA  ARG A 116       2.824  87.076 -38.535  1.00 62.73           C  
ATOM   1712  HA  ARG A 116       3.450  86.362 -38.000  1.00 62.73           H  
ATOM   1713  C   ARG A 116       3.157  88.430 -37.954  1.00 62.73           C  
ATOM   1714  CB  ARG A 116       3.238  87.119 -40.011  1.00 62.73           C  
ATOM   1715  HB2 ARG A 116       4.108  87.767 -40.118  1.00 62.73           H  
ATOM   1716  HB3 ARG A 116       2.434  87.542 -40.614  1.00 62.73           H  
ATOM   1717  O   ARG A 116       4.235  88.562 -37.407  1.00 62.73           O  
ATOM   1718  CG  ARG A 116       3.635  85.746 -40.532  1.00 62.73           C  
ATOM   1719  HG2 ARG A 116       4.435  85.326 -39.922  1.00 62.73           H  
ATOM   1720  HG3 ARG A 116       2.770  85.086 -40.480  1.00 62.73           H  
ATOM   1721  CD  ARG A 116       4.108  85.867 -41.980  1.00 62.73           C  
ATOM   1722  HD2 ARG A 116       5.107  86.303 -41.992  1.00 62.73           H  
ATOM   1723  HD3 ARG A 116       3.428  86.520 -42.526  1.00 62.73           H  
ATOM   1724  NE  ARG A 116       4.125  84.542 -42.609  1.00 62.73           N  
ATOM   1725  HE  ARG A 116       3.889  83.757 -42.019  1.00 62.73           H  
ATOM   1726  NH1 ARG A 116       4.499  85.195 -44.769  1.00 62.73           N  
ATOM   1727 HH11 ARG A 116       4.683  84.944 -45.730  1.00 62.73           H  
ATOM   1728 HH12 ARG A 116       4.513  86.154 -44.452  1.00 62.73           H  
ATOM   1729  NH2 ARG A 116       4.366  83.014 -44.258  1.00 62.73           N  
ATOM   1730 HH21 ARG A 116       4.588  82.743 -45.205  1.00 62.73           H  
ATOM   1731 HH22 ARG A 116       4.362  82.280 -43.564  1.00 62.73           H  
ATOM   1732  CZ  ARG A 116       4.328  84.257 -43.875  1.00 62.73           C  
ATOM   1733  N   GLU A 117       2.294  89.430 -38.085  1.00 68.33           N  
ATOM   1734  H   GLU A 117       1.414  89.261 -38.550  1.00 68.33           H  
ATOM   1735  CA  GLU A 117       2.598  90.773 -37.585  1.00 68.33           C  
ATOM   1736  HA  GLU A 117       3.587  91.060 -37.942  1.00 68.33           H  
ATOM   1737  C   GLU A 117       2.645  90.791 -36.051  1.00 68.33           C  
ATOM   1738  CB  GLU A 117       1.569  91.750 -38.168  1.00 68.33           C  
ATOM   1739  HB2 GLU A 117       1.320  91.417 -39.175  1.00 68.33           H  
ATOM   1740  HB3 GLU A 117       0.660  91.730 -37.567  1.00 68.33           H  
ATOM   1741  O   GLU A 117       3.542  91.388 -35.461  1.00 68.33           O  
ATOM   1742  CG  GLU A 117       2.103  93.183 -38.281  1.00 68.33           C  
ATOM   1743  HG2 GLU A 117       3.098  93.152 -38.724  1.00 68.33           H  
ATOM   1744  HG3 GLU A 117       2.189  93.613 -37.283  1.00 68.33           H  
ATOM   1745  CD  GLU A 117       1.190  94.063 -39.154  1.00 68.33           C  
ATOM   1746  OE1 GLU A 117       1.727  95.001 -39.787  1.00 68.33           O  
ATOM   1747  OE2 GLU A 117      -0.034  93.808 -39.183  1.00 68.33           O  
ATOM   1748  N   GLU A 118       1.750  90.046 -35.397  1.00 67.45           N  
ATOM   1749  H   GLU A 118       1.074  89.518 -35.930  1.00 67.45           H  
ATOM   1750  CA  GLU A 118       1.744  89.896 -33.943  1.00 67.45           C  
ATOM   1751  HA  GLU A 118       1.896  90.882 -33.506  1.00 67.45           H  
ATOM   1752  C   GLU A 118       2.891  88.995 -33.462  1.00 67.45           C  
ATOM   1753  CB  GLU A 118       0.371  89.384 -33.483  1.00 67.45           C  
ATOM   1754  HB2 GLU A 118       0.280  88.320 -33.705  1.00 67.45           H  
ATOM   1755  HB3 GLU A 118      -0.405  89.927 -34.022  1.00 67.45           H  
ATOM   1756  O   GLU A 118       3.551  89.325 -32.476  1.00 67.45           O  
ATOM   1757  CG  GLU A 118       0.181  89.632 -31.980  1.00 67.45           C  
ATOM   1758  HG2 GLU A 118       0.935  89.067 -31.432  1.00 67.45           H  
ATOM   1759  HG3 GLU A 118       0.353  90.690 -31.778  1.00 67.45           H  
ATOM   1760  CD  GLU A 118      -1.205  89.246 -31.446  1.00 67.45           C  
ATOM   1761  OE1 GLU A 118      -1.441  89.570 -30.256  1.00 67.45           O  
ATOM   1762  OE2 GLU A 118      -1.988  88.613 -32.183  1.00 67.45           O  
ATOM   1763  N   LEU A 119       3.196  87.907 -34.182  1.00 60.63           N  
ATOM   1764  H   LEU A 119       2.589  87.672 -34.954  1.00 60.63           H  
ATOM   1765  CA  LEU A 119       4.357  87.054 -33.932  1.00 60.63           C  
ATOM   1766  HA  LEU A 119       4.316  86.720 -32.895  1.00 60.63           H  
ATOM   1767  C   LEU A 119       5.653  87.837 -34.125  1.00 60.63           C  
ATOM   1768  CB  LEU A 119       4.353  85.820 -34.852  1.00 60.63           C  
ATOM   1769  HB2 LEU A 119       3.374  85.342 -34.831  1.00 60.63           H  
ATOM   1770  HB3 LEU A 119       4.538  86.151 -35.874  1.00 60.63           H  
ATOM   1771  O   LEU A 119       6.514  87.751 -33.266  1.00 60.63           O  
ATOM   1772  CG  LEU A 119       5.438  84.799 -34.435  1.00 60.63           C  
ATOM   1773  HG  LEU A 119       6.293  85.315 -33.998  1.00 60.63           H  
ATOM   1774  CD1 LEU A 119       4.906  83.824 -33.385  1.00 60.63           C  
ATOM   1775 HD11 LEU A 119       4.078  83.248 -33.798  1.00 60.63           H  
ATOM   1776 HD12 LEU A 119       4.561  84.373 -32.510  1.00 60.63           H  
ATOM   1777 HD13 LEU A 119       5.700  83.140 -33.085  1.00 60.63           H  
ATOM   1778  CD2 LEU A 119       5.968  84.019 -35.630  1.00 60.63           C  
ATOM   1779 HD21 LEU A 119       6.728  83.311 -35.298  1.00 60.63           H  
ATOM   1780 HD22 LEU A 119       6.413  84.701 -36.355  1.00 60.63           H  
ATOM   1781 HD23 LEU A 119       5.155  83.468 -36.101  1.00 60.63           H  
ATOM   1782  N   VAL A 120       5.788  88.628 -35.190  1.00 67.82           N  
ATOM   1783  H   VAL A 120       5.033  88.646 -35.860  1.00 67.82           H  
ATOM   1784  CA  VAL A 120       6.927  89.520 -35.426  1.00 67.82           C  
ATOM   1785  HA  VAL A 120       7.845  88.935 -35.373  1.00 67.82           H  
ATOM   1786  C   VAL A 120       6.991  90.539 -34.310  1.00 67.82           C  
ATOM   1787  CB  VAL A 120       6.889  90.200 -36.809  1.00 67.82           C  
ATOM   1788  HB  VAL A 120       5.892  90.600 -36.990  1.00 67.82           H  
ATOM   1789  O   VAL A 120       8.037  90.629 -33.710  1.00 67.82           O  
ATOM   1790  CG1 VAL A 120       7.900  91.346 -36.941  1.00 67.82           C  
ATOM   1791 HG11 VAL A 120       7.903  91.728 -37.962  1.00 67.82           H  
ATOM   1792 HG12 VAL A 120       8.904  91.006 -36.686  1.00 67.82           H  
ATOM   1793 HG13 VAL A 120       7.625  92.174 -36.287  1.00 67.82           H  
ATOM   1794  CG2 VAL A 120       7.244  89.186 -37.906  1.00 67.82           C  
ATOM   1795 HG21 VAL A 120       8.295  88.906 -37.830  1.00 67.82           H  
ATOM   1796 HG22 VAL A 120       7.059  89.629 -38.885  1.00 67.82           H  
ATOM   1797 HG23 VAL A 120       6.643  88.282 -37.810  1.00 67.82           H  
ATOM   1798  N   GLN A 121       5.908  91.204 -33.903  1.00 66.33           N  
ATOM   1799  H   GLN A 121       5.056  91.127 -34.440  1.00 66.33           H  
ATOM   1800  CA  GLN A 121       5.944  92.115 -32.750  1.00 66.33           C  
ATOM   1801  HA  GLN A 121       6.680  92.897 -32.934  1.00 66.33           H  
ATOM   1802  C   GLN A 121       6.313  91.414 -31.441  1.00 66.33           C  
ATOM   1803  CB  GLN A 121       4.571  92.751 -32.535  1.00 66.33           C  
ATOM   1804  HB2 GLN A 121       3.795  91.993 -32.639  1.00 66.33           H  
ATOM   1805  HB3 GLN A 121       4.521  93.148 -31.521  1.00 66.33           H  
ATOM   1806  O   GLN A 121       6.860  92.031 -30.526  1.00 66.33           O  
ATOM   1807  CG  GLN A 121       4.291  93.909 -33.491  1.00 66.33           C  
ATOM   1808  HG2 GLN A 121       5.024  94.700 -33.333  1.00 66.33           H  
ATOM   1809  HG3 GLN A 121       4.378  93.573 -34.524  1.00 66.33           H  
ATOM   1810  CD  GLN A 121       2.897  94.480 -33.266  1.00 66.33           C  
ATOM   1811  NE2 GLN A 121       2.413  95.306 -34.164  1.00 66.33           N  
ATOM   1812 HE21 GLN A 121       1.445  95.568 -34.049  1.00 66.33           H  
ATOM   1813 HE22 GLN A 121       2.899  95.430 -35.041  1.00 66.33           H  
ATOM   1814  OE1 GLN A 121       2.229  94.223 -32.273  1.00 66.33           O  
ATOM   1815  N   ARG A 122       5.954  90.140 -31.275  1.00 64.31           N  
ATOM   1816  H   ARG A 122       5.428  89.704 -32.019  1.00 64.31           H  
ATOM   1817  CA  ARG A 122       6.236  89.372 -30.060  1.00 64.31           C  
ATOM   1818  HA  ARG A 122       6.182  90.046 -29.204  1.00 64.31           H  
ATOM   1819  C   ARG A 122       7.665  88.833 -30.072  1.00 64.31           C  
ATOM   1820  CB  ARG A 122       5.152  88.302 -29.891  1.00 64.31           C  
ATOM   1821  HB2 ARG A 122       4.203  88.721 -30.226  1.00 64.31           H  
ATOM   1822  HB3 ARG A 122       5.380  87.432 -30.508  1.00 64.31           H  
ATOM   1823  O   ARG A 122       8.349  88.986 -29.069  1.00 64.31           O  
ATOM   1824  CG  ARG A 122       4.942  87.889 -28.433  1.00 64.31           C  
ATOM   1825  HG2 ARG A 122       4.805  88.777 -27.816  1.00 64.31           H  
ATOM   1826  HG3 ARG A 122       5.807  87.328 -28.081  1.00 64.31           H  
ATOM   1827  CD  ARG A 122       3.681  87.022 -28.356  1.00 64.31           C  
ATOM   1828  HD2 ARG A 122       3.833  86.133 -28.969  1.00 64.31           H  
ATOM   1829  HD3 ARG A 122       2.840  87.583 -28.765  1.00 64.31           H  
ATOM   1830  NE  ARG A 122       3.372  86.620 -26.973  1.00 64.31           N  
ATOM   1831  HE  ARG A 122       4.043  86.869 -26.260  1.00 64.31           H  
ATOM   1832  NH1 ARG A 122       1.453  85.457 -27.466  1.00 64.31           N  
ATOM   1833 HH11 ARG A 122       1.540  85.715 -28.439  1.00 64.31           H  
ATOM   1834 HH12 ARG A 122       0.659  84.899 -27.185  1.00 64.31           H  
ATOM   1835  NH2 ARG A 122       2.174  85.554 -25.357  1.00 64.31           N  
ATOM   1836 HH21 ARG A 122       2.857  85.820 -24.662  1.00 64.31           H  
ATOM   1837 HH22 ARG A 122       1.393  84.966 -25.102  1.00 64.31           H  
ATOM   1838  CZ  ARG A 122       2.337  85.883 -26.608  1.00 64.31           C  
ATOM   1839  N   LEU A 123       8.138  88.331 -31.209  1.00 60.80           N  
ATOM   1840  H   LEU A 123       7.492  88.272 -31.983  1.00 60.80           H  
ATOM   1841  CA  LEU A 123       9.523  87.963 -31.491  1.00 60.80           C  
ATOM   1842  HA  LEU A 123       9.877  87.273 -30.724  1.00 60.80           H  
ATOM   1843  C   LEU A 123      10.427  89.183 -31.458  1.00 60.80           C  
ATOM   1844  CB  LEU A 123       9.651  87.303 -32.876  1.00 60.80           C  
ATOM   1845  HB2 LEU A 123      10.696  87.332 -33.185  1.00 60.80           H  
ATOM   1846  HB3 LEU A 123       9.092  87.897 -33.600  1.00 60.80           H  
ATOM   1847  O   LEU A 123      11.491  89.084 -30.887  1.00 60.80           O  
ATOM   1848  CG  LEU A 123       9.189  85.840 -32.943  1.00 60.80           C  
ATOM   1849  HG  LEU A 123       8.193  85.744 -32.509  1.00 60.80           H  
ATOM   1850  CD1 LEU A 123       9.138  85.400 -34.405  1.00 60.80           C  
ATOM   1851 HD11 LEU A 123      10.131  85.448 -34.851  1.00 60.80           H  
ATOM   1852 HD12 LEU A 123       8.458  86.044 -34.962  1.00 60.80           H  
ATOM   1853 HD13 LEU A 123       8.770  84.375 -34.460  1.00 60.80           H  
ATOM   1854  CD2 LEU A 123      10.148  84.906 -32.199  1.00 60.80           C  
ATOM   1855 HD21 LEU A 123       9.823  83.873 -32.326  1.00 60.80           H  
ATOM   1856 HD22 LEU A 123      11.158  85.007 -32.597  1.00 60.80           H  
ATOM   1857 HD23 LEU A 123      10.152  85.132 -31.133  1.00 60.80           H  
ATOM   1858  N   GLU A 124      10.009  90.328 -31.988  1.00 66.58           N  
ATOM   1859  H   GLU A 124       9.154  90.294 -32.525  1.00 66.58           H  
ATOM   1860  CA  GLU A 124      10.677  91.626 -31.912  1.00 66.58           C  
ATOM   1861  HA  GLU A 124      11.720  91.523 -32.213  1.00 66.58           H  
ATOM   1862  C   GLU A 124      10.644  92.154 -30.495  1.00 66.58           C  
ATOM   1863  CB  GLU A 124      10.039  92.701 -32.801  1.00 66.58           C  
ATOM   1864  HB2 GLU A 124      10.393  93.675 -32.463  1.00 66.58           H  
ATOM   1865  HB3 GLU A 124       8.958  92.687 -32.661  1.00 66.58           H  
ATOM   1866  O   GLU A 124      11.635  92.720 -30.083  1.00 66.58           O  
ATOM   1867  CG  GLU A 124      10.415  92.586 -34.283  1.00 66.58           C  
ATOM   1868  HG2 GLU A 124      11.499  92.671 -34.362  1.00 66.58           H  
ATOM   1869  HG3 GLU A 124      10.138  91.605 -34.670  1.00 66.58           H  
ATOM   1870  CD  GLU A 124       9.757  93.690 -35.129  1.00 66.58           C  
ATOM   1871  OE1 GLU A 124      10.309  93.968 -36.217  1.00 66.58           O  
ATOM   1872  OE2 GLU A 124       8.750  94.279 -34.670  1.00 66.58           O  
ATOM   1873  N   ARG A 125       9.581  91.955 -29.707  1.00 64.37           N  
ATOM   1874  H   ARG A 125       8.738  91.584 -30.122  1.00 64.37           H  
ATOM   1875  CA  ARG A 125       9.621  92.254 -28.266  1.00 64.37           C  
ATOM   1876  HA  ARG A 125      10.013  93.262 -28.131  1.00 64.37           H  
ATOM   1877  C   ARG A 125      10.606  91.347 -27.544  1.00 64.37           C  
ATOM   1878  CB  ARG A 125       8.232  92.165 -27.622  1.00 64.37           C  
ATOM   1879  HB2 ARG A 125       8.346  91.927 -26.564  1.00 64.37           H  
ATOM   1880  HB3 ARG A 125       7.656  91.363 -28.084  1.00 64.37           H  
ATOM   1881  O   ARG A 125      11.335  91.834 -26.692  1.00 64.37           O  
ATOM   1882  CG  ARG A 125       7.489  93.503 -27.723  1.00 64.37           C  
ATOM   1883  HG2 ARG A 125       7.412  93.820 -28.763  1.00 64.37           H  
ATOM   1884  HG3 ARG A 125       8.060  94.259 -27.183  1.00 64.37           H  
ATOM   1885  CD  ARG A 125       6.092  93.419 -27.100  1.00 64.37           C  
ATOM   1886  HD2 ARG A 125       6.171  92.995 -26.099  1.00 64.37           H  
ATOM   1887  HD3 ARG A 125       5.699  94.432 -27.023  1.00 64.37           H  
ATOM   1888  NE  ARG A 125       5.176  92.609 -27.924  1.00 64.37           N  
ATOM   1889  HE  ARG A 125       5.562  92.251 -28.786  1.00 64.37           H  
ATOM   1890  NH1 ARG A 125       3.264  92.991 -26.708  1.00 64.37           N  
ATOM   1891 HH11 ARG A 125       3.796  93.566 -26.071  1.00 64.37           H  
ATOM   1892 HH12 ARG A 125       2.262  92.901 -26.624  1.00 64.37           H  
ATOM   1893  NH2 ARG A 125       3.159  91.748 -28.559  1.00 64.37           N  
ATOM   1894 HH21 ARG A 125       3.565  91.415 -29.422  1.00 64.37           H  
ATOM   1895 HH22 ARG A 125       2.154  91.698 -28.476  1.00 64.37           H  
ATOM   1896  CZ  ARG A 125       3.877  92.450 -27.727  1.00 64.37           C  
ATOM   1897  N   MET A 126      10.674  90.066 -27.900  1.00 58.04           N  
ATOM   1898  H   MET A 126      10.011  89.724 -28.581  1.00 58.04           H  
ATOM   1899  CA  MET A 126      11.665  89.134 -27.356  1.00 58.04           C  
ATOM   1900  HA  MET A 126      11.654  89.203 -26.268  1.00 58.04           H  
ATOM   1901  C   MET A 126      13.087  89.508 -27.803  1.00 58.04           C  
ATOM   1902  CB  MET A 126      11.308  87.691 -27.745  1.00 58.04           C  
ATOM   1903  HB2 MET A 126      12.151  87.045 -27.502  1.00 58.04           H  
ATOM   1904  HB3 MET A 126      11.131  87.627 -28.819  1.00 58.04           H  
ATOM   1905  O   MET A 126      13.983  89.579 -26.973  1.00 58.04           O  
ATOM   1906  CG  MET A 126      10.071  87.177 -26.996  1.00 58.04           C  
ATOM   1907  HG2 MET A 126      10.310  87.106 -25.935  1.00 58.04           H  
ATOM   1908  HG3 MET A 126       9.262  87.900 -27.100  1.00 58.04           H  
ATOM   1909  SD  MET A 126       9.453  85.567 -27.558  1.00 58.04           S  
ATOM   1910  CE  MET A 126      10.795  84.485 -26.989  1.00 58.04           C  
ATOM   1911  HE1 MET A 126      11.720  84.734 -27.509  1.00 58.04           H  
ATOM   1912  HE2 MET A 126      10.935  84.601 -25.915  1.00 58.04           H  
ATOM   1913  HE3 MET A 126      10.539  83.448 -27.208  1.00 58.04           H  
ATOM   1914  N   LEU A 127      13.287  89.846 -29.078  1.00 58.18           N  
ATOM   1915  H   LEU A 127      12.498  89.737 -29.699  1.00 58.18           H  
ATOM   1916  CA  LEU A 127      14.541  90.293 -29.690  1.00 58.18           C  
ATOM   1917  HA  LEU A 127      15.332  89.590 -29.428  1.00 58.18           H  
ATOM   1918  C   LEU A 127      14.959  91.673 -29.196  1.00 58.18           C  
ATOM   1919  CB  LEU A 127      14.415  90.328 -31.228  1.00 58.18           C  
ATOM   1920  HB2 LEU A 127      14.886  91.231 -31.616  1.00 58.18           H  
ATOM   1921  HB3 LEU A 127      13.365  90.409 -31.512  1.00 58.18           H  
ATOM   1922  O   LEU A 127      16.141  91.914 -29.018  1.00 58.18           O  
ATOM   1923  CG  LEU A 127      15.052  89.111 -31.919  1.00 58.18           C  
ATOM   1924  HG  LEU A 127      14.975  88.235 -31.275  1.00 58.18           H  
ATOM   1925  CD1 LEU A 127      14.348  88.800 -33.238  1.00 58.18           C  
ATOM   1926 HD11 LEU A 127      14.825  87.945 -33.719  1.00 58.18           H  
ATOM   1927 HD12 LEU A 127      14.388  89.662 -33.904  1.00 58.18           H  
ATOM   1928 HD13 LEU A 127      13.307  88.544 -33.042  1.00 58.18           H  
ATOM   1929  CD2 LEU A 127      16.527  89.405 -32.213  1.00 58.18           C  
ATOM   1930 HD21 LEU A 127      16.618  90.238 -32.910  1.00 58.18           H  
ATOM   1931 HD22 LEU A 127      17.044  89.640 -31.282  1.00 58.18           H  
ATOM   1932 HD23 LEU A 127      16.991  88.522 -32.652  1.00 58.18           H  
ATOM   1933  N   ALA A 128      14.022  92.589 -28.979  1.00 59.78           N  
ATOM   1934  H   ALA A 128      13.070  92.347 -29.218  1.00 59.78           H  
ATOM   1935  CA  ALA A 128      14.252  93.925 -28.444  1.00 59.78           C  
ATOM   1936  HA  ALA A 128      15.160  94.330 -28.892  1.00 59.78           H  
ATOM   1937  C   ALA A 128      14.462  93.883 -26.937  1.00 59.78           C  
ATOM   1938  CB  ALA A 128      13.095  94.872 -28.787  1.00 59.78           C  
ATOM   1939  HB1 ALA A 128      12.964  94.926 -29.868  1.00 59.78           H  
ATOM   1940  HB2 ALA A 128      13.319  95.870 -28.411  1.00 59.78           H  
ATOM   1941  HB3 ALA A 128      12.174  94.522 -28.320  1.00 59.78           H  
ATOM   1942  O   ALA A 128      15.147  94.753 -26.425  1.00 59.78           O  
ATOM   1943  N   ALA A 129      13.925  92.882 -26.236  1.00 51.50           N  
ATOM   1944  H   ALA A 129      13.252  92.272 -26.679  1.00 51.50           H  
ATOM   1945  CA  ALA A 129      14.325  92.575 -24.869  1.00 51.50           C  
ATOM   1946  HA  ALA A 129      14.375  93.501 -24.297  1.00 51.50           H  
ATOM   1947  C   ALA A 129      15.726  91.943 -24.835  1.00 51.50           C  
ATOM   1948  CB  ALA A 129      13.266  91.674 -24.222  1.00 51.50           C  
ATOM   1949  HB1 ALA A 129      13.176  90.737 -24.771  1.00 51.50           H  
ATOM   1950  HB2 ALA A 129      13.558  91.454 -23.196  1.00 51.50           H  
ATOM   1951  HB3 ALA A 129      12.302  92.183 -24.213  1.00 51.50           H  
ATOM   1952  O   ALA A 129      16.505  92.256 -23.942  1.00 51.50           O  
ATOM   1953  N   LEU A 130      16.076  91.120 -25.832  1.00 48.83           N  
ATOM   1954  H   LEU A 130      15.343  90.811 -26.454  1.00 48.83           H  
ATOM   1955  CA  LEU A 130      17.404  90.513 -25.997  1.00 48.83           C  
ATOM   1956  HA  LEU A 130      17.729  90.100 -25.042  1.00 48.83           H  
ATOM   1957  C   LEU A 130      18.483  91.521 -26.426  1.00 48.83           C  
ATOM   1958  CB  LEU A 130      17.306  89.376 -27.035  1.00 48.83           C  
ATOM   1959  HB2 LEU A 130      16.548  89.642 -27.771  1.00 48.83           H  
ATOM   1960  HB3 LEU A 130      18.249  89.292 -27.576  1.00 48.83           H  
ATOM   1961  O   LEU A 130      19.613  91.452 -25.959  1.00 48.83           O  
ATOM   1962  CG  LEU A 130      16.967  88.003 -26.433  1.00 48.83           C  
ATOM   1963  HG  LEU A 130      16.266  88.123 -25.608  1.00 48.83           H  
ATOM   1964  CD1 LEU A 130      16.332  87.085 -27.480  1.00 48.83           C  
ATOM   1965 HD11 LEU A 130      15.397  87.516 -27.836  1.00 48.83           H  
ATOM   1966 HD12 LEU A 130      17.010  86.949 -28.322  1.00 48.83           H  
ATOM   1967 HD13 LEU A 130      16.118  86.114 -27.033  1.00 48.83           H  
ATOM   1968  CD2 LEU A 130      18.245  87.330 -25.928  1.00 48.83           C  
ATOM   1969 HD21 LEU A 130      18.730  87.960 -25.182  1.00 48.83           H  
ATOM   1970 HD22 LEU A 130      17.997  86.375 -25.467  1.00 48.83           H  
ATOM   1971 HD23 LEU A 130      18.936  87.157 -26.753  1.00 48.83           H  
ATOM   1972  N   ARG A 131      18.162  92.467 -27.314  1.00 49.46           N  
ATOM   1973  H   ARG A 131      17.230  92.420 -27.698  1.00 49.46           H  
ATOM   1974  CA  ARG A 131      19.114  93.422 -27.907  1.00 49.46           C  
ATOM   1975  HA  ARG A 131      19.875  92.847 -28.435  1.00 49.46           H  
ATOM   1976  C   ARG A 131      19.892  94.256 -26.893  1.00 49.46           C  
ATOM   1977  CB  ARG A 131      18.416  94.373 -28.891  1.00 49.46           C  
ATOM   1978  HB2 ARG A 131      17.364  94.477 -28.628  1.00 49.46           H  
ATOM   1979  HB3 ARG A 131      18.871  95.361 -28.817  1.00 49.46           H  
ATOM   1980  O   ARG A 131      21.114  94.284 -27.014  1.00 49.46           O  
ATOM   1981  CG  ARG A 131      18.557  93.914 -30.343  1.00 49.46           C  
ATOM   1982  HG2 ARG A 131      18.026  92.973 -30.487  1.00 49.46           H  
ATOM   1983  HG3 ARG A 131      19.610  93.773 -30.585  1.00 49.46           H  
ATOM   1984  CD  ARG A 131      17.968  94.994 -31.253  1.00 49.46           C  
ATOM   1985  HD2 ARG A 131      18.550  95.908 -31.140  1.00 49.46           H  
ATOM   1986  HD3 ARG A 131      16.942  95.184 -30.938  1.00 49.46           H  
ATOM   1987  NE  ARG A 131      17.974  94.575 -32.664  1.00 49.46           N  
ATOM   1988  HE  ARG A 131      18.419  93.693 -32.873  1.00 49.46           H  
ATOM   1989  NH1 ARG A 131      16.765  96.343 -33.490  1.00 49.46           N  
ATOM   1990 HH11 ARG A 131      16.739  96.744 -32.564  1.00 49.46           H  
ATOM   1991 HH12 ARG A 131      16.245  96.764 -34.247  1.00 49.46           H  
ATOM   1992  NH2 ARG A 131      17.361  94.680 -34.853  1.00 49.46           N  
ATOM   1993 HH21 ARG A 131      16.845  95.126 -35.598  1.00 49.46           H  
ATOM   1994 HH22 ARG A 131      17.777  93.774 -35.015  1.00 49.46           H  
ATOM   1995  CZ  ARG A 131      17.373  95.201 -33.659  1.00 49.46           C  
ATOM   1996  N   PRO A 132      19.252  94.967 -25.942  1.00 42.87           N  
ATOM   1997  CA  PRO A 132      19.971  95.835 -25.018  1.00 42.87           C  
ATOM   1998  HA  PRO A 132      20.552  96.571 -25.573  1.00 42.87           H  
ATOM   1999  C   PRO A 132      20.937  95.037 -24.146  1.00 42.87           C  
ATOM   2000  CB  PRO A 132      18.900  96.555 -24.190  1.00 42.87           C  
ATOM   2001  HB2 PRO A 132      19.211  96.709 -23.157  1.00 42.87           H  
ATOM   2002  HB3 PRO A 132      18.671  97.512 -24.658  1.00 42.87           H  
ATOM   2003  O   PRO A 132      21.935  95.591 -23.699  1.00 42.87           O  
ATOM   2004  CG  PRO A 132      17.681  95.645 -24.283  1.00 42.87           C  
ATOM   2005  HG2 PRO A 132      17.748  94.862 -23.527  1.00 42.87           H  
ATOM   2006  HG3 PRO A 132      16.747  96.198 -24.184  1.00 42.87           H  
ATOM   2007  CD  PRO A 132      17.833  95.032 -25.667  1.00 42.87           C  
ATOM   2008  HD2 PRO A 132      17.367  94.047 -25.659  1.00 42.87           H  
ATOM   2009  HD3 PRO A 132      17.369  95.685 -26.407  1.00 42.87           H  
ATOM   2010  N   VAL A 133      20.684  93.737 -23.958  1.00 37.90           N  
ATOM   2011  H   VAL A 133      19.857  93.330 -24.372  1.00 37.90           H  
ATOM   2012  CA  VAL A 133      21.588  92.841 -23.232  1.00 37.90           C  
ATOM   2013  HA  VAL A 133      21.814  93.288 -22.265  1.00 37.90           H  
ATOM   2014  C   VAL A 133      22.914  92.673 -23.975  1.00 37.90           C  
ATOM   2015  CB  VAL A 133      20.943  91.459 -22.990  1.00 37.90           C  
ATOM   2016  HB  VAL A 133      20.905  90.903 -23.926  1.00 37.90           H  
ATOM   2017  O   VAL A 133      23.953  92.572 -23.334  1.00 37.90           O  
ATOM   2018  CG1 VAL A 133      21.763  90.631 -21.996  1.00 37.90           C  
ATOM   2019 HG11 VAL A 133      21.275  89.674 -21.817  1.00 37.90           H  
ATOM   2020 HG12 VAL A 133      21.863  91.166 -21.051  1.00 37.90           H  
ATOM   2021 HG13 VAL A 133      22.757  90.431 -22.398  1.00 37.90           H  
ATOM   2022  CG2 VAL A 133      19.520  91.573 -22.427  1.00 37.90           C  
ATOM   2023 HG21 VAL A 133      19.526  92.147 -21.500  1.00 37.90           H  
ATOM   2024 HG22 VAL A 133      19.117  90.578 -22.234  1.00 37.90           H  
ATOM   2025 HG23 VAL A 133      18.867  92.060 -23.151  1.00 37.90           H  
ATOM   2026  N   ALA A 134      22.900  92.679 -25.312  1.00 34.40           N  
ATOM   2027  H   ALA A 134      22.020  92.807 -25.792  1.00 34.40           H  
ATOM   2028  CA  ALA A 134      24.099  92.442 -26.112  1.00 34.40           C  
ATOM   2029  HA  ALA A 134      24.615  91.569 -25.712  1.00 34.40           H  
ATOM   2030  C   ALA A 134      25.097  93.609 -26.080  1.00 34.40           C  
ATOM   2031  CB  ALA A 134      23.675  92.135 -27.554  1.00 34.40           C  
ATOM   2032  HB1 ALA A 134      23.201  93.007 -28.004  1.00 34.40           H  
ATOM   2033  HB2 ALA A 134      22.978  91.296 -27.563  1.00 34.40           H  
ATOM   2034  HB3 ALA A 134      24.555  91.868 -28.138  1.00 34.40           H  
ATOM   2035  O   ALA A 134      26.300  93.377 -26.101  1.00 34.40           O  
ATOM   2036  N   GLN A 135      24.610  94.856 -26.087  1.00 31.79           N  
ATOM   2037  H   GLN A 135      23.610  94.975 -26.015  1.00 31.79           H  
ATOM   2038  CA  GLN A 135      25.459  96.045 -26.278  1.00 31.79           C  
ATOM   2039  HA  GLN A 135      26.215  95.829 -27.033  1.00 31.79           H  
ATOM   2040  C   GLN A 135      26.223  96.499 -25.035  1.00 31.79           C  
ATOM   2041  CB  GLN A 135      24.598  97.229 -26.746  1.00 31.79           C  
ATOM   2042  HB2 GLN A 135      25.127  98.161 -26.546  1.00 31.79           H  
ATOM   2043  HB3 GLN A 135      23.664  97.250 -26.185  1.00 31.79           H  
ATOM   2044  O   GLN A 135      27.098  97.354 -25.151  1.00 31.79           O  
ATOM   2045  CG  GLN A 135      24.308  97.195 -28.246  1.00 31.79           C  
ATOM   2046  HG2 GLN A 135      25.250  97.113 -28.788  1.00 31.79           H  
ATOM   2047  HG3 GLN A 135      23.694  96.326 -28.482  1.00 31.79           H  
ATOM   2048  CD  GLN A 135      23.585  98.455 -28.716  1.00 31.79           C  
ATOM   2049  NE2 GLN A 135      23.500  98.673 -30.009  1.00 31.79           N  
ATOM   2050 HE21 GLN A 135      23.971  98.059 -30.659  1.00 31.79           H  
ATOM   2051 HE22 GLN A 135      23.069  99.549 -30.268  1.00 31.79           H  
ATOM   2052  OE1 GLN A 135      23.068  99.263 -27.964  1.00 31.79           O  
ATOM   2053  N   ALA A 136      25.827  96.036 -23.852  1.00 25.45           N  
ATOM   2054  H   ALA A 136      25.145  95.292 -23.822  1.00 25.45           H  
ATOM   2055  CA  ALA A 136      26.359  96.548 -22.596  1.00 25.45           C  
ATOM   2056  HA  ALA A 136      26.249  97.633 -22.580  1.00 25.45           H  
ATOM   2057  C   ALA A 136      27.864  96.233 -22.423  1.00 25.45           C  
ATOM   2058  CB  ALA A 136      25.495  95.951 -21.475  1.00 25.45           C  
ATOM   2059  HB1 ALA A 136      25.794  96.362 -20.512  1.00 25.45           H  
ATOM   2060  HB2 ALA A 136      24.446  96.190 -21.649  1.00 25.45           H  
ATOM   2061  HB3 ALA A 136      25.615  94.867 -21.455  1.00 25.45           H  
ATOM   2062  O   ALA A 136      28.474  95.518 -23.209  1.00 25.45           O  
ATOM   2063  N   ALA A 137      28.437  96.545 -21.264  1.00 27.17           N  
ATOM   2064  H   ALA A 137      28.902  95.723 -20.905  1.00 27.17           H  
ATOM   2065  CA  ALA A 137      29.320  97.685 -20.977  1.00 27.17           C  
ATOM   2066  HA  ALA A 137      29.434  98.333 -21.845  1.00 27.17           H  
ATOM   2067  C   ALA A 137      30.703  97.089 -20.574  1.00 27.17           C  
ATOM   2068  CB  ALA A 137      28.656  98.431 -19.802  1.00 27.17           C  
ATOM   2069  HB1 ALA A 137      28.461  97.735 -18.986  1.00 27.17           H  
ATOM   2070  HB2 ALA A 137      27.714  98.868 -20.133  1.00 27.17           H  
ATOM   2071  HB3 ALA A 137      29.300  99.224 -19.421  1.00 27.17           H  
ATOM   2072  O   ALA A 137      30.753  95.903 -20.268  1.00 27.17           O  
ATOM   2073  N   ASP A 138      31.854  97.751 -20.404  1.00 25.75           N  
ATOM   2074  H   ASP A 138      32.535  97.125 -20.000  1.00 25.75           H  
ATOM   2075  CA  ASP A 138      32.484  98.900 -21.077  1.00 25.75           C  
ATOM   2076  HA  ASP A 138      32.425  98.755 -22.156  1.00 25.75           H  
ATOM   2077  C   ASP A 138      33.991  98.921 -20.679  1.00 25.75           C  
ATOM   2078  CB  ASP A 138      31.770 100.219 -20.709  1.00 25.75           C  
ATOM   2079  HB2 ASP A 138      31.976 100.496 -19.675  1.00 25.75           H  
ATOM   2080  HB3 ASP A 138      30.695 100.056 -20.794  1.00 25.75           H  
ATOM   2081  O   ASP A 138      34.868  98.491 -21.423  1.00 25.75           O  
ATOM   2082  CG  ASP A 138      32.048 101.394 -21.645  1.00 25.75           C  
ATOM   2083  OD1 ASP A 138      32.335 101.140 -22.832  1.00 25.75           O  
ATOM   2084  OD2 ASP A 138      31.892 102.538 -21.165  1.00 25.75           O  
ATOM   2085  N   ALA A 139      34.295  99.326 -19.438  1.00 23.96           N  
ATOM   2086  H   ALA A 139      33.512  99.612 -18.868  1.00 23.96           H  
ATOM   2087  CA  ALA A 139      35.625  99.752 -18.968  1.00 23.96           C  
ATOM   2088  HA  ALA A 139      36.228 100.004 -19.840  1.00 23.96           H  
ATOM   2089  C   ALA A 139      36.417  98.685 -18.177  1.00 23.96           C  
ATOM   2090  CB  ALA A 139      35.412 101.037 -18.153  1.00 23.96           C  
ATOM   2091  HB1 ALA A 139      34.877 101.772 -18.755  1.00 23.96           H  
ATOM   2092  HB2 ALA A 139      36.378 101.457 -17.870  1.00 23.96           H  
ATOM   2093  HB3 ALA A 139      34.840 100.820 -17.251  1.00 23.96           H  
ATOM   2094  O   ALA A 139      37.049  98.989 -17.164  1.00 23.96           O  
ATOM   2095  N   SER A 140      36.294  97.414 -18.557  1.00 23.78           N  
ATOM   2096  H   SER A 140      35.850  97.229 -19.445  1.00 23.78           H  
ATOM   2097  CA  SER A 140      36.560  96.281 -17.659  1.00 23.78           C  
ATOM   2098  HA  SER A 140      35.947  96.439 -16.772  1.00 23.78           H  
ATOM   2099  C   SER A 140      38.007  96.127 -17.154  1.00 23.78           C  
ATOM   2100  CB  SER A 140      36.068  94.985 -18.303  1.00 23.78           C  
ATOM   2101  HB2 SER A 140      34.988  95.037 -18.439  1.00 23.78           H  
ATOM   2102  HB3 SER A 140      36.293  94.135 -17.658  1.00 23.78           H  
ATOM   2103  O   SER A 140      38.959  96.673 -17.706  1.00 23.78           O  
ATOM   2104  OG  SER A 140      36.673  94.795 -19.560  1.00 23.78           O  
ATOM   2105  HG  SER A 140      37.587  95.088 -19.533  1.00 23.78           H  
ATOM   2106  N   GLY A 141      38.135  95.332 -16.082  1.00 20.97           N  
ATOM   2107  H   GLY A 141      37.298  94.854 -15.778  1.00 20.97           H  
ATOM   2108  CA  GLY A 141      39.285  95.231 -15.180  1.00 20.97           C  
ATOM   2109  HA2 GLY A 141      39.154  94.353 -14.547  1.00 20.97           H  
ATOM   2110  HA3 GLY A 141      39.286  96.107 -14.531  1.00 20.97           H  
ATOM   2111  C   GLY A 141      40.655  95.107 -15.847  1.00 20.97           C  
ATOM   2112  O   GLY A 141      40.981  94.099 -16.463  1.00 20.97           O  
ATOM   2113  N   THR A 142      41.481  96.127 -15.616  1.00 23.94           N  
ATOM   2114  H   THR A 142      41.123  96.896 -15.068  1.00 23.94           H  
ATOM   2115  CA  THR A 142      42.834  96.343 -16.162  1.00 23.94           C  
ATOM   2116  HA  THR A 142      42.797  96.367 -17.251  1.00 23.94           H  
ATOM   2117  C   THR A 142      43.878  95.316 -15.750  1.00 23.94           C  
ATOM   2118  CB  THR A 142      43.368  97.685 -15.622  1.00 23.94           C  
ATOM   2119  HB  THR A 142      44.451  97.730 -15.735  1.00 23.94           H  
ATOM   2120  O   THR A 142      44.970  95.289 -16.313  1.00 23.94           O  
ATOM   2121  CG2 THR A 142      42.776  98.879 -16.359  1.00 23.94           C  
ATOM   2122 HG21 THR A 142      41.691  98.890 -16.251  1.00 23.94           H  
ATOM   2123 HG22 THR A 142      43.191  99.806 -15.962  1.00 23.94           H  
ATOM   2124 HG23 THR A 142      43.024  98.810 -17.418  1.00 23.94           H  
ATOM   2125  OG1 THR A 142      43.035  97.845 -14.253  1.00 23.94           O  
ATOM   2126  HG1 THR A 142      43.475  98.641 -13.947  1.00 23.94           H  
ATOM   2127  N   GLY A 143      43.606  94.594 -14.665  1.00 20.44           N  
ATOM   2128  H   GLY A 143      42.658  94.643 -14.319  1.00 20.44           H  
ATOM   2129  CA  GLY A 143      44.665  94.344 -13.698  1.00 20.44           C  
ATOM   2130  HA2 GLY A 143      45.134  95.289 -13.422  1.00 20.44           H  
ATOM   2131  HA3 GLY A 143      44.231  93.900 -12.801  1.00 20.44           H  
ATOM   2132  C   GLY A 143      45.747  93.416 -14.211  1.00 20.44           C  
ATOM   2133  O   GLY A 143      46.929  93.749 -14.176  1.00 20.44           O  
ATOM   2134  N   ALA A 144      45.328  92.228 -14.637  1.00 22.28           N  
ATOM   2135  H   ALA A 144      44.334  92.085 -14.751  1.00 22.28           H  
ATOM   2136  CA  ALA A 144      46.182  91.052 -14.633  1.00 22.28           C  
ATOM   2137  HA  ALA A 144      46.855  91.137 -13.780  1.00 22.28           H  
ATOM   2138  C   ALA A 144      47.076  90.957 -15.868  1.00 22.28           C  
ATOM   2139  CB  ALA A 144      45.325  89.808 -14.392  1.00 22.28           C  
ATOM   2140  HB1 ALA A 144      44.743  89.923 -13.478  1.00 22.28           H  
ATOM   2141  HB2 ALA A 144      45.968  88.933 -14.288  1.00 22.28           H  
ATOM   2142  HB3 ALA A 144      44.654  89.649 -15.237  1.00 22.28           H  
ATOM   2143  O   ALA A 144      47.377  89.861 -16.329  1.00 22.28           O  
ATOM   2144  N   ASN A 145      47.565  92.091 -16.366  1.00 22.21           N  
ATOM   2145  H   ASN A 145      47.342  92.959 -15.901  1.00 22.21           H  
ATOM   2146  CA  ASN A 145      48.513  92.098 -17.458  1.00 22.21           C  
ATOM   2147  HA  ASN A 145      48.266  91.252 -18.100  1.00 22.21           H  
ATOM   2148  C   ASN A 145      49.984  91.888 -17.044  1.00 22.21           C  
ATOM   2149  CB  ASN A 145      48.302  93.389 -18.277  1.00 22.21           C  
ATOM   2150  HB2 ASN A 145      47.256  93.692 -18.228  1.00 22.21           H  
ATOM   2151  HB3 ASN A 145      48.910  94.192 -17.860  1.00 22.21           H  
ATOM   2152  O   ASN A 145      50.818  92.247 -17.878  1.00 22.21           O  
ATOM   2153  CG  ASN A 145      48.629  93.209 -19.751  1.00 22.21           C  
ATOM   2154  ND2 ASN A 145      48.884  94.282 -20.461  1.00 22.21           N  
ATOM   2155 HD21 ASN A 145      49.126  94.110 -21.427  1.00 22.21           H  
ATOM   2156 HD22 ASN A 145      48.942  95.188 -20.019  1.00 22.21           H  
ATOM   2157  OD1 ASN A 145      48.607  92.125 -20.305  1.00 22.21           O  
ATOM   2158  N   PRO A 146      50.394  91.407 -15.833  1.00 24.62           N  
ATOM   2159  CA  PRO A 146      51.807  91.363 -15.490  1.00 24.62           C  
ATOM   2160  HA  PRO A 146      52.323  92.250 -15.859  1.00 24.62           H  
ATOM   2161  C   PRO A 146      52.428  90.132 -16.153  1.00 24.62           C  
ATOM   2162  CB  PRO A 146      51.862  91.354 -13.961  1.00 24.62           C  
ATOM   2163  HB2 PRO A 146      52.804  90.965 -13.575  1.00 24.62           H  
ATOM   2164  HB3 PRO A 146      51.688  92.362 -13.585  1.00 24.62           H  
ATOM   2165  O   PRO A 146      52.953  89.247 -15.495  1.00 24.62           O  
ATOM   2166  CG  PRO A 146      50.683  90.466 -13.603  1.00 24.62           C  
ATOM   2167  HG2 PRO A 146      50.971  89.416 -13.663  1.00 24.62           H  
ATOM   2168  HG3 PRO A 146      50.289  90.699 -12.614  1.00 24.62           H  
ATOM   2169  CD  PRO A 146      49.684  90.795 -14.703  1.00 24.62           C  
ATOM   2170  HD2 PRO A 146      48.970  91.507 -14.289  1.00 24.62           H  
ATOM   2171  HD3 PRO A 146      49.227  89.849 -14.992  1.00 24.62           H  
ATOM   2172  N   SER A 147      52.330  90.057 -17.475  1.00 22.22           N  
ATOM   2173  H   SER A 147      51.929  90.853 -17.950  1.00 22.22           H  
ATOM   2174  CA  SER A 147      52.879  89.003 -18.322  1.00 22.22           C  
ATOM   2175  HA  SER A 147      52.597  88.029 -17.922  1.00 22.22           H  
ATOM   2176  C   SER A 147      54.404  89.044 -18.396  1.00 22.22           C  
ATOM   2177  CB  SER A 147      52.299  89.155 -19.737  1.00 22.22           C  
ATOM   2178  HB2 SER A 147      51.223  88.984 -19.702  1.00 22.22           H  
ATOM   2179  HB3 SER A 147      52.742  88.408 -20.395  1.00 22.22           H  
ATOM   2180  O   SER A 147      54.975  88.344 -19.223  1.00 22.22           O  
ATOM   2181  OG  SER A 147      52.546  90.451 -20.266  1.00 22.22           O  
ATOM   2182  HG  SER A 147      51.822  91.033 -20.024  1.00 22.22           H  
ATOM   2183  N   GLY A 148      55.027  89.937 -17.621  1.00 22.08           N  
ATOM   2184  H   GLY A 148      54.517  90.302 -16.830  1.00 22.08           H  
ATOM   2185  CA  GLY A 148      56.272  90.589 -17.986  1.00 22.08           C  
ATOM   2186  HA2 GLY A 148      56.533  91.326 -17.226  1.00 22.08           H  
ATOM   2187  HA3 GLY A 148      56.118  91.116 -18.927  1.00 22.08           H  
ATOM   2188  C   GLY A 148      57.471  89.660 -18.152  1.00 22.08           C  
ATOM   2189  O   GLY A 148      57.510  88.565 -17.602  1.00 22.08           O  
ATOM   2190  N   ASP A 149      58.417  90.210 -18.912  1.00 23.86           N  
ATOM   2191  H   ASP A 149      58.115  91.011 -19.448  1.00 23.86           H  
ATOM   2192  CA  ASP A 149      59.857  89.980 -19.110  1.00 23.86           C  
ATOM   2193  HA  ASP A 149      60.017  89.553 -20.100  1.00 23.86           H  
ATOM   2194  C   ASP A 149      60.596  89.103 -18.072  1.00 23.86           C  
ATOM   2195  CB  ASP A 149      60.484  91.397 -19.060  1.00 23.86           C  
ATOM   2196  HB2 ASP A 149      60.327  91.801 -18.060  1.00 23.86           H  
ATOM   2197  HB3 ASP A 149      61.563  91.334 -19.202  1.00 23.86           H  
ATOM   2198  O   ASP A 149      60.193  88.981 -16.925  1.00 23.86           O  
ATOM   2199  CG  ASP A 149      59.925  92.413 -20.074  1.00 23.86           C  
ATOM   2200  OD1 ASP A 149      59.132  92.020 -20.961  1.00 23.86           O  
ATOM   2201  OD2 ASP A 149      60.245  93.613 -19.916  1.00 23.86           O  
ATOM   2202  N   ASP A 150      61.806  88.579 -18.264  1.00 22.95           N  
ATOM   2203  H   ASP A 150      62.113  88.165 -17.396  1.00 22.95           H  
ATOM   2204  CA  ASP A 150      62.631  88.175 -19.418  1.00 22.95           C  
ATOM   2205  HA  ASP A 150      62.088  87.485 -20.063  1.00 22.95           H  
ATOM   2206  C   ASP A 150      63.836  87.431 -18.803  1.00 22.95           C  
ATOM   2207  CB  ASP A 150      63.128  89.385 -20.251  1.00 22.95           C  
ATOM   2208  HB2 ASP A 150      63.568  90.131 -19.590  1.00 22.95           H  
ATOM   2209  HB3 ASP A 150      62.263  89.839 -20.736  1.00 22.95           H  
ATOM   2210  O   ASP A 150      64.008  86.220 -18.904  1.00 22.95           O  
ATOM   2211  CG  ASP A 150      64.123  89.030 -21.369  1.00 22.95           C  
ATOM   2212  OD1 ASP A 150      64.016  87.911 -21.913  1.00 22.95           O  
ATOM   2213  OD2 ASP A 150      64.969  89.894 -21.697  1.00 22.95           O  
ATOM   2214  N   LEU A 151      64.614  88.185 -18.024  1.00 22.15           N  
ATOM   2215  H   LEU A 151      64.293  89.137 -17.920  1.00 22.15           H  
ATOM   2216  CA  LEU A 151      66.026  87.956 -17.688  1.00 22.15           C  
ATOM   2217  HA  LEU A 151      66.520  87.515 -18.555  1.00 22.15           H  
ATOM   2218  C   LEU A 151      66.269  86.995 -16.508  1.00 22.15           C  
ATOM   2219  CB  LEU A 151      66.622  89.355 -17.413  1.00 22.15           C  
ATOM   2220  HB2 LEU A 151      66.011  89.839 -16.651  1.00 22.15           H  
ATOM   2221  HB3 LEU A 151      67.628  89.258 -17.005  1.00 22.15           H  
ATOM   2222  O   LEU A 151      67.324  87.034 -15.877  1.00 22.15           O  
ATOM   2223  CG  LEU A 151      66.695  90.253 -18.662  1.00 22.15           C  
ATOM   2224  HG  LEU A 151      65.806  90.111 -19.277  1.00 22.15           H  
ATOM   2225  CD1 LEU A 151      66.739  91.729 -18.266  1.00 22.15           C  
ATOM   2226 HD11 LEU A 151      67.614  91.923 -17.645  1.00 22.15           H  
ATOM   2227 HD12 LEU A 151      66.779  92.338 -19.168  1.00 22.15           H  
ATOM   2228 HD13 LEU A 151      65.833  91.984 -17.717  1.00 22.15           H  
ATOM   2229  CD2 LEU A 151      67.935  89.925 -19.493  1.00 22.15           C  
ATOM   2230 HD21 LEU A 151      67.893  88.883 -19.810  1.00 22.15           H  
ATOM   2231 HD22 LEU A 151      67.934  90.546 -20.389  1.00 22.15           H  
ATOM   2232 HD23 LEU A 151      68.842  90.100 -18.915  1.00 22.15           H  
ATOM   2233  N   GLY A 152      65.254  86.214 -16.143  1.00 24.15           N  
ATOM   2234  H   GLY A 152      64.503  86.132 -16.812  1.00 24.15           H  
ATOM   2235  CA  GLY A 152      64.939  85.981 -14.735  1.00 24.15           C  
ATOM   2236  HA2 GLY A 152      64.974  86.934 -14.207  1.00 24.15           H  
ATOM   2237  HA3 GLY A 152      63.917  85.608 -14.675  1.00 24.15           H  
ATOM   2238  C   GLY A 152      65.822  85.003 -13.971  1.00 24.15           C  
ATOM   2239  O   GLY A 152      66.232  85.310 -12.855  1.00 24.15           O  
ATOM   2240  N   GLU A 153      66.024  83.791 -14.491  1.00 26.83           N  
ATOM   2241  H   GLU A 153      65.688  83.602 -15.424  1.00 26.83           H  
ATOM   2242  CA  GLU A 153      66.171  82.651 -13.568  1.00 26.83           C  
ATOM   2243  HA  GLU A 153      65.343  82.656 -12.858  1.00 26.83           H  
ATOM   2244  C   GLU A 153      67.443  82.671 -12.729  1.00 26.83           C  
ATOM   2245  CB  GLU A 153      66.141  81.318 -14.321  1.00 26.83           C  
ATOM   2246  HB2 GLU A 153      66.876  81.334 -15.126  1.00 26.83           H  
ATOM   2247  HB3 GLU A 153      66.413  80.531 -13.618  1.00 26.83           H  
ATOM   2248  O   GLU A 153      67.516  81.992 -11.708  1.00 26.83           O  
ATOM   2249  CG  GLU A 153      64.758  80.985 -14.886  1.00 26.83           C  
ATOM   2250  HG2 GLU A 153      64.012  81.174 -14.114  1.00 26.83           H  
ATOM   2251  HG3 GLU A 153      64.550  81.646 -15.727  1.00 26.83           H  
ATOM   2252  CD  GLU A 153      64.647  79.518 -15.335  1.00 26.83           C  
ATOM   2253  OE1 GLU A 153      63.504  79.103 -15.630  1.00 26.83           O  
ATOM   2254  OE2 GLU A 153      65.684  78.816 -15.386  1.00 26.83           O  
ATOM   2255  N   ALA A 154      68.452  83.411 -13.185  1.00 22.17           N  
ATOM   2256  H   ALA A 154      68.231  84.057 -13.930  1.00 22.17           H  
ATOM   2257  CA  ALA A 154      69.858  83.090 -12.983  1.00 22.17           C  
ATOM   2258  HA  ALA A 154      69.998  82.037 -13.228  1.00 22.17           H  
ATOM   2259  C   ALA A 154      70.381  83.271 -11.550  1.00 22.17           C  
ATOM   2260  CB  ALA A 154      70.653  83.928 -13.993  1.00 22.17           C  
ATOM   2261  HB1 ALA A 154      71.708  83.660 -13.939  1.00 22.17           H  
ATOM   2262  HB2 ALA A 154      70.293  83.739 -15.004  1.00 22.17           H  
ATOM   2263  HB3 ALA A 154      70.544  84.987 -13.760  1.00 22.17           H  
ATOM   2264  O   ALA A 154      71.580  83.130 -11.338  1.00 22.17           O  
ATOM   2265  N   GLY A 155      69.496  83.591 -10.604  1.00 27.05           N  
ATOM   2266  H   GLY A 155      68.531  83.449 -10.865  1.00 27.05           H  
ATOM   2267  CA  GLY A 155      69.735  84.512  -9.503  1.00 27.05           C  
ATOM   2268  HA2 GLY A 155      69.543  85.526  -9.853  1.00 27.05           H  
ATOM   2269  HA3 GLY A 155      69.027  84.299  -8.702  1.00 27.05           H  
ATOM   2270  C   GLY A 155      71.139  84.494  -8.925  1.00 27.05           C  
ATOM   2271  O   GLY A 155      71.961  85.348  -9.231  1.00 27.05           O  
ATOM   2272  N   VAL A 156      71.340  83.569  -8.003  1.00 25.54           N  
ATOM   2273  H   VAL A 156      70.667  82.818  -7.947  1.00 25.54           H  
ATOM   2274  CA  VAL A 156      72.229  83.759  -6.865  1.00 25.54           C  
ATOM   2275  HA  VAL A 156      71.960  84.710  -6.405  1.00 25.54           H  
ATOM   2276  C   VAL A 156      73.697  83.828  -7.330  1.00 25.54           C  
ATOM   2277  CB  VAL A 156      71.877  82.631  -5.886  1.00 25.54           C  
ATOM   2278  HB  VAL A 156      71.978  81.666  -6.383  1.00 25.54           H  
ATOM   2279  O   VAL A 156      74.192  82.871  -7.916  1.00 25.54           O  
ATOM   2280  CG1 VAL A 156      72.760  82.641  -4.678  1.00 25.54           C  
ATOM   2281 HG11 VAL A 156      72.379  81.921  -3.954  1.00 25.54           H  
ATOM   2282 HG12 VAL A 156      72.789  83.635  -4.232  1.00 25.54           H  
ATOM   2283 HG13 VAL A 156      73.731  82.285  -5.023  1.00 25.54           H  
ATOM   2284  CG2 VAL A 156      70.440  82.761  -5.353  1.00 25.54           C  
ATOM   2285 HG21 VAL A 156      70.232  81.957  -4.647  1.00 25.54           H  
ATOM   2286 HG22 VAL A 156      70.315  83.720  -4.851  1.00 25.54           H  
ATOM   2287 HG23 VAL A 156      69.718  82.684  -6.166  1.00 25.54           H  
ATOM   2288  N   ASP A 157      74.453  84.930  -7.222  1.00 28.22           N  
ATOM   2289  H   ASP A 157      75.203  84.885  -7.897  1.00 28.22           H  
ATOM   2290  CA  ASP A 157      74.677  85.984  -6.197  1.00 28.22           C  
ATOM   2291  HA  ASP A 157      75.375  86.676  -6.668  1.00 28.22           H  
ATOM   2292  C   ASP A 157      75.428  85.525  -4.944  1.00 28.22           C  
ATOM   2293  CB  ASP A 157      73.473  86.862  -5.804  1.00 28.22           C  
ATOM   2294  HB2 ASP A 157      73.787  87.482  -4.965  1.00 28.22           H  
ATOM   2295  HB3 ASP A 157      72.649  86.264  -5.413  1.00 28.22           H  
ATOM   2296  O   ASP A 157      76.181  86.321  -4.383  1.00 28.22           O  
ATOM   2297  CG  ASP A 157      72.996  87.842  -6.877  1.00 28.22           C  
ATOM   2298  OD1 ASP A 157      73.865  88.402  -7.588  1.00 28.22           O  
ATOM   2299  OD2 ASP A 157      71.778  88.133  -6.869  1.00 28.22           O  
ATOM   2300  N   GLU A 158      75.289  84.255  -4.546  1.00 27.40           N  
ATOM   2301  H   GLU A 158      74.700  83.662  -5.113  1.00 27.40           H  
ATOM   2302  CA  GLU A 158      76.161  83.576  -3.576  1.00 27.40           C  
ATOM   2303  HA  GLU A 158      76.152  84.133  -2.638  1.00 27.40           H  
ATOM   2304  C   GLU A 158      77.555  83.581  -4.199  1.00 27.40           C  
ATOM   2305  CB  GLU A 158      75.719  82.140  -3.233  1.00 27.40           C  
ATOM   2306  HB2 GLU A 158      76.574  81.615  -2.806  1.00 27.40           H  
ATOM   2307  HB3 GLU A 158      75.456  81.603  -4.144  1.00 27.40           H  
ATOM   2308  O   GLU A 158      77.819  82.913  -5.194  1.00 27.40           O  
ATOM   2309  CG  GLU A 158      74.603  82.111  -2.167  1.00 27.40           C  
ATOM   2310  HG2 GLU A 158      73.918  82.944  -2.326  1.00 27.40           H  
ATOM   2311  HG3 GLU A 158      75.070  82.290  -1.198  1.00 27.40           H  
ATOM   2312  CD  GLU A 158      73.799  80.794  -2.099  1.00 27.40           C  
ATOM   2313  OE1 GLU A 158      72.929  80.710  -1.201  1.00 27.40           O  
ATOM   2314  OE2 GLU A 158      74.033  79.888  -2.930  1.00 27.40           O  
ATOM   2315  N   LEU A 159      78.448  84.490  -3.841  1.00 26.76           N  
ATOM   2316  H   LEU A 159      79.141  84.569  -4.571  1.00 26.76           H  
ATOM   2317  CA  LEU A 159      78.866  85.059  -2.560  1.00 26.76           C  
ATOM   2318  HA  LEU A 159      79.362  85.961  -2.919  1.00 26.76           H  
ATOM   2319  C   LEU A 159      79.957  84.222  -1.907  1.00 26.76           C  
ATOM   2320  CB  LEU A 159      77.794  85.616  -1.595  1.00 26.76           C  
ATOM   2321  HB2 LEU A 159      76.946  85.966  -2.182  1.00 26.76           H  
ATOM   2322  HB3 LEU A 159      77.436  84.825  -0.936  1.00 26.76           H  
ATOM   2323  O   LEU A 159      79.910  83.008  -1.743  1.00 26.76           O  
ATOM   2324  CG  LEU A 159      78.279  86.830  -0.770  1.00 26.76           C  
ATOM   2325  HG  LEU A 159      79.157  87.271  -1.241  1.00 26.76           H  
ATOM   2326  CD1 LEU A 159      77.201  87.911  -0.710  1.00 26.76           C  
ATOM   2327 HD11 LEU A 159      77.556  88.761  -0.127  1.00 26.76           H  
ATOM   2328 HD12 LEU A 159      76.299  87.509  -0.250  1.00 26.76           H  
ATOM   2329 HD13 LEU A 159      76.961  88.246  -1.719  1.00 26.76           H  
ATOM   2330  CD2 LEU A 159      78.654  86.445   0.658  1.00 26.76           C  
ATOM   2331 HD21 LEU A 159      79.381  85.633   0.646  1.00 26.76           H  
ATOM   2332 HD22 LEU A 159      79.075  87.301   1.185  1.00 26.76           H  
ATOM   2333 HD23 LEU A 159      77.769  86.105   1.197  1.00 26.76           H  
ATOM   2334  N   LEU A 160      80.995  84.978  -1.597  1.00 25.86           N  
ATOM   2335  H   LEU A 160      80.838  85.970  -1.695  1.00 25.86           H  
ATOM   2336  CA  LEU A 160      82.384  84.578  -1.467  1.00 25.86           C  
ATOM   2337  HA  LEU A 160      82.662  83.898  -2.272  1.00 25.86           H  
ATOM   2338  C   LEU A 160      82.675  83.896  -0.128  1.00 25.86           C  
ATOM   2339  CB  LEU A 160      83.170  85.901  -1.571  1.00 25.86           C  
ATOM   2340  HB2 LEU A 160      82.831  86.554  -0.767  1.00 25.86           H  
ATOM   2341  HB3 LEU A 160      84.226  85.701  -1.388  1.00 25.86           H  
ATOM   2342  O   LEU A 160      83.618  83.122  -0.017  1.00 25.86           O  
ATOM   2343  CG  LEU A 160      83.018  86.643  -2.919  1.00 25.86           C  
ATOM   2344  HG  LEU A 160      82.037  86.458  -3.359  1.00 25.86           H  
ATOM   2345  CD1 LEU A 160      83.147  88.154  -2.726  1.00 25.86           C  
ATOM   2346 HD11 LEU A 160      84.117  88.394  -2.290  1.00 25.86           H  
ATOM   2347 HD12 LEU A 160      83.046  88.656  -3.688  1.00 25.86           H  
ATOM   2348 HD13 LEU A 160      82.356  88.509  -2.065  1.00 25.86           H  
ATOM   2349  CD2 LEU A 160      84.083  86.176  -3.907  1.00 25.86           C  
ATOM   2350 HD21 LEU A 160      85.079  86.401  -3.525  1.00 25.86           H  
ATOM   2351 HD22 LEU A 160      83.939  86.678  -4.864  1.00 25.86           H  
ATOM   2352 HD23 LEU A 160      83.990  85.101  -4.061  1.00 25.86           H  
ATOM   2353  N   GLU A 161      81.894  84.235   0.899  1.00 24.82           N  
ATOM   2354  H   GLU A 161      81.090  84.813   0.700  1.00 24.82           H  
ATOM   2355  CA  GLU A 161      82.229  84.027   2.312  1.00 24.82           C  
ATOM   2356  HA  GLU A 161      83.210  84.461   2.508  1.00 24.82           H  
ATOM   2357  C   GLU A 161      82.326  82.572   2.740  1.00 24.82           C  
ATOM   2358  CB  GLU A 161      81.191  84.719   3.207  1.00 24.82           C  
ATOM   2359  HB2 GLU A 161      80.926  84.066   4.039  1.00 24.82           H  
ATOM   2360  HB3 GLU A 161      80.282  84.922   2.641  1.00 24.82           H  
ATOM   2361  O   GLU A 161      83.087  82.284   3.665  1.00 24.82           O  
ATOM   2362  CG  GLU A 161      81.749  86.019   3.792  1.00 24.82           C  
ATOM   2363  HG2 GLU A 161      82.665  85.790   4.336  1.00 24.82           H  
ATOM   2364  HG3 GLU A 161      82.002  86.692   2.972  1.00 24.82           H  
ATOM   2365  CD  GLU A 161      80.762  86.715   4.741  1.00 24.82           C  
ATOM   2366  OE1 GLU A 161      81.204  87.686   5.395  1.00 24.82           O  
ATOM   2367  OE2 GLU A 161      79.583  86.301   4.790  1.00 24.82           O  
ATOM   2368  N   ALA A 162      81.627  81.656   2.056  1.00 23.74           N  
ATOM   2369  H   ALA A 162      81.037  81.963   1.296  1.00 23.74           H  
ATOM   2370  CA  ALA A 162      81.712  80.223   2.346  1.00 23.74           C  
ATOM   2371  HA  ALA A 162      81.299  80.041   3.338  1.00 23.74           H  
ATOM   2372  C   ALA A 162      83.165  79.714   2.353  1.00 23.74           C  
ATOM   2373  CB  ALA A 162      80.872  79.463   1.314  1.00 23.74           C  
ATOM   2374  HB1 ALA A 162      79.837  79.801   1.355  1.00 23.74           H  
ATOM   2375  HB2 ALA A 162      81.265  79.633   0.311  1.00 23.74           H  
ATOM   2376  HB3 ALA A 162      80.903  78.396   1.533  1.00 23.74           H  
ATOM   2377  O   ALA A 162      83.458  78.689   2.960  1.00 23.74           O  
ATOM   2378  N   LEU A 163      84.072  80.462   1.715  1.00 21.94           N  
ATOM   2379  H   LEU A 163      83.735  81.283   1.233  1.00 21.94           H  
ATOM   2380  CA  LEU A 163      85.511  80.265   1.775  1.00 21.94           C  
ATOM   2381  HA  LEU A 163      85.763  79.338   1.258  1.00 21.94           H  
ATOM   2382  C   LEU A 163      86.083  80.145   3.195  1.00 21.94           C  
ATOM   2383  CB  LEU A 163      86.192  81.467   1.086  1.00 21.94           C  
ATOM   2384  HB2 LEU A 163      87.220  81.545   1.440  1.00 21.94           H  
ATOM   2385  HB3 LEU A 163      85.685  82.382   1.393  1.00 21.94           H  
ATOM   2386  O   LEU A 163      86.901  79.265   3.424  1.00 21.94           O  
ATOM   2387  CG  LEU A 163      86.231  81.387  -0.448  1.00 21.94           C  
ATOM   2388  HG  LEU A 163      85.258  81.085  -0.835  1.00 21.94           H  
ATOM   2389  CD1 LEU A 163      86.614  82.739  -1.058  1.00 21.94           C  
ATOM   2390 HD11 LEU A 163      86.562  82.676  -2.145  1.00 21.94           H  
ATOM   2391 HD12 LEU A 163      85.926  83.514  -0.722  1.00 21.94           H  
ATOM   2392 HD13 LEU A 163      87.624  83.014  -0.752  1.00 21.94           H  
ATOM   2393  CD2 LEU A 163      87.296  80.385  -0.904  1.00 21.94           C  
ATOM   2394 HD21 LEU A 163      87.326  80.354  -1.993  1.00 21.94           H  
ATOM   2395 HD22 LEU A 163      88.276  80.669  -0.519  1.00 21.94           H  
ATOM   2396 HD23 LEU A 163      87.047  79.388  -0.541  1.00 21.94           H  
ATOM   2397  N   GLY A 164      85.777  81.101   4.083  1.00 20.99           N  
ATOM   2398  H   GLY A 164      84.983  81.687   3.869  1.00 20.99           H  
ATOM   2399  CA  GLY A 164      86.707  81.556   5.132  1.00 20.99           C  
ATOM   2400  HA2 GLY A 164      87.729  81.444   4.770  1.00 20.99           H  
ATOM   2401  HA3 GLY A 164      86.527  82.614   5.318  1.00 20.99           H  
ATOM   2402  C   GLY A 164      86.623  80.840   6.476  1.00 20.99           C  
ATOM   2403  O   GLY A 164      87.488  81.066   7.329  1.00 20.99           O  
ATOM   2404  N   ARG A 165      85.624  79.962   6.647  1.00 26.62           N  
ATOM   2405  H   ARG A 165      85.005  79.817   5.863  1.00 26.62           H  
ATOM   2406  CA  ARG A 165      85.740  78.893   7.631  1.00 26.62           C  
ATOM   2407  HA  ARG A 165      85.704  79.365   8.612  1.00 26.62           H  
ATOM   2408  C   ARG A 165      87.106  78.249   7.471  1.00 26.62           C  
ATOM   2409  CB  ARG A 165      84.629  77.841   7.487  1.00 26.62           C  
ATOM   2410  HB2 ARG A 165      85.009  76.854   7.750  1.00 26.62           H  
ATOM   2411  HB3 ARG A 165      84.326  77.772   6.442  1.00 26.62           H  
ATOM   2412  O   ARG A 165      87.597  77.998   6.382  1.00 26.62           O  
ATOM   2413  CG  ARG A 165      83.402  78.164   8.346  1.00 26.62           C  
ATOM   2414  HG2 ARG A 165      83.548  79.120   8.848  1.00 26.62           H  
ATOM   2415  HG3 ARG A 165      82.578  78.348   7.656  1.00 26.62           H  
ATOM   2416  CD  ARG A 165      82.947  77.021   9.285  1.00 26.62           C  
ATOM   2417  HD2 ARG A 165      82.668  76.175   8.656  1.00 26.62           H  
ATOM   2418  HD3 ARG A 165      83.699  76.662   9.987  1.00 26.62           H  
ATOM   2419  NE  ARG A 165      81.811  77.464  10.069  1.00 26.62           N  
ATOM   2420  HE  ARG A 165      81.917  78.393  10.453  1.00 26.62           H  
ATOM   2421  NH1 ARG A 165      80.942  75.408  10.499  1.00 26.62           N  
ATOM   2422 HH11 ARG A 165      81.864  75.035  10.322  1.00 26.62           H  
ATOM   2423 HH12 ARG A 165      80.182  74.816  10.800  1.00 26.62           H  
ATOM   2424  NH2 ARG A 165      79.674  77.245  10.738  1.00 26.62           N  
ATOM   2425 HH21 ARG A 165      78.885  76.677  11.009  1.00 26.62           H  
ATOM   2426 HH22 ARG A 165      79.611  78.251  10.670  1.00 26.62           H  
ATOM   2427  CZ  ARG A 165      80.818  76.706  10.445  1.00 26.62           C  
ATOM   2428  N   GLU A 166      87.820  78.111   8.552  1.00 28.88           N  
ATOM   2429  H   GLU A 166      88.799  78.027   8.317  1.00 28.88           H  
ATOM   2430  CA  GLU A 166      87.420  77.332   9.710  1.00 28.88           C  
ATOM   2431  HA  GLU A 166      88.191  77.613  10.427  1.00 28.88           H  
ATOM   2432  C   GLU A 166      87.519  75.833   9.478  1.00 28.88           C  
ATOM   2433  CB  GLU A 166      86.148  77.658  10.502  1.00 28.88           C  
ATOM   2434  HB2 GLU A 166      86.021  76.878  11.253  1.00 28.88           H  
ATOM   2435  HB3 GLU A 166      85.337  77.541   9.783  1.00 28.88           H  
ATOM   2436  O   GLU A 166      86.812  75.250   8.661  1.00 28.88           O  
ATOM   2437  CG  GLU A 166      85.926  78.988  11.227  1.00 28.88           C  
ATOM   2438  HG2 GLU A 166      86.091  79.830  10.555  1.00 28.88           H  
ATOM   2439  HG3 GLU A 166      86.669  79.069  12.021  1.00 28.88           H  
ATOM   2440  CD  GLU A 166      84.502  79.065  11.833  1.00 28.88           C  
ATOM   2441  OE1 GLU A 166      84.366  78.889  13.056  1.00 28.88           O  
ATOM   2442  OE2 GLU A 166      83.513  79.289  11.102  1.00 28.88           O  
ATOM   2443  N   LEU A 167      88.316  75.150  10.279  1.00 22.77           N  
ATOM   2444  H   LEU A 167      88.244  74.152  10.145  1.00 22.77           H  
ATOM   2445  CA  LEU A 167      89.545  75.585  10.979  1.00 22.77           C  
ATOM   2446  HA  LEU A 167      90.282  75.952  10.265  1.00 22.77           H  
ATOM   2447  C   LEU A 167      90.092  74.304  11.603  1.00 22.77           C  
ATOM   2448  CB  LEU A 167      89.338  76.616  12.141  1.00 22.77           C  
ATOM   2449  HB2 LEU A 167      88.276  76.684  12.379  1.00 22.77           H  
ATOM   2450  HB3 LEU A 167      89.805  76.215  13.041  1.00 22.77           H  
ATOM   2451  O   LEU A 167      91.181  73.863  11.263  1.00 22.77           O  
ATOM   2452  CG  LEU A 167      89.946  78.042  12.030  1.00 22.77           C  
ATOM   2453  HG  LEU A 167      89.636  78.587  11.138  1.00 22.77           H  
ATOM   2454  CD1 LEU A 167      89.495  78.864  13.237  1.00 22.77           C  
ATOM   2455 HD11 LEU A 167      88.408  78.873  13.312  1.00 22.77           H  
ATOM   2456 HD12 LEU A 167      89.889  78.414  14.148  1.00 22.77           H  
ATOM   2457 HD13 LEU A 167      89.859  79.888  13.152  1.00 22.77           H  
ATOM   2458  CD2 LEU A 167      91.467  78.025  11.977  1.00 22.77           C  
ATOM   2459 HD21 LEU A 167      91.802  77.492  11.087  1.00 22.77           H  
ATOM   2460 HD22 LEU A 167      91.852  79.044  11.956  1.00 22.77           H  
ATOM   2461 HD23 LEU A 167      91.850  77.511  12.859  1.00 22.77           H  
ATOM   2462  N   ASP A 168      89.274  73.753  12.506  1.00 18.89           N  
ATOM   2463  H   ASP A 168      88.370  74.198  12.581  1.00 18.89           H  
ATOM   2464  CA  ASP A 168      89.740  73.152  13.763  1.00 18.89           C  
ATOM   2465  HA  ASP A 168      90.829  73.118  13.790  1.00 18.89           H  
ATOM   2466  C   ASP A 168      89.240  71.729  14.013  1.00 18.89           C  
ATOM   2467  CB  ASP A 168      89.215  74.009  14.938  1.00 18.89           C  
ATOM   2468  HB2 ASP A 168      89.168  73.398  15.840  1.00 18.89           H  
ATOM   2469  HB3 ASP A 168      88.196  74.328  14.722  1.00 18.89           H  
ATOM   2470  O   ASP A 168      89.730  71.067  14.925  1.00 18.89           O  
ATOM   2471  CG  ASP A 168      90.065  75.226  15.305  1.00 18.89           C  
ATOM   2472  OD1 ASP A 168      91.271  75.251  14.977  1.00 18.89           O  
ATOM   2473  OD2 ASP A 168      89.483  76.151  15.914  1.00 18.89           O  
ATOM   2474  N   GLY A 169      88.233  71.256  13.280  1.00 19.09           N  
ATOM   2475  H   GLY A 169      87.966  71.777  12.457  1.00 19.09           H  
ATOM   2476  CA  GLY A 169      87.966  69.821  13.316  1.00 19.09           C  
ATOM   2477  HA2 GLY A 169      87.818  69.494  14.345  1.00 19.09           H  
ATOM   2478  HA3 GLY A 169      87.073  69.587  12.737  1.00 19.09           H  
ATOM   2479  C   GLY A 169      89.144  69.054  12.705  1.00 19.09           C  
ATOM   2480  O   GLY A 169      89.698  69.523  11.709  1.00 19.09           O  
ATOM   2481  N   ASP A 170      89.475  67.903  13.305  1.00 19.90           N  
ATOM   2482  H   ASP A 170      88.965  67.649  14.139  1.00 19.90           H  
ATOM   2483  CA  ASP A 170      90.368  66.853  12.762  1.00 19.90           C  
ATOM   2484  HA  ASP A 170      91.380  67.246  12.656  1.00 19.90           H  
ATOM   2485  C   ASP A 170      89.941  66.367  11.360  1.00 19.90           C  
ATOM   2486  CB  ASP A 170      90.386  65.640  13.737  1.00 19.90           C  
ATOM   2487  HB2 ASP A 170      90.485  64.729  13.147  1.00 19.90           H  
ATOM   2488  HB3 ASP A 170      89.419  65.573  14.236  1.00 19.90           H  
ATOM   2489  O   ASP A 170      90.825  65.866  10.623  1.00 19.90           O  
ATOM   2490  CG  ASP A 170      91.509  65.579  14.797  1.00 19.90           C  
ATOM   2491  OD1 ASP A 170      92.604  66.157  14.600  1.00 19.90           O  
ATOM   2492  OD2 ASP A 170      91.288  64.873  15.815  1.00 19.90           O  
ATOM   2493  OXT ASP A 170      88.723  66.432  11.066  1.00 19.90           O  
TER    2494      ASP A 170                                                       
ATOM   2494  N   MET B   1      24.420 -17.516  48.437  1.00 75.23           N  
ATOM   2495  H   MET B   1      24.227 -16.546  48.642  1.00 75.23           H  
ATOM   2496  H2  MET B   1      24.336 -18.052  49.289  1.00 75.23           H  
ATOM   2497  H3  MET B   1      25.353 -17.617  48.065  1.00 75.23           H  
ATOM   2498  CA  MET B   1      23.445 -18.013  47.458  1.00 75.23           C  
ATOM   2499  HA  MET B   1      22.459 -17.964  47.919  1.00 75.23           H  
ATOM   2500  C   MET B   1      23.765 -19.468  47.163  1.00 75.23           C  
ATOM   2501  CB  MET B   1      23.408 -17.138  46.195  1.00 75.23           C  
ATOM   2502  HB2 MET B   1      23.873 -17.655  45.355  1.00 75.23           H  
ATOM   2503  HB3 MET B   1      23.938 -16.201  46.361  1.00 75.23           H  
ATOM   2504  O   MET B   1      24.841 -19.745  46.632  1.00 75.23           O  
ATOM   2505  CG  MET B   1      21.956 -16.820  45.862  1.00 75.23           C  
ATOM   2506  HG2 MET B   1      21.429 -17.774  45.836  1.00 75.23           H  
ATOM   2507  HG3 MET B   1      21.517 -16.202  46.646  1.00 75.23           H  
ATOM   2508  SD  MET B   1      21.697 -16.040  44.259  1.00 75.23           S  
ATOM   2509  CE  MET B   1      22.001 -14.294  44.635  1.00 75.23           C  
ATOM   2510  HE1 MET B   1      23.029 -14.151  44.969  1.00 75.23           H  
ATOM   2511  HE2 MET B   1      21.305 -13.956  45.402  1.00 75.23           H  
ATOM   2512  HE3 MET B   1      21.830 -13.710  43.731  1.00 75.23           H  
ATOM   2513  N   THR B   2      22.908 -20.381  47.608  1.00 82.46           N  
ATOM   2514  H   THR B   2      22.036 -20.048  47.995  1.00 82.46           H  
ATOM   2515  CA  THR B   2      22.984 -21.805  47.258  1.00 82.46           C  
ATOM   2516  HA  THR B   2      23.959 -22.195  47.552  1.00 82.46           H  
ATOM   2517  C   THR B   2      22.847 -21.976  45.747  1.00 82.46           C  
ATOM   2518  CB  THR B   2      21.900 -22.630  47.972  1.00 82.46           C  
ATOM   2519  HB  THR B   2      22.031 -23.678  47.703  1.00 82.46           H  
ATOM   2520  O   THR B   2      22.389 -21.067  45.052  1.00 82.46           O  
ATOM   2521  CG2 THR B   2      21.966 -22.510  49.494  1.00 82.46           C  
ATOM   2522 HG21 THR B   2      21.756 -21.488  49.810  1.00 82.46           H  
ATOM   2523 HG22 THR B   2      22.955 -22.805  49.845  1.00 82.46           H  
ATOM   2524 HG23 THR B   2      21.224 -23.173  49.937  1.00 82.46           H  
ATOM   2525  OG1 THR B   2      20.621 -22.223  47.563  1.00 82.46           O  
ATOM   2526  HG1 THR B   2      20.348 -21.486  48.114  1.00 82.46           H  
ATOM   2527  N   ASP B   3      23.255 -23.128  45.221  1.00 74.14           N  
ATOM   2528  H   ASP B   3      23.639 -23.857  45.805  1.00 74.14           H  
ATOM   2529  CA  ASP B   3      23.095 -23.404  43.793  1.00 74.14           C  
ATOM   2530  HA  ASP B   3      23.624 -22.634  43.231  1.00 74.14           H  
ATOM   2531  C   ASP B   3      21.613 -23.335  43.379  1.00 74.14           C  
ATOM   2532  CB  ASP B   3      23.738 -24.758  43.480  1.00 74.14           C  
ATOM   2533  HB2 ASP B   3      23.080 -25.563  43.806  1.00 74.14           H  
ATOM   2534  HB3 ASP B   3      24.677 -24.846  44.028  1.00 74.14           H  
ATOM   2535  O   ASP B   3      21.271 -22.662  42.411  1.00 74.14           O  
ATOM   2536  CG  ASP B   3      24.050 -24.883  41.992  1.00 74.14           C  
ATOM   2537  OD1 ASP B   3      24.779 -23.988  41.502  1.00 74.14           O  
ATOM   2538  OD2 ASP B   3      23.580 -25.872  41.393  1.00 74.14           O  
ATOM   2539  N   SER B   4      20.713 -23.882  44.208  1.00 73.71           N  
ATOM   2540  H   SER B   4      21.037 -24.454  44.974  1.00 73.71           H  
ATOM   2541  CA  SER B   4      19.260 -23.777  44.018  1.00 73.71           C  
ATOM   2542  HA  SER B   4      18.995 -24.269  43.082  1.00 73.71           H  
ATOM   2543  C   SER B   4      18.761 -22.331  43.932  1.00 73.71           C  
ATOM   2544  CB  SER B   4      18.524 -24.484  45.161  1.00 73.71           C  
ATOM   2545  HB2 SER B   4      18.800 -24.026  46.110  1.00 73.71           H  
ATOM   2546  HB3 SER B   4      17.448 -24.376  45.019  1.00 73.71           H  
ATOM   2547  O   SER B   4      17.962 -22.020  43.053  1.00 73.71           O  
ATOM   2548  OG  SER B   4      18.853 -25.859  45.189  1.00 73.71           O  
ATOM   2549  HG  SER B   4      18.079 -26.352  44.906  1.00 73.71           H  
ATOM   2550  N   GLU B   5      19.237 -21.427  44.796  1.00 79.48           N  
ATOM   2551  H   GLU B   5      19.908 -21.723  45.490  1.00 79.48           H  
ATOM   2552  CA  GLU B   5      18.838 -20.010  44.756  1.00 79.48           C  
ATOM   2553  HA  GLU B   5      17.751 -19.935  44.770  1.00 79.48           H  
ATOM   2554  C   GLU B   5      19.318 -19.311  43.473  1.00 79.48           C  
ATOM   2555  CB  GLU B   5      19.398 -19.272  45.975  1.00 79.48           C  
ATOM   2556  HB2 GLU B   5      20.445 -19.562  46.064  1.00 79.48           H  
ATOM   2557  HB3 GLU B   5      19.330 -18.200  45.791  1.00 79.48           H  
ATOM   2558  O   GLU B   5      18.545 -18.579  42.856  1.00 79.48           O  
ATOM   2559  CG  GLU B   5      18.688 -19.546  47.307  1.00 79.48           C  
ATOM   2560  HG2 GLU B   5      17.688 -19.115  47.262  1.00 79.48           H  
ATOM   2561  HG3 GLU B   5      18.580 -20.622  47.449  1.00 79.48           H  
ATOM   2562  CD  GLU B   5      19.464 -18.959  48.502  1.00 79.48           C  
ATOM   2563  OE1 GLU B   5      18.825 -18.583  49.501  1.00 79.48           O  
ATOM   2564  OE2 GLU B   5      20.723 -18.949  48.457  1.00 79.48           O  
ATOM   2565  N   LYS B   6      20.556 -19.578  43.026  1.00 82.66           N  
ATOM   2566  H   LYS B   6      21.116 -20.237  43.546  1.00 82.66           H  
ATOM   2567  CA  LYS B   6      21.085 -19.014  41.770  1.00 82.66           C  
ATOM   2568  HA  LYS B   6      20.988 -17.929  41.791  1.00 82.66           H  
ATOM   2569  C   LYS B   6      20.287 -19.498  40.564  1.00 82.66           C  
ATOM   2570  CB  LYS B   6      22.555 -19.400  41.570  1.00 82.66           C  
ATOM   2571  HB2 LYS B   6      22.858 -19.084  40.572  1.00 82.66           H  
ATOM   2572  HB3 LYS B   6      22.651 -20.484  41.625  1.00 82.66           H  
ATOM   2573  O   LYS B   6      19.872 -18.701  39.726  1.00 82.66           O  
ATOM   2574  CG  LYS B   6      23.500 -18.754  42.585  1.00 82.66           C  
ATOM   2575  HG2 LYS B   6      23.219 -19.057  43.594  1.00 82.66           H  
ATOM   2576  HG3 LYS B   6      23.447 -17.669  42.500  1.00 82.66           H  
ATOM   2577  CD  LYS B   6      24.924 -19.223  42.286  1.00 82.66           C  
ATOM   2578  HD2 LYS B   6      24.942 -20.313  42.283  1.00 82.66           H  
ATOM   2579  HD3 LYS B   6      25.216 -18.864  41.299  1.00 82.66           H  
ATOM   2580  CE  LYS B   6      25.903 -18.708  43.338  1.00 82.66           C  
ATOM   2581  HE2 LYS B   6      25.876 -17.618  43.338  1.00 82.66           H  
ATOM   2582  HE3 LYS B   6      25.573 -19.066  44.314  1.00 82.66           H  
ATOM   2583  NZ  LYS B   6      27.267 -19.204  43.040  1.00 82.66           N  
ATOM   2584  HZ1 LYS B   6      27.931 -18.902  43.739  1.00 82.66           H  
ATOM   2585  HZ2 LYS B   6      27.563 -18.875  42.132  1.00 82.66           H  
ATOM   2586  HZ3 LYS B   6      27.256 -20.213  43.008  1.00 82.66           H  
ATOM   2587  N   VAL B   7      20.053 -20.809  40.474  1.00 82.85           N  
ATOM   2588  H   VAL B   7      20.426 -21.415  41.191  1.00 82.85           H  
ATOM   2589  CA  VAL B   7      19.310 -21.402  39.356  1.00 82.85           C  
ATOM   2590  HA  VAL B   7      19.756 -21.055  38.424  1.00 82.85           H  
ATOM   2591  C   VAL B   7      17.856 -20.915  39.355  1.00 82.85           C  
ATOM   2592  CB  VAL B   7      19.416 -22.940  39.369  1.00 82.85           C  
ATOM   2593  HB  VAL B   7      18.975 -23.326  40.288  1.00 82.85           H  
ATOM   2594  O   VAL B   7      17.317 -20.633  38.285  1.00 82.85           O  
ATOM   2595  CG1 VAL B   7      18.702 -23.552  38.162  1.00 82.85           C  
ATOM   2596 HG11 VAL B   7      19.239 -23.311  37.245  1.00 82.85           H  
ATOM   2597 HG12 VAL B   7      17.692 -23.152  38.073  1.00 82.85           H  
ATOM   2598 HG13 VAL B   7      18.659 -24.635  38.274  1.00 82.85           H  
ATOM   2599  CG2 VAL B   7      20.869 -23.425  39.246  1.00 82.85           C  
ATOM   2600 HG21 VAL B   7      21.497 -23.011  40.035  1.00 82.85           H  
ATOM   2601 HG22 VAL B   7      21.297 -23.123  38.290  1.00 82.85           H  
ATOM   2602 HG23 VAL B   7      20.907 -24.511  39.329  1.00 82.85           H  
ATOM   2603  N   ALA B   8      17.234 -20.724  40.524  1.00 81.86           N  
ATOM   2604  H   ALA B   8      17.699 -20.992  41.379  1.00 81.86           H  
ATOM   2605  CA  ALA B   8      15.894 -20.144  40.623  1.00 81.86           C  
ATOM   2606  HA  ALA B   8      15.212 -20.750  40.027  1.00 81.86           H  
ATOM   2607  C   ALA B   8      15.829 -18.705  40.075  1.00 81.86           C  
ATOM   2608  CB  ALA B   8      15.436 -20.202  42.085  1.00 81.86           C  
ATOM   2609  HB1 ALA B   8      16.107 -19.616  42.713  1.00 81.86           H  
ATOM   2610  HB2 ALA B   8      14.426 -19.801  42.169  1.00 81.86           H  
ATOM   2611  HB3 ALA B   8      15.435 -21.236  42.430  1.00 81.86           H  
ATOM   2612  O   ALA B   8      14.847 -18.334  39.427  1.00 81.86           O  
ATOM   2613  N   GLU B   9      16.870 -17.898  40.291  1.00 84.44           N  
ATOM   2614  H   GLU B   9      17.634 -18.231  40.860  1.00 84.44           H  
ATOM   2615  CA  GLU B   9      16.953 -16.531  39.767  1.00 84.44           C  
ATOM   2616  HA  GLU B   9      16.009 -16.034  39.990  1.00 84.44           H  
ATOM   2617  C   GLU B   9      17.120 -16.509  38.237  1.00 84.44           C  
ATOM   2618  CB  GLU B   9      18.082 -15.781  40.496  1.00 84.44           C  
ATOM   2619  HB2 GLU B   9      19.004 -15.846  39.918  1.00 84.44           H  
ATOM   2620  HB3 GLU B   9      18.251 -16.239  41.470  1.00 84.44           H  
ATOM   2621  O   GLU B   9      16.393 -15.790  37.542  1.00 84.44           O  
ATOM   2622  CG  GLU B   9      17.703 -14.316  40.734  1.00 84.44           C  
ATOM   2623  HG2 GLU B   9      17.584 -13.819  39.771  1.00 84.44           H  
ATOM   2624  HG3 GLU B   9      16.739 -14.289  41.242  1.00 84.44           H  
ATOM   2625  CD  GLU B   9      18.736 -13.558  41.581  1.00 84.44           C  
ATOM   2626  OE1 GLU B   9      18.297 -12.587  42.238  1.00 84.44           O  
ATOM   2627  OE2 GLU B   9      19.928 -13.937  41.569  1.00 84.44           O  
ATOM   2628  N   TYR B  10      17.986 -17.375  37.694  1.00 85.57           N  
ATOM   2629  H   TYR B  10      18.579 -17.909  38.313  1.00 85.57           H  
ATOM   2630  CA  TYR B  10      18.123 -17.562  36.245  1.00 85.57           C  
ATOM   2631  HA  TYR B  10      18.343 -16.594  35.793  1.00 85.57           H  
ATOM   2632  C   TYR B  10      16.831 -18.066  35.596  1.00 85.57           C  
ATOM   2633  CB  TYR B  10      19.275 -18.528  35.932  1.00 85.57           C  
ATOM   2634  HB2 TYR B  10      19.220 -18.800  34.878  1.00 85.57           H  
ATOM   2635  HB3 TYR B  10      19.144 -19.441  36.511  1.00 85.57           H  
ATOM   2636  O   TYR B  10      16.425 -17.545  34.555  1.00 85.57           O  
ATOM   2637  CG  TYR B  10      20.661 -17.962  36.173  1.00 85.57           C  
ATOM   2638  CD1 TYR B  10      21.069 -16.794  35.499  1.00 85.57           C  
ATOM   2639  HD1 TYR B  10      20.395 -16.300  34.815  1.00 85.57           H  
ATOM   2640  CD2 TYR B  10      21.552 -18.617  37.045  1.00 85.57           C  
ATOM   2641  HD2 TYR B  10      21.245 -19.514  37.560  1.00 85.57           H  
ATOM   2642  CE1 TYR B  10      22.355 -16.265  35.715  1.00 85.57           C  
ATOM   2643  HE1 TYR B  10      22.661 -15.363  35.206  1.00 85.57           H  
ATOM   2644  CE2 TYR B  10      22.841 -18.095  37.258  1.00 85.57           C  
ATOM   2645  HE2 TYR B  10      23.529 -18.585  37.932  1.00 85.57           H  
ATOM   2646  OH  TYR B  10      24.487 -16.416  36.811  1.00 85.57           O  
ATOM   2647  HH  TYR B  10      24.624 -15.602  36.321  1.00 85.57           H  
ATOM   2648  CZ  TYR B  10      23.243 -16.917  36.598  1.00 85.57           C  
ATOM   2649  N   LEU B  11      16.145 -19.032  36.219  1.00 83.18           N  
ATOM   2650  H   LEU B  11      16.544 -19.443  37.051  1.00 83.18           H  
ATOM   2651  CA  LEU B  11      14.864 -19.543  35.731  1.00 83.18           C  
ATOM   2652  HA  LEU B  11      15.003 -19.863  34.698  1.00 83.18           H  
ATOM   2653  C   LEU B  11      13.804 -18.441  35.714  1.00 83.18           C  
ATOM   2654  CB  LEU B  11      14.432 -20.754  36.578  1.00 83.18           C  
ATOM   2655  HB2 LEU B  11      14.308 -20.432  37.612  1.00 83.18           H  
ATOM   2656  HB3 LEU B  11      15.228 -21.499  36.556  1.00 83.18           H  
ATOM   2657  O   LEU B  11      13.091 -18.296  34.720  1.00 83.18           O  
ATOM   2658  CG  LEU B  11      13.122 -21.416  36.105  1.00 83.18           C  
ATOM   2659  HG  LEU B  11      12.315 -20.684  36.120  1.00 83.18           H  
ATOM   2660  CD1 LEU B  11      13.245 -22.000  34.697  1.00 83.18           C  
ATOM   2661 HD11 LEU B  11      13.419 -21.209  33.967  1.00 83.18           H  
ATOM   2662 HD12 LEU B  11      14.065 -22.717  34.679  1.00 83.18           H  
ATOM   2663 HD13 LEU B  11      12.319 -22.508  34.426  1.00 83.18           H  
ATOM   2664  CD2 LEU B  11      12.748 -22.561  37.045  1.00 83.18           C  
ATOM   2665 HD21 LEU B  11      12.667 -22.190  38.066  1.00 83.18           H  
ATOM   2666 HD22 LEU B  11      13.509 -23.340  37.002  1.00 83.18           H  
ATOM   2667 HD23 LEU B  11      11.789 -22.983  36.747  1.00 83.18           H  
ATOM   2668  N   ARG B  12      13.734 -17.608  36.761  1.00 85.80           N  
ATOM   2669  H   ARG B  12      14.339 -17.783  37.550  1.00 85.80           H  
ATOM   2670  CA  ARG B  12      12.824 -16.456  36.795  1.00 85.80           C  
ATOM   2671  HA  ARG B  12      11.805 -16.822  36.670  1.00 85.80           H  
ATOM   2672  C   ARG B  12      13.093 -15.503  35.628  1.00 85.80           C  
ATOM   2673  CB  ARG B  12      12.938 -15.750  38.154  1.00 85.80           C  
ATOM   2674  HB2 ARG B  12      12.839 -16.495  38.943  1.00 85.80           H  
ATOM   2675  HB3 ARG B  12      13.920 -15.285  38.243  1.00 85.80           H  
ATOM   2676  O   ARG B  12      12.144 -15.121  34.945  1.00 85.80           O  
ATOM   2677  CG  ARG B  12      11.848 -14.680  38.341  1.00 85.80           C  
ATOM   2678  HG2 ARG B  12      11.884 -13.972  37.513  1.00 85.80           H  
ATOM   2679  HG3 ARG B  12      10.868 -15.156  38.346  1.00 85.80           H  
ATOM   2680  CD  ARG B  12      12.044 -13.892  39.642  1.00 85.80           C  
ATOM   2681  HD2 ARG B  12      13.012 -13.394  39.592  1.00 85.80           H  
ATOM   2682  HD3 ARG B  12      11.273 -13.124  39.703  1.00 85.80           H  
ATOM   2683  NE  ARG B  12      11.955 -14.758  40.838  1.00 85.80           N  
ATOM   2684  HE  ARG B  12      11.219 -15.449  40.842  1.00 85.80           H  
ATOM   2685  NH1 ARG B  12      13.743 -13.898  42.019  1.00 85.80           N  
ATOM   2686 HH11 ARG B  12      13.939 -13.237  41.281  1.00 85.80           H  
ATOM   2687 HH12 ARG B  12      14.381 -13.941  42.801  1.00 85.80           H  
ATOM   2688  NH2 ARG B  12      12.571 -15.593  42.864  1.00 85.80           N  
ATOM   2689 HH21 ARG B  12      13.204 -15.587  43.651  1.00 85.80           H  
ATOM   2690 HH22 ARG B  12      11.840 -16.287  42.810  1.00 85.80           H  
ATOM   2691  CZ  ARG B  12      12.754 -14.741  41.895  1.00 85.80           C  
ATOM   2692  N   ARG B  13      14.360 -15.162  35.359  1.00 87.88           N  
ATOM   2693  H   ARG B  13      15.085 -15.522  35.963  1.00 87.88           H  
ATOM   2694  CA  ARG B  13      14.731 -14.283  34.237  1.00 87.88           C  
ATOM   2695  HA  ARG B  13      14.138 -13.372  34.322  1.00 87.88           H  
ATOM   2696  C   ARG B  13      14.358 -14.889  32.883  1.00 87.88           C  
ATOM   2697  CB  ARG B  13      16.230 -13.929  34.306  1.00 87.88           C  
ATOM   2698  HB2 ARG B  13      16.816 -14.840  34.186  1.00 87.88           H  
ATOM   2699  HB3 ARG B  13      16.461 -13.510  35.286  1.00 87.88           H  
ATOM   2700  O   ARG B  13      13.686 -14.223  32.102  1.00 87.88           O  
ATOM   2701  CG  ARG B  13      16.659 -12.927  33.218  1.00 87.88           C  
ATOM   2702  HG2 ARG B  13      16.352 -13.298  32.240  1.00 87.88           H  
ATOM   2703  HG3 ARG B  13      17.747 -12.853  33.212  1.00 87.88           H  
ATOM   2704  CD  ARG B  13      16.080 -11.525  33.453  1.00 87.88           C  
ATOM   2705  HD2 ARG B  13      16.721 -11.003  34.163  1.00 87.88           H  
ATOM   2706  HD3 ARG B  13      15.080 -11.598  33.882  1.00 87.88           H  
ATOM   2707  NE  ARG B  13      15.971 -10.766  32.200  1.00 87.88           N  
ATOM   2708  HE  ARG B  13      15.905 -11.294  31.342  1.00 87.88           H  
ATOM   2709  NH1 ARG B  13      15.707  -8.664  33.110  1.00 87.88           N  
ATOM   2710 HH11 ARG B  13      15.917  -9.032  34.027  1.00 87.88           H  
ATOM   2711 HH12 ARG B  13      15.538  -7.679  32.965  1.00 87.88           H  
ATOM   2712  NH2 ARG B  13      15.504  -8.979  30.911  1.00 87.88           N  
ATOM   2713 HH21 ARG B  13      15.195  -9.655  30.226  1.00 87.88           H  
ATOM   2714 HH22 ARG B  13      15.276  -8.006  30.770  1.00 87.88           H  
ATOM   2715  CZ  ARG B  13      15.740  -9.472  32.084  1.00 87.88           C  
ATOM   2716  N   ALA B  14      14.717 -16.149  32.639  1.00 87.65           N  
ATOM   2717  H   ALA B  14      15.276 -16.634  33.327  1.00 87.65           H  
ATOM   2718  CA  ALA B  14      14.391 -16.843  31.392  1.00 87.65           C  
ATOM   2719  HA  ALA B  14      14.833 -16.297  30.559  1.00 87.65           H  
ATOM   2720  C   ALA B  14      12.874 -16.911  31.151  1.00 87.65           C  
ATOM   2721  CB  ALA B  14      15.005 -18.248  31.441  1.00 87.65           C  
ATOM   2722  HB1 ALA B  14      16.085 -18.178  31.574  1.00 87.65           H  
ATOM   2723  HB2 ALA B  14      14.582 -18.817  32.269  1.00 87.65           H  
ATOM   2724  HB3 ALA B  14      14.799 -18.770  30.506  1.00 87.65           H  
ATOM   2725  O   ALA B  14      12.414 -16.704  30.031  1.00 87.65           O  
ATOM   2726  N   THR B  15      12.089 -17.142  32.208  1.00 89.58           N  
ATOM   2727  H   THR B  15      12.530 -17.328  33.097  1.00 89.58           H  
ATOM   2728  CA  THR B  15      10.622 -17.200  32.116  1.00 89.58           C  
ATOM   2729  HA  THR B  15      10.361 -17.858  31.287  1.00 89.58           H  
ATOM   2730  C   THR B  15      10.016 -15.824  31.817  1.00 89.58           C  
ATOM   2731  CB  THR B  15       9.995 -17.783  33.395  1.00 89.58           C  
ATOM   2732  HB  THR B  15       9.988 -17.029  34.182  1.00 89.58           H  
ATOM   2733  O   THR B  15       9.081 -15.727  31.022  1.00 89.58           O  
ATOM   2734  CG2 THR B  15       8.572 -18.280  33.141  1.00 89.58           C  
ATOM   2735 HG21 THR B  15       7.931 -17.454  32.835  1.00 89.58           H  
ATOM   2736 HG22 THR B  15       8.172 -18.712  34.059  1.00 89.58           H  
ATOM   2737 HG23 THR B  15       8.577 -19.041  32.360  1.00 89.58           H  
ATOM   2738  OG1 THR B  15      10.689 -18.917  33.857  1.00 89.58           O  
ATOM   2739  HG1 THR B  15      11.563 -18.659  34.159  1.00 89.58           H  
ATOM   2740  N   LEU B  16      10.558 -14.747  32.404  1.00 91.13           N  
ATOM   2741  H   LEU B  16      11.328 -14.883  33.044  1.00 91.13           H  
ATOM   2742  CA  LEU B  16      10.143 -13.370  32.105  1.00 91.13           C  
ATOM   2743  HA  LEU B  16       9.059 -13.303  32.190  1.00 91.13           H  
ATOM   2744  C   LEU B  16      10.482 -12.970  30.664  1.00 91.13           C  
ATOM   2745  CB  LEU B  16      10.796 -12.391  33.099  1.00 91.13           C  
ATOM   2746  HB2 LEU B  16      11.863 -12.607  33.152  1.00 91.13           H  
ATOM   2747  HB3 LEU B  16      10.692 -11.378  32.708  1.00 91.13           H  
ATOM   2748  O   LEU B  16       9.609 -12.464  29.961  1.00 91.13           O  
ATOM   2749  CG  LEU B  16      10.200 -12.420  34.516  1.00 91.13           C  
ATOM   2750  HG  LEU B  16      10.165 -13.444  34.887  1.00 91.13           H  
ATOM   2751  CD1 LEU B  16      11.077 -11.592  35.457  1.00 91.13           C  
ATOM   2752 HD11 LEU B  16      12.078 -12.021  35.487  1.00 91.13           H  
ATOM   2753 HD12 LEU B  16      10.658 -11.607  36.463  1.00 91.13           H  
ATOM   2754 HD13 LEU B  16      11.137 -10.562  35.106  1.00 91.13           H  
ATOM   2755  CD2 LEU B  16       8.782 -11.844  34.552  1.00 91.13           C  
ATOM   2756 HD21 LEU B  16       8.107 -12.479  33.978  1.00 91.13           H  
ATOM   2757 HD22 LEU B  16       8.428 -11.809  35.583  1.00 91.13           H  
ATOM   2758 HD23 LEU B  16       8.781 -10.836  34.138  1.00 91.13           H  
ATOM   2759  N   ASP B  17      11.706 -13.249  30.210  1.00 91.01           N  
ATOM   2760  H   ASP B  17      12.385 -13.633  30.851  1.00 91.01           H  
ATOM   2761  CA  ASP B  17      12.136 -12.961  28.839  1.00 91.01           C  
ATOM   2762  HA  ASP B  17      11.953 -11.908  28.624  1.00 91.01           H  
ATOM   2763  C   ASP B  17      11.324 -13.780  27.816  1.00 91.01           C  
ATOM   2764  CB  ASP B  17      13.647 -13.229  28.689  1.00 91.01           C  
ATOM   2765  HB2 ASP B  17      13.862 -14.241  29.033  1.00 91.01           H  
ATOM   2766  HB3 ASP B  17      13.899 -13.180  27.629  1.00 91.01           H  
ATOM   2767  O   ASP B  17      10.955 -13.261  26.764  1.00 91.01           O  
ATOM   2768  CG  ASP B  17      14.563 -12.235  29.428  1.00 91.01           C  
ATOM   2769  OD1 ASP B  17      14.171 -11.076  29.684  1.00 91.01           O  
ATOM   2770  OD2 ASP B  17      15.729 -12.587  29.708  1.00 91.01           O  
ATOM   2771  N   LEU B  18      10.980 -15.039  28.128  1.00 91.05           N  
ATOM   2772  H   LEU B  18      11.364 -15.442  28.971  1.00 91.05           H  
ATOM   2773  CA  LEU B  18      10.114 -15.878  27.287  1.00 91.05           C  
ATOM   2774  HA  LEU B  18      10.521 -15.897  26.276  1.00 91.05           H  
ATOM   2775  C   LEU B  18       8.699 -15.306  27.190  1.00 91.05           C  
ATOM   2776  CB  LEU B  18      10.093 -17.313  27.846  1.00 91.05           C  
ATOM   2777  HB2 LEU B  18       9.828 -17.271  28.903  1.00 91.05           H  
ATOM   2778  HB3 LEU B  18      11.098 -17.729  27.772  1.00 91.05           H  
ATOM   2779  O   LEU B  18       8.114 -15.285  26.107  1.00 91.05           O  
ATOM   2780  CG  LEU B  18       9.103 -18.267  27.146  1.00 91.05           C  
ATOM   2781  HG  LEU B  18       8.084 -17.901  27.269  1.00 91.05           H  
ATOM   2782  CD1 LEU B  18       9.393 -18.420  25.655  1.00 91.05           C  
ATOM   2783 HD11 LEU B  18       9.271 -17.470  25.135  1.00 91.05           H  
ATOM   2784 HD12 LEU B  18       8.718 -19.151  25.210  1.00 91.05           H  
ATOM   2785 HD13 LEU B  18      10.419 -18.767  25.531  1.00 91.05           H  
ATOM   2786  CD2 LEU B  18       9.182 -19.652  27.788  1.00 91.05           C  
ATOM   2787 HD21 LEU B  18       8.939 -19.581  28.848  1.00 91.05           H  
ATOM   2788 HD22 LEU B  18      10.189 -20.053  27.680  1.00 91.05           H  
ATOM   2789 HD23 LEU B  18       8.477 -20.330  27.306  1.00 91.05           H  
ATOM   2790  N   ARG B  19       8.141 -14.839  28.312  1.00 91.97           N  
ATOM   2791  H   ARG B  19       8.672 -14.898  29.170  1.00 91.97           H  
ATOM   2792  CA  ARG B  19       6.820 -14.202  28.328  1.00 91.97           C  
ATOM   2793  HA  ARG B  19       6.101 -14.887  27.880  1.00 91.97           H  
ATOM   2794  C   ARG B  19       6.809 -12.946  27.457  1.00 91.97           C  
ATOM   2795  CB  ARG B  19       6.401 -13.915  29.776  1.00 91.97           C  
ATOM   2796  HB2 ARG B  19       6.474 -14.837  30.354  1.00 91.97           H  
ATOM   2797  HB3 ARG B  19       7.079 -13.181  30.211  1.00 91.97           H  
ATOM   2798  O   ARG B  19       5.891 -12.804  26.657  1.00 91.97           O  
ATOM   2799  CG  ARG B  19       4.956 -13.397  29.850  1.00 91.97           C  
ATOM   2800  HG2 ARG B  19       4.291 -14.140  29.409  1.00 91.97           H  
ATOM   2801  HG3 ARG B  19       4.856 -12.469  29.287  1.00 91.97           H  
ATOM   2802  CD  ARG B  19       4.519 -13.148  31.297  1.00 91.97           C  
ATOM   2803  HD2 ARG B  19       3.452 -12.924  31.295  1.00 91.97           H  
ATOM   2804  HD3 ARG B  19       4.684 -14.056  31.877  1.00 91.97           H  
ATOM   2805  NE  ARG B  19       5.247 -12.017  31.900  1.00 91.97           N  
ATOM   2806  HE  ARG B  19       5.789 -11.442  31.271  1.00 91.97           H  
ATOM   2807  NH1 ARG B  19       4.434 -12.240  34.036  1.00 91.97           N  
ATOM   2808 HH11 ARG B  19       4.315 -11.862  34.965  1.00 91.97           H  
ATOM   2809 HH12 ARG B  19       3.870 -13.019  33.726  1.00 91.97           H  
ATOM   2810  NH2 ARG B  19       5.802 -10.546  33.543  1.00 91.97           N  
ATOM   2811 HH21 ARG B  19       6.300  -9.988  32.864  1.00 91.97           H  
ATOM   2812 HH22 ARG B  19       5.677 -10.187  34.478  1.00 91.97           H  
ATOM   2813  CZ  ARG B  19       5.161 -11.611  33.154  1.00 91.97           C  
ATOM   2814  N   ALA B  20       7.833 -12.098  27.573  1.00 94.20           N  
ATOM   2815  H   ALA B  20       8.551 -12.296  28.256  1.00 94.20           H  
ATOM   2816  CA  ALA B  20       7.982 -10.897  26.752  1.00 94.20           C  
ATOM   2817  HA  ALA B  20       7.089 -10.281  26.857  1.00 94.20           H  
ATOM   2818  C   ALA B  20       8.126 -11.238  25.258  1.00 94.20           C  
ATOM   2819  CB  ALA B  20       9.182 -10.097  27.271  1.00 94.20           C  
ATOM   2820  HB1 ALA B  20       9.283  -9.180  26.690  1.00 94.20           H  
ATOM   2821  HB2 ALA B  20       9.030  -9.834  28.318  1.00 94.20           H  
ATOM   2822  HB3 ALA B  20      10.099 -10.680  27.176  1.00 94.20           H  
ATOM   2823  O   ALA B  20       7.423 -10.668  24.431  1.00 94.20           O  
ATOM   2824  N   ALA B  21       8.953 -12.229  24.908  1.00 94.23           N  
ATOM   2825  H   ALA B  21       9.546 -12.644  25.613  1.00 94.23           H  
ATOM   2826  CA  ALA B  21       9.117 -12.656  23.519  1.00 94.23           C  
ATOM   2827  HA  ALA B  21       9.399 -11.784  22.929  1.00 94.23           H  
ATOM   2828  C   ALA B  21       7.809 -13.207  22.917  1.00 94.23           C  
ATOM   2829  CB  ALA B  21      10.257 -13.680  23.449  1.00 94.23           C  
ATOM   2830  HB1 ALA B  21      10.002 -14.568  24.026  1.00 94.23           H  
ATOM   2831  HB2 ALA B  21      11.170 -13.240  23.851  1.00 94.23           H  
ATOM   2832  HB3 ALA B  21      10.430 -13.959  22.410  1.00 94.23           H  
ATOM   2833  O   ALA B  21       7.423 -12.833  21.816  1.00 94.23           O  
ATOM   2834  N   ARG B  22       7.073 -14.053  23.651  1.00 93.83           N  
ATOM   2835  H   ARG B  22       7.429 -14.328  24.555  1.00 93.83           H  
ATOM   2836  CA  ARG B  22       5.762 -14.559  23.200  1.00 93.83           C  
ATOM   2837  HA  ARG B  22       5.862 -14.985  22.202  1.00 93.83           H  
ATOM   2838  C   ARG B  22       4.716 -13.459  23.052  1.00 93.83           C  
ATOM   2839  CB  ARG B  22       5.239 -15.623  24.169  1.00 93.83           C  
ATOM   2840  HB2 ARG B  22       4.177 -15.778  23.975  1.00 93.83           H  
ATOM   2841  HB3 ARG B  22       5.353 -15.273  25.195  1.00 93.83           H  
ATOM   2842  O   ARG B  22       3.824 -13.588  22.223  1.00 93.83           O  
ATOM   2843  CG  ARG B  22       5.953 -16.964  23.986  1.00 93.83           C  
ATOM   2844  HG2 ARG B  22       5.809 -17.307  22.961  1.00 93.83           H  
ATOM   2845  HG3 ARG B  22       7.020 -16.851  24.177  1.00 93.83           H  
ATOM   2846  CD  ARG B  22       5.359 -17.988  24.956  1.00 93.83           C  
ATOM   2847  HD2 ARG B  22       4.277 -18.013  24.824  1.00 93.83           H  
ATOM   2848  HD3 ARG B  22       5.591 -17.674  25.974  1.00 93.83           H  
ATOM   2849  NE  ARG B  22       5.900 -19.336  24.711  1.00 93.83           N  
ATOM   2850  HE  ARG B  22       6.444 -19.455  23.869  1.00 93.83           H  
ATOM   2851  NH1 ARG B  22       5.020 -20.372  26.563  1.00 93.83           N  
ATOM   2852 HH11 ARG B  22       4.882 -21.216  27.099  1.00 93.83           H  
ATOM   2853 HH12 ARG B  22       4.530 -19.520  26.795  1.00 93.83           H  
ATOM   2854  NH2 ARG B  22       6.320 -21.526  25.161  1.00 93.83           N  
ATOM   2855 HH21 ARG B  22       6.268 -22.333  25.766  1.00 93.83           H  
ATOM   2856 HH22 ARG B  22       6.876 -21.595  24.320  1.00 93.83           H  
ATOM   2857  CZ  ARG B  22       5.742 -20.401  25.476  1.00 93.83           C  
ATOM   2858  N   GLN B  23       4.791 -12.420  23.879  1.00 94.27           N  
ATOM   2859  H   GLN B  23       5.542 -12.379  24.553  1.00 94.27           H  
ATOM   2860  CA  GLN B  23       3.918 -11.264  23.753  1.00 94.27           C  
ATOM   2861  HA  GLN B  23       2.893 -11.612  23.623  1.00 94.27           H  
ATOM   2862  C   GLN B  23       4.249 -10.459  22.490  1.00 94.27           C  
ATOM   2863  CB  GLN B  23       3.976 -10.460  25.053  1.00 94.27           C  
ATOM   2864  HB2 GLN B  23       4.997 -10.139  25.259  1.00 94.27           H  
ATOM   2865  HB3 GLN B  23       3.633 -11.097  25.869  1.00 94.27           H  
ATOM   2866  O   GLN B  23       3.340 -10.216  21.706  1.00 94.27           O  
ATOM   2867  CG  GLN B  23       3.078  -9.230  24.954  1.00 94.27           C  
ATOM   2868  HG2 GLN B  23       3.547  -8.537  24.257  1.00 94.27           H  
ATOM   2869  HG3 GLN B  23       2.100  -9.504  24.560  1.00 94.27           H  
ATOM   2870  CD  GLN B  23       2.873  -8.506  26.274  1.00 94.27           C  
ATOM   2871  NE2 GLN B  23       2.315  -7.323  26.196  1.00 94.27           N  
ATOM   2872 HE21 GLN B  23       2.190  -6.770  27.032  1.00 94.27           H  
ATOM   2873 HE22 GLN B  23       2.249  -6.900  25.281  1.00 94.27           H  
ATOM   2874  OE1 GLN B  23       3.178  -9.003  27.356  1.00 94.27           O  
ATOM   2875  N   ARG B  24       5.534 -10.189  22.225  1.00 95.25           N  
ATOM   2876  H   ARG B  24       6.226 -10.380  22.935  1.00 95.25           H  
ATOM   2877  CA  ARG B  24       5.972  -9.509  20.996  1.00 95.25           C  
ATOM   2878  HA  ARG B  24       5.475  -8.539  20.968  1.00 95.25           H  
ATOM   2879  C   ARG B  24       5.539 -10.241  19.721  1.00 95.25           C  
ATOM   2880  CB  ARG B  24       7.497  -9.296  21.038  1.00 95.25           C  
ATOM   2881  HB2 ARG B  24       7.743  -8.722  21.932  1.00 95.25           H  
ATOM   2882  HB3 ARG B  24       7.990 -10.265  21.116  1.00 95.25           H  
ATOM   2883  O   ARG B  24       5.110  -9.597  18.777  1.00 95.25           O  
ATOM   2884  CG  ARG B  24       8.069  -8.557  19.812  1.00 95.25           C  
ATOM   2885  HG2 ARG B  24       9.141  -8.416  19.954  1.00 95.25           H  
ATOM   2886  HG3 ARG B  24       7.925  -9.159  18.915  1.00 95.25           H  
ATOM   2887  CD  ARG B  24       7.412  -7.187  19.616  1.00 95.25           C  
ATOM   2888  HD2 ARG B  24       7.524  -6.600  20.528  1.00 95.25           H  
ATOM   2889  HD3 ARG B  24       6.346  -7.326  19.431  1.00 95.25           H  
ATOM   2890  NE  ARG B  24       7.977  -6.438  18.482  1.00 95.25           N  
ATOM   2891  HE  ARG B  24       8.739  -6.816  17.938  1.00 95.25           H  
ATOM   2892  NH1 ARG B  24       6.399  -4.762  18.497  1.00 95.25           N  
ATOM   2893 HH11 ARG B  24       5.907  -5.207  19.258  1.00 95.25           H  
ATOM   2894 HH12 ARG B  24       5.987  -3.962  18.038  1.00 95.25           H  
ATOM   2895  NH2 ARG B  24       8.030  -4.775  16.962  1.00 95.25           N  
ATOM   2896 HH21 ARG B  24       8.775  -5.298  16.524  1.00 95.25           H  
ATOM   2897 HH22 ARG B  24       7.623  -3.988  16.477  1.00 95.25           H  
ATOM   2898  CZ  ARG B  24       7.464  -5.327  17.990  1.00 95.25           C  
ATOM   2899  N   ILE B  25       5.601 -11.577  19.698  1.00 96.31           N  
ATOM   2900  H   ILE B  25       6.039 -12.044  20.479  1.00 96.31           H  
ATOM   2901  CA  ILE B  25       5.103 -12.373  18.557  1.00 96.31           C  
ATOM   2902  HA  ILE B  25       5.617 -12.054  17.651  1.00 96.31           H  
ATOM   2903  C   ILE B  25       3.609 -12.119  18.323  1.00 96.31           C  
ATOM   2904  CB  ILE B  25       5.379 -13.879  18.765  1.00 96.31           C  
ATOM   2905  HB  ILE B  25       4.982 -14.169  19.737  1.00 96.31           H  
ATOM   2906  O   ILE B  25       3.208 -11.847  17.198  1.00 96.31           O  
ATOM   2907  CG1 ILE B  25       6.897 -14.150  18.743  1.00 96.31           C  
ATOM   2908 HG12 ILE B  25       7.281 -14.026  17.731  1.00 96.31           H  
ATOM   2909 HG13 ILE B  25       7.401 -13.422  19.378  1.00 96.31           H  
ATOM   2910  CG2 ILE B  25       4.695 -14.741  17.690  1.00 96.31           C  
ATOM   2911 HG21 ILE B  25       5.018 -14.434  16.695  1.00 96.31           H  
ATOM   2912 HG22 ILE B  25       3.610 -14.639  17.729  1.00 96.31           H  
ATOM   2913 HG23 ILE B  25       4.913 -15.801  17.820  1.00 96.31           H  
ATOM   2914  CD1 ILE B  25       7.269 -15.544  19.259  1.00 96.31           C  
ATOM   2915 HD11 ILE B  25       6.958 -16.314  18.553  1.00 96.31           H  
ATOM   2916 HD12 ILE B  25       6.805 -15.725  20.229  1.00 96.31           H  
ATOM   2917 HD13 ILE B  25       8.352 -15.592  19.373  1.00 96.31           H  
ATOM   2918  N   ARG B  26       2.787 -12.154  19.383  1.00 95.80           N  
ATOM   2919  H   ARG B  26       3.185 -12.302  20.300  1.00 95.80           H  
ATOM   2920  CA  ARG B  26       1.344 -11.896  19.257  1.00 95.80           C  
ATOM   2921  HA  ARG B  26       0.934 -12.552  18.489  1.00 95.80           H  
ATOM   2922  C   ARG B  26       1.040 -10.484  18.771  1.00 95.80           C  
ATOM   2923  CB  ARG B  26       0.614 -12.139  20.578  1.00 95.80           C  
ATOM   2924  HB2 ARG B  26      -0.377 -11.692  20.505  1.00 95.80           H  
ATOM   2925  HB3 ARG B  26       1.150 -11.646  21.389  1.00 95.80           H  
ATOM   2926  O   ARG B  26       0.108 -10.337  17.991  1.00 95.80           O  
ATOM   2927  CG  ARG B  26       0.439 -13.631  20.875  1.00 95.80           C  
ATOM   2928  HG2 ARG B  26       1.409 -14.099  21.043  1.00 95.80           H  
ATOM   2929  HG3 ARG B  26      -0.039 -14.109  20.020  1.00 95.80           H  
ATOM   2930  CD  ARG B  26      -0.460 -13.814  22.102  1.00 95.80           C  
ATOM   2931  HD2 ARG B  26      -1.401 -13.295  21.920  1.00 95.80           H  
ATOM   2932  HD3 ARG B  26      -0.697 -14.872  22.215  1.00 95.80           H  
ATOM   2933  NE  ARG B  26       0.165 -13.269  23.324  1.00 95.80           N  
ATOM   2934  HE  ARG B  26       0.071 -12.270  23.443  1.00 95.80           H  
ATOM   2935  NH1 ARG B  26       1.054 -15.223  24.115  1.00 95.80           N  
ATOM   2936 HH11 ARG B  26       0.684 -15.662  23.284  1.00 95.80           H  
ATOM   2937 HH12 ARG B  26       1.538 -15.746  24.831  1.00 95.80           H  
ATOM   2938  NH2 ARG B  26       1.385 -13.313  25.241  1.00 95.80           N  
ATOM   2939 HH21 ARG B  26       1.232 -12.318  25.321  1.00 95.80           H  
ATOM   2940 HH22 ARG B  26       1.965 -13.795  25.913  1.00 95.80           H  
ATOM   2941  CZ  ARG B  26       0.867 -13.935  24.218  1.00 95.80           C  
ATOM   2942  N   GLU B  27       1.806  -9.488  19.214  1.00 95.56           N  
ATOM   2943  H   GLU B  27       2.520  -9.695  19.897  1.00 95.56           H  
ATOM   2944  CA  GLU B  27       1.691  -8.100  18.744  1.00 95.56           C  
ATOM   2945  HA  GLU B  27       0.664  -7.757  18.866  1.00 95.56           H  
ATOM   2946  C   GLU B  27       2.043  -7.992  17.244  1.00 95.56           C  
ATOM   2947  CB  GLU B  27       2.605  -7.196  19.597  1.00 95.56           C  
ATOM   2948  HB2 GLU B  27       3.608  -7.623  19.585  1.00 95.56           H  
ATOM   2949  HB3 GLU B  27       2.654  -6.207  19.142  1.00 95.56           H  
ATOM   2950  O   GLU B  27       1.324  -7.377  16.464  1.00 95.56           O  
ATOM   2951  CG  GLU B  27       2.129  -7.037  21.058  1.00 95.56           C  
ATOM   2952  HG2 GLU B  27       1.254  -6.387  21.069  1.00 95.56           H  
ATOM   2953  HG3 GLU B  27       1.814  -8.009  21.438  1.00 95.56           H  
ATOM   2954  CD  GLU B  27       3.200  -6.478  22.019  1.00 95.56           C  
ATOM   2955  OE1 GLU B  27       2.910  -6.442  23.246  1.00 95.56           O  
ATOM   2956  OE2 GLU B  27       4.343  -6.203  21.571  1.00 95.56           O  
ATOM   2957  N   LEU B  28       3.102  -8.664  16.792  1.00 96.89           N  
ATOM   2958  H   LEU B  28       3.684  -9.161  17.451  1.00 96.89           H  
ATOM   2959  CA  LEU B  28       3.493  -8.646  15.377  1.00 96.89           C  
ATOM   2960  HA  LEU B  28       3.524  -7.612  15.034  1.00 96.89           H  
ATOM   2961  C   LEU B  28       2.498  -9.373  14.458  1.00 96.89           C  
ATOM   2962  CB  LEU B  28       4.889  -9.270  15.250  1.00 96.89           C  
ATOM   2963  HB2 LEU B  28       5.088  -9.483  14.199  1.00 96.89           H  
ATOM   2964  HB3 LEU B  28       4.888 -10.221  15.782  1.00 96.89           H  
ATOM   2965  O   LEU B  28       2.262  -8.927  13.338  1.00 96.89           O  
ATOM   2966  CG  LEU B  28       6.017  -8.378  15.790  1.00 96.89           C  
ATOM   2967  HG  LEU B  28       5.757  -7.987  16.774  1.00 96.89           H  
ATOM   2968  CD1 LEU B  28       7.278  -9.229  15.931  1.00 96.89           C  
ATOM   2969 HD11 LEU B  28       8.091  -8.613  16.316  1.00 96.89           H  
ATOM   2970 HD12 LEU B  28       7.091 -10.049  16.625  1.00 96.89           H  
ATOM   2971 HD13 LEU B  28       7.560  -9.632  14.959  1.00 96.89           H  
ATOM   2972  CD2 LEU B  28       6.300  -7.203  14.852  1.00 96.89           C  
ATOM   2973 HD21 LEU B  28       7.179  -6.658  15.195  1.00 96.89           H  
ATOM   2974 HD22 LEU B  28       6.490  -7.566  13.842  1.00 96.89           H  
ATOM   2975 HD23 LEU B  28       5.449  -6.522  14.838  1.00 96.89           H  
ATOM   2976  N   GLU B  29       1.930 -10.495  14.908  1.00 95.61           N  
ATOM   2977  H   GLU B  29       2.236 -10.851  15.802  1.00 95.61           H  
ATOM   2978  CA  GLU B  29       1.059 -11.343  14.080  1.00 95.61           C  
ATOM   2979  HA  GLU B  29       1.337 -11.242  13.030  1.00 95.61           H  
ATOM   2980  C   GLU B  29      -0.421 -10.958  14.176  1.00 95.61           C  
ATOM   2981  CB  GLU B  29       1.239 -12.822  14.480  1.00 95.61           C  
ATOM   2982  HB2 GLU B  29       0.482 -13.419  13.972  1.00 95.61           H  
ATOM   2983  HB3 GLU B  29       1.086 -12.918  15.555  1.00 95.61           H  
ATOM   2984  O   GLU B  29      -1.145 -11.007  13.189  1.00 95.61           O  
ATOM   2985  CG  GLU B  29       2.623 -13.377  14.098  1.00 95.61           C  
ATOM   2986  HG2 GLU B  29       2.744 -13.284  13.018  1.00 95.61           H  
ATOM   2987  HG3 GLU B  29       3.388 -12.764  14.574  1.00 95.61           H  
ATOM   2988  CD  GLU B  29       2.853 -14.845  14.511  1.00 95.61           C  
ATOM   2989  OE1 GLU B  29       3.727 -15.506  13.890  1.00 95.61           O  
ATOM   2990  OE2 GLU B  29       2.241 -15.316  15.494  1.00 95.61           O  
ATOM   2991  N   SER B  30      -0.897 -10.599  15.367  1.00 94.71           N  
ATOM   2992  H   SER B  30      -0.235 -10.478  16.120  1.00 94.71           H  
ATOM   2993  CA  SER B  30      -2.325 -10.667  15.704  1.00 94.71           C  
ATOM   2994  HA  SER B  30      -2.906 -10.527  14.793  1.00 94.71           H  
ATOM   2995  C   SER B  30      -2.791  -9.569  16.663  1.00 94.71           C  
ATOM   2996  CB  SER B  30      -2.656 -12.068  16.244  1.00 94.71           C  
ATOM   2997  HB2 SER B  30      -3.718 -12.139  16.476  1.00 94.71           H  
ATOM   2998  HB3 SER B  30      -2.426 -12.806  15.476  1.00 94.71           H  
ATOM   2999  O   SER B  30      -3.821  -9.740  17.315  1.00 94.71           O  
ATOM   3000  OG  SER B  30      -1.887 -12.352  17.405  1.00 94.71           O  
ATOM   3001  HG  SER B  30      -1.281 -11.616  17.521  1.00 94.71           H  
ATOM   3002  N   ASP B  31      -2.062  -8.448  16.773  1.00 97.06           N  
ATOM   3003  H   ASP B  31      -1.186  -8.360  16.279  1.00 97.06           H  
ATOM   3004  CA  ASP B  31      -2.510  -7.340  17.626  1.00 97.06           C  
ATOM   3005  HA  ASP B  31      -2.555  -7.735  18.641  1.00 97.06           H  
ATOM   3006  C   ASP B  31      -3.897  -6.858  17.163  1.00 97.06           C  
ATOM   3007  CB  ASP B  31      -1.524  -6.160  17.639  1.00 97.06           C  
ATOM   3008  HB2 ASP B  31      -0.513  -6.555  17.532  1.00 97.06           H  
ATOM   3009  HB3 ASP B  31      -1.721  -5.497  16.797  1.00 97.06           H  
ATOM   3010  O   ASP B  31      -4.078  -6.603  15.956  1.00 97.06           O  
ATOM   3011  CG  ASP B  31      -1.511  -5.344  18.937  1.00 97.06           C  
ATOM   3012  OD1 ASP B  31      -2.252  -5.692  19.882  1.00 97.06           O  
ATOM   3013  OD2 ASP B  31      -0.706  -4.392  19.001  1.00 97.06           O  
ATOM   3014  N   PRO B  32      -4.887  -6.760  18.069  1.00 98.44           N  
ATOM   3015  CA  PRO B  32      -6.177  -6.177  17.750  1.00 98.44           C  
ATOM   3016  HA  PRO B  32      -6.602  -6.708  16.898  1.00 98.44           H  
ATOM   3017  C   PRO B  32      -6.028  -4.690  17.414  1.00 98.44           C  
ATOM   3018  CB  PRO B  32      -7.060  -6.405  18.981  1.00 98.44           C  
ATOM   3019  HB2 PRO B  32      -8.068  -6.701  18.692  1.00 98.44           H  
ATOM   3020  HB3 PRO B  32      -7.085  -5.509  19.602  1.00 98.44           H  
ATOM   3021  O   PRO B  32      -5.339  -3.943  18.110  1.00 98.44           O  
ATOM   3022  CG  PRO B  32      -6.365  -7.527  19.747  1.00 98.44           C  
ATOM   3023  HG2 PRO B  32      -6.673  -8.492  19.345  1.00 98.44           H  
ATOM   3024  HG3 PRO B  32      -6.561  -7.471  20.817  1.00 98.44           H  
ATOM   3025  CD  PRO B  32      -4.899  -7.289  19.425  1.00 98.44           C  
ATOM   3026  HD2 PRO B  32      -4.353  -8.228  19.510  1.00 98.44           H  
ATOM   3027  HD3 PRO B  32      -4.498  -6.544  20.113  1.00 98.44           H  
ATOM   3028  N   ILE B  33      -6.704  -4.244  16.359  1.00 98.92           N  
ATOM   3029  H   ILE B  33      -7.288  -4.893  15.852  1.00 98.92           H  
ATOM   3030  CA  ILE B  33      -6.652  -2.854  15.893  1.00 98.92           C  
ATOM   3031  HA  ILE B  33      -5.878  -2.307  16.432  1.00 98.92           H  
ATOM   3032  C   ILE B  33      -7.985  -2.180  16.211  1.00 98.92           C  
ATOM   3033  CB  ILE B  33      -6.285  -2.819  14.393  1.00 98.92           C  
ATOM   3034  HB  ILE B  33      -7.049  -3.372  13.846  1.00 98.92           H  
ATOM   3035  O   ILE B  33      -9.031  -2.654  15.784  1.00 98.92           O  
ATOM   3036  CG1 ILE B  33      -4.935  -3.510  14.079  1.00 98.92           C  
ATOM   3037 HG12 ILE B  33      -4.732  -3.406  13.013  1.00 98.92           H  
ATOM   3038 HG13 ILE B  33      -5.026  -4.578  14.279  1.00 98.92           H  
ATOM   3039  CG2 ILE B  33      -6.291  -1.387  13.838  1.00 98.92           C  
ATOM   3040 HG21 ILE B  33      -5.586  -0.760  14.384  1.00 98.92           H  
ATOM   3041 HG22 ILE B  33      -7.285  -0.949  13.927  1.00 98.92           H  
ATOM   3042 HG23 ILE B  33      -6.015  -1.389  12.783  1.00 98.92           H  
ATOM   3043  CD1 ILE B  33      -3.716  -2.980  14.848  1.00 98.92           C  
ATOM   3044 HD11 ILE B  33      -3.809  -3.215  15.908  1.00 98.92           H  
ATOM   3045 HD12 ILE B  33      -3.613  -1.903  14.716  1.00 98.92           H  
ATOM   3046 HD13 ILE B  33      -2.816  -3.464  14.469  1.00 98.92           H  
ATOM   3047  N   ALA B  34      -7.971  -1.087  16.964  1.00 98.89           N  
ATOM   3048  H   ALA B  34      -7.078  -0.662  17.168  1.00 98.89           H  
ATOM   3049  CA  ALA B  34      -9.158  -0.294  17.257  1.00 98.89           C  
ATOM   3050  HA  ALA B  34     -10.007  -0.959  17.416  1.00 98.89           H  
ATOM   3051  C   ALA B  34      -9.492   0.642  16.089  1.00 98.89           C  
ATOM   3052  CB  ALA B  34      -8.923   0.488  18.553  1.00 98.89           C  
ATOM   3053  HB1 ALA B  34      -8.018   1.090  18.465  1.00 98.89           H  
ATOM   3054  HB2 ALA B  34      -9.766   1.155  18.735  1.00 98.89           H  
ATOM   3055  HB3 ALA B  34      -8.826  -0.201  19.392  1.00 98.89           H  
ATOM   3056  O   ALA B  34      -8.609   1.309  15.547  1.00 98.89           O  
ATOM   3057  N   ILE B  35     -10.777   0.724  15.745  1.00 98.92           N  
ATOM   3058  H   ILE B  35     -11.437   0.137  16.236  1.00 98.92           H  
ATOM   3059  CA  ILE B  35     -11.330   1.817  14.943  1.00 98.92           C  
ATOM   3060  HA  ILE B  35     -10.576   2.179  14.243  1.00 98.92           H  
ATOM   3061  C   ILE B  35     -11.675   2.938  15.921  1.00 98.92           C  
ATOM   3062  CB  ILE B  35     -12.570   1.359  14.140  1.00 98.92           C  
ATOM   3063  HB  ILE B  35     -13.360   1.084  14.839  1.00 98.92           H  
ATOM   3064  O   ILE B  35     -12.596   2.773  16.722  1.00 98.92           O  
ATOM   3065  CG1 ILE B  35     -12.255   0.122  13.267  1.00 98.92           C  
ATOM   3066 HG12 ILE B  35     -11.475   0.373  12.548  1.00 98.92           H  
ATOM   3067 HG13 ILE B  35     -11.885  -0.684  13.901  1.00 98.92           H  
ATOM   3068  CG2 ILE B  35     -13.065   2.536  13.278  1.00 98.92           C  
ATOM   3069 HG21 ILE B  35     -13.988   2.277  12.759  1.00 98.92           H  
ATOM   3070 HG22 ILE B  35     -12.299   2.808  12.551  1.00 98.92           H  
ATOM   3071 HG23 ILE B  35     -13.270   3.409  13.897  1.00 98.92           H  
ATOM   3072  CD1 ILE B  35     -13.458  -0.432  12.498  1.00 98.92           C  
ATOM   3073 HD11 ILE B  35     -13.177  -1.369  12.018  1.00 98.92           H  
ATOM   3074 HD12 ILE B  35     -14.282  -0.619  13.186  1.00 98.92           H  
ATOM   3075 HD13 ILE B  35     -13.777   0.270  11.728  1.00 98.92           H  
ATOM   3076  N   VAL B  36     -10.928   4.042  15.883  1.00 98.68           N  
ATOM   3077  H   VAL B  36     -10.206   4.115  15.181  1.00 98.68           H  
ATOM   3078  CA  VAL B  36     -11.076   5.140  16.855  1.00 98.68           C  
ATOM   3079  HA  VAL B  36     -11.639   4.750  17.703  1.00 98.68           H  
ATOM   3080  C   VAL B  36     -11.909   6.307  16.337  1.00 98.68           C  
ATOM   3081  CB  VAL B  36      -9.725   5.627  17.413  1.00 98.68           C  
ATOM   3082  HB  VAL B  36      -9.923   6.442  18.110  1.00 98.68           H  
ATOM   3083  O   VAL B  36     -12.557   7.002  17.107  1.00 98.68           O  
ATOM   3084  CG1 VAL B  36      -9.010   4.506  18.180  1.00 98.68           C  
ATOM   3085 HG11 VAL B  36      -8.107   4.907  18.641  1.00 98.68           H  
ATOM   3086 HG12 VAL B  36      -9.666   4.138  18.969  1.00 98.68           H  
ATOM   3087 HG13 VAL B  36      -8.745   3.688  17.510  1.00 98.68           H  
ATOM   3088  CG2 VAL B  36      -8.769   6.154  16.337  1.00 98.68           C  
ATOM   3089 HG21 VAL B  36      -7.880   6.562  16.817  1.00 98.68           H  
ATOM   3090 HG22 VAL B  36      -9.246   6.956  15.774  1.00 98.68           H  
ATOM   3091 HG23 VAL B  36      -8.468   5.351  15.664  1.00 98.68           H  
ATOM   3092  N   GLY B  37     -11.959   6.488  15.021  1.00 98.72           N  
ATOM   3093  H   GLY B  37     -11.425   5.867  14.431  1.00 98.72           H  
ATOM   3094  CA  GLY B  37     -12.803   7.483  14.370  1.00 98.72           C  
ATOM   3095  HA2 GLY B  37     -12.259   8.419  14.239  1.00 98.72           H  
ATOM   3096  HA3 GLY B  37     -13.684   7.683  14.981  1.00 98.72           H  
ATOM   3097  C   GLY B  37     -13.249   6.999  13.004  1.00 98.72           C  
ATOM   3098  O   GLY B  37     -12.611   6.134  12.399  1.00 98.72           O  
ATOM   3099  N   ALA B  38     -14.362   7.537  12.525  1.00 98.83           N  
ATOM   3100  H   ALA B  38     -14.837   8.251  13.059  1.00 98.83           H  
ATOM   3101  CA  ALA B  38     -14.892   7.224  11.211  1.00 98.83           C  
ATOM   3102  HA  ALA B  38     -14.059   7.096  10.520  1.00 98.83           H  
ATOM   3103  C   ALA B  38     -15.769   8.362  10.688  1.00 98.83           C  
ATOM   3104  CB  ALA B  38     -15.681   5.913  11.286  1.00 98.83           C  
ATOM   3105  HB1 ALA B  38     -16.433   5.966  12.073  1.00 98.83           H  
ATOM   3106  HB2 ALA B  38     -15.008   5.083  11.502  1.00 98.83           H  
ATOM   3107  HB3 ALA B  38     -16.174   5.750  10.327  1.00 98.83           H  
ATOM   3108  O   ALA B  38     -16.476   9.019  11.452  1.00 98.83           O  
ATOM   3109  N   ALA B  39     -15.754   8.557   9.377  1.00 98.81           N  
ATOM   3110  H   ALA B  39     -15.138   7.994   8.808  1.00 98.81           H  
ATOM   3111  CA  ALA B  39     -16.667   9.448   8.677  1.00 98.81           C  
ATOM   3112  HA  ALA B  39     -17.597   9.525   9.241  1.00 98.81           H  
ATOM   3113  C   ALA B  39     -17.014   8.867   7.304  1.00 98.81           C  
ATOM   3114  CB  ALA B  39     -16.048  10.844   8.582  1.00 98.81           C  
ATOM   3115  HB1 ALA B  39     -15.846  11.235   9.579  1.00 98.81           H  
ATOM   3116  HB2 ALA B  39     -16.727  11.529   8.073  1.00 98.81           H  
ATOM   3117  HB3 ALA B  39     -15.117  10.794   8.018  1.00 98.81           H  
ATOM   3118  O   ALA B  39     -16.310   7.998   6.775  1.00 98.81           O  
ATOM   3119  N   CYS B  40     -18.123   9.327   6.737  1.00 98.73           N  
ATOM   3120  H   CYS B  40     -18.640  10.079   7.171  1.00 98.73           H  
ATOM   3121  CA  CYS B  40     -18.584   8.883   5.435  1.00 98.73           C  
ATOM   3122  HA  CYS B  40     -17.713   8.757   4.792  1.00 98.73           H  
ATOM   3123  C   CYS B  40     -19.496   9.911   4.775  1.00 98.73           C  
ATOM   3124  CB  CYS B  40     -19.315   7.537   5.564  1.00 98.73           C  
ATOM   3125  HB2 CYS B  40     -19.708   7.266   4.584  1.00 98.73           H  
ATOM   3126  HB3 CYS B  40     -18.605   6.772   5.878  1.00 98.73           H  
ATOM   3127  O   CYS B  40     -20.286  10.564   5.448  1.00 98.73           O  
ATOM   3128  SG  CYS B  40     -20.691   7.612   6.756  1.00 98.73           S  
ATOM   3129  HG  CYS B  40     -21.199   8.781   6.355  1.00 98.73           H  
ATOM   3130  N   ARG B  41     -19.463   9.946   3.443  1.00 98.58           N  
ATOM   3131  H   ARG B  41     -18.789   9.346   2.988  1.00 98.58           H  
ATOM   3132  CA  ARG B  41     -20.508  10.538   2.608  1.00 98.58           C  
ATOM   3133  HA  ARG B  41     -21.321  10.879   3.250  1.00 98.58           H  
ATOM   3134  C   ARG B  41     -21.079   9.470   1.695  1.00 98.58           C  
ATOM   3135  CB  ARG B  41     -19.974  11.732   1.797  1.00 98.58           C  
ATOM   3136  HB2 ARG B  41     -20.425  11.698   0.805  1.00 98.58           H  
ATOM   3137  HB3 ARG B  41     -18.893  11.668   1.671  1.00 98.58           H  
ATOM   3138  O   ARG B  41     -20.344   8.931   0.864  1.00 98.58           O  
ATOM   3139  CG  ARG B  41     -20.353  13.072   2.443  1.00 98.58           C  
ATOM   3140  HG2 ARG B  41     -21.360  13.003   2.853  1.00 98.58           H  
ATOM   3141  HG3 ARG B  41     -19.659  13.310   3.249  1.00 98.58           H  
ATOM   3142  CD  ARG B  41     -20.362  14.191   1.395  1.00 98.58           C  
ATOM   3143  HD2 ARG B  41     -19.339  14.383   1.072  1.00 98.58           H  
ATOM   3144  HD3 ARG B  41     -20.954  13.867   0.539  1.00 98.58           H  
ATOM   3145  NE  ARG B  41     -20.946  15.432   1.932  1.00 98.58           N  
ATOM   3146  HE  ARG B  41     -20.958  15.540   2.937  1.00 98.58           H  
ATOM   3147  NH1 ARG B  41     -21.351  16.502  -0.068  1.00 98.58           N  
ATOM   3148 HH11 ARG B  41     -21.679  17.328  -0.546  1.00 98.58           H  
ATOM   3149 HH12 ARG B  41     -20.767  15.835  -0.552  1.00 98.58           H  
ATOM   3150  NH2 ARG B  41     -22.001  17.447   1.838  1.00 98.58           N  
ATOM   3151 HH21 ARG B  41     -22.208  17.408   2.826  1.00 98.58           H  
ATOM   3152 HH22 ARG B  41     -22.432  18.192   1.309  1.00 98.58           H  
ATOM   3153  CZ  ARG B  41     -21.422  16.451   1.236  1.00 98.58           C  
ATOM   3154  N   PHE B  42     -22.375   9.192   1.815  1.00 98.63           N  
ATOM   3155  H   PHE B  42     -22.918   9.756   2.453  1.00 98.63           H  
ATOM   3156  CA  PHE B  42     -23.078   8.202   0.994  1.00 98.63           C  
ATOM   3157  HA  PHE B  42     -22.412   7.921   0.179  1.00 98.63           H  
ATOM   3158  C   PHE B  42     -24.350   8.778   0.341  1.00 98.63           C  
ATOM   3159  CB  PHE B  42     -23.378   6.921   1.800  1.00 98.63           C  
ATOM   3160  HB2 PHE B  42     -23.850   6.195   1.138  1.00 98.63           H  
ATOM   3161  HB3 PHE B  42     -24.113   7.141   2.575  1.00 98.63           H  
ATOM   3162  O   PHE B  42     -24.873   9.816   0.759  1.00 98.63           O  
ATOM   3163  CG  PHE B  42     -22.199   6.221   2.449  1.00 98.63           C  
ATOM   3164  CD1 PHE B  42     -20.963   6.112   1.785  1.00 98.63           C  
ATOM   3165  HD1 PHE B  42     -20.832   6.528   0.797  1.00 98.63           H  
ATOM   3166  CD2 PHE B  42     -22.361   5.611   3.706  1.00 98.63           C  
ATOM   3167  HD2 PHE B  42     -23.306   5.669   4.227  1.00 98.63           H  
ATOM   3168  CE1 PHE B  42     -19.892   5.426   2.378  1.00 98.63           C  
ATOM   3169  HE1 PHE B  42     -18.947   5.354   1.860  1.00 98.63           H  
ATOM   3170  CE2 PHE B  42     -21.292   4.922   4.298  1.00 98.63           C  
ATOM   3171  HE2 PHE B  42     -21.410   4.487   5.280  1.00 98.63           H  
ATOM   3172  CZ  PHE B  42     -20.062   4.823   3.634  1.00 98.63           C  
ATOM   3173  HZ  PHE B  42     -19.249   4.287   4.100  1.00 98.63           H  
ATOM   3174  N   PRO B  43     -24.872   8.128  -0.717  1.00 97.81           N  
ATOM   3175  CA  PRO B  43     -26.111   8.534  -1.362  1.00 97.81           C  
ATOM   3176  HA  PRO B  43     -25.973   9.529  -1.786  1.00 97.81           H  
ATOM   3177  C   PRO B  43     -27.289   8.548  -0.383  1.00 97.81           C  
ATOM   3178  CB  PRO B  43     -26.328   7.525  -2.494  1.00 97.81           C  
ATOM   3179  HB2 PRO B  43     -26.818   7.981  -3.354  1.00 97.81           H  
ATOM   3180  HB3 PRO B  43     -26.902   6.673  -2.131  1.00 97.81           H  
ATOM   3181  O   PRO B  43     -27.290   7.857   0.630  1.00 97.81           O  
ATOM   3182  CG  PRO B  43     -24.916   7.052  -2.821  1.00 97.81           C  
ATOM   3183  HG2 PRO B  43     -24.404   7.789  -3.440  1.00 97.81           H  
ATOM   3184  HG3 PRO B  43     -24.909   6.070  -3.293  1.00 97.81           H  
ATOM   3185  CD  PRO B  43     -24.284   7.013  -1.438  1.00 97.81           C  
ATOM   3186  HD2 PRO B  43     -23.203   7.121  -1.522  1.00 97.81           H  
ATOM   3187  HD3 PRO B  43     -24.541   6.073  -0.949  1.00 97.81           H  
ATOM   3188  N   GLY B  44     -28.334   9.307  -0.716  1.00 96.87           N  
ATOM   3189  H   GLY B  44     -28.284   9.831  -1.578  1.00 96.87           H  
ATOM   3190  CA  GLY B  44     -29.526   9.414   0.135  1.00 96.87           C  
ATOM   3191  HA2 GLY B  44     -30.398   9.594  -0.494  1.00 96.87           H  
ATOM   3192  HA3 GLY B  44     -29.686   8.478   0.669  1.00 96.87           H  
ATOM   3193  C   GLY B  44     -29.461  10.524   1.186  1.00 96.87           C  
ATOM   3194  O   GLY B  44     -30.386  10.630   1.979  1.00 96.87           O  
ATOM   3195  N   GLY B  45     -28.440  11.388   1.139  1.00 95.81           N  
ATOM   3196  H   GLY B  45     -27.671  11.188   0.516  1.00 95.81           H  
ATOM   3197  CA  GLY B  45     -28.253  12.473   2.112  1.00 95.81           C  
ATOM   3198  HA2 GLY B  45     -29.217  12.877   2.421  1.00 95.81           H  
ATOM   3199  HA3 GLY B  45     -27.672  13.273   1.654  1.00 95.81           H  
ATOM   3200  C   GLY B  45     -27.505  12.028   3.368  1.00 95.81           C  
ATOM   3201  O   GLY B  45     -27.710  12.604   4.428  1.00 95.81           O  
ATOM   3202  N   VAL B  46     -26.679  10.986   3.253  1.00 97.97           N  
ATOM   3203  H   VAL B  46     -26.508  10.584   2.342  1.00 97.97           H  
ATOM   3204  CA  VAL B  46     -25.815  10.534   4.340  1.00 97.97           C  
ATOM   3205  HA  VAL B  46     -26.325  10.663   5.295  1.00 97.97           H  
ATOM   3206  C   VAL B  46     -24.554  11.384   4.337  1.00 97.97           C  
ATOM   3207  CB  VAL B  46     -25.473   9.053   4.175  1.00 97.97           C  
ATOM   3208  HB  VAL B  46     -25.059   8.912   3.177  1.00 97.97           H  
ATOM   3209  O   VAL B  46     -23.710  11.244   3.449  1.00 97.97           O  
ATOM   3210  CG1 VAL B  46     -24.450   8.577   5.203  1.00 97.97           C  
ATOM   3211 HG11 VAL B  46     -23.490   9.071   5.056  1.00 97.97           H  
ATOM   3212 HG12 VAL B  46     -24.298   7.502   5.102  1.00 97.97           H  
ATOM   3213 HG13 VAL B  46     -24.814   8.810   6.204  1.00 97.97           H  
ATOM   3214  CG2 VAL B  46     -26.723   8.180   4.297  1.00 97.97           C  
ATOM   3215 HG21 VAL B  46     -27.197   8.344   5.265  1.00 97.97           H  
ATOM   3216 HG22 VAL B  46     -27.426   8.442   3.506  1.00 97.97           H  
ATOM   3217 HG23 VAL B  46     -26.447   7.130   4.198  1.00 97.97           H  
ATOM   3218  N   GLU B  47     -24.437  12.250   5.333  1.00 95.54           N  
ATOM   3219  H   GLU B  47     -25.192  12.315   6.000  1.00 95.54           H  
ATOM   3220  CA  GLU B  47     -23.270  13.117   5.546  1.00 95.54           C  
ATOM   3221  HA  GLU B  47     -22.600  13.050   4.689  1.00 95.54           H  
ATOM   3222  C   GLU B  47     -22.436  12.673   6.752  1.00 95.54           C  
ATOM   3223  CB  GLU B  47     -23.717  14.581   5.667  1.00 95.54           C  
ATOM   3224  HB2 GLU B  47     -24.315  14.714   6.569  1.00 95.54           H  
ATOM   3225  HB3 GLU B  47     -22.822  15.199   5.737  1.00 95.54           H  
ATOM   3226  O   GLU B  47     -21.351  13.187   6.997  1.00 95.54           O  
ATOM   3227  CG  GLU B  47     -24.536  15.012   4.438  1.00 95.54           C  
ATOM   3228  HG2 GLU B  47     -25.526  14.558   4.487  1.00 95.54           H  
ATOM   3229  HG3 GLU B  47     -24.040  14.629   3.546  1.00 95.54           H  
ATOM   3230  CD  GLU B  47     -24.691  16.528   4.278  1.00 95.54           C  
ATOM   3231  OE1 GLU B  47     -25.184  16.915   3.195  1.00 95.54           O  
ATOM   3232  OE2 GLU B  47     -24.255  17.294   5.165  1.00 95.54           O  
ATOM   3233  N   ASP B  48     -22.940  11.698   7.506  1.00 96.19           N  
ATOM   3234  H   ASP B  48     -23.839  11.309   7.261  1.00 96.19           H  
ATOM   3235  CA  ASP B  48     -22.304  11.186   8.701  1.00 96.19           C  
ATOM   3236  HA  ASP B  48     -21.234  11.108   8.510  1.00 96.19           H  
ATOM   3237  C   ASP B  48     -22.790   9.780   9.098  1.00 96.19           C  
ATOM   3238  CB  ASP B  48     -22.513  12.183   9.844  1.00 96.19           C  
ATOM   3239  HB2 ASP B  48     -22.215  11.648  10.745  1.00 96.19           H  
ATOM   3240  HB3 ASP B  48     -21.859  13.044   9.704  1.00 96.19           H  
ATOM   3241  O   ASP B  48     -23.615   9.154   8.434  1.00 96.19           O  
ATOM   3242  CG  ASP B  48     -23.939  12.648  10.111  1.00 96.19           C  
ATOM   3243  OD1 ASP B  48     -24.861  11.821   9.926  1.00 96.19           O  
ATOM   3244  OD2 ASP B  48     -24.078  13.803  10.562  1.00 96.19           O  
ATOM   3245  N   LEU B  49     -22.235   9.255  10.194  1.00 97.68           N  
ATOM   3246  H   LEU B  49     -21.660   9.863  10.760  1.00 97.68           H  
ATOM   3247  CA  LEU B  49     -22.578   7.950  10.751  1.00 97.68           C  
ATOM   3248  HA  LEU B  49     -22.494   7.190   9.974  1.00 97.68           H  
ATOM   3249  C   LEU B  49     -24.019   7.897  11.277  1.00 97.68           C  
ATOM   3250  CB  LEU B  49     -21.589   7.658  11.892  1.00 97.68           C  
ATOM   3251  HB2 LEU B  49     -21.917   6.766  12.424  1.00 97.68           H  
ATOM   3252  HB3 LEU B  49     -21.633   8.484  12.601  1.00 97.68           H  
ATOM   3253  O   LEU B  49     -24.676   6.864  11.154  1.00 97.68           O  
ATOM   3254  CG  LEU B  49     -20.127   7.453  11.463  1.00 97.68           C  
ATOM   3255  HG  LEU B  49     -19.764   8.350  10.961  1.00 97.68           H  
ATOM   3256  CD1 LEU B  49     -19.281   7.227  12.715  1.00 97.68           C  
ATOM   3257 HD11 LEU B  49     -19.558   6.289  13.197  1.00 97.68           H  
ATOM   3258 HD12 LEU B  49     -18.226   7.208  12.443  1.00 97.68           H  
ATOM   3259 HD13 LEU B  49     -19.436   8.048  13.415  1.00 97.68           H  
ATOM   3260  CD2 LEU B  49     -19.940   6.251  10.531  1.00 97.68           C  
ATOM   3261 HD21 LEU B  49     -20.453   6.433   9.587  1.00 97.68           H  
ATOM   3262 HD22 LEU B  49     -18.878   6.122  10.321  1.00 97.68           H  
ATOM   3263 HD23 LEU B  49     -20.337   5.349  10.996  1.00 97.68           H  
ATOM   3264  N   GLU B  50     -24.511   8.993  11.853  1.00 95.81           N  
ATOM   3265  H   GLU B  50     -23.919   9.807  11.940  1.00 95.81           H  
ATOM   3266  CA  GLU B  50     -25.855   9.104  12.412  1.00 95.81           C  
ATOM   3267  HA  GLU B  50     -26.032   8.265  13.086  1.00 95.81           H  
ATOM   3268  C   GLU B  50     -26.923   9.027  11.310  1.00 95.81           C  
ATOM   3269  CB  GLU B  50     -25.975  10.409  13.223  1.00 95.81           C  
ATOM   3270  HB2 GLU B  50     -25.768  11.269  12.586  1.00 95.81           H  
ATOM   3271  HB3 GLU B  50     -27.011  10.489  13.552  1.00 95.81           H  
ATOM   3272  O   GLU B  50     -27.820   8.182  11.371  1.00 95.81           O  
ATOM   3273  CG  GLU B  50     -25.088  10.469  14.486  1.00 95.81           C  
ATOM   3274  HG2 GLU B  50     -25.148   9.508  14.997  1.00 95.81           H  
ATOM   3275  HG3 GLU B  50     -25.525  11.212  15.153  1.00 95.81           H  
ATOM   3276  CD  GLU B  50     -23.602  10.848  14.275  1.00 95.81           C  
ATOM   3277  OE1 GLU B  50     -22.863  10.921  15.280  1.00 95.81           O  
ATOM   3278  OE2 GLU B  50     -23.136  11.054  13.129  1.00 95.81           O  
ATOM   3279  N   SER B  51     -26.779   9.828  10.252  1.00 97.29           N  
ATOM   3280  H   SER B  51     -26.029  10.505  10.265  1.00 97.29           H  
ATOM   3281  CA  SER B  51     -27.639   9.775   9.064  1.00 97.29           C  
ATOM   3282  HA  SER B  51     -28.675   9.856   9.393  1.00 97.29           H  
ATOM   3283  C   SER B  51     -27.508   8.446   8.314  1.00 97.29           C  
ATOM   3284  CB  SER B  51     -27.360  10.960   8.130  1.00 97.29           C  
ATOM   3285  HB2 SER B  51     -27.973  10.864   7.234  1.00 97.29           H  
ATOM   3286  HB3 SER B  51     -27.633  11.885   8.637  1.00 97.29           H  
ATOM   3287  O   SER B  51     -28.506   7.940   7.795  1.00 97.29           O  
ATOM   3288  OG  SER B  51     -25.998  11.027   7.761  1.00 97.29           O  
ATOM   3289  HG  SER B  51     -25.535  11.339   8.543  1.00 97.29           H  
ATOM   3290  N   TYR B  52     -26.326   7.813   8.309  1.00 98.42           N  
ATOM   3291  H   TYR B  52     -25.516   8.302   8.662  1.00 98.42           H  
ATOM   3292  CA  TYR B  52     -26.173   6.470   7.745  1.00 98.42           C  
ATOM   3293  HA  TYR B  52     -26.570   6.511   6.731  1.00 98.42           H  
ATOM   3294  C   TYR B  52     -26.977   5.427   8.530  1.00 98.42           C  
ATOM   3295  CB  TYR B  52     -24.698   6.040   7.689  1.00 98.42           C  
ATOM   3296  HB2 TYR B  52     -24.101   6.822   7.219  1.00 98.42           H  
ATOM   3297  HB3 TYR B  52     -24.329   5.945   8.711  1.00 98.42           H  
ATOM   3298  O   TYR B  52     -27.707   4.626   7.939  1.00 98.42           O  
ATOM   3299  CG  TYR B  52     -24.421   4.730   6.959  1.00 98.42           C  
ATOM   3300  CD1 TYR B  52     -23.251   4.011   7.271  1.00 98.42           C  
ATOM   3301  HD1 TYR B  52     -22.571   4.404   8.012  1.00 98.42           H  
ATOM   3302  CD2 TYR B  52     -25.304   4.218   5.980  1.00 98.42           C  
ATOM   3303  HD2 TYR B  52     -26.218   4.734   5.727  1.00 98.42           H  
ATOM   3304  CE1 TYR B  52     -22.952   2.806   6.604  1.00 98.42           C  
ATOM   3305  HE1 TYR B  52     -22.042   2.271   6.832  1.00 98.42           H  
ATOM   3306  CE2 TYR B  52     -25.023   3.000   5.339  1.00 98.42           C  
ATOM   3307  HE2 TYR B  52     -25.722   2.583   4.630  1.00 98.42           H  
ATOM   3308  OH  TYR B  52     -23.523   1.179   4.933  1.00 98.42           O  
ATOM   3309  HH  TYR B  52     -22.648   0.858   5.163  1.00 98.42           H  
ATOM   3310  CZ  TYR B  52     -23.829   2.312   5.618  1.00 98.42           C  
ATOM   3311  N   TRP B  53     -26.883   5.442   9.862  1.00 98.21           N  
ATOM   3312  H   TRP B  53     -26.279   6.123  10.299  1.00 98.21           H  
ATOM   3313  CA  TRP B  53     -27.655   4.537  10.711  1.00 98.21           C  
ATOM   3314  HA  TRP B  53     -27.436   3.510  10.419  1.00 98.21           H  
ATOM   3315  C   TRP B  53     -29.160   4.742  10.543  1.00 98.21           C  
ATOM   3316  CB  TRP B  53     -27.263   4.727  12.176  1.00 98.21           C  
ATOM   3317  HB2 TRP B  53     -26.197   4.532  12.292  1.00 98.21           H  
ATOM   3318  HB3 TRP B  53     -27.443   5.762  12.469  1.00 98.21           H  
ATOM   3319  O   TRP B  53     -29.912   3.766  10.446  1.00 98.21           O  
ATOM   3320  CG  TRP B  53     -28.017   3.821  13.096  1.00 98.21           C  
ATOM   3321  CD1 TRP B  53     -28.873   4.212  14.066  1.00 98.21           C  
ATOM   3322  HD1 TRP B  53     -29.095   5.239  14.315  1.00 98.21           H  
ATOM   3323  CD2 TRP B  53     -28.046   2.362  13.095  1.00 98.21           C  
ATOM   3324  CE2 TRP B  53     -28.952   1.933  14.109  1.00 98.21           C  
ATOM   3325  CE3 TRP B  53     -27.391   1.361  12.343  1.00 98.21           C  
ATOM   3326  HE3 TRP B  53     -26.694   1.652  11.571  1.00 98.21           H  
ATOM   3327  NE1 TRP B  53     -29.415   3.099  14.679  1.00 98.21           N  
ATOM   3328  HE1 TRP B  53     -30.045   3.149  15.467  1.00 98.21           H  
ATOM   3329  CH2 TRP B  53     -28.531  -0.390  13.601  1.00 98.21           C  
ATOM   3330  HH2 TRP B  53     -28.715  -1.437  13.792  1.00 98.21           H  
ATOM   3331  CZ2 TRP B  53     -29.203   0.579  14.363  1.00 98.21           C  
ATOM   3332  HZ2 TRP B  53     -29.895   0.289  15.139  1.00 98.21           H  
ATOM   3333  CZ3 TRP B  53     -27.620  -0.003  12.603  1.00 98.21           C  
ATOM   3334  HZ3 TRP B  53     -27.087  -0.755  12.040  1.00 98.21           H  
ATOM   3335  N   GLN B  54     -29.595   5.998  10.445  1.00 97.78           N  
ATOM   3336  H   GLN B  54     -28.936   6.752  10.579  1.00 97.78           H  
ATOM   3337  CA  GLN B  54     -30.989   6.336  10.196  1.00 97.78           C  
ATOM   3338  HA  GLN B  54     -31.594   5.869  10.974  1.00 97.78           H  
ATOM   3339  C   GLN B  54     -31.470   5.780   8.846  1.00 97.78           C  
ATOM   3340  CB  GLN B  54     -31.152   7.855  10.321  1.00 97.78           C  
ATOM   3341  HB2 GLN B  54     -30.690   8.179  11.254  1.00 97.78           H  
ATOM   3342  HB3 GLN B  54     -30.664   8.362   9.489  1.00 97.78           H  
ATOM   3343  O   GLN B  54     -32.494   5.103   8.789  1.00 97.78           O  
ATOM   3344  CG  GLN B  54     -32.636   8.219  10.356  1.00 97.78           C  
ATOM   3345  HG2 GLN B  54     -33.153   7.575  11.068  1.00 97.78           H  
ATOM   3346  HG3 GLN B  54     -33.067   8.046   9.370  1.00 97.78           H  
ATOM   3347  CD  GLN B  54     -32.912   9.660  10.752  1.00 97.78           C  
ATOM   3348  NE2 GLN B  54     -34.173  10.017  10.806  1.00 97.78           N  
ATOM   3349 HE21 GLN B  54     -34.361  10.992  10.992  1.00 97.78           H  
ATOM   3350 HE22 GLN B  54     -34.854   9.372  10.430  1.00 97.78           H  
ATOM   3351  OE1 GLN B  54     -32.041  10.474  11.012  1.00 97.78           O  
ATOM   3352  N   LEU B  55     -30.679   5.937   7.779  1.00 98.19           N  
ATOM   3353  H   LEU B  55     -29.855   6.512   7.880  1.00 98.19           H  
ATOM   3354  CA  LEU B  55     -30.971   5.368   6.458  1.00 98.19           C  
ATOM   3355  HA  LEU B  55     -31.918   5.785   6.114  1.00 98.19           H  
ATOM   3356  C   LEU B  55     -31.138   3.838   6.506  1.00 98.19           C  
ATOM   3357  CB  LEU B  55     -29.850   5.824   5.498  1.00 98.19           C  
ATOM   3358  HB2 LEU B  55     -29.815   6.912   5.546  1.00 98.19           H  
ATOM   3359  HB3 LEU B  55     -28.883   5.453   5.839  1.00 98.19           H  
ATOM   3360  O   LEU B  55     -32.059   3.284   5.897  1.00 98.19           O  
ATOM   3361  CG  LEU B  55     -30.060   5.411   4.031  1.00 98.19           C  
ATOM   3362  HG  LEU B  55     -31.128   5.451   3.816  1.00 98.19           H  
ATOM   3363  CD1 LEU B  55     -29.419   6.400   3.068  1.00 98.19           C  
ATOM   3364 HD11 LEU B  55     -28.334   6.336   3.141  1.00 98.19           H  
ATOM   3365 HD12 LEU B  55     -29.718   6.163   2.047  1.00 98.19           H  
ATOM   3366 HD13 LEU B  55     -29.744   7.415   3.300  1.00 98.19           H  
ATOM   3367  CD2 LEU B  55     -29.503   4.023   3.685  1.00 98.19           C  
ATOM   3368 HD21 LEU B  55     -30.046   3.245   4.223  1.00 98.19           H  
ATOM   3369 HD22 LEU B  55     -29.626   3.839   2.618  1.00 98.19           H  
ATOM   3370 HD23 LEU B  55     -28.446   3.972   3.946  1.00 98.19           H  
ATOM   3371  N   LEU B  56     -30.256   3.149   7.237  1.00 97.96           N  
ATOM   3372  H   LEU B  56     -29.524   3.674   7.695  1.00 97.96           H  
ATOM   3373  CA  LEU B  56     -30.277   1.691   7.383  1.00 97.96           C  
ATOM   3374  HA  LEU B  56     -30.344   1.236   6.395  1.00 97.96           H  
ATOM   3375  C   LEU B  56     -31.493   1.200   8.180  1.00 97.96           C  
ATOM   3376  CB  LEU B  56     -28.982   1.235   8.077  1.00 97.96           C  
ATOM   3377  HB2 LEU B  56     -29.091   0.189   8.365  1.00 97.96           H  
ATOM   3378  HB3 LEU B  56     -28.862   1.812   8.993  1.00 97.96           H  
ATOM   3379  O   LEU B  56     -32.135   0.228   7.782  1.00 97.96           O  
ATOM   3380  CG  LEU B  56     -27.701   1.374   7.235  1.00 97.96           C  
ATOM   3381  HG  LEU B  56     -27.631   2.373   6.806  1.00 97.96           H  
ATOM   3382  CD1 LEU B  56     -26.496   1.136   8.145  1.00 97.96           C  
ATOM   3383 HD11 LEU B  56     -26.615   0.204   8.699  1.00 97.96           H  
ATOM   3384 HD12 LEU B  56     -25.578   1.113   7.557  1.00 97.96           H  
ATOM   3385 HD13 LEU B  56     -26.420   1.963   8.851  1.00 97.96           H  
ATOM   3386  CD2 LEU B  56     -27.664   0.363   6.086  1.00 97.96           C  
ATOM   3387 HD21 LEU B  56     -26.710   0.437   5.566  1.00 97.96           H  
ATOM   3388 HD22 LEU B  56     -28.460   0.589   5.376  1.00 97.96           H  
ATOM   3389 HD23 LEU B  56     -27.799  -0.648   6.470  1.00 97.96           H  
ATOM   3390  N   THR B  57     -31.813   1.855   9.297  1.00 96.58           N  
ATOM   3391  H   THR B  57     -31.268   2.669   9.542  1.00 96.58           H  
ATOM   3392  CA  THR B  57     -32.920   1.459  10.185  1.00 96.58           C  
ATOM   3393  HA  THR B  57     -32.899   0.375  10.298  1.00 96.58           H  
ATOM   3394  C   THR B  57     -34.292   1.790   9.612  1.00 96.58           C  
ATOM   3395  CB  THR B  57     -32.796   2.074  11.584  1.00 96.58           C  
ATOM   3396  HB  THR B  57     -33.754   1.985  12.096  1.00 96.58           H  
ATOM   3397  O   THR B  57     -35.225   1.006   9.787  1.00 96.58           O  
ATOM   3398  CG2 THR B  57     -31.755   1.342  12.418  1.00 96.58           C  
ATOM   3399 HG21 THR B  57     -30.775   1.413  11.946  1.00 96.58           H  
ATOM   3400 HG22 THR B  57     -32.030   0.292  12.524  1.00 96.58           H  
ATOM   3401 HG23 THR B  57     -31.717   1.791  13.410  1.00 96.58           H  
ATOM   3402  OG1 THR B  57     -32.434   3.431  11.538  1.00 96.58           O  
ATOM   3403  HG1 THR B  57     -31.515   3.499  11.270  1.00 96.58           H  
ATOM   3404  N   GLU B  58     -34.412   2.883   8.857  1.00 96.87           N  
ATOM   3405  H   GLU B  58     -33.648   3.544   8.834  1.00 96.87           H  
ATOM   3406  CA  GLU B  58     -35.615   3.207   8.082  1.00 96.87           C  
ATOM   3407  HA  GLU B  58     -36.491   3.038   8.708  1.00 96.87           H  
ATOM   3408  C   GLU B  58     -35.786   2.297   6.848  1.00 96.87           C  
ATOM   3409  CB  GLU B  58     -35.598   4.694   7.688  1.00 96.87           C  
ATOM   3410  HB2 GLU B  58     -36.417   4.874   6.991  1.00 96.87           H  
ATOM   3411  HB3 GLU B  58     -34.658   4.921   7.184  1.00 96.87           H  
ATOM   3412  O   GLU B  58     -36.838   2.310   6.207  1.00 96.87           O  
ATOM   3413  CG  GLU B  58     -35.782   5.633   8.897  1.00 96.87           C  
ATOM   3414  HG2 GLU B  58     -34.995   5.445   9.628  1.00 96.87           H  
ATOM   3415  HG3 GLU B  58     -36.733   5.394   9.372  1.00 96.87           H  
ATOM   3416  CD  GLU B  58     -35.776   7.130   8.526  1.00 96.87           C  
ATOM   3417  OE1 GLU B  58     -35.770   7.964   9.468  1.00 96.87           O  
ATOM   3418  OE2 GLU B  58     -35.832   7.449   7.316  1.00 96.87           O  
ATOM   3419  N   GLY B  59     -34.782   1.473   6.518  1.00 96.79           N  
ATOM   3420  H   GLY B  59     -33.947   1.492   7.087  1.00 96.79           H  
ATOM   3421  CA  GLY B  59     -34.834   0.538   5.393  1.00 96.79           C  
ATOM   3422  HA2 GLY B  59     -33.951  -0.100   5.430  1.00 96.79           H  
ATOM   3423  HA3 GLY B  59     -35.724  -0.084   5.482  1.00 96.79           H  
ATOM   3424  C   GLY B  59     -34.865   1.238   4.033  1.00 96.79           C  
ATOM   3425  O   GLY B  59     -35.436   0.714   3.076  1.00 96.79           O  
ATOM   3426  N   VAL B  60     -34.279   2.433   3.938  1.00 97.42           N  
ATOM   3427  H   VAL B  60     -33.797   2.794   4.748  1.00 97.42           H  
ATOM   3428  CA  VAL B  60     -34.294   3.241   2.716  1.00 97.42           C  
ATOM   3429  HA  VAL B  60     -35.318   3.272   2.343  1.00 97.42           H  
ATOM   3430  C   VAL B  60     -33.411   2.591   1.645  1.00 97.42           C  
ATOM   3431  CB  VAL B  60     -33.863   4.683   3.027  1.00 97.42           C  
ATOM   3432  HB  VAL B  60     -32.918   4.615   3.567  1.00 97.42           H  
ATOM   3433  O   VAL B  60     -32.276   2.182   1.908  1.00 97.42           O  
ATOM   3434  CG1 VAL B  60     -33.671   5.551   1.774  1.00 97.42           C  
ATOM   3435 HG11 VAL B  60     -32.854   5.160   1.168  1.00 97.42           H  
ATOM   3436 HG12 VAL B  60     -33.407   6.564   2.077  1.00 97.42           H  
ATOM   3437 HG13 VAL B  60     -34.592   5.578   1.191  1.00 97.42           H  
ATOM   3438  CG2 VAL B  60     -34.869   5.388   3.942  1.00 97.42           C  
ATOM   3439 HG21 VAL B  60     -34.499   6.376   4.218  1.00 97.42           H  
ATOM   3440 HG22 VAL B  60     -35.002   4.819   4.862  1.00 97.42           H  
ATOM   3441 HG23 VAL B  60     -35.835   5.487   3.448  1.00 97.42           H  
ATOM   3442  N   VAL B  61     -33.938   2.527   0.418  1.00 97.29           N  
ATOM   3443  H   VAL B  61     -34.893   2.837   0.308  1.00 97.29           H  
ATOM   3444  CA  VAL B  61     -33.225   2.059  -0.780  1.00 97.29           C  
ATOM   3445  HA  VAL B  61     -32.249   1.674  -0.484  1.00 97.29           H  
ATOM   3446  C   VAL B  61     -33.011   3.225  -1.737  1.00 97.29           C  
ATOM   3447  CB  VAL B  61     -33.963   0.914  -1.494  1.00 97.29           C  
ATOM   3448  HB  VAL B  61     -34.938   1.265  -1.831  1.00 97.29           H  
ATOM   3449  O   VAL B  61     -33.948   3.698  -2.392  1.00 97.29           O  
ATOM   3450  CG1 VAL B  61     -33.160   0.421  -2.708  1.00 97.29           C  
ATOM   3451 HG11 VAL B  61     -32.163   0.118  -2.388  1.00 97.29           H  
ATOM   3452 HG12 VAL B  61     -33.657  -0.442  -3.150  1.00 97.29           H  
ATOM   3453 HG13 VAL B  61     -33.063   1.207  -3.457  1.00 97.29           H  
ATOM   3454  CG2 VAL B  61     -34.186  -0.274  -0.566  1.00 97.29           C  
ATOM   3455 HG21 VAL B  61     -34.698  -1.077  -1.098  1.00 97.29           H  
ATOM   3456 HG22 VAL B  61     -33.225  -0.638  -0.203  1.00 97.29           H  
ATOM   3457 HG23 VAL B  61     -34.804   0.028   0.279  1.00 97.29           H  
ATOM   3458  N   VAL B  62     -31.763   3.660  -1.858  1.00 97.15           N  
ATOM   3459  H   VAL B  62     -31.039   3.167  -1.355  1.00 97.15           H  
ATOM   3460  CA  VAL B  62     -31.355   4.783  -2.697  1.00 97.15           C  
ATOM   3461  HA  VAL B  62     -32.177   5.499  -2.724  1.00 97.15           H  
ATOM   3462  C   VAL B  62     -31.077   4.301  -4.118  1.00 97.15           C  
ATOM   3463  CB  VAL B  62     -30.132   5.513  -2.115  1.00 97.15           C  
ATOM   3464  HB  VAL B  62     -29.245   4.886  -2.203  1.00 97.15           H  
ATOM   3465  O   VAL B  62     -30.157   3.533  -4.371  1.00 97.15           O  
ATOM   3466  CG1 VAL B  62     -29.911   6.816  -2.896  1.00 97.15           C  
ATOM   3467 HG11 VAL B  62     -29.094   7.377  -2.443  1.00 97.15           H  
ATOM   3468 HG12 VAL B  62     -30.811   7.430  -2.873  1.00 97.15           H  
ATOM   3469 HG13 VAL B  62     -29.640   6.595  -3.929  1.00 97.15           H  
ATOM   3470  CG2 VAL B  62     -30.325   5.871  -0.638  1.00 97.15           C  
ATOM   3471 HG21 VAL B  62     -29.438   6.395  -0.279  1.00 97.15           H  
ATOM   3472 HG22 VAL B  62     -30.430   4.967  -0.038  1.00 97.15           H  
ATOM   3473 HG23 VAL B  62     -31.204   6.501  -0.503  1.00 97.15           H  
ATOM   3474  N   SER B  63     -31.879   4.774  -5.071  1.00 96.09           N  
ATOM   3475  H   SER B  63     -32.647   5.366  -4.790  1.00 96.09           H  
ATOM   3476  CA  SER B  63     -31.621   4.608  -6.504  1.00 96.09           C  
ATOM   3477  HA  SER B  63     -30.547   4.668  -6.682  1.00 96.09           H  
ATOM   3478  C   SER B  63     -32.318   5.719  -7.281  1.00 96.09           C  
ATOM   3479  CB  SER B  63     -32.096   3.232  -6.976  1.00 96.09           C  
ATOM   3480  HB2 SER B  63     -33.156   3.113  -6.749  1.00 96.09           H  
ATOM   3481  HB3 SER B  63     -31.533   2.459  -6.452  1.00 96.09           H  
ATOM   3482  O   SER B  63     -33.548   5.734  -7.412  1.00 96.09           O  
ATOM   3483  OG  SER B  63     -31.898   3.089  -8.367  1.00 96.09           O  
ATOM   3484  HG  SER B  63     -31.318   2.333  -8.488  1.00 96.09           H  
ATOM   3485  N   THR B  64     -31.550   6.674  -7.794  1.00 93.88           N  
ATOM   3486  H   THR B  64     -30.548   6.590  -7.705  1.00 93.88           H  
ATOM   3487  CA  THR B  64     -32.057   7.819  -8.567  1.00 93.88           C  
ATOM   3488  HA  THR B  64     -33.146   7.801  -8.576  1.00 93.88           H  
ATOM   3489  C   THR B  64     -31.605   7.720 -10.018  1.00 93.88           C  
ATOM   3490  CB  THR B  64     -31.653   9.162  -7.935  1.00 93.88           C  
ATOM   3491  HB  THR B  64     -32.131   9.970  -8.489  1.00 93.88           H  
ATOM   3492  O   THR B  64     -30.749   6.898 -10.345  1.00 93.88           O  
ATOM   3493  CG2 THR B  64     -32.095   9.255  -6.471  1.00 93.88           C  
ATOM   3494 HG21 THR B  64     -33.163   9.055  -6.390  1.00 93.88           H  
ATOM   3495 HG22 THR B  64     -31.891  10.260  -6.103  1.00 93.88           H  
ATOM   3496 HG23 THR B  64     -31.539   8.542  -5.862  1.00 93.88           H  
ATOM   3497  OG1 THR B  64     -30.265   9.357  -7.969  1.00 93.88           O  
ATOM   3498  HG1 THR B  64     -30.025   9.679  -8.841  1.00 93.88           H  
ATOM   3499  N   GLU B  65     -32.194   8.517 -10.913  1.00 91.64           N  
ATOM   3500  H   GLU B  65     -32.861   9.211 -10.607  1.00 91.64           H  
ATOM   3501  CA  GLU B  65     -31.549   8.750 -12.211  1.00 91.64           C  
ATOM   3502  HA  GLU B  65     -31.297   7.786 -12.654  1.00 91.64           H  
ATOM   3503  C   GLU B  65     -30.209   9.467 -12.017  1.00 91.64           C  
ATOM   3504  CB  GLU B  65     -32.461   9.493 -13.209  1.00 91.64           C  
ATOM   3505  HB2 GLU B  65     -32.953  10.333 -12.718  1.00 91.64           H  
ATOM   3506  HB3 GLU B  65     -31.839   9.877 -14.018  1.00 91.64           H  
ATOM   3507  O   GLU B  65     -29.970  10.105 -10.985  1.00 91.64           O  
ATOM   3508  CG  GLU B  65     -33.504   8.542 -13.825  1.00 91.64           C  
ATOM   3509  HG2 GLU B  65     -34.275   8.335 -13.083  1.00 91.64           H  
ATOM   3510  HG3 GLU B  65     -33.012   7.597 -14.056  1.00 91.64           H  
ATOM   3511  CD  GLU B  65     -34.158   9.044 -15.126  1.00 91.64           C  
ATOM   3512  OE1 GLU B  65     -34.657   8.158 -15.879  1.00 91.64           O  
ATOM   3513  OE2 GLU B  65     -34.185  10.271 -15.352  1.00 91.64           O  
ATOM   3514  N   VAL B  66     -29.334   9.314 -13.009  1.00 90.85           N  
ATOM   3515  H   VAL B  66     -29.601   8.739 -13.795  1.00 90.85           H  
ATOM   3516  CA  VAL B  66     -28.070  10.046 -13.095  1.00 90.85           C  
ATOM   3517  HA  VAL B  66     -27.428   9.728 -12.274  1.00 90.85           H  
ATOM   3518  C   VAL B  66     -28.328  11.558 -13.009  1.00 90.85           C  
ATOM   3519  CB  VAL B  66     -27.350   9.698 -14.407  1.00 90.85           C  
ATOM   3520  HB  VAL B  66     -28.077   9.704 -15.219  1.00 90.85           H  
ATOM   3521  O   VAL B  66     -29.190  12.063 -13.733  1.00 90.85           O  
ATOM   3522  CG1 VAL B  66     -26.231  10.679 -14.763  1.00 90.85           C  
ATOM   3523 HG11 VAL B  66     -25.487  10.732 -13.968  1.00 90.85           H  
ATOM   3524 HG12 VAL B  66     -26.642  11.671 -14.950  1.00 90.85           H  
ATOM   3525 HG13 VAL B  66     -25.762  10.366 -15.696  1.00 90.85           H  
ATOM   3526  CG2 VAL B  66     -26.734   8.297 -14.314  1.00 90.85           C  
ATOM   3527 HG21 VAL B  66     -27.428   7.600 -13.845  1.00 90.85           H  
ATOM   3528 HG22 VAL B  66     -25.806   8.337 -13.742  1.00 90.85           H  
ATOM   3529 HG23 VAL B  66     -26.516   7.940 -15.320  1.00 90.85           H  
ATOM   3530  N   PRO B  67     -27.572  12.294 -12.175  1.00 90.97           N  
ATOM   3531  CA  PRO B  67     -27.631  13.751 -12.129  1.00 90.97           C  
ATOM   3532  HA  PRO B  67     -28.638  14.044 -11.833  1.00 90.97           H  
ATOM   3533  C   PRO B  67     -27.289  14.390 -13.487  1.00 90.97           C  
ATOM   3534  CB  PRO B  67     -26.656  14.147 -11.017  1.00 90.97           C  
ATOM   3535  HB2 PRO B  67     -26.990  15.036 -10.481  1.00 90.97           H  
ATOM   3536  HB3 PRO B  67     -25.658  14.291 -11.430  1.00 90.97           H  
ATOM   3537  O   PRO B  67     -26.281  14.055 -14.114  1.00 90.97           O  
ATOM   3538  CG  PRO B  67     -26.618  12.930 -10.105  1.00 90.97           C  
ATOM   3539  HG2 PRO B  67     -27.491  12.932  -9.452  1.00 90.97           H  
ATOM   3540  HG3 PRO B  67     -25.701  12.879  -9.517  1.00 90.97           H  
ATOM   3541  CD  PRO B  67     -26.728  11.787 -11.102  1.00 90.97           C  
ATOM   3542  HD2 PRO B  67     -25.745  11.522 -11.492  1.00 90.97           H  
ATOM   3543  HD3 PRO B  67     -27.188  10.933 -10.605  1.00 90.97           H  
ATOM   3544  N   ALA B  68     -28.145  15.301 -13.961  1.00 87.27           N  
ATOM   3545  H   ALA B  68     -28.940  15.546 -13.388  1.00 87.27           H  
ATOM   3546  CA  ALA B  68     -28.055  15.884 -15.305  1.00 87.27           C  
ATOM   3547  HA  ALA B  68     -27.982  15.072 -16.030  1.00 87.27           H  
ATOM   3548  C   ALA B  68     -26.826  16.789 -15.512  1.00 87.27           C  
ATOM   3549  CB  ALA B  68     -29.347  16.667 -15.567  1.00 87.27           C  
ATOM   3550  HB1 ALA B  68     -30.207  16.003 -15.474  1.00 87.27           H  
ATOM   3551  HB2 ALA B  68     -29.438  17.486 -14.854  1.00 87.27           H  
ATOM   3552  HB3 ALA B  68     -29.324  17.076 -16.577  1.00 87.27           H  
ATOM   3553  O   ALA B  68     -26.345  16.933 -16.634  1.00 87.27           O  
ATOM   3554  N   ASP B  69     -26.319  17.375 -14.431  1.00 82.59           N  
ATOM   3555  H   ASP B  69     -26.684  17.097 -13.532  1.00 82.59           H  
ATOM   3556  CA  ASP B  69     -25.067  18.135 -14.348  1.00 82.59           C  
ATOM   3557  HA  ASP B  69     -25.076  18.922 -15.102  1.00 82.59           H  
ATOM   3558  C   ASP B  69     -23.823  17.270 -14.601  1.00 82.59           C  
ATOM   3559  CB  ASP B  69     -24.990  18.789 -12.956  1.00 82.59           C  
ATOM   3560  HB2 ASP B  69     -25.852  19.444 -12.826  1.00 82.59           H  
ATOM   3561  HB3 ASP B  69     -24.094  19.407 -12.910  1.00 82.59           H  
ATOM   3562  O   ASP B  69     -22.759  17.786 -14.940  1.00 82.59           O  
ATOM   3563  CG  ASP B  69     -24.965  17.772 -11.803  1.00 82.59           C  
ATOM   3564  OD1 ASP B  69     -25.657  16.734 -11.921  1.00 82.59           O  
ATOM   3565  OD2 ASP B  69     -24.256  18.013 -10.814  1.00 82.59           O  
ATOM   3566  N   ARG B  70     -23.953  15.943 -14.504  1.00 85.11           N  
ATOM   3567  H   ARG B  70     -24.832  15.587 -14.159  1.00 85.11           H  
ATOM   3568  CA  ARG B  70     -22.909  15.011 -14.927  1.00 85.11           C  
ATOM   3569  HA  ARG B  70     -21.946  15.506 -14.802  1.00 85.11           H  
ATOM   3570  C   ARG B  70     -23.066  14.711 -16.405  1.00 85.11           C  
ATOM   3571  CB  ARG B  70     -22.928  13.747 -14.070  1.00 85.11           C  
ATOM   3572  HB2 ARG B  70     -23.860  13.204 -14.226  1.00 85.11           H  
ATOM   3573  HB3 ARG B  70     -22.097  13.101 -14.356  1.00 85.11           H  
ATOM   3574  O   ARG B  70     -22.255  15.117 -17.237  1.00 85.11           O  
ATOM   3575  CG  ARG B  70     -22.802  14.115 -12.596  1.00 85.11           C  
ATOM   3576  HG2 ARG B  70     -23.605  14.786 -12.290  1.00 85.11           H  
ATOM   3577  HG3 ARG B  70     -21.840  14.588 -12.401  1.00 85.11           H  
ATOM   3578  CD  ARG B  70     -22.919  12.830 -11.821  1.00 85.11           C  
ATOM   3579  HD2 ARG B  70     -22.029  12.232 -12.016  1.00 85.11           H  
ATOM   3580  HD3 ARG B  70     -23.803  12.284 -12.151  1.00 85.11           H  
ATOM   3581  NE  ARG B  70     -23.046  13.123 -10.397  1.00 85.11           N  
ATOM   3582  HE  ARG B  70     -23.261  14.068 -10.110  1.00 85.11           H  
ATOM   3583  NH1 ARG B  70     -22.629  11.003  -9.843  1.00 85.11           N  
ATOM   3584 HH11 ARG B  70     -22.132  10.494  -9.126  1.00 85.11           H  
ATOM   3585 HH12 ARG B  70     -22.318  10.819 -10.786  1.00 85.11           H  
ATOM   3586  NH2 ARG B  70     -23.002  12.497  -8.220  1.00 85.11           N  
ATOM   3587 HH21 ARG B  70     -23.286  13.402  -7.874  1.00 85.11           H  
ATOM   3588 HH22 ARG B  70     -22.762  11.770  -7.561  1.00 85.11           H  
ATOM   3589  CZ  ARG B  70     -22.899  12.212  -9.479  1.00 85.11           C  
ATOM   3590  N   TRP B  71     -24.096  13.957 -16.744  1.00 78.67           N  
ATOM   3591  H   TRP B  71     -24.772  13.711 -16.035  1.00 78.67           H  
ATOM   3592  CA  TRP B  71     -24.408  13.636 -18.123  1.00 78.67           C  
ATOM   3593  HA  TRP B  71     -24.203  14.514 -18.736  1.00 78.67           H  
ATOM   3594  C   TRP B  71     -25.894  13.339 -18.239  1.00 78.67           C  
ATOM   3595  CB  TRP B  71     -23.526  12.482 -18.623  1.00 78.67           C  
ATOM   3596  HB2 TRP B  71     -23.747  12.317 -19.678  1.00 78.67           H  
ATOM   3597  HB3 TRP B  71     -22.481  12.788 -18.570  1.00 78.67           H  
ATOM   3598  O   TRP B  71     -26.538  12.881 -17.296  1.00 78.67           O  
ATOM   3599  CG  TRP B  71     -23.666  11.173 -17.910  1.00 78.67           C  
ATOM   3600  CD1 TRP B  71     -22.984  10.778 -16.810  1.00 78.67           C  
ATOM   3601  HD1 TRP B  71     -22.244  11.374 -16.296  1.00 78.67           H  
ATOM   3602  CD2 TRP B  71     -24.529  10.057 -18.265  1.00 78.67           C  
ATOM   3603  CE2 TRP B  71     -24.300   8.994 -17.341  1.00 78.67           C  
ATOM   3604  CE3 TRP B  71     -25.455   9.827 -19.303  1.00 78.67           C  
ATOM   3605  HE3 TRP B  71     -25.638  10.604 -20.031  1.00 78.67           H  
ATOM   3606  NE1 TRP B  71     -23.353   9.490 -16.470  1.00 78.67           N  
ATOM   3607  HE1 TRP B  71     -22.971   8.995 -15.677  1.00 78.67           H  
ATOM   3608  CH2 TRP B  71     -25.936   7.599 -18.440  1.00 78.67           C  
ATOM   3609  HH2 TRP B  71     -26.523   6.694 -18.488  1.00 78.67           H  
ATOM   3610  CZ2 TRP B  71     -24.983   7.772 -17.423  1.00 78.67           C  
ATOM   3611  HZ2 TRP B  71     -24.797   6.994 -16.697  1.00 78.67           H  
ATOM   3612  CZ3 TRP B  71     -26.151   8.610 -19.389  1.00 78.67           C  
ATOM   3613  HZ3 TRP B  71     -26.892   8.476 -20.164  1.00 78.67           H  
ATOM   3614  N   ASN B  72     -26.458  13.615 -19.408  1.00 75.27           N  
ATOM   3615  H   ASN B  72     -25.901  13.996 -20.159  1.00 75.27           H  
ATOM   3616  CA  ASN B  72     -27.883  13.447 -19.610  1.00 75.27           C  
ATOM   3617  HA  ASN B  72     -28.407  13.838 -18.738  1.00 75.27           H  
ATOM   3618  C   ASN B  72     -28.234  11.959 -19.754  1.00 75.27           C  
ATOM   3619  CB  ASN B  72     -28.292  14.294 -20.813  1.00 75.27           C  
ATOM   3620  HB2 ASN B  72     -27.805  13.901 -21.706  1.00 75.27           H  
ATOM   3621  HB3 ASN B  72     -27.965  15.324 -20.668  1.00 75.27           H  
ATOM   3622  O   ASN B  72     -27.996  11.346 -20.798  1.00 75.27           O  
ATOM   3623  CG  ASN B  72     -29.789  14.315 -21.032  1.00 75.27           C  
ATOM   3624  ND2 ASN B  72     -30.217  14.932 -22.102  1.00 75.27           N  
ATOM   3625 HD21 ASN B  72     -29.543  15.062 -22.843  1.00 75.27           H  
ATOM   3626 HD22 ASN B  72     -31.191  14.818 -22.344  1.00 75.27           H  
ATOM   3627  OD1 ASN B  72     -30.576  13.765 -20.274  1.00 75.27           O  
ATOM   3628  N   GLY B  73     -28.834  11.389 -18.705  1.00 69.76           N  
ATOM   3629  H   GLY B  73     -28.897  11.934 -17.856  1.00 69.76           H  
ATOM   3630  CA  GLY B  73     -29.282   9.996 -18.665  1.00 69.76           C  
ATOM   3631  HA2 GLY B  73     -28.420   9.332 -18.609  1.00 69.76           H  
ATOM   3632  HA3 GLY B  73     -29.873   9.856 -17.759  1.00 69.76           H  
ATOM   3633  C   GLY B  73     -30.155   9.591 -19.857  1.00 69.76           C  
ATOM   3634  O   GLY B  73     -30.077   8.449 -20.310  1.00 69.76           O  
ATOM   3635  N   ALA B  74     -30.950  10.524 -20.395  1.00 64.35           N  
ATOM   3636  H   ALA B  74     -30.920  11.459 -20.014  1.00 64.35           H  
ATOM   3637  CA  ALA B  74     -31.819  10.286 -21.545  1.00 64.35           C  
ATOM   3638  HA  ALA B  74     -32.389   9.374 -21.366  1.00 64.35           H  
ATOM   3639  C   ALA B  74     -31.038  10.087 -22.852  1.00 64.35           C  
ATOM   3640  CB  ALA B  74     -32.804  11.455 -21.662  1.00 64.35           C  
ATOM   3641  HB1 ALA B  74     -33.359  11.570 -20.731  1.00 64.35           H  
ATOM   3642  HB2 ALA B  74     -32.264  12.377 -21.876  1.00 64.35           H  
ATOM   3643  HB3 ALA B  74     -33.503  11.261 -22.475  1.00 64.35           H  
ATOM   3644  O   ALA B  74     -31.394   9.210 -23.636  1.00 64.35           O  
ATOM   3645  N   ASP B  75     -29.952  10.836 -23.059  1.00 60.49           N  
ATOM   3646  H   ASP B  75     -29.678  11.506 -22.355  1.00 60.49           H  
ATOM   3647  CA  ASP B  75     -29.131  10.743 -24.276  1.00 60.49           C  
ATOM   3648  HA  ASP B  75     -29.784  10.771 -25.149  1.00 60.49           H  
ATOM   3649  C   ASP B  75     -28.353   9.422 -24.324  1.00 60.49           C  
ATOM   3650  CB  ASP B  75     -28.166  11.939 -24.355  1.00 60.49           C  
ATOM   3651  HB2 ASP B  75     -27.533  11.948 -23.468  1.00 60.49           H  
ATOM   3652  HB3 ASP B  75     -27.522  11.808 -25.224  1.00 60.49           H  
ATOM   3653  O   ASP B  75     -28.100   8.864 -25.393  1.00 60.49           O  
ATOM   3654  CG  ASP B  75     -28.877  13.292 -24.488  1.00 60.49           C  
ATOM   3655  OD1 ASP B  75     -30.036  13.324 -24.953  1.00 60.49           O  
ATOM   3656  OD2 ASP B  75     -28.277  14.312 -24.081  1.00 60.49           O  
ATOM   3657  N   GLY B  76     -28.018   8.890 -23.146  1.00 58.78           N  
ATOM   3658  H   GLY B  76     -28.232   9.427 -22.317  1.00 58.78           H  
ATOM   3659  CA  GLY B  76     -27.414   7.573 -23.001  1.00 58.78           C  
ATOM   3660  HA2 GLY B  76     -26.762   7.378 -23.852  1.00 58.78           H  
ATOM   3661  HA3 GLY B  76     -26.795   7.558 -22.104  1.00 58.78           H  
ATOM   3662  C   GLY B  76     -28.419   6.425 -22.904  1.00 58.78           C  
ATOM   3663  O   GLY B  76     -27.980   5.281 -22.888  1.00 58.78           O  
ATOM   3664  N   ARG B  77     -29.740   6.653 -22.831  1.00 63.88           N  
ATOM   3665  H   ARG B  77     -30.081   7.601 -22.905  1.00 63.88           H  
ATOM   3666  CA  ARG B  77     -30.704   5.546 -22.698  1.00 63.88           C  
ATOM   3667  HA  ARG B  77     -30.229   4.784 -22.080  1.00 63.88           H  
ATOM   3668  C   ARG B  77     -30.972   4.911 -24.063  1.00 63.88           C  
ATOM   3669  CB  ARG B  77     -31.979   5.971 -21.949  1.00 63.88           C  
ATOM   3670  HB2 ARG B  77     -32.563   6.648 -22.572  1.00 63.88           H  
ATOM   3671  HB3 ARG B  77     -31.700   6.491 -21.032  1.00 63.88           H  
ATOM   3672  O   ARG B  77     -31.620   5.498 -24.925  1.00 63.88           O  
ATOM   3673  CG  ARG B  77     -32.816   4.728 -21.582  1.00 63.88           C  
ATOM   3674  HG2 ARG B  77     -33.104   4.231 -22.508  1.00 63.88           H  
ATOM   3675  HG3 ARG B  77     -32.210   4.028 -21.007  1.00 63.88           H  
ATOM   3676  CD  ARG B  77     -34.109   5.045 -20.812  1.00 63.88           C  
ATOM   3677  HD2 ARG B  77     -34.479   6.019 -21.131  1.00 63.88           H  
ATOM   3678  HD3 ARG B  77     -34.848   4.292 -21.087  1.00 63.88           H  
ATOM   3679  NE  ARG B  77     -33.944   5.006 -19.341  1.00 63.88           N  
ATOM   3680  HE  ARG B  77     -33.049   4.690 -18.997  1.00 63.88           H  
ATOM   3681  NH1 ARG B  77     -36.012   5.841 -18.788  1.00 63.88           N  
ATOM   3682 HH11 ARG B  77     -36.257   5.865 -19.768  1.00 63.88           H  
ATOM   3683 HH12 ARG B  77     -36.575   6.293 -18.082  1.00 63.88           H  
ATOM   3684  NH2 ARG B  77     -34.511   5.547 -17.188  1.00 63.88           N  
ATOM   3685 HH21 ARG B  77     -34.887   6.341 -16.690  1.00 63.88           H  
ATOM   3686 HH22 ARG B  77     -33.582   5.285 -16.890  1.00 63.88           H  
ATOM   3687  CZ  ARG B  77     -34.820   5.444 -18.448  1.00 63.88           C  
ATOM   3688  N   GLY B  78     -30.486   3.689 -24.246  1.00 57.40           N  
ATOM   3689  H   GLY B  78     -29.954   3.276 -23.493  1.00 57.40           H  
ATOM   3690  CA  GLY B  78     -30.715   2.915 -25.463  1.00 57.40           C  
ATOM   3691  HA2 GLY B  78     -30.769   3.600 -26.309  1.00 57.40           H  
ATOM   3692  HA3 GLY B  78     -29.879   2.233 -25.620  1.00 57.40           H  
ATOM   3693  C   GLY B  78     -31.989   2.076 -25.442  1.00 57.40           C  
ATOM   3694  O   GLY B  78     -32.598   1.896 -24.382  1.00 57.40           O  
ATOM   3695  N   PRO B  79     -32.385   1.501 -26.595  1.00 52.40           N  
ATOM   3696  CA  PRO B  79     -33.304   0.369 -26.613  1.00 52.40           C  
ATOM   3697  HA  PRO B  79     -34.289   0.701 -26.284  1.00 52.40           H  
ATOM   3698  C   PRO B  79     -32.766  -0.722 -25.676  1.00 52.40           C  
ATOM   3699  CB  PRO B  79     -33.364  -0.114 -28.070  1.00 52.40           C  
ATOM   3700  HB2 PRO B  79     -32.758  -1.012 -28.193  1.00 52.40           H  
ATOM   3701  HB3 PRO B  79     -34.389  -0.308 -28.386  1.00 52.40           H  
ATOM   3702  O   PRO B  79     -31.554  -0.903 -25.574  1.00 52.40           O  
ATOM   3703  CG  PRO B  79     -32.735   1.019 -28.882  1.00 52.40           C  
ATOM   3704  HG2 PRO B  79     -32.220   0.647 -29.767  1.00 52.40           H  
ATOM   3705  HG3 PRO B  79     -33.505   1.738 -29.160  1.00 52.40           H  
ATOM   3706  CD  PRO B  79     -31.768   1.671 -27.899  1.00 52.40           C  
ATOM   3707  HD2 PRO B  79     -30.812   1.148 -27.919  1.00 52.40           H  
ATOM   3708  HD3 PRO B  79     -31.628   2.723 -28.150  1.00 52.40           H  
ATOM   3709  N   GLY B  80     -33.651  -1.450 -24.992  1.00 54.38           N  
ATOM   3710  H   GLY B  80     -34.630  -1.249 -25.135  1.00 54.38           H  
ATOM   3711  CA  GLY B  80     -33.308  -2.339 -23.871  1.00 54.38           C  
ATOM   3712  HA2 GLY B  80     -32.836  -1.735 -23.096  1.00 54.38           H  
ATOM   3713  HA3 GLY B  80     -34.228  -2.748 -23.454  1.00 54.38           H  
ATOM   3714  C   GLY B  80     -32.365  -3.522 -24.148  1.00 54.38           C  
ATOM   3715  O   GLY B  80     -32.270  -4.392 -23.291  1.00 54.38           O  
ATOM   3716  N   SER B  81     -31.687  -3.597 -25.299  1.00 54.58           N  
ATOM   3717  H   SER B  81     -31.717  -2.805 -25.926  1.00 54.58           H  
ATOM   3718  CA  SER B  81     -30.655  -4.609 -25.551  1.00 54.58           C  
ATOM   3719  HA  SER B  81     -30.971  -5.546 -25.091  1.00 54.58           H  
ATOM   3720  C   SER B  81     -29.300  -4.265 -24.927  1.00 54.58           C  
ATOM   3721  CB  SER B  81     -30.484  -4.891 -27.048  1.00 54.58           C  
ATOM   3722  HB2 SER B  81     -31.444  -5.177 -27.478  1.00 54.58           H  
ATOM   3723  HB3 SER B  81     -29.795  -5.727 -27.167  1.00 54.58           H  
ATOM   3724  O   SER B  81     -28.522  -5.172 -24.677  1.00 54.58           O  
ATOM   3725  OG  SER B  81     -29.964  -3.776 -27.749  1.00 54.58           O  
ATOM   3726  HG  SER B  81     -29.458  -4.130 -28.484  1.00 54.58           H  
ATOM   3727  N   GLY B  82     -28.992  -2.989 -24.655  1.00 55.50           N  
ATOM   3728  H   GLY B  82     -29.658  -2.271 -24.898  1.00 55.50           H  
ATOM   3729  CA  GLY B  82     -27.699  -2.606 -24.064  1.00 55.50           C  
ATOM   3730  HA2 GLY B  82     -27.524  -3.231 -23.189  1.00 55.50           H  
ATOM   3731  HA3 GLY B  82     -27.737  -1.561 -23.758  1.00 55.50           H  
ATOM   3732  C   GLY B  82     -26.474  -2.791 -24.968  1.00 55.50           C  
ATOM   3733  O   GLY B  82     -25.359  -2.608 -24.498  1.00 55.50           O  
ATOM   3734  N   GLU B  83     -26.655  -3.146 -26.244  1.00 56.45           N  
ATOM   3735  H   GLU B  83     -27.591  -3.388 -26.536  1.00 56.45           H  
ATOM   3736  CA  GLU B  83     -25.548  -3.484 -27.154  1.00 56.45           C  
ATOM   3737  HA  GLU B  83     -24.797  -4.054 -26.607  1.00 56.45           H  
ATOM   3738  C   GLU B  83     -24.836  -2.252 -27.732  1.00 56.45           C  
ATOM   3739  CB  GLU B  83     -26.075  -4.370 -28.294  1.00 56.45           C  
ATOM   3740  HB2 GLU B  83     -25.298  -4.470 -29.052  1.00 56.45           H  
ATOM   3741  HB3 GLU B  83     -26.938  -3.879 -28.745  1.00 56.45           H  
ATOM   3742  O   GLU B  83     -23.644  -2.310 -28.037  1.00 56.45           O  
ATOM   3743  CG  GLU B  83     -26.456  -5.778 -27.807  1.00 56.45           C  
ATOM   3744  HG2 GLU B  83     -27.205  -5.692 -27.020  1.00 56.45           H  
ATOM   3745  HG3 GLU B  83     -25.569  -6.250 -27.385  1.00 56.45           H  
ATOM   3746  CD  GLU B  83     -27.031  -6.655 -28.929  1.00 56.45           C  
ATOM   3747  OE1 GLU B  83     -26.826  -7.888 -28.881  1.00 56.45           O  
ATOM   3748  OE2 GLU B  83     -27.741  -6.091 -29.797  1.00 56.45           O  
ATOM   3749  N   ALA B  84     -25.541  -1.122 -27.851  1.00 62.69           N  
ATOM   3750  H   ALA B  84     -26.494  -1.117 -27.517  1.00 62.69           H  
ATOM   3751  CA  ALA B  84     -25.001   0.075 -28.483  1.00 62.69           C  
ATOM   3752  HA  ALA B  84     -24.586  -0.248 -29.437  1.00 62.69           H  
ATOM   3753  C   ALA B  84     -23.877   0.722 -27.629  1.00 62.69           C  
ATOM   3754  CB  ALA B  84     -26.150   1.042 -28.790  1.00 62.69           C  
ATOM   3755  HB1 ALA B  84     -26.833   0.581 -29.504  1.00 62.69           H  
ATOM   3756  HB2 ALA B  84     -25.758   1.964 -29.219  1.00 62.69           H  
ATOM   3757  HB3 ALA B  84     -26.699   1.271 -27.877  1.00 62.69           H  
ATOM   3758  O   ALA B  84     -24.083   1.008 -26.449  1.00 62.69           O  
ATOM   3759  N   PRO B  85     -22.704   1.049 -28.209  1.00 62.93           N  
ATOM   3760  CA  PRO B  85     -21.469   1.363 -27.472  1.00 62.93           C  
ATOM   3761  HA  PRO B  85     -21.240   0.529 -26.808  1.00 62.93           H  
ATOM   3762  C   PRO B  85     -21.488   2.621 -26.593  1.00 62.93           C  
ATOM   3763  CB  PRO B  85     -20.365   1.438 -28.537  1.00 62.93           C  
ATOM   3764  HB2 PRO B  85     -19.841   0.483 -28.572  1.00 62.93           H  
ATOM   3765  HB3 PRO B  85     -19.654   2.242 -28.348  1.00 62.93           H  
ATOM   3766  O   PRO B  85     -20.615   2.788 -25.747  1.00 62.93           O  
ATOM   3767  CG  PRO B  85     -21.107   1.647 -29.854  1.00 62.93           C  
ATOM   3768  HG2 PRO B  85     -21.301   2.709 -30.001  1.00 62.93           H  
ATOM   3769  HG3 PRO B  85     -20.557   1.235 -30.700  1.00 62.93           H  
ATOM   3770  CD  PRO B  85     -22.420   0.915 -29.628  1.00 62.93           C  
ATOM   3771  HD2 PRO B  85     -23.205   1.357 -30.242  1.00 62.93           H  
ATOM   3772  HD3 PRO B  85     -22.300  -0.139 -29.877  1.00 62.93           H  
ATOM   3773  N   ARG B  86     -22.456   3.520 -26.776  1.00 66.95           N  
ATOM   3774  H   ARG B  86     -23.172   3.289 -27.450  1.00 66.95           H  
ATOM   3775  CA  ARG B  86     -22.596   4.752 -25.978  1.00 66.95           C  
ATOM   3776  HA  ARG B  86     -21.844   4.756 -25.189  1.00 66.95           H  
ATOM   3777  C   ARG B  86     -23.914   4.818 -25.221  1.00 66.95           C  
ATOM   3778  CB  ARG B  86     -22.363   5.987 -26.856  1.00 66.95           C  
ATOM   3779  HB2 ARG B  86     -23.048   5.973 -27.703  1.00 66.95           H  
ATOM   3780  HB3 ARG B  86     -22.557   6.884 -26.268  1.00 66.95           H  
ATOM   3781  O   ARG B  86     -24.323   5.895 -24.800  1.00 66.95           O  
ATOM   3782  CG  ARG B  86     -20.915   6.054 -27.351  1.00 66.95           C  
ATOM   3783  HG2 ARG B  86     -20.237   5.979 -26.501  1.00 66.95           H  
ATOM   3784  HG3 ARG B  86     -20.718   5.233 -28.041  1.00 66.95           H  
ATOM   3785  CD  ARG B  86     -20.686   7.386 -28.064  1.00 66.95           C  
ATOM   3786  HD2 ARG B  86     -20.908   8.196 -27.369  1.00 66.95           H  
ATOM   3787  HD3 ARG B  86     -21.364   7.452 -28.915  1.00 66.95           H  
ATOM   3788  NE  ARG B  86     -19.294   7.508 -28.530  1.00 66.95           N  
ATOM   3789  HE  ARG B  86     -18.689   6.712 -28.385  1.00 66.95           H  
ATOM   3790  NH1 ARG B  86     -19.448   9.648 -29.344  1.00 66.95           N  
ATOM   3791 HH11 ARG B  86     -20.410   9.685 -29.039  1.00 66.95           H  
ATOM   3792 HH12 ARG B  86     -18.999  10.459 -29.744  1.00 66.95           H  
ATOM   3793  NH2 ARG B  86     -17.502   8.555 -29.463  1.00 66.95           N  
ATOM   3794 HH21 ARG B  86     -17.070   9.364 -29.885  1.00 66.95           H  
ATOM   3795 HH22 ARG B  86     -16.928   7.738 -29.310  1.00 66.95           H  
ATOM   3796  CZ  ARG B  86     -18.756   8.565 -29.110  1.00 66.95           C  
ATOM   3797  N   GLN B  87     -24.587   3.680 -25.085  1.00 76.92           N  
ATOM   3798  H   GLN B  87     -24.177   2.810 -25.395  1.00 76.92           H  
ATOM   3799  CA  GLN B  87     -25.874   3.611 -24.424  1.00 76.92           C  
ATOM   3800  HA  GLN B  87     -26.092   4.594 -24.008  1.00 76.92           H  
ATOM   3801  C   GLN B  87     -25.834   2.646 -23.245  1.00 76.92           C  
ATOM   3802  CB  GLN B  87     -26.981   3.284 -25.432  1.00 76.92           C  
ATOM   3803  HB2 GLN B  87     -26.722   2.369 -25.967  1.00 76.92           H  
ATOM   3804  HB3 GLN B  87     -27.905   3.112 -24.880  1.00 76.92           H  
ATOM   3805  O   GLN B  87     -25.211   1.591 -23.286  1.00 76.92           O  
ATOM   3806  CG  GLN B  87     -27.199   4.445 -26.419  1.00 76.92           C  
ATOM   3807  HG2 GLN B  87     -26.283   4.629 -26.980  1.00 76.92           H  
ATOM   3808  HG3 GLN B  87     -27.432   5.346 -25.851  1.00 76.92           H  
ATOM   3809  CD  GLN B  87     -28.319   4.210 -27.428  1.00 76.92           C  
ATOM   3810  NE2 GLN B  87     -28.821   5.255 -28.047  1.00 76.92           N  
ATOM   3811 HE21 GLN B  87     -29.591   5.081 -28.676  1.00 76.92           H  
ATOM   3812 HE22 GLN B  87     -28.551   6.184 -27.759  1.00 76.92           H  
ATOM   3813  OE1 GLN B  87     -28.763   3.105 -27.696  1.00 76.92           O  
ATOM   3814  N   THR B  88     -26.526   3.027 -22.183  1.00 84.07           N  
ATOM   3815  H   THR B  88     -27.041   3.892 -22.257  1.00 84.07           H  
ATOM   3816  CA  THR B  88     -26.821   2.193 -21.026  1.00 84.07           C  
ATOM   3817  HA  THR B  88     -26.330   1.227 -21.143  1.00 84.07           H  
ATOM   3818  C   THR B  88     -28.322   1.952 -20.978  1.00 84.07           C  
ATOM   3819  CB  THR B  88     -26.288   2.823 -19.731  1.00 84.07           C  
ATOM   3820  HB  THR B  88     -25.199   2.827 -19.772  1.00 84.07           H  
ATOM   3821  O   THR B  88     -29.122   2.849 -21.251  1.00 84.07           O  
ATOM   3822  CG2 THR B  88     -26.774   4.241 -19.459  1.00 84.07           C  
ATOM   3823 HG21 THR B  88     -27.863   4.281 -19.445  1.00 84.07           H  
ATOM   3824 HG22 THR B  88     -26.396   4.918 -20.225  1.00 84.07           H  
ATOM   3825 HG23 THR B  88     -26.393   4.555 -18.487  1.00 84.07           H  
ATOM   3826  OG1 THR B  88     -26.701   2.080 -18.612  1.00 84.07           O  
ATOM   3827  HG1 THR B  88     -26.292   2.458 -17.830  1.00 84.07           H  
ATOM   3828  N   TYR B  89     -28.731   0.741 -20.611  1.00 82.49           N  
ATOM   3829  H   TYR B  89     -28.043   0.045 -20.365  1.00 82.49           H  
ATOM   3830  CA  TYR B  89     -30.135   0.488 -20.280  1.00 82.49           C  
ATOM   3831  HA  TYR B  89     -30.763   1.119 -20.909  1.00 82.49           H  
ATOM   3832  C   TYR B  89     -30.460   0.886 -18.828  1.00 82.49           C  
ATOM   3833  CB  TYR B  89     -30.512  -0.957 -20.626  1.00 82.49           C  
ATOM   3834  HB2 TYR B  89     -30.390  -1.100 -21.700  1.00 82.49           H  
ATOM   3835  HB3 TYR B  89     -31.568  -1.108 -20.404  1.00 82.49           H  
ATOM   3836  O   TYR B  89     -31.631   0.915 -18.456  1.00 82.49           O  
ATOM   3837  CG  TYR B  89     -29.706  -2.009 -19.898  1.00 82.49           C  
ATOM   3838  CD1 TYR B  89     -28.554  -2.543 -20.493  1.00 82.49           C  
ATOM   3839  HD1 TYR B  89     -28.259  -2.217 -21.479  1.00 82.49           H  
ATOM   3840  CD2 TYR B  89     -30.112  -2.472 -18.635  1.00 82.49           C  
ATOM   3841  HD2 TYR B  89     -31.022  -2.093 -18.194  1.00 82.49           H  
ATOM   3842  CE1 TYR B  89     -27.796  -3.508 -19.810  1.00 82.49           C  
ATOM   3843  HE1 TYR B  89     -26.947  -3.971 -20.292  1.00 82.49           H  
ATOM   3844  CE2 TYR B  89     -29.319  -3.400 -17.927  1.00 82.49           C  
ATOM   3845  HE2 TYR B  89     -29.606  -3.727 -16.939  1.00 82.49           H  
ATOM   3846  OH  TYR B  89     -27.344  -4.765 -17.813  1.00 82.49           O  
ATOM   3847  HH  TYR B  89     -27.697  -4.959 -16.942  1.00 82.49           H  
ATOM   3848  CZ  TYR B  89     -28.136  -3.901 -18.503  1.00 82.49           C  
ATOM   3849  N   VAL B  90     -29.451   1.258 -18.023  1.00 86.24           N  
ATOM   3850  H   VAL B  90     -28.515   1.229 -18.401  1.00 86.24           H  
ATOM   3851  CA  VAL B  90     -29.579   1.634 -16.603  1.00 86.24           C  
ATOM   3852  HA  VAL B  90     -30.639   1.714 -16.359  1.00 86.24           H  
ATOM   3853  C   VAL B  90     -28.931   2.994 -16.327  1.00 86.24           C  
ATOM   3854  CB  VAL B  90     -28.982   0.570 -15.651  1.00 86.24           C  
ATOM   3855  HB  VAL B  90     -27.895   0.645 -15.622  1.00 86.24           H  
ATOM   3856  O   VAL B  90     -27.854   3.069 -15.734  1.00 86.24           O  
ATOM   3857  CG1 VAL B  90     -29.536   0.749 -14.233  1.00 86.24           C  
ATOM   3858 HG11 VAL B  90     -30.615   0.599 -14.227  1.00 86.24           H  
ATOM   3859 HG12 VAL B  90     -29.295   1.741 -13.851  1.00 86.24           H  
ATOM   3860 HG13 VAL B  90     -29.071   0.015 -13.575  1.00 86.24           H  
ATOM   3861  CG2 VAL B  90     -29.299  -0.839 -16.104  1.00 86.24           C  
ATOM   3862 HG21 VAL B  90     -29.018  -1.563 -15.339  1.00 86.24           H  
ATOM   3863 HG22 VAL B  90     -28.698  -1.045 -16.990  1.00 86.24           H  
ATOM   3864 HG23 VAL B  90     -30.364  -0.906 -16.322  1.00 86.24           H  
ATOM   3865  N   PRO B  91     -29.563   4.118 -16.697  1.00 86.38           N  
ATOM   3866  CA  PRO B  91     -29.106   5.441 -16.274  1.00 86.38           C  
ATOM   3867  HA  PRO B  91     -28.018   5.499 -16.322  1.00 86.38           H  
ATOM   3868  C   PRO B  91     -29.527   5.734 -14.815  1.00 86.38           C  
ATOM   3869  CB  PRO B  91     -29.691   6.392 -17.322  1.00 86.38           C  
ATOM   3870  HB2 PRO B  91     -29.810   7.412 -16.958  1.00 86.38           H  
ATOM   3871  HB3 PRO B  91     -29.059   6.387 -18.210  1.00 86.38           H  
ATOM   3872  O   PRO B  91     -30.050   6.808 -14.522  1.00 86.38           O  
ATOM   3873  CG  PRO B  91     -31.028   5.732 -17.648  1.00 86.38           C  
ATOM   3874  HG2 PRO B  91     -31.752   6.001 -16.879  1.00 86.38           H  
ATOM   3875  HG3 PRO B  91     -31.382   6.028 -18.635  1.00 86.38           H  
ATOM   3876  CD  PRO B  91     -30.720   4.233 -17.573  1.00 86.38           C  
ATOM   3877  HD2 PRO B  91     -30.456   3.866 -18.565  1.00 86.38           H  
ATOM   3878  HD3 PRO B  91     -31.574   3.682 -17.181  1.00 86.38           H  
ATOM   3879  N   ARG B  92     -29.370   4.758 -13.905  1.00 92.09           N  
ATOM   3880  H   ARG B  92     -28.821   3.958 -14.184  1.00 92.09           H  
ATOM   3881  CA  ARG B  92     -29.756   4.833 -12.484  1.00 92.09           C  
ATOM   3882  HA  ARG B  92     -29.844   5.886 -12.219  1.00 92.09           H  
ATOM   3883  C   ARG B  92     -28.683   4.245 -11.568  1.00 92.09           C  
ATOM   3884  CB  ARG B  92     -31.099   4.125 -12.210  1.00 92.09           C  
ATOM   3885  HB2 ARG B  92     -31.287   4.155 -11.137  1.00 92.09           H  
ATOM   3886  HB3 ARG B  92     -31.023   3.080 -12.509  1.00 92.09           H  
ATOM   3887  O   ARG B  92     -27.952   3.346 -11.975  1.00 92.09           O  
ATOM   3888  CG  ARG B  92     -32.289   4.767 -12.932  1.00 92.09           C  
ATOM   3889  HG2 ARG B  92     -32.193   4.587 -14.003  1.00 92.09           H  
ATOM   3890  HG3 ARG B  92     -32.284   5.843 -12.757  1.00 92.09           H  
ATOM   3891  CD  ARG B  92     -33.630   4.196 -12.453  1.00 92.09           C  
ATOM   3892  HD2 ARG B  92     -34.388   4.478 -13.184  1.00 92.09           H  
ATOM   3893  HD3 ARG B  92     -33.564   3.108 -12.418  1.00 92.09           H  
ATOM   3894  NE  ARG B  92     -34.015   4.723 -11.128  1.00 92.09           N  
ATOM   3895  HE  ARG B  92     -33.280   5.134 -10.569  1.00 92.09           H  
ATOM   3896  NH1 ARG B  92     -36.200   4.034 -11.166  1.00 92.09           N  
ATOM   3897 HH11 ARG B  92     -37.095   3.945 -10.708  1.00 92.09           H  
ATOM   3898 HH12 ARG B  92     -35.990   3.525 -12.013  1.00 92.09           H  
ATOM   3899  NH2 ARG B  92     -35.458   5.208  -9.425  1.00 92.09           N  
ATOM   3900 HH21 ARG B  92     -34.688   5.515  -8.848  1.00 92.09           H  
ATOM   3901 HH22 ARG B  92     -36.372   5.141  -9.000  1.00 92.09           H  
ATOM   3902  CZ  ARG B  92     -35.215   4.659 -10.581  1.00 92.09           C  
ATOM   3903  N   GLY B  93     -28.630   4.725 -10.330  1.00 94.85           N  
ATOM   3904  H   GLY B  93     -29.267   5.466 -10.075  1.00 94.85           H  
ATOM   3905  CA  GLY B  93     -27.674   4.289  -9.312  1.00 94.85           C  
ATOM   3906  HA2 GLY B  93     -26.660   4.409  -9.693  1.00 94.85           H  
ATOM   3907  HA3 GLY B  93     -27.829   3.234  -9.084  1.00 94.85           H  
ATOM   3908  C   GLY B  93     -27.798   5.090  -8.015  1.00 94.85           C  
ATOM   3909  O   GLY B  93     -28.733   5.878  -7.849  1.00 94.85           O  
ATOM   3910  N   GLY B  94     -26.860   4.880  -7.094  1.00 97.29           N  
ATOM   3911  H   GLY B  94     -26.131   4.212  -7.300  1.00 97.29           H  
ATOM   3912  CA  GLY B  94     -26.720   5.690  -5.883  1.00 97.29           C  
ATOM   3913  HA2 GLY B  94     -26.317   5.070  -5.082  1.00 97.29           H  
ATOM   3914  HA3 GLY B  94     -27.690   6.067  -5.561  1.00 97.29           H  
ATOM   3915  C   GLY B  94     -25.763   6.858  -6.118  1.00 97.29           C  
ATOM   3916  O   GLY B  94     -24.573   6.634  -6.305  1.00 97.29           O  
ATOM   3917  N   PHE B  95     -26.251   8.097  -6.093  1.00 97.08           N  
ATOM   3918  H   PHE B  95     -27.239   8.238  -5.940  1.00 97.08           H  
ATOM   3919  CA  PHE B  95     -25.431   9.283  -6.368  1.00 97.08           C  
ATOM   3920  HA  PHE B  95     -24.407   8.978  -6.581  1.00 97.08           H  
ATOM   3921  C   PHE B  95     -25.362  10.229  -5.167  1.00 97.08           C  
ATOM   3922  CB  PHE B  95     -25.957   9.981  -7.626  1.00 97.08           C  
ATOM   3923  HB2 PHE B  95     -25.340  10.858  -7.822  1.00 97.08           H  
ATOM   3924  HB3 PHE B  95     -26.973  10.329  -7.444  1.00 97.08           H  
ATOM   3925  O   PHE B  95     -26.358  10.432  -4.463  1.00 97.08           O  
ATOM   3926  CG  PHE B  95     -25.937   9.098  -8.862  1.00 97.08           C  
ATOM   3927  CD1 PHE B  95     -24.717   8.772  -9.474  1.00 97.08           C  
ATOM   3928  HD1 PHE B  95     -23.794   9.075  -9.002  1.00 97.08           H  
ATOM   3929  CD2 PHE B  95     -27.126   8.564  -9.385  1.00 97.08           C  
ATOM   3930  HD2 PHE B  95     -28.069   8.775  -8.901  1.00 97.08           H  
ATOM   3931  CE1 PHE B  95     -24.686   7.999 -10.646  1.00 97.08           C  
ATOM   3932  HE1 PHE B  95     -23.740   7.767 -11.114  1.00 97.08           H  
ATOM   3933  CE2 PHE B  95     -27.099   7.752 -10.529  1.00 97.08           C  
ATOM   3934  HE2 PHE B  95     -28.025   7.360 -10.926  1.00 97.08           H  
ATOM   3935  CZ  PHE B  95     -25.879   7.473 -11.164  1.00 97.08           C  
ATOM   3936  HZ  PHE B  95     -25.858   6.834 -12.035  1.00 97.08           H  
ATOM   3937  N   LEU B  96     -24.184  10.813  -4.947  1.00 97.36           N  
ATOM   3938  H   LEU B  96     -23.423  10.603  -5.577  1.00 97.36           H  
ATOM   3939  CA  LEU B  96     -23.983  11.902  -3.995  1.00 97.36           C  
ATOM   3940  HA  LEU B  96     -24.512  11.666  -3.071  1.00 97.36           H  
ATOM   3941  C   LEU B  96     -24.584  13.205  -4.533  1.00 97.36           C  
ATOM   3942  CB  LEU B  96     -22.483  12.064  -3.689  1.00 97.36           C  
ATOM   3943  HB2 LEU B  96     -22.338  12.981  -3.118  1.00 97.36           H  
ATOM   3944  HB3 LEU B  96     -21.957  12.170  -4.638  1.00 97.36           H  
ATOM   3945  O   LEU B  96     -24.634  13.439  -5.745  1.00 97.36           O  
ATOM   3946  CG  LEU B  96     -21.832  10.905  -2.921  1.00 97.36           C  
ATOM   3947  HG  LEU B  96     -21.945   9.980  -3.486  1.00 97.36           H  
ATOM   3948  CD1 LEU B  96     -20.342  11.183  -2.732  1.00 97.36           C  
ATOM   3949 HD11 LEU B  96     -19.871  10.364  -2.188  1.00 97.36           H  
ATOM   3950 HD12 LEU B  96     -20.195  12.110  -2.178  1.00 97.36           H  
ATOM   3951 HD13 LEU B  96     -19.862  11.269  -3.707  1.00 97.36           H  
ATOM   3952  CD2 LEU B  96     -22.453  10.708  -1.543  1.00 97.36           C  
ATOM   3953 HD21 LEU B  96     -21.921   9.906  -1.031  1.00 97.36           H  
ATOM   3954 HD22 LEU B  96     -23.501  10.427  -1.644  1.00 97.36           H  
ATOM   3955 HD23 LEU B  96     -22.375  11.623  -0.955  1.00 97.36           H  
ATOM   3956  N   ARG B  97     -25.040  14.056  -3.612  1.00 91.25           N  
ATOM   3957  H   ARG B  97     -24.825  13.854  -2.646  1.00 91.25           H  
ATOM   3958  CA  ARG B  97     -25.547  15.399  -3.913  1.00 91.25           C  
ATOM   3959  HA  ARG B  97     -25.909  15.432  -4.941  1.00 91.25           H  
ATOM   3960  C   ARG B  97     -24.413  16.413  -3.802  1.00 91.25           C  
ATOM   3961  CB  ARG B  97     -26.695  15.769  -2.962  1.00 91.25           C  
ATOM   3962  HB2 ARG B  97     -27.079  16.749  -3.245  1.00 91.25           H  
ATOM   3963  HB3 ARG B  97     -26.306  15.840  -1.946  1.00 91.25           H  
ATOM   3964  O   ARG B  97     -23.480  16.185  -3.037  1.00 91.25           O  
ATOM   3965  CG  ARG B  97     -27.846  14.754  -2.991  1.00 91.25           C  
ATOM   3966  HG2 ARG B  97     -28.205  14.636  -4.014  1.00 91.25           H  
ATOM   3967  HG3 ARG B  97     -27.493  13.791  -2.620  1.00 91.25           H  
ATOM   3968  CD  ARG B  97     -28.988  15.245  -2.100  1.00 91.25           C  
ATOM   3969  HD2 ARG B  97     -28.576  15.488  -1.120  1.00 91.25           H  
ATOM   3970  HD3 ARG B  97     -29.408  16.152  -2.533  1.00 91.25           H  
ATOM   3971  NE  ARG B  97     -30.037  14.218  -1.948  1.00 91.25           N  
ATOM   3972  HE  ARG B  97     -29.905  13.358  -2.461  1.00 91.25           H  
ATOM   3973  NH1 ARG B  97     -31.316  15.386  -0.447  1.00 91.25           N  
ATOM   3974 HH11 ARG B  97     -30.657  16.149  -0.508  1.00 91.25           H  
ATOM   3975 HH12 ARG B  97     -32.026  15.408   0.272  1.00 91.25           H  
ATOM   3976  NH2 ARG B  97     -31.866  13.283  -0.957  1.00 91.25           N  
ATOM   3977 HH21 ARG B  97     -31.662  12.402  -1.408  1.00 91.25           H  
ATOM   3978 HH22 ARG B  97     -32.559  13.322  -0.224  1.00 91.25           H  
ATOM   3979  CZ  ARG B  97     -31.069  14.301  -1.126  1.00 91.25           C  
ATOM   3980  N   GLU B  98     -24.529  17.511  -4.547  1.00 89.73           N  
ATOM   3981  H   GLU B  98     -25.332  17.613  -5.151  1.00 89.73           H  
ATOM   3982  CA  GLU B  98     -23.666  18.696  -4.416  1.00 89.73           C  
ATOM   3983  HA  GLU B  98     -23.873  19.346  -5.267  1.00 89.73           H  
ATOM   3984  C   GLU B  98     -22.162  18.369  -4.496  1.00 89.73           C  
ATOM   3985  CB  GLU B  98     -24.052  19.499  -3.161  1.00 89.73           C  
ATOM   3986  HB2 GLU B  98     -23.843  18.895  -2.278  1.00 89.73           H  
ATOM   3987  HB3 GLU B  98     -23.445  20.404  -3.119  1.00 89.73           H  
ATOM   3988  O   GLU B  98     -21.338  18.932  -3.780  1.00 89.73           O  
ATOM   3989  CG  GLU B  98     -25.534  19.912  -3.167  1.00 89.73           C  
ATOM   3990  HG2 GLU B  98     -25.729  20.492  -4.069  1.00 89.73           H  
ATOM   3991  HG3 GLU B  98     -26.162  19.021  -3.205  1.00 89.73           H  
ATOM   3992  CD  GLU B  98     -25.947  20.727  -1.935  1.00 89.73           C  
ATOM   3993  OE1 GLU B  98     -26.986  21.422  -2.040  1.00 89.73           O  
ATOM   3994  OE2 GLU B  98     -25.288  20.593  -0.882  1.00 89.73           O  
ATOM   3995  N   VAL B  99     -21.783  17.422  -5.357  1.00 91.73           N  
ATOM   3996  H   VAL B  99     -22.488  17.090  -6.000  1.00 91.73           H  
ATOM   3997  CA  VAL B  99     -20.394  16.940  -5.513  1.00 91.73           C  
ATOM   3998  HA  VAL B  99     -20.009  16.691  -4.525  1.00 91.73           H  
ATOM   3999  C   VAL B  99     -19.443  18.001  -6.083  1.00 91.73           C  
ATOM   4000  CB  VAL B  99     -20.361  15.669  -6.380  1.00 91.73           C  
ATOM   4001  HB  VAL B  99     -19.325  15.354  -6.507  1.00 91.73           H  
ATOM   4002  O   VAL B  99     -18.223  17.837  -6.092  1.00 91.73           O  
ATOM   4003  CG1 VAL B  99     -21.108  14.535  -5.670  1.00 91.73           C  
ATOM   4004 HG11 VAL B  99     -20.613  14.319  -4.724  1.00 91.73           H  
ATOM   4005 HG12 VAL B  99     -21.113  13.635  -6.284  1.00 91.73           H  
ATOM   4006 HG13 VAL B  99     -22.141  14.822  -5.471  1.00 91.73           H  
ATOM   4007  CG2 VAL B  99     -20.976  15.868  -7.776  1.00 91.73           C  
ATOM   4008 HG21 VAL B  99     -20.868  14.952  -8.358  1.00 91.73           H  
ATOM   4009 HG22 VAL B  99     -20.461  16.675  -8.296  1.00 91.73           H  
ATOM   4010 HG23 VAL B  99     -22.032  16.125  -7.701  1.00 91.73           H  
ATOM   4011  N   GLU B 100     -19.996  19.092  -6.598  1.00 89.89           N  
ATOM   4012  H   GLU B 100     -21.004  19.114  -6.657  1.00 89.89           H  
ATOM   4013  CA  GLU B 100     -19.296  20.298  -7.008  1.00 89.89           C  
ATOM   4014  HA  GLU B 100     -18.402  19.998  -7.554  1.00 89.89           H  
ATOM   4015  C   GLU B 100     -18.824  21.147  -5.821  1.00 89.89           C  
ATOM   4016  CB  GLU B 100     -20.165  21.112  -7.988  1.00 89.89           C  
ATOM   4017  HB2 GLU B 100     -19.526  21.893  -8.400  1.00 89.89           H  
ATOM   4018  HB3 GLU B 100     -20.455  20.476  -8.825  1.00 89.89           H  
ATOM   4019  O   GLU B 100     -17.826  21.857  -5.967  1.00 89.89           O  
ATOM   4020  CG  GLU B 100     -21.420  21.810  -7.421  1.00 89.89           C  
ATOM   4021  HG2 GLU B 100     -21.157  22.343  -6.507  1.00 89.89           H  
ATOM   4022  HG3 GLU B 100     -21.717  22.567  -8.147  1.00 89.89           H  
ATOM   4023  CD  GLU B 100     -22.643  20.908  -7.161  1.00 89.89           C  
ATOM   4024  OE1 GLU B 100     -23.697  21.469  -6.802  1.00 89.89           O  
ATOM   4025  OE2 GLU B 100     -22.533  19.666  -7.279  1.00 89.89           O  
ATOM   4026  N   THR B 101     -19.482  21.051  -4.661  1.00 93.66           N  
ATOM   4027  H   THR B 101     -20.214  20.360  -4.578  1.00 93.66           H  
ATOM   4028  CA  THR B 101     -19.129  21.819  -3.459  1.00 93.66           C  
ATOM   4029  HA  THR B 101     -18.864  22.825  -3.785  1.00 93.66           H  
ATOM   4030  C   THR B 101     -17.897  21.240  -2.764  1.00 93.66           C  
ATOM   4031  CB  THR B 101     -20.300  21.977  -2.474  1.00 93.66           C  
ATOM   4032  HB  THR B 101     -19.946  22.571  -1.631  1.00 93.66           H  
ATOM   4033  O   THR B 101     -17.727  20.027  -2.680  1.00 93.66           O  
ATOM   4034  CG2 THR B 101     -21.477  22.726  -3.097  1.00 93.66           C  
ATOM   4035 HG21 THR B 101     -22.263  22.842  -2.350  1.00 93.66           H  
ATOM   4036 HG22 THR B 101     -21.880  22.165  -3.940  1.00 93.66           H  
ATOM   4037 HG23 THR B 101     -21.155  23.710  -3.436  1.00 93.66           H  
ATOM   4038  OG1 THR B 101     -20.772  20.758  -1.965  1.00 93.66           O  
ATOM   4039  HG1 THR B 101     -20.956  20.144  -2.680  1.00 93.66           H  
ATOM   4040  N   PHE B 102     -16.991  22.125  -2.340  1.00 95.69           N  
ATOM   4041  H   PHE B 102     -17.181  23.109  -2.462  1.00 95.69           H  
ATOM   4042  CA  PHE B 102     -15.744  21.789  -1.649  1.00 95.69           C  
ATOM   4043  HA  PHE B 102     -15.938  21.047  -0.875  1.00 95.69           H  
ATOM   4044  C   PHE B 102     -15.152  23.050  -1.007  1.00 95.69           C  
ATOM   4045  CB  PHE B 102     -14.749  21.223  -2.677  1.00 95.69           C  
ATOM   4046  HB2 PHE B 102     -14.673  21.920  -3.511  1.00 95.69           H  
ATOM   4047  HB3 PHE B 102     -15.147  20.284  -3.060  1.00 95.69           H  
ATOM   4048  O   PHE B 102     -15.050  24.081  -1.683  1.00 95.69           O  
ATOM   4049  CG  PHE B 102     -13.363  20.950  -2.130  1.00 95.69           C  
ATOM   4050  CD1 PHE B 102     -12.235  21.597  -2.671  1.00 95.69           C  
ATOM   4051  HD1 PHE B 102     -12.353  22.306  -3.477  1.00 95.69           H  
ATOM   4052  CD2 PHE B 102     -13.204  20.034  -1.077  1.00 95.69           C  
ATOM   4053  HD2 PHE B 102     -14.064  19.525  -0.668  1.00 95.69           H  
ATOM   4054  CE1 PHE B 102     -10.956  21.331  -2.151  1.00 95.69           C  
ATOM   4055  HE1 PHE B 102     -10.090  21.831  -2.559  1.00 95.69           H  
ATOM   4056  CE2 PHE B 102     -11.931  19.783  -0.545  1.00 95.69           C  
ATOM   4057  HE2 PHE B 102     -11.824  19.096   0.282  1.00 95.69           H  
ATOM   4058  CZ  PHE B 102     -10.810  20.437  -1.076  1.00 95.69           C  
ATOM   4059  HZ  PHE B 102      -9.839  20.252  -0.641  1.00 95.69           H  
ATOM   4060  N   ASP B 103     -14.711  22.989   0.253  1.00 95.35           N  
ATOM   4061  H   ASP B 103     -14.825  22.126   0.765  1.00 95.35           H  
ATOM   4062  CA  ASP B 103     -14.047  24.133   0.904  1.00 95.35           C  
ATOM   4063  HA  ASP B 103     -14.510  25.039   0.515  1.00 95.35           H  
ATOM   4064  C   ASP B 103     -12.556  24.221   0.527  1.00 95.35           C  
ATOM   4065  CB  ASP B 103     -14.301  24.179   2.418  1.00 95.35           C  
ATOM   4066  HB2 ASP B 103     -13.739  23.387   2.913  1.00 95.35           H  
ATOM   4067  HB3 ASP B 103     -15.362  24.006   2.597  1.00 95.35           H  
ATOM   4068  O   ASP B 103     -11.646  23.929   1.305  1.00 95.35           O  
ATOM   4069  CG  ASP B 103     -13.924  25.547   3.026  1.00 95.35           C  
ATOM   4070  OD1 ASP B 103     -13.154  26.319   2.393  1.00 95.35           O  
ATOM   4071  OD2 ASP B 103     -14.390  25.843   4.149  1.00 95.35           O  
ATOM   4072  N   ALA B 104     -12.290  24.651  -0.708  1.00 92.62           N  
ATOM   4073  H   ALA B 104     -13.078  24.788  -1.324  1.00 92.62           H  
ATOM   4074  CA  ALA B 104     -10.930  24.750  -1.235  1.00 92.62           C  
ATOM   4075  HA  ALA B 104     -10.496  23.751  -1.244  1.00 92.62           H  
ATOM   4076  C   ALA B 104     -10.009  25.627  -0.361  1.00 92.62           C  
ATOM   4077  CB  ALA B 104     -11.019  25.264  -2.677  1.00 92.62           C  
ATOM   4078  HB1 ALA B 104     -10.038  25.202  -3.147  1.00 92.62           H  
ATOM   4079  HB2 ALA B 104     -11.718  24.652  -3.248  1.00 92.62           H  
ATOM   4080  HB3 ALA B 104     -11.359  26.300  -2.688  1.00 92.62           H  
ATOM   4081  O   ALA B 104      -8.857  25.266  -0.109  1.00 92.62           O  
ATOM   4082  N   ALA B 105     -10.522  26.746   0.165  1.00 87.96           N  
ATOM   4083  H   ALA B 105     -11.518  26.894   0.077  1.00 87.96           H  
ATOM   4084  CA  ALA B 105      -9.748  27.671   0.991  1.00 87.96           C  
ATOM   4085  HA  ALA B 105      -8.827  27.917   0.462  1.00 87.96           H  
ATOM   4086  C   ALA B 105      -9.354  27.053   2.342  1.00 87.96           C  
ATOM   4087  CB  ALA B 105     -10.561  28.955   1.184  1.00 87.96           C  
ATOM   4088  HB1 ALA B 105     -10.789  29.396   0.213  1.00 87.96           H  
ATOM   4089  HB2 ALA B 105      -9.984  29.668   1.774  1.00 87.96           H  
ATOM   4090  HB3 ALA B 105     -11.491  28.728   1.703  1.00 87.96           H  
ATOM   4091  O   ALA B 105      -8.246  27.300   2.834  1.00 87.96           O  
ATOM   4092  N   PHE B 106     -10.218  26.220   2.929  1.00 93.82           N  
ATOM   4093  H   PHE B 106     -11.131  26.081   2.522  1.00 93.82           H  
ATOM   4094  CA  PHE B 106      -9.892  25.465   4.135  1.00 93.82           C  
ATOM   4095  HA  PHE B 106      -9.695  26.170   4.942  1.00 93.82           H  
ATOM   4096  C   PHE B 106      -8.647  24.596   3.941  1.00 93.82           C  
ATOM   4097  CB  PHE B 106     -11.090  24.615   4.543  1.00 93.82           C  
ATOM   4098  HB2 PHE B 106     -11.954  25.276   4.622  1.00 93.82           H  
ATOM   4099  HB3 PHE B 106     -11.300  23.858   3.788  1.00 93.82           H  
ATOM   4100  O   PHE B 106      -7.734  24.637   4.776  1.00 93.82           O  
ATOM   4101  CG  PHE B 106     -10.919  23.939   5.876  1.00 93.82           C  
ATOM   4102  CD1 PHE B 106     -10.266  22.697   5.973  1.00 93.82           C  
ATOM   4103  HD1 PHE B 106      -9.900  22.202   5.086  1.00 93.82           H  
ATOM   4104  CD2 PHE B 106     -11.446  24.555   7.022  1.00 93.82           C  
ATOM   4105  HD2 PHE B 106     -12.002  25.477   6.929  1.00 93.82           H  
ATOM   4106  CE1 PHE B 106     -10.132  22.077   7.225  1.00 93.82           C  
ATOM   4107  HE1 PHE B 106      -9.666  21.106   7.300  1.00 93.82           H  
ATOM   4108  CE2 PHE B 106     -11.318  23.932   8.269  1.00 93.82           C  
ATOM   4109  HE2 PHE B 106     -11.788  24.374   9.135  1.00 93.82           H  
ATOM   4110  CZ  PHE B 106     -10.661  22.696   8.371  1.00 93.82           C  
ATOM   4111  HZ  PHE B 106     -10.613  22.195   9.326  1.00 93.82           H  
ATOM   4112  N   PHE B 107      -8.575  23.900   2.805  1.00 93.43           N  
ATOM   4113  H   PHE B 107      -9.379  23.924   2.193  1.00 93.43           H  
ATOM   4114  CA  PHE B 107      -7.481  22.995   2.452  1.00 93.43           C  
ATOM   4115  HA  PHE B 107      -7.099  22.594   3.391  1.00 93.43           H  
ATOM   4116  C   PHE B 107      -6.287  23.669   1.754  1.00 93.43           C  
ATOM   4117  CB  PHE B 107      -8.027  21.791   1.676  1.00 93.43           C  
ATOM   4118  HB2 PHE B 107      -8.538  22.147   0.782  1.00 93.43           H  
ATOM   4119  HB3 PHE B 107      -7.200  21.156   1.360  1.00 93.43           H  
ATOM   4120  O   PHE B 107      -5.374  22.978   1.311  1.00 93.43           O  
ATOM   4121  CG  PHE B 107      -8.969  20.948   2.508  1.00 93.43           C  
ATOM   4122  CD1 PHE B 107      -8.461  20.086   3.496  1.00 93.43           C  
ATOM   4123  HD1 PHE B 107      -7.392  19.974   3.602  1.00 93.43           H  
ATOM   4124  CD2 PHE B 107     -10.357  21.058   2.333  1.00 93.43           C  
ATOM   4125  HD2 PHE B 107     -10.766  21.698   1.565  1.00 93.43           H  
ATOM   4126  CE1 PHE B 107      -9.334  19.364   4.329  1.00 93.43           C  
ATOM   4127  HE1 PHE B 107      -8.947  18.698   5.086  1.00 93.43           H  
ATOM   4128  CE2 PHE B 107     -11.232  20.342   3.163  1.00 93.43           C  
ATOM   4129  HE2 PHE B 107     -12.298  20.457   3.035  1.00 93.43           H  
ATOM   4130  CZ  PHE B 107     -10.723  19.501   4.167  1.00 93.43           C  
ATOM   4131  HZ  PHE B 107     -11.398  18.962   4.815  1.00 93.43           H  
ATOM   4132  N   HIS B 108      -6.252  25.006   1.683  1.00 85.67           N  
ATOM   4133  H   HIS B 108      -7.045  25.514   2.047  1.00 85.67           H  
ATOM   4134  CA  HIS B 108      -5.213  25.768   0.970  1.00 85.67           C  
ATOM   4135  HA  HIS B 108      -5.535  26.810   0.984  1.00 85.67           H  
ATOM   4136  C   HIS B 108      -5.094  25.415  -0.526  1.00 85.67           C  
ATOM   4137  CB  HIS B 108      -3.868  25.702   1.721  1.00 85.67           C  
ATOM   4138  HB2 HIS B 108      -3.130  26.288   1.173  1.00 85.67           H  
ATOM   4139  HB3 HIS B 108      -3.508  24.674   1.751  1.00 85.67           H  
ATOM   4140  O   HIS B 108      -4.010  25.480  -1.100  1.00 85.67           O  
ATOM   4141  CG  HIS B 108      -3.933  26.253   3.119  1.00 85.67           C  
ATOM   4142  CD2 HIS B 108      -3.799  25.567   4.296  1.00 85.67           C  
ATOM   4143  HD2 HIS B 108      -3.602  24.510   4.389  1.00 85.67           H  
ATOM   4144  ND1 HIS B 108      -4.075  27.580   3.438  1.00 85.67           N  
ATOM   4145  HD1 HIS B 108      -4.115  28.338   2.771  1.00 85.67           H  
ATOM   4146  CE1 HIS B 108      -4.024  27.697   4.771  1.00 85.67           C  
ATOM   4147  HE1 HIS B 108      -4.056  28.637   5.302  1.00 85.67           H  
ATOM   4148  NE2 HIS B 108      -3.896  26.491   5.351  1.00 85.67           N  
ATOM   4149  N   ILE B 109      -6.214  25.066  -1.159  1.00 88.04           N  
ATOM   4150  H   ILE B 109      -7.077  25.074  -0.635  1.00 88.04           H  
ATOM   4151  CA  ILE B 109      -6.320  24.755  -2.586  1.00 88.04           C  
ATOM   4152  HA  ILE B 109      -5.327  24.564  -2.995  1.00 88.04           H  
ATOM   4153  C   ILE B 109      -6.894  25.979  -3.305  1.00 88.04           C  
ATOM   4154  CB  ILE B 109      -7.153  23.465  -2.766  1.00 88.04           C  
ATOM   4155  HB  ILE B 109      -8.075  23.564  -2.193  1.00 88.04           H  
ATOM   4156  O   ILE B 109      -7.909  26.544  -2.892  1.00 88.04           O  
ATOM   4157  CG1 ILE B 109      -6.343  22.264  -2.222  1.00 88.04           C  
ATOM   4158 HG12 ILE B 109      -5.929  22.509  -1.244  1.00 88.04           H  
ATOM   4159 HG13 ILE B 109      -5.505  22.060  -2.889  1.00 88.04           H  
ATOM   4160  CG2 ILE B 109      -7.525  23.211  -4.235  1.00 88.04           C  
ATOM   4161 HG21 ILE B 109      -8.157  22.327  -4.326  1.00 88.04           H  
ATOM   4162 HG22 ILE B 109      -6.616  23.063  -4.817  1.00 88.04           H  
ATOM   4163 HG23 ILE B 109      -8.081  24.058  -4.636  1.00 88.04           H  
ATOM   4164  CD1 ILE B 109      -7.161  20.985  -2.042  1.00 88.04           C  
ATOM   4165 HD11 ILE B 109      -7.989  21.185  -1.362  1.00 88.04           H  
ATOM   4166 HD12 ILE B 109      -6.525  20.214  -1.607  1.00 88.04           H  
ATOM   4167 HD13 ILE B 109      -7.544  20.628  -2.998  1.00 88.04           H  
ATOM   4168  N   SER B 110      -6.247  26.415  -4.388  1.00 79.40           N  
ATOM   4169  H   SER B 110      -5.449  25.889  -4.715  1.00 79.40           H  
ATOM   4170  CA  SER B 110      -6.750  27.546  -5.177  1.00 79.40           C  
ATOM   4171  HA  SER B 110      -6.969  28.352  -4.476  1.00 79.40           H  
ATOM   4172  C   SER B 110      -8.046  27.165  -5.913  1.00 79.40           C  
ATOM   4173  CB  SER B 110      -5.691  28.068  -6.157  1.00 79.40           C  
ATOM   4174  HB2 SER B 110      -6.020  29.030  -6.548  1.00 79.40           H  
ATOM   4175  HB3 SER B 110      -4.746  28.217  -5.634  1.00 79.40           H  
ATOM   4176  O   SER B 110      -8.218  26.000  -6.275  1.00 79.40           O  
ATOM   4177  OG  SER B 110      -5.505  27.181  -7.245  1.00 79.40           O  
ATOM   4178  HG  SER B 110      -4.709  26.670  -7.082  1.00 79.40           H  
ATOM   4179  N   PRO B 111      -8.954  28.110  -6.225  1.00 81.69           N  
ATOM   4180  CA  PRO B 111     -10.147  27.805  -7.023  1.00 81.69           C  
ATOM   4181  HA  PRO B 111     -10.790  27.136  -6.451  1.00 81.69           H  
ATOM   4182  C   PRO B 111      -9.818  27.149  -8.376  1.00 81.69           C  
ATOM   4183  CB  PRO B 111     -10.854  29.152  -7.211  1.00 81.69           C  
ATOM   4184  HB2 PRO B 111     -11.937  29.036  -7.238  1.00 81.69           H  
ATOM   4185  HB3 PRO B 111     -10.503  29.640  -8.120  1.00 81.69           H  
ATOM   4186  O   PRO B 111     -10.531  26.257  -8.832  1.00 81.69           O  
ATOM   4187  CG  PRO B 111     -10.403  29.968  -5.999  1.00 81.69           C  
ATOM   4188  HG2 PRO B 111     -11.013  29.706  -5.135  1.00 81.69           H  
ATOM   4189  HG3 PRO B 111     -10.448  31.040  -6.191  1.00 81.69           H  
ATOM   4190  CD  PRO B 111      -8.969  29.493  -5.774  1.00 81.69           C  
ATOM   4191  HD2 PRO B 111      -8.717  29.577  -4.717  1.00 81.69           H  
ATOM   4192  HD3 PRO B 111      -8.281  30.084  -6.379  1.00 81.69           H  
ATOM   4193  N   ARG B 112      -8.701  27.556  -8.994  1.00 77.16           N  
ATOM   4194  H   ARG B 112      -8.148  28.262  -8.528  1.00 77.16           H  
ATOM   4195  CA  ARG B 112      -8.192  27.013 -10.262  1.00 77.16           C  
ATOM   4196  HA  ARG B 112      -8.998  27.013 -10.997  1.00 77.16           H  
ATOM   4197  C   ARG B 112      -7.737  25.556 -10.123  1.00 77.16           C  
ATOM   4198  CB  ARG B 112      -7.070  27.948 -10.746  1.00 77.16           C  
ATOM   4199  HB2 ARG B 112      -7.474  28.957 -10.829  1.00 77.16           H  
ATOM   4200  HB3 ARG B 112      -6.282  27.962  -9.993  1.00 77.16           H  
ATOM   4201  O   ARG B 112      -8.051  24.733 -10.984  1.00 77.16           O  
ATOM   4202  CG  ARG B 112      -6.449  27.566 -12.098  1.00 77.16           C  
ATOM   4203  HG2 ARG B 112      -7.215  27.528 -12.872  1.00 77.16           H  
ATOM   4204  HG3 ARG B 112      -5.989  26.583 -12.005  1.00 77.16           H  
ATOM   4205  CD  ARG B 112      -5.372  28.603 -12.478  1.00 77.16           C  
ATOM   4206  HD2 ARG B 112      -4.931  29.011 -11.568  1.00 77.16           H  
ATOM   4207  HD3 ARG B 112      -5.846  29.423 -13.018  1.00 77.16           H  
ATOM   4208  NE  ARG B 112      -4.282  28.016 -13.285  1.00 77.16           N  
ATOM   4209  HE  ARG B 112      -4.283  27.012 -13.396  1.00 77.16           H  
ATOM   4210  NH1 ARG B 112      -3.154  29.970 -13.869  1.00 77.16           N  
ATOM   4211 HH11 ARG B 112      -3.652  30.529 -13.192  1.00 77.16           H  
ATOM   4212 HH12 ARG B 112      -2.340  30.372 -14.311  1.00 77.16           H  
ATOM   4213  NH2 ARG B 112      -2.437  28.051 -14.628  1.00 77.16           N  
ATOM   4214 HH21 ARG B 112      -1.679  28.610 -14.992  1.00 77.16           H  
ATOM   4215 HH22 ARG B 112      -2.419  27.041 -14.638  1.00 77.16           H  
ATOM   4216  CZ  ARG B 112      -3.320  28.680 -13.914  1.00 77.16           C  
ATOM   4217  N   GLU B 113      -7.041  25.222  -9.037  1.00 82.95           N  
ATOM   4218  H   GLU B 113      -6.812  25.934  -8.357  1.00 82.95           H  
ATOM   4219  CA  GLU B 113      -6.701  23.833  -8.719  1.00 82.95           C  
ATOM   4220  HA  GLU B 113      -6.248  23.371  -9.596  1.00 82.95           H  
ATOM   4221  C   GLU B 113      -7.963  23.025  -8.396  1.00 82.95           C  
ATOM   4222  CB  GLU B 113      -5.670  23.777  -7.582  1.00 82.95           C  
ATOM   4223  HB2 GLU B 113      -6.093  24.246  -6.694  1.00 82.95           H  
ATOM   4224  HB3 GLU B 113      -4.786  24.341  -7.881  1.00 82.95           H  
ATOM   4225  O   GLU B 113      -8.145  21.955  -8.966  1.00 82.95           O  
ATOM   4226  CG  GLU B 113      -5.257  22.326  -7.268  1.00 82.95           C  
ATOM   4227  HG2 GLU B 113      -6.136  21.765  -6.949  1.00 82.95           H  
ATOM   4228  HG3 GLU B 113      -4.885  21.860  -8.181  1.00 82.95           H  
ATOM   4229  CD  GLU B 113      -4.195  22.201  -6.166  1.00 82.95           C  
ATOM   4230  OE1 GLU B 113      -3.643  21.076  -6.030  1.00 82.95           O  
ATOM   4231  OE2 GLU B 113      -3.996  23.182  -5.417  1.00 82.95           O  
ATOM   4232  N   ALA B 114      -8.879  23.558  -7.577  1.00 88.89           N  
ATOM   4233  H   ALA B 114      -8.667  24.446  -7.145  1.00 88.89           H  
ATOM   4234  CA  ALA B 114     -10.118  22.885  -7.182  1.00 88.89           C  
ATOM   4235  HA  ALA B 114      -9.854  21.963  -6.663  1.00 88.89           H  
ATOM   4236  C   ALA B 114     -11.004  22.501  -8.378  1.00 88.89           C  
ATOM   4237  CB  ALA B 114     -10.885  23.783  -6.205  1.00 88.89           C  
ATOM   4238  HB1 ALA B 114     -11.168  24.715  -6.694  1.00 88.89           H  
ATOM   4239  HB2 ALA B 114     -10.265  24.008  -5.338  1.00 88.89           H  
ATOM   4240  HB3 ALA B 114     -11.787  23.271  -5.870  1.00 88.89           H  
ATOM   4241  O   ALA B 114     -11.563  21.407  -8.388  1.00 88.89           O  
ATOM   4242  N   MET B 115     -11.093  23.348  -9.412  1.00 85.47           N  
ATOM   4243  H   MET B 115     -10.671  24.261  -9.324  1.00 85.47           H  
ATOM   4244  CA  MET B 115     -11.798  23.001 -10.656  1.00 85.47           C  
ATOM   4245  HA  MET B 115     -12.814  22.684 -10.417  1.00 85.47           H  
ATOM   4246  C   MET B 115     -11.143  21.851 -11.424  1.00 85.47           C  
ATOM   4247  CB  MET B 115     -11.859  24.199 -11.610  1.00 85.47           C  
ATOM   4248  HB2 MET B 115     -12.139  23.828 -12.596  1.00 85.47           H  
ATOM   4249  HB3 MET B 115     -10.874  24.658 -11.690  1.00 85.47           H  
ATOM   4250  O   MET B 115     -11.815  21.162 -12.182  1.00 85.47           O  
ATOM   4251  CG  MET B 115     -12.894  25.255 -11.222  1.00 85.47           C  
ATOM   4252  HG2 MET B 115     -12.476  25.896 -10.446  1.00 85.47           H  
ATOM   4253  HG3 MET B 115     -13.775  24.758 -10.814  1.00 85.47           H  
ATOM   4254  SD  MET B 115     -13.437  26.280 -12.622  1.00 85.47           S  
ATOM   4255  CE  MET B 115     -11.845  26.785 -13.338  1.00 85.47           C  
ATOM   4256  HE1 MET B 115     -11.228  27.252 -12.571  1.00 85.47           H  
ATOM   4257  HE2 MET B 115     -11.327  25.918 -13.748  1.00 85.47           H  
ATOM   4258  HE3 MET B 115     -12.019  27.500 -14.142  1.00 85.47           H  
ATOM   4259  N   SER B 116      -9.840  21.640 -11.265  1.00 84.73           N  
ATOM   4260  H   SER B 116      -9.348  22.183 -10.570  1.00 84.73           H  
ATOM   4261  CA  SER B 116      -9.088  20.594 -11.973  1.00 84.73           C  
ATOM   4262  HA  SER B 116      -9.618  20.312 -12.882  1.00 84.73           H  
ATOM   4263  C   SER B 116      -8.906  19.327 -11.128  1.00 84.73           C  
ATOM   4264  CB  SER B 116      -7.726  21.144 -12.382  1.00 84.73           C  
ATOM   4265  HB2 SER B 116      -7.109  21.228 -11.487  1.00 84.73           H  
ATOM   4266  HB3 SER B 116      -7.251  20.454 -13.080  1.00 84.73           H  
ATOM   4267  O   SER B 116      -8.371  18.327 -11.609  1.00 84.73           O  
ATOM   4268  OG  SER B 116      -7.846  22.423 -12.983  1.00 84.73           O  
ATOM   4269  HG  SER B 116      -8.097  23.055 -12.305  1.00 84.73           H  
ATOM   4270  N   LEU B 117      -9.343  19.383  -9.869  1.00 91.27           N  
ATOM   4271  H   LEU B 117      -9.782  20.241  -9.567  1.00 91.27           H  
ATOM   4272  CA  LEU B 117      -9.183  18.359  -8.854  1.00 91.27           C  
ATOM   4273  HA  LEU B 117      -8.248  17.830  -9.034  1.00 91.27           H  
ATOM   4274  C   LEU B 117     -10.341  17.360  -8.921  1.00 91.27           C  
ATOM   4275  CB  LEU B 117      -9.112  19.084  -7.497  1.00 91.27           C  
ATOM   4276  HB2 LEU B 117      -8.399  19.905  -7.571  1.00 91.27           H  
ATOM   4277  HB3 LEU B 117     -10.092  19.511  -7.282  1.00 91.27           H  
ATOM   4278  O   LEU B 117     -11.506  17.741  -8.763  1.00 91.27           O  
ATOM   4279  CG  LEU B 117      -8.687  18.219  -6.309  1.00 91.27           C  
ATOM   4280  HG  LEU B 117      -9.368  17.374  -6.200  1.00 91.27           H  
ATOM   4281  CD1 LEU B 117      -7.260  17.723  -6.477  1.00 91.27           C  
ATOM   4282 HD11 LEU B 117      -6.917  17.321  -5.524  1.00 91.27           H  
ATOM   4283 HD12 LEU B 117      -7.264  16.911  -7.205  1.00 91.27           H  
ATOM   4284 HD13 LEU B 117      -6.603  18.531  -6.798  1.00 91.27           H  
ATOM   4285  CD2 LEU B 117      -8.711  19.050  -5.031  1.00 91.27           C  
ATOM   4286 HD21 LEU B 117      -8.599  18.403  -4.162  1.00 91.27           H  
ATOM   4287 HD22 LEU B 117      -9.648  19.603  -4.957  1.00 91.27           H  
ATOM   4288 HD23 LEU B 117      -7.897  19.775  -5.059  1.00 91.27           H  
ATOM   4289  N   ASP B 118     -10.021  16.079  -9.113  1.00 93.90           N  
ATOM   4290  H   ASP B 118      -9.056  15.815  -9.254  1.00 93.90           H  
ATOM   4291  CA  ASP B 118     -11.010  15.002  -9.084  1.00 93.90           C  
ATOM   4292  HA  ASP B 118     -11.650  15.115  -9.958  1.00 93.90           H  
ATOM   4293  C   ASP B 118     -11.855  15.101  -7.792  1.00 93.90           C  
ATOM   4294  CB  ASP B 118     -10.303  13.638  -9.219  1.00 93.90           C  
ATOM   4295  HB2 ASP B 118      -9.707  13.647 -10.131  1.00 93.90           H  
ATOM   4296  HB3 ASP B 118      -9.626  13.503  -8.375  1.00 93.90           H  
ATOM   4297  O   ASP B 118     -11.286  15.178  -6.693  1.00 93.90           O  
ATOM   4298  CG  ASP B 118     -11.250  12.428  -9.281  1.00 93.90           C  
ATOM   4299  OD1 ASP B 118     -12.438  12.562  -8.920  1.00 93.90           O  
ATOM   4300  OD2 ASP B 118     -10.791  11.329  -9.641  1.00 93.90           O  
ATOM   4301  N   PRO B 119     -13.204  15.110  -7.885  1.00 95.68           N  
ATOM   4302  CA  PRO B 119     -14.084  15.035  -6.721  1.00 95.68           C  
ATOM   4303  HA  PRO B 119     -14.065  15.994  -6.204  1.00 95.68           H  
ATOM   4304  C   PRO B 119     -13.708  13.933  -5.715  1.00 95.68           C  
ATOM   4305  CB  PRO B 119     -15.491  14.792  -7.273  1.00 95.68           C  
ATOM   4306  HB2 PRO B 119     -15.735  13.731  -7.211  1.00 95.68           H  
ATOM   4307  HB3 PRO B 119     -16.235  15.371  -6.727  1.00 95.68           H  
ATOM   4308  O   PRO B 119     -13.925  14.117  -4.521  1.00 95.68           O  
ATOM   4309  CG  PRO B 119     -15.444  15.193  -8.746  1.00 95.68           C  
ATOM   4310  HG2 PRO B 119     -15.849  16.196  -8.878  1.00 95.68           H  
ATOM   4311  HG3 PRO B 119     -16.016  14.494  -9.356  1.00 95.68           H  
ATOM   4312  CD  PRO B 119     -13.968  15.174  -9.126  1.00 95.68           C  
ATOM   4313  HD2 PRO B 119     -13.717  16.079  -9.680  1.00 95.68           H  
ATOM   4314  HD3 PRO B 119     -13.775  14.304  -9.754  1.00 95.68           H  
ATOM   4315  N   GLN B 120     -13.096  12.826  -6.153  1.00 97.34           N  
ATOM   4316  H   GLN B 120     -12.931  12.725  -7.145  1.00 97.34           H  
ATOM   4317  CA  GLN B 120     -12.582  11.787  -5.256  1.00 97.34           C  
ATOM   4318  HA  GLN B 120     -13.412  11.396  -4.668  1.00 97.34           H  
ATOM   4319  C   GLN B 120     -11.534  12.327  -4.269  1.00 97.34           C  
ATOM   4320  CB  GLN B 120     -11.970  10.640  -6.074  1.00 97.34           C  
ATOM   4321  HB2 GLN B 120     -11.172  11.028  -6.705  1.00 97.34           H  
ATOM   4322  HB3 GLN B 120     -11.531   9.919  -5.385  1.00 97.34           H  
ATOM   4323  O   GLN B 120     -11.605  12.029  -3.078  1.00 97.34           O  
ATOM   4324  CG  GLN B 120     -12.999   9.909  -6.947  1.00 97.34           C  
ATOM   4325  HG2 GLN B 120     -13.355  10.565  -7.741  1.00 97.34           H  
ATOM   4326  HG3 GLN B 120     -13.847   9.620  -6.326  1.00 97.34           H  
ATOM   4327  CD  GLN B 120     -12.421   8.650  -7.574  1.00 97.34           C  
ATOM   4328  NE2 GLN B 120     -11.440   8.754  -8.444  1.00 97.34           N  
ATOM   4329 HE21 GLN B 120     -11.143   9.650  -8.805  1.00 97.34           H  
ATOM   4330 HE22 GLN B 120     -11.045   7.908  -8.827  1.00 97.34           H  
ATOM   4331  OE1 GLN B 120     -12.855   7.553  -7.254  1.00 97.34           O  
ATOM   4332  N   GLN B 121     -10.589  13.157  -4.731  1.00 97.42           N  
ATOM   4333  H   GLN B 121     -10.646  13.462  -5.693  1.00 97.42           H  
ATOM   4334  CA  GLN B 121      -9.578  13.772  -3.859  1.00 97.42           C  
ATOM   4335  HA  GLN B 121      -9.130  12.995  -3.241  1.00 97.42           H  
ATOM   4336  C   GLN B 121     -10.209  14.801  -2.908  1.00 97.42           C  
ATOM   4337  CB  GLN B 121      -8.456  14.441  -4.680  1.00 97.42           C  
ATOM   4338  HB2 GLN B 121      -8.870  15.266  -5.259  1.00 97.42           H  
ATOM   4339  HB3 GLN B 121      -7.738  14.852  -3.970  1.00 97.42           H  
ATOM   4340  O   GLN B 121      -9.812  14.888  -1.747  1.00 97.42           O  
ATOM   4341  CG  GLN B 121      -7.711  13.490  -5.636  1.00 97.42           C  
ATOM   4342  HG2 GLN B 121      -7.505  12.555  -5.116  1.00 97.42           H  
ATOM   4343  HG3 GLN B 121      -8.359  13.258  -6.481  1.00 97.42           H  
ATOM   4344  CD  GLN B 121      -6.387  14.051  -6.176  1.00 97.42           C  
ATOM   4345  NE2 GLN B 121      -5.764  13.405  -7.135  1.00 97.42           N  
ATOM   4346 HE21 GLN B 121      -6.136  12.541  -7.504  1.00 97.42           H  
ATOM   4347 HE22 GLN B 121      -4.914  13.818  -7.492  1.00 97.42           H  
ATOM   4348  OE1 GLN B 121      -5.851  15.058  -5.734  1.00 97.42           O  
ATOM   4349  N   ARG B 122     -11.212  15.552  -3.385  1.00 97.55           N  
ATOM   4350  H   ARG B 122     -11.487  15.399  -4.344  1.00 97.55           H  
ATOM   4351  CA  ARG B 122     -11.960  16.542  -2.586  1.00 97.55           C  
ATOM   4352  HA  ARG B 122     -11.259  17.220  -2.100  1.00 97.55           H  
ATOM   4353  C   ARG B 122     -12.724  15.880  -1.438  1.00 97.55           C  
ATOM   4354  CB  ARG B 122     -12.890  17.366  -3.498  1.00 97.55           C  
ATOM   4355  HB2 ARG B 122     -13.548  16.709  -4.066  1.00 97.55           H  
ATOM   4356  HB3 ARG B 122     -13.511  18.011  -2.877  1.00 97.55           H  
ATOM   4357  O   ARG B 122     -12.532  16.253  -0.285  1.00 97.55           O  
ATOM   4358  CG  ARG B 122     -12.060  18.235  -4.455  1.00 97.55           C  
ATOM   4359  HG2 ARG B 122     -11.350  18.786  -3.839  1.00 97.55           H  
ATOM   4360  HG3 ARG B 122     -11.505  17.602  -5.147  1.00 97.55           H  
ATOM   4361  CD  ARG B 122     -12.861  19.269  -5.253  1.00 97.55           C  
ATOM   4362  HD2 ARG B 122     -13.521  19.790  -4.560  1.00 97.55           H  
ATOM   4363  HD3 ARG B 122     -12.161  19.997  -5.664  1.00 97.55           H  
ATOM   4364  NE  ARG B 122     -13.627  18.691  -6.371  1.00 97.55           N  
ATOM   4365  HE  ARG B 122     -13.156  18.000  -6.938  1.00 97.55           H  
ATOM   4366  NH1 ARG B 122     -15.379  20.179  -6.294  1.00 97.55           N  
ATOM   4367 HH11 ARG B 122     -14.960  20.623  -5.489  1.00 97.55           H  
ATOM   4368 HH12 ARG B 122     -16.309  20.476  -6.551  1.00 97.55           H  
ATOM   4369  NH2 ARG B 122     -15.424  18.490  -7.744  1.00 97.55           N  
ATOM   4370 HH21 ARG B 122     -14.969  17.701  -8.181  1.00 97.55           H  
ATOM   4371 HH22 ARG B 122     -16.413  18.663  -7.855  1.00 97.55           H  
ATOM   4372  CZ  ARG B 122     -14.801  19.125  -6.800  1.00 97.55           C  
ATOM   4373  N   LEU B 123     -13.490  14.830  -1.744  1.00 97.87           N  
ATOM   4374  H   LEU B 123     -13.594  14.587  -2.719  1.00 97.87           H  
ATOM   4375  CA  LEU B 123     -14.210  14.035  -0.746  1.00 97.87           C  
ATOM   4376  HA  LEU B 123     -14.864  14.691  -0.171  1.00 97.87           H  
ATOM   4377  C   LEU B 123     -13.263  13.372   0.256  1.00 97.87           C  
ATOM   4378  CB  LEU B 123     -15.039  12.949  -1.455  1.00 97.87           C  
ATOM   4379  HB2 LEU B 123     -15.344  12.207  -0.717  1.00 97.87           H  
ATOM   4380  HB3 LEU B 123     -14.401  12.448  -2.182  1.00 97.87           H  
ATOM   4381  O   LEU B 123     -13.562  13.335   1.445  1.00 97.87           O  
ATOM   4382  CG  LEU B 123     -16.304  13.467  -2.158  1.00 97.87           C  
ATOM   4383  HG  LEU B 123     -16.055  14.310  -2.802  1.00 97.87           H  
ATOM   4384  CD1 LEU B 123     -16.884  12.347  -3.022  1.00 97.87           C  
ATOM   4385 HD11 LEU B 123     -16.146  12.037  -3.762  1.00 97.87           H  
ATOM   4386 HD12 LEU B 123     -17.764  12.716  -3.550  1.00 97.87           H  
ATOM   4387 HD13 LEU B 123     -17.161  11.492  -2.405  1.00 97.87           H  
ATOM   4388  CD2 LEU B 123     -17.380  13.898  -1.157  1.00 97.87           C  
ATOM   4389 HD21 LEU B 123     -17.028  14.750  -0.576  1.00 97.87           H  
ATOM   4390 HD22 LEU B 123     -17.621  13.078  -0.480  1.00 97.87           H  
ATOM   4391 HD23 LEU B 123     -18.275  14.207  -1.696  1.00 97.87           H  
ATOM   4392  N   LEU B 124     -12.122  12.843  -0.196  1.00 98.48           N  
ATOM   4393  H   LEU B 124     -11.935  12.848  -1.189  1.00 98.48           H  
ATOM   4394  CA  LEU B 124     -11.140  12.248   0.711  1.00 98.48           C  
ATOM   4395  HA  LEU B 124     -11.636  11.482   1.306  1.00 98.48           H  
ATOM   4396  C   LEU B 124     -10.589  13.270   1.712  1.00 98.48           C  
ATOM   4397  CB  LEU B 124      -9.998  11.607  -0.093  1.00 98.48           C  
ATOM   4398  HB2 LEU B 124      -9.118  11.526   0.546  1.00 98.48           H  
ATOM   4399  HB3 LEU B 124      -9.736  12.270  -0.917  1.00 98.48           H  
ATOM   4400  O   LEU B 124     -10.416  12.910   2.873  1.00 98.48           O  
ATOM   4401  CG  LEU B 124     -10.313  10.204  -0.636  1.00 98.48           C  
ATOM   4402  HG  LEU B 124     -11.273  10.211  -1.151  1.00 98.48           H  
ATOM   4403  CD1 LEU B 124      -9.217   9.815  -1.629  1.00 98.48           C  
ATOM   4404 HD11 LEU B 124      -9.236  10.507  -2.471  1.00 98.48           H  
ATOM   4405 HD12 LEU B 124      -9.394   8.806  -2.000  1.00 98.48           H  
ATOM   4406 HD13 LEU B 124      -8.240   9.859  -1.148  1.00 98.48           H  
ATOM   4407  CD2 LEU B 124     -10.348   9.139   0.466  1.00 98.48           C  
ATOM   4408 HD21 LEU B 124     -11.146   9.356   1.175  1.00 98.48           H  
ATOM   4409 HD22 LEU B 124     -10.544   8.163   0.022  1.00 98.48           H  
ATOM   4410 HD23 LEU B 124      -9.395   9.113   0.995  1.00 98.48           H  
ATOM   4411  N   LEU B 125     -10.327  14.515   1.299  1.00 98.44           N  
ATOM   4412  H   LEU B 125     -10.509  14.751   0.334  1.00 98.44           H  
ATOM   4413  CA  LEU B 125      -9.829  15.568   2.194  1.00 98.44           C  
ATOM   4414  HA  LEU B 125      -8.923  15.215   2.686  1.00 98.44           H  
ATOM   4415  C   LEU B 125     -10.825  15.885   3.315  1.00 98.44           C  
ATOM   4416  CB  LEU B 125      -9.510  16.836   1.380  1.00 98.44           C  
ATOM   4417  HB2 LEU B 125      -9.501  17.699   2.046  1.00 98.44           H  
ATOM   4418  HB3 LEU B 125     -10.309  17.001   0.658  1.00 98.44           H  
ATOM   4419  O   LEU B 125     -10.456  15.830   4.489  1.00 98.44           O  
ATOM   4420  CG  LEU B 125      -8.163  16.782   0.647  1.00 98.44           C  
ATOM   4421  HG  LEU B 125      -8.042  15.817   0.155  1.00 98.44           H  
ATOM   4422  CD1 LEU B 125      -8.116  17.888  -0.405  1.00 98.44           C  
ATOM   4423 HD11 LEU B 125      -8.245  18.855   0.080  1.00 98.44           H  
ATOM   4424 HD12 LEU B 125      -8.912  17.731  -1.133  1.00 98.44           H  
ATOM   4425 HD13 LEU B 125      -7.152  17.866  -0.914  1.00 98.44           H  
ATOM   4426  CD2 LEU B 125      -6.985  17.012   1.602  1.00 98.44           C  
ATOM   4427 HD21 LEU B 125      -7.060  16.356   2.469  1.00 98.44           H  
ATOM   4428 HD22 LEU B 125      -6.993  18.042   1.961  1.00 98.44           H  
ATOM   4429 HD23 LEU B 125      -6.044  16.816   1.089  1.00 98.44           H  
ATOM   4430  N   GLU B 126     -12.077  16.168   2.956  1.00 98.47           N  
ATOM   4431  H   GLU B 126     -12.307  16.191   1.972  1.00 98.47           H  
ATOM   4432  CA  GLU B 126     -13.139  16.503   3.914  1.00 98.47           C  
ATOM   4433  HA  GLU B 126     -12.812  17.322   4.554  1.00 98.47           H  
ATOM   4434  C   GLU B 126     -13.439  15.329   4.850  1.00 98.47           C  
ATOM   4435  CB  GLU B 126     -14.396  16.967   3.157  1.00 98.47           C  
ATOM   4436  HB2 GLU B 126     -15.236  17.005   3.851  1.00 98.47           H  
ATOM   4437  HB3 GLU B 126     -14.623  16.250   2.368  1.00 98.47           H  
ATOM   4438  O   GLU B 126     -13.319  15.459   6.068  1.00 98.47           O  
ATOM   4439  CG  GLU B 126     -14.187  18.369   2.560  1.00 98.47           C  
ATOM   4440  HG2 GLU B 126     -13.292  18.359   1.938  1.00 98.47           H  
ATOM   4441  HG3 GLU B 126     -14.015  19.059   3.387  1.00 98.47           H  
ATOM   4442  CD  GLU B 126     -15.359  18.894   1.714  1.00 98.47           C  
ATOM   4443  OE1 GLU B 126     -15.321  20.109   1.385  1.00 98.47           O  
ATOM   4444  OE2 GLU B 126     -16.228  18.082   1.325  1.00 98.47           O  
ATOM   4445  N   VAL B 127     -13.707  14.144   4.296  1.00 98.58           N  
ATOM   4446  H   VAL B 127     -13.754  14.083   3.289  1.00 98.58           H  
ATOM   4447  CA  VAL B 127     -14.082  12.967   5.094  1.00 98.58           C  
ATOM   4448  HA  VAL B 127     -14.886  13.262   5.768  1.00 98.58           H  
ATOM   4449  C   VAL B 127     -12.918  12.488   5.974  1.00 98.58           C  
ATOM   4450  CB  VAL B 127     -14.625  11.849   4.178  1.00 98.58           C  
ATOM   4451  HB  VAL B 127     -13.850  11.558   3.469  1.00 98.58           H  
ATOM   4452  O   VAL B 127     -13.141  12.004   7.081  1.00 98.58           O  
ATOM   4453  CG1 VAL B 127     -15.065  10.602   4.952  1.00 98.58           C  
ATOM   4454 HG11 VAL B 127     -15.428   9.842   4.260  1.00 98.58           H  
ATOM   4455 HG12 VAL B 127     -15.862  10.876   5.643  1.00 98.58           H  
ATOM   4456 HG13 VAL B 127     -14.232  10.186   5.518  1.00 98.58           H  
ATOM   4457  CG2 VAL B 127     -15.874  12.312   3.409  1.00 98.58           C  
ATOM   4458 HG21 VAL B 127     -15.657  13.185   2.793  1.00 98.58           H  
ATOM   4459 HG22 VAL B 127     -16.240  11.511   2.765  1.00 98.58           H  
ATOM   4460 HG23 VAL B 127     -16.656  12.593   4.115  1.00 98.58           H  
ATOM   4461  N   SER B 128     -11.659  12.660   5.548  1.00 98.70           N  
ATOM   4462  H   SER B 128     -11.505  13.084   4.644  1.00 98.70           H  
ATOM   4463  CA  SER B 128     -10.505  12.363   6.414  1.00 98.70           C  
ATOM   4464  HA  SER B 128     -10.629  11.365   6.834  1.00 98.70           H  
ATOM   4465  C   SER B 128     -10.402  13.334   7.588  1.00 98.70           C  
ATOM   4466  CB  SER B 128      -9.179  12.395   5.655  1.00 98.70           C  
ATOM   4467  HB2 SER B 128      -8.365  12.197   6.352  1.00 98.70           H  
ATOM   4468  HB3 SER B 128      -9.031  13.382   5.217  1.00 98.70           H  
ATOM   4469  O   SER B 128     -10.147  12.894   8.709  1.00 98.70           O  
ATOM   4470  OG  SER B 128      -9.160  11.417   4.640  1.00 98.70           O  
ATOM   4471  HG  SER B 128      -9.645  11.807   3.910  1.00 98.70           H  
ATOM   4472  N   TRP B 129     -10.611  14.636   7.355  1.00 98.57           N  
ATOM   4473  H   TRP B 129     -10.875  14.933   6.427  1.00 98.57           H  
ATOM   4474  CA  TRP B 129     -10.620  15.640   8.424  1.00 98.57           C  
ATOM   4475  HA  TRP B 129      -9.661  15.626   8.941  1.00 98.57           H  
ATOM   4476  C   TRP B 129     -11.699  15.321   9.464  1.00 98.57           C  
ATOM   4477  CB  TRP B 129     -10.828  17.036   7.820  1.00 98.57           C  
ATOM   4478  HB2 TRP B 129     -10.066  17.208   7.061  1.00 98.57           H  
ATOM   4479  HB3 TRP B 129     -11.799  17.084   7.326  1.00 98.57           H  
ATOM   4480  O   TRP B 129     -11.416  15.243  10.660  1.00 98.57           O  
ATOM   4481  CG  TRP B 129     -10.756  18.145   8.823  1.00 98.57           C  
ATOM   4482  CD1 TRP B 129     -11.757  18.535   9.645  1.00 98.57           C  
ATOM   4483  HD1 TRP B 129     -12.744  18.097   9.671  1.00 98.57           H  
ATOM   4484  CD2 TRP B 129      -9.607  18.967   9.177  1.00 98.57           C  
ATOM   4485  CE2 TRP B 129      -9.984  19.829  10.249  1.00 98.57           C  
ATOM   4486  CE3 TRP B 129      -8.273  19.046   8.720  1.00 98.57           C  
ATOM   4487  HE3 TRP B 129      -7.958  18.384   7.927  1.00 98.57           H  
ATOM   4488  NE1 TRP B 129     -11.301  19.514  10.505  1.00 98.57           N  
ATOM   4489  HE1 TRP B 129     -11.832  19.819  11.307  1.00 98.57           H  
ATOM   4490  CH2 TRP B 129      -7.765  20.791  10.352  1.00 98.57           C  
ATOM   4491  HH2 TRP B 129      -7.052  21.452  10.823  1.00 98.57           H  
ATOM   4492  CZ2 TRP B 129      -9.078  20.717  10.845  1.00 98.57           C  
ATOM   4493  HZ2 TRP B 129      -9.387  21.309  11.694  1.00 98.57           H  
ATOM   4494  CZ3 TRP B 129      -7.364  19.959   9.290  1.00 98.57           C  
ATOM   4495  HZ3 TRP B 129      -6.343  19.993   8.938  1.00 98.57           H  
ATOM   4496  N   GLU B 130     -12.917  15.046   9.000  1.00 98.47           N  
ATOM   4497  H   GLU B 130     -13.083  15.144   8.008  1.00 98.47           H  
ATOM   4498  CA  GLU B 130     -14.054  14.679   9.845  1.00 98.47           C  
ATOM   4499  HA  GLU B 130     -14.254  15.475  10.562  1.00 98.47           H  
ATOM   4500  C   GLU B 130     -13.810  13.386  10.632  1.00 98.47           C  
ATOM   4501  CB  GLU B 130     -15.284  14.482   8.959  1.00 98.47           C  
ATOM   4502  HB2 GLU B 130     -15.022  13.779   8.169  1.00 98.47           H  
ATOM   4503  HB3 GLU B 130     -16.085  14.047   9.558  1.00 98.47           H  
ATOM   4504  O   GLU B 130     -14.157  13.306  11.810  1.00 98.47           O  
ATOM   4505  CG  GLU B 130     -15.796  15.791   8.343  1.00 98.47           C  
ATOM   4506  HG2 GLU B 130     -16.188  16.416   9.146  1.00 98.47           H  
ATOM   4507  HG3 GLU B 130     -14.971  16.331   7.878  1.00 98.47           H  
ATOM   4508  CD  GLU B 130     -16.893  15.549   7.297  1.00 98.47           C  
ATOM   4509  OE1 GLU B 130     -17.433  16.566   6.811  1.00 98.47           O  
ATOM   4510  OE2 GLU B 130     -17.198  14.364   7.016  1.00 98.47           O  
ATOM   4511  N   ALA B 131     -13.187  12.373  10.017  1.00 98.75           N  
ATOM   4512  H   ALA B 131     -12.970  12.465   9.035  1.00 98.75           H  
ATOM   4513  CA  ALA B 131     -12.879  11.112  10.689  1.00 98.75           C  
ATOM   4514  HA  ALA B 131     -13.804  10.717  11.110  1.00 98.75           H  
ATOM   4515  C   ALA B 131     -11.890  11.304  11.853  1.00 98.75           C  
ATOM   4516  CB  ALA B 131     -12.354  10.105   9.658  1.00 98.75           C  
ATOM   4517  HB1 ALA B 131     -13.078   9.982   8.853  1.00 98.75           H  
ATOM   4518  HB2 ALA B 131     -12.200   9.136  10.134  1.00 98.75           H  
ATOM   4519  HB3 ALA B 131     -11.412  10.457   9.236  1.00 98.75           H  
ATOM   4520  O   ALA B 131     -12.054  10.669  12.898  1.00 98.75           O  
ATOM   4521  N   ILE B 132     -10.901  12.196  11.702  1.00 98.68           N  
ATOM   4522  H   ILE B 132     -10.837  12.687  10.822  1.00 98.68           H  
ATOM   4523  CA  ILE B 132      -9.964  12.562  12.777  1.00 98.68           C  
ATOM   4524  HA  ILE B 132      -9.572  11.652  13.232  1.00 98.68           H  
ATOM   4525  C   ILE B 132     -10.690  13.342  13.883  1.00 98.68           C  
ATOM   4526  CB  ILE B 132      -8.774  13.373  12.219  1.00 98.68           C  
ATOM   4527  HB  ILE B 132      -9.171  14.268  11.740  1.00 98.68           H  
ATOM   4528  O   ILE B 132     -10.544  13.017  15.062  1.00 98.68           O  
ATOM   4529  CG1 ILE B 132      -7.935  12.594  11.181  1.00 98.68           C  
ATOM   4530 HG12 ILE B 132      -7.240  11.927  11.692  1.00 98.68           H  
ATOM   4531 HG13 ILE B 132      -8.579  11.979  10.552  1.00 98.68           H  
ATOM   4532  CG2 ILE B 132      -7.844  13.788  13.374  1.00 98.68           C  
ATOM   4533 HG21 ILE B 132      -6.953  14.288  12.995  1.00 98.68           H  
ATOM   4534 HG22 ILE B 132      -7.533  12.906  13.933  1.00 98.68           H  
ATOM   4535 HG23 ILE B 132      -8.349  14.481  14.048  1.00 98.68           H  
ATOM   4536  CD1 ILE B 132      -7.154  13.549  10.264  1.00 98.68           C  
ATOM   4537 HD11 ILE B 132      -6.475  12.982   9.628  1.00 98.68           H  
ATOM   4538 HD12 ILE B 132      -7.849  14.099   9.629  1.00 98.68           H  
ATOM   4539 HD13 ILE B 132      -6.569  14.266  10.841  1.00 98.68           H  
ATOM   4540  N   GLU B 133     -11.531  14.318  13.530  1.00 97.92           N  
ATOM   4541  H   GLU B 133     -11.608  14.571  12.555  1.00 97.92           H  
ATOM   4542  CA  GLU B 133     -12.317  15.069  14.520  1.00 97.92           C  
ATOM   4543  HA  GLU B 133     -11.634  15.514  15.244  1.00 97.92           H  
ATOM   4544  C   GLU B 133     -13.288  14.171  15.303  1.00 97.92           C  
ATOM   4545  CB  GLU B 133     -13.115  16.190  13.840  1.00 97.92           C  
ATOM   4546  HB2 GLU B 133     -13.636  15.794  12.968  1.00 97.92           H  
ATOM   4547  HB3 GLU B 133     -13.865  16.546  14.547  1.00 97.92           H  
ATOM   4548  O   GLU B 133     -13.485  14.376  16.509  1.00 97.92           O  
ATOM   4549  CG  GLU B 133     -12.249  17.389  13.430  1.00 97.92           C  
ATOM   4550  HG2 GLU B 133     -11.589  17.101  12.611  1.00 97.92           H  
ATOM   4551  HG3 GLU B 133     -11.629  17.672  14.281  1.00 97.92           H  
ATOM   4552  CD  GLU B 133     -13.094  18.606  13.013  1.00 97.92           C  
ATOM   4553  OE1 GLU B 133     -12.552  19.738  13.069  1.00 97.92           O  
ATOM   4554  OE2 GLU B 133     -14.289  18.441  12.685  1.00 97.92           O  
ATOM   4555  N   ARG B 134     -13.875  13.161  14.641  1.00 97.63           N  
ATOM   4556  H   ARG B 134     -13.723  13.122  13.643  1.00 97.63           H  
ATOM   4557  CA  ARG B 134     -14.708  12.114  15.257  1.00 97.63           C  
ATOM   4558  HA  ARG B 134     -15.429  12.580  15.929  1.00 97.63           H  
ATOM   4559  C   ARG B 134     -13.916  11.154  16.144  1.00 97.63           C  
ATOM   4560  CB  ARG B 134     -15.466  11.319  14.177  1.00 97.63           C  
ATOM   4561  HB2 ARG B 134     -15.714  10.342  14.591  1.00 97.63           H  
ATOM   4562  HB3 ARG B 134     -14.817  11.136  13.321  1.00 97.63           H  
ATOM   4563  O   ARG B 134     -14.502  10.594  17.064  1.00 97.63           O  
ATOM   4564  CG  ARG B 134     -16.764  12.005  13.707  1.00 97.63           C  
ATOM   4565  HG2 ARG B 134     -16.639  12.366  12.686  1.00 97.63           H  
ATOM   4566  HG3 ARG B 134     -16.995  12.855  14.349  1.00 97.63           H  
ATOM   4567  CD  ARG B 134     -17.933  11.006  13.769  1.00 97.63           C  
ATOM   4568  HD2 ARG B 134     -17.957  10.563  14.764  1.00 97.63           H  
ATOM   4569  HD3 ARG B 134     -17.772  10.199  13.055  1.00 97.63           H  
ATOM   4570  NE  ARG B 134     -19.239  11.636  13.534  1.00 97.63           N  
ATOM   4571  HE  ARG B 134     -19.761  11.947  14.341  1.00 97.63           H  
ATOM   4572  NH1 ARG B 134     -19.380  11.419  11.252  1.00 97.63           N  
ATOM   4573 HH11 ARG B 134     -19.762  11.797  10.397  1.00 97.63           H  
ATOM   4574 HH12 ARG B 134     -18.499  10.925  11.256  1.00 97.63           H  
ATOM   4575  NH2 ARG B 134     -20.920  12.573  12.429  1.00 97.63           N  
ATOM   4576 HH21 ARG B 134     -21.609  12.288  13.111  1.00 97.63           H  
ATOM   4577 HH22 ARG B 134     -21.363  12.888  11.577  1.00 97.63           H  
ATOM   4578  CZ  ARG B 134     -19.843  11.858  12.391  1.00 97.63           C  
ATOM   4579  N   ALA B 135     -12.609  11.006  15.927  1.00 97.81           N  
ATOM   4580  H   ALA B 135     -12.189  11.479  15.140  1.00 97.81           H  
ATOM   4581  CA  ALA B 135     -11.725  10.294  16.851  1.00 97.81           C  
ATOM   4582  HA  ALA B 135     -12.230   9.381  17.166  1.00 97.81           H  
ATOM   4583  C   ALA B 135     -11.429  11.091  18.136  1.00 97.81           C  
ATOM   4584  CB  ALA B 135     -10.428   9.895  16.128  1.00 97.81           C  
ATOM   4585  HB1 ALA B 135      -9.809  10.774  15.950  1.00 97.81           H  
ATOM   4586  HB2 ALA B 135      -9.867   9.204  16.756  1.00 97.81           H  
ATOM   4587  HB3 ALA B 135     -10.643   9.415  15.173  1.00 97.81           H  
ATOM   4588  O   ALA B 135     -10.695  10.612  18.994  1.00 97.81           O  
ATOM   4589  N   GLY B 136     -11.961  12.313  18.281  1.00 96.88           N  
ATOM   4590  H   GLY B 136     -12.544  12.680  17.543  1.00 96.88           H  
ATOM   4591  CA  GLY B 136     -11.635  13.192  19.405  1.00 96.88           C  
ATOM   4592  HA2 GLY B 136     -12.347  14.017  19.424  1.00 96.88           H  
ATOM   4593  HA3 GLY B 136     -11.714  12.635  20.338  1.00 96.88           H  
ATOM   4594  C   GLY B 136     -10.225  13.780  19.313  1.00 96.88           C  
ATOM   4595  O   GLY B 136      -9.655  14.163  20.331  1.00 96.88           O  
ATOM   4596  N   GLN B 137      -9.655  13.857  18.109  1.00 96.92           N  
ATOM   4597  H   GLN B 137     -10.175  13.551  17.300  1.00 96.92           H  
ATOM   4598  CA  GLN B 137      -8.303  14.356  17.875  1.00 96.92           C  
ATOM   4599  HA  GLN B 137      -7.792  14.501  18.827  1.00 96.92           H  
ATOM   4600  C   GLN B 137      -8.344  15.705  17.154  1.00 96.92           C  
ATOM   4601  CB  GLN B 137      -7.511  13.317  17.071  1.00 96.92           C  
ATOM   4602  HB2 GLN B 137      -6.530  13.725  16.827  1.00 96.92           H  
ATOM   4603  HB3 GLN B 137      -8.046  13.118  16.143  1.00 96.92           H  
ATOM   4604  O   GLN B 137      -9.173  15.916  16.272  1.00 96.92           O  
ATOM   4605  CG  GLN B 137      -7.326  11.989  17.827  1.00 96.92           C  
ATOM   4606  HG2 GLN B 137      -6.755  12.166  18.738  1.00 96.92           H  
ATOM   4607  HG3 GLN B 137      -8.298  11.587  18.112  1.00 96.92           H  
ATOM   4608  CD  GLN B 137      -6.612  10.926  17.000  1.00 96.92           C  
ATOM   4609  NE2 GLN B 137      -6.486   9.722  17.515  1.00 96.92           N  
ATOM   4610 HE21 GLN B 137      -6.887   9.506  18.417  1.00 96.92           H  
ATOM   4611 HE22 GLN B 137      -6.018   9.049  16.927  1.00 96.92           H  
ATOM   4612  OE1 GLN B 137      -6.145  11.148  15.888  1.00 96.92           O  
ATOM   4613  N   ASP B 138      -7.421  16.606  17.501  1.00 96.71           N  
ATOM   4614  H   ASP B 138      -6.765  16.366  18.231  1.00 96.71           H  
ATOM   4615  CA  ASP B 138      -7.131  17.799  16.702  1.00 96.71           C  
ATOM   4616  HA  ASP B 138      -8.069  18.259  16.390  1.00 96.71           H  
ATOM   4617  C   ASP B 138      -6.311  17.387  15.461  1.00 96.71           C  
ATOM   4618  CB  ASP B 138      -6.381  18.831  17.570  1.00 96.71           C  
ATOM   4619  HB2 ASP B 138      -5.537  18.341  18.056  1.00 96.71           H  
ATOM   4620  HB3 ASP B 138      -7.056  19.188  18.348  1.00 96.71           H  
ATOM   4621  O   ASP B 138      -5.157  16.977  15.618  1.00 96.71           O  
ATOM   4622  CG  ASP B 138      -5.852  20.037  16.782  1.00 96.71           C  
ATOM   4623  OD1 ASP B 138      -6.150  20.166  15.572  1.00 96.71           O  
ATOM   4624  OD2 ASP B 138      -5.112  20.865  17.344  1.00 96.71           O  
ATOM   4625  N   PRO B 139      -6.833  17.533  14.227  1.00 96.97           N  
ATOM   4626  CA  PRO B 139      -6.086  17.182  13.019  1.00 96.97           C  
ATOM   4627  HA  PRO B 139      -5.891  16.110  13.027  1.00 96.97           H  
ATOM   4628  C   PRO B 139      -4.742  17.905  12.886  1.00 96.97           C  
ATOM   4629  CB  PRO B 139      -7.019  17.524  11.855  1.00 96.97           C  
ATOM   4630  HB2 PRO B 139      -6.892  16.842  11.015  1.00 96.97           H  
ATOM   4631  HB3 PRO B 139      -6.845  18.554  11.544  1.00 96.97           H  
ATOM   4632  O   PRO B 139      -3.778  17.322  12.390  1.00 96.97           O  
ATOM   4633  CG  PRO B 139      -8.413  17.416  12.468  1.00 96.97           C  
ATOM   4634  HG2 PRO B 139      -8.726  16.372  12.506  1.00 96.97           H  
ATOM   4635  HG3 PRO B 139      -9.155  18.009  11.933  1.00 96.97           H  
ATOM   4636  CD  PRO B 139      -8.193  17.934  13.881  1.00 96.97           C  
ATOM   4637  HD2 PRO B 139      -8.275  19.021  13.892  1.00 96.97           H  
ATOM   4638  HD3 PRO B 139      -8.945  17.503  14.542  1.00 96.97           H  
ATOM   4639  N   SER B 140      -4.626  19.144  13.377  1.00 93.48           N  
ATOM   4640  H   SER B 140      -5.415  19.543  13.868  1.00 93.48           H  
ATOM   4641  CA  SER B 140      -3.352  19.872  13.360  1.00 93.48           C  
ATOM   4642  HA  SER B 140      -2.919  19.727  12.370  1.00 93.48           H  
ATOM   4643  C   SER B 140      -2.305  19.315  14.328  1.00 93.48           C  
ATOM   4644  CB  SER B 140      -3.531  21.388  13.521  1.00 93.48           C  
ATOM   4645  HB2 SER B 140      -3.879  21.778  12.564  1.00 93.48           H  
ATOM   4646  HB3 SER B 140      -2.553  21.832  13.709  1.00 93.48           H  
ATOM   4647  O   SER B 140      -1.112  19.520  14.098  1.00 93.48           O  
ATOM   4648  OG  SER B 140      -4.426  21.852  14.513  1.00 93.48           O  
ATOM   4649  HG  SER B 140      -4.818  21.141  15.025  1.00 93.48           H  
ATOM   4650  N   ALA B 141      -2.712  18.557  15.350  1.00 94.18           N  
ATOM   4651  H   ALA B 141      -3.698  18.364  15.456  1.00 94.18           H  
ATOM   4652  CA  ALA B 141      -1.794  17.878  16.262  1.00 94.18           C  
ATOM   4653  HA  ALA B 141      -0.979  18.562  16.502  1.00 94.18           H  
ATOM   4654  C   ALA B 141      -1.151  16.620  15.647  1.00 94.18           C  
ATOM   4655  CB  ALA B 141      -2.536  17.563  17.566  1.00 94.18           C  
ATOM   4656  HB1 ALA B 141      -2.988  18.471  17.966  1.00 94.18           H  
ATOM   4657  HB2 ALA B 141      -3.313  16.820  17.388  1.00 94.18           H  
ATOM   4658  HB3 ALA B 141      -1.833  17.164  18.296  1.00 94.18           H  
ATOM   4659  O   ALA B 141      -0.147  16.140  16.168  1.00 94.18           O  
ATOM   4660  N   LEU B 142      -1.682  16.103  14.529  1.00 96.58           N  
ATOM   4661  H   LEU B 142      -2.519  16.524  14.154  1.00 96.58           H  
ATOM   4662  CA  LEU B 142      -1.092  14.971  13.800  1.00 96.58           C  
ATOM   4663  HA  LEU B 142      -0.683  14.265  14.522  1.00 96.58           H  
ATOM   4664  C   LEU B 142       0.084  15.375  12.900  1.00 96.58           C  
ATOM   4665  CB  LEU B 142      -2.169  14.257  12.965  1.00 96.58           C  
ATOM   4666  HB2 LEU B 142      -2.579  14.965  12.244  1.00 96.58           H  
ATOM   4667  HB3 LEU B 142      -1.689  13.458  12.400  1.00 96.58           H  
ATOM   4668  O   LEU B 142       0.741  14.503  12.325  1.00 96.58           O  
ATOM   4669  CG  LEU B 142      -3.323  13.637  13.768  1.00 96.58           C  
ATOM   4670  HG  LEU B 142      -3.869  14.419  14.296  1.00 96.58           H  
ATOM   4671  CD1 LEU B 142      -4.275  12.948  12.791  1.00 96.58           C  
ATOM   4672 HD11 LEU B 142      -4.646  13.680  12.074  1.00 96.58           H  
ATOM   4673 HD12 LEU B 142      -5.120  12.536  13.342  1.00 96.58           H  
ATOM   4674 HD13 LEU B 142      -3.757  12.150  12.260  1.00 96.58           H  
ATOM   4675  CD2 LEU B 142      -2.832  12.595  14.776  1.00 96.58           C  
ATOM   4676 HD21 LEU B 142      -3.689  12.126  15.260  1.00 96.58           H  
ATOM   4677 HD22 LEU B 142      -2.234  13.075  15.550  1.00 96.58           H  
ATOM   4678 HD23 LEU B 142      -2.241  11.830  14.273  1.00 96.58           H  
ATOM   4679  N   ARG B 143       0.361  16.673  12.755  1.00 94.97           N  
ATOM   4680  H   ARG B 143      -0.193  17.337  13.277  1.00 94.97           H  
ATOM   4681  CA  ARG B 143       1.460  17.160  11.923  1.00 94.97           C  
ATOM   4682  HA  ARG B 143       1.285  16.802  10.909  1.00 94.97           H  
ATOM   4683  C   ARG B 143       2.797  16.587  12.405  1.00 94.97           C  
ATOM   4684  CB  ARG B 143       1.441  18.691  11.924  1.00 94.97           C  
ATOM   4685  HB2 ARG B 143       0.420  19.029  11.745  1.00 94.97           H  
ATOM   4686  HB3 ARG B 143       1.762  19.056  12.899  1.00 94.97           H  
ATOM   4687  O   ARG B 143       3.091  16.588  13.594  1.00 94.97           O  
ATOM   4688  CG  ARG B 143       2.340  19.264  10.825  1.00 94.97           C  
ATOM   4689  HG2 ARG B 143       1.985  18.915   9.855  1.00 94.97           H  
ATOM   4690  HG3 ARG B 143       3.368  18.935  10.972  1.00 94.97           H  
ATOM   4691  CD  ARG B 143       2.297  20.791  10.868  1.00 94.97           C  
ATOM   4692  HD2 ARG B 143       2.741  21.121  11.808  1.00 94.97           H  
ATOM   4693  HD3 ARG B 143       1.259  21.125  10.857  1.00 94.97           H  
ATOM   4694  NE  ARG B 143       3.047  21.382   9.745  1.00 94.97           N  
ATOM   4695  HE  ARG B 143       4.049  21.437   9.863  1.00 94.97           H  
ATOM   4696  NH1 ARG B 143       1.290  21.612   8.276  1.00 94.97           N  
ATOM   4697 HH11 ARG B 143       0.715  21.056   8.893  1.00 94.97           H  
ATOM   4698 HH12 ARG B 143       0.944  21.803   7.346  1.00 94.97           H  
ATOM   4699  NH2 ARG B 143       3.315  22.358   7.714  1.00 94.97           N  
ATOM   4700 HH21 ARG B 143       4.311  22.388   7.879  1.00 94.97           H  
ATOM   4701 HH22 ARG B 143       2.945  22.568   6.798  1.00 94.97           H  
ATOM   4702  CZ  ARG B 143       2.546  21.781   8.591  1.00 94.97           C  
ATOM   4703  N   GLU B 144       3.598  16.120  11.457  1.00 94.73           N  
ATOM   4704  H   GLU B 144       3.237  16.123  10.513  1.00 94.73           H  
ATOM   4705  CA  GLU B 144       4.890  15.439  11.629  1.00 94.73           C  
ATOM   4706  HA  GLU B 144       5.239  15.219  10.620  1.00 94.73           H  
ATOM   4707  C   GLU B 144       4.809  14.067  12.324  1.00 94.73           C  
ATOM   4708  CB  GLU B 144       5.958  16.368  12.236  1.00 94.73           C  
ATOM   4709  HB2 GLU B 144       5.724  16.549  13.285  1.00 94.73           H  
ATOM   4710  HB3 GLU B 144       6.914  15.846  12.202  1.00 94.73           H  
ATOM   4711  O   GLU B 144       5.829  13.475  12.676  1.00 94.73           O  
ATOM   4712  CG  GLU B 144       6.071  17.724  11.510  1.00 94.73           C  
ATOM   4713  HG2 GLU B 144       5.350  17.777  10.694  1.00 94.73           H  
ATOM   4714  HG3 GLU B 144       5.808  18.515  12.212  1.00 94.73           H  
ATOM   4715  CD  GLU B 144       7.455  18.025  10.922  1.00 94.73           C  
ATOM   4716  OE1 GLU B 144       7.464  18.706   9.867  1.00 94.73           O  
ATOM   4717  OE2 GLU B 144       8.475  17.693  11.567  1.00 94.73           O  
ATOM   4718  N   SER B 145       3.604  13.510  12.488  1.00 96.62           N  
ATOM   4719  H   SER B 145       2.787  14.027  12.196  1.00 96.62           H  
ATOM   4720  CA  SER B 145       3.430  12.160  13.029  1.00 96.62           C  
ATOM   4721  HA  SER B 145       4.159  12.042  13.831  1.00 96.62           H  
ATOM   4722  C   SER B 145       3.688  11.072  11.974  1.00 96.62           C  
ATOM   4723  CB  SER B 145       2.045  11.983  13.660  1.00 96.62           C  
ATOM   4724  HB2 SER B 145       1.845  12.808  14.343  1.00 96.62           H  
ATOM   4725  HB3 SER B 145       2.024  11.053  14.228  1.00 96.62           H  
ATOM   4726  O   SER B 145       3.439  11.279  10.777  1.00 96.62           O  
ATOM   4727  OG  SER B 145       1.039  11.928  12.668  1.00 96.62           O  
ATOM   4728  HG  SER B 145       0.877  12.839  12.410  1.00 96.62           H  
ATOM   4729  N   PRO B 146       4.104   9.861  12.389  1.00 97.92           N  
ATOM   4730  CA  PRO B 146       4.189   8.693  11.515  1.00 97.92           C  
ATOM   4731  HA  PRO B 146       4.595   8.979  10.545  1.00 97.92           H  
ATOM   4732  C   PRO B 146       2.796   8.074  11.288  1.00 97.92           C  
ATOM   4733  CB  PRO B 146       5.184   7.762  12.216  1.00 97.92           C  
ATOM   4734  HB2 PRO B 146       5.073   6.716  11.932  1.00 97.92           H  
ATOM   4735  HB3 PRO B 146       6.201   8.097  12.012  1.00 97.92           H  
ATOM   4736  O   PRO B 146       2.599   6.875  11.473  1.00 97.92           O  
ATOM   4737  CG  PRO B 146       4.855   8.002  13.687  1.00 97.92           C  
ATOM   4738  HG2 PRO B 146       3.960   7.438  13.950  1.00 97.92           H  
ATOM   4739  HG3 PRO B 146       5.684   7.736  14.341  1.00 97.92           H  
ATOM   4740  CD  PRO B 146       4.546   9.499  13.733  1.00 97.92           C  
ATOM   4741  HD2 PRO B 146       5.453  10.051  13.977  1.00 97.92           H  
ATOM   4742  HD3 PRO B 146       3.775   9.692  14.480  1.00 97.92           H  
ATOM   4743  N   THR B 147       1.801   8.884  10.921  1.00 98.75           N  
ATOM   4744  H   THR B 147       2.007   9.864  10.791  1.00 98.75           H  
ATOM   4745  CA  THR B 147       0.468   8.393  10.545  1.00 98.75           C  
ATOM   4746  HA  THR B 147       0.212   7.556  11.195  1.00 98.75           H  
ATOM   4747  C   THR B 147       0.496   7.908   9.097  1.00 98.75           C  
ATOM   4748  CB  THR B 147      -0.612   9.462  10.745  1.00 98.75           C  
ATOM   4749  HB  THR B 147      -0.367  10.332  10.136  1.00 98.75           H  
ATOM   4750  O   THR B 147       0.897   8.655   8.207  1.00 98.75           O  
ATOM   4751  CG2 THR B 147      -2.014   8.971  10.378  1.00 98.75           C  
ATOM   4752 HG21 THR B 147      -2.742   9.746  10.615  1.00 98.75           H  
ATOM   4753 HG22 THR B 147      -2.074   8.757   9.311  1.00 98.75           H  
ATOM   4754 HG23 THR B 147      -2.251   8.067  10.940  1.00 98.75           H  
ATOM   4755  OG1 THR B 147      -0.677   9.834  12.102  1.00 98.75           O  
ATOM   4756  HG1 THR B 147      -0.034  10.529  12.265  1.00 98.75           H  
ATOM   4757  N   GLY B 148       0.100   6.656   8.855  1.00 98.83           N  
ATOM   4758  H   GLY B 148      -0.259   6.120   9.632  1.00 98.83           H  
ATOM   4759  CA  GLY B 148       0.002   6.089   7.505  1.00 98.83           C  
ATOM   4760  HA2 GLY B 148       0.811   6.483   6.890  1.00 98.83           H  
ATOM   4761  HA3 GLY B 148       0.113   5.005   7.548  1.00 98.83           H  
ATOM   4762  C   GLY B 148      -1.327   6.419   6.821  1.00 98.83           C  
ATOM   4763  O   GLY B 148      -2.334   6.632   7.495  1.00 98.83           O  
ATOM   4764  N   VAL B 149      -1.347   6.421   5.490  1.00 98.93           N  
ATOM   4765  H   VAL B 149      -0.487   6.196   5.010  1.00 98.93           H  
ATOM   4766  CA  VAL B 149      -2.532   6.673   4.656  1.00 98.93           C  
ATOM   4767  HA  VAL B 149      -3.424   6.645   5.281  1.00 98.93           H  
ATOM   4768  C   VAL B 149      -2.658   5.578   3.595  1.00 98.93           C  
ATOM   4769  CB  VAL B 149      -2.470   8.073   4.015  1.00 98.93           C  
ATOM   4770  HB  VAL B 149      -1.531   8.169   3.470  1.00 98.93           H  
ATOM   4771  O   VAL B 149      -1.771   5.394   2.763  1.00 98.93           O  
ATOM   4772  CG1 VAL B 149      -3.630   8.307   3.040  1.00 98.93           C  
ATOM   4773 HG11 VAL B 149      -3.550   9.312   2.626  1.00 98.93           H  
ATOM   4774 HG12 VAL B 149      -3.573   7.606   2.207  1.00 98.93           H  
ATOM   4775 HG13 VAL B 149      -4.586   8.197   3.552  1.00 98.93           H  
ATOM   4776  CG2 VAL B 149      -2.528   9.181   5.073  1.00 98.93           C  
ATOM   4777 HG21 VAL B 149      -3.438   9.094   5.666  1.00 98.93           H  
ATOM   4778 HG22 VAL B 149      -1.658   9.121   5.727  1.00 98.93           H  
ATOM   4779 HG23 VAL B 149      -2.520  10.156   4.585  1.00 98.93           H  
ATOM   4780  N   PHE B 150      -3.780   4.862   3.594  1.00 98.87           N  
ATOM   4781  H   PHE B 150      -4.476   5.068   4.296  1.00 98.87           H  
ATOM   4782  CA  PHE B 150      -4.039   3.748   2.676  1.00 98.87           C  
ATOM   4783  HA  PHE B 150      -3.273   3.717   1.901  1.00 98.87           H  
ATOM   4784  C   PHE B 150      -5.393   3.949   2.001  1.00 98.87           C  
ATOM   4785  CB  PHE B 150      -3.989   2.415   3.440  1.00 98.87           C  
ATOM   4786  HB2 PHE B 150      -4.805   2.388   4.162  1.00 98.87           H  
ATOM   4787  HB3 PHE B 150      -4.158   1.604   2.731  1.00 98.87           H  
ATOM   4788  O   PHE B 150      -6.418   3.988   2.681  1.00 98.87           O  
ATOM   4789  CG  PHE B 150      -2.689   2.154   4.177  1.00 98.87           C  
ATOM   4790  CD1 PHE B 150      -1.690   1.356   3.590  1.00 98.87           C  
ATOM   4791  HD1 PHE B 150      -1.852   0.921   2.615  1.00 98.87           H  
ATOM   4792  CD2 PHE B 150      -2.474   2.716   5.450  1.00 98.87           C  
ATOM   4793  HD2 PHE B 150      -3.237   3.333   5.902  1.00 98.87           H  
ATOM   4794  CE1 PHE B 150      -0.480   1.129   4.271  1.00 98.87           C  
ATOM   4795  HE1 PHE B 150       0.287   0.511   3.829  1.00 98.87           H  
ATOM   4796  CE2 PHE B 150      -1.254   2.513   6.117  1.00 98.87           C  
ATOM   4797  HE2 PHE B 150      -1.079   2.971   7.079  1.00 98.87           H  
ATOM   4798  CZ  PHE B 150      -0.255   1.725   5.523  1.00 98.87           C  
ATOM   4799  HZ  PHE B 150       0.693   1.586   6.022  1.00 98.87           H  
ATOM   4800  N   VAL B 151      -5.418   4.077   0.674  1.00 98.67           N  
ATOM   4801  H   VAL B 151      -4.544   4.051   0.168  1.00 98.67           H  
ATOM   4802  CA  VAL B 151      -6.638   4.454  -0.060  1.00 98.67           C  
ATOM   4803  HA  VAL B 151      -7.481   4.464   0.631  1.00 98.67           H  
ATOM   4804  C   VAL B 151      -6.975   3.447  -1.157  1.00 98.67           C  
ATOM   4805  CB  VAL B 151      -6.520   5.888  -0.616  1.00 98.67           C  
ATOM   4806  HB  VAL B 151      -5.641   5.947  -1.258  1.00 98.67           H  
ATOM   4807  O   VAL B 151      -6.123   3.105  -1.971  1.00 98.67           O  
ATOM   4808  CG1 VAL B 151      -7.745   6.299  -1.442  1.00 98.67           C  
ATOM   4809 HG11 VAL B 151      -8.652   6.227  -0.843  1.00 98.67           H  
ATOM   4810 HG12 VAL B 151      -7.836   5.667  -2.326  1.00 98.67           H  
ATOM   4811 HG13 VAL B 151      -7.617   7.325  -1.786  1.00 98.67           H  
ATOM   4812  CG2 VAL B 151      -6.374   6.912   0.520  1.00 98.67           C  
ATOM   4813 HG21 VAL B 151      -7.225   6.848   1.198  1.00 98.67           H  
ATOM   4814 HG22 VAL B 151      -5.457   6.724   1.078  1.00 98.67           H  
ATOM   4815 HG23 VAL B 151      -6.320   7.920   0.109  1.00 98.67           H  
ATOM   4816  N   GLY B 152      -8.234   3.012  -1.216  1.00 97.63           N  
ATOM   4817  H   GLY B 152      -8.863   3.314  -0.486  1.00 97.63           H  
ATOM   4818  CA  GLY B 152      -8.827   2.397  -2.407  1.00 97.63           C  
ATOM   4819  HA2 GLY B 152      -9.452   1.557  -2.103  1.00 97.63           H  
ATOM   4820  HA3 GLY B 152      -8.052   2.027  -3.078  1.00 97.63           H  
ATOM   4821  C   GLY B 152      -9.706   3.407  -3.147  1.00 97.63           C  
ATOM   4822  O   GLY B 152     -10.705   3.854  -2.591  1.00 97.63           O  
ATOM   4823  N   ALA B 153      -9.359   3.771  -4.381  1.00 90.59           N  
ATOM   4824  H   ALA B 153      -8.567   3.328  -4.824  1.00 90.59           H  
ATOM   4825  CA  ALA B 153     -10.076   4.793  -5.153  1.00 90.59           C  
ATOM   4826  HA  ALA B 153     -10.938   5.141  -4.585  1.00 90.59           H  
ATOM   4827  C   ALA B 153     -10.622   4.246  -6.479  1.00 90.59           C  
ATOM   4828  CB  ALA B 153      -9.162   6.006  -5.353  1.00 90.59           C  
ATOM   4829  HB1 ALA B 153      -8.251   5.702  -5.869  1.00 90.59           H  
ATOM   4830  HB2 ALA B 153      -9.674   6.760  -5.951  1.00 90.59           H  
ATOM   4831  HB3 ALA B 153      -8.902   6.441  -4.388  1.00 90.59           H  
ATOM   4832  O   ALA B 153     -10.122   3.247  -7.002  1.00 90.59           O  
ATOM   4833  N   GLY B 154     -11.665   4.892  -7.000  1.00 83.87           N  
ATOM   4834  H   GLY B 154     -12.027   5.705  -6.522  1.00 83.87           H  
ATOM   4835  CA  GLY B 154     -12.241   4.604  -8.310  1.00 83.87           C  
ATOM   4836  HA2 GLY B 154     -12.328   3.527  -8.453  1.00 83.87           H  
ATOM   4837  HA3 GLY B 154     -13.236   5.045  -8.370  1.00 83.87           H  
ATOM   4838  C   GLY B 154     -11.394   5.157  -9.454  1.00 83.87           C  
ATOM   4839  O   GLY B 154     -10.463   5.936  -9.231  1.00 83.87           O  
ATOM   4840  N   PRO B 155     -11.703   4.764 -10.700  1.00 81.51           N  
ATOM   4841  CA  PRO B 155     -11.013   5.283 -11.873  1.00 81.51           C  
ATOM   4842  HA  PRO B 155      -9.949   5.056 -11.799  1.00 81.51           H  
ATOM   4843  C   PRO B 155     -11.189   6.805 -11.994  1.00 81.51           C  
ATOM   4844  CB  PRO B 155     -11.616   4.525 -13.061  1.00 81.51           C  
ATOM   4845  HB2 PRO B 155     -11.026   3.628 -13.251  1.00 81.51           H  
ATOM   4846  HB3 PRO B 155     -11.670   5.139 -13.960  1.00 81.51           H  
ATOM   4847  O   PRO B 155     -12.269   7.335 -11.735  1.00 81.51           O  
ATOM   4848  CG  PRO B 155     -13.009   4.117 -12.572  1.00 81.51           C  
ATOM   4849  HG2 PRO B 155     -13.706   4.940 -12.728  1.00 81.51           H  
ATOM   4850  HG3 PRO B 155     -13.366   3.216 -13.069  1.00 81.51           H  
ATOM   4851  CD  PRO B 155     -12.811   3.899 -11.075  1.00 81.51           C  
ATOM   4852  HD2 PRO B 155     -13.725   4.157 -10.540  1.00 81.51           H  
ATOM   4853  HD3 PRO B 155     -12.541   2.860 -10.885  1.00 81.51           H  
ATOM   4854  N   ASN B 156     -10.144   7.505 -12.447  1.00 80.27           N  
ATOM   4855  H   ASN B 156      -9.274   7.015 -12.597  1.00 80.27           H  
ATOM   4856  CA  ASN B 156     -10.140   8.968 -12.601  1.00 80.27           C  
ATOM   4857  HA  ASN B 156     -10.652   9.401 -11.742  1.00 80.27           H  
ATOM   4858  C   ASN B 156     -10.928   9.422 -13.842  1.00 80.27           C  
ATOM   4859  CB  ASN B 156      -8.695   9.502 -12.589  1.00 80.27           C  
ATOM   4860  HB2 ASN B 156      -8.093   8.968 -13.324  1.00 80.27           H  
ATOM   4861  HB3 ASN B 156      -8.705  10.558 -12.856  1.00 80.27           H  
ATOM   4862  O   ASN B 156     -10.377   9.970 -14.798  1.00 80.27           O  
ATOM   4863  CG  ASN B 156      -8.046   9.407 -11.224  1.00 80.27           C  
ATOM   4864  ND2 ASN B 156      -6.744   9.452 -11.146  1.00 80.27           N  
ATOM   4865 HD21 ASN B 156      -6.382   9.353 -10.208  1.00 80.27           H  
ATOM   4866 HD22 ASN B 156      -6.189   9.737 -11.940  1.00 80.27           H  
ATOM   4867  OD1 ASN B 156      -8.664   9.263 -10.193  1.00 80.27           O  
ATOM   4868  N   GLU B 157     -12.243   9.216 -13.825  1.00 87.16           N  
ATOM   4869  H   GLU B 157     -12.616   8.710 -13.034  1.00 87.16           H  
ATOM   4870  CA  GLU B 157     -13.156   9.633 -14.895  1.00 87.16           C  
ATOM   4871  HA  GLU B 157     -12.801   9.229 -15.843  1.00 87.16           H  
ATOM   4872  C   GLU B 157     -13.213  11.168 -15.060  1.00 87.16           C  
ATOM   4873  CB  GLU B 157     -14.563   9.069 -14.617  1.00 87.16           C  
ATOM   4874  HB2 GLU B 157     -14.872   9.387 -13.621  1.00 87.16           H  
ATOM   4875  HB3 GLU B 157     -15.251   9.500 -15.344  1.00 87.16           H  
ATOM   4876  O   GLU B 157     -13.616  11.662 -16.114  1.00 87.16           O  
ATOM   4877  CG  GLU B 157     -14.668   7.532 -14.706  1.00 87.16           C  
ATOM   4878  HG2 GLU B 157     -14.304   7.219 -15.684  1.00 87.16           H  
ATOM   4879  HG3 GLU B 157     -14.026   7.083 -13.948  1.00 87.16           H  
ATOM   4880  CD  GLU B 157     -16.109   7.006 -14.520  1.00 87.16           C  
ATOM   4881  OE1 GLU B 157     -16.362   5.806 -14.794  1.00 87.16           O  
ATOM   4882  OE2 GLU B 157     -17.018   7.804 -14.188  1.00 87.16           O  
ATOM   4883  N   TYR B 158     -12.790  11.940 -14.049  1.00 89.24           N  
ATOM   4884  H   TYR B 158     -12.450  11.490 -13.212  1.00 89.24           H  
ATOM   4885  CA  TYR B 158     -12.784  13.406 -14.106  1.00 89.24           C  
ATOM   4886  HA  TYR B 158     -13.765  13.723 -14.461  1.00 89.24           H  
ATOM   4887  C   TYR B 158     -11.758  13.977 -15.099  1.00 89.24           C  
ATOM   4888  CB  TYR B 158     -12.575  13.984 -12.699  1.00 89.24           C  
ATOM   4889  HB2 TYR B 158     -11.554  13.785 -12.375  1.00 89.24           H  
ATOM   4890  HB3 TYR B 158     -13.233  13.471 -11.997  1.00 89.24           H  
ATOM   4891  O   TYR B 158     -11.992  15.043 -15.671  1.00 89.24           O  
ATOM   4892  CG  TYR B 158     -12.873  15.470 -12.613  1.00 89.24           C  
ATOM   4893  CD1 TYR B 158     -11.866  16.395 -12.274  1.00 89.24           C  
ATOM   4894  HD1 TYR B 158     -10.863  16.051 -12.068  1.00 89.24           H  
ATOM   4895  CD2 TYR B 158     -14.178  15.925 -12.883  1.00 89.24           C  
ATOM   4896  HD2 TYR B 158     -14.949  15.219 -13.155  1.00 89.24           H  
ATOM   4897  CE1 TYR B 158     -12.168  17.770 -12.201  1.00 89.24           C  
ATOM   4898  HE1 TYR B 158     -11.404  18.483 -11.929  1.00 89.24           H  
ATOM   4899  CE2 TYR B 158     -14.479  17.296 -12.821  1.00 89.24           C  
ATOM   4900  HE2 TYR B 158     -15.472  17.663 -13.035  1.00 89.24           H  
ATOM   4901  OH  TYR B 158     -13.803  19.533 -12.461  1.00 89.24           O  
ATOM   4902  HH  TYR B 158     -13.039  20.096 -12.316  1.00 89.24           H  
ATOM   4903  CZ  TYR B 158     -13.474  18.220 -12.486  1.00 89.24           C  
ATOM   4904  N   ALA B 159     -10.678  13.243 -15.389  1.00 81.97           N  
ATOM   4905  H   ALA B 159     -10.549  12.364 -14.910  1.00 81.97           H  
ATOM   4906  CA  ALA B 159      -9.638  13.685 -16.317  1.00 81.97           C  
ATOM   4907  HA  ALA B 159      -9.201  14.607 -15.932  1.00 81.97           H  
ATOM   4908  C   ALA B 159     -10.187  13.977 -17.725  1.00 81.97           C  
ATOM   4909  CB  ALA B 159      -8.549  12.608 -16.370  1.00 81.97           C  
ATOM   4910  HB1 ALA B 159      -8.957  11.682 -16.775  1.00 81.97           H  
ATOM   4911  HB2 ALA B 159      -8.167  12.413 -15.368  1.00 81.97           H  
ATOM   4912  HB3 ALA B 159      -7.730  12.948 -17.003  1.00 81.97           H  
ATOM   4913  O   ALA B 159      -9.763  14.944 -18.358  1.00 81.97           O  
ATOM   4914  N   GLU B 160     -11.160  13.187 -18.201  1.00 77.35           N  
ATOM   4915  H   GLU B 160     -11.487  12.425 -17.624  1.00 77.35           H  
ATOM   4916  CA  GLU B 160     -11.812  13.419 -19.498  1.00 77.35           C  
ATOM   4917  HA  GLU B 160     -11.049  13.502 -20.272  1.00 77.35           H  
ATOM   4918  C   GLU B 160     -12.590  14.742 -19.506  1.00 77.35           C  
ATOM   4919  CB  GLU B 160     -12.752  12.254 -19.871  1.00 77.35           C  
ATOM   4920  HB2 GLU B 160     -13.468  12.094 -19.064  1.00 77.35           H  
ATOM   4921  HB3 GLU B 160     -13.304  12.547 -20.763  1.00 77.35           H  
ATOM   4922  O   GLU B 160     -12.482  15.505 -20.462  1.00 77.35           O  
ATOM   4923  CG  GLU B 160     -12.023  10.932 -20.177  1.00 77.35           C  
ATOM   4924  HG2 GLU B 160     -11.220  11.140 -20.885  1.00 77.35           H  
ATOM   4925  HG3 GLU B 160     -11.575  10.555 -19.258  1.00 77.35           H  
ATOM   4926  CD  GLU B 160     -12.942   9.844 -20.779  1.00 77.35           C  
ATOM   4927  OE1 GLU B 160     -12.437   8.852 -21.355  1.00 77.35           O  
ATOM   4928  OE2 GLU B 160     -14.188   9.979 -20.815  1.00 77.35           O  
ATOM   4929  N   ARG B 161     -13.305  15.069 -18.419  1.00 78.01           N  
ATOM   4930  H   ARG B 161     -13.267  14.448 -17.624  1.00 78.01           H  
ATOM   4931  CA  ARG B 161     -14.024  16.350 -18.305  1.00 78.01           C  
ATOM   4932  HA  ARG B 161     -14.633  16.497 -19.196  1.00 78.01           H  
ATOM   4933  C   ARG B 161     -13.084  17.546 -18.273  1.00 78.01           C  
ATOM   4934  CB  ARG B 161     -14.897  16.398 -17.044  1.00 78.01           C  
ATOM   4935  HB2 ARG B 161     -14.410  15.885 -16.215  1.00 78.01           H  
ATOM   4936  HB3 ARG B 161     -15.009  17.444 -16.759  1.00 78.01           H  
ATOM   4937  O   ARG B 161     -13.394  18.573 -18.867  1.00 78.01           O
[truncated: 1,853,614 more chars]
